# Supplementary material for: Unraveling metal effects on CO2 uptake in pyrene-based metal-organic frameworks
Source: Nat Commun. 2025 Feb 11;16:1516. doi: 10.1038/s41467-025-56296-w (PMC11814143; doi:10.1038/s41467-025-56296-w)
Supplement: Supplementary file 3 — Source Data [file 41467_2025_56296_MOESM3_ESM.zip › SourceCode/SuppInf/FigureS5_Ga-TBAPy_InSitu_VariableT_PXRD/Data/GaTBAPy_0066p.dat]

0.002613777476707968 24.304632267300683 5.441267086119527
0.007841332430123905 19.446894249746588 4.235318237381551
0.01306888738353984 20.396346739909898 3.448624803979842
0.018296442336955775 20.918880808046808 2.798770238510201
0.02352399729037171 19.539718147834822 2.4994263825077208
0.028751552243787646 17.830696379215908 2.2151488335764706
0.03397910719720358 16.055358097000962 1.936735999461371
0.03920666215061952 16.744774733984336 1.9532231151608497
0.04443421710403546 17.704832729005012 1.9217471250937384
0.0496617720574514 17.661856375128277 1.8470703103374309
0.054889327010867336 17.610408834458383 1.8881951466906206
0.060116881964283275 15.04797925633402 1.6978535552716476
0.06534443691769921 15.823869669680645 1.653761554245697
0.07057199187111515 15.447241367902711 1.603505270632702
0.07579954682453109 16.461829874302026 1.594585310603142
0.08102710177794703 17.426046022175488 1.6722777762308376
0.08625465673136297 16.82314339441397 1.6221154807135072
0.09148221168477891 17.195148279850823 1.4531971994064492
0.09670976663819485 17.312047714533307 1.3313722085371746
0.10193732159161079 18.584248279761532 1.314237951073688
0.10716487654502672 17.634068030809665 1.2795296855997988
0.11239243149844266 17.759305359883815 1.2920752754733538
0.1176199864518586 18.602536695878108 1.3356130125771974
0.12284754140527454 18.489442684296204 1.2783455127725385
0.12807509635869047 19.022188248916493 1.2693921223250626
0.1333026513121064 16.794974785673553 1.1780870449241112
0.13853020626552232 15.427518273142157 1.0853374224514114
0.14375776121893824 14.390899594826287 1.0724578667940055
0.14898531617235417 15.59310791009426 1.1060282941470896
0.1542128711257701 17.69429071755717 1.1447058963425156
0.15944042607918602 18.898471416049826 1.130793437783369
0.16466798103260194 17.754675057176048 1.0621572835425759
0.16989553598601786 17.2172366382139 1.0311533353221654
0.1751230909394338 18.16686370923158 1.0750179516560363
0.18035064589284971 19.028214799911332 1.1174448569948485
0.18557820084626564 20.39664742926168 1.123790621044635
0.19080575579968156 21.06516258945309 1.0966013902261134
0.1960333107530975 19.919588704058597 1.0495866674494423
0.20126086570651341 18.00877013795019 0.9709822097429434
0.20648842065992934 17.1317556965801 0.9283046674413332
0.21171597561334526 17.684049851759617 0.9306936404074283
0.2169435305667612 18.39741565194367 0.9337328275162935
0.22217108552017711 18.865423139801784 0.9587796553254396
0.22739864047359304 19.059502419800232 0.9651164575629315
0.23262619542700896 18.202189058893683 0.9283429444768385
0.2378537503804249 19.3246676626419 0.9565194512816696
0.2430813053338408 19.554118625598626 0.9452660474190365
0.24830886028725674 20.724663020275823 0.9611607022687462
0.25353641524067266 21.31395118909671 0.9850620749288006
0.2587639701940886 20.5932955652101 0.9954675068892251
0.2639915251475045 19.626674185113917 0.973960399228778
0.26921908010092044 19.377632556350722 0.9720479224329914
0.27444663505433636 18.79972564725732 0.9301457731554985
0.2796741900077523 17.94532756095252 0.8811005947557243
0.2849017449611682 18.106873085486463 0.9017852003619287
0.29012929991458414 17.32711362832766 0.865604151478975
0.29535685486800006 16.572638592345665 0.8306167993796725
0.300584409821416 17.12062433098992 0.7997844389707012
0.3058119647748319 17.11391793179218 0.7830658380659504
0.31103951972824784 17.852989506237535 0.8070624839408397
0.31626707468166376 18.461441676565773 0.8258712389846243
0.3214946296350797 18.47971518350068 0.8176424358264365
0.3267221845884956 18.21465172069546 0.8079738611932877
0.33194973954191154 18.28537038771388 0.8096469808587262
0.33717729449532746 18.863858431488058 0.8104915089875006
0.3424048494487434 18.955661937739933 0.8214720723783709
0.3476324044021593 18.611014269956605 0.8036531822794646
0.35285995935557524 18.123984994653892 0.7932642728534179
0.35808751430899116 18.30400104040226 0.8060841555477608
0.3633150692624071 17.638559216776564 0.8026425599250404
0.368542624215823 16.20328143463016 0.7856597246211401
0.37377017916923894 14.7814806543047 0.7541021363359195
0.37899773412265486 14.646484734984586 0.7421675224566112
0.3842252890760708 15.230818627337213 0.7643128530628857
0.3894528440294867 17.51932664977924 0.8238322763331347
0.39468039898290264 19.903284279187123 0.8817878269155801
0.39990795393631856 21.239997787687678 0.8774351840284307
0.4051355088897345 22.470706383627352 0.8776587363531351
0.4103630638431504 23.82113765388148 0.8719513145491361
0.41559061879656634 24.498007921382413 0.8895820901787349
0.42081817374998226 24.854689919315035 0.9035492885673442
0.4260457287033982 23.16125621316211 0.876123858104302
0.4312732836568141 21.528429510108953 0.8472303681730775
0.43650083861023004 20.5205890329823 0.8367341195268136
0.44172839356364596 19.555025674923662 0.7932657495156269
0.4469559485170619 20.436304579129764 0.7861840477501528
0.4521835034704778 20.126956576817996 0.7798196105033542
0.45741105842389373 20.329023291043892 0.7886708380459102
0.46263861337730966 19.8553008720069 0.8015944402375105
0.4678661683307256 19.311188975589392 0.8230212597529134
0.4730937232841415 19.58216673622914 0.8241732984974726
0.47832127823755743 19.224877762837245 0.796495156128266
0.48354883319097336 19.336134704471036 0.7748025443225095
0.4887763881443893 19.436277544272393 0.7548576224144361
0.4940039430978052 19.339797301584955 0.7480972184156732
0.49923149805122113 19.99087549165491 0.7653845180711856
0.5044590530046371 19.179051954337154 0.7639614475163437
0.5096866079580531 17.733012650400955 0.7565757647043476
0.5149141629114691 17.577653353086507 0.7677318100200292
0.5201417178648851 17.78376040911383 0.7759130822085364
0.525369272818301 17.747219943513205 0.7752792160266223
0.530596827771717 18.24617851673551 0.7653196709586432
0.535824382725133 16.984652932042152 0.7190582052940382
0.541051937678549 15.799032140799918 0.6721630815914194
0.546279492631965 15.641916723598674 0.6568214010378749
0.5515070475853809 16.343651585322856 0.6849822046834362
0.5567346025387969 17.700681178009965 0.7234734909130635
0.5619621574922129 20.60185899628698 0.7854554444742338
0.5671897124456289 22.62665338597665 0.8187240507882896
0.5724172673990449 23.887871648498006 0.8223730497792356
0.5776448223524608 22.14356008207744 0.7620584811733102
0.5828723773058768 21.374258087789514 0.7493598884536681
0.5880999322592928 19.365846800034994 0.7267780181735882
0.5933274872127088 17.623383137959205 0.7056988689328657
0.5985550421661248 16.736252269024035 0.6895064964053302
0.6037825971195407 17.342054682053373 0.6910664235953079
0.6090101520729567 17.192611027298938 0.6744744558486058
0.6142377070263727 18.167458213345782 0.7028955657124565
0.6194652619797887 18.074509003781507 0.688956353980216
0.6246928169332047 18.47152903418791 0.6984376176927719
0.6299203718866206 19.73611339473084 0.7191707423535875
0.6351479268400366 19.903400104736853 0.7147390008184952
0.6403754817934526 19.54646583264522 0.7188799963416581
0.6456030367468686 19.78358643410699 0.7146635622912544
0.6508305917002846 19.246553353310002 0.6812329969686225
0.6560581466537005 19.091181790322107 0.6762114727332528
0.6612857016071165 19.513999477060395 0.6677231223312118
0.6665132565605325 20.242956306163006 0.6950451581483047
0.6717408115139485 21.3514436273493 0.7286640854127489
0.6769683664673645 22.019336278597773 0.7346674240424542
0.6821959214207804 21.016580043399923 0.7192827850135194
0.6874234763741964 21.605256429275183 0.730911908043668
0.6926510313276124 22.966176091599102 0.7472338888371132
0.6978785862810284 23.13941103262115 0.7428369739928253
0.7031061412344444 22.987629278572328 0.7428466716079484
0.7083336961878604 23.137389837790728 0.7410137779194191
0.7135612511412763 21.542479514342386 0.7262780651273281
0.7187888060946923 21.414890958363838 0.746422571538738
0.7240163610481083 21.736572283644374 0.7569793590080572
0.7292439160015243 23.199914746332702 0.7849628643400185
0.7344714709549403 24.538641936604925 0.7873612336984785
0.7396990259083562 25.067814706536296 0.7914154360575459
0.7449265808617722 24.63752448739209 0.7704471140708794
0.7501541358151882 24.727245350408445 0.756468627003192
0.7553816907686042 24.118023787871486 0.742075871428328
0.7606092457220202 26.457533577825778 0.7677048849550214
0.7658368006754361 27.615792563050714 0.7763347039424155
0.7710643556288521 28.540758760702214 0.7815293072951948
0.7762919105822681 29.890742227985534 0.7887943229020918
0.7815194655356841 29.60344546148071 0.7853957079006477
0.7867470204891001 31.247505219839148 0.8247222111590734
0.791974575442516 31.928030374349145 0.8413385939179423
0.797202130395932 31.23450141737479 0.8278775874873784
0.802429685349348 34.1216885809286 0.8739550904464234
0.807657240302764 34.592081493466104 0.8780297428923219
0.81288479525618 37.01811084131829 0.9246582599878638
0.8181123502095959 40.94334705887975 0.972172458320174
0.8233399051630119 42.45304943310364 0.9946405112761583
0.8285674601164279 46.48060803798827 1.059002241518898
0.8337950150698439 47.408292009781874 1.079220940947896
0.8390225700232599 50.27707226720827 1.1092743187944936
0.8442501249766758 51.288642070919146 1.0933324370725288
0.8494776799300918 51.204391754519854 1.1026017879691103
0.8547052348835078 55.641718709478255 1.1697821812609752
0.8599327898369238 63.92459715488822 1.2788698683862363
0.8651603447903398 69.81819326125651 1.349770036719645
0.8703878997437557 74.70417074270193 1.3802511184597301
0.8756154546971717 76.04782309644744 1.3683455881802844
0.8808430096505877 76.25806604304998 1.3774468716666313
0.8860705646040037 77.20468449226489 1.373768518144033
0.8912981195574197 76.10025659894418 1.3485978494501465
0.8965256745108356 78.45569885707391 1.3702217666158572
0.9017532294642516 82.34852472524419 1.4109083130317073
0.9069807844176676 84.33284627392956 1.43103297098211
0.9122083393710836 87.86060740864849 1.467025162574212
0.9174358943244996 86.63162152648644 1.4210979490685844
0.9226634492779155 88.56251190374071 1.4398869331230832
0.9278910042313315 91.74459969635592 1.4692783867274284
0.9331185591847475 94.9170308085775 1.500401686807822
0.9383461141381635 93.32162109521082 1.4832838070581034
0.9435736690915795 93.95125957111873 1.4779034659346233
0.9488012240449955 89.83666149444464 1.4040960973909524
0.9540287789984114 94.34478441103138 1.4432814286631364
0.9592563339518274 96.61409615434742 1.4555450125988114
0.9644838889052434 98.67719854136041 1.4827043947829524
0.9697114438586594 100.90146750858042 1.5045470916297918
0.9749389988120754 104.86828770838207 1.5391591081276526
0.9801665537654913 104.32605884550264 1.5257381002564105
0.9853941087189073 108.63822395330956 1.5353444689025426
0.9906216636723233 109.98487841299476 1.5325856108551792
0.9958492186257393 108.70658760449271 1.535093294790701
1.0010767735791553 109.94349514687629 1.546918686107599
1.0063043285325712 110.11616277147085 1.5534450573747831
1.0115318834859872 112.84369012374239 1.564752533577882
1.0167594384394032 115.34945593787917 1.5540138619875603
1.0219869933928192 119.30872370312974 1.5852933580319932
1.0272145483462352 123.38393089347495 1.6318569076074603
1.0324421032996511 124.30163841577084 1.6532166264879475
1.0376696582530671 126.31450269536342 1.6516571137046836
1.042897213206483 129.0572640943579 1.656701694802656
1.048124768159899 133.47535011630464 1.684564179484603
1.053352323113315 129.9980553786582 1.6492827287308662
1.058579878066731 128.4234820457564 1.6255016142671526
1.063807433020147 131.42176745125266 1.645860486241391
1.069034987973563 130.6813761878889 1.616088470707123
1.074262542926979 132.79878946298427 1.6216717497796653
1.079490097880395 130.82606205531593 1.619727810426452
1.084717652833811 128.19936001349956 1.6170883711896904
1.089945207787227 125.9009799887293 1.6171978080806468
1.095172762740643 124.77223579942135 1.618502912412679
1.1004003176940589 123.82082468280267 1.5972374847316468
1.1056278726474749 131.60195188604396 1.6356017051957976
1.1108554276008908 136.4868704904671 1.658712663257313
1.1160829825543068 141.78233386320676 1.6919839058372432
1.1213105375077228 147.0788729909236 1.7176264850634873
1.1265380924611388 146.16960805106604 1.7085263992138067
1.1317656474145548 141.71057713358437 1.679295095929584
1.1369932023679707 142.1049162058953 1.6606456488258021
1.1422207573213867 145.14941791271994 1.6968098457557164
1.1474483122748027 143.78740204905492 1.682414471941981
1.1526758672282187 147.41217059990785 1.6952302279283864
1.1579034221816347 145.8125088147451 1.6924754799812265
1.1631309771350506 144.97072968581128 1.6728461000037154
1.1683585320884666 146.04998562541476 1.674472426597106
1.1735860870418826 145.94417874473285 1.7014008251633046
1.1788136419952986 146.65594961779667 1.715877098224655
1.1840411969487146 146.60484052335704 1.7045591821551385
1.1892687519021305 146.02166207682234 1.6742410320935766
1.1944963068555465 151.48047196863553 1.6902473182643651
1.1997238618089625 152.65806161503318 1.6716434444796155
1.2049514167623785 157.2080563016022 1.717126824843143
1.2101789717157945 161.5469215662238 1.7765555824942594
1.2154065266692105 161.24987874680144 1.7698450205658296
1.2206340816226264 164.6163929635614 1.7993704888036473
1.2258616365760424 166.77140971728886 1.8014684502306457
1.2310891915294584 175.5266196481869 1.8340973781960834
1.2363167464828744 172.13793438113734 1.812185023643655
1.2415443014362904 163.34969476280602 1.739448157536
1.2467718563897063 148.89573198098643 1.6521788727812023
1.2519994113431223 145.36997855580785 1.6360454393285013
1.2572269662965383 146.9460926840199 1.625215809870778
1.2624545212499543 149.73250998856423 1.6240783212444048
1.2676820762033703 154.43765579405766 1.648247631577544
1.2729096311567862 155.6369653226349 1.6562173235324087
1.2781371861102022 154.0923047387952 1.6574585047181676
1.2833647410636182 155.23194798593508 1.6855778268245338
1.2885922960170342 154.85575344796888 1.6884541620267126
1.2938198509704502 159.33445483467597 1.7079734601057084
1.2990474059238661 160.3798555028248 1.7253113919495524
1.3042749608772821 159.92971769831647 1.7064704293907842
1.309502515830698 157.81606724794796 1.6968443578781927
1.314730070784114 158.69674954719034 1.6956677712180532
1.31995762573753 165.1113603352714 1.7320551392229675
1.325185180690946 162.47374651312703 1.7275213749706682
1.330412735644362 161.02266007116893 1.7167981341584813
1.335640290597778 158.98976198506017 1.7114642342397126
1.340867845551194 161.0794983063638 1.7352462835416673
1.34609540050461 167.56187582396657 1.779030044036905
1.351322955458026 169.10647046706606 1.7868530272664394
1.356550510411442 167.12518180617852 1.7634857653262828
1.361778065364858 161.97246164468703 1.7161124652847701
1.3670056203182739 162.29901300242702 1.7123927387094384
1.3722331752716899 156.94980396561868 1.6893596368538297
1.3774607302251058 160.0803673320648 1.7050866618166505
1.3826882851785218 164.71370927656113 1.7356007749640392
1.3879158401319378 168.94245656178168 1.7492892829529987
1.3931433950853538 170.39739551466022 1.7588591353093843
1.3983709500387698 169.10119743266827 1.730829964310451
1.4035985049921857 162.14544153773747 1.6966531373678995
1.4088260599456017 160.6226793104347 1.716368431708792
1.4140536148990177 157.242757790227 1.69801680423473
1.4192811698524337 161.45206090005996 1.7373363509363282
1.4245087248058497 159.24871766113284 1.7095658712822264
1.4297362797592656 158.33135605719565 1.681816898901548
1.4349638347126816 162.29743557352245 1.7290331310452804
1.4401913896660976 160.84789694460633 1.7363867553174226
1.4454189446195136 166.56663264544406 1.7668651189876763
1.4506464995729296 170.46917065581363 1.7941210676343733
1.4558740545263456 167.09557293710378 1.727086837220761
1.4611016094797615 160.89347699164642 1.670449171599222
1.4663291644331775 151.21549520628733 1.617842857395188
1.4715567193865935 147.31542418090194 1.5792068328613937
1.4767842743400095 147.2577026412671 1.5804173104831385
1.4820118292934255 149.69904480179673 1.6020635948832433
1.4872393842468414 157.53926785194892 1.650910919982369
1.4924669392002574 161.10618809347494 1.691070540607634
1.4976944941536734 161.95781637051607 1.7047044542835061
1.5029220491070894 160.60416283369406 1.6960973835380182
1.5081496040605054 161.18485096472693 1.7066313049038784
1.5133771590139213 161.41508695073736 1.7258310678691584
1.5186047139673373 165.1680676305605 1.758797886914966
1.5238322689207533 166.70647771966995 1.7525077496899133
1.5290598238741693 163.40095672441757 1.7133591075871815
1.5342873788275853 162.89583581352562 1.6978214623217536
1.5395149337810012 162.0223449789387 1.6922225915562432
1.5447424887344172 164.83966943515796 1.718767543847811
1.5499700436878332 169.4318651127103 1.749419957249794
1.5551975986412492 168.2280386168659 1.7316300240773799
1.5604251535946652 167.52104125139863 1.7350602372685562
1.5656527085480811 162.7451403788296 1.6945769110718016
1.5708802635014971 166.34237195052327 1.6844856009865232
1.576107818454913 168.6538919476874 1.6962232452024535
1.581335373408329 175.88270354123804 1.727375424864039
1.586562928361745 179.1171218982692 1.7329509617495604
1.591790483315161 183.19958511164586 1.780462563659012
1.597018038268577 179.33775986221522 1.7539258764053165
1.602245593221993 183.48666464610855 1.7674661719841045
1.607473148175409 184.22797930318566 1.7490561454394697
1.612700703128825 187.64425426170982 1.763035948173105
1.617928258082241 191.5731618975867 1.7737545617348747
1.623155813035657 189.4466476215795 1.7640807797710985
1.628383367989073 190.39718018566398 1.7876536746207206
1.6336109229424889 188.13219198920885 1.7720747860429844
1.6388384778959049 188.99749811835645 1.7839156463816326
1.6440660328493208 194.7803306974074 1.8053207658153547
1.6492935878027368 199.30221653861727 1.834276155009471
1.6545211427561528 200.83835948756868 1.8469630583081462
1.6597486977095688 206.98757920828797 1.8567137594524847
1.6649762526629848 216.56918657782145 1.8848140211248992
1.6702038076164007 227.95323618577498 1.9162641785216112
1.6754313625698167 235.37880324246407 1.9285738832895343
1.6806589175232327 243.67470203887683 1.9847917607868153
1.6858864724766487 248.9611801836129 2.0255575893969184
1.6911140274300647 246.3990871403377 2.0135626446927253
1.6963415823834807 246.28136964755657 2.0000502395233917
1.7015691373368966 235.2920984806606 1.930406288851767
1.7067966922903126 229.4558021308679 1.882875364622032
1.7120242472437286 235.52377492480397 1.942438655577491
1.7172518021971446 237.7742843276779 1.9554043904488814
1.7224793571505606 242.39703968653265 1.9464759573754633
1.7277069121039765 247.45680405360713 1.9615712947783126
1.7329344670573925 251.42254872032188 1.9505544589561863
1.7381620220108085 253.34464892499912 1.936758552324746
1.7433895769642245 260.10105507393166 1.9628747506279052
1.7486171319176405 271.18552086616813 2.020242989528648
1.7538446868710564 281.72958110264216 2.060821972984924
1.7590722418244724 286.8510435103431 2.0790350245323443
1.7642997967778884 278.0369336396451 2.0304966157444695
1.7695273517313044 274.905235333169 2.009981835363805
1.7747549066847204 272.0344742868229 2.0024852847037597
1.7799824616381363 269.9432937220987 1.9958197475983674
1.7852100165915523 271.27995859599497 1.9657074851791303
1.7904375715449683 275.4984513681975 1.9867657123162776
1.7956651264983843 274.3025930632504 1.9734689980118532
1.8008926814518003 273.1715403147594 1.9373918881487204
1.8061202364052162 280.8559367030404 1.9852978110727193
1.8113477913586322 280.39784197753806 1.9536517224221637
1.8165753463120482 288.6481621256324 1.980681133894468
1.8218029012654642 294.06566148969347 2.007332655452312
1.8270304562188802 298.53772705800424 2.02888203921745
1.8322580111722961 301.8691584262727 2.0311663954894446
1.8374855661257121 304.4323214783568 2.026854735330964
1.842713121079128 302.1504264306775 2.007196704232413
1.847940676032544 298.6644504431748 1.9538411653052699
1.85316823098596 292.3671220784058 1.9213906861152492
1.858395785939376 291.791281630677 1.918851720949775
1.863623340892792 293.74740236562985 1.9172101171226232
1.868850895846208 298.4368812616789 1.9385920987732386
1.874078450799624 291.5359271217993 1.8966813255572441
1.87930600575304 294.0852833380999 1.8962052415156954
1.884533560706456 291.6208390631064 1.880583827008344
1.889761115659872 282.23298501666744 1.8344274924658523
1.894988670613288 282.2209179513155 1.8206964316840988
1.9002162255667039 281.88277897742904 1.8047299903808358
1.9054437805201199 284.7401972587732 1.791527719336865
1.9106713354735358 288.6466737595838 1.7970546258778775
1.9158988904269518 290.407850201145 1.8022015269993767
1.9211264453803678 291.15635115269816 1.8061042451186196
1.9263540003337838 290.6357218489745 1.8031056133204697
1.9315815552871998 294.0324411764307 1.8156993712866374
1.9368091102406157 287.08689459557087 1.7644099978194245
1.9420366651940317 279.1158668132962 1.7268086044806608
1.9472642201474477 273.2635883832779 1.6970727138781958
1.9524917751008637 265.79074349526843 1.6548619212449664
1.9577193300542797 262.6980278795851 1.635885723900937
1.9629468850076957 261.2267518815892 1.620084439235927
1.9681744399611116 270.1228082306959 1.65463654638928
1.9734019949145276 273.29900608171477 1.6685421656671338
1.9786295498679436 270.57129182320045 1.6608345073512942
1.9838571048213596 268.7326909017027 1.6434713583647216
1.9890846597747756 260.6262465314248 1.6162780534908352
1.9943122147281915 256.6559837833538 1.6050227746866867
1.9995397696816075 260.1031761642353 1.6160600053821674
2.0047673246350235 252.37097615538892 1.569777033563331
2.0099948795884393 251.46491314470518 1.5542972872355576
2.015222434541855 254.57571626179177 1.5523637062113083
2.0204499894952708 259.1086090511228 1.5657133909357155
2.0256775444486865 266.43498815361795 1.5966838352067378
2.0309050994021023 260.6096421674447 1.5682716948828765
2.036132654355518 260.5430425644039 1.578047714122449
2.041360209308934 255.97623164638028 1.5599832652997914
2.0465877642623496 261.8623097047743 1.5806903494362403
2.0518153192157653 256.9567795839015 1.5543115615598542
2.057042874169181 255.7501825254984 1.542110057056271
2.062270429122597 255.25304884759248 1.5376626845925372
2.0674979840760126 251.80537054649835 1.5358101702670979
2.0727255390294284 254.75190931192586 1.554915861074039
2.077953093982844 256.3873990665289 1.5629177115084387
2.08318064893626 251.63172962382455 1.555211885633952
2.0884082038896756 251.48337900348534 1.5498862379262728
2.0936357588430914 250.13600888417898 1.547592508126265
2.098863313796507 255.47835179656062 1.5587787805209754
2.104090868749923 257.58752998144644 1.56771254321803
2.1093184237033387 256.8066044918132 1.5559321585207646
2.1145459786567544 248.8657684863076 1.5101915172843121
2.11977353361017 241.7925944523562 1.483779029482482
2.125001088563586 241.56037029500257 1.4866741088060815
2.1302286435170017 245.27940770613455 1.505260786559928
2.1354561984704175 250.49763730051592 1.5338349797109752
2.140683753423833 251.12633845210607 1.5369027812602685
2.145911308377249 247.63868823860273 1.5230043013818044
2.1511388633306647 239.84013862917982 1.486250767422458
2.1563664182840805 246.2412022505141 1.5067269303839037
2.1615939732374962 246.0643432276978 1.495514422565033
2.166821528190912 247.98963595175408 1.510555155997175
2.1720490831443278 255.6559658356772 1.5432830087666354
2.1772766380977435 253.33203158972756 1.5453157820634773
2.1825041930511593 255.92659036949473 1.5556948389357919
2.187731748004575 259.5807107612423 1.5596526078972943
2.192959302957991 259.0405134905963 1.5543144822367798
2.1981868579114066 253.31137069030768 1.5286229171793013
2.2034144128648223 249.15958374292376 1.5296436439059864
2.208641967818238 243.08107861733708 1.5092899334791046
2.213869522771654 241.79283256493525 1.501573079186476
2.2190970777250696 250.85744357880017 1.5503402502287793
2.2243246326784853 258.1157933727058 1.5757074194126675
2.229552187631901 263.5387362251829 1.5962668832837414
2.234779742585317 265.2292725048149 1.6049278884663642
2.2400072975387326 254.30770729303532 1.557917904674951
2.2452348524921484 249.6415412165997 1.5344545629978963
2.250462407445564 243.455842656485 1.5191169828290754
2.25568996239898 234.2407811823511 1.4811149292434833
2.2609175173523957 239.40694798887873 1.5025688026480233
2.2661450723058114 243.54573189139984 1.5141433171954666
2.271372627259227 247.32962695897243 1.5292346938853814
2.276600182212643 253.0360590056185 1.5542945966266768
2.2818277371660587 249.98066162321317 1.5416227180354598
2.2870552921194744 247.85334008004824 1.518679913612572
2.29228284707289 247.8674661319032 1.5009445215599897
2.297510402026306 248.37465511626476 1.5005026330488793
2.3027379569797217 250.2744800013666 1.5081756908409472
2.3079655119331375 257.55288433033473 1.5437511907124282
2.3131930668865532 254.49263684518303 1.5358919800976427
2.318420621839969 253.47235434770317 1.532419577611902
2.3236481767933848 246.11716595780575 1.4994089625226883
2.3288757317468005 242.47163950360755 1.4911406596104704
2.3341032867002163 243.54268692929986 1.4879808701724195
2.339330841653632 244.96412542961684 1.487621475439327
2.344558396607048 241.98234874708484 1.4759436048480266
2.3497859515604635 241.79005727786026 1.466498925317381
2.3550135065138793 241.88319044737236 1.4608545574862988
2.360241061467295 242.06197331414984 1.4618769401416476
2.365468616420711 244.46055506881672 1.4642498523854597
2.3706961713741266 252.24180292189408 1.494497040277517
2.3759237263275423 256.14694731984844 1.5113331852656986
2.381151281280958 254.63785158318143 1.4995229049439576
2.386378836234374 253.38739013270074 1.4945563801028618
2.3916063911877896 250.09989847544375 1.4901456192777285
2.3968339461412054 242.51265945524798 1.4591701635872592
2.402061501094621 241.61975960716612 1.4600070357517099
2.407289056048037 241.26804066821333 1.457242342265144
2.4125166110014526 240.25792311262487 1.4509652010612806
2.4177441659548684 241.30217444253006 1.4493007621559861
2.422971720908284 239.8181107173232 1.410221551674544
2.4281992758617 245.34416467773414 1.4167592777324898
2.4334268308151157 248.58294312842304 1.407683275608622
2.4386543857685314 252.82345988986137 1.4108523254672005
2.443881940721947 252.40896491614345 1.4027099980006938
2.449109495675363 259.3020383609533 1.4068627506064768
2.4543370506287787 266.9922608779754 1.423478932229654
2.4595646055821945 275.01029844452063 1.4301072435064435
2.4647921605356102 298.5461726390137 1.4704166542530808
2.470019715489026 314.75995505773085 1.4525185178704134
2.4752472704424417 368.83225067800316 1.5147293298919455
2.4804748253958575 476.7132668379698 1.6692052051709059
2.4857023803492733 652.9249528429148 1.9094584643531347
2.490929935302689 899.4504946800915 2.2247505329375135
2.496157490256105 1222.3920734263368 2.597359386673774
2.5013850452095205 1575.248226879592 2.9545429183114624
2.5066126001629363 1886.2744218443866 3.232717104733164
2.511840155116352 2170.4500866315875 3.462904937525572
2.517067710069768 2438.9875863157044 3.6644639566291666
2.5222952650231836 2730.752246522932 3.874014502404889
2.5275228199765993 3173.914113856688 4.170997618163369
2.532750374930015 3700.1097571142072 4.49404102514511
2.537977929883431 4435.231244477874 4.924423032296299
2.5432054848368466 5282.089785655562 5.3854602756213765
2.5484330397902624 6098.786777167895 5.796245615366146
2.553660594743678 6653.051792106913 6.046240559636688
2.558888149697094 6858.298904714531 6.117200874990156
2.5641157046505096 6745.518486336648 6.060893338170362
2.5693432596039254 6367.044999224669 5.889901616256272
2.574570814557341 5852.936276610908 5.646038241643548
2.579798369510757 5303.898710582373 5.350060058359641
2.5850259244641727 4867.122625921753 5.122053609007522
2.5902534794175884 4483.11266550455 4.911670213580852
2.595481034371004 4122.140397559812 4.708355206437762
2.60070858932442 3702.664639377334 4.455361896457249
2.6059361442778357 3200.133446115791 4.139663838148494
2.6111636992312515 2660.4762759104315 3.787893865549855
2.6163912541846672 2100.9768359852424 3.370900438933389
2.621618809138083 1560.2182272172408 2.9007435617380164
2.6268463640914987 1120.7389966793314 2.443066795833541
2.6320739190449145 799.8396990987753 2.0656496252388474
2.6373014739983303 594.8396954434081 1.7981782631767154
2.642529028951746 466.3604297442961 1.6176367951482962
2.6477565839051618 384.2607044900998 1.5043668911453019
2.6529841388585775 339.16636032373526 1.445374513274017
2.6582116938119933 308.7967354392042 1.4035235271204196
2.663439248765409 289.2673413150277 1.380888982353509
2.668666803718825 275.8504191895567 1.3649105863699398
2.6738943586722406 268.61650948816344 1.3634777984327333
2.6791219136256563 263.7337177328687 1.3725379828844528
2.684349468579072 255.90957406189108 1.3633078852664415
2.689577023532488 255.1704779300689 1.3763283873668053
2.6948045784859036 259.17442648485036 1.40334210933351
2.7000321334393194 257.45160967625424 1.408234076806714
2.705259688392735 258.90354145696557 1.4290597694553535
2.710487243346151 254.10058313125683 1.4221786665047438
2.7157147982995666 251.88268994311147 1.4227967683577094
2.7209423532529824 251.59366709882747 1.4269545951084635
2.726169908206398 247.29319676510988 1.4186780596005968
2.731397463159814 248.01029718544555 1.4215366125878202
2.7366250181132297 250.56604516111892 1.4460695523785734
2.7418525730666454 245.07377059582635 1.43225116802414
2.747080128020061 240.16636219470428 1.4292613992956986
2.752307682973477 239.0862489286948 1.429578176775302
2.7575352379268927 244.2544712041169 1.446738205761844
2.7627627928803085 239.67566943445578 1.42019497510044
2.767990347833724 240.26598874917582 1.427376848122679
2.77321790278714 237.15761535332152 1.4172676803318238
2.7784454577405557 234.26755843574134 1.4059971915289715
2.7836730126939715 237.2674968832912 1.4176427050542477
2.7889005676473873 237.75888338026112 1.4273972608873204
2.794128122600803 245.95519731365482 1.4659004424720443
2.7993556775542188 252.4296259717754 1.4950664499393211
2.8045832325076345 253.69085563431744 1.4975301498371538
2.8098107874610503 254.6353921233875 1.4928399795183604
2.815038342414466 251.7050739529882 1.478713337338853
2.820265897367882 253.32521684103207 1.4798334455643993
2.8254934523212976 253.2804050053063 1.4861027856340214
2.8307210072747133 255.75085615158181 1.5028885363193063
2.835948562228129 255.75202258588976 1.5133337718527602
2.841176117181545 249.90887687540553 1.4942252055250218
2.8464036721349606 248.67631807335752 1.4886029647058376
2.8516312270883764 241.9412915116536 1.4559194903289454
2.856858782041792 240.17183176612014 1.4529680846882647
2.862086336995208 237.61311995196033 1.4510607038364998
2.8673138919486236 231.98775261754125 1.4398108400937706
2.8725414469020394 231.0294936594574 1.4321618856451954
2.877769001855455 235.91336501992154 1.4567228915389283
2.882996556808871 235.60302108954082 1.466874735181453
2.8882241117622867 238.40072884498576 1.474479875352881
2.8934516667157024 242.7616285142463 1.4922209078879507
2.898679221669118 246.0196634180897 1.4909421114282044
2.903906776622534 246.93716098973505 1.479235448160074
2.9091343315759497 246.62798491065655 1.47190599292082
2.9143618865293655 244.9429530254021 1.4643931132016097
2.919589441482781 240.99701349482518 1.4517116116319415
2.924816996436197 239.9130303097548 1.453560291396877
2.9300445513896127 243.3629254872196 1.479043342710792
2.9352721063430285 246.8928534740054 1.4798308849228465
2.9404996612964442 249.26547046602312 1.4877479380731844
2.94572721624986 248.63658495020647 1.4829960661350723
2.9509547712032758 242.8339135867121 1.4543947029152764
2.9561823261566915 247.0996516930137 1.4787387880043015
2.9614098811101073 244.96858315291064 1.4563264584440314
2.966637436063523 242.63185903831155 1.4416602045783868
2.971864991016939 244.27368586296106 1.4501481942204693
2.9770925459703546 243.07006318800867 1.4485161084037645
2.9823201009237703 246.7487791837418 1.4701390282432822
2.987547655877186 251.1290988806586 1.4753537625157378
2.992775210830602 245.7971563588919 1.4423570691635421
2.9980027657840176 247.0878844489281 1.4500688674456568
3.0032303207374333 249.52250620882063 1.4715660135002562
3.008457875690849 248.81045496001065 1.4684804383507675
3.013685430644265 248.28061642031025 1.4453210852057958
3.0189129855976806 244.1121878602755 1.4138714490906517
3.0241405405510964 237.79340883531313 1.3790410765226384
3.029368095504512 235.15004939779413 1.3608060493065846
3.034595650457928 232.32568523668346 1.3559239863431005
3.0398232054113437 233.93238177286824 1.3638213711191565
3.0450507603647594 238.2136142130297 1.3772726505290545
3.050278315318175 240.38927103090526 1.3854115166944303
3.055505870271591 240.38326709378632 1.389330513511236
3.0607334252250067 235.77909588114431 1.3682070778780802
3.0659609801784224 234.6881805469653 1.3592053303203355
3.071188535131838 234.38412153206164 1.350552759219435
3.076416090085254 235.33186621663197 1.3462844138230552
3.0816436450386697 237.42463385339826 1.3431379932670717
3.0868711999920855 239.6535313044658 1.343591502134581
3.0920987549455012 245.7550307028934 1.3499330902276796
3.097326309898917 252.6567990524378 1.3597400001090632
3.1025538648523328 252.31051448967236 1.3526011634045931
3.1077814198057485 252.36951205413175 1.356868948421029
3.1130089747591643 246.08810754075756 1.320397562311681
3.11823652971258 244.210689597372 1.3098779017329698
3.123464084665996 249.66617694945614 1.33462654181611
3.1286916396194115 253.6736363037197 1.343144557953424
3.1339191945728273 254.4423465431075 1.339089089144285
3.139146749526243 264.4323038449782 1.354100216106714
3.144374304479659 264.7972405558581 1.333028060080977
3.1496018594330746 265.6347603539821 1.3162860882065637
3.1548294143864903 268.895384836125 1.320205821204617
3.160056969339906 270.41561951571725 1.3123453737219266
3.165284524293322 272.4221918230346 1.2997098887320775
3.1705120792467376 277.07052874460976 1.2929640589320277
3.1757396342001534 283.1565364275097 1.2866073697288618
3.180967189153569 293.58399061088795 1.2931861901136639
3.186194744106985 306.2201351994748 1.3149594538667033
3.1914222990604006 321.12604560294983 1.3390775287172112
3.1966498540138164 331.06150091815874 1.3524838530894594
3.201877408967232 341.67276775006223 1.3597190020386505
3.207104963920648 354.90525269751055 1.3734994370544296
3.2123325188740637 364.5787326010365 1.3773974082551286
3.2175600738274794 383.40377447183306 1.4013602664120526
3.222787628780895 401.7839667551402 1.4270759164743947
3.228015183734311 424.9689258841701 1.461271274969982
3.2332427386877267 452.59182062808384 1.50270878679203
3.2384702936411425 481.85172562041964 1.5423068781555225
3.2436978485945582 512.4071743689364 1.583035136074697
3.248925403547974 545.0385918199686 1.6324503444522553
3.2541529585013897 581.0839955043438 1.682655937360004
3.2593805134548055 619.4609327055509 1.7347810534636947
3.2646080684082213 662.3997977327053 1.7863570631093828
3.269835623361637 705.24097063157 1.8363103965707477
3.275063178315053 751.0072515495166 1.8900982677140357
3.2802907332684685 804.373866969312 1.9537915534601251
3.2855182882218843 867.1273487994039 2.030421799756574
3.2907458431753 931.1485435981191 2.1109196024041714
3.295973398128716 995.6052865613453 2.181441620796789
3.3012009530821316 1054.4883025150007 2.2439227267621487
3.3064285080355473 1084.3827542526647 2.268871881547853
3.311656062988963 1106.8092164965278 2.291655821987889
3.316883617942379 1095.9996372970943 2.2790216712687212
3.3221111728957946 1071.7593469003896 2.2551327696508396
3.3273387278492104 1028.6945050451707 2.2054515704809443
3.332566282802626 969.9185333602608 2.1359805612180525
3.337793837756042 909.318890549353 2.0655196117404833
3.3430213927094576 834.3174953081713 1.9740690215600254
3.3482489476628734 754.9890964381801 1.8726891538521757
3.353476502616289 686.2735417683657 1.7874742644032768
3.358704057569705 627.6404028622284 1.710310023046123
3.3639316125231207 571.7895935490894 1.637855677657157
3.3691591674765364 521.7768492404622 1.5625854304656468
3.374386722429952 480.3365083885426 1.5036953320707287
3.379614277383368 440.0908298701091 1.4412230662122885
3.3848418323367837 409.25505892495795 1.3945773515589353
3.3900693872901995 380.5103959376053 1.350233646476802
3.3952969422436152 350.28827209914215 1.29803589680436
3.400524497197031 327.8949120176363 1.2639156186331215
3.4057520521504467 311.4332887444972 1.2398909847706168
3.4109796071038625 301.21415388118066 1.2358293339239992
3.4162071620572783 293.5184820171955 1.2301255197924115
3.421434717010694 285.8485815374946 1.2269562484683108
3.4266622719641098 283.3132580832502 1.2388836067209408
3.4318898269175255 280.28470845457895 1.2429340697539508
3.4371173818709413 274.90846532875116 1.2515087742848368
3.442344936824357 270.2956879871843 1.2452161467464016
3.447572491777773 266.3098989139289 1.2424879032583172
3.4528000467311886 261.8900454005363 1.2330423121445016
3.4580276016846043 257.6309579364583 1.227062481483934
3.46325515663802 253.43842211952412 1.209965307516689
3.468482711591436 246.14383428716894 1.1947789932387218
3.4737102665448516 247.84814962499897 1.2059499002076728
3.4789378214982674 248.90619953887958 1.207387177082466
3.484165376451683 248.05008747505653 1.2108679646261007
3.489392931405099 247.7561034193818 1.20973110094008
3.4946204863585146 248.79126625915978 1.2039992227191303
3.4998480413119304 254.20661311296624 1.2078542796906655
3.505075596265346 259.11056061491695 1.2142783481503256
3.510303151218762 267.2650583742037 1.2315612906665607
3.5155307061721777 270.43834548529696 1.228190295240763
3.5207582611255934 272.31434364195627 1.2330336498427739
3.525985816079009 276.554130229781 1.2214933722609242
3.531213371032425 284.5147138768878 1.2272422216348469
3.5364409259858407 297.85183924909967 1.2348023187362345
3.5416684809392565 320.236305794829 1.25775899958285
3.546896035892672 353.7040924103838 1.3059701237277346
3.552123590846088 412.9194534367952 1.395332705343148
3.5573511457995037 509.23353328330336 1.5352395030976596
3.5625787007529195 676.7152728409695 1.76094854748189
3.5678062557063353 971.1642664604697 2.109047891547118
3.573033810659751 1512.0899490030638 2.631036655743675
3.5782613656131668 2463.1629974695456 3.359897265751786
3.5834889205665825 4161.330709055001 4.368495186908195
3.5887164755199983 6960.920570586551 5.649661292400694
3.593944030473414 10843.471406292476 6.994522395786505
3.59917158542683 14938.078631919658 8.162564140665841
3.6043991403802456 18538.526968208727 9.062517550448437
3.6096266953336613 20472.762073800306 9.526617409485974
3.614854250287077 20142.39459186446 9.458550137094873
3.620081805240493 17767.8074596767 8.881572627190938
3.6253093601939086 14120.170499816317 7.918667958622737
3.6305369151473244 10386.890130474005 6.771462507033431
3.63576447010074 7048.595479079782 5.559473799218048
3.640992025054156 4629.0254427145355 4.483670485087854
3.6462195800075716 2927.8434861538194 3.5605919505495467
3.6514471349609874 1872.7790472625152 2.846156765845112
3.656674689914403 1232.7571858405454 2.3118790140872787
3.661902244867819 875.9599195716647 1.9485757340521377
3.6671297998212347 668.4757791257144 1.7004096882376065
3.6723573547746504 554.9872977092938 1.5538400481599002
3.677584909728066 477.25768922358645 1.4440769168014411
3.682812464681482 434.5545645476259 1.3850667963631589
3.6880400196348977 396.8223515454347 1.3285363216016621
3.6932675745883135 367.7059599442211 1.281561635062886
3.698495129541729 349.6108943389061 1.2574785498172376
3.703722684495145 334.6445158223556 1.2396289880863411
3.7089502394485607 325.56052244173924 1.2294044488312164
3.7141777944019765 317.68631839684423 1.217636048097267
3.7194053493553922 307.79929614605203 1.1941670279698935
3.724632904308808 306.1804052724594 1.193447819027007
3.7298604592622238 294.6449789115276 1.1751987775243857
3.7350880142156395 288.8722990933703 1.1645103384775213
3.7403155691690553 284.34287279622197 1.1603592581072557
3.745543124122471 284.6280064724548 1.1668875093942084
3.750770679075887 287.3475061496687 1.1761332381370402
3.7559982340293026 281.41268474853155 1.1587404575732017
3.7612257889827183 276.68814252978535 1.146883475660703
3.766453343936134 272.51394307845794 1.1377818160600481
3.77168089888955 280.0712628426217 1.1492462809424377
3.7769084538429656 279.06270877637013 1.1444788606998995
3.7821360087963813 276.99518574269223 1.1421084169169033
3.787363563749797 273.69269301458297 1.1343439199986913
3.792591118703213 272.71184672522264 1.1271837463822059
3.7978186736566286 278.29022822630634 1.1269177680987
3.8030462286100444 289.71438503710596 1.1420036564470224
3.80827378356346 294.93818677943176 1.1453723605679735
3.813501338516876 301.90582356540557 1.15592193130934
3.8187288934702917 308.5107913138864 1.1639469050365587
3.8239564484237074 308.767495026005 1.1642555630921108
3.829184003377123 313.87067072874 1.1745644613683874
3.834411558330539 315.85489906179197 1.1831418647971912
3.8396391132839547 312.56772911075234 1.1734074759736475
3.8448666682373704 308.9629940239093 1.1616408515299985
3.850094223190786 300.68707679200793 1.1511474717445658
3.855321778144202 293.4887852812573 1.1485818953422677
3.8605493330976177 290.5079536564754 1.14920904244273
3.8657768880510335 286.76596324633 1.1416198344279442
3.8710044430044492 286.06199491988184 1.1414564981929571
3.876231997957865 286.86722797048833 1.1429783639177942
3.8814595529112808 284.39219698642785 1.1347319848206552
3.8866871078646965 284.1584432491165 1.138991913034202
3.8919146628181123 284.3229942250534 1.1340259833478372
3.897142217771528 282.08789677460857 1.123032677381328
3.902369772724944 281.661556814665 1.1230142834888008
3.9075973276783595 281.0463977036688 1.1178777694817161
3.9128248826317753 282.1729021784477 1.1178833919164592
3.918052437585191 279.87613327093317 1.1126802068534518
3.923279992538607 281.73497297213214 1.1156144818995448
3.9285075474920226 288.9120512926992 1.1283711554228057
3.9337351024454383 297.4668484133582 1.1446000811457706
3.938962657398854 308.6404122518014 1.1629752033951957
3.94419021235227 314.669535624135 1.1665645363306922
3.9494177673056856 319.7494756663332 1.1674997994543928
3.9546453222591014 321.4065574714838 1.1641119116858254
3.959872877212517 323.37906223065 1.1592323441797832
3.965100432165933 327.4339029328547 1.1602916754140133
3.9703279871193486 339.5386881221186 1.1806884639134831
3.9755555420727644 352.2055718876772 1.1920193928590321
3.98078309702618 369.43214946150994 1.21340600681146
3.986010651979596 383.64470751402956 1.2300123310654902
3.9912382069330117 395.88979120042154 1.2455058858836328
3.9964657618864274 415.7286498417946 1.2754167744369198
4.001693316839844 436.2898652965121 1.3066920463422025
4.00692087179326 459.36850150579636 1.33345389380208
4.012148426746676 484.33684254754434 1.3729176706787194
4.017375981700092 504.92769316979013 1.4170895488308015
4.0226035366535084 533.6917974604048 1.4656136462985243
4.027831091606925 573.9923039798224 1.5244871285005865
4.033058646560341 621.4228066321091 1.5880267140751967
4.038286201513757 672.7770881094708 1.6504016298229887
4.043513756467173 734.700237387804 1.7295930351015971
4.0487413114205895 799.9066645871329 1.806431923512801
4.053968866374006 878.9776059451867 1.8967332851674772
4.059196421327422 951.9086193979929 1.9769288476484568
4.064423976280838 1031.3899412080088 2.0584007694874162
4.069651531234254 1127.3923744280348 2.150566767414207
4.0748790861876705 1233.2516489148982 2.2553575402822887
4.080106641141087 1353.198274396702 2.3635716717290354
4.085334196094503 1487.78875114293 2.477664060577722
4.090561751047919 1633.7340917017084 2.5972537948543226
4.095789306001335 1808.11078993547 2.733540866079751
4.1010168609547515 2003.4374379194555 2.877030819319669
4.106244415908168 2205.323541511891 3.0191511349155857
4.111471970861584 2437.281618950189 3.1734872930155174
4.116699525815 2683.7361246249166 3.3285552489608636
4.121927080768416 2941.5368822588584 3.4456470176843466
4.1271546357218325 3206.1569395650863 3.5572777536486915
4.132382190675249 3497.7378015406707 3.7063707519113684
4.137609745628665 3784.514955233851 3.838136896537121
4.142837300582081 4084.8587612558917 3.974646024343058
4.148064855535497 4361.807741704332 4.102992423257482
4.1532924104889135 4645.599801708643 4.225788365308721
4.15851996544233 4920.08224949171 4.339938619119326
4.163747520395746 5130.48299166894 4.416141125565756
4.168975075349162 5348.543480700255 4.500845743303232
4.174202630302578 5541.815805826441 4.575753121189931
4.1794301852559945 5685.534219018342 4.640232861987069
4.184657740209411 5773.295969301548 4.668913619439544
4.189885295162827 5806.443427559638 4.679267418975315
4.195112850116243 5734.402790093554 4.638138347147031
4.200340405069659 5612.880177408915 4.578756629495875
4.2055679600230755 5411.03471982829 4.487653212723109
4.210795514976492 5169.433054288276 4.391654288122366
4.216023069929908 4867.79058682767 4.2612541349530995
4.221250624883324 4491.191193400097 4.089000837699262
4.22647817983674 4120.700791361625 3.9150435133324577
4.2317057347901565 3736.543155641539 3.7200173096537874
4.236933289743573 3356.107431181144 3.519983282295722
4.242160844696989 3010.2234318424275 3.3314300341170457
4.247388399650405 2689.6755004686806 3.148917580657349
4.252615954603821 2380.1391477486154 2.9570153178597844
4.257843509557238 2127.30316874925 2.7930129763017852
4.263071064510654 1894.7952641779475 2.6318744740680957
4.26829861946407 1689.1627876824919 2.481523695149921
4.273526174417486 1516.1637599940532 2.3474393431170815
4.278753729370902 1362.2665928407584 2.223536490992895
4.283981284324319 1221.9136464951794 2.104731549531746
4.289208839277735 1099.5692931554286 1.9968374763327146
4.294436394231151 990.9223152411843 1.8959334258244314
4.299663949184567 902.9491217255927 1.8119924023051588
4.304891504137983 831.335346268381 1.7378952068766649
4.3101190590914 770.3082549576359 1.671633706049287
4.315346614044816 707.9858536624736 1.5999211664113144
4.320574168998232 651.7229334759988 1.5314175049668357
4.325801723951648 600.7509638097162 1.4684065073964272
4.331029278905064 561.1502858973512 1.4204218523419088
4.336256833858481 528.2421071367353 1.3792330068965482
4.341484388811897 499.09464284297377 1.3416759167200805
4.346711943765313 472.35568236258564 1.3084986088684838
4.351939498718729 449.93179944793525 1.2781439149186458
4.357167053672145 429.95296230394956 1.2516405723840762
4.362394608625562 406.97641533994977 1.221450398192091
4.367622163578978 391.73724038179176 1.1979732192679928
4.372849718532394 375.05441883711575 1.1728103867602144
4.37807727348581 362.76758318287017 1.156027310387399
4.383304828439226 349.7093305609971 1.135460316172168
4.388532383392643 339.58950507567977 1.1240636994271804
4.393759938346059 328.2469865247626 1.1118084775919324
4.398987493299475 320.46339037317176 1.1043024479026462
4.404215048252891 309.55788263183524 1.092903773092658
4.409442603206307 298.844594108601 1.076235204440285
4.414670158159724 289.45865332758945 1.060691786508733
4.41989771311314 283.42560540445714 1.0531692600709124
4.425125268066556 274.2423176086261 1.0407271620661562
4.430352823019972 266.34777680704434 1.0325745905607018
4.435580377973388 258.8757230670742 1.024514684875583
4.440807932926805 247.4561058791163 1.0083017196656845
4.446035487880221 238.86813638993024 0.9924708435125252
4.451263042833637 231.2389498402136 0.9789120105393107
4.456490597787053 226.68150333748676 0.9637940561529192
4.4617181527404695 224.31767412563173 0.9654831588128034
4.466945707693886 224.71699381362882 0.9749712489189726
4.472173262647302 222.34562461031945 0.975329134001225
4.477400817600718 224.4507390606971 0.9875770907439886
4.482628372554134 222.4364931305631 0.980545377820846
4.4878559275075505 223.39855158786958 0.9893187864817542
4.493083482460967 222.59853903245022 0.986730388662003
4.498311037414383 220.22281248370757 0.9884498340465968
4.503538592367799 217.265754333019 0.9855224544468469
4.508766147321215 209.83235280934764 0.9713875787211571
4.5139937022746315 208.19652246227804 0.9714890147407848
4.519221257228048 207.22277597878897 0.9726835389114842
4.524448812181464 205.9175288054002 0.9695882175883203
4.52967636713488 206.88248687675602 0.9778684556602689
4.534903922088296 208.24622884789247 0.9844610429287317
4.5401314770417125 206.646220040466 0.9795289287555536
4.545359031995129 203.15581778640092 0.9716259675666851
4.550586586948545 200.75940528044066 0.96326373013211
4.555814141901961 197.44121145438203 0.9541419471939924
4.561041696855377 199.9303553808402 0.9638727553635748
4.5662692518087935 200.3579760895786 0.9632475512703126
4.57149680676221 196.6196151822414 0.9516822475207928
4.576724361715626 194.7316604146723 0.9436234443091839
4.581951916669042 198.29075486675475 0.9491473316202703
4.587179471622458 197.69948377892374 0.9439650385614581
4.5924070265758745 200.26575629985388 0.9555474175408166
4.597634581529291 198.0861281866466 0.9569409354493887
4.602862136482707 194.34868856844352 0.948791555387429
4.608089691436123 197.54421533937622 0.9722007628432099
4.613317246389539 193.6381788662565 0.9677728244721934
4.6185448013429555 192.20173071239185 0.9690041354667965
4.623772356296372 194.43690360888988 0.9830208198248427
4.628999911249788 193.8601201987059 0.9839562919643848
4.634227466203204 194.1097373365777 0.9871255396146964
4.63945502115662 190.59961895580432 0.976408778719466
4.6446825761100365 183.90087850531233 0.9462843661574049
4.649910131063453 183.82428587881896 0.9451853552453336
4.655137686016869 188.58188994197187 0.968309483256517
4.660365240970285 191.4932510627815 0.9820953556527886
4.665592795923701 191.66247267217372 0.9864531359293784
4.6708203508771176 190.49420072160262 0.9753430821066253
4.676047905830534 186.76306453908728 0.9624353036529116
4.68127546078395 182.20254222245555 0.9491930805859462
4.686503015737366 182.28775878490407 0.9517805913468189
4.691730570690782 183.0708593399156 0.9592382138677251
4.696958125644199 183.35311022513974 0.9554287089319851
4.702185680597615 187.89910227506527 0.9653045739354605
4.707413235551031 191.37470750320193 0.9801106740255432
4.712640790504447 195.16962307770697 0.9939845697257362
4.717868345457863 196.98758776042084 1.0072794656449804
4.72309590041128 192.15485025930985 0.9902193664942818
4.728323455364696 188.25823946640267 0.9730434454855557
4.733551010318112 188.69491766896542 0.9735619510795053
4.738778565271528 188.3633481699606 0.9708911106769517
4.744006120224944 189.2059947538233 0.9773485912547724
4.749233675178361 192.35048778930488 0.995096989002178
4.754461230131777 196.08170888838612 1.0111415725430952
4.759688785085193 194.0266082877706 1.0007409837077061
4.764916340038609 189.21815064685583 0.9784952493436881
4.770143894992025 179.46732590138745 0.9444506714354917
4.775371449945442 175.27279851122194 0.9229464916363695
4.780599004898858 174.31121011436045 0.915684566970758
4.785826559852274 173.53657012385955 0.9130255727641041
4.79105411480569 171.417201638473 0.9052672939494417
4.796281669759106 173.14284538522125 0.921324726574954
4.801509224712523 175.32518084592493 0.9305398452875855
4.806736779665939 178.1788966684636 0.9455929518794792
4.811964334619355 178.64497894801653 0.9427540959165729
4.817191889572771 178.70504384576498 0.9503520187168571
4.822419444526187 177.2814536608703 0.9496270820580387
4.827646999479604 179.16074765084764 0.949168303133478
4.83287455443302 175.07118749944178 0.9436773938308763
4.838102109386436 174.37347766871025 0.9365947638835233
4.843329664339852 176.0866049425155 0.9435163916267855
4.848557219293268 177.26640525769338 0.9490032123446802
4.853784774246685 176.87698968951827 0.9412851289392121
4.859012329200101 174.8100114556026 0.9301720374650514
4.864239884153517 176.09074544292602 0.920992939483078
4.869467439106933 174.91344946438858 0.9151860505554501
4.8746949940603495 175.6410596192136 0.9220175094176635
4.879922549013766 178.6992306182859 0.9364194945361128
4.885150103967182 182.0864672505027 0.9493502765373981
4.890377658920598 187.40654133363503 0.9681714896028459
4.895605213874014 185.40933220526193 0.9580514270104532
4.9008327688274305 184.89512799810745 0.9517303420468622
4.906060323780847 183.13743329222575 0.942567515759897
4.911287878734263 179.74514547020814 0.9193605506778193
4.916515433687679 179.85414123597502 0.9217550541836457
4.921742988641095 179.07032998561675 0.9257028692340656
4.9269705435945115 181.26528226193815 0.9313302910434167
4.932198098547928 181.84813199162846 0.9288310286234817
4.937425653501344 180.8205912685483 0.9242201091965176
4.94265320845476 179.1125264228708 0.9197219947244384
4.947880763408176 180.732052095474 0.9279112493292238
4.9531083183615925 186.06825192571833 0.9509623395145471
4.958335873315009 187.6573531580428 0.9645963404133807
4.963563428268425 188.75490078864033 0.9631107126224233
4.968790983221841 180.89471936011643 0.9333798821246159
4.974018538175257 178.10929014562805 0.9183661127025948
4.9792460931286735 180.40818416266467 0.9214175410715636
4.98447364808209 186.19849713580166 0.9339061191554145
4.989701203035506 189.06910474970974 0.9267576731713089
4.994928757988922 192.60004704026605 0.9144577364919688
5.000156312942338 195.6826314776005 0.8968909331101957
5.0053838678957545 200.18954364837523 0.8817708986163721
5.010611422849171 212.83849124652878 0.8942489868412609
5.015838977802587 222.56606907874166 0.9087695210042929
5.021066532756003 225.43451375241298 0.9088672279830533
5.026294087709419 231.06649210076327 0.9135471050928164
5.0315216426628355 233.97207279377858 0.9136150954932843
5.036749197616252 236.05648173996613 0.9140034551040266
5.041976752569668 241.3952651225911 0.9208139484515515
5.047204307523084 243.6629299642214 0.9239708035140344
5.0524318624765 248.89004696179538 0.9277846716476277
5.0576594174299165 259.7801829084524 0.9421003748163134
5.062886972383333 267.43810306208303 0.943528194756617
5.068114527336749 279.9866814924314 0.957766206827031
5.073342082290165 297.55354058102256 0.9819808733830767
5.078569637243581 315.0928130814499 1.0015391794895152
5.0837971921969975 335.17985306377506 1.027706444899793
5.089024747150414 354.0575761552603 1.048236208044371
5.09425230210383 372.37374620845384 1.0672275007120295
5.099479857057246 400.5957206804268 1.1029709574379583
5.104707412010662 428.85401445851346 1.13596205636657
5.109934966964079 461.9232262098647 1.1754874025335595
5.115162521917495 481.97299059794864 1.198299648830238
5.120390076870911 494.8127059975653 1.2149230007513117
5.125617631824327 493.5982728113235 1.2136912987307324
5.130845186777743 478.95491935720366 1.1982490839640574
5.13607274173116 459.73298548575514 1.175782139840717
5.141300296684576 427.4328902321408 1.1369838303460464
5.146527851637992 390.604223346472 1.0934493365789109
5.151755406591408 352.90942282472486 1.0457726889844856
5.156982961544824 320.3591961078111 1.0091485624407601
5.162210516498241 298.9534221104181 0.9912502476008795
5.167438071451657 274.45172209213814 0.9628314429968063
5.172665626405073 250.92998928419388 0.9344635980888842
5.177893181358489 238.7290025357155 0.92457955696663
5.183120736311905 231.1491736799829 0.9214620889199621
5.188348291265322 224.89542294104984 0.917226087519506
5.193575846218738 217.33806526734887 0.9043360257276287
5.198803401172154 213.2945165300658 0.896944192368762
5.20403095612557 208.28215627172688 0.8929691927856209
5.209258511078986 206.23994566785518 0.8992974377326204
5.214486066032403 198.6908789130318 0.8874296743169556
5.219713620985819 191.9913058021241 0.8808508431616318
5.224941175939235 187.7067891341094 0.8737420932297557
5.230168730892651 184.6185339377964 0.8744763365155092
5.235396285846067 186.24109899381784 0.887400959773205
5.240623840799484 188.80907971913302 0.8986404183919909
5.2458513957529 184.73395242337156 0.8903378638447491
5.251078950706316 184.78523831825513 0.8925138800064424
5.256306505659732 182.0852347377259 0.886533264230722
5.261534060613148 180.27602802558948 0.8861460043448586
5.266761615566565 180.28193443423478 0.8925976571697083
5.271989170519981 174.87062231927604 0.8802138968108848
5.277216725473397 173.57358102013245 0.8754322141183534
5.282444280426813 174.12969715866123 0.8784698180762127
5.2876718353802294 177.0466159579303 0.8826838825713342
5.292899390333646 177.55661723860854 0.8797693182796666
5.298126945287062 171.43778220913683 0.8589835091824062
5.303354500240478 170.09858186719424 0.8482481194824714
5.308582055193894 168.0197471090057 0.8388405215058039
5.3138096101473105 172.6335855597349 0.8493945502056157
5.319037165100727 174.38503976093867 0.8594529350977178
5.324264720054143 176.55156308017587 0.8683741842052023
5.329492275007559 173.4061805770977 0.8628888688603478
5.334719829960975 173.07076553501426 0.8604770623606707
5.3399473849143915 173.37809796437375 0.8700814968887165
5.345174939867808 174.90453125780994 0.8752393235077063
5.350402494821224 175.28024492372447 0.8694223784426895
5.35563004977464 175.35595167648796 0.8696838907975526
5.360857604728056 179.8953451987534 0.8742715050101606
5.3660851596814725 182.0507215314077 0.8817198917341973
5.371312714634889 183.4174162424409 0.883503604357759
5.376540269588305 185.2048229385421 0.8830521725012846
5.381767824541721 181.4184707009151 0.8742401038812377
5.386995379495137 182.1280952796471 0.8734695814558997
5.3922229344485535 181.44291108472632 0.8648801692920361
5.39745048940197 179.01039716629163 0.863100243706863
5.402678044355386 181.6073008058409 0.8587015616227149
5.407905599308802 184.70810906629237 0.8630030763044242
5.413133154262218 184.5588391726198 0.8558272679535626
5.4183607092156345 188.36368003677887 0.8533942528443685
5.423588264169051 186.29001963709277 0.8390100666910089
5.428815819122467 187.4470224357958 0.8367932405687587
5.434043374075883 192.33618432360646 0.840794714795513
5.439270929029299 194.52756706229897 0.8363966863648217
5.4444984839827155 200.3068866755072 0.8427504261435964
5.449726038936132 201.26732825618674 0.8411905067867577
5.454953593889548 201.95424135718997 0.8386606858688955
5.460181148842964 201.40582800100506 0.8420133746502103
5.46540870379638 201.03326095313207 0.8535939324020935
5.4706362587497965 200.55748782686706 0.8590923879059496
5.475863813703213 200.1254161843773 0.8702572096199925
5.481091368656629 196.32653641385377 0.8625142477673148
5.486318923610045 192.33024603924727 0.8504613738806418
5.491546478563461 189.1981872196342 0.8454400423167489
5.4967740335168775 184.34425980142578 0.8278207387618302
5.502001588470294 182.794900808358 0.8315857059360234
5.50722914342371 179.07606919546063 0.8346551533915612
5.512456698377126 179.2442610523186 0.8391177008416316
5.517684253330542 182.27715584896762 0.8502725035023753
5.522911808283959 183.06509264713858 0.8513286135764152
5.528139363237375 185.22791649705553 0.8545167571320108
5.533366918190791 185.62424168392062 0.8570447205075635
5.538594473144207 183.81691124054205 0.8603517347885239
5.543822028097623 182.2116821387251 0.8522320197945514
5.54904958305104 178.94783358234503 0.841490734875496
5.554277138004456 178.42728966197038 0.830377472147065
5.559504692957872 180.3331326920773 0.8236310660029775
5.564732247911288 182.62692185778718 0.8246287777768311
5.569959802864704 183.82861480441028 0.8273267934531707
5.575187357818121 185.11912885084755 0.83018189102401
5.580414912771537 186.38055115706354 0.8228105601355344
5.585642467724953 186.84047017224256 0.8247128773899922
5.590870022678369 190.02318398700433 0.8282729225139547
5.596097577631785 189.55051460397067 0.8239357502793908
5.601325132585202 192.65433584738165 0.8277077384494935
5.606552687538618 197.48950108181953 0.8230757680895909
5.611780242492034 200.6782832748856 0.8159758740713035
5.61700779744545 209.1631578280561 0.827657141593294
5.622235352398866 224.32235175433058 0.8440872038933781
5.627462907352283 252.49129954328075 0.876658257826831
5.632690462305699 298.0154486910594 0.9309004531650585
5.637918017259115 361.7101221538431 1.0059393994363006
5.643145572212531 449.14022718065 1.1056909368644916
5.648373127165947 549.4893873662795 1.2146758278137497
5.653600682119364 653.6571701475528 1.3207223614038772
5.65882823707278 743.7469113521345 1.4047190783678922
5.664055792026196 801.9231324971431 1.4553199762971463
5.669283346979612 834.9584618189479 1.4831100094148748
5.674510901933028 848.7810009200253 1.4936684434197423
5.679738456886445 850.0481123013614 1.49650348920972
5.684966011839861 844.7949813608493 1.4921931907235948
5.690193566793277 830.5499440879184 1.477337493282148
5.695421121746693 816.5958026925443 1.4635059551903362
5.700648676700109 806.8839716842949 1.4533419335951052
5.705876231653526 794.5891881301441 1.4414729095568546
5.711103786606942 783.6757663050688 1.4291500517146123
5.716331341560358 779.7714872588982 1.4245210025269388
5.721558896513774 778.9386741980375 1.4232557623028377
5.7267864514671905 787.7913199617868 1.4325820209312892
5.732014006420607 799.6814350594209 1.4432375585958432
5.737241561374023 815.1398577398018 1.455149263436545
5.742469116327439 836.3811375023431 1.4723610802395133
5.747696671280855 874.9218486743765 1.505159180548189
5.7529242262342715 929.4107761378204 1.5517987735674608
5.758151781187688 994.097779459082 1.6033478762971314
5.763379336141104 1063.3343038767257 1.6577697817420605
5.76860689109452 1122.1758902517986 1.70178566352748
5.773834446047936 1167.3914752995765 1.7340537441384074
5.7790620010013525 1182.1661439077157 1.7441631875178227
5.784289555954769 1155.5965861804093 1.7239262231519612
5.789517110908185 1097.6736457243721 1.6803768811604423
5.794744665861601 998.6661628127248 1.6012030808578308
5.799972220815017 872.9259158643728 1.4958816434878335
5.8051997757684335 742.1541412585226 1.3805638860249774
5.81042733072185 609.4259194509794 1.2539436752208044
5.815654885675266 503.603969269638 1.1480439233218909
5.820882440628682 413.34344299306474 1.0485704844800867
5.826109995582098 350.77096836483196 0.9771618154953943
5.8313375505355145 307.8902826431223 0.9274578901441848
5.836565105488931 274.01729484508934 0.8830453004742603
5.841792660442347 252.13214731204644 0.8564334848409432
5.847020215395763 237.47619350690994 0.8384152201720247
5.852247770349179 230.25625122427095 0.8319642074655328
5.8574753253025955 227.43901295573787 0.831392798078804
5.862702880256012 220.73465352145038 0.8215167474501355
5.867930435209428 217.71239470455956 0.816291316318406
5.873157990162844 215.4878886410051 0.811369027472552
5.87838554511626 218.39009003618895 0.8184238057402565
5.8836131000696765 219.0839769288583 0.8203835223608165
5.888840655023093 222.28465442672504 0.826444897162115
5.894068209976509 224.62276971870034 0.82919906843304
5.899295764929925 227.39125916609447 0.8339665278759839
5.904523319883341 226.66162897060946 0.8307826103623089
5.9097508748367575 227.02998607746042 0.8275211512463945
5.914978429790174 227.82871692968885 0.8253661785432028
5.92020598474359 224.76063361751162 0.8126442108679481
5.925433539697006 227.9795981538402 0.8155147439861284
5.930661094650422 232.05176205344011 0.8180008851438381
5.9358886496038386 236.75131259832247 0.8254414411029312
5.941116204557255 244.41370103466542 0.8369888980329413
5.946343759510671 250.73704031484814 0.8487889063591204
5.951571314464087 252.69426308048102 0.852382445904072
5.956798869417503 255.85579013190716 0.8561833676759821
5.96202642437092 262.872504312828 0.8655899426644067
5.967253979324336 272.67193629606305 0.8831941468115017
5.972481534277752 290.1729894493055 0.9087171889529205
5.977709089231168 302.7629133129615 0.9257000744539386
5.982936644184584 317.18521819838077 0.9426013969299437
5.988164199138001 341.068887531123 0.9739626049588521
5.993391754091417 365.8511489822993 1.0063307741255403
5.998619309044833 395.9709253915063 1.045459370440566
6.003846863998249 436.3705791960746 1.096184885898659
6.009074418951665 483.2614175866192 1.1536905742083279
6.014301973905082 540.8196514738231 1.2230687980682553
6.019529528858498 618.2839086290373 1.3071074253342692
6.024757083811914 713.1677200769369 1.406533554627945
6.02998463876533 823.4647389226666 1.5113360761489973
6.035212193718746 971.7799485636212 1.6457987718381943
6.040439748672163 1139.827162056592 1.7848978247540095
6.045667303625579 1325.4234895679626 1.9240079201293883
6.050894858578995 1527.1235860076272 2.0661139361223997
6.056122413532411 1697.1827456429248 2.1791311590101885
6.061349968485827 1823.6807747444002 2.26085114861939
6.066577523439244 1900.1207309478095 2.306634993258135
6.07180507839266 1908.516653976406 2.3145371411253293
6.077032633346076 1864.148112438188 2.2895677962720904
6.082260188299492 1769.795810009417 2.2347160716370773
6.087487743252908 1644.0288098889678 2.154970549241198
6.092715298206325 1509.4575494415649 2.0682917347404848
6.097942853159741 1372.3419305847312 1.9739193912317854
6.103170408113157 1245.4666736266731 1.883607997546254
6.108397963066573 1126.2098832876884 1.7911301070440246
6.113625518019989 1020.5467214284151 1.7073408001672732
6.118853072973406 938.7103525296682 1.6395075218265311
6.124080627926822 864.0167208886049 1.5743988887933982
6.129308182880238 794.4105037682523 1.5113538422880812
6.134535737833654 728.8593759331818 1.451545783178476
6.1397632927870704 661.5023726272872 1.3846252684351794
6.144990847740487 602.9017350660807 1.3234685725216937
6.150218402693903 548.6938002652334 1.2646636172966488
6.155445957647319 496.54335873904637 1.2036223059191211
6.160673512600735 453.2031774263824 1.1535835834768773
6.1659010675541515 417.2126622003699 1.1113093017852798
6.171128622507568 395.4678637812545 1.088247509405873
6.176356177460984 372.3887171661539 1.0605111815451904
6.1815837324144 349.69340892231753 1.0322674219002128
6.186811287367816 324.6436014885081 0.9999437798259952
6.1920388423212325 310.8158755681228 0.9838883991754527
6.197266397274649 298.9985665851819 0.9703910120072003
6.202493952228065 295.64364281492163 0.9675614752398547
6.207721507181481 286.6901224226988 0.9454147618191888
6.212949062134897 278.1657877159342 0.9268506412637646
6.2181766170883135 266.73410223502924 0.9069639276145506
6.22340417204173 259.8474944175236 0.8937365912773892
6.228631726995146 253.98497328640727 0.8821776282214656
6.233859281948562 250.7855846715635 0.8772727953270572
6.239086836901978 247.91501767968538 0.8746543356371703
6.2443143918553945 244.40681775187747 0.8708032053574909
6.249541946808811 241.40458641684003 0.8657924981315109
6.254769501762227 235.9225408694186 0.8547185999251738
6.259997056715643 231.97211576133748 0.8464983596652113
6.265224611669059 228.4782386037198 0.8417610008566943
6.2704521666224755 229.01850444113828 0.8459683035464861
6.275679721575892 227.23151395044442 0.8402945266649028
6.280907276529308 225.52069318236218 0.8385285353358044
6.286134831482724 221.54222439546416 0.8324385642297916
6.29136238643614 218.21489125868513 0.823789049063802
6.2965899413895565 219.4101841709527 0.8256637780601818
6.301817496342973 226.08515591597742 0.8374618497918891
6.307045051296389 231.2723474207806 0.8460737558308014
6.312272606249805 232.8222806908732 0.8478553693004506
6.317500161203221 231.38322037829354 0.8464694646064683
6.3227277161566375 228.41011376092573 0.8405701996686916
6.327955271110054 223.914544107529 0.8299285314504945
6.33318282606347 223.98105894752615 0.8327708505710646
6.338410381016886 217.46432275288288 0.8188271717167513
6.343637935970302 217.8886908054887 0.8219715393053952
6.3488654909237185 217.1921239481602 0.8264546196715489
6.354093045877135 220.0369354740251 0.8333223678514273
6.359320600830551 220.98911337082228 0.8289337490771745
6.364548155783967 225.45225726887955 0.8374749170775492
6.369775710737383 226.87513270068024 0.8347495709119201
6.3750032656908 226.01964231717105 0.8366196691535159
6.380230820644216 225.79573111461644 0.8389853097224637
6.385458375597632 221.35569678590429 0.8221822214475071
6.390685930551048 218.02819136582835 0.8080776103116718
6.395913485504464 218.49856956684602 0.806761574565928
6.401141040457881 218.10002740548876 0.8121986490684707
6.406368595411297 217.3334450173688 0.8194510239228162
6.411596150364713 218.8276997659227 0.8231051229995995
6.416823705318129 219.96496256708966 0.8192955366166472
6.422051260271545 221.3792149183502 0.8184452708031608
6.427278815224962 223.41836989386798 0.8208109343218909
6.432506370178378 226.67405693305574 0.8238628013942096
6.437733925131794 224.10337545790998 0.8162263347759023
6.44296148008521 224.36199136686983 0.8115099677037463
6.448189035038626 224.56518893272948 0.8084749726357833
6.453416589992043 225.60604889964102 0.8088632111078929
6.458644144945459 225.9239919006321 0.8081072958627824
6.463871699898875 226.10124076522354 0.8080320904989418
6.469099254852291 225.3234826525052 0.8073709143222284
6.474326809805707 225.63321417975865 0.8092949063247161
6.479554364759124 234.44019386507765 0.8226295925933785
6.48478191971254 242.1522251137015 0.8347983281511461
6.490009474665956 246.9375859598676 0.8364553836566727
6.495237029619372 249.9023424814159 0.8361106503075687
6.500464584572788 255.53028839827604 0.8373990660002141
6.505692139526205 260.9358147541289 0.8394107845707719
6.510919694479621 270.87684590093 0.8516042791799325
6.516147249433037 276.1778580224409 0.8531395673468374
6.521374804386453 289.2662056516189 0.8689054934662324
6.526602359339869 303.7655436749687 0.8836422036903193
6.531829914293286 330.1366144591839 0.9145130525089116
6.537057469246702 356.5974526423068 0.9439358612338054
6.542285024200118 389.31656474957305 0.9813685701990393
6.547512579153534 425.7457423999302 1.0239665920032295
6.55274013410695 460.2236746571444 1.0620149192827715
6.557967689060367 494.64826221384897 1.0970444602001512
6.563195244013783 519.9804934501813 1.1211026581243386
6.568422798967199 534.2658707565743 1.1359865751915281
6.573650353920615 538.0220963426393 1.1393890577014438
6.5788779088740315 526.2649344678076 1.1265238078902915
6.584105463827448 510.30719358920686 1.1093179276950933
6.589333018780864 486.9624244166499 1.083854861555958
6.59456057373428 462.05675919403814 1.0555165214687972
6.599788128687696 436.77445044947484 1.026022441183606
6.6050156836411125 412.00547700234307 0.9977143103853299
6.610243238594529 386.09874135920523 0.9689808487759727
6.615470793547945 364.12430050279977 0.9429640433767749
6.620698348501361 345.8796588107643 0.9201901799261188
6.625925903454777 330.5917036598084 0.9011848531937157
6.6311534584081935 321.15685949793107 0.8928839299825758
6.63638101336161 311.242925693732 0.8843600637545235
6.641608568315026 299.86656129634343 0.8706491689212973
6.646836123268442 291.49581960508624 0.8618780808431926
6.652063678221858 283.08165693097925 0.8504746806631129
6.6572912331752745 275.89317499855554 0.8418163175044721
6.662518788128691 267.1389571134995 0.8284938489217207
6.667746343082107 264.2041063165222 0.8262550734258847
6.672973898035523 260.1063177809953 0.8230274448494029
6.678201452988939 256.82231316652627 0.8198497749465558
6.6834290079423555 253.34344782031812 0.8205380427976022
6.688656562895772 251.62046789443974 0.8184871282335668
6.693884117849188 250.2687089847764 0.8167299717972811
6.699111672802604 250.88799583549408 0.82041542178367
6.70433922775602 246.13798597925842 0.812082175766521
6.7095667827094365 245.1745046044758 0.8135134418810325
6.714794337662853 243.0552385221562 0.808433283798217
6.720021892616269 243.61130700898715 0.8092233253437094
6.725249447569685 244.51227907937528 0.8083919665321952
6.730477002523101 242.97074505103527 0.7999514620875322
6.7357045574765175 247.24247931934082 0.8069386731358171
6.740932112429934 245.68048783217813 0.8036836092935127
6.74615966738335 245.90156933076676 0.8049278504584692
6.751387222336766 243.88885285309144 0.8048055403392456
6.756614777290182 242.4642158080858 0.8018021187554719
6.7618423322435985 243.6398886080202 0.801246068305726
6.767069887197015 246.85186010905556 0.8059616311584181
6.772297442150431 248.0176686081115 0.8098002325626212
6.777524997103847 249.95352176198364 0.8137499109736781
6.782752552057263 249.55462653464733 0.812783795373821
6.7879801070106796 250.25363255437892 0.8095193349946976
6.793207661964096 244.6376340168811 0.7957299715568087
6.798435216917512 242.398480757405 0.7902018675051171
6.803662771870928 243.3810044865767 0.7917085193858437
6.808890326824344 246.3505476742013 0.7996840398990377
6.814117881777761 251.81569020201218 0.8084425421573527
6.819345436731177 250.4359437803433 0.8038199062661538
6.824572991684593 250.6259388879526 0.8034909560644082
6.829800546638009 248.728301611445 0.8004448103898866
6.835028101591425 245.34972608182662 0.7943298117472546
6.840255656544842 246.2500858633699 0.7936729289339861
6.845483211498258 248.83240367141832 0.796003468913056
6.850710766451674 254.6855592016491 0.8063024657388963
6.85593832140509 263.1781212042014 0.8173701818593369
6.861165876358506 263.3295211904072 0.8160750484051705
6.866393431311923 266.2266947305198 0.8206054618561216
6.871620986265339 264.3685001235181 0.8145396082707927
6.876848541218755 263.01486049592984 0.810784144235107
6.882076096172171 266.1377939326134 0.816005176271381
6.887303651125587 266.3647764163088 0.8130434431485258
6.892531206079004 269.1408710211344 0.8171276105420752
6.89775876103242 272.49146855739826 0.8175780517692582
6.902986315985836 274.4568149985184 0.8178602876774896
6.908213870939252 278.4589432700395 0.8190253186595837
6.913441425892668 277.8407221858685 0.8151180129135435
6.918668980846085 278.81695932897657 0.8171813217546622
6.923896535799501 285.23435533465783 0.8255142983224957
6.929124090752917 292.51402356953497 0.8372184436343895
6.934351645706333 300.45597836102445 0.8467678312952395
6.939579200659749 304.6690374331269 0.8472834425266867
6.944806755613166 305.66774629510024 0.8471696683329207
6.950034310566582 309.329203483896 0.8507345251620114
6.955261865519998 309.3356502075703 0.8483533714909856
6.960489420473414 318.39343943284285 0.8585109575428023
6.96571697542683 328.9782015775855 0.8683683488410082
6.970944530380247 339.46567863319024 0.8787847611638314
6.976172085333663 352.50954098102767 0.8910992504382754
6.981399640287079 369.41682566175126 0.9087158154711016
6.986627195240495 392.6212821872002 0.9343477646889363
6.9918547501939114 421.5613948688232 0.9670495340570497
6.997082305147328 464.2915817055047 1.0132261070098727
7.002309860100744 520.2634868866323 1.0708697268738698
7.00753741505416 603.7350491595872 1.1513736789598625
7.012764970007576 713.9532553221305 1.2493781973335643
7.0179925249609925 854.7155443179518 1.3661369995452677
7.023220079914409 1005.8253634768372 1.482113228458571
7.028447634867825 1142.9574212334103 1.578865592331433
7.033675189821241 1245.3043426201928 1.6467139517067622
7.038902744774657 1295.31541761623 1.675017750709031
7.0441302997280735 1292.3570020589657 1.6714007771245514
7.04935785468149 1248.5705351702427 1.6419733222724744
7.054585409634906 1181.1720672092908 1.5961440470526673
7.059812964588322 1099.0987635188296 1.539079757091272
7.065040519541738 1019.82320395966 1.4822959209651718
7.0702680744951545 947.7429373265968 1.4294011555271013
7.075495629448571 880.0402128846948 1.3771395437126812
7.080723184401987 817.1466877710847 1.327167227549455
7.085950739355403 771.0944564229981 1.288359909567304
7.091178294308819 734.7537288614875 1.2567981861890178
7.0964058492622355 702.7106355886377 1.2268773074123733
7.101633404215652 673.4956376720379 1.2012438074614604
7.106860959169068 642.7964636322257 1.1733540349036322
7.112088514122484 615.1297992892592 1.1497484024172289
7.1173160690759 590.917679798163 1.1275767967168313
7.1225436240293165 570.3828926356788 1.1082033130411972
7.127771178982733 550.3960030588532 1.0883777714229437
7.132998733936149 536.2449962874556 1.0748552554722692
7.138226288889565 519.6954957748882 1.0580938938355573
7.143453843842981 509.4306152462681 1.0474489235671014
7.1486813987963975 503.0881484750774 1.0404087948276102
7.153908953749814 501.3461140327277 1.038138380408256
7.15913650870323 507.4365881000338 1.0434672298872287
7.164364063656646 513.085254804643 1.048569232312377
7.169591618610062 522.6604239120138 1.0575762050610111
7.1748191735634785 539.6792579088125 1.075013148913207
7.180046728516895 567.5759308994434 1.10188904508339
7.185274283470311 611.9283690594104 1.1434326357454874
7.190501838423727 675.3431609623144 1.1990366848919203
7.195729393377143 771.8099811483225 1.2797442816554414
7.2009569483305595 914.6363498321737 1.3922468619700117
7.206184503283976 1104.9383845378766 1.5277314300058988
7.211412058237392 1368.6703371717517 1.6974663609062703
7.216639613190808 1698.9596415251817 1.8904380862130012
7.221867168144224 2090.5431137209916 2.0949114416687133
7.227094723097641 2483.2653494417536 2.282364426604763
7.232322278051057 2789.4434364821664 2.4176437091642624
7.237549833004473 2948.1834102139537 2.4833901365405913
7.242777387957889 2891.3293501909743 2.459148808140598
7.248004942911305 2667.3745255996673 2.360896541176071
7.253232497864722 2323.090001336261 2.2017991349900083
7.258460052818138 1916.682034207274 1.9986290361936692
7.263687607771554 1537.2876404599294 1.789152777352574
7.26891516272497 1202.3023126754858 1.5816832824622076
7.274142717678386 946.3306853922442 1.4041813776523546
7.279370272631803 757.7741013142825 1.257161554517561
7.284597827585219 616.059981731898 1.1356673716177261
7.289825382538635 531.4115393154393 1.0562876059957758
7.295052937492051 475.8826827354942 1.0018254667317144
7.300280492445467 439.5546685996574 0.9637658392282921
7.305508047398884 415.0447751450048 0.9365504123913491
7.3107356023523 399.89075404055285 0.9187578059274795
7.315963157305716 384.0598178366041 0.9007141740974658
7.321190712259132 374.3983877584932 0.891701340873697
7.326418267212548 370.5933017336651 0.8885963420630144
7.331645822165965 364.0340353215014 0.8815361883227248
7.336873377119381 359.86442947932534 0.8778402417334342
7.342100932072797 356.30099058065355 0.8721090279220116
7.347328487026213 356.62389495991584 0.8725717050673646
7.352556041979629 352.10501637112503 0.8684543037485318
7.357783596933046 350.33623838870653 0.8660815090431458
7.363011151886462 344.59283150078613 0.8586706275189927
7.368238706839878 338.4208818614478 0.8483817758317422
7.373466261793294 341.0422865730912 0.851284916840595
7.37869381674671 340.1018386417316 0.8502915646353394
7.383921371700127 340.67308228861185 0.8531819238531344
7.389148926653543 337.95231469458605 0.8507364099304178
7.394376481606959 336.0734836629737 0.8490852329372606
7.399604036560375 338.24076519653295 0.8503491293752065
7.4048315915137914 340.9458900712006 0.8519462326033347
7.410059146467208 342.1569403412682 0.8526471384205555
7.415286701420624 340.90083803717914 0.8510798675213938
7.42051425637404 341.58576259171815 0.853536292524689
7.425741811327456 342.1852579367938 0.8557680753428865
7.4309693662808725 344.1295017194076 0.85779371398488
7.436196921234289 344.71737704997753 0.856347197048605
7.441424476187705 344.6441351676414 0.85311164889588
7.446652031141121 345.28297343645727 0.8503117463601462
7.451879586094537 351.21750542605923 0.8577804099820112
7.4571071410479535 358.1300056415959 0.8658049442251394
7.46233469600137 361.84509670249906 0.8703507600112792
7.467562250954786 368.5075408348266 0.87893989829595
7.472789805908202 371.6872087636791 0.8813719110438328
7.478017360861618 380.6313010689166 0.8913838682326772
7.4832449158150345 390.3171937078809 0.8990785766731274
7.488472470768451 400.01395535748077 0.908596049814218
7.493700025721867 410.60466968371276 0.9201408046288989
7.498927580675283 423.26083860101403 0.9322092056546258
7.504155135628699 439.3869457184304 0.9489802784441672
7.5093826905821155 463.007585035212 0.9720725406836975
7.514610245535532 481.95538208740095 0.9893782698606799
7.519837800488948 499.9965806323605 1.0079002900234921
7.525065355442364 513.6218503614152 1.0206416023261948
7.53029291039578 523.0964570562664 1.0305629846962108
7.5355204653491965 531.0086735855122 1.0378631338366469
7.540748020302613 531.4807768855551 1.037912121051336
7.545975575256029 526.0848685140434 1.030091753679007
7.551203130209445 517.7534717726389 1.021137323192233
7.556430685162861 506.8347232273631 1.0100610885296673
7.5616582401162775 498.32947429995926 1.0013563402353314
7.566885795069694 486.53676259902574 0.9900624266573601
7.57211335002311 478.64780988182304 0.981878623397127
7.577340904976526 469.9505778453976 0.9727502574688127
7.582568459929942 458.5112760975817 0.9605470457945385
7.5877960148833585 453.6121299181749 0.9549606927101079
7.593023569836775 445.2973277546765 0.9456726315718519
7.598251124790191 440.3934472765017 0.9398572175321946
7.603478679743607 435.9644740436318 0.9349798860150719
7.608706234697023 432.9364425842007 0.9317407236712937
7.6139337896504395 433.12883047899624 0.9334839655137654
7.619161344603856 433.88406862238105 0.9355558756044909
7.624388899557272 434.66139148585444 0.936062445985699
7.629616454510688 435.5958781972397 0.9368177482371325
7.634844009464104 437.5271312118875 0.9384273261590099
7.6400715644175206 439.32446057016426 0.9381586544866057
7.645299119370937 444.598750328075 0.9415950707335302
7.650526674324353 455.0722627846003 0.9503325611807315
7.655754229277769 465.8400292203412 0.961857449245023
7.660981784231185 472.7724126176235 0.9686415448856451
7.666209339184602 485.5967074040755 0.9818930445954681
7.671436894138018 495.70629885204664 0.9923439137913121
7.676664449091434 510.0827981946342 1.0059467210895994
7.68189200404485 521.0915870970481 1.0158934453063173
7.687119558998266 528.0073024695382 1.022196670973726
7.692347113951683 532.570205780171 1.025705801102177
7.697574668905099 531.606970426598 1.0238280530555515
7.702802223858515 532.4398305259214 1.0234515339444439
7.708029778811931 534.8281387438698 1.0261921406186503
7.713257333765347 529.5087619435502 1.0205845712619988
7.718484888718764 520.6267838880897 1.0124510962688429
7.72371244367218 509.49422224484624 1.0026545711783696
7.728939998625596 499.3175967563266 0.990609575020584
7.734167553579012 496.89993004727717 0.9879773084767388
7.739395108532428 499.35717642997815 0.9895890064641166
7.744622663485845 503.3041137145521 0.9928681822670731
7.749850218439261 508.70544660244883 0.9979801329958965
7.755077773392677 508.6496003490614 0.9973744036271087
7.760305328346093 506.1403123745214 0.9950770122595777
7.765532883299509 502.1917786720783 0.9901322295076702
7.770760438252926 497.95676430963147 0.9846120658205927
7.775987993206342 492.13799620956485 0.9777096895989622
7.781215548159758 482.9956145450434 0.9687664897458037
7.786443103113174 475.831609822616 0.961925218458596
7.79167065806659 467.365468438303 0.9531412292443372
7.796898213020007 459.17469985427135 0.9454250561346353
7.802125767973423 454.3006215552395 0.9403789346148805
7.807353322926839 448.3058499099482 0.9344140695914398
7.812580877880255 442.57608056748404 0.9281605857215928
7.817808432833671 437.04989791726433 0.9214760646943331
7.823035987787088 438.53904982028274 0.9238269803238179
7.828263542740504 435.76715509563945 0.9215384396969848
7.83349109769392 434.1441467677761 0.9200661602333995
7.838718652647336 430.10381470886773 0.9164641877273777
7.8439462076007525 426.5466510053455 0.9121803287544732
7.849173762554169 430.252077404681 0.9152952352633403
7.854401317507585 432.68929611109974 0.9165361881009484
7.859628872461001 433.30876570527806 0.9160787080998135
7.864856427414417 435.3191171022597 0.9150110398809737
7.8700839823678335 437.49643807901026 0.917495579091508
7.87531153732125 441.24375521471933 0.9207707534655661
7.880539092274666 443.40117188223905 0.9242840981414022
7.885766647228082 452.07380870293525 0.9339206938140493
7.890994202181498 459.01454232129015 0.9408110339641257
7.8962217571349145 466.12338503572835 0.9468922363472958
7.901449312088331 468.66235327834073 0.9484379241276052
7.906676867041747 467.41853600856047 0.9463644225842318
7.911904421995163 468.693447194263 0.9483015859314813
7.917131976948579 468.6397808586523 0.9486084102622859
7.9223595319019955 477.3208732589806 0.9568486970775537
7.927587086855412 484.59883819734813 0.9630722316372086
7.932814641808828 488.64601891865027 0.9655654629766804
7.938042196762244 493.3088889047467 0.9695619259053282
7.94326975171566 493.6696496216549 0.9677908690983519
7.9484973066690765 499.7645431616393 0.9725195735711089
7.953724861622493 511.5605795407907 0.9824932071097964
7.958952416575909 524.0749246451485 0.994598537089404
7.964179971529325 537.6509823578427 1.0074228463035344
7.969407526482741 545.4506305396987 1.013738894826001
7.9746350814361575 554.6127504416551 1.0214366629831846
7.979862636389574 566.7039558720708 1.0328672935584615
7.98509019134299 579.4143503138401 1.044742637662722
7.990317746296406 588.1047472262153 1.0531202043327825
7.995545301249822 592.5370418023396 1.0570521002765503
8.000772856203238 594.023218655704 1.056439998268183
8.006000411156654 596.1864351486163 1.0581390760818443
8.01122796611007 603.0763664514606 1.0641682659410847
8.016455521063486 608.850292576854 1.068880712945619
8.021683076016902 611.1343166753329 1.069632256741838
8.026910630970319 615.5519265502412 1.0723995120061725
8.032138185923735 621.5245369880887 1.0766844189672162
8.037365740877151 632.0355838702268 1.085514967156259
8.042593295830567 641.1822785556566 1.0923426316466835
8.047820850783983 649.8275594840603 1.1000179555091252
8.0530484057374 654.6292065066218 1.1033132469903693
8.058275960690816 661.1991778166523 1.1080911382286285
8.063503515644232 664.5764498376986 1.1102772114107389
8.068731070597648 671.5337048683705 1.1159977288687302
8.073958625551064 678.8353669820797 1.1215269110639279
8.07918618050448 683.3504476842177 1.125109853303262
8.084413735457897 694.3168308738916 1.133309500500558
8.089641290411313 704.8627373576836 1.1421857340337187
8.09486884536473 715.3355028965077 1.1505358775131824
8.100096400318145 721.0037824201455 1.1546604507862188
8.105323955271562 718.4804046446452 1.151590292775587
8.110551510224978 711.5308293253152 1.1444569360053047
8.115779065178394 708.811010789307 1.142599648202285
8.12100662013181 707.7358364863 1.1407814127876572
8.126234175085226 711.2631457329376 1.1433756478705457
8.131461730038643 716.0805567196444 1.1465973154356621
8.136689284992059 724.7801198039889 1.1534734288645638
8.141916839945475 736.736599629698 1.16313316909064
8.147144394898891 745.2240850980256 1.1687537651460118
8.152371949852308 759.3766924412654 1.178512087399496
8.157599504805724 772.4662237764416 1.1873462851916896
8.16282705975914 789.8492513240893 1.2000971932994529
8.168054614712556 805.1335596809142 1.2118577143727856
8.173282169665972 818.6267499472327 1.2217598646961487
8.178509724619389 820.7979286819702 1.2227293256969067
8.183737279572805 823.6251405337559 1.2241320897804036
8.188964834526221 821.111949324902 1.2218629274910817
8.194192389479637 813.1305024038812 1.21599518775688
8.199419944433053 802.063824061403 1.2069508194577043
8.20464749938647 781.0101763751815 1.189544708972534
8.209875054339886 762.0677753999415 1.1746954852017055
8.215102609293302 746.6220870239911 1.163230892434779
8.220330164246718 732.9912030462701 1.1525728311039318
8.225557719200134 723.3589331973089 1.1454937689475084
8.23078527415355 712.7598583760614 1.1360534941797573
8.236012829106967 702.2749548087095 1.1273853947610093
8.241240384060383 692.8013930931303 1.1192523051776178
8.2464679390138 686.6530950642529 1.114855185026766
8.251695493967215 683.7525652573269 1.11291139063218
8.256923048920632 676.5580486587861 1.1055282108548652
8.262150603874048 674.9303630337903 1.1036750331104226
8.267378158827464 673.0744917014816 1.1013451841233621
8.27260571378088 674.7052736981632 1.1019102380484505
8.277833268734296 673.7686768539148 1.100775356450213
8.283060823687713 670.5727706105595 1.0981461874356577
8.288288378641129 666.6977673295424 1.0950558276589493
8.293515933594545 663.6947075220914 1.0924140994385279
8.298743488547961 664.274836972018 1.0917214884370656
8.303971043501377 672.0668016676459 1.0980139879057011
8.309198598454794 683.1705731992791 1.1067436426055548
8.31442615340821 688.5571810456817 1.1105642730239407
8.319653708361626 694.7127006135017 1.1155442897873955
8.324881263315042 692.3105218819837 1.113124338387232
8.330108818268458 695.6046554434951 1.1160492962186677
8.335336373221875 701.7214752041565 1.1194921840266372
8.34056392817529 712.329692086618 1.1267583541346677
8.345791483128707 722.4153641115203 1.1340784776363535
8.351019038082123 729.9743531691735 1.1406894704066894
8.35624659303554 733.6859546646647 1.1434598256967954
8.361474147988956 736.2587659782592 1.1442166207281526
8.366701702942372 741.7474020296248 1.1471778404479238
8.371929257895788 747.7056169258288 1.1507709698540474
8.377156812849204 754.185736407435 1.155932756812254
8.38238436780262 759.7613026836228 1.1607474398515414
8.387611922756037 757.8689014306201 1.1592850892933586
8.392839477709453 754.8335735369585 1.1560832844794329
8.398067032662869 748.626651935112 1.1513606305119033
8.403294587616285 739.4288279423895 1.1442745599340478
8.408522142569701 730.4269487058519 1.136370180849952
8.413749697523118 718.8549705496262 1.1254228651895357
8.418977252476534 709.3498532725192 1.117646993919665
8.42420480742995 701.6291733474242 1.1115548435955405
8.429432362383366 691.3959314489309 1.1035802963307388
8.434659917336782 681.9414918583722 1.0955727704136484
8.439887472290199 671.8051278674894 1.0866589926892618
8.445115027243615 659.6120849099817 1.0769667853974931
8.450342582197031 645.5376761079428 1.0651624530051564
8.455570137150447 638.8214102494758 1.0591062795142805
8.460797692103863 634.1717162159599 1.0548985360388294
8.46602524705728 631.3454604537018 1.052330554390741
8.471252802010696 625.1354076148651 1.0476969384564565
8.476480356964112 616.7487010341872 1.0399882743329691
8.481707911917528 612.953974817812 1.0361318051092472
8.486935466870944 605.0679596887582 1.0285711332951686
8.49216302182436 599.4485608105186 1.0231687182214608
8.497390576777777 593.3851720256214 1.017280614949484
8.502618131731193 589.2949649183992 1.0136543776048017
8.50784568668461 586.6503592087022 1.011630333914189
8.513073241638025 586.4551425588243 1.0124967846957122
8.518300796591442 583.8970598242884 1.0102830042733872
8.523528351544858 583.135534020736 1.009364991368175
8.528755906498274 578.9854509348551 1.0046142448217625
8.53398346145169 570.0888636538224 0.9965856340023382
8.539211016405106 564.22781107189 0.9916778360620105
8.544438571358523 563.5494486263449 0.9917375505107431
8.549666126311939 561.7264357272215 0.9901499348112337
8.554893681265355 566.0362837937433 0.9932523012570532
8.560121236218771 563.6213646780769 0.9882364842842268
8.565348791172188 567.4062630592622 0.9903799694333201
8.570576346125604 571.8867084408378 0.9947522297811652
8.57580390107902 571.5043652925305 0.9957584687430595
8.581031456032436 571.5439308544229 0.9952663948128938
8.586259010985852 566.1450421142736 0.9897458520298696
8.591486565939269 563.2141315737539 0.9870288938335147
8.596714120892685 563.6916979447566 0.9866671436996981
8.601941675846101 561.2846401880871 0.9840500341203049
8.607169230799517 564.0224782132 0.9856988479598287
8.612396785752933 566.3556468422449 0.9875514106931413
8.61762434070635 566.8103753034021 0.9880746389182409
8.622851895659766 568.3296653304498 0.9904966353796489
8.628079450613182 572.4655290807996 0.9935299211133168
8.633307005566598 575.5632709467494 0.9948862272246686
8.638534560520014 579.8136030323309 0.9968671711197348
8.64376211547343 584.4730073317313 1.0005983494193793
8.648989670426847 592.2986524932234 1.0079691788394514
8.654217225380263 601.5237078521159 1.0177941482137915
8.65944478033368 608.5282626343575 1.023376835934367
8.664672335287095 610.760067121452 1.0240141449955373
8.669899890240512 621.35468606272 1.0314261822901434
8.675127445193928 627.8965775588733 1.0363174734551457
8.680355000147344 635.1472322260898 1.0408366660102195
8.68558255510076 637.5710663104687 1.0421984253607006
8.690810110054176 640.4493424077848 1.04447083243046
8.696037665007593 649.009955163987 1.0510179637041634
8.701265219961009 663.3664741812316 1.0619662986080305
8.706492774914425 680.8698953248029 1.0752002550846016
8.711720329867841 693.2032965061044 1.085051829509972
8.716947884821257 700.9323319787288 1.0896630555649418
8.722175439774674 697.6962011407044 1.0869524143077334
8.72740299472809 694.0412690579155 1.0838947927341076
8.732630549681506 689.8963044146377 1.0819178573220252
8.737858104634922 690.0569549943838 1.0822142509143693
8.743085659588338 694.4481637193945 1.086313905112231
8.748313214541755 696.6219117785682 1.0878657465357369
8.75354076949517 696.1725295817591 1.0871006867953865
8.758768324448587 690.6778005871649 1.0811997628144479
8.763995879402003 681.698073592671 1.07408162520364
8.76922343435542 670.6777190092417 1.0642302040479534
8.774450989308836 660.8491443798393 1.0553646073572378
8.779678544262252 652.2792323867162 1.0467870453192984
8.784906099215668 642.9582600234583 1.0386321082073524
8.790133654169084 636.179478145691 1.0338338678638765
8.7953612091225 626.7150528302009 1.0261605125682132
8.800588764075917 616.468387151986 1.0176206860256445
8.805816319029333 607.0443995848316 1.0088513015905993
8.811043873982749 603.8116706260586 1.0070492456731042
8.816271428936165 598.7447296546305 1.0028796078740663
8.821498983889581 597.722710838526 1.0027612544153273
8.826726538842998 593.718333005552 0.9997572945438881
8.831954093796414 588.3177820013523 0.9944493826653827
8.83718164874983 584.9285070822206 0.9905399257763647
8.842409203703246 580.3840819737849 0.9861422311201335
8.847636758656662 575.9782339238144 0.9821541684892816
8.852864313610079 575.4572625553006 0.9814560562200996
8.858091868563495 573.9918785100035 0.9793029244029965
8.863319423516911 573.5975076349633 0.9780203148012072
8.868546978470327 572.5896705276025 0.9764808831910029
8.873774533423743 570.3858939905747 0.974959655123153
8.87900208837716 567.477526404219 0.9726953555162362
8.884229643330576 571.1345441674749 0.976586916335052
8.889457198283992 570.7975107507128 0.9762610246977802
8.894684753237408 570.1955585900215 0.9756518122967431
8.899912308190824 572.6303809018451 0.9772867925241232
8.90513986314424 568.1401998427493 0.9718737056282007
8.910367418097657 567.6329440150831 0.9700063726411069
8.915594973051073 571.391609044006 0.9731543038912217
8.92082252800449 575.7030286779408 0.9776236014031761
8.926050082957905 582.0806480954873 0.9835771876350277
8.931277637911322 587.6818844475866 0.988079056961641
8.936505192864738 592.5133100555429 0.9908201171000217
8.941732747818154 595.171874091204 0.9927366438907684
8.94696030277157 595.6966823327211 0.9921654343030087
8.952187857724986 596.3447152209127 0.9924003995322779
8.957415412678403 594.6942415863649 0.9899288090545562
8.962642967631819 595.4094545015219 0.990296007281986
8.967870522585235 600.0665658079579 0.9936542010254694
8.973098077538651 602.2566204996053 0.9947118115926427
8.978325632492067 606.3081868048321 0.9973302561380892
8.983553187445484 610.9781769244073 1.0007313895618646
8.9887807423989 618.6641876016809 1.0069632331098983
8.994008297352316 621.2360965517406 1.0089183526161727
8.999235852305732 623.2425351679886 1.0111267558737815
9.004463407259149 625.6422189388718 1.0125746832764098
9.009690962212565 630.2602802991855 1.0158715348358827
9.014918517165981 635.8636261979347 1.019519467131816
9.020146072119397 644.1459598593574 1.0257884178936034
9.025373627072813 657.6813178140511 1.035256511005116
9.03060118202623 673.4652255810837 1.046265076525004
9.035828736979646 690.6286655597722 1.0592084165382878
9.041056291933062 708.337411560361 1.0735333837939063
9.046283846886478 726.3381376521567 1.0883863872070456
9.051511401839894 742.1181454358285 1.0996009854552924
9.05673895679331 758.3963518825922 1.1091122507435227
9.061966511746727 781.7083126737119 1.1250114124458912
9.067194066700143 805.7322209705403 1.141945873892133
9.07242162165356 830.3817753345206 1.15894516656217
9.077649176606975 846.2615084216744 1.1687147746569084
9.082876731560392 860.5503165043099 1.1779901220634807
9.088104286513808 871.5820674962606 1.183937704451439
9.093331841467224 881.4606050661862 1.1905166224063215
9.09855939642064 887.5694437798472 1.194756451455279
9.103786951374056 889.285054691067 1.1973495735924493
9.109014506327473 883.975538857239 1.1922024797273922
9.114242061280889 877.4261712394425 1.1875323049478996
9.119469616234305 873.2284546896653 1.1837660439299873
9.124697171187721 869.831016479569 1.181264675645288
9.129924726141137 865.2766064290607 1.1771853626183666
9.135152281094554 865.5739214107092 1.176401289965447
9.14037983604797 876.6615277041989 1.184198911160529
9.145607391001386 894.6745213125711 1.1956713251820796
9.150834945954802 922.9000006632796 1.214271270863123
9.156062500908218 952.1821644911687 1.233765302655867
9.161290055861635 986.2452637100025 1.2657897175110493
9.16651761081505 1024.1161989614266 1.2972799381500348
9.171745165768467 1056.4135428479208 1.32280130030386
9.176972720721883 1079.8824808967788 1.3420254563367227
9.1822002756753 1091.433155793946 1.3521208635247126
9.187427830628716 1093.4101790480552 1.3565073326711423
9.192655385582132 1086.1266646370198 1.3528686242826684
9.197882940535548 1080.1439473263931 1.3512099716753234
9.203110495488964 1066.1435553933804 1.3447390928573777
9.20833805044238 1054.463319743588 1.3405394908635304
9.213565605395797 1046.586741097987 1.337520061066532
9.218793160349213 1039.1770570277263 1.3353201940680184
9.224020715302629 1036.1717915110871 1.3362427885025838
9.229248270256045 1034.450369240486 1.3369300272993847
9.234475825209461 1029.3876844793083 1.3354027256409429
9.239703380162878 1023.8900636385702 1.3324734634196025
9.244930935116294 1024.3852421053641 1.3334633171528771
9.25015849006971 1026.9249788937893 1.3376911878885362
9.255386045023126 1035.2512783226011 1.3466668868978906
9.260613599976542 1045.587200849977 1.3550326342402612
9.265841154929959 1052.784417111496 1.3599449664922336
9.271068709883375 1064.6602700229503 1.365442497690334
9.276296264836791 1085.3992814263913 1.380203008839029
9.281523819790207 1106.5468629301029 1.396104012474787
9.286751374743623 1122.1225672714838 1.4080319387762716
9.29197892969704 1134.7341931407316 1.4178601523245102
9.297206484650456 1136.6718456866333 1.4203106829823593
9.302434039603872 1128.2204944384785 1.414600338489913
9.307661594557288 1111.0929611471415 1.4058585992017711
9.312889149510704 1077.3296594824226 1.3868653246761526
9.31811670446412 1031.2150366078693 1.358402495003137
9.323344259417537 983.6316107423376 1.3282671856041686
9.328571814370953 932.918239662985 1.292724105500779
9.33379936932437 887.439067876991 1.2620347624963717
9.339026924277785 843.5495702380015 1.2317229386386523
9.344254479231202 803.1779557891333 1.204395707664008
9.349482034184618 769.5498260696155 1.1799361780342894
9.354709589138034 741.0963467464031 1.1581742989498285
9.35993714409145 721.2058744146981 1.1431950698196798
9.365164699044866 709.2643574617224 1.1345338212327412
9.370392253998283 695.6391564817974 1.1253888375119416
9.375619808951699 686.0183857003617 1.118952387521099
9.380847363905115 677.4585217162617 1.112939161795375
9.386074918858531 672.5739539527442 1.1103572577082814
9.391302473811947 668.9810624380642 1.1070145469347943
9.396530028765364 663.7826213367889 1.1030857916790844
9.40175758371878 661.5772621834908 1.1016117146473479
9.406985138672196 663.7946729276968 1.1051303455286825
9.412212693625612 668.3631266220054 1.108582745102505
9.417440248579029 668.3707276157035 1.0961275098942718
9.422667803532445 667.4870927087455 1.0893611333581963
9.427895358485861 663.3724349819577 1.0826185195640412
9.433122913439277 664.1659665216492 1.08230620123859
9.438350468392693 661.4494928671418 1.0773524597532695
9.44357802334611 660.8205301719336 1.074750949683484
9.448805578299526 660.1076858404205 1.0701916582157738
9.454033133252942 661.086056832639 1.0690292963246315
9.459260688206358 657.4654995600432 1.0645847854775417
9.464488243159774 659.4980371301909 1.0653950644123182
9.46971579811319 658.0638010610411 1.0624016620425794
9.474943353066607 656.1735894958308 1.0596412315213142
9.480170908020023 655.5140230219672 1.0581866632370946
9.48539846297344 652.7143485977039 1.054280829410856
9.490626017926855 651.4833923506575 1.0518777853877055
9.495853572880272 651.7713082065309 1.0513036201720054
9.501081127833688 652.6168479266698 1.0501890713478512
9.506308682787104 651.8426858048394 1.0491165240792055
9.51153623774052 648.7758857718989 1.045455056676264
9.516763792693936 644.507292293598 1.0413546608026856
9.521991347647353 646.739193526576 1.0412818489519133
9.527218902600769 650.8632808455416 1.0436162460293144
9.532446457554185 654.1127931804938 1.045898853074022
9.537674012507601 652.8614054215702 1.0434573578722361
9.542901567461017 651.5593935363755 1.0411573114987294
9.548129122414434 653.4085908997131 1.041601743011911
9.55335667736785 657.0630160890757 1.043385989538464
9.558584232321266 657.4641354095967 1.042811726467216
9.563811787274682 655.5354283926756 1.040806333725886
9.569039342228098 654.4796047888989 1.0402090381801858
9.574266897181515 649.7040282870438 1.0356009427109538
9.57949445213493 651.6828864771137 1.0360118963827216
9.584722007088347 648.2154014832148 1.0318449642619616
9.589949562041763 646.4722995832298 1.0293941603454306
9.59517711699518 645.8296989057748 1.0277423624769566
9.600404671948596 649.4622545684284 1.0299605551283533
9.605632226902012 655.015222937988 1.0337925395880025
9.610859781855428 656.717491195016 1.0351196098404123
9.616087336808844 655.9379140863947 1.0343361379776774
9.62131489176226 654.8642085818226 1.0323687736680847
9.626542446715677 653.0784392723201 1.030194915017089
9.631770001669093 655.9972954700198 1.0325742247185943
9.636997556622509 653.3737036593251 1.0297355006403948
9.642225111575925 654.4614758277736 1.0296136085949668
9.647452666529341 650.9131949263033 1.025993009430653
9.652680221482758 650.0160316956933 1.0254273392763962
9.657907776436174 650.8690992303591 1.0248161520154095
9.66313533138959 652.5342232906321 1.0245748787686424
9.668362886343006 655.8042523839648 1.0267771518597977
9.673590441296422 658.2497382290532 1.0287223169759632
9.678817996249839 658.7276528147181 1.028406949204044
9.684045551203255 654.4440387595157 1.0245479132048316
9.689273106156671 650.8347946932361 1.0214965778829548
9.694500661110087 651.482339106746 1.0210591883334514
9.699728216063503 654.5142267844075 1.022796192780107
9.70495577101692 660.0600107037228 1.02695034158859
9.710183325970336 669.6504762191993 1.0345755053342225
9.715410880923752 670.9643891840925 1.0335884393573054
9.720638435877168 667.5909809570717 1.028918595827514
9.725865990830584 662.5086719110177 1.0245729487589865
9.731093545784 655.9030617163639 1.0189279856417341
9.736321100737417 658.6752191938862 1.0218064867595782
9.741548655690833 662.3285457649338 1.02457734456486
9.74677621064425 666.2968584029402 1.0282058218250598
9.752003765597665 672.7178011444375 1.033285263750445
9.757231320551082 673.642693459552 1.0333178713859594
9.762458875504498 673.331649017693 1.0309688402032604
9.767686430457914 673.3989333549267 1.0307576110447703
9.77291398541133 675.7509621931555 1.0322897824984552
9.778141540364746 677.8714352178429 1.0328918823997293
9.783369095318163 677.2004955318256 1.031300972264908
9.788596650271579 673.7773934076333 1.0279591252182012
9.793824205224995 676.859487672167 1.0308084551841301
9.799051760178411 679.0518629445713 1.0316352850263586
9.804279315131827 679.494748029731 1.0315866510911889
9.809506870085244 685.2464015675862 1.0353725123783788
9.81473442503866 690.0261214207188 1.0382544106163258
9.819961979992076 689.6441880449793 1.0363513361461627
9.825189534945492 687.4732615637078 1.0331146007558611
9.830417089898909 690.3558261378472 1.0349141871339476
9.835644644852325 690.2881794761308 1.0337130832357964
9.840872199805741 689.0362167308625 1.0323663500192832
9.846099754759157 691.7522657925415 1.034524126689468
9.851327309712573 691.7787037317777 1.0351752466733257
9.85655486466599 692.009510280215 1.0347575646712466
9.861782419619406 694.7190582341672 1.0366918762479302
9.867009974572822 694.4703094822557 1.0352151764501463
9.872237529526238 699.1971430584239 1.0385924269161724
9.877465084479654 702.8705283107557 1.0411497395044507
9.88269263943307 709.4525811961896 1.0450376771460466
9.887920194386487 711.4860595970862 1.04600943996234
9.893147749339903 714.4240184819545 1.047868318884459
9.89837530429332 716.5369169502204 1.0484468450227855
9.903602859246735 719.2659598668046 1.049767652388995
9.908830414200152 723.7303380999251 1.052700388212329
9.914057969153568 735.8073348715726 1.0618046729289696
9.919285524106984 740.0496699240839 1.0645142071771072
9.9245130790604 747.5511919198417 1.069426610400027
9.929740634013816 749.212997793387 1.0706191769705438
9.934968188967233 750.3880941500532 1.0714863170432596
9.940195743920649 749.6509017677971 1.0700040289838724
9.945423298874065 756.4060140146474 1.0740990097444105
9.950650853827481 759.962672517501 1.0759667906553239
9.955878408780897 766.2272276715553 1.0799191808470514
9.961105963734314 767.8103970879354 1.080568669432707
9.96633351868773 764.2333328377598 1.0779140417516109
9.971561073641146 759.6658881147124 1.0735310480522298
9.976788628594562 759.3160243803078 1.072040786710313
9.982016183547978 757.7062447282401 1.0703297866536428
9.987243738501395 758.6653405381448 1.0705265247889575
9.99247129345481 756.5896509279332 1.068491931635532
9.997698848408227 752.4505587313247 1.0654667254092505
10.002926403361643 745.3099043774655 1.0597642524227944
10.00815395831506 739.3106268106337 1.0547704470366404
10.013381513268476 733.5954485893391 1.050262352902721
10.018609068221892 730.3510354977657 1.0478457523967397
10.023836623175308 728.3129452531319 1.0460296347163256
10.029064178128724 723.867846457217 1.04239114129022
10.03429173308214 724.1537418908367 1.0420377352155947
10.039519288035557 723.054072012768 1.0412449285548313
10.044746842988973 725.3770098040563 1.0423496834067827
10.049974397942389 725.4583409034593 1.0426960483412413
10.055201952895805 724.1727355411654 1.0415175192159363
10.060429507849221 721.1379842862536 1.0390830502337656
10.065657062802638 715.8677060471 1.0345205644096567
10.070884617756054 716.0484176624383 1.034426303093025
10.07611217270947 712.9171929627207 1.0317566642501084
10.081339727662886 711.8198376246194 1.0302663919425132
10.086567282616302 709.1666704354416 1.0283907426105732
10.091794837569719 706.7113693087631 1.0259675562511825
10.097022392523135 702.5100859301622 1.0220848267765088
10.102249947476551 702.9527621648008 1.02204692427206
10.107477502429967 701.9593681665964 1.020648209755615
10.112705057383383 700.9853139129197 1.0193453925453113
10.1179326123368 697.3572361045927 1.0170344699179799
10.123160167290216 698.1930856828096 1.0187574292884665
10.128387722243632 697.3596853079325 1.0183081564467653
10.133615277197048 696.8288569343149 1.0174334456571903
10.138842832150464 697.1315024771852 1.0162616399630306
10.14407038710388 693.5086149377196 1.0129896715643862
10.149297942057297 694.5217833849961 1.01309072860156
10.154525497010713 694.4042017367291 1.0129364181317717
10.15975305196413 695.6462639671666 1.0139230094474612
10.164980606917545 697.5200466964059 1.0150648722570088
10.170208161870962 700.8054469597433 1.0171343530256656
10.175435716824378 703.619216261962 1.0191932753473625
10.180663271777794 703.034604713447 1.0179928432677723
10.18589082673121 702.6773363294922 1.017493913564816
10.191118381684626 699.0030735119974 1.0146168673019673
10.196345936638043 700.8085583218783 1.0156615840524559
10.201573491591459 703.2722352829023 1.0166007147503513
10.206801046544875 705.6161454519129 1.0183847518650118
10.212028601498291 706.2833526169641 1.017976742859544
10.217256156451707 704.5623115776236 1.0164260404682248
10.222483711405124 705.1293077324683 1.0166221538091684
10.22771126635854 709.1701715167735 1.0199013606831884
10.232938821311956 710.1277391082799 1.0206519190626218
10.238166376265372 710.4501576344226 1.020300951171886
10.243393931218788 712.4142245964525 1.0214522161150161
10.248621486172205 711.611125456902 1.0207451735007467
10.253849041125621 713.2761081707266 1.0220371696563948
10.259076596079037 706.5447686162088 1.0177179628026296
10.264304151032453 700.0116998670567 1.01276512674902
10.26953170598587 700.1383185639888 1.0114130441806652
10.274759260939286 697.3187809126122 1.0087058306430206
10.279986815892702 701.3473741993935 1.0113912044653626
10.285214370846118 700.3170409781428 1.0105241424351437
10.290441925799534 695.3315056409242 1.0062876788754593
10.29566948075295 694.0628970640172 1.005404652953338
10.300897035706367 690.3968400629608 1.0024884616109142
10.306124590659783 689.2261126780627 1.0008833825205528
10.3113521456132 683.6416587891536 0.9968603296009345
10.316579700566615 687.2919840696031 0.9997126841546166
10.321807255520032 687.4725757818021 0.9993738413910908
10.327034810473448 689.5135304529381 1.000485104894233
10.332262365426864 689.1364540570671 0.9986254671958338
10.33748992038028 692.7094528022261 1.0009557692099766
10.342717475333696 689.3731756501363 0.9979395112580735
10.347945030287113 688.2798476658886 0.9966061833282107
10.353172585240529 691.6936110769798 0.9987703430886195
10.358400140193945 693.9964538478971 1.0002965569293865
10.363627695147361 692.9582592648105 0.9990527224395945
10.368855250100777 693.7032312838995 0.9995530324792371
10.374082805054194 692.7348477847512 0.9985112440181312
10.37931036000761 692.4433375238441 0.9979315207440609
10.384537914961026 690.4172151253628 0.9962385812364352
10.389765469914442 687.4249795333907 0.9934049335807784
10.394993024867858 688.2752173043609 0.9943721215562518
10.400220579821275 690.3762209676969 0.9959369861124566
10.40544813477469 685.2975952040428 0.9908207945143899
10.410675689728107 681.8155594303155 0.9876219716380692
10.415903244681523 679.3635745771913 0.9858309626759044
10.42113079963494 678.7899493901233 0.9858110953097818
10.426358354588356 674.5430199155633 0.9823974402560425
10.431585909541772 668.3224674178585 0.9774718147794592
10.436813464495188 662.6240639355375 0.9737113324486869
10.442041019448604 656.3579598444383 0.9691221948769516
10.44726857440202 649.3848728349016 0.9632666390538661
10.452496129355437 641.5216213603838 0.9569409640332487
10.457723684308853 635.5997731982825 0.9523206275412088
10.462951239262269 633.0880945268755 0.9497182147381823
10.468178794215685 627.6764904585823 0.9452085905160482
10.473406349169101 624.1665055472748 0.94274073346853
10.478633904122518 617.7990511391207 0.937697832411765
10.483861459075934 617.3215223480338 0.937048770121999
10.48908901402935 612.7959898069834 0.9331758092645243
10.494316568982766 607.2204345147567 0.9272675708155609
10.499544123936182 603.0514894107714 0.923479371155113
10.504771678889599 589.682457713614 0.9131152247446341
10.509999233843015 584.6595236770303 0.9098124827777834
10.515226788796431 585.561040189665 0.9107186686756182
10.520454343749847 584.7552789633535 0.9104363342357326
10.525681898703263 588.9814089676092 0.9143926390200393
10.53090945365668 589.2649485426133 0.9140292230333026
10.536137008610096 587.7263904450742 0.9123048966301355
10.541364563563512 586.8731305415572 0.9107157354199542
10.546592118516928 585.0912306854806 0.9091325244137394
10.551819673470344 584.5224574638089 0.9082413236828204
10.55704722842376 585.3105922612514 0.9091438708835279
10.562274783377177 580.3645779562125 0.9048832940866496
10.567502338330593 577.3050715782126 0.9030569603974545
10.57272989328401 569.7445254782756 0.8957056224541551
10.577957448237425 567.4344180595094 0.8940268550545521
10.583185003190842 565.6562108074115 0.8915562237252407
10.588412558144258 562.5833289841667 0.8887807831225099
10.593640113097674 561.7585518573948 0.8884858549918991
10.59886766805109 559.4681395825581 0.8852264898539236
10.604095223004506 557.539888894363 0.883260758650417
10.609322777957923 557.1076556366892 0.8834205225206585
10.614550332911339 557.396528266372 0.8842367630097265
10.619777887864755 555.2640057791274 0.8825440683197691
10.625005442818171 553.65406512436 0.8812490849420466
10.630232997771587 549.7020398318894 0.8776505763524236
10.635460552725004 548.2804670686253 0.8763437112032985
10.64068810767842 550.311268947969 0.877658906130595
10.645915662631836 552.6282256485193 0.8783597026556222
10.651143217585252 554.5130514003471 0.8798794127605659
10.656370772538668 553.347861183838 0.8793363907488915
10.661598327492085 549.8704927029307 0.8762297305841377
10.666825882445501 552.6543371440505 0.8783430245072754
10.672053437398917 553.8234737446113 0.8779074301532098
10.677280992352333 559.5109427229464 0.8824275675165075
10.68250854730575 562.2496524406353 0.8853537637262502
10.687736102259166 564.6805715148024 0.8862183756043387
10.692963657212582 563.8025985696248 0.8847805588591772
10.698191212165998 568.4721261758586 0.8878196028887975
10.703418767119414 574.3049240111552 0.8918028332169128
10.70864632207283 577.7333234578581 0.8946089146902407
10.713873877026247 583.0727593057051 0.8979298177262296
10.719101431979663 585.713169918206 0.8989703726066494
10.72432898693308 591.760712439276 0.9037201311013622
10.729556541886495 601.5826785503831 0.9106676541134049
10.734784096839912 610.4936268290016 0.9171865188909685
10.740011651793328 612.6609126383355 0.9183744909023174
10.745239206746744 615.9115297079699 0.9203017032301033
10.75046676170016 619.7941999191073 0.9234272997772232
10.755694316653576 626.131152187835 0.9276563456298687
10.760921871606993 630.9980986174853 0.9307942252163949
10.766149426560409 637.4594053820912 0.9349346091320191
10.771376981513825 639.0105293818197 0.9357622993761102
10.776604536467241 638.9742831548677 0.9364606080930379
10.781832091420657 640.0274346727425 0.9368020356209218
10.787059646374074 634.1471797973282 0.9322418049115779
10.79228720132749 630.363541530336 0.9285342468167894
10.797514756280906 631.5775381131311 0.929527966873778
10.802742311234322 630.0880233314633 0.9286441656226724
10.807969866187738 631.7682883059331 0.9296140928477645
10.813197421141155 633.1003969988561 0.929922022582573
10.81842497609457 633.4440437200135 0.9294199415354353
10.823652531047987 639.7743495167992 0.9329496399707607
10.828880086001403 646.2590635538087 0.9373086077708737
10.83410764095482 659.3007236140442 0.9466507325143954
10.839335195908236 676.046208977514 0.9581332683888422
10.844562750861652 694.8521687329269 0.9713126908135374
10.849790305815068 717.1019095310539 0.9857881381677994
10.855017860768484 741.0157663130605 1.0014742557970928
10.8602454157219 764.6843584708624 1.017432442639732
10.865472970675317 787.3070680388627 1.0326072610730688
10.870700525628733 795.8416113337979 1.0376889179650006
10.875928080582149 795.1904100782326 1.0373579843020653
10.881155635535565 781.9437762471981 1.0277607977206735
10.886383190488981 761.1781227128808 1.0137051164690785
10.891610745442398 742.6571044836103 1.0014652753209987
10.896838300395814 719.7856863199922 0.9855759624870764
10.90206585534923 699.4098424036011 0.9713252727948098
10.907293410302646 681.5311414995101 0.9584582546040141
10.912520965256062 660.4583698143506 0.9430183988443444
10.917748520209479 650.6930092792521 0.9361395611627107
10.922976075162895 639.0801037398866 0.9274660404576026
10.928203630116311 631.9504494136513 0.9224654605046363
10.933431185069727 623.6966551220155 0.9163345781336488
10.938658740023143 616.4110172429848 0.910473021332945
10.94388629497656 609.184206648993 0.9051234835884099
10.949113849929976 603.0098376638621 0.9005385094086312
10.954341404883392 598.1183336874499 0.8964900515666705
10.959568959836808 593.1901386427118 0.8922977326149064
10.964796514790224 588.7588237475654 0.8891636933063507
10.97002406974364 585.0461150271501 0.8879805269315392
10.975251624697057 577.6308522750847 0.8846997863832259
10.980479179650473 571.0469700380842 0.8813498847352247
10.98570673460389 566.0040000109095 0.8785553893072653
10.990934289557305 564.3495452090364 0.878280868720463
10.996161844510722 563.3613926066691 0.8786167303394015
11.001389399464138 558.2085535406995 0.8752007470114446
11.006616954417554 549.1633632392513 0.8688103182858556
11.01184450937097 541.8096268518307 0.8639035484268385
11.017072064324386 537.4776846672116 0.8611029531516244
11.022299619277803 538.9417353988473 0.8623990269573344
11.027527174231219 537.7732158179618 0.8615087346253056
11.032754729184635 536.3681631278745 0.8604064085490828
11.037982284138051 532.12142584298 0.8577862392165133
11.043209839091467 528.6159290291225 0.8553278594061152
11.048437394044884 529.371578517491 0.8563802056266105
11.0536649489983 530.1336922542898 0.8577594378087884
11.058892503951716 529.1639222426671 0.8572108147785561
11.064120058905132 531.3909738954749 0.8591094453527793
11.069347613858548 531.030582136905 0.8593175304256393
11.074575168811965 529.0993069700036 0.8576958960026957
11.079802723765381 524.2006148721676 0.8537823550495518
11.085030278718797 519.5181399596136 0.8506881387337409
11.090257833672213 515.849886867628 0.8478754472378701
11.09548538862563 517.3987748573273 0.8492060123612504
11.100712943579046 515.7457515349794 0.8480455363920262
11.105940498532462 515.6117160081986 0.8477384767000941
11.111168053485878 516.0030330400915 0.8481921980943492
11.116395608439294 513.3819170129879 0.8466117688671586
11.12162316339271 511.8012566650153 0.8455282929192528
11.126850718346127 507.9396426588541 0.842325522991861
11.132078273299543 506.94334294127697 0.8413856760175277
11.13730582825296 504.5086934842038 0.8392593088401777
11.142533383206375 502.63703619626824 0.8381923292222484
11.147760938159792 502.55354141688986 0.8382826510370426
11.152988493113208 502.2573332910648 0.8386025802002782
11.158216048066624 503.26231350761446 0.8398612962319427
11.16344360302004 504.4224275194042 0.840891651344003
11.168671157973456 502.1615615222279 0.8388477126656313
11.173898712926873 504.36639225520713 0.8411725896987469
11.179126267880289 503.10104695950395 0.8401317807690037
11.184353822833705 504.53606103394134 0.8415910055371633
11.189581377787121 500.24332820255995 0.838413674323187
11.194808932740537 497.5654827990542 0.8363692774397006
11.200036487693954 494.67024736839244 0.8336852019211977
11.20526404264737 495.02995026609926 0.8341721121411574
11.210491597600786 494.12501168826105 0.8334051377073544
11.215719152554202 492.9774829515618 0.8330657216574091
11.220946707507618 495.8214263358043 0.8355378658181419
11.226174262461035 498.2644062071 0.8373586972469865
11.23140181741445 497.60838922418884 0.8369624089003672
11.236629372367867 498.1059680108075 0.8379538340580068
11.241856927321283 494.0446378201051 0.8348802227449839
11.2470844822747 491.3066479576958 0.8333212122945471
11.252312037228116 494.26341093838795 0.835471544284088
11.257539592181532 493.71735152625513 0.8343231062811227
11.262767147134948 494.2406888949006 0.8347175775362434
11.267994702088364 491.1619152073006 0.8318356836770731
11.27322225704178 492.46266482659166 0.8330246349251481
11.278449811995197 491.98081873641263 0.8332312939330618
11.283677366948613 493.8029937564058 0.8344487503088601
11.288904921902029 497.4973666502961 0.8373812441481009
11.294132476855445 498.26624527584164 0.8372851816249667
11.299360031808861 496.75559527419404 0.8360078672889452
11.304587586762278 494.2689469820422 0.8334676597699684
11.309815141715694 494.7984114352894 0.8333180019740096
11.31504269666911 495.52479496414145 0.8331772073035865
11.320270251622526 497.72765792086784 0.8351657497145013
11.325497806575942 494.85071658799376 0.8326336701788529
11.330725361529359 492.86104847293 0.8313930201784555
11.335952916482775 492.9809801731022 0.8314945670416183
11.341180471436191 492.70407211863 0.830694914478012
11.346408026389607 493.4003128591989 0.8306285017554452
11.351635581343023 492.76083213874654 0.8297982093718439
11.35686313629644 493.08879652667883 0.8298843542027359
11.362090691249856 492.1861017103056 0.8290947284308721
11.367318246203272 490.290480209758 0.8287548639399537
11.372545801156688 489.55489551283307 0.8288040790173735
11.377773356110104 488.6800162731987 0.8281387931140822
11.38300091106352 485.0034089911459 0.8252601982452045
11.388228466016937 481.87224179542625 0.822156362428432
11.393456020970353 475.98242631806283 0.8172471231220186
11.39868357592377 473.58430083361685 0.8153512718624971
11.403911130877185 469.34637495876063 0.8119052098692142
11.409138685830602 468.3334714838072 0.8112350695201929
11.414366240784018 468.858745738474 0.8114443371408331
11.419593795737434 464.93599430349695 0.8079404093258696
11.42482135069085 462.6629585354191 0.8057541598917842
11.430048905644266 459.47401230586655 0.8029536296379058
11.435276460597683 454.63625377827634 0.799129646299445
11.440504015551099 453.5926750412876 0.7991006793947903
11.445731570504515 450.74180283207266 0.796785182972238
11.450959125457931 450.19258856565045 0.7952647224274463
11.456186680411347 452.1396778284534 0.7967429414809011
11.461414235364764 451.42786425146767 0.7955823703436147
11.46664179031818 447.49698584012066 0.7926866423543546
11.471869345271596 446.3530957222159 0.791966649620779
11.477096900225012 445.79936324400114 0.7926704108717717
11.482324455178428 448.17338888077296 0.8016101844214105
11.487552010131845 449.0165916362828 0.8044421611444542
11.49277956508526 450.4271788919655 0.807607864354496
11.498007120038677 450.93131714007876 0.8095424589188984
11.503234674992093 450.4255874404043 0.8099563691034973
11.50846222994551 450.91721683163087 0.8111128034325038
11.513689784898926 452.0174014153806 0.8122251065133136
11.518917339852342 453.07804762688403 0.813185397326919
11.524144894805758 452.7659839325999 0.8142743972037599
11.529372449759174 449.15167914704796 0.8122412451184219
11.53460000471259 446.62334300798045 0.8106751459261591
11.539827559666007 444.77854582089304 0.8103489867400626
11.545055114619423 446.8694094064669 0.8128120397065832
11.550282669572839 448.39520314100946 0.8152168713157685
11.555510224526255 447.1314017472849 0.8152566068362255
11.560737779479672 444.3068526765488 0.8134761991117869
11.565965334433088 444.7917106611108 0.8149381564479932
11.571192889386504 442.1867772829754 0.8139950642011005
11.57642044433992 443.15484149595545 0.8156825349196484
11.581647999293336 442.74921991100314 0.8152459697354102
11.586875554246753 438.9745492163156 0.8122962138562453
11.592103109200169 436.7938533194491 0.8105348759087199
11.597330664153585 434.7567296175142 0.8097163894192222
11.602558219107001 431.97672188301055 0.8077988375446622
11.607785774060417 428.24281321401435 0.8045874711528878
11.613013329013834 426.44788317336696 0.8034996816292941
11.61824088396725 422.6202665146669 0.8008901603487103
11.623468438920666 417.1784965971719 0.7962417286925404
11.628695993874082 413.5654416423545 0.7923475153562737
11.633923548827498 410.33439993264756 0.7903603244640746
11.639151103780915 409.0501092025034 0.7899728426750467
11.64437865873433 409.44354865325477 0.7905061266669189
11.649606213687747 407.7917888291597 0.7885380707555416
11.654833768641163 400.76203480612367 0.7812560737344543
11.66006132359458 396.9866040160391 0.7787533462568704
11.665288878547996 395.1105431158201 0.7778517396508308
11.670516433501412 394.5710146866241 0.7780754147214928
11.675743988454828 395.66696256887207 0.7809153892073157
11.680971543408244 397.53360890024595 0.7820627491326795
11.68619909836166 398.8092864949946 0.783799586187213
11.691426653315077 399.41273784664776 0.7850684490484018
11.696654208268493 394.75296890506746 0.7791263904124504
11.701881763221909 394.1774908626902 0.7789721385849944
11.707109318175325 390.2906363514563 0.7758547840024349
11.712336873128741 391.52949231840347 0.7779852779809912
11.717564428082158 393.89455532915906 0.7812473232640521
11.722791983035574 392.7861246739647 0.7796215752804992
11.72801953798899 391.5345879583442 0.7786114947894285
11.733247092942406 389.6834244952527 0.77714232203102
11.738474647895822 389.6863419356567 0.7768466980734535
11.743702202849239 391.7446496600835 0.7795144516898446
11.748929757802655 391.7578646895947 0.780140378759376
11.754157312756071 392.7576302864618 0.7824305182544883
11.759384867709487 391.13295684352613 0.7819272492893097
11.764612422662903 389.22931043650647 0.7812792128282487
11.76983997761632 389.9790732377925 0.7812996894390074
11.775067532569736 388.3550613194496 0.7794526076494815
11.780295087523152 393.08938403706037 0.7834700225281058
11.785522642476568 393.802826091542 0.78359240599884
11.790750197429984 395.46718937000213 0.7853306077129432
11.7959777523834 398.9813550026831 0.7891629762104578
11.801205307336817 398.69471179927007 0.7882362227631914
11.806432862290233 403.2949545914196 0.7926508716467775
11.81166041724365 405.3567599218165 0.7938870640310525
11.816887972197065 408.5910616062248 0.796758152861541
11.822115527150482 409.5177108197049 0.7985521566525652
11.827343082103898 408.7819471555999 0.7977550420578718
11.832570637057314 409.10101535740006 0.7977203033966224
11.83779819201073 411.40540128394014 0.8007930554319931
11.843025746964146 407.90283547652564 0.7966171699418851
11.848253301917563 407.7956446921159 0.7964810109414074
11.853480856870979 409.46854800799656 0.7988128680275315
11.858708411824395 410.9384041908997 0.7994198679637002
11.863935966777811 413.75663663258035 0.8023880490078917
11.869163521731227 414.83307728519054 0.8044247042870126
11.874391076684644 408.28830411162346 0.7984667745084105
11.87961863163806 406.6473327499609 0.7984357285590347
11.884846186591476 401.47848918258745 0.7933362588914716
11.890073741544892 397.7642704919967 0.7900823474035467
11.895301296498308 398.81736337046414 0.7910690839929713
11.900528851451725 396.8199787403064 0.7899256766246439
11.90575640640514 396.7059869934426 0.7895116395823132
11.910983961358557 394.86840330551337 0.7883742808656062
11.916211516311973 391.82141211904656 0.7856724631011646
11.92143907126539 388.2738120722872 0.7827504957238884
11.926666626218806 387.82664652354384 0.782640576465785
11.931894181172222 386.630940817346 0.781702078132989
11.937121736125638 388.64895467735835 0.7829214651885223
11.942349291079054 386.83458195530704 0.7812036193672277
11.94757684603247 385.814156428178 0.7804558904204756
11.952804400985887 386.06331609172815 0.7811756587242882
11.958031955939303 382.4990291508607 0.7778811118869137
11.963259510892719 382.28000695945286 0.777274187559915
11.968487065846135 379.99789899125074 0.7750071295307508
11.973714620799552 378.66517285999345 0.7737595407845521
11.978942175752968 382.7118198064311 0.7780999701482747
11.984169730706384 384.9371904593074 0.7806280041973555
11.9893972856598 385.5693700214153 0.7811600653076629
11.994624840613216 388.2964464506237 0.7844914863637665
11.999852395566633 387.1060833563645 0.784021814596743
12.005079950520049 390.28025779835895 0.7869126208359458
12.010307505473465 388.25546709464885 0.7860867960105636
12.015535060426881 385.28473587929676 0.7827206003192978
12.020762615380297 384.1243132750859 0.7813821345213712
12.025990170333714 379.1129168855335 0.7769709263340859
12.03121772528713 378.0054910222519 0.7756878337852215
12.036445280240546 379.2023240554784 0.777534172030234
12.041672835193962 378.8017916083019 0.7776382725348739
12.046900390147378 380.447307338555 0.7789714038043842
12.052127945100795 385.7343529435559 0.784554051269356
12.05735550005421 391.6617281036501 0.7903030640806711
12.062583055007627 395.674213882482 0.7944574896325169
12.067810609961043 401.01342812329983 0.7998007197198387
12.07303816491446 404.00708722945035 0.8017430369753662
12.078265719867876 410.4814156990996 0.8075901340564107
12.083493274821292 422.5063522401855 0.8194021207649163
12.088720829774708 432.119115984686 0.8290072666593596
12.093948384728124 443.6348802066007 0.8403688019896669
12.09917593968154 456.3949667239198 0.8520264783152096
12.104403494634957 469.35182709657175 0.8631363035524955
12.109631049588373 489.8592701648096 0.8807887198485248
12.114858604541789 516.8831933393287 0.9046240887351413
12.120086159495205 545.7224787084206 0.9299663156706044
12.125313714448621 570.6139099523675 0.9508152051620625
12.130541269402038 592.5675361183543 0.969312413909366
12.135768824355454 607.9974767418229 0.9820132365274359
12.14099637930887 619.2230627546616 0.9908969630784518
12.146223934262286 625.1875345684399 0.9962808790650636
12.151451489215702 622.3528103117893 0.9943193556414968
12.156679044169119 611.5532945642716 0.9858307964091872
12.161906599122535 596.0648761834557 0.974148746885719
12.167134154075951 575.4837219796027 0.956967373106857
12.172361709029367 556.3661382851512 0.941291943353984
12.177589263982783 535.4216718817817 0.9240225187277122
12.1828168189362 519.2883778083901 0.9095847152750468
12.188044373889616 503.92532637683144 0.896984964986971
12.193271928843032 490.26949133790026 0.8852790277172653
12.198499483796448 473.77712303911164 0.8703323435390683
12.203727038749864 460.06841471011154 0.8585665189249286
12.20895459370328 450.57546603132243 0.8497295791918158
12.214182148656697 441.3398135270679 0.8412658459932761
12.219409703610113 430.36296743052344 0.8314301677637291
12.22463725856353 422.28760603021 0.8234562356050334
12.229864813516945 411.14181343569976 0.8130235878395623
12.235092368470362 405.5700879376299 0.8078695403370042
12.240319923423778 398.41130219003065 0.8016263965147824
12.245547478377194 391.7003991410665 0.7959089372495731
12.25077503333061 387.4604212313135 0.7924759352070824
12.256002588284026 381.29035116339287 0.7855454687628028
12.261230143237443 379.0345953733221 0.7830340011193546
12.266457698190859 375.9219031416326 0.7798504246648672
12.271685253144275 376.36057099361324 0.7806125906036653
12.276912808097691 371.95664474828544 0.7771033850779149
12.282140363051107 365.65002758488197 0.7711803693983125
12.287367918004524 361.9866704579956 0.7681249597168042
12.29259547295794 355.80631969132486 0.7625058686262062
12.297823027911356 355.03085646329185 0.762662633899469
12.303050582864772 350.9876823415225 0.7580612039770951
12.308278137818188 352.41643239705746 0.7594159431868962
12.313505692771605 353.49614268759376 0.7621045115433335
12.31873324772502 354.9389221499889 0.7712315209258764
12.323960802678437 355.4210533967986 0.777211840739075
12.329188357631853 352.88126312757373 0.7786838593501193
12.33441591258527 350.5568041217518 0.7801268386412482
12.339643467538686 349.5811802194627 0.7818253652301689
12.344871022492102 348.44351850163116 0.7836499231694127
12.350098577445518 350.58414804281244 0.7888486399798532
12.355326132398934 351.2669371601487 0.7927511924664686
12.36055368735235 349.5870872951226 0.7928896319260521
12.365781242305767 346.8802047160934 0.7926068139388088
12.371008797259183 342.65777745945695 0.7890145224677185
12.376236352212599 341.16196961172983 0.7896410416480452
12.381463907166015 337.3343214708595 0.787614737817562
12.386691462119432 340.5013775448744 0.7933388490619274
12.391919017072848 337.9212388559643 0.7928621277133193
12.397146572026264 337.4773859093555 0.7936563802836664
12.40237412697968 340.39750746935886 0.798626695307823
12.407601681933096 337.8936286689299 0.7977639012530581
12.412829236886513 341.4986399516243 0.8040898797094643
12.418056791839929 341.9603936335047 0.8053520729574656
12.423284346793345 341.52692240985886 0.8050641038956838
12.428511901746761 340.7613775366749 0.804239070803652
12.433739456700177 338.03515397317966 0.8018188134396564
12.438967011653594 334.21903365523696 0.7986104945713446
12.44419456660701 332.3388920478258 0.7978356165135483
12.449422121560426 332.645776785031 0.7994354097912675
12.454649676513842 330.5916320200593 0.7979764544751624
12.459877231467258 330.6588393219792 0.7998145564450807
12.465104786420675 327.5892177855949 0.7977610641082675
12.47033234137409 325.92868323671007 0.7982193550453505
12.475559896327507 325.5479061578462 0.7993793069810036
12.480787451280923 327.570987763735 0.8042749219439483
12.48601500623434 324.9572390548975 0.8032423989487725
12.491242561187756 323.73309854751415 0.8013054171345996
12.496470116141172 321.78154813202445 0.7986776355547326
12.501697671094588 320.7209625011786 0.7976662966292531
12.506925226048004 322.6981890388151 0.8009512399031187
12.51215278100142 323.0663709938594 0.8042295758581317
12.517380335954837 322.3115929054227 0.8047999706828463
12.522607890908253 321.12350315598957 0.8041197882684525
12.527835445861669 320.68409747122246 0.8048498998415967
12.533063000815085 322.4937727916173 0.807644058585525
12.538290555768501 321.1994127131894 0.8087539005332959
12.543518110721918 322.14283579796665 0.810623491325344
12.548745665675334 320.76425988994725 0.8097894999785153
12.55397322062875 318.1203219848109 0.80738677933949
12.559200775582166 316.7244379556235 0.8056728756270544
12.564428330535582 313.3651717379777 0.7974264210827819
12.569655885488999 313.9952436898251 0.7905845477040958
12.574883440442415 316.8876419232019 0.7895019705381882
12.580110995395831 319.9386572497298 0.7898746103274912
12.585338550349247 320.9795342527437 0.7890223556708187
12.590566105302663 319.3932398910055 0.7846999724590137
12.59579366025608 318.69930497864823 0.7838047697737076
12.601021215209496 319.1649815709362 0.7834769244378926
12.606248770162912 320.9050887034024 0.7838889036803368
12.611476325116328 317.85004703928206 0.7789886540990221
12.616703880069744 319.8712528663825 0.7798203411069751
12.62193143502316 322.68407495614133 0.782080010023304
12.627158989976577 326.6316423507752 0.7852558482411095
12.632386544929993 329.14199094098495 0.7882455925394096
12.63761409988341 331.0976802215295 0.7901941657507631
12.642841654836825 329.14357286893915 0.7879102248621774
12.648069209790242 326.89677266625654 0.7858887453466178
12.653296764743658 326.4662912527963 0.7844161957858886
12.658524319697074 326.1340315944077 0.7832923026427807
12.66375187465049 330.22784668107136 0.7862137711389288
12.668979429603906 331.89637998299366 0.7867078157863134
12.674206984557323 336.56890837892405 0.7898242125496627
12.679434539510739 343.3410481781816 0.7960424096857297
12.684662094464155 346.9442427904771 0.7982827682967778
12.689889649417571 348.9377602671227 0.7994469789954155
12.695117204370987 354.5704623556027 0.8050764885821795
12.700344759324404 362.2753380703001 0.8144105665805672
12.70557231427782 368.9632074691346 0.821770951337755
12.710799869231236 375.6997851920249 0.8285428540632781
12.716027424184652 383.639076520052 0.836001060129913
12.721254979138068 388.2896330306465 0.8400659174418511
12.726482534091485 397.1845794777706 0.8486698297122053
12.7317100890449 410.38632915795023 0.8617704192882193
12.736937643998317 422.8363150256496 0.8745267459347106
12.742165198951733 434.4517646222448 0.8856844089803744
12.74739275390515 446.4917452750531 0.8977400886018564
12.752620308858566 453.41142031880344 0.9043295273941796
12.757847863811982 461.8597136311 0.9113299310990902
12.763075418765398 464.3883764315439 0.9143677242326015
12.768302973718814 461.76375811809334 0.9122851338356901
12.77353052867223 455.73060087614766 0.9056085249133843
12.778758083625647 446.9429254668407 0.8965343309803154
12.783985638579063 437.1968743209448 0.8855280501463803
12.789213193532479 430.0581330505937 0.8775120893770242
12.794440748485895 420.76884183052806 0.8684868420697186
12.799668303439312 414.6104249064013 0.8614266858203923
12.804895858392728 411.0790104702443 0.8582287106655317
12.810123413346144 404.6263802437699 0.8523756341324741
12.81535096829956 401.23838393943856 0.8483723745862528
12.820578523252976 397.7976961860157 0.8448152108718142
12.825806078206393 398.1910580037382 0.844549486641917
12.831033633159809 399.719253718299 0.8457752356898703
12.836261188113225 400.3241411259838 0.846473729689412
12.841488743066641 405.2125337663218 0.8511594307275875
12.846716298020057 409.44421560197753 0.8555308184219409
12.851943852973474 413.4667977057109 0.8595446145507797
12.85717140792689 416.78377167746936 0.8625579800841221
12.862398962880306 423.0997585782847 0.8685449575683543
12.867626517833722 425.04825209485324 0.8699621336845766
12.872854072787138 426.64436282262216 0.8705228334275192
12.878081627740555 433.8276184052328 0.8773555470384073
12.88330918269397 435.78355049453035 0.8792560629026477
12.888536737647387 436.5852637368883 0.879803190956923
12.893764292600803 428.706060958527 0.8719524236046734
12.89899184755422 419.57710896703753 0.8620696672182112
12.904219402507636 410.51402253043517 0.8516787568305629
12.909446957461052 397.49846535649607 0.8382337824203648
12.914674512414468 386.8800596741758 0.8264788442379848
12.919902067367884 375.537988412443 0.8140201826552577
12.9251296223213 364.8501969367842 0.8036692256570577
12.930357177274717 357.9710167957662 0.796705099955796
12.935584732228133 348.1017812041579 0.786046484863059
12.940812287181549 344.5336571152488 0.7813799363257642
12.946039842134965 341.3915946652212 0.7764629345716714
12.951267397088381 337.44239426167474 0.7717042186943662
12.956494952041798 332.68360281594806 0.7665571946932871
12.961722506995214 329.3163782151979 0.763159064100997
12.96695006194863 325.6106643700122 0.7596396286250753
12.972177616902046 325.8683547924648 0.7611796754377893
12.977405171855462 325.77213117906115 0.7614126747826966
12.982632726808879 325.18180680139227 0.7599864627776939
12.987860281762295 327.367644688542 0.7609808750013076
12.993087836715711 328.3527226989601 0.7611451682547348
12.998315391669127 329.84179942816576 0.7645495882858355
13.003542946622543 327.5388260623449 0.762727630391511
13.00877050157596 327.2821457097537 0.7626149407332337
13.013998056529376 330.3293479325553 0.7659375416419579
13.019225611482792 331.5019081322619 0.7664962583467446
13.024453166436208 334.26283978237996 0.7691301427063926
13.029680721389624 333.32134970896266 0.769248827894185
13.03490827634304 332.36069905956555 0.7683338494428138
13.040135831296457 331.98469776893575 0.7686794477802115
13.045363386249873 334.1572410922499 0.770872169069949
13.05059094120329 332.7199127482877 0.7667981503520814
13.055818496156705 333.1821415173973 0.7673492726501875
13.061046051110122 336.4250441633779 0.7706465070542771
13.066273606063538 341.38928967748603 0.776493413004599
13.071501161016954 350.4344620635267 0.787834517610401
13.07672871597037 355.6608256650033 0.7929838181112641
13.081956270923786 361.93417937832794 0.7992512381364776
13.087183825877203 366.1748796162623 0.8036001486251572
13.092411380830619 370.5652749008491 0.8071766875090831
13.097638935784035 375.44056295974735 0.8121302659926385
13.102866490737451 377.7930434339938 0.8150902040804113
13.108094045690867 376.6896468437142 0.8134581627129219
13.113321600644284 375.8197122942547 0.8130457348057362
13.1185491555977 372.026182300328 0.8085745012396275
13.123776710551116 370.33753094209004 0.8064227992511972
13.129004265504532 367.00407374077406 0.8038370229499165
13.134231820457948 367.38276555156517 0.8044024133211449
13.139459375411365 371.74816593566635 0.8085380658617913
13.14468693036478 372.2675174093084 0.8092691114650459
13.149914485318197 372.91783730777604 0.8095453172043785
13.155142040271613 372.19892765742105 0.808906369517037
13.16036959522503 374.1356015579793 0.8114480471816553
13.165597150178446 377.64774999115275 0.8148598700391175
13.170824705131862 379.16537283300994 0.8167196572065129
13.176052260085278 379.2796244681011 0.8171867747732643
13.181279815038694 379.0411276255649 0.8173382914149877
13.18650736999211 378.7230489857655 0.817320862858512
13.191734924945527 377.3299925137873 0.8161787551217721
13.196962479898943 377.41264658650573 0.8156861118524877
13.202190034852359 376.0541861193603 0.8148332046084525
13.207417589805775 378.94708329279007 0.8178523160476181
13.212645144759191 380.1887245870471 0.8191076597915666
13.217872699712608 378.2788152875017 0.8187066461579197
13.223100254666024 373.8856342743999 0.8135147455483606
13.22832780961944 366.3435230885216 0.8059974814020908
13.233555364572856 359.7888321437073 0.798947746796509
13.238782919526273 357.5297122669319 0.795899144791019
13.244010474479689 352.61521309510334 0.7911800141771779
13.249238029433105 349.1700128914691 0.7883793498695145
13.254465584386521 347.7114020796143 0.7876138613457823
13.259693139339937 345.9397047294855 0.7863873516192841
13.264920694293354 342.2170520849141 0.7818150161848434
13.27014824924677 337.3602774064283 0.7759905614692767
13.275375804200186 334.4038571118161 0.7720999137354685
13.280603359153602 332.49524405407533 0.7707822692884426
13.285830914107018 329.0890771292826 0.7681333800289543
13.291058469060435 325.2579361440398 0.7645618458313738
13.29628602401385 322.6826625020624 0.7611048220295962
13.301513578967267 322.2817997813694 0.7586018366697767
13.306741133920683 322.59427762636125 0.7589893675294114
13.3119686888741 320.90809929973136 0.7576496754440197
13.317196243827516 317.5229668572231 0.7543358503271752
13.322423798780932 314.4676658704088 0.7504877612082839
13.327651353734348 311.94579675210036 0.7462678379252362
13.332878908687764 310.11948146582637 0.7443188412222856
13.33810646364118 311.097315769912 0.7464743483478837
13.343334018594597 311.9270469832939 0.7491762886504088
13.348561573548013 310.98908099631603 0.7489785695752683
13.353789128501429 311.363687193987 0.7494013463846069
13.359016683454845 311.075299075439 0.7485318031817255
13.364244238408261 312.4689688002972 0.748906124257467
13.369471793361678 316.5729952639938 0.752142191175743
13.374699348315094 319.2548436355993 0.7545585032012441
13.37992690326851 320.2692931034458 0.7562279579960014
13.385154458221926 318.1790345893429 0.7545922446212748
13.390382013175342 316.39770222741424 0.75286971456748
13.395609568128759 315.95935601597705 0.7518487340595693
13.400837123082175 315.963924068198 0.7514339174457867
13.406064678035591 317.2350576522395 0.7518667110824774
13.411292232989007 316.91411683961985 0.7522294084520043
13.416519787942423 321.53168692007597 0.7583974363844402
13.42174734289584 322.93453813305274 0.7608387236310425
13.426974897849256 325.32065943398976 0.7627364477912851
13.432202452802672 326.64055622684697 0.7631285842118086
13.437430007756088 325.67832139370813 0.7605059626593168
13.442657562709504 326.8602021778906 0.7618235819620357
13.44788511766292 327.33870489777297 0.7636141025182708
13.453112672616337 326.1038621316665 0.7629845318242465
13.458340227569753 327.13723140700324 0.7646927858844659
13.46356778252317 325.308683997758 0.7616639592180745
13.468795337476585 325.5759625625118 0.7628813625544028
13.474022892430002 325.91514781513285 0.7633093026794637
13.479250447383418 327.7815637748446 0.7655012836140084
13.484478002336834 328.81189049979974 0.7664768872504139
13.48970555729025 330.1814094707001 0.7677258687053479
13.494933112243666 330.30542808917085 0.7687017234406536
13.500160667197083 329.69684872892617 0.7678938049854966
13.505388222150499 327.11428097103726 0.7647943432858456
13.510615777103915 326.07103199285154 0.7634002235610318
13.515843332057331 325.7274563430109 0.7625169570737413
13.521070887010747 327.2527928916553 0.7649717272606851
13.526298441964164 327.5953963914641 0.7651049279179986
13.53152599691758 322.9109030689586 0.7598610352609991
13.536753551870996 316.2400359939056 0.7520480491389153
13.541981106824412 311.6634692612848 0.7470662123015552
13.547208661777828 309.94694526021357 0.7447702922275817
13.552436216731245 310.2920011393219 0.7449275027979153
13.55766377168466 308.80389944471136 0.7438055500615443
13.562891326638077 303.64738704602007 0.7384214973833427
13.568118881591493 299.6316011861005 0.7352125182443948
13.57334643654491 298.31867089778035 0.7340466082354865
13.578573991498326 295.8728343410093 0.7304631865152582
13.583801546451742 292.3948941958609 0.7271038421305326
13.589029101405158 289.58204098727543 0.7235531664779622
13.594256656358574 289.78042425241887 0.7244739672347492
13.59948421131199 291.2584122000457 0.7270012470739231
13.604711766265407 290.61271401739316 0.7272600125100478
13.609939321218823 287.9253321078351 0.7246062747365498
13.615166876172239 284.8275866292971 0.7208529738570202
13.620394431125655 286.2760945036372 0.720902058074044
13.625621986079071 285.1729264038695 0.7197309187662181
13.630849541032488 285.75217588730453 0.720130365925443
13.636077095985904 284.45729017778683 0.7210748726991987
13.64130465093932 285.141637150546 0.7234112420314248
13.646532205892736 284.62330680877443 0.7215623699599493
13.651759760846153 284.0954637040785 0.7204589941654066
13.656987315799569 285.3783960740549 0.7211024172297777
13.662214870752985 284.66204577826886 0.7203488614573548
13.667442425706401 284.11852074048676 0.7210683966220818
13.672669980659817 284.15243342563537 0.7222702650568206
13.677897535613234 280.20124648523614 0.7148930512136566
13.68312509056665 279.97732695947127 0.714675334741814
13.688352645520066 280.5954193890782 0.715175185213615
13.693580200473482 284.5617398235877 0.7198989167969877
13.698807755426898 285.96554379952886 0.7230689868810889
13.704035310380315 286.94822779944957 0.7245228449632671
13.70926286533373 282.97294070473595 0.7190899789755643
13.714490420287147 282.19771839669477 0.71778353367449
13.719717975240563 283.0958472823378 0.7181816267445854
13.72494553019398 285.19019178856234 0.7195813726742178
13.730173085147396 285.26529277774983 0.7191953732375825
13.735400640100812 285.30241940170527 0.7191838501655976
13.740628195054228 284.6413602615875 0.7177034828478452
13.745855750007644 287.38878006235245 0.7223788386484634
13.75108330496106 287.5967928378937 0.7235522311869507
13.756310859914477 283.4565012065487 0.7204258452077218
13.761538414867893 278.60873349625564 0.7151125040393694
13.766765969821309 275.3322656718934 0.7102154605522124
13.771993524774725 274.39675208925587 0.7089610793972417
13.777221079728141 274.20893626868644 0.7070434481248493
13.782448634681558 271.37787642641456 0.7037055541213361
13.787676189634974 269.8816567049376 0.7026969456595658
13.79290374458839 269.4314368527865 0.7022364051736492
13.798131299541806 272.4956484574655 0.7069276640713864
13.803358854495222 275.5065265063614 0.7098748297648484
13.808586409448639 274.05973640736283 0.7073129615791491
13.813813964402055 274.0065331025011 0.7080391984113263
13.819041519355471 274.1331740994001 0.7093027731756923
13.824269074308887 274.56942150850347 0.7121082362745375
13.829496629262303 276.6507705099687 0.7138137461044948
13.83472418421572 275.52648325000564 0.7113268153406179
13.839951739169136 276.7000635289534 0.7108107897089063
13.845179294122552 277.4153421190503 0.712058987890058
13.850406849075968 281.7091972651977 0.7170398372995562
13.855634404029384 282.36803656288157 0.7165074847762474
13.8608619589828 283.0804124940407 0.7168739562104758
13.866089513936217 283.35120674045703 0.7154723884727213
13.871317068889633 285.24090598465773 0.7176191063252583
13.87654462384305 288.3470287909021 0.7229553283992189
13.881772178796465 287.3914646367738 0.722320738465894
13.886999733749882 290.5812037841321 0.7258528991355616
13.892227288703298 293.05802707329303 0.7292646261835036
13.897454843656714 295.1015885113749 0.7298897546111297
13.90268239861013 300.6411229394915 0.7362882433898021
13.907909953563546 305.2866683146184 0.7422379944741492
13.913137508516963 307.90176585069725 0.7464074656999771
13.918365063470379 308.95114725207355 0.7491638056260607
13.923592618423795 307.088667358969 0.7470231930589412
13.928820173377211 306.51805140466985 0.7459616068918493
13.934047728330627 305.3761245803215 0.7436764897662828
13.939275283284044 299.1818605745493 0.735243851568427
13.94450283823746 297.37511090546576 0.733497358861723
13.949730393190876 293.3891243740999 0.7298279436765474
13.954957948144292 296.23524781335885 0.732947566699303
13.960185503097708 297.77853128534065 0.7350171173320817
13.965413058051125 296.7011855950794 0.7311301090481366
13.97064061300454 291.1889930965823 0.7225615766009875
13.975868167957957 285.57404833483923 0.7174829380268555
13.981095722911373 282.3903339140803 0.7153143620374776
13.98632327786479 283.5910968268236 0.719291497505442
13.991550832818206 284.6258911362788 0.7213030260854328
13.996778387771622 283.76591539689997 0.7209676106839351
14.002005942725038 279.86003023030605 0.7158450728388609
14.007233497678454 277.5200510546297 0.7123032556643877
14.01246105263187 275.95010502537457 0.7095934075363793
14.017688607585287 277.8897746887611 0.7122577830197357
14.022916162538703 280.34132149519957 0.7152966794898187
14.028143717492119 281.1956641205606 0.7168275213978272
14.033371272445535 280.19227582428204 0.7154316953595167
14.038598827398951 281.4283916778659 0.7180564923923326
14.043826382352368 281.9231689244729 0.7179579125915102
14.049053937305784 282.5908773556104 0.7185581927803556
14.0542814922592 282.32420211371857 0.71772509795578
14.059509047212616 282.2566574093531 0.7169914731217757
14.064736602166032 284.4315299995675 0.7190640121212184
14.069964157119449 284.81055728814704 0.7187999641029112
14.075191712072865 285.05333533640004 0.7193668191410646
14.080419267026281 286.4044992967472 0.7215860341621277
14.085646821979697 289.12233704041876 0.7243160870375239
14.090874376933114 294.51652710091554 0.7301229292066213
14.09610193188653 300.2163289118127 0.7357187230761038
14.101329486839946 303.9065931876613 0.739511473026425
14.106557041793362 307.93093290268297 0.7463200348306265
14.111784596746778 309.97234153827145 0.7490936704800005
14.117012151700195 309.4922715007769 0.7489888905737945
14.12223970665361 308.88892031068934 0.7484947963031477
14.127467261607027 306.37101462594427 0.7457224019074978
14.132694816560443 303.26570939201116 0.7424992588995096
14.13792237151386 300.44874784742393 0.7383990236535207
14.143149926467276 296.6911607196053 0.7336412055895615
14.148377481420692 295.18508889351097 0.731300807434775
14.153605036374108 294.91918887644476 0.7325619619214273
14.158832591327524 293.6599527938124 0.7301253178290582
14.16406014628094 293.81280293569597 0.7294991000614389
14.169287701234357 292.9013747248802 0.7279297209318798
14.174515256187773 290.50672919295687 0.7246726795513808
14.179742811141189 289.6686762427468 0.7240031145364728
14.184970366094605 289.6127281674439 0.7221427983465594
14.190197921048021 289.4994978207067 0.722372452917158
14.195425476001438 288.23938199178514 0.7211102292601765
14.200653030954854 291.071528338937 0.724619662158624
14.20588058590827 291.4687110362171 0.7245442919913486
14.211108140861686 294.5543935908108 0.7276770703964587
14.216335695815102 297.22194994258956 0.7308794219976978
14.221563250768519 298.2019309748082 0.7315674575475288
14.226790805721935 299.3250705811899 0.7327370734759766
14.232018360675351 296.9058413478649 0.7290217472514818
14.237245915628767 297.1579024658403 0.7281881066314781
14.242473470582183 300.1515491141476 0.7310250527584056
14.2477010255356 302.6153124430534 0.7345973709687732
14.252928580489016 301.0654430004432 0.7326143083601414
14.258156135442432 301.151824153548 0.7331212890647625
14.263383690395848 302.96271936108616 0.7349039193787171
14.268611245349264 305.28578066702437 0.7376709777420574
14.27383880030268 306.35442676862965 0.7390268462339667
14.279066355256097 305.50270020180005 0.7389636325715416
14.284293910209513 305.314899437646 0.7395605362658442
14.28952146516293 310.90165979374586 0.745518430468437
14.294749020116345 314.6281471261448 0.7497973290069346
14.299976575069762 317.35779247951916 0.7522074229499632
14.305204130023178 319.0552833210032 0.7533758696151209
14.310431684976594 318.50581631709065 0.7517572064303494
14.31565923993001 319.539845931394 0.7521470090112042
14.320886794883426 319.2489366207575 0.7519796410433638
14.326114349836843 321.33220603993874 0.7554610099089758
14.331341904790259 324.39890476309677 0.7589755667277227
14.336569459743675 322.96226046949823 0.7570276401327848
14.341797014697091 322.90896162932336 0.7558968586809229
14.347024569650507 325.3315310676229 0.7572482437611259
14.352252124603924 327.7474726987587 0.7595830522477002
14.35747967955734 328.9629538638788 0.7621157279493131
14.362707234510756 328.22247799842347 0.7624465680429933
14.367934789464172 327.73326189098003 0.7632852214435786
14.373162344417588 330.36306180366824 0.76579985285224
14.378389899371005 330.98593049218726 0.7654970151091184
14.38361745432442 330.94115118085494 0.7654024058811768
14.388845009277837 330.11006998814105 0.7643695735762479
14.394072564231253 326.798719540765 0.7611081448385085
14.39930011918467 327.3309858998733 0.7615010104109161
14.404527674138086 329.4381294697693 0.7631858470656775
14.409755229091502 333.52739727497067 0.7670496570675563
14.414982784044918 336.5478830490376 0.7715960433140374
14.420210338998334 341.96676410728094 0.7778224510556395
14.42543789395175 347.6047685901972 0.784094841819402
14.430665448905167 352.25747751296365 0.7897364909233359
14.435893003858583 351.4078974036188 0.7883553118698969
14.441120558811999 351.5856958287359 0.7889100369741755
14.446348113765415 351.94292344526576 0.7880353289143404
14.451575668718831 352.37768878773505 0.788656517575744
14.456803223672248 354.4758919914436 0.7909303392494978
14.462030778625664 359.172665085619 0.7957142163980925
14.46725833357908 361.5175101933541 0.7984399794875774
14.472485888532496 365.96593892162656 0.8023507420984831
14.477713443485912 369.59475517567586 0.8064909951189247
14.482940998439329 374.42223256877196 0.8113755304267921
14.488168553392745 380.91128789409714 0.8182389183021114
14.493396108346161 389.8647916810373 0.8276434943780271
14.498623663299577 396.18873561440483 0.8342863251562138
14.503851218252994 402.92511458464014 0.8411530322734927
14.50907877320641 407.92830221385964 0.8468325774445106
14.514306328159826 408.7500568754746 0.8472689289785371
14.519533883113242 404.22960547410975 0.8423192992154825
14.524761438066658 397.0883370109358 0.8348794487408199
14.529988993020075 385.3987439551723 0.823659956455784
14.53521654797349 375.47756500530335 0.8133181381082697
14.540444102926907 361.9963829805739 0.7995597935803974
14.545671657880323 351.5931233924993 0.7885757728382424
14.55089921283374 337.2378534564955 0.7718719255734556
14.556126767787156 329.0602659362872 0.7627031430240502
14.561354322740572 324.81004620874285 0.7575298710844066
14.566581877693988 317.8338097454939 0.7497366045901418
14.571809432647404 316.9112393580955 0.7494261045763042
14.57703698760082 313.82352674687183 0.7466796240885213
14.582264542554237 311.14073565049665 0.7429449905695373
14.587492097507653 309.5864601016279 0.7413949932577969
14.592719652461069 310.94100302710666 0.7418428813288681
14.597947207414485 312.1899057885373 0.7430495728901428
14.603174762367901 315.25985030326825 0.7461990878040088
14.608402317321318 321.0622002206261 0.7524380684536243
14.613629872274734 321.96199441222615 0.7536348567664778
14.61885742722815 324.3977742566976 0.7556101664689416
14.624084982181566 327.60914075264265 0.7592543283343938
14.629312537134982 329.56251148018976 0.760614412778664
14.634540092088399 336.3361486907341 0.7679461178513443
14.639767647041815 340.95435865760265 0.7742151793736036
14.644995201995231 341.25450205132404 0.7748900075624098
14.650222756948647 340.98913025415703 0.7736728001363821
14.655450311902063 340.4761764517908 0.7718798124142378
14.66067786685548 339.98851472577053 0.7708494459759777
14.665905421808896 341.87574956256253 0.7730013546375817
14.671132976762312 343.27550653224296 0.7743933183904342
14.676360531715728 341.6286598345494 0.7722521205376575
14.681588086669144 341.80513237910634 0.772656341081071
14.68681564162256 341.6311315122732 0.7727191428264849
14.692043196575977 344.30876663250194 0.7753072031766236
14.697270751529393 341.9024953077073 0.7723844575457759
14.70249830648281 345.1020662557368 0.7760238362889829
14.707725861436225 345.46662402897294 0.7768228262208628
14.712953416389642 347.09872403030806 0.7786789049706198
14.718180971343058 348.61392761067054 0.7798515651572894
14.723408526296474 349.3789708276341 0.7802205201292268
14.72863608124989 353.89088332108787 0.7850108418024117
14.733863636203306 358.16001047110115 0.7901695368113346
14.739091191156723 365.4397459259766 0.7981664059883117
14.744318746110139 365.2602012296409 0.7982310189648467
14.749546301063555 365.8341069431117 0.7992061457390737
14.754773856016971 360.56608081391124 0.7938167043994458
14.760001410970387 358.33730929262214 0.791428835746115
14.765228965923804 356.53093227170734 0.7892053454505935
14.77045652087722 352.72498725827523 0.7843669160156113
14.775684075830636 352.9312151930422 0.7837486637522304
14.780911630784052 350.32398740241086 0.780095791587042
14.786139185737468 348.50816445717385 0.7782476910453019
14.791366740690885 348.3920083255103 0.779085236427249
14.7965942956443 344.76979023716933 0.7756747789423935
14.801821850597717 345.6850859109937 0.7780395947251257
14.807049405551133 343.3276621354943 0.7750581136057906
14.81227696050455 344.8963110650396 0.7768500640071708
14.817504515457966 348.964452720649 0.7809564308477589
14.822732070411382 354.50055694486247 0.7857967097455959
14.827959625364798 361.20556291386225 0.7933350334939079
14.833187180318214 365.52867097470255 0.797974350047182
14.83841473527163 368.38203077208436 0.8002444654988782
14.843642290225047 369.9697523073085 0.802338598232929
14.848869845178463 371.98745878175737 0.8048760256090232
14.854097400131879 373.318217471213 0.8070628250345808
14.859324955085295 372.83876879081913 0.8075541968443418
14.864552510038711 372.3215023435501 0.8060216579437749
14.869780064992128 370.16471945003843 0.8033879773347657
14.875007619945544 370.2714384893137 0.8031517809191973
14.88023517489896 369.2715377944029 0.801711551429793
14.885462729852376 368.74641880451173 0.8022522119291371
14.890690284805792 365.1798064080893 0.7984829092467263
14.895917839759209 366.67858238225426 0.7996774449344802
14.901145394712625 366.716915675648 0.7994167721076387
14.906372949666041 369.82109492868403 0.8020818236351419
14.911600504619457 366.88913628916214 0.7994085946367667
14.916828059572873 367.57400056980924 0.8007314129928705
14.92205561452629 364.173518484255 0.7971626255836625
14.927283169479706 357.86950420062465 0.7910038015052834
14.932510724433122 353.41696180089673 0.7860909629245072
14.937738279386538 350.9982246751615 0.78307527793741
14.942965834339955 348.89308839483664 0.7808579057916887
14.94819338929337 346.88899807681383 0.77902796045076
14.953420944246787 342.29655389966524 0.7743703953856774
14.958648499200203 337.4286065969827 0.7695196562171444
14.96387605415362 331.1907320796347 0.7624756422112785
14.969103609107036 328.57654806192653 0.7595968521181296
14.974331164060452 327.6825030405419 0.7585924857212745
14.979558719013868 325.57979724905346 0.7572356391713182
14.984786273967284 322.2149901490719 0.7538587581506195
14.9900138289207 318.889083898824 0.7494936642490205
14.995241383874117 320.416242145321 0.7504853650732533
15.000468938827533 322.4922738173853 0.7527217855525856
15.005696493780949 324.21306980487554 0.7546478766948718
15.010924048734365 321.53104956273415 0.7520641476969783
15.016151603687781 320.93904702112826 0.7514054408070947
15.021379158641198 322.88892153047414 0.7535815408452954
15.026606713594614 322.4594074004091 0.7533374400205517
15.03183426854803 324.6935233928992 0.7551694635086514
15.037061823501446 325.9676542890676 0.7565266521555064
15.042289378454862 324.1571002367558 0.753971222438568
15.047516933408279 323.3089076064521 0.7530422964076035
15.052744488361695 322.682137138543 0.751556402670025
15.057972043315111 323.85020500108124 0.7531748806840155
15.063199598268527 324.9578243515161 0.7553385866451077
15.068427153221943 327.8476309516077 0.758239045433829
15.07365470817536 328.2967742897478 0.7594024218725312
15.078882263128776 329.0133944477849 0.7595155541025124
15.084109818082192 327.3917458301355 0.7582651786829697
15.089337373035608 328.04865167308793 0.759239765389079
15.094564927989024 328.3127081480464 0.7595495388604758
15.09979248294244 329.070536456478 0.7601580547780649
15.105020037895857 328.8045483596514 0.7599929929812627
15.110247592849273 324.38024515897257 0.7556624712189485
15.11547514780269 320.1074540743576 0.7507628401905236
15.120702702756105 320.3456529237813 0.7510665114047373
15.125930257709522 317.3077447025795 0.7472101655985594
15.131157812662938 314.78599529770986 0.7448201493936398
15.136385367616354 312.4111569630398 0.7429447286073227
15.14161292256977 304.87413599452003 0.7339093259121222
15.146840477523186 303.2701507325328 0.7324917373139428
15.152068032476603 300.31762234357467 0.7288940002433824
15.157295587430019 297.36790399274486 0.7256983201865507
15.162523142383435 297.4299323226892 0.7257315326251311
15.167750697336851 293.95471184469045 0.7219446140604199
15.172978252290267 292.8295242504789 0.721473199509139
15.178205807243684 289.33338081611106 0.7191551646864369
15.1834333621971 284.58077062084976 0.7133798723168169
15.188660917150516 279.0024018959338 0.7068365329371415
15.193888472103932 276.3319622440877 0.7041564710366259
15.199116027057348 274.52100604606056 0.7012503191388549
15.204343582010765 275.55615646480277 0.7032833829257585
15.20957113696418 277.0462621773606 0.7057180332273283
15.214798691917597 275.844466114265 0.7023437526635624
15.220026246871013 275.6610173905529 0.7021667924445768
15.22525380182443 272.9488221860877 0.697917421122409
15.230481356777846 273.7473148164103 0.7000914978385133
15.235708911731262 274.27174050338203 0.702160823995944
15.240936466684678 275.42135520656745 0.7036385896089943
15.246164021638094 277.4626259480139 0.7064362481681021
15.25139157659151 278.7585281242881 0.7064528175240065
15.256619131544927 278.1120463295638 0.7058837521048213
15.261846686498343 274.21792085602993 0.7003733995841391
15.267074241451759 271.48358214855955 0.6971409137845617
15.272301796405175 267.95474451261003 0.6930396280753944
15.277529351358591 267.347817907627 0.6920820315254974
15.282756906312008 268.54898802063155 0.6935963016652171
15.287984461265424 268.8318014996184 0.6930214620913653
15.29321201621884 270.3231415317639 0.6946589068740826
15.298439571172256 271.05555338742636 0.6954374335779127
15.303667126125672 274.0057481532832 0.7000200909334355
15.308894681079089 277.32941906883286 0.7023690008439586
15.314122236032505 279.5918402524521 0.7049853283070502
15.319349790985921 279.9008810689511 0.705429265758871
15.324577345939337 279.3987982491938 0.7052462735186403
15.329804900892753 278.43667061675825 0.705145649159551
15.33503245584617 279.64309844515543 0.7076160460641443
15.340260010799586 281.0275646929414 0.7094870040823625
15.345487565753002 282.70039595845145 0.7110603146291102
15.350715120706418 283.40580421686985 0.7110433012307101
15.355942675659835 286.02756302426195 0.7134826856505314
15.36117023061325 287.90815081834313 0.7163867835811517
15.366397785566667 287.7589307144932 0.7165538829837722
15.371625340520083 288.7388747550337 0.7172051979847043
15.3768528954735 291.3577264226349 0.7199526877923362
15.382080450426916 295.48553737013435 0.7232341064427541
15.387308005380332 299.41233782698185 0.727829955733494
15.392535560333748 300.0685993644047 0.7293616208073909
15.397763115287164 298.73756166290985 0.7373559578486691
15.40299067024058 299.7270055610921 0.7464197199710272
15.408218225193997 296.9554610698134 0.7490958755538509
15.413445780147413 294.83476636760395 0.7492661026318903
15.418673335100829 293.58535570682267 0.7511420275619722
15.423900890054245 292.53408484994924 0.7520616140670787
15.429128445007661 294.19356045509727 0.756807683010199
15.434355999961078 295.05054974616564 0.7604686948972146
15.439583554914494 290.8715230709416 0.7571461646609645
15.44481110986791 289.6150070691952 0.7577027153812862
15.450038664821326 290.95518251569206 0.7619963224300548
15.455266219774742 290.12682266750716 0.762556275001044
15.460493774728159 290.5563775790442 0.7660364579620579
15.465721329681575 291.85247917542256 0.770109010119834
15.470948884634991 292.41277925384435 0.7726866136020026
15.476176439588407 294.62742888369866 0.7779319503694557
15.481403994541823 295.0075679280086 0.7796391095205035
15.48663154949524 294.8324694207003 0.7812898714865805
15.491859104448656 297.4520568350654 0.7861230474688741
15.497086659402072 296.907731091227 0.7866890812146337
15.502314214355488 298.9903373928591 0.7907367809998762
15.507541769308904 296.60688229205283 0.7899084201062186
15.51276932426232 293.65038433296723 0.7885900414364071
15.517996879215737 294.73811843810677 0.7934062922606906
15.523224434169153 294.06999731617634 0.7947149750061441
15.52845198912257 299.4294369730691 0.8031010562518393
15.533679544075985 303.22435148084884 0.8097296223946896
15.538907099029402 305.04401311538606 0.8124487375533512
15.544134653982818 307.8526027369839 0.8171669666334765
15.549362208936234 310.4172765518398 0.8223512097184863
15.55458976388965 313.1336902016652 0.8281146298687558
15.559817318843066 313.0308918247562 0.8306307262526841
15.565044873796483 311.0979642478772 0.8292202029477648
15.570272428749899 312.28971430482045 0.8315537520620189
15.575499983703315 310.22511201313273 0.829803952403006
15.580727538656731 312.8315301210542 0.8347936965634721
15.585955093610147 309.9621715148037 0.8332023055211434
15.591182648563564 307.72297593300334 0.8309348167488507
15.59641020351698 304.72086865908904 0.8279453586002616
15.601637758470396 303.18238070720423 0.8270105665416364
15.606865313423812 307.4443588958862 0.8347432704025679
15.612092868377228 311.0591566182832 0.842069501353271
15.617320423330645 312.6912023125396 0.8464764386191486
15.62254797828406 308.11802962874594 0.8416018976293127
15.627775533237477 302.67658411029817 0.8360479159924222
15.633003088190893 300.82541096751567 0.8352893696446347
15.63823064314431 298.91369858260106 0.8291072952471751
15.643458198097726 298.01921203571095 0.8166256929103778
15.648685753051142 297.2596147343457 0.8102430782846912
15.653913308004558 294.09370260975646 0.8022598268355088
15.659140862957974 291.8237697567244 0.7957450840443702
15.66436841791139 291.1868248357025 0.7919262271617948
15.669595972864807 292.3850405701422 0.7895914999508937
15.674823527818223 292.8352689910965 0.7891820548157223
15.680051082771639 291.5710219230892 0.7858771030606773
15.685278637725055 290.83188725243554 0.7825626927195559
15.690506192678471 286.68659229113666 0.775133887017044
15.695733747631888 285.84382585854 0.7708363795983313
15.700961302585304 284.8064765643471 0.7691786985722193
15.70618885753872 287.3362014115498 0.771675669562029
15.711416412492136 289.1296400589287 0.7742834615290926
15.716643967445552 288.6550161631357 0.7730886848214298
15.721871522398969 288.5058206081054 0.771779340775936
15.727099077352385 289.26478843999524 0.770240017251142
15.732326632305801 289.4752364262343 0.768248368566295
15.737554187259217 286.4477592331404 0.7626869083106392
15.742781742212633 283.6967533576464 0.7596781894584105
15.74800929716605 284.900588588201 0.7615140322701108
15.753236852119466 285.5250136802946 0.762330498729656
15.758464407072882 290.7909790046786 0.7689180176758678
15.763691962026298 290.24376726565987 0.7675416633091648
15.768919516979715 290.91177064633985 0.7662201785739811
15.77414707193313 289.60255267511974 0.7626800773184393
15.779374626886547 289.63111835451116 0.7613652849706314
15.784602181839963 291.6293132028803 0.7639701769416262
15.78982973679338 293.18186080282214 0.7654002327868934
15.795057291746796 292.48249422205146 0.7655358020518953
15.800284846700212 290.37410499111076 0.7634111107716374
15.805512401653628 289.6752067197346 0.7624575915140666
15.810739956607044 293.30308767064133 0.765377990986163
15.81596751156046 294.7126663711146 0.7651885454070417
15.821195066513877 294.30857083408125 0.7637224105225994
15.826422621467293 294.8681071023392 0.7633402323368607
15.831650176420709 296.8850402394624 0.7658068005902106
15.836877731374125 297.2682995509774 0.7666550132343809
15.842105286327541 298.33038710143376 0.7688815452994708
15.847332841280958 300.67161794140065 0.7722735415629877
15.852560396234374 298.2225663289374 0.768756921367904
15.85778795118779 297.2098814130411 0.7658752643970589
15.863015506141206 297.8489241208345 0.7653883018788751
15.868243061094622 296.85134758380616 0.7635939547506987
15.873470616048039 295.4593062247103 0.7612476298132873
15.878698171001455 294.20138566661024 0.759369583088377
15.883925725954871 293.08040934940993 0.7561909318062826
15.889153280908287 292.52712813681774 0.7549097682644059
15.894380835861703 292.39327634182064 0.7542926573904881
15.89960839081512 289.68509850263683 0.7510685254778626
15.904835945768536 292.79950042884883 0.7558140364341295
15.910063500721952 292.9206933610632 0.7555977886671598
15.915291055675368 292.22237840259413 0.7540846549096434
15.920518610628784 291.9677868343014 0.7530955170572897
15.9257461655822 291.08744189797795 0.7518244903928937
15.930973720535617 292.90391506133653 0.7550424895875856
15.936201275489033 290.022221250466 0.7520240476143278
15.94142883044245 289.3872338126587 0.7491053188507696
15.946656385395865 286.78932452427466 0.7439941660376224
15.951883940349282 285.8793025189264 0.7428829438718285
15.957111495302698 287.9122289385463 0.7464939728194755
15.962339050256114 291.366688443604 0.7519916234322522
15.96756660520953 296.324351412362 0.758218521772505
15.972794160162946 296.1587818311179 0.7566020550149961
15.978021715116363 295.31028934323905 0.7547229746318657
15.983249270069779 293.6017841122064 0.7518957499922785
15.988476825023195 292.0464770614365 0.7495799799756793
15.993704379976611 292.0451208074725 0.7504233409027352
15.998931934930027 291.89384694023505 0.7497819471336512
16.004159489883442 293.3758740135842 0.7525667569727379
16.009387044836856 295.6843248561694 0.7558434822494513
16.01461459979027 297.3687097494242 0.7577474627761703
16.019842154743685 297.9892267920436 0.7581125888549191
16.0250697096971 295.51182372512505 0.7544917937421348
16.030297264650514 295.64484659274007 0.7546996350701539
16.03552481960393 299.01056794040056 0.7582652646129099
16.040752374557343 299.8925513652634 0.7593681720162216
16.045979929510757 303.0857125689703 0.76303948673199
16.05120748446417 302.06108747231275 0.7609418051792427
16.056435039417586 304.6711608457125 0.7634520449054538
16.061662594371 307.4854763304068 0.7657960084324382
16.066890149324415 312.2341642259557 0.7713521979198233
16.07211770427783 315.74092993696695 0.7754950666017546
16.077345259231244 318.8001327916084 0.779239430977733
16.08257281418466 320.4515079409003 0.7818254217895929
16.087800369138073 322.25267217515574 0.7842716653995614
16.093027924091487 324.38442474894214 0.787094964680508
16.0982554790449 327.60880244201456 0.789987265518574
16.103483033998316 332.2654536201532 0.7954556883978501
16.10871058895173 333.2340495835813 0.7962873202800049
16.113938143905145 334.62551723087284 0.7981161836403484
16.11916569885856 332.5987958100972 0.796267535851939
16.124393253811974 331.8301329135722 0.7956516467889349
16.129620808765388 334.8736062576086 0.7999946423300744
16.134848363718802 335.6726149250573 0.8017801521709258
16.140075918672217 335.5489448711877 0.8012235873286027
16.14530347362563 332.57799420229316 0.7971519118135565
16.150531028579046 331.62220377489064 0.7949905911357033
16.15575858353246 332.26656861651327 0.7955315214344457
16.160986138485875 334.08637796948756 0.7973026845830218
16.16621369343929 332.364171000156 0.7952225397849937
16.171441248392703 326.4079180520246 0.7879050497970254
16.176668803346118 320.88103890692037 0.7809166436376488
16.181896358299532 317.5804086182206 0.7768471171171367
16.187123913252947 313.1279282400128 0.7711119493680798
16.19235146820636 308.06469233839687 0.7651100802923086
16.197579023159776 303.26215718190247 0.759295200506279
16.20280657811319 298.9066476016564 0.7544979758423379
16.208034133066604 296.48389133856074 0.7515480165233885
16.21326168802002 294.09995599679667 0.7490170117105805
16.218489242973433 290.59847771296546 0.7450922762640905
16.223716797926848 287.7864131852433 0.7428436466077972
16.228944352880262 287.5155510878623 0.7430510728164388
16.234171907833677 285.926278523599 0.7405245002225697
16.23939946278709 281.70560927154605 0.7347698333198454
16.244627017740505 276.5080425848269 0.7296551918093708
16.24985457269392 271.4648969946291 0.7239067165326156
16.255082127647334 271.4784568499203 0.7248457110539168
16.26030968260075 270.4179048825288 0.7236795472880017
16.265537237554163 268.11917634718804 0.7203634022033116
16.270764792507578 265.4719566022835 0.7158017889397108
16.275992347460992 261.52934393576885 0.7098008355924718
16.281219902414406 257.23911000864393 0.7038370222685285
16.28644745736782 256.1669622876474 0.7035421452180981
16.291675012321235 256.6699239545325 0.7050721111723302
16.29690256727465 261.24734142465235 0.711371227337687
16.302130122228064 262.3009791105062 0.7121354143085642
16.30735767718148 263.7345404548325 0.7126716184584827
16.312585232134893 264.53671219677295 0.7124314861849947
16.317812787088307 265.67640024580965 0.7126041352881343
16.323040342041722 263.7899919950116 0.7112589362204164
16.328267896995136 263.2891281324395 0.7101732104113037
16.33349545194855 260.9240243650869 0.7061944979526029
16.338723006901965 260.27319459522136 0.7050387645852286
16.34395056185538 263.26353953903714 0.7070862736821117
16.349178116808794 264.8428700015972 0.7100800330022721
16.35440567176221 270.8026546600426 0.7172647937785389
16.359633226715623 276.6471521915368 0.7252687076892379
16.364860781669037 283.9656640506065 0.7342451801865223
16.37008833662245 288.1308560207225 0.7379409982352825
16.375315891575866 289.40786972748214 0.7390751696174307
16.38054344652928 290.13091323638963 0.7379543861415155
16.385771001482695 291.6898986606925 0.7392462167861524
16.39099855643611 295.18801258623756 0.7435306336980823
16.396226111389524 297.51773892301424 0.7462459763606251
16.401453666342938 299.9056206079762 0.7498548643770949
16.406681221296353 301.1278690013331 0.7520946285169108
16.411908776249767 301.08898851891433 0.7522022484101294
16.41713633120318 299.4150429315998 0.7501606691647306
16.422363886156596 295.24907097653085 0.7452449874087488
16.42759144111001 293.1259110864571 0.7422413482444202
16.432818996063425 289.65185735384387 0.7377897360174904
16.43804655101684 286.97415021379277 0.7333409849335156
16.443274105970254 284.55759811895206 0.7296218966232334
16.448501660923668 284.79954365056847 0.7304591372700205
16.453729215877082 285.96916769966685 0.7312613499681317
16.458956770830497 287.7498549202734 0.7341245260891138
16.46418432578391 284.9339895112942 0.7313677621039832
16.469411880737326 284.6438361737101 0.7320108930248254
16.47463943569074 284.07061730406184 0.7320449948637182
16.479866990644155 285.86881461392676 0.7341419378682192
16.48509454559757 288.63667811396857 0.7353319093981786
16.490322100550983 291.6043188490817 0.7383767697659435
16.495549655504398 294.0405001945924 0.7397546972061194
16.500777210457812 292.38709133883174 0.7372162324118203
16.506004765411227 290.99384195125424 0.7350717366044591
16.51123232036464 289.42707990831974 0.7332375665761474
16.516459875318056 287.0493267468929 0.7319845360467401
16.52168743027147 283.3507530764628 0.7264705636672005
16.526914985224884 280.3195211876749 0.7225728932626884
16.5321425401783 276.287331161576 0.7178661872527766
16.537370095131713 275.0112513545494 0.7163125186950924
16.542597650085128 273.2619686286068 0.7163379915692
16.547825205038542 267.7089318146635 0.708809009742648
16.553052759991957 267.33617953625117 0.7076219875143623
16.55828031494537 262.30193062347996 0.7017885687162351
16.563507869898785 260.33118509690325 0.7004787022823792
16.5687354248522 256.73631080068844 0.697135220009189
16.573962979805614 255.7035256835152 0.6964709312793707
16.57919053475903 255.0050742459132 0.6938216904627456
16.584418089712443 254.76956067160722 0.6941017650174508
16.589645644665858 253.3692724923044 0.6921861276991585
16.594873199619272 253.23450710032162 0.6916763435679659
16.600100754572686 251.24766135928002 0.6893255466617028
16.6053283095261 250.02074106957062 0.6884577226377301
16.610555864479515 250.7351182794875 0.6880208277642659
16.61578341943293 249.240987816942 0.6859926535024536
16.621010974386344 248.54150450285806 0.6834099087560498
16.62623852933976 249.38636994284613 0.6843521331518956
16.631466084293173 251.10840380406862 0.687958195736928
16.636693639246587 257.78728706280805 0.6951046360760741
16.641921194200002 258.9372586987829 0.6967019893966206
16.647148749153416 259.26988808484214 0.6965027372104539
16.65237630410683 259.4611183133514 0.6970562647385677
16.657603859060245 260.4096102041528 0.6983828923230717
16.66283141401366 259.21286351778406 0.6960680682153043
16.668058968967074 257.488021569102 0.6931419692178854
16.67328652392049 255.94709792220905 0.6919165159784236
16.678514078873903 257.4840636094022 0.6932324830253076
16.683741633827317 259.33305883807253 0.6961232822881682
16.68896918878073 256.5658508488017 0.6919512743959608
16.694196743734146 251.35731746045283 0.6845704882622913
16.69942429868756 248.47953220027628 0.680502099089619
16.704651853640975 246.80534048466822 0.6790754082586827
16.70987940859439 245.96352212325533 0.6785580616441084
16.715106963547804 246.7846115787797 0.6816530666173084
16.720334518501218 243.94725792050716 0.6771511889908589
16.725562073454633 244.61564922109125 0.6789170832659139
16.730789628408047 243.94258374592462 0.6763672500437489
16.73601718336146 244.84998408102683 0.6772392454544386
16.741244738314876 246.52832808220913 0.6787489449747989
16.74647229326829 243.26282304499878 0.6750131363103007
16.751699848221705 242.23342741204883 0.6750298312050785
16.75692740317512 238.39526674566633 0.670544818280529
16.762154958128534 237.2714210889605 0.6678724641315367
16.767382513081948 236.36035995092314 0.6659338810248581
16.772610068035362 233.59700723162067 0.6603434572319029
16.777837622988777 231.97858285834374 0.6574645656761268
16.78306517794219 231.70608899243064 0.6559443979833143
16.788292732895606 233.6254448037189 0.6572963391304557
16.79352028784902 234.36694907758246 0.6579537760492554
16.798747842802435 234.99505386654906 0.6592120550138928
16.80397539775585 235.07890368001898 0.6602810827901394
16.809202952709263 232.52405267770055 0.6581452679100828
16.814430507662678 228.15148250496196 0.6523597806444383
16.819658062616092 225.50331782030557 0.6502701062945012
16.824885617569507 224.0504633275851 0.6489313928808242
16.83011317252292 225.44308081160023 0.6521519217008801
16.835340727476336 227.71601946982253 0.6552118324656678
16.84056828242975 226.2287424905878 0.6534952876646022
16.845795837383164 226.27649059385175 0.6535136735456125
16.85102339233658 224.11329326400934 0.6499436038711526
16.856250947289993 224.32999550070969 0.6494035492761656
16.861478502243408 223.2054187190406 0.6484988404443898
16.866706057196822 222.87370415121552 0.6480457830642166
16.871933612150237 220.90108820150377 0.6454972287605201
16.87716116710365 224.5863924518436 0.6517770037339264
16.882388722057065 221.6069238384593 0.6461617023584297
16.88761627701048 222.88283513547594 0.6494625813554161
16.892843831963894 219.49722373042778 0.64517081360897
16.89807138691731 219.10564005230964 0.6453889934556931
16.903298941870723 217.88390367708507 0.6439733484011835
16.908526496824138 217.4417566004677 0.6424788946892347
16.913754051777552 217.14653770454933 0.6409614859431509
16.918981606730966 218.7114790846991 0.6429362470386366
16.92420916168438 219.87071741330607 0.6432462865975188
16.929436716637795 217.74373544858142 0.6407114082063489
16.93466427159121 218.15470859386315 0.6406212906293193
16.939891826544624 217.1708759656799 0.6390713315374641
16.94511938149804 218.60419306654939 0.6408045254593839
16.950346936451453 219.56267050974805 0.6424662386594333
16.955574491404867 218.15285493665363 0.6398422203082519
16.960802046358282 218.73735483618108 0.6418978605275256
16.966029601311696 219.61966983433518 0.6441722793898214
16.97125715626511 219.263666717711 0.6456463961306067
16.976484711218525 219.68687163416575 0.6462890439510001
16.98171226617194 220.0568439324057 0.6464040437923161
16.986939821125354 217.30669427963878 0.6426431149425812
16.99216737607877 215.98975687331617 0.6421344182706905
16.997394931032183 214.67800899090278 0.640485461740161
17.002622485985597 215.0675121532668 0.641200538189847
17.00785004093901 216.5258145193154 0.6403243506477557
17.013077595892426 217.80728924331726 0.6411399988413797
17.01830515084584 218.722892411884 0.6406309675258332
17.023532705799255 220.31215933085304 0.6423002593419352
17.02876026075267 220.67788702441604 0.6427371664621799
17.033987815706084 221.23567883758105 0.6418684419167687
17.039215370659498 222.47580350344842 0.6456651347871601
17.044442925612913 221.8001073251819 0.6454697998143082
17.049670480566327 222.22501681928713 0.6466891113930361
17.05489803551974 223.2122311304873 0.6487961722634962
17.060125590473156 224.57824988955625 0.649451717875407
17.06535314542657 225.05374399718127 0.650903417200151
17.070580700379985 225.30622075284492 0.6509075327838164
17.0758082553334 223.18560273047544 0.647770525721711
17.081035810286814 224.07030804899324 0.6484160769060207
17.086263365240228 226.62906477773603 0.6510818053383592
17.091490920193642 227.3732242209832 0.6513703412834965
17.096718475147057 225.5929395411352 0.6472411021163053
17.10194603010047 222.13768171159802 0.6417526717185226
17.107173585053886 220.43073862437475 0.6411429227605996
17.1124011400073 219.49076277827487 0.6393810413411801
17.117628694960715 222.15685013319873 0.6437160776995735
17.12285624991413 226.18566118483255 0.6501087412786103
17.128083804867543 228.25199397769467 0.6537540359503454
17.133311359820958 229.4525256910658 0.6545169583772747
17.138538914774372 227.6614804555221 0.6521225908200572
17.143766469727787 227.45366876066578 0.6506866212677647
17.1489940246812 226.39417584441293 0.6483094879008063
17.154221579634616 226.72614634781488 0.648910610987528
17.15944913458803 228.137225797893 0.6506730645159572
17.164676689541444 232.4752276736595 0.6565242055308977
17.16990424449486 237.40850865213093 0.6618907425367037
17.175131799448273 243.02373082675754 0.6686378915867613
17.180359354401688 241.62462458130204 0.6688156433593734
17.185586909355102 240.11221124361856 0.6667206115406284
17.190814464308517 239.72080169464292 0.6663552359853492
17.19604201926193 244.03392634384392 0.6712939474603499
17.201269574215345 247.25236079254384 0.6737581727746332
17.20649712916876 247.76322734187175 0.6750005302460579
17.211724684122174 245.85546390127413 0.6728880449364262
17.21695223907559 246.31725972079903 0.6728458636559486
17.222179794029003 247.62777723851536 0.6727911273610889
17.227407348982418 246.80869418024517 0.6701664275950714
17.232634903935832 248.12840075739447 0.6732807185471301
17.237862458889246 248.47654468191732 0.6749506602987917
17.24309001384266 247.69077532774676 0.6741743145357032
17.248317568796075 248.29449353772372 0.674414154490873
17.25354512374949 246.41322656897984 0.6723619603700866
17.258772678702904 246.08990911636346 0.6736122554848941
17.26400023365632 245.5346043443628 0.6737626135853461
17.269227788609733 245.5726628809536 0.6755519001482132
17.274455343563147 244.5291555601983 0.673664660965247
17.279682898516562 243.32951855006735 0.6721587249756295
17.284910453469976 242.68580600094182 0.6690817072977405
17.29013800842339 243.87257959849813 0.6692634176333676
17.295365563376805 246.0111660145937 0.6718343079239655
17.30059311833022 245.9329256833199 0.6711732745039346
17.305820673283634 245.12554498690596 0.6699457694418933
17.31104822823705 242.5171232493587 0.6655729070948242
17.316275783190463 241.13497150060422 0.6625347932462551
17.321503338143877 239.35800572486104 0.661025592740862
17.32673089309729 238.7700851978622 0.660312239584217
17.331958448050706 239.21676643783778 0.6630635100500923
17.33718600300412 241.46632026630616 0.665452897596216
17.342413557957535 240.8783239685652 0.6650459436587736
17.34764111291095 239.76881069268384 0.6648182389547052
17.352868667864364 239.10167555628155 0.6642605205740529
17.358096222817778 239.91721768204988 0.6663924413007091
17.363323777771193 239.62289863150338 0.6647226775337282
17.368551332724607 237.68450307805733 0.6620450020850154
17.37377888767802 235.96844362555416 0.6599420307912788
17.379006442631436 236.5623494470476 0.6609716330748036
17.38423399758485 237.32102144296803 0.6616586443284457
17.389461552538265 236.08048472940038 0.6598685282959228
17.39468910749168 236.12050766533946 0.660223136381253
17.399916662445094 235.57913950218673 0.6603570535606722
17.405144217398508 237.71077266871924 0.6635803871781893
17.410371772351922 237.10006144976933 0.6623655694757746
17.415599327305337 237.51347706297534 0.66148934960392
17.42082688225875 239.15146628492698 0.6641789991315917
17.426054437212166 239.0726582111458 0.6645472596870391
17.43128199216558 239.48425531830662 0.6647797783935414
17.436509547118995 236.5878383826866 0.6587654402646652
17.44173710207241 238.6352702085581 0.6604713861983857
17.446964657025823 239.03195875423887 0.6613914868956912
17.452192211979238 240.7054930695519 0.6651413502298933
17.457419766932652 238.94973206402094 0.6629870471028569
17.462647321886067 240.16780127528935 0.6650825822204075
17.46787487683948 239.8979693269737 0.6649739427695188
17.473102431792896 239.07913705526218 0.6653343691900433
17.47832998674631 239.35450479776767 0.66747242521946
17.483557541699724 240.9734644656277 0.6688386661306649
17.48878509665314 241.9101390420239 0.6687933130521218
17.494012651606553 241.94067443436927 0.6674937657363926
17.499240206559968 240.66330995336176 0.6642720248915458
17.504467761513382 241.09269569558435 0.6638979611973961
17.509695316466797 242.93001528472655 0.6659999646411052
17.51492287142021 243.79803588220565 0.6678010085676837
17.520150426373625 242.52203591529533 0.665751294140467
17.52537798132704 243.57795344458583 0.6660604731007455
17.530605536280454 241.96998822526868 0.6631386509188395
17.53583309123387 243.39663967861907 0.66578707064412
17.541060646187283 244.6916103707974 0.6687779500391876
17.546288201140698 247.78052782063224 0.6740348323842598
17.551515756094112 249.5339756407697 0.6752259118828844
17.556743311047526 249.27714827662055 0.6739868762941985
17.56197086600094 249.02585123583918 0.6735387051044631
17.567198420954355 248.75453347159305 0.6732163877667751
17.57242597590777 245.96295471011302 0.6691197824784896
17.577653530861184 243.04257917157108 0.6655119112705864
17.5828810858146 241.83437873531264 0.6651427998350012
17.588108640768013 240.10669319993687 0.6632670463993714
17.593336195721427 240.27043099591884 0.6631589216554864
17.598563750674842 241.4025455356624 0.6647389248724548
17.603791305628256 242.93868312710336 0.6662674398727688
17.60901886058167 247.39226557608947 0.672541385092812
17.614246415535085 250.61082721042715 0.6763129696611159
17.6194739704885 251.22640875235703 0.6768448369412922
17.624701525441914 248.96143436118373 0.6731022311101523
17.62992908039533 248.79962347091626 0.6724481053837169
17.635156635348743 249.77390048083407 0.6732815696398935
17.640384190302157 249.26268099173646 0.6716314357988167
17.64561174525557 249.84843291446631 0.6723945303468606
17.650839300208986 249.3234259893508 0.672537127453578
17.6560668551624 250.83997275663717 0.6760013881109973
17.661294410115815 253.4590549677062 0.6798291613174897
17.66652196506923 256.27846207408334 0.6833516119244061
17.671749520022644 260.9796387841365 0.6889419422193993
17.676977074976058 264.4794717684351 0.6927611889420789
17.682204629929473 268.10430985570514 0.6979508255755688
17.687432184882887 272.9763584569622 0.7032607348587642
17.6926597398363 276.0400668909057 0.7065128851237721
17.697887294789716 279.3597960725451 0.7090264312031512
17.70311484974313 282.6297364401069 0.7123832106932706
17.708342404696545 283.06643583664504 0.7136469379769674
17.71356995964996 284.48095146259334 0.7155764171147064
17.718797514603374 286.61443530562946 0.7182807245336392
17.724025069556788 290.9131639357761 0.7227620664943599
17.729252624510202 296.25348396293253 0.7288198073903346
17.734480179463617 304.1700843269254 0.7374015295098079
17.73970773441703 307.0444250364653 0.7407496315990101
17.744935289370446 308.4918477670111 0.7435063441715878
17.75016284432386 308.8759073253815 0.7436359321353961
17.755390399277275 313.22073051254165 0.7486335844247437
17.76061795423069 316.9527976480684 0.7522360693839703
17.765845509184103 319.2708615028633 0.7547326958621563
17.771073064137518 323.0750516658119 0.759362612626518
17.776300619090932 323.114952335224 0.7595219765752284
17.781528174044347 321.60026042040306 0.7576329553937644
17.78675572899776 317.13068904992804 0.7528739091210354
17.791983283951176 315.4107120273842 0.7510636723276927
17.79721083890459 315.0193139634042 0.7508817401399008
17.802438393858004 314.7216505590846 0.7504312152440349
17.80766594881142 314.9159233588693 0.7503437083207293
17.812893503764833 311.61852341115116 0.74636752602521
17.818121058718248 308.1512702630802 0.7426461765241357
17.823348613671662 305.14686029006816 0.7390554916113792
17.828576168625077 302.6292849294067 0.7366884672438316
17.83380372357849 300.5514253605488 0.7333146687049213
17.839031278531905 297.2418523235926 0.7289069731823368
17.84425883348532 293.8562617736222 0.724804708435987
17.849486388438734 294.4174871360462 0.7253191715235784
17.85471394339215 295.56522009182254 0.7277198559504748
17.859941498345563 295.76998191353306 0.7283066719895885
17.865169053298978 297.2594120192101 0.7307219785038688
17.870396608252392 297.22167140826417 0.7314761478085395
17.875624163205806 299.99474940975364 0.734184179841471
17.88085171815922 302.7239475445624 0.7377819259572223
17.886079273112635 305.1126714773186 0.7406667164614839
17.89130682806605 309.9965323257671 0.745434721541795
17.896534383019464 313.002924134019 0.7484402815000423
17.90176193797288 320.1528335580059 0.7552454228319704
17.906989492926293 326.6661107837122 0.7622705816140898
17.912217047879707 333.0795985856136 0.77047257077057
17.917444602833122 336.4937927175185 0.7741107960826192
17.922672157786536 338.2966374195807 0.7763676822826087
17.92789971273995 337.674715200584 0.7757202090838705
17.933127267693365 337.9934619779805 0.7753597672716543
17.93835482264678 338.9393517233946 0.7775027808814488
17.943582377600194 334.74876809134554 0.7726524747506329
17.94880993255361 329.78109820087855 0.7671163504264681
17.954037487507023 322.89500361726414 0.7602435275653739
17.959265042460437 316.6588579806062 0.753266269335753
17.96449259741385 312.02275853805236 0.7483220968237781
17.969720152367266 306.0024709778903 0.7415835980623731
17.97494770732068 299.8298637900621 0.7326320383107627
17.980175262274095 297.4009961181795 0.7306610349491843
17.98540281722751 294.3221165081678 0.7263531372118456
17.990630372180924 291.9941167756758 0.7239236225829964
17.995857927134338 287.44384364925406 0.7184197532849921
18.001085482087753 283.52250305220593 0.7127222874919227
18.006313037041167 280.8810767652849 0.7110257992271879
18.01154059199458 278.046441203131 0.70761440546217
18.016768146947996 276.70306781454775 0.705504429615761
18.02199570190141 277.02127109943126 0.7056700048696594
18.027223256854825 278.6353019679051 0.7080297516867666
18.03245081180824 275.8561762230995 0.7043115051619386
18.037678366761654 275.11787528061427 0.7035636306952562
18.042905921715068 274.15802987202215 0.7011809072743213
18.048133476668482 275.1545312672709 0.7034138287752877
18.053361031621897 278.32450677307537 0.7075901599649349
18.05858858657531 279.0217386151514 0.708924629923693
18.063816141528726 277.2086061527239 0.706614787242993
18.06904369648214 273.96478861119266 0.7008796603778521
18.074271251435555 274.56936810122943 0.7011536402871898
18.07949880638897 274.9213477063789 0.7023073473436249
18.084726361342383 276.2118749996009 0.7049189899241132
18.089953916295798 275.28912790482724 0.7046531017510811
18.095181471249212 274.69951334795303 0.7029195309933899
18.100409026202627 278.7925594223213 0.7076091474624311
18.10563658115604 282.27917759508796 0.7119974983931523
18.110864136109456 288.5999785836761 0.7202401727548255
18.11609169106287 295.7810762339879 0.7293671714256938
18.121319246016284 301.5972823735537 0.7359696565968705
18.1265468009697 303.4185161465611 0.7361663757341947
18.131774355923113 305.12264388728755 0.7375924565182862
18.137001910876528 311.0308453608116 0.7440343237381287
18.142229465829942 319.420499993384 0.7535362541265455
18.147457020783357 329.2758929702516 0.7647631818370063
18.15268457573677 341.68614768142044 0.7786012577649946
18.157912130690185 355.2664746581472 0.7938655991283768
18.1631396856436 368.59304087575003 0.8090268259359616
18.168367240597014 380.44706933701644 0.8219051654532812
18.17359479555043 389.6865384048245 0.8322510497322976
18.178822350503843 395.63473437044075 0.8378999071925788
18.184049905457258 396.87479308320684 0.8391769752541146
18.189277460410672 399.3417196394853 0.8412123269197165
18.194505015364086 398.3325484503541 0.8401909493368709
18.1997325703175 391.03675792560233 0.8328805565262438
18.204960125270915 386.5674213833938 0.8280589393733055
18.21018768022433 382.2489195361079 0.8229882143522326
18.215415235177744 382.2270959265343 0.8232479728206437
18.22064279013116 382.8698364983964 0.8236640090055709
18.225870345084573 383.09540624952854 0.8236943025707715
18.231097900037987 381.74701715261654 0.8219964402188639
18.236325454991402 385.08742886814787 0.8254680469131606
18.241553009944816 386.7220270748318 0.8274887897263662
18.24678056489823 388.91498743238446 0.8294969337546934
18.252008119851645 388.8835582734498 0.8298393490265339
18.25723567480506 386.1982736061513 0.8268668558712075
18.262463229758474 383.95453138595155 0.8249190702812151
18.26769078471189 377.8571143848959 0.8187204389990167
18.272918339665303 369.88698691485723 0.8096494269296585
18.278145894618717 357.38816792961586 0.7956230983832399
18.28337344957213 343.7442488810338 0.7805626827372922
18.288601004525546 336.52709246101296 0.7724876523489722
18.29382855947896 327.64133558989477 0.7621602299814957
18.299056114432375 322.2022077515954 0.7556289603977734
18.30428366938579 313.78719407273127 0.7465419241830274
18.309511224339204 306.3464414532099 0.738224379698539
18.314738779292618 301.3681373760444 0.7334381647780704
18.319966334246033 297.096195850543 0.7290064827703641
18.325193889199447 293.592346813586 0.7244441245537679
18.33042144415286 287.78215177783983 0.7169003973001641
18.335648999106276 284.8459396742649 0.7122692564498759
18.34087655405969 285.21869879086023 0.7132082838621523
18.346104109013105 285.3201341160524 0.7140222786173952
18.35133166396652 285.5318847672055 0.7146608752537842
18.356559218919934 287.36049791745774 0.7176209012534166
18.361786773873348 285.6565781753903 0.7152981377629845
18.367014328826762 286.6191484376276 0.7166174362581962
18.372241883780177 285.4843975903488 0.7159409061279182
18.37746943873359 287.442719906885 0.7174377104515515
18.382696993687006 291.6597536267286 0.7217850092876344
18.38792454864042 299.181787871569 0.7326574737642323
18.393152103593835 308.25145847223115 0.7551341931156014
18.39837965854725 320.1596517746861 0.777086136767589
18.403607213500663 330.5596761211761 0.7950321595065845
18.408834768454078 338.9375525719558 0.8094068864260325
18.414062323407492 345.00208460137384 0.8203780161161962
18.419289878360907 348.4124940641717 0.8281202182092545
18.42451743331432 350.8838947628228 0.8339727681654406
18.429744988267736 352.17376565125153 0.8392343238656771
18.43497254322115 352.2328417528682 0.8416141400546453
18.440200098174564 348.3964304657241 0.8401629614880558
18.44542765312798 342.8827021247319 0.8367389615640612
18.450655208081393 337.6213841712522 0.8329506195908762
18.455882763034808 333.01197514416583 0.8307091140895625
18.461110317988222 330.8807632418017 0.8312723882500676
18.466337872941637 329.3583001629757 0.8321700807028032
18.47156542789505 329.0439907393358 0.8343583063322592
18.476792982848465 325.25386119896956 0.8315384265565522
18.48202053780188 320.8434543685009 0.8289165798242056
18.487248092755294 317.640580341635 0.8281655032636029
18.49247564770871 317.88178238951605 0.830797657389089
18.497703202662123 317.6701815137982 0.8335465388564834
18.502930757615538 318.6009049688418 0.8375987313409734
18.508158312568952 312.07631262175335 0.8309548587762458
18.513385867522366 306.03132779307396 0.8254711100923751
18.51861342247578 304.0308698518207 0.8233776259637768
18.523840977429195 300.79196398035054 0.8216142338246786
18.52906853238261 301.1562881208884 0.8242302129974931
18.534296087336024 297.3843946789808 0.8209091039142371
18.53952364228944 295.6668393406457 0.820718134874439
18.544751197242853 293.36202316575793 0.8188997487351739
18.549978752196267 294.8963840977596 0.8234130331797361
18.555206307149682 294.08673156453614 0.8240441184988214
18.560433862103096 295.60228983371513 0.8287628233932685
18.56566141705651 297.2610117727711 0.8335671741483003
18.570888972009925 298.7268775656105 0.8368742315437311
18.57611652696334 298.94872205384627 0.8395127402581722
18.581344081916754 298.4862656343283 0.8410422602751669
18.58657163687017 297.3217643999675 0.8415889362628558
18.591799191823583 299.94926189981516 0.847660504246612
18.597026746776997 300.7698653571348 0.8494474491302265
18.60225430173041 303.84109737542576 0.8554004661960862
18.607481856683826 306.82535882733714 0.8609336691809878
18.61270941163724 306.32141925996365 0.8620222143627194
18.617936966590655 308.2511853467197 0.8666847795966227
18.62316452154407 309.72326988333936 0.8686281663932832
18.628392076497484 313.90321605497064 0.857170660353242
18.633619631450898 319.4776343082314 0.8551232267044511
18.638847186404313 323.20257056858327 0.8532595012067613
18.644074741357727 327.996661419142 0.8552189441633736
18.64930229631114 329.03414708587354 0.8543807106083282
18.654529851264556 330.34617337296186 0.8521910438925141
18.65975740621797 334.88768505022654 0.8543398334145492
18.664984961171385 339.8369277097366 0.8567023730455541
18.6702125161248 343.9429637729295 0.8579007987713727
18.675440071078214 349.18806704539963 0.8614356167219737
18.680667626031628 350.6821513613098 0.8595239998522057
18.685895180985042 349.732602884941 0.8559826320459364
18.691122735938457 347.3961418313374 0.8516099459984567
18.69635029089187 345.6485616365134 0.847620959573321
18.701577845845286 344.02596678140236 0.844703209607037
18.7068054007987 346.54195683721963 0.8460959552206564
18.712032955752115 345.76330791768885 0.8434254752892723
18.71726051070553 346.40615465038053 0.8425352980106994
18.722488065658943 348.0472159261142 0.8430701962610272
18.727715620612358 344.71216532501313 0.8377674592960392
18.732943175565772 344.3611171471026 0.8362426006802591
18.738170730519187 341.008725430379 0.8305458631824059
18.7433982854726 342.3846656443428 0.8317619837649848
18.748625840426016 343.2357477748526 0.8313972857166637
18.75385339537943 343.9014588158214 0.8308331508702638
18.759080950332844 344.60281285741814 0.8306691661547113
18.76430850528626 345.9568572097346 0.830966442162879
18.769536060239673 348.6435052229624 0.8336756812843661
18.774763615193088 349.96716281157245 0.8338989859861353
18.779991170146502 348.8463808946419 0.8305355667173677
18.785218725099917 344.5700858655571 0.8246450302586212
18.79044628005333 342.69408131797405 0.8214380620705599
18.795673835006745 335.2290067147209 0.811367728449766
18.80090138996016 329.5781075595713 0.8036671824193085
18.806128944913574 325.3721054184728 0.7979383056305477
18.81135649986699 322.43494637226075 0.7942573673321545
18.816584054820403 320.9877174340938 0.7932657088528791
18.821811609773818 317.0686647824054 0.7876853556581995
18.827039164727232 313.4516452325836 0.7826755528652205
18.832266719680646 307.52043318363616 0.7741087997341719
18.83749427463406 303.19334193226774 0.7688674688631109
18.842721829587475 299.9101881416917 0.7643299725250752
18.84794938454089 298.47970612833376 0.7626393846556226
18.853176939494304 301.04555092540636 0.766023778881514
18.85840449444772 303.0723022513183 0.7682380143761085
18.863632049401133 304.18512373435055 0.7686756708893414
18.868859604354547 302.58187984757615 0.7669501314679574
18.87408715930796 300.36506511693125 0.7638209853983677
18.879314714261376 299.38575288595507 0.7619938764444748
18.88454226921479 298.5788985382044 0.7616836358069147
18.889769824168205 296.6961542688857 0.7591210648321945
18.89499737912162 294.49874725136993 0.7563992388750228
18.900224934075034 289.682581652626 0.7493861279828118
18.90545248902845 286.11011007125495 0.7433422771232603
18.910680043981863 285.39391948740547 0.7421538755641959
18.915907598935277 288.0205747246386 0.7447624865586496
18.92113515388869 290.48340874356023 0.7484827400099558
18.926362708842106 295.6097476401983 0.7548803442551284
18.93159026379552 299.1836734332313 0.7603830224748528
18.936817818748935 298.81590346305705 0.7592015332228252
18.94204537370235 298.75690468240117 0.7586579575823251
18.947272928655764 296.75458287379047 0.7546107918213925
18.952500483609178 296.859104162278 0.7541586002392401
18.957728038562593 293.4313364379129 0.749662305628796
18.962955593516007 291.7226223574769 0.7473685114998967
18.96818314846942 290.13704894042655 0.7452215278070262
18.973410703422836 290.0409775910436 0.7444048205129017
18.97863825837625 289.2392583026779 0.741850924443865
18.983865813329665 291.6957241075286 0.7452127090068259
18.98909336828308 292.2951956305156 0.7466071068267981
18.994320923236494 301.8425495955098 0.7592137052517114
18.999548478189908 320.06108378525454 0.780179918061677
19.004776033143322 319.1708963699989 0.7783183813376616
19.010003588096737 319.16966073053317 0.7780918326483575
19.01523114305015 306.4001209913813 0.762551711855472
19.020458698003566 301.8861155328027 0.7564949462705456
19.02568625295698 290.6249996620646 0.7419361891902742
19.030913807910395 283.25170725170085 0.731581091115234
19.03614136286381 286.79496987639834 0.7356219369821929
19.041368917817223 285.7908541912502 0.733710211822946
19.046596472770638 283.6366731876562 0.7306850686404911
19.051824027724052 281.0203111751181 0.7286161628782531
19.057051582677467 279.6760947570537 0.7276734889955949
19.06227913763088 279.69997876737807 0.7275217924008152
19.067506692584296 279.7655125271674 0.7265657644026833
19.07273424753771 277.21968152234075 0.7210903489397337
19.077961802491124 274.00536550149474 0.7164789494958046
19.08318935744454 272.585853746746 0.7146182629014336
19.088416912397953 273.77753417315984 0.717440446966402
19.093644467351368 276.9942366151626 0.7227106692069618
19.098872022304782 276.21073062031354 0.7227717281893112
19.104099577258197 274.1788140067666 0.7199157075214091
19.10932713221161 271.22081377100994 0.7149755860073057
19.114554687165025 269.7399801831382 0.7128306682220916
19.11978224211844 266.42453914604437 0.7086967291391431
19.125009797071854 268.11745257362765 0.710328832892233
19.13023735202527 272.2376309532163 0.7155729881057633
19.135464906978683 271.3683584519076 0.7134653523413048
19.140692461932098 267.76465021974707 0.7082790111957239
19.145920016885512 266.8984615115039 0.7076013362327205
19.151147571838926 267.904648950684 0.7079490408625158
19.15637512679234 269.98310192786994 0.710397035191686
19.161602681745755 266.878124486236 0.7054850498935553
19.16683023669917 265.49065120633344 0.7022973071721131
19.172057791652584 266.75521605573755 0.7048144719374388
19.177285346606 270.04176861658925 0.7088855273731168
19.182512901559413 274.15778772748587 0.7146542469657952
19.187740456512827 275.1179743401972 0.7161370704271545
19.19296801146624 270.62437105160086 0.7104623620272537
19.198195566419656 266.2876340623808 0.7060343413674598
19.20342312137307 263.8000922684317 0.7027287617915019
19.208650676326485 263.9947713791549 0.7030157547207203
19.2138782312799 266.2636483013727 0.7054538351801304
19.219105786233314 266.4722711430426 0.7054048059562842
19.22433334118673 267.862965930609 0.7085248691650884
19.229560896140143 269.734767802229 0.7120091852234093
19.234788451093557 273.5880787791076 0.7172296694236804
19.24001600604697 275.05350864697874 0.7187657503394871
19.245243561000386 274.4344120314609 0.716102685978297
19.2504711159538 272.41478359193377 0.7122877594846126
19.255698670907215 273.29260384198506 0.71349402665809
19.26092622586063 274.7477484538623 0.7159643943765596
19.266153780814044 275.1322930652004 0.7158271067366642
19.271381335767458 273.611996332784 0.713195818777854
19.276608890720873 274.1339721878758 0.7121211074348244
19.281836445674287 277.37325959439664 0.716201608982589
19.2870640006277 280.7284851422619 0.7201911216252718
19.292291555581116 281.2419600179833 0.7206715008516754
19.29751911053453 279.334386209465 0.7183754756680535
19.302746665487945 277.63827941177425 0.7165847744319751
19.30797422044136 280.0515472350179 0.720297204680705
19.313201775394774 284.2160169658553 0.7251140633745276
19.318429330348188 288.57899072595285 0.7313567856574258
19.323656885301602 289.89363284398513 0.7333218708412247
19.328884440255017 292.8134388135176 0.7369425955367545
19.33411199520843 297.50246516866844 0.7414058393814889
19.339339550161846 300.32330654179657 0.744552080619196
19.34456710511526 301.81786505881473 0.7455898555826628
19.349794660068675 305.2926801236318 0.7498006922205652
19.35502221502209 306.6137014141581 0.7511636526738792
19.360249769975503 307.2948777496231 0.7507347487344967
19.365477324928918 307.5773218442261 0.751667152831393
19.370704879882332 310.17569337866445 0.753647277890413
19.375932434835747 315.90069765660235 0.7610701076131695
19.38115998978916 318.2368324794227 0.7641641996895195
19.386387544742576 319.3608835296279 0.7651073264156347
19.39161509969599 322.7771524731836 0.7690425777975132
19.396842654649404 322.95666943618073 0.7690050494300787
19.40207020960282 327.56828268352785 0.7739110144424194
19.407297764556233 327.12031754657914 0.7736440980269315
19.412525319509648 330.9179802460746 0.7778793015605073
19.417752874463062 332.07108103609755 0.7792803451916956
19.422980429416477 332.0280722013898 0.7789815497957444
19.42820798436989 329.8262592283981 0.7753348465521375
19.433435539323305 327.8517559752028 0.7735062548576295
19.43866309427672 327.6398229981424 0.774120416637206
19.443890649230134 327.0957769006387 0.7741229291660151
19.44911820418355 327.5152923671083 0.7745077588697746
19.454345759136963 327.4891553598415 0.7736629685048361
19.459573314090377 329.8139075426871 0.7760852143274712
19.464800869043792 329.3300916316773 0.7748535036033719
19.470028423997206 330.94111168783934 0.7763424676189755
19.47525597895062 333.3429762226739 0.779668506515222
19.480483533904035 331.8284707719066 0.7775460604603746
19.48571108885745 332.02157247344724 0.7784865462292326
19.490938643810864 331.43089352319464 0.7775359352575142
19.49616619876428 332.7090320201126 0.7790689002573826
19.501393753717693 330.8296714629089 0.7772213660416363
19.506621308671107 328.7083652483457 0.7750355700463356
19.51184886362452 327.6005747356043 0.7736329025828851
19.517076418577936 330.5007040513051 0.7766837787904791
19.52230397353135 332.73716993466195 0.7781545746711371
19.527531528484765 335.43593613087205 0.7804802307798832
19.53275908343818 336.2623379602682 0.7810022838842774
19.537986638391594 338.15671381623275 0.7832106678356358
19.54321419334501 338.684118225905 0.7843197485810545
19.548441748298423 340.954368236385 0.7871689375231713
19.553669303251837 340.4570008593127 0.7864505520524362
19.55889685820525 342.3919575619819 0.7886127888891818
19.564124413158666 343.64084368715874 0.7898392731073214
19.56935196811208 347.5156054970716 0.793861844576989
19.574579523065495 348.45048659474537 0.7946979147953936
19.57980707801891 346.29311600681876 0.7919113287165
19.585034632972324 345.95839279587585 0.7914098740493232
19.590262187925738 347.99430847033454 0.793517472121722
19.595489742879153 354.39977396348934 0.8013340017071114
19.600717297832567 360.07419677596937 0.8079161723302762
19.60594485278598 361.79376109797494 0.8096199072092506
19.611172407739396 364.20366525091805 0.8120184335192046
19.61639996269281 366.41981488366383 0.8139267463047644
19.621627517646225 368.9941975758847 0.816846725559441
19.62685507259964 369.44079860583815 0.817767698836653
19.632082627553054 371.49385634275046 0.819944631926204
19.637310182506468 375.05122428626834 0.8237389652141459
19.642537737459882 378.4398681564955 0.8270564248961265
19.647765292413297 379.5492691883866 0.8277330174959593
19.65299284736671 383.0167114883599 0.8318011127762566
19.658220402320126 384.86886554632525 0.833864573310654
19.66344795727354 387.3700682774489 0.8369488842241183
19.668675512226955 386.58428196632525 0.8359982704799818
19.67390306718037 388.03362139245695 0.8374049067177716
19.679130622133783 393.03634832700004 0.8425543784017651
19.684358177087198 395.5413006735465 0.8448716561727004
19.689585732040612 395.06665569059555 0.8443174420327866
19.694813286994027 393.4851382792338 0.8423561351353522
19.70004084194744 392.44059496144075 0.8411431895776165
19.705268396900856 392.91966622176045 0.8412857991066559
19.71049595185427 391.1155680725234 0.8395602005139677
19.715723506807684 386.2107843161694 0.8338570107577612
19.7209510617611 385.4581084817757 0.8334934311674554
19.726178616714513 381.39442373394235 0.8290347964007587
19.731406171667928 378.25640601952534 0.825237345693262
19.736633726621342 374.16036981283713 0.8209954133123388
19.741861281574757 372.8958814868175 0.8192196769279831
19.74708883652817 370.0974717358389 0.8162566119072602
19.752316391481585 368.64121549442825 0.8147268920102319
19.757543946435 363.983804006335 0.8096407921426994
19.762771501388414 358.80083515378715 0.8050505541656379
19.76799905634183 357.80944742614344 0.8050115596381099
19.773226611295243 357.91937533710075 0.8053151896802913
19.778454166248657 357.8677086322715 0.8049808186016013
19.783681721202072 353.22383401025195 0.7987515308614357
19.788909276155486 349.7442885339707 0.7945654833063444
19.7941368311089 348.00309713726676 0.7925055000501142
19.799364386062315 345.146151173741 0.7889985725859344
19.80459194101573 342.39586070970347 0.7859736001313419
19.809819495969144 339.3830792206758 0.7817857780447699
19.81504705092256 335.9716177547175 0.7777906490109225
19.820274605875973 337.0442810618245 0.7792395610826576
19.825502160829387 338.52883480916665 0.7807455940228201
19.8307297157828 340.39757154809956 0.7836237847513813
19.835957270736216 338.411787185139 0.7808965511046467
19.84118482568963 334.78726726558904 0.7759277686745416
19.846412380643045 332.56068477285805 0.7745747863403053
19.85163993559646 332.8874767766502 0.7748877220193695
19.856867490549874 331.29294017374133 0.7741361603025136
19.86209504550329 331.69045884908934 0.7745474197589926
19.867322600456703 330.1677010099747 0.7718317477324114
19.872550155410117 331.99004255262963 0.7733353794275002
19.87777771036353 332.673882137258 0.7729044940317353
19.883005265316946 332.1072548330821 0.7726689503566081
19.88823282027036 327.220529298431 0.7671531461534951
19.893460375223775 322.39990384158324 0.7610375542397837
19.89868793017719 323.41569722599604 0.7620215760060294
19.903915485130604 325.93563282655555 0.7653257985093698
19.909143040084018 325.0601926104765 0.7649010757391925
19.914370595037433 324.9833504165208 0.7650846300833418
19.919598149990847 323.82273225067627 0.7635731465196062
19.92482570494426 323.5200117382336 0.7626921492760113
19.930053259897676 322.6963150385101 0.7613258392644356
19.93528081485109 322.8582097549357 0.7612384471867126
19.940508369804505 320.90703692190925 0.759738281237075
19.94573592475792 320.3887991322405 0.7588694875378185
19.950963479711334 316.7375864373768 0.7545082490481538
19.956191034664748 317.3561021290781 0.7549169791536057
19.961418589618162 320.7150670122323 0.758834775098711
19.966646144571577 320.6357685806704 0.7596627603773961
19.97187369952499 321.29399759748196 0.7608073437367463
19.977101254478406 319.44784035305804 0.7583143577358707
19.98232880943182 320.5439055111239 0.7595154094848894
19.987556364385235 320.1350588568659 0.7581117601614378
19.99278391933865 324.43728973300813 0.7631593493546671
19.998011474292063 324.06594991203207 0.76239317599966
20.003239029245478 325.5741986988941 0.7638776731088998
20.008466584198892 328.05191267096563 0.766975175339263
20.013694139152307 334.3031232842992 0.7738972277296684
20.01892169410572 341.8229378667006 0.7826126775267399
20.024149249059136 351.3631763097218 0.7938178175737649
20.02937680401255 362.20024860827283 0.8056007520438474
20.034604358965964 367.4891043474172 0.8113852882472625
20.03983191391938 367.7356326923373 0.810954642417719
20.045059468872793 362.6034343121834 0.805239770500964
20.050287023826208 360.22028772892617 0.8025419442362165
20.055514578779622 355.2088703204447 0.7965576574625908
20.060742133733036 348.4716840535954 0.789405391813316
20.06596968868645 343.13182522387524 0.7827391987952969
20.071197243639865 343.084402480433 0.7833161952683073
20.07642479859328 339.1014286779903 0.7793663090939791
20.081652353546694 337.72883782113394 0.7785081185410896
20.08687990850011 332.64343613289793 0.7725427912219563
20.092107463453523 329.8807939438636 0.7690406942845388
20.097335018406937 327.26498561783063 0.7648303630136764
20.102562573360352 330.81914046091316 0.7690351286100164
20.107790128313766 331.4078504381478 0.7699256252676888
20.11301768326718 330.38572442564924 0.7692744522689503
20.118245238220595 327.22597307720497 0.7657715327446788
20.12347279317401 326.6566295769423 0.7648507607724665
20.128700348127424 325.7018805957742 0.763689547394187
20.13392790308084 326.0261073474276 0.7636109233186646
20.139155458034253 328.3243721216359 0.7656824609415989
20.144383012987667 330.0179248029756 0.76778110241769
20.14961056794108 329.21049570967654 0.7671697233756124
20.154838122894496 330.0178642136786 0.7685645281229669
20.16006567784791 332.94979209929886 0.7722277353919708
20.165293232801325 332.8800959327491 0.7710569460756033
20.17052078775474 329.42479736223606 0.7671580722813544
20.175748342708154 326.8865569354734 0.7649172294846969
20.18097589766157 324.3720540181481 0.7621241062486275
20.186203452614983 324.96416033696397 0.7620945963089429
20.191431007568397 321.01967584742385 0.7566523693148306
20.19665856252181 316.9524084668693 0.752152027716544
20.201886117475226 314.5982270165607 0.7501284453342915
20.20711367242864 310.7316607612531 0.7459282162980108
20.212341227382055 308.41372219517683 0.7433754581409946
20.21756878233547 304.125170615817 0.7378199393697239
20.222796337288884 301.5086148873617 0.7350556687632424
20.228023892242298 297.51144695398557 0.7304362266831186
20.233251447195713 296.40699843885085 0.7293291496035733
20.238479002149127 297.1461177907073 0.7301809633380226
20.24370655710254 296.98847421950643 0.7296501673528895
20.248934112055956 294.32567822038055 0.726588113970131
20.25416166700937 292.3498683414452 0.7244447426017337
20.259389221962785 291.7424706605226 0.7235431542855018
20.2646167769162 294.97906115013876 0.7271545876981893
20.269844331869614 294.8235645037391 0.7266133901787932
20.275071886823028 294.4278236112056 0.7260622231725709
20.280299441776442 289.76018418688767 0.7203182255540616
20.285526996729857 287.0498112798844 0.7167621825206331
20.29075455168327 286.71100257361996 0.7160361909246922
20.295982106636686 290.205992927609 0.7210176050439312
20.3012096615901 293.6565839497586 0.7251121497682607
20.306437216543515 296.8629556020359 0.7305608722396131
20.31166477149693 299.646900815217 0.7339696839436413
20.316892326450343 300.71080280584823 0.7342665088928185
20.322119881403758 296.58911730959153 0.7292942096843401
20.327347436357172 292.736823868784 0.7246697532235279
20.332574991310587 288.88484991402083 0.7206194061885484
20.337802546264 291.4991670462851 0.7238348520676046
20.343030101217416 292.34837281311496 0.7238988168682672
20.34825765617083 294.8286361297574 0.7266149564911936
20.353485211124244 291.72929478918417 0.7224167435522814
20.35871276607766 291.5665912751198 0.721484411651834
20.363940321031073 290.56546392563484 0.7211923864701402
20.369167875984488 290.4132119594516 0.7216513493672748
20.374395430937902 293.0953779600021 0.7250611554638797
20.379622985891316 293.63526098925854 0.7253914939341611
20.38485054084473 294.7020781360676 0.7266286593525381
20.390078095798145 294.7404380285633 0.727158959354317
20.39530565075156 296.30563779615414 0.7294246557321837
20.400533205704974 296.5365606775475 0.7291045973477475
20.40576076065839 296.91699856787835 0.7293316624174586
20.410988315611803 294.33641242806607 0.7267683064908538
20.416215870565217 293.5008362542921 0.726961963987207
20.421443425518632 293.90667427303237 0.7274716343181957
20.426670980472046 295.76634108416727 0.7287589513509376
20.43189853542546 296.8799054659493 0.7297015403080392
20.437126090378875 296.1382592178783 0.7278215624554749
20.44235364533229 294.05135834634507 0.725040688450365
20.447581200285704 290.7511939579536 0.7208584644500656
20.45280875523912 288.17227403628806 0.7172961274653054
20.458036310192533 288.0154179865961 0.718169801388686
20.463263865145947 287.45414543275865 0.7178324499252569
20.46849142009936 286.94935154996966 0.7184315893746018
20.473718975052776 285.95419008560197 0.7172264412429619
20.47894653000619 289.5294750978981 0.7214734046911154
20.484174084959605 290.75432084019036 0.7233218180726976
20.48940163991302 293.53983306353507 0.726569878098425
20.494629194866434 292.86765060803623 0.7245025282511887
20.49985674981985 290.06680461876033 0.7197241846573234
20.505084304773263 288.5207961554547 0.7167890021287501
20.510311859726677 286.5283728510313 0.7147656279105409
20.51553941468009 286.16199814190475 0.714344674124621
20.520766969633506 287.65116478860665 0.7159078615764494
20.52599452458692 287.17308247636356 0.7151527391838634
20.531222079540335 288.63685172694545 0.7158774429168744
20.53644963449375 288.5967127859135 0.7158431557386539
20.541677189447164 286.16433877427903 0.7131791511608666
20.546904744400578 288.11504657351054 0.7156331768218154
20.552132299353993 287.4991011121149 0.7162580542304443
20.557359854307407 289.01480965664445 0.7182310647679675
20.56258740926082 289.08907550521815 0.7184676714826006
20.567814964214236 288.8177421046755 0.718007830987746
20.57304251916765 286.8777109875015 0.7151262271843614
20.578270074121065 285.1702847746541 0.7135163071031844
20.58349762907448 284.38737455289356 0.711960773123501
20.588725184027894 284.7098872242597 0.7115499167818097
20.593952738981308 288.02135578315216 0.7171703264098958
20.599180293934722 290.82163490068547 0.7198714762635642
20.604407848888137 290.5983662792709 0.720327677420914
20.60963540384155 289.7026553684496 0.7184532707207004
20.614862958794966 287.64267648764593 0.7161481739902935
20.62009051374838 287.3033683896266 0.7169135988590075
20.625318068701795 286.90742072697896 0.7163446513253959
20.63054562365521 288.53905471373787 0.7189627533813328
20.635773178608623 285.98656473538693 0.7150052328891541
20.641000733562038 287.4517438691325 0.7151134854986795
20.646228288515452 286.80470253679067 0.7148359645930922
20.651455843468867 290.9622668659469 0.72008188629416
20.65668339842228 289.2527285766231 0.7186996909962831
20.661910953375695 289.3441394765931 0.718523447725101
20.66713850832911 289.07340973664503 0.7181695254977571
20.672366063282524 290.07922155146156 0.7198277333283803
20.67759361823594 291.861443080059 0.721667744502775
20.682821173189353 288.2807790705248 0.7174090857230622
20.688048728142768 289.18585419771637 0.7188415109245044
20.693276283096182 289.4537569680194 0.718604129965644
20.698503838049596 290.3901565702132 0.7190529974565348
20.70373139300301 292.01363610352035 0.7202669061468613
20.708958947956425 294.3797839023843 0.7230989672811209
20.71418650290984 297.8613769635067 0.7280786440832472
20.719414057863254 298.17865157131814 0.7284161105964346
20.72464161281667 299.93328600604593 0.7319136515770207
20.729869167770083 298.97306450846514 0.7303057939124833
20.735096722723497 299.52353311446774 0.7308493291107145
20.740324277676912 298.46693786472673 0.7295750078143889
20.745551832630326 297.16107525144014 0.7279168848848518
20.75077938758374 298.18976041256235 0.7300027593759102
20.756006942537155 297.47172541235346 0.7286777077776418
20.76123449749057 299.05215298448786 0.7294772375064836
20.766462052443984 296.4325537410206 0.7262953149260412
20.7716896073974 297.0060142421056 0.7268910095413686
20.776917162350813 299.15351707593385 0.7299701163748926
20.782144717304227 299.48973093768393 0.7302241174275658
20.78737227225764 298.89882850212825 0.7288226870813755
20.792599827211056 296.96524169905325 0.7259525523144288
20.79782738216447 299.3651033282262 0.7287744713957751
20.803054937117885 302.2966734816811 0.7323625803511994
20.8082824920713 305.455244725394 0.7360428481467939
20.813510047024714 307.57025295433795 0.7386209896740128
20.81873760197813 311.1655116719438 0.7432232746089671
20.823965156931543 311.40869113681504 0.7430164003466334
20.829192711884957 312.73993327419737 0.7448458794141564
20.83442026683837 312.48422742687546 0.7444726472203025
20.839647821791786 315.54725877241685 0.7478866064034273
20.8448753767452 317.95893561023894 0.7509083175352108
20.850102931698615 319.338774325018 0.752611384342979
20.85533048665203 315.275701503761 0.7476274251994552
20.860558041605444 309.9715515326337 0.7420374370526943
20.865785596558858 306.4237332281714 0.7381783075979356
20.871013151512273 303.2350300007361 0.7339973808220213
20.876240706465687 303.5057139567029 0.7332994256941274
20.8814682614191 306.7306179867408 0.7364794205189529
20.886695816372516 309.9960737651752 0.7399732131033929
20.89192337132593 311.7839222659702 0.7409201050122556
20.897150926279345 310.6754427108116 0.7399492812309593
20.90237848123276 306.8292321350586 0.735812348470719
20.907606036186174 302.2399300037797 0.7305078036389773
20.912833591139588 302.5015221650669 0.7309753607783342
20.918061146093002 302.5506277952468 0.7309382022832001
20.923288701046417 300.84067139523955 0.7296026735740303
20.92851625599983 299.29243305448773 0.7280670338763164
20.933743810953246 295.7766074054991 0.7237738720751172
20.93897136590666 297.3920440756495 0.7249593931408979
20.944198920860075 295.1652007485121 0.722166909867115
20.94942647581349 294.1988418244337 0.7214134537502912
20.954654030766903 292.88457105317025 0.7206089547898011
20.959881585720318 293.3582013287243 0.7218504625216212
20.965109140673732 296.4161072068681 0.7262078111555524
20.970336695627147 299.1571955565767 0.7306745669890018
20.97556425058056 295.3475161512848 0.7255268462247555
20.980791805533975 293.9681573852107 0.7237993135866209
20.98601936048739 290.6436976745662 0.7194991304865719
20.991246915440804 289.5054829871281 0.7181936290955339
20.99647447039422 284.23766538432693 0.7111480921121065
21.001702025347633 281.7000277897467 0.7082882274018933
21.006929580301048 282.7336051137322 0.7092320634636041
21.012157135254462 285.13551749501147 0.7126035314458062
21.017384690207876 284.0964961906132 0.7108236182750454
21.02261224516129 280.90382715636434 0.7063427680604165
21.027839800114705 277.88257283068293 0.702002327816269
21.03306735506812 275.7034146292143 0.6992459185678003
21.038294910021534 273.79102856382434 0.6976480462029799
21.04352246497495 275.4156257871589 0.7000487711230172
21.048750019928363 279.9986891336899 0.7059279051615138
21.053977574881777 281.1863691444661 0.7071792376550124
21.059205129835192 281.25649999865215 0.7065230171087572
21.064432684788606 279.8530413917713 0.7040343087602091
21.06966023974202 277.06990018136236 0.7011633066014393
21.074887794695435 276.1145657973667 0.7000618950980751
21.08011534964885 274.94702683036917 0.699896155154922
21.085342904602264 274.98433474845626 0.6991128000669242
21.09057045955568 275.00537000305974 0.6985283264910099
21.095798014509093 275.495542136862 0.6981302094518713
21.101025569462507 276.1502748886716 0.6975532465843394
21.10625312441592 276.43952902847 0.6977805900823808
21.111480679369336 277.5171176498442 0.6985291639717942
21.11670823432275 274.08507266378484 0.6950768796024162
21.121935789276165 271.4534708081912 0.6921442584910106
21.12716334422958 269.81491675810565 0.6896955538666978
21.132390899182994 272.27040199596615 0.6927862806359855
21.13761845413641 275.03911156528466 0.6955063554179559
21.142846009089823 277.48077135017826 0.6982917985355721
21.148073564043237 276.4300161929795 0.6969729437119834
21.15330111899665 275.4959726005216 0.6954460146118229
21.158528673950066 275.3742561811133 0.6950594823790388
21.16375622890348 272.48201760091985 0.6920709167734386
21.168983783856895 273.0712206640854 0.6930324632313987
21.17421133881031 272.11621215822953 0.6930565110173419
21.179438893763724 270.6617747624843 0.6900427606914311
21.184666448717138 266.47172023892017 0.6842812042445183
21.189894003670553 265.90926776248955 0.6816528764833396
21.195121558623967 266.93239841764193 0.6823446920359906
21.20034911357738 269.95536943972166 0.6861280468149192
21.205576668530796 269.33541969390603 0.6860414507310422
21.21080422348421 267.99425610112786 0.6852904293805666
21.216031778437625 269.5895381290488 0.6873513510825391
21.22125933339104 272.1309892505323 0.688983789304896
21.226486888344454 271.38666131374424 0.6870731144607131
21.231714443297868 271.12437137461785 0.68674529327907
21.236941998251282 270.7221931982171 0.6861525049754094
21.242169553204697 269.9363652628397 0.6842322696720119
21.24739710815811 270.84731802508475 0.6847758058227938
21.252624663111526 270.15299240712534 0.6850992935192648
21.25785221806494 273.07868436011 0.6886637231658771
21.263079773018355 272.1876796666916 0.6871120743548204
21.26830732797177 272.91043588321503 0.687424740903285
21.273534882925183 269.85934753017455 0.6825639084341972
21.278762437878598 267.79723526763695 0.68034727941055
21.283989992832012 266.034834618334 0.6858968302928485
21.289217547785427 266.80966126566585 0.6988040269810385
21.29444510273884 265.735244743319 0.7048858614154043
21.299672657692255 264.6760940786669 0.7071400938560131
21.30490021264567 267.5973917168458 0.7152182866125756
21.310127767599084 268.9061017888579 0.7201856936819964
21.3153553225525 268.0711177283265 0.7235090277784338
21.320582877505913 266.55397794674013 0.7261973139622199
21.325810432459328 266.05512934413423 0.7285653362324945
21.331037987412742 269.3483274696076 0.7368265327498604
21.336265542366156 268.4448559468209 0.7376585381326475
21.34149309731957 266.42017752469644 0.738050612090245
21.346720652272985 261.2801993863228 0.7325587622682341
21.3519482072264 260.2671712600761 0.7333091250380817
21.357175762179814 261.9600415188512 0.736384854410716
21.36240331713323 262.1362872341073 0.7389423645925288
21.367630872086643 263.1893671401475 0.7430228784106977
21.372858427040057 261.71919448661544 0.7435188822126534
21.378085981993472 262.13410974794425 0.7471784528966561
21.383313536946886 260.37278439580166 0.7475989859995111
21.3885410919003 259.4071845057568 0.747872910520607
21.393768646853715 261.1536310432171 0.7513075843659295
21.39899620180713 261.7027653677168 0.7528619608207222
21.404223756760544 264.02213793752486 0.7590246665896841
21.40945131171396 264.39330779982134 0.7625073455950342
21.414678866667373 266.8650480314108 0.7683606455617739
21.419906421620787 269.32020882771695 0.7737051772860025
21.4251339765742 267.0892629735376 0.7723838675693928
21.430361531527616 265.9357755914591 0.7710991640253181
21.43558908648103 265.9414654439013 0.7711597865695141
21.440816641434445 263.4274896618549 0.768458734764695
21.44604419638786 262.7519745596355 0.7689978455764563
21.451271751341274 261.20416924345966 0.7687910505049704
21.45649930629469 264.8646344559897 0.7761783048597689
21.461726861248103 268.65452435486014 0.7839422760031955
21.466954416201517 269.65438588535255 0.7882528519169723
21.47218197115493 268.546409490629 0.7880843770990124
21.477409526108346 268.0180774473076 0.7888434447960398
21.48263708106176 268.51315584241456 0.7925139969724719
21.487864636015175 271.7895456106891 0.8000021410397258
21.49309219096859 272.2156024724827 0.8026692992306635
21.498319745922004 271.97602949540845 0.8031823221468201
21.503547300875418 270.18823162570476 0.8024287548457651
21.508774855828833 267.16344043175354 0.7976981367602446
21.514002410782247 264.7348098930775 0.7789213867585144
21.51922996573566 264.6167800688242 0.7693229793740193
21.524457520689076 266.4130062681918 0.7638930111500944
21.52968507564249 269.9033670591701 0.7619643832245907
21.534912630595905 272.10091362880166 0.7593891336973816
21.54014018554932 273.95241296649573 0.7584985295650615
21.545367740502734 275.8538351551011 0.7593667854320181
21.550595295456148 273.071520174323 0.753158768615913
21.555822850409562 271.8048113568797 0.7505342841991264
21.561050405362977 275.09375989901304 0.7530928834646089
21.56627796031639 277.97053879300245 0.7557771167685664
21.571505515269806 279.7665406336249 0.756209881927061
21.57673307022322 279.7481342804697 0.7542136218744746
21.581960625176634 281.9984844746782 0.7557066049208616
21.58718818013005 280.11328912384585 0.751161870718041
21.592415735083463 281.1255386823026 0.7514816097563483
21.597643290036878 280.2681928807218 0.7493659685485721
21.602870844990292 279.41148640677994 0.7466654684294945
21.608098399943707 279.84638307630337 0.746030002045219
21.61332595489712 279.69509204841586 0.7437277374527241
21.618553509850535 283.4588681589974 0.7474974384176049
21.62378106480395 284.5320439126785 0.7477207880859241
21.629008619757364 286.87444635518585 0.7498929812415734
21.63423617471078 284.8536613511066 0.7468377932582259
21.639463729664193 283.1467933895389 0.7441684131892677
21.644691284617608 283.57314781170203 0.7437944846061493
21.649918839571022 282.7992720399716 0.7421660600238686
21.655146394524436 284.8716916961914 0.7442113719040966
21.66037394947785 284.32435723767696 0.7418205152530939
21.665601504431265 287.6239958160406 0.7461806681539522
21.67082905938468 288.68363422331544 0.7461028029117025
21.676056614338094 289.0637148473482 0.7463148269297735
21.68128416929151 286.44442765979596 0.7415323003495027
21.686511724244923 285.91895685793224 0.7393010988483443
21.691739279198337 290.972099319574 0.7447746902134157
21.696966834151752 291.71822962497146 0.7451262660173786
21.702194389105166 290.88125628661504 0.7444163856075117
21.70742194405858 290.20136145996554 0.7439441299893433
21.712649499011995 293.7590403514522 0.7491021076818991
21.71787705396541 301.46847208591697 0.7581256330989845
21.723104608918824 301.539780593694 0.7587297922905085
21.72833216387224 302.11888302668945 0.7579413445117157
21.733559718825653 298.6937944723374 0.7529543346860533
21.738787273779067 300.4568969774847 0.7543055786361352
21.74401482873248 304.1891537889965 0.7590143579812104
21.749242383685896 309.75473716623264 0.7660710573626358
21.75446993863931 310.3090169322973 0.7665891173397914
21.759697493592725 310.21359062240225 0.7659501624911454
21.76492504854614 308.4848997303328 0.7635787965441839
21.770152603499554 308.31265874095715 0.7631232514407206
21.77538015845297 307.8895260076962 0.7623206281636873
21.780607713406383 312.23619372744804 0.7669379297852053
21.785835268359797 313.5569290514233 0.7680115019013399
21.79106282331321 314.63511684285345 0.7683067960498543
21.796290378266626 315.55352812590735 0.7693415491522386
21.80151793322004 316.48049276732803 0.7699364320280587
21.806745488173455 318.9414215167187 0.7731379773178707
21.81197304312687 321.0698847305814 0.7753704826856267
21.817200598080284 323.62748645717073 0.7780666644796109
21.822428153033698 325.9798893395019 0.7799270092508697
21.827655707987113 327.2879626462313 0.7817906843915359
21.832883262940527 330.393327075919 0.7861893607844933
21.83811081789394 330.81490705301474 0.7878909593872973
21.843338372847356 333.097080599508 0.7904594667816686
21.84856592780077 334.82566497513903 0.7917304409925751
21.853793482754185 336.03330157355333 0.7926662448204236
21.8590210377076 337.7853873646479 0.7944690275344596
21.864248592661014 338.68577958704884 0.795905886085052
21.869476147614428 337.2773442597926 0.7932129265927028
21.874703702567842 333.01481320229794 0.7871901701875176
21.879931257521257 327.83303129944545 0.7800714412694372
21.88515881247467 322.47867256734526 0.7733016902240454
21.890386367428086 317.8283626541721 0.767966052281801
21.8956139223815 315.84783128641686 0.7658710645984351
21.900841477334914 315.28803706454477 0.7649754376239343
21.90606903228833 314.32616479898775 0.7637633390879205
21.911296587241743 313.9183718377154 0.7635343039641934
21.916524142195158 312.9005005372139 0.762796619180459
21.921751697148572 311.57638315406246 0.761339390185027
21.926979252101987 308.56928831807437 0.7569234101133502
21.9322068070554 307.75795395560914 0.755261957363763
21.937434362008815 307.8820904932776 0.7544806047139826
21.94266191696223 308.0904987075311 0.7550284417833001
21.947889471915644 306.9633702655349 0.7543849267470701
21.95311702686906 305.64813573194346 0.7522340128148366
21.958344581822473 310.0359015840042 0.7570157146898652
21.963572136775888 310.6787648897633 0.7570548737791997
21.968799691729302 312.61314955719405 0.7596308806453219
21.974027246682716 311.84396933292106 0.7588734828824387
21.97925480163613 311.45897130212984 0.7581558623741669
21.984482356589545 311.4535365918339 0.7576162943748028
21.98970991154296 307.9611536804469 0.7531813657478951
21.994937466496374 309.7563255894661 0.7544619067731974
22.00016502144979 313.152725156246 0.759234997121672
22.005392576403203 312.0280909282843 0.7573491109665679
22.010620131356617 312.10328679193276 0.7573940599492794
22.015847686310032 313.2539132500348 0.7583521586529703
22.021075241263446 315.696032244035 0.7603115491539907
22.02630279621686 317.530063186761 0.7624280278016823
22.031530351170275 319.739010830526 0.7641947981900326
22.03675790612369 322.33944354697076 0.7674767795097204
22.041985461077104 324.22558524196535 0.7697449570115446
22.04721301603052 325.827789355618 0.7721076711848529
22.052440570983933 325.74242985901293 0.7723959339012403
22.057668125937347 325.86275032339387 0.7722828916134653
22.06289568089076 326.177467747783 0.7722543448704561
22.068123235844176 327.5502458143397 0.7742424885288617
22.07335079079759 326.8097503327397 0.7730785439668134
22.078578345751005 326.09667821557315 0.7720067584711396
22.08380590070442 327.0208505051797 0.7722155708649517
22.089033455657834 327.6328934828807 0.7728451689532055
22.09426101061125 326.20088375594844 0.7716910427791136
22.099488565564663 324.0403384357589 0.769076290046492
22.104716120518077 324.9276965901993 0.7701740516575958
22.10994367547149 324.28012425985423 0.7689028871654873
22.115171230424906 322.1729035885611 0.7657389035296763
22.12039878537832 320.8396548336072 0.7645528169642839
22.125626340331735 317.7188350376117 0.7608876016391306
22.13085389528515 316.9091129606633 0.7605052593316727
22.136081450238564 315.2408305431643 0.7593578690393801
22.141309005191978 316.0478986212374 0.7592746943711951
22.146536560145393 312.877283020844 0.7553384400501912
22.151764115098807 310.5866374427508 0.7512810052543336
22.15699167005222 308.59292107882226 0.7484676625757698
22.162219225005636 307.5629346038621 0.74732067424765
22.16744677995905 308.21849317582644 0.7486495253204142
22.172674334912465 311.2404483777821 0.7528772051863214
22.17790188986588 314.5726878998805 0.7562363924967429
22.183129444819293 313.3276863000786 0.7551321757452758
22.188356999772708 310.7780375737196 0.7516241291236475
22.193584554726122 311.4267157399421 0.751464469011073
22.198812109679537 312.0503042632029 0.7533124584213573
22.20403966463295 315.35128248027803 0.7574915313554915
22.209267219586366 313.7938939593455 0.7562286755144564
22.21449477453978 312.1672806396605 0.7536419771368253
22.219722329493194 311.5304995936883 0.7516195166435635
22.22494988444661 311.6848199337558 0.7518283010291471
22.230177439400023 312.9058189935352 0.7521469247207889
22.235404994353438 312.15916346178744 0.750945637339932
22.240632549306852 313.1626403354285 0.751678550390145
22.245860104260267 312.27555801845295 0.7511466483049506
22.25108765921368 309.0076922206517 0.7476963043249771
22.256315214167095 308.36259642157074 0.7465682886701684
22.26154276912051 312.7559089838353 0.7525106817622421
22.266770324073924 318.4696586315511 0.7599926914956476
22.27199787902734 321.15061460359516 0.7629927107153064
22.277225433980753 320.7994658004941 0.7624253266036316
22.282452988934168 319.14446805963735 0.7588079263839733
22.287680543887582 309.21373397416403 0.7467654825209326
22.292908098840996 304.30959641597076 0.740362449651547
22.29813565379441 302.0967155506143 0.7380260811808379
22.303363208747825 303.82437443554386 0.7411221306379248
22.30859076370124 306.2134798741372 0.7446834848849849
22.313818318654654 306.518124271364 0.7456155337589575
22.31904587360807 306.0878438970747 0.745097978074316
22.324273428561483 303.41033291738864 0.7406343433234357
22.329500983514897 299.10609303264283 0.7357301668463224
22.334728538468312 297.09898577714097 0.7320508737643994
22.339956093421726 293.87012909445144 0.7279831855222538
22.34518364837514 295.3345617893842 0.7283146426850329
22.350411203328555 296.9469170480675 0.730551540821477
22.35563875828197 298.5313710921366 0.7328396469817615
22.360866313235384 300.1123099853993 0.7341236897090834
22.3660938681888 301.1079454890082 0.7355147398935318
22.371321423142213 299.77925094809166 0.7341516520641554
22.376548978095627 296.55723624931164 0.730497494818482
22.38177653304904 293.2227958561304 0.727228049546538
22.387004088002456 290.6512540182136 0.7244923042250438
22.39223164295587 288.75394766534174 0.7217558843530854
22.397459197909285 285.63245118562037 0.7169126394251987
22.4026867528627 286.41778368564997 0.7169674617309693
22.407914307816114 286.48217146862106 0.7182450465130055
22.41314186276953 286.98271246201466 0.7199864684268797
22.418369417722943 287.6061269621931 0.7205178386238144
22.423596972676357 285.5635235959594 0.7175130235684574
22.42882452762977 286.25092443421596 0.716912428860459
22.434052082583186 284.6607477441255 0.7160970579728335
22.4392796375366 285.5890758741854 0.7172269504650118
22.444507192490015 283.35389403549465 0.7146316886291065
22.44973474744343 280.2894310749501 0.7116540033603785
22.454962302396844 277.6969046094888 0.7078335232451068
22.460189857350258 276.42756625505194 0.705942601057317
22.465417412303673 277.97121082415055 0.7074622034106048
22.470644967257087 283.56188321288005 0.7147248443649815
22.4758725222105 286.76491961258165 0.7190308016576075
22.481100077163916 286.87865431593787 0.7188306299214859
22.48632763211733 286.99832014344673 0.719055358861739
22.491555187070745 285.4953574876084 0.7162901006911981
22.49678274202416 287.0880563514543 0.7175956068114093
22.502010296977573 287.3240374661102 0.7180112504219618
22.507237851930988 286.2027548232678 0.7178959266533809
22.512465406884402 284.51000088418783 0.7163926808698979
22.517692961837817 283.39725519888236 0.7143913820987471
22.52292051679123 280.0429919208786 0.7102636952622304
22.528148071744646 277.34428157601053 0.7073990658022145
22.53337562669806 274.7182091791732 0.7052099628471686
22.538603181651474 276.8185372646213 0.7080009458264244
22.54383073660489 277.72133556804823 0.708360284879141
22.549058291558303 278.7309619258107 0.7077551575569612
22.554285846511718 276.91137837866336 0.7045557240894488
22.559513401465132 276.39235032419225 0.7038198033168113
22.564740956418547 273.07483284823456 0.7003266823106149
22.56996851137196 272.6817834911231 0.6994291053141642
22.575196066325375 273.2767434611262 0.700863005587895
22.58042362127879 273.7037004017564 0.7014887250401913
22.585651176232204 274.1401073229025 0.7021768281628554
22.59087873118562 273.89984559206533 0.7006167275189106
22.596106286139033 272.48143565805907 0.6975032541000575
22.601333841092448 272.6703144550421 0.6974543286643842
22.606561396045862 275.84274128528904 0.7024032049790944
22.611788950999276 274.5852256917808 0.7009697558283989
22.61701650595269 272.0704378726691 0.6982576135848231
22.622244060906105 270.65915656091244 0.6975186839602845
22.62747161585952 271.71839896670576 0.6998271702646475
22.632699170812934 273.69218677742833 0.7027242890563692
22.63792672576635 273.4536274328921 0.7018661062829062
22.643154280719763 273.977653108216 0.7013938327612732
22.648381835673177 273.8158867756862 0.699980290422302
22.653609390626592 273.58536725023794 0.6987856688762946
22.658836945580006 273.5039601441751 0.6993323444402619
22.66406450053342 274.80652815626553 0.7026264955700953
22.669292055486835 275.9504871798785 0.7038808010874799
22.67451961044025 278.7385801320158 0.706994114586607
22.679747165393664 278.1572467245645 0.7056808412232468
22.68497472034708 279.44045712665564 0.7079790650118072
22.690202275300493 277.0229822860568 0.7045056822145052
22.695429830253907 277.4205334767489 0.7052955586425634
22.70065738520732 274.8408138673315 0.7009605099332703
22.705884940160736 275.96517292102504 0.7025373359203763
22.71111249511415 277.2229958944139 0.7045151490538819
22.716340050067565 277.76313317592195 0.7051703351994459
22.72156760502098 281.6621392396452 0.7101390350079774
22.726795159974394 281.4834539095418 0.7092348382750114
22.73202271492781 284.01547079788594 0.7109749669079172
22.737250269881223 281.60420404893233 0.7080219462893855
22.742477824834637 283.650491608977 0.7108370091465914
22.74770537978805 285.73027369497686 0.7142269263975262
22.752932934741466 289.0918430081159 0.7175043317960954
22.75816048969488 290.46649886322626 0.7190006225621349
22.763388044648295 290.45666179890264 0.7192037697143736
22.76861559960171 292.2263964499968 0.7217924807879068
22.773843154555124 293.2038009449229 0.7225956221814333
22.779070709508538 293.6866825932593 0.7224931811617757
22.784298264461952 294.35823339795286 0.7236669257520884
22.789525819415367 292.32253052374585 0.7211127879777568
22.79475337436878 292.82288758571195 0.7218439113199094
22.799980929322196 291.75101179865277 0.7208595400061144
22.80520848427561 291.6097753014945 0.7206981566925587
22.810436039229025 293.2984072655961 0.7220823870468299
22.81566359418244 293.720045470027 0.721811683512951
22.820891149135853 293.07943118812153 0.7207753485532246
22.826118704089268 290.99338924020395 0.7180296221221919
22.831346259042682 290.03733215441747 0.7169941277267308
22.836573813996097 289.3512815452254 0.7162573046055731
22.84180136894951 293.31950850656153 0.7218358419060251
22.847028923902926 292.78789105097087 0.7207035998046032
22.85225647885634 293.51827927593007 0.7211454492113777
22.857484033809754 291.96156747142754 0.7188714714299816
22.86271158876317 292.5376070432778 0.7195748542952286
22.867939143716583 290.6892933654275 0.7170561920169689
22.873166698669998 290.9808818230103 0.7173743495668107
22.878394253623412 291.57354938553715 0.7181725150235072
22.883621808576827 295.47698547320044 0.7239923969046171
22.88884936353024 294.2789690725747 0.7222412598402207
22.894076918483655 293.0429122490359 0.7204689659080016
22.89930447343707 293.6378053394894 0.7209119625847892
22.904532028390484 294.8204123751044 0.7225811662890376
22.9097595833439 295.8743878152584 0.7243639120441309
22.914987138297313 293.5600240076004 0.7210095581044024
22.920214693250728 295.2966254057621 0.722414626504986
22.925442248204142 296.01279118186704 0.7231297989597496
22.930669803157556 296.089775063639 0.7226515672653827
22.93589735811097 293.0427614594558 0.7200658103142644
22.941124913064385 291.4343981858386 0.7175968956076623
22.9463524680178 291.6568244253758 0.7181784410646722
22.951580022971214 290.0845885689056 0.715774801378336
22.95680757792463 287.070926104393 0.7124116522470831
22.962035132878043 286.4064502580156 0.7114376896589221
22.967262687831457 289.66287581292227 0.7157417802430295
22.972490242784872 291.031567610284 0.7179531568680663
22.977717797738286 290.5851552874278 0.7175741418319544
22.9829453526917 287.7382954167062 0.7135835808243335
22.988172907645115 289.5148731545251 0.7153388323669464
22.99340046259853 287.8035170627251 0.71207572005012
22.998628017551944 286.80370233274584 0.7113863666947797
23.00385557250536 286.92768068914313 0.7124194971627873
23.009083127458773 286.13047563862705 0.7113102285351772
23.014310682412187 284.7546099569939 0.7095030696219891
23.0195382373656 284.0619920623493 0.707585457508272
23.024765792319016 284.99522736273246 0.708800187901266
23.02999334727243 285.4046819476625 0.7084889436910603
23.035220902225845 286.6025823642619 0.7101168338150713
23.04044845717926 284.819225891526 0.7089310034461517
23.045676012132674 285.83715460329717 0.7108333692322757
23.05090356708609 284.37462663038144 0.7088683823888456
23.056131122039503 286.5954740979733 0.7115592411272739
23.061358676992917 286.86479233389116 0.7121312070506586
23.06658623194633 287.6537265525401 0.7138588746767913
23.071813786899746 286.6676656071693 0.7128127668920321
23.07704134185316 286.9274129340129 0.7128692194557963
23.082268896806575 287.93767155669974 0.712878851295483
23.08749645175999 287.9790760106565 0.7123489482651181
23.092724006713404 287.7146769460901 0.7124388658299885
23.097951561666818 288.3258119286656 0.7124036936571895
23.103179116620232 290.86451642234897 0.7156613270460799
23.108406671573647 291.9124712940049 0.7171205755002427
23.11363422652706 290.3498246081769 0.715645199558805
23.118861781480476 288.68123345609786 0.7138395894674684
23.12408933643389 289.70996427304584 0.7145714997256009
23.129316891387305 290.4139784146722 0.7154114269637233
23.13454444634072 290.3210705101502 0.7155530151430973
23.139772001294133 286.5719851606607 0.711196450587404
23.144999556247548 286.22699966708655 0.7118152929828399
23.150227111200962 290.53064779620337 0.7164632180880257
23.155454666154377 291.94012190027337 0.7183333594220451
23.16068222110779 290.3452542756091 0.7146715984241153
23.165909776061206 288.37064898413087 0.7112765432353777
23.17113733101462 289.0940724424342 0.7130433092442322
23.176364885968034 291.53221520869573 0.7158423294696216
23.18159244092145 290.9979432340641 0.7151737954273338
23.186819995874863 290.42012326575366 0.7138677854092932
23.192047550828278 291.33082265449536 0.7145749621678921
23.197275105781692 292.4534465302121 0.7160310439579456
23.202502660735107 293.83662021741077 0.7177657493418274
23.20773021568852 296.3394693277059 0.7220106123153064
23.212957770641935 295.0437307462535 0.720427897113646
23.21818532559535 292.9888741987217 0.718226389022655
23.223412880548764 291.5076267908164 0.7162643079493005
23.22864043550218 291.7301825107039 0.7164341169414371
23.233867990455593 289.67641955468076 0.7148254730114644
23.239095545409008 290.6828413553854 0.7159540893800512
23.244323100362422 289.7310415704559 0.7135928864698843
23.249550655315836 293.81709030813624 0.7181966197906289
23.25477821026925 291.1655704459697 0.7149020882738129
23.260005765222665 288.1288120143272 0.7119734789884792
23.26523332017608 286.2463477242306 0.7088344219824008
23.270460875129494 289.15566483518353 0.7120206513809221
23.27568843008291 295.4091742875075 0.720103348421339
23.280915985036323 294.3996998253609 0.7194085103798559
23.286143539989737 293.75760448556395 0.7193876798184773
23.291371094943152 293.7498688962933 0.7178185960136901
23.296598649896566 295.20910480790684 0.719755585571297
23.30182620484998 295.0546765772099 0.7195172438936004
23.307053759803395 291.8279158288478 0.7155781870789497
23.31228131475681 290.8931011488641 0.7133392813487541
23.317508869710224 289.2947756278787 0.7101517840497062
23.32273642466364 289.9285221338718 0.7103710489649645
23.327963979617053 290.95184152839454 0.7118461638129375
23.333191534570467 289.16240107435567 0.7108426643604568
23.33841908952388 288.8766625620114 0.7112888747102338
23.343646644477296 289.37838124403817 0.7118480532999373
23.34887419943071 290.7515075768823 0.7123175573407217
23.354101754384125 290.50401324911905 0.7120736362244255
23.35932930933754 291.1481058255363 0.7126469605713744
23.364556864290954 293.21725464696533 0.7159574688814029
23.369784419244368 294.5921694164586 0.7171882284297132
23.375011974197783 294.28902391262363 0.7163451012856781
23.380239529151197 292.35692601419794 0.7135855081018732
23.38546708410461 296.0773790765796 0.7176899214688186
23.390694639058026 301.0318849585958 0.7246097045977135
23.39592219401144 298.8786344035045 0.722753332554426
23.401149748964855 294.58361455005405 0.7182316108815553
23.40637730391827 289.92623534831176 0.7125256281689345
23.411604858871684 290.076596635592 0.7122927098208054
23.416832413825098 292.0708769036589 0.7150191563615215
23.422059968778512 293.08186325219305 0.7164855552790962
23.427287523731927 291.58525843826106 0.7144941707364103
23.43251507868534 289.9319305036209 0.7113860192773312
23.437742633638756 290.2894821236186 0.7113810867408025
23.44297018859217 291.25716954090177 0.7122100659568413
23.448197743545585 293.8259480315202 0.7154241661134249
23.453425298499 292.8933628135592 0.7144320094156635
23.458652853452413 293.89097797641494 0.7161305072778142
23.463880408405828 292.8116714756313 0.7144959599850389
23.469107963359242 293.773395766833 0.7158597911610919
23.474335518312657 292.1054103920398 0.7138318539717009
23.47956307326607 293.0202553727217 0.7147592897509683
23.484790628219486 292.5665227204251 0.713969657414215
23.4900181831729 297.12066654060095 0.7194352739148291
23.495245738126314 299.1227708742019 0.7218575393914892
23.50047329307973 298.35634548035245 0.7209035803731123
23.505700848033143 294.93980761639085 0.7173738528223824
23.510928402986558 294.3721861347438 0.7184804838434886
23.516155957939972 296.08944998161826 0.7207048818857785
23.521383512893387 294.71197885439364 0.7176318610356528
23.5266110678468 292.73171501538644 0.7134458887174773
23.531838622800215 292.7530849691681 0.7132352299545801
23.53706617775363 294.2359758350908 0.7142469791212387
23.542293732707044 293.5011376423224 0.7122683525551434
23.54752128766046 292.3919705778237 0.7123156844273915
23.552748842613873 292.5380087296161 0.7122078902722477
23.557976397567288 296.0801863993981 0.7157001042966072
23.563203952520702 299.263263018479 0.7183218316863913
23.568431507474116 300.6402841861954 0.7204253099034489
23.57365906242753 301.1302921424422 0.7216676911856662
23.578886617380945 299.3896810898708 0.7191860961876636
23.58411417233436 299.9947307621255 0.7197451794427743
23.589341727287774 298.06834556304676 0.7166473435378095
23.59456928224119 300.586622601783 0.7188221575827003
23.599796837194603 300.68909199347155 0.7182482807323157
23.605024392148017 301.91988286785244 0.7191303114367327
23.610251947101432 300.9514449550476 0.7176574176079566
23.615479502054846 298.78243863495356 0.7151434503199862
23.62070705700826 296.901581980288 0.7123750173456547
23.625934611961675 296.260423165621 0.7119343227485981
23.63116216691509 298.4222265000133 0.7147801975538298
23.636389721868504 298.3499928647227 0.7151505730435408
23.64161727682192 298.25621589267183 0.7152140553697468
23.646844831775333 296.6646073620979 0.7126943088456212
23.652072386728747 296.5033531874229 0.7116725739488744
23.65729994168216 297.94315807911033 0.7115840426962455
23.662527496635576 301.50453343065675 0.7162947712254513
23.66775505158899 300.3472121140716 0.7148605709947577
23.672982606542405 298.04496055543035 0.7119043206804959
23.67821016149582 297.1123886961856 0.7105493382143646
23.683437716449234 296.0900096298145 0.7085958736296171
23.688665271402648 295.8889685477641 0.7080172314231216
23.693892826356063 300.20768362433984 0.7122219383547217
23.699120381309477 302.94740954734493 0.7144121473654649
23.70434793626289 305.26516448921996 0.7166187500969864
23.709575491216306 307.3866295679973 0.718916884993371
23.71480304616972 307.4899098877194 0.719316407137738
23.720030601123135 307.37579434495876 0.7195693981660727
23.72525815607655 306.24731229835436 0.7182328465113783
23.730485711029964 307.41645841916613 0.7193276103023274
23.735713265983378 305.1248476004139 0.7164993898419908
23.740940820936792 300.1144947493803 0.7102818158229767
23.746168375890207 300.3585449329709 0.7099865068404457
23.75139593084362 305.1989347665847 0.71528889735298
23.756623485797036 307.944370608954 0.7187469281504781
23.76185104075045 306.3464820141281 0.7169480517748201
23.767078595703865 303.359343174153 0.7131869177103521
23.77230615065728 302.59712378472915 0.7121078907454857
23.777533705610693 298.80705908029245 0.7080393433841999
23.782761260564108 301.2886218257943 0.7113346972528544
23.787988815517522 305.2835441999479 0.7145796308582455
23.793216370470937 309.3798500803483 0.718602315208335
23.79844392542435 311.17393211776647 0.7198309000123547
23.803671480377766 311.2898013152385 0.7199955917056987
23.80889903533118 313.25013018352377 0.7215566979367221
23.814126590284594 314.0582923220941 0.7217807138207291
23.81935414523801 314.22257003801394 0.7217188414635429
23.824581700191423 310.3570801273669 0.7168447408663933
23.829809255144838 306.95991477423985 0.7135306112652932
23.835036810098252 306.2859027450477 0.7127499356280113
23.840264365051667 310.37545361327346 0.7181641611115573
23.84549192000508 314.1398813393815 0.7226714214204827
23.850719474958495 315.8782866262624 0.7244584658473624
23.85594702991191 315.91554316258447 0.723532241884242
23.861174584865324 318.48189908229693 0.7259997300663769
23.86640213981874 320.07683312125295 0.7274021362290959
23.871629694772153 320.2022221849181 0.7273976522446343
23.876857249725568 316.00340783415174 0.7222112915681335
23.882084804678982 314.44798231251156 0.7195581196165889
23.887312359632396 314.85251084334544 0.720115787290469
23.89253991458581 317.3578057532852 0.7227493529250211
23.897767469539225 315.6125406611772 0.7213605887875293
23.90299502449264 313.10535664762847 0.7183149130012043
23.908222579446054 310.76486880419947 0.7151840936728154
23.91345013439947 308.1745500948595 0.7118916413241084
23.918677689352883 307.53492291186154 0.7102330310666986
23.923905244306297 307.60146883551766 0.7112146356714979
23.929132799259712 311.45656558451054 0.7150908460817329
23.934360354213126 309.63088421378404 0.7134210837188661
23.93958790916654 309.06020943212286 0.7123017471581853
23.944815464119955 304.3361175152251 0.7064276329530416
23.95004301907337 307.51376033281565 0.7102985233582675
23.955270574026784 307.55474415899033 0.7107994678547257
23.9604981289802 307.72634489559545 0.7108991202954796
23.965725683933613 305.8681876753238 0.7085826955538944
23.970953238887027 305.83623177200514 0.7080834369560101
23.97618079384044 305.98952106115485 0.7079602115679141
23.981408348793856 307.96540919278584 0.7104297851727928
23.98663590374727 311.5919806177868 0.7146380159096601
23.991863458700685 316.65732764526047 0.7212002036355313
23.9970910136541 318.89932081700215 0.723151399346912
24.002318568607514 315.54604703588205 0.7192377017653855
24.007546123560928 311.8751337418879 0.7151808680129181
24.012773678514343 308.06338466227606 0.7122221113866012
24.018001233467757 309.50725899799323 0.7137329837802853
24.02322878842117 308.23350252359046 0.711862494905081
24.028456343374586 309.38536185705834 0.7126471238722979
24.033683898328 312.0381383399635 0.7145439553701534
24.038911453281415 312.39691401783875 0.7158229641402482
24.04413900823483 313.3849889508464 0.7169253134972456
24.049366563188244 311.5832072332838 0.7158919583648424
24.054594118141658 317.9678789316451 0.7225793597790007
24.059821673095072 318.9998975904718 0.7235360265953347
24.065049228048487 315.974913182947 0.7206078250720458
24.0702767830019 309.1952173279377 0.7259504638455625
24.075504337955316 308.66333373645926 0.7341909216762182
24.08073189290873 312.03000163541486 0.7443367563732857
24.085959447862145 312.4745660104448 0.7498704458226003
24.09118700281556 313.27726954517465 0.7568313899378246
24.096414557768973 312.3537702841853 0.7608069627042418
24.101642112722388 312.75105367578976 0.7651846491897881
24.106869667675802 312.83211577276137 0.7692224744634484
24.112097222629217 312.26219401569944 0.7725488638118575
24.11732477758263 312.0539571711814 0.7761228165505833
24.122552332536046 311.9003230132115 0.7789653303532947
24.12777988748946 311.31863395642915 0.7816426330598902
24.133007442442874 310.93363158126 0.7847376252982863
24.13823499739629 313.12196241541477 0.7902875129845458
24.143462552349703 316.0718824799306 0.7965560199573242
24.148690107303118 317.3766359454582 0.8012082018318023
24.153917662256532 318.63201286226723 0.8065620763636313
24.159145217209947 318.50135284481837 0.8092225757252678
24.16437277216336 320.3655469613522 0.8149843807788684
24.169600327116775 319.27483120740595 0.8161061986404062
24.17482788207019 316.7254377723313 0.8164071726629094
24.180055437023604 316.5934354263292 0.8193915016172886
24.18528299197702 316.8231851045016 0.821741327417678
24.190510546930433 315.38763295181377 0.8219734429191744
24.195738101883848 310.97777554691527 0.8183974404669789
24.200965656837262 310.985401295536 0.8222365710963249
24.206193211790676 311.2266580562987 0.8266956273857863
24.21142076674409 311.28004662857586 0.8295684692989711
24.216648321697505 304.5266761085508 0.8217574817302608
24.22187587665092 300.52695160626627 0.8178599342702297
24.227103431604334 300.1625418753353 0.8212515806897287
24.23233098655775 299.63522963249886 0.8245485502757802
24.237558541511163 299.15571445415225 0.8263798646193151
24.242786096464577 299.42141311567224 0.8279492879378328
24.248013651417992 303.98139668917423 0.8356645677097391
24.253241206371406 306.20215963179714 0.8410069663163855
24.25846876132482 305.63651199420923 0.8426754635231787
24.263696316278235 303.6057425625719 0.8423659037331
24.26892387123165 300.72856436383006 0.839904180736949
24.274151426185064 299.8452719493842 0.8403470915460375
24.27937898113848 300.64781011826517 0.8429955023443096
24.284606536091893 301.7752614035345 0.8464109949190807
24.289834091045307 301.08752805951923 0.8476789450744789
24.29506164599872 299.00806570316814 0.8473515245760773
24.300289200952136 296.8839973118656 0.8462437278632453
24.30551675590555 295.44271201991853 0.8473053715036599
24.310744310858965 293.3320799275356 0.8459450895732584
24.31597186581238 294.43136118583567 0.8497859226538382
24.321199420765794 295.49691511045984 0.8545141347927067
24.326426975719208 297.14702228873983 0.860085818090426
24.331654530672623 297.6197666759059 0.8629473934716508
24.336882085626037 300.64608179743055 0.866436428599745
24.34210964057945 301.74001938991535 0.8677071263865831
24.347337195532866 299.63576797319047 0.8667306765717459
24.35256475048628 295.57970125525486 0.8653416458955803
24.357792305439695 295.36171687923473 0.8679684723065157
24.36301986039311 295.61822719323544 0.8714990370011841
24.368247415346524 297.2019684891024 0.8744891924233287
24.373474970299938 298.2047082120805 0.8781110569269706
24.378702525253352 301.41406131223346 0.8854808568056749
24.383930080206767 304.99668659997064 0.8935759395245649
24.38915763516018 306.59723442233735 0.8983838988722227
24.394385190113596 306.1077951959818 0.8991610340249274
24.39961274506701 305.0466061680635 0.8988113932862104
24.404840300020425 304.2343343609266 0.8980501673932837
24.41006785497384 306.6046364704439 0.903815157258567
24.415295409927253 307.26998166000084 0.9083073501563674
24.420522964880668 304.12619964419326 0.9071202128730245
24.425750519834082 302.81582269226135 0.9081443414323385
24.430978074787497 300.01170607382636 0.9056693372405336
24.43620562974091 301.7095014113133 0.9100843936571972
24.441433184694326 302.6022445205988 0.9132971712798986
24.44666073964774 303.51466883207786 0.9162660292989465
24.451888294601154 303.6735752413461 0.9187417316451061
24.45711584955457 305.3473119896575 0.9242849093502373
24.462343404507983 305.9344940481465 0.9270830473444676
24.467570959461398 305.7330318159607 0.929081753025017
24.472798514414812 303.37238473329694 0.9276813620948087
24.478026069368227 305.17495092688904 0.9340202049889643
24.48325362432164 303.04908669391386 0.9340684739611747
24.488481179275055 304.99207669663525 0.9384093541691189
24.49370873422847 302.94478701464266 0.9367527441438588
24.498936289181884 305.5724614215854 0.9414247932757512
24.5041638441353 305.1849545461025 0.9437259057969981
24.509391399088713 306.566108715974 0.9480306717295227
24.514618954042128 304.8146093871816 0.9481399966560469
24.519846508995542 305.35368361124466 0.9508941398851454
24.525074063948956 305.0804284807639 0.9534537221652217
24.53030161890237 303.4909194748746 0.9523293081066125
24.535529173855785 306.22756207176616 0.9598867230081884
24.5407567288092 306.42037795651277 0.962630420209291
24.545984283762614 309.3781425716276 0.970766503892003
24.55121183871603 309.48770294432273 0.9729008452478974
24.556439393669443 307.52237581746755 0.9721783676277524
24.561666948622857 309.70678817811967 0.9775698671352961
24.566894503576272 308.241680702524 0.9765641461794825
24.572122058529686 309.7841515657313 0.9806164601168202
24.5773496134831 312.7138983283126 0.987420451211568
24.582577168436515 310.36805315382657 0.9870426214266999
24.58780472338993 310.8079184468825 0.9901620698361848
24.593032278343344 308.10063548573186 0.9891792747729597
24.59825983329676 312.29853760716543 0.9979432736812028
24.603487388250173 311.64945495495897 0.9992102187721773
24.608714943203587 310.5313236830273 0.9988280649751823
24.613942498157 308.8558589743575 0.9981153847666859
24.619170053110416 306.96340913834746 0.9980545163293434
24.62439760806383 303.67648660144454 0.9962359056054418
24.629625163017245 301.5229560403691 0.994714092253871
24.63485271797066 302.6084765312031 0.999387315432099
24.640080272924074 302.0100962563774 1.0005830966928235
24.645307827877488 301.93674265353786 1.0029838655851746
24.650535382830903 297.14907273164056 0.9963649892892056
24.655762937784317 300.24200419916406 1.002789440635525
24.66099049273773 302.476421542797 1.0091798057257275
24.666218047691146 305.46881317878524 1.0176714486113132
24.67144560264456 304.0607788574913 1.020994009073242
24.676673157597975 303.0675470609297 1.023868773613686
24.68190071255139 301.8746529665704 1.0240419830219425
24.687128267504804 301.73874794566694 1.02425784368134
24.692355822458218 300.3999071240209 1.0213917592738508
24.697583377411632 299.40092101279424 1.0226667812177876
24.702810932365047 298.752351101667 1.025111917421355
24.70803848731846 301.2811578926938 1.0320880486077109
24.713266042271876 300.5377044597476 1.0325544361626964
24.71849359722529 301.9906286945245 1.0362091832986842
24.723721152178705 299.81228985396575 1.0365391874394703
24.72894870713212 298.88616316771794 1.038510047063233
24.734176262085533 296.3687568218729 1.0368658582928103
24.739403817038948 299.6823398319254 1.045495027419447
24.744631371992362 301.66757709290835 1.0518904330484642
24.749858926945777 306.12180914574066 1.0624889547336318
24.75508648189919 305.2625186132205 1.0661095442683213
24.760314036852606 304.0422777168999 1.0664317469518216
24.76554159180602 303.8982001512107 1.0678810139398291
24.770769146759434 302.8783174982032 1.0668487063960004
24.77599670171285 300.83380249534565 1.0658329261517063
24.781224256666263 298.8917563320657 1.0665946019956405
24.786451811619678 299.43663751592453 1.0700937490990552
24.791679366573092 299.4197758653688 1.0722578214944387
24.796906921526507 299.7264784403752 1.0740178955438766
24.80213447647992 296.83219923547927 1.0730141401643294
24.807362031433335 297.1484711620314 1.0759431491432476
24.81258958638675 298.8291110644459 1.0836419758626297
24.817817141340164 298.0412475590555 1.0856216555725535
24.82304469629358 298.7058850971819 1.0919683312151074
24.828272251246993 297.57096835822097 1.0947000859383385
24.833499806200408 299.6491003538432 1.102750547073673
24.838727361153822 298.9239310766352 1.1034845136487244
24.843954916107236 299.2932000272039 1.1047827840170574
24.84918247106065 296.749856574168 1.1002653728066898
24.854410026014065 294.95727692295566 1.0979657557559412
24.85963758096748 293.5368812676077 1.097478312990604
24.864865135920894 294.9362533674071 1.1034682597061882
24.87009269087431 296.089927282564 1.1086488082743924
24.875320245827723 300.4951677777757 1.1209922888184345
24.880547800781137 305.00746922038104 1.1333152877551367
24.885775355734552 305.2443934008216 1.1377954734555213
24.891002910687966 302.15015569178325 1.1357585299746205
24.89623046564138 302.77905295658366 1.1380365427799142
24.901458020594795 304.94706221937713 1.1430967570477326
24.90668557554821 304.3732175001787 1.142472668401881
24.911913130501624 301.0382508149744 1.1411118366485642
24.91714068545504 301.00126159522046 1.1466661233968918
24.922368240408453 301.46566175539897 1.1519031896289722
24.927595795361867 302.36562570437883 1.1580563667461048
24.93282335031528 304.91958118187256 1.1664062251430083
24.938050905268696 306.5698941242296 1.1725527803912739
24.94327846022211 305.9869508533863 1.1748443775645026
24.948506015175525 301.94371354479944 1.1684579518805185
24.95373357012894 303.2749417764489 1.1736496755618133
24.958961125082354 307.101362362818 1.1831411719587035
24.964188680035768 311.0791153742631 1.1936081797002847
24.969416234989183 311.4270720315815 1.1990394356382532
24.974643789942597 313.38688815472943 1.2068528870221273
24.97987134489601 315.43933291461155 1.2178967442471558
24.985098899849426 313.8638604992474 1.2197695386328122
24.99032645480284 309.0263838163208 1.2112118202162372
24.995554009756255 304.3672780609763 1.2016339360666917
25.00078156470967 303.1071831488906 1.1992005299328419
25.006009119663084 309.9514444740589 1.2177957998361075
25.011236674616498 310.6186667977609 1.2249443561780213
25.016464229569912 311.3273459473809 1.2297707957359993
25.021691784523327 307.7103820703859 1.2260152856526945
25.02691933947674 310.5825694871128 1.2328195855955888
25.032146894430156 310.11435944549385 1.236089214383609
25.03737444938357 308.1493789246334 1.235681522905214
25.042602004336985 304.6823799711472 1.232896179420457
25.0478295592904 305.0042702435665 1.2398805058155289
25.053057114243813 312.8712633951407 1.2587414835799622
25.058284669197228 311.34700060098885 1.2586635021171262
25.063512224150642 312.1562225757195 1.2640722763022039
25.068739779104057 309.8570027960912 1.2646742717918584
25.07396733405747 312.44112312715055 1.2751643171578693
25.079194889010886 313.99460840247116 1.2793496501114003
25.0844224439643 310.70201426897 1.275555472331821
25.089649998917714 310.4802324230398 1.2780810466672259
25.09487755387113 310.4414392545614 1.2828537358825334
25.100105108824543 309.22557769273544 1.2835840618998398
25.105332663777958 307.20446285070835 1.2836313802363992
25.110560218731372 309.4665911954282 1.2902496872673483
25.115787773684787 308.44315681602853 1.2925480866326058
25.1210153286382 304.6902770487314 1.2911610612698101
25.126242883591615 302.89654192004616 1.2960522338245475
25.13147043854503 304.3708331962971 1.304972750749882
25.136697993498444 313.26878633366834 1.325186150092337
25.14192554845186 313.2028404330529 1.326845128216375
25.147153103405273 314.0616008343076 1.3314800153144888
25.152380658358688 319.9474228247662 1.3502100583793792
25.157608213312102 324.08058481659833 1.3621493160392473
25.162835768265516 324.5069993217302 1.3669630816611582
25.16806332321893 319.3528377289715 1.3610582838637835
25.173290878172345 317.0683341616374 1.3622114715737703
25.17851843312576 312.910950532337 1.3591726062314369
25.183745988079174 313.0468666837229 1.3609457538809075
25.18897354303259 312.35045981222925 1.3644355992768287
25.194201097986003 316.28877371365803 1.3774892736560063
25.199428652939417 318.1602145617828 1.3878575257450356
25.204656207892832 314.58986553128506 1.3859100238601632
25.209883762846246 314.23502433304833 1.3892451250590896
25.21511131779966 311.92557653526273 1.3862081403454098
25.220338872753075 314.90541549713896 1.3968764769954372
25.22556642770649 315.9422396168721 1.40419938698481
25.230793982659904 316.4784820223866 1.4133098833212938
25.23602153761332 321.8002973885747 1.4278706938330255
25.241249092566733 326.52913763164014 1.4449678502301533
25.246476647520147 332.2971334062594 1.4621101436373558
25.25170420247356 326.8883161879292 1.4567949557433888
25.256931757426976 327.51434752131547 1.4604971663064168
25.26215931238039 326.5333038347489 1.461657000531453
25.267386867333805 330.72624184863 1.475822821803974
25.27261442228722 331.8693054057916 1.4859149039263368
25.277841977240634 331.8874886153255 1.4926144946146507
25.283069532194048 334.54697476229774 1.503073780896426
25.288297087147463 337.07354865697386 1.512968282593279
25.293524642100877 339.02287976451765 1.524339063602288
25.29875219705429 335.66262615399637 1.5233264575726078
25.303979752007706 325.1990029108373 1.506062591619823
25.30920730696112 319.6039655195023 1.4981509348009427
25.314434861914535 316.42711548770944 1.4990767612298523
25.31966241686795 315.3473486088991 1.5019048698319466
25.324889971821364 311.78591314569775 1.498962164539881
25.330117526774778 312.7643937103287 1.5065446312432584
25.335345081728192 315.65060597876527 1.519409551138038
25.340572636681607 318.4856107908044 1.532233431891709
25.34580019163502 319.42679929045886 1.5393802504430265
25.351027746588436 317.5058944147687 1.539605216236236
25.35625530154185 318.9535574352548 1.5503504028563908
25.361482856495265 312.3989278017173 1.5392678963021593
25.36671041144868 313.33901591336473 1.548081552195063
25.371937966402093 315.3770642466247 1.5590676575772708
25.377165521355508 327.34005604313825 1.5985644431977202
25.382393076308922 330.63221749846525 1.6164515047207562
25.387620631262337 326.7545380173499 1.6152790418581464
25.39284818621575 316.5215381473014 1.594514706259778
25.398075741169166 315.54347417880496 1.5978415592357995
25.40330329612258 317.8174056172989 1.6130405634521945
25.408530851075994 323.0038476907689 1.6294345743878975
25.41375840602941 325.44461315798543 1.6421687947508774
25.418985960982823 326.25405831619435 1.6499293954023297
25.424213515936238 322.3491421775841 1.6536515096375217
25.429441070889652 319.31655009915477 1.6540683083462095
25.434668625843067 314.6536693498172 1.6478533765722143
25.43989618079648 317.72364063100235 1.6594946699174236
25.445123735749895 325.6011925970736 1.687900398071854
25.45035129070331 325.07200499629903 1.6917900450408043
25.455578845656724 322.8468131711274 1.6940527071011435
25.46080640061014 316.21812656013975 1.688456765288826
25.466033955563553 312.59258228869106 1.6842937916277652
25.471261510516968 315.2317643887809 1.701270505494949
25.476489065470382 315.0206818573819 1.7049286908261576
25.481716620423796 314.5900622895792 1.7165819908449609
25.48694417537721 306.04024988525913 1.6979196312794973
25.492171730330625 306.1038582765163 1.70457744684687
25.49739928528404 309.18577652232983 1.7225880832195501
25.502626840237454 318.08084310476784 1.7570745637487701
25.50785439519087 321.92701669631793 1.781858633584684
25.513081950144283 321.9949516484592 1.7878404178402114
25.518309505097697 315.64367503848405 1.7816245842843372
25.523537060051112 320.3837469078436 1.8035898469685465
25.528764615004526 319.1017825001173 1.809597008495446
25.53399216995794 328.1195752759233 1.8415011008118904
25.539219724911355 326.2406485374531 1.8449560548137145
25.54444727986477 329.8789392948639 1.8619161013602872
25.549674834818184 335.2480955843914 1.888279640922404
25.5549023897716 339.1189092540863 1.9057030896786016
25.560129944725013 334.71004686849494 1.9053753970959135
25.565357499678427 327.9492212962818 1.8959268564449097
25.57058505463184 324.13625738813283 1.8963664195272454
25.575812609585256 330.73327094306694 1.9265370726478623
25.58104016453867 337.31726199358303 1.9560167449125998
25.586267719492085 341.17694508015364 1.9800015918048233
25.5914952744455 337.56196116486393 1.9798140859546163
25.596722829398914 326.0690103986881 1.9630854430261295
25.601950384352328 317.02113442022875 1.946092253088846
25.607177939305743 324.120908650532 1.9857297223517651
25.612405494259157 328.2482292092752 2.0038952512849066
25.61763304921257 330.28956289354386 2.028398597125509
25.622860604165986 325.0007175323419 2.0197271169994173
25.6280881591194 331.20612326433184 2.0531376440486553
25.633315714072815 334.623052153023 2.073335886522313
25.63854326902623 332.1039823618147 2.08123668910816
25.643770823979644 327.0912792599167 2.0820006912087825
25.648998378933058 329.52530475325676 2.1017874067135565
25.654225933886472 331.074118046859 2.12691334263478
25.659453488839887 327.4076243364039 2.1277041305377726
25.6646810437933 320.23696298745136 2.123127341287452
25.669908598746716 315.7747454380619 2.118633242504711
25.67513615370013 318.3748799293991 2.1432559996210516
25.680363708653545 323.7413081118307 2.17396813418313
25.68559126360696 336.01280253152885 2.2346348407803296
25.690818818560373 341.0718506575299 2.265537196139407
25.696046373513788 336.569751557295 2.268032463322099
25.701273928467202 333.5639049017848 2.2722220673344107
25.706501483420617 334.37951466918145 2.2889852529346224
25.71172903837403 343.65655455109373 2.3415701991675006
25.716956593327446 338.587850675167 2.34634532993252
25.72218414828086 339.3127796577583 2.3844059626210754
25.727411703234274 329.87881012243093 2.373344454217327
25.73263925818769 331.97820859074596 2.4011031130813505
25.737866813141103 326.77043529259794 2.3866817022102094
25.743094368094518 328.39223924456303 2.4104753215626897
25.748321923047932 334.38851107442343 2.4648684934631286
25.753549478001347 335.1603222023013 2.4962456829124893
25.75877703295476 337.30432608143894 2.5310031581498
25.764004587908175 339.5940111172338 2.5510613415005055
25.76923214286159 330.76211903479293 2.5422516945760876
25.774459697815004 320.5499991301051 2.5210776308967575
25.77968725276842 317.7159499171262 2.537410028339144
25.784914807721833 317.8583861299491 2.554169870949823
25.790142362675248 333.2227979678783 2.6470155379311104
25.795369917628662 338.8462082430925 2.702466948453151
25.800597472582076 354.55884992300554 2.8034571975306375
25.80582502753549 343.1487667979631 2.7800072037719916
25.811052582488905 332.0118358694166 2.7570478519057406
25.81628013744232 323.5787235465534 2.7460557385818687
25.821507692395734 324.5705565943816 2.7836421767965716
25.82673524734915 329.9400073872111 2.8414693855703725
25.831962802302563 329.60184023956214 2.8866013867574534
25.837190357255977 328.7004583311721 2.9325475426197967
25.84241791220939 320.08081473480917 2.9249439551287626
25.847645467162806 316.4118455034789 2.940047975830731
25.85287302211622 320.93608510322997 2.9815324802347516
25.858100577069635 332.93788344986575 3.0859144971957226
25.86332813202305 336.4808497748836 3.138608526959451
25.868555686976464 339.93416049809815 3.2083101754928656
25.87378324192988 335.796091772893 3.2304982275105703
25.879010796883293 336.7505558168684 3.289196105079823
25.884238351836707 346.66996674408546 3.3902526985860106
25.88946590679012 349.3740415099539 3.4583595428726013
25.894693461743536 357.38421642378006 3.563068688981777
25.89992101669695 339.4156145816433 3.525734433477119
25.905148571650365 323.5981158850755 3.5147420428595013
25.91037612660378 315.35339865179304 3.525469129104723
25.915603681557194 316.360394936125 3.65180183488689
25.920831236510608 329.4775095093832 3.800604538924882
25.926058791464023 315.2463983133544 3.810043355255559
25.931286346417437 303.2845370859422 3.7706201094876324
25.93651390137085 300.8657338872778 3.837406891563868
25.941741456324266 311.31753551592453 3.9908244851371983
25.94696901127768 321.34523245956876 4.160918062471839
25.952196566231095 321.7925439920433 4.27937491077954
25.95742412118451 313.5755317629274 4.3351261561443835
25.962651676137924 311.4951730979465 4.423684438042266
25.967879231091338 294.2786427491665 4.370592757213937
25.973106786044752 298.26754438972443 4.471690915444666
25.978334340998167 302.149982021156 4.5708045609531
25.98356189595158 300.92786851452917 4.685031561809426
25.988789450904996 319.47233754080526 4.96352241842369
25.99401700585841 335.08719259218105 5.217113411423792
25.999244560811825 346.4766373751492 5.341664182526097
26.00447211576524 341.47819499015435 5.367918829002069
26.009699670718653 324.59386705228064 5.28153406474777
26.014927225672068 311.5855894070979 5.31254630671249
26.020154780625482 309.8880574218156 5.3915944902870265
26.025382335578897 316.01704675704195 5.588708380715812
26.03060989053231 333.3990015780622 5.8670789911595636
26.035837445485726 337.1089559086233 6.054317696635067
26.04106500043914 341.56378017924584 6.261531202868901
26.046292555392554 339.8293867244628 6.407568415043253
26.05152011034597 332.39424150948435 6.553457477054818
26.056747665299383 307.46341963931053 6.4640352266606635
26.061975220252798 303.88494172304434 6.700582139324346
26.067202775206212 303.8309292977735 6.934385612583351
26.072430330159627 325.17976603350314 7.702356235950366
26.07765788511304 340.9181290733622 8.132125354779527
26.082885440066455 351.9943638893145 8.71028199304625
26.08811299501987 340.6716224532775 8.696571652131754
26.093340549973284 306.1154326391234 8.783382918624502
26.0985681049267 321.20375772920664 9.528686828671876
26.103795659880113 320.3616608279907 10.240882673250946
26.109023214833528 327.61421317315177 11.285972285601678
26.114250769786942 272.1376271279752 11.269903045126284
26.119478324740356 287.2816104968299 13.36741903672141
26.12470587969377 282.4673322831975 15.143272435120615
26.129933434647185 280.51218340709323 20.861078780025952
26.1351609896006 176.36215443243628 23.398930612199045
