# Supplementary material for: Unraveling metal effects on CO2 uptake in pyrene-based metal-organic frameworks
Source: Nat Commun. 2025 Feb 11;16:1516. doi: 10.1038/s41467-025-56296-w (PMC11814143; doi:10.1038/s41467-025-56296-w)
Supplement: Supplementary file 3 — Source Data [file 41467_2025_56296_MOESM3_ESM.zip › SourceCode/SuppInf/FigureS5_Ga-TBAPy_InSitu_VariableT_PXRD/Data/GaTBAPy_0067p.dat]

0.002613777476707968 33.439171041186604 6.508999181392105
0.007841332430123905 28.856298407872032 5.85372773051387
0.01306888738353984 31.85445447713896 4.96292201740074
0.018296442336955775 26.96138397304672 3.8708055899432248
0.02352399729037171 22.823611538599938 3.357683844554417
0.028751552243787646 20.079362354837556 3.001672899961269
0.03397910719720358 17.01945383082178 2.2119987442098927
0.03920666215061952 16.706467621502767 2.0572251620612585
0.04443421710403546 17.33337754809461 1.9809033075964786
0.0496617720574514 18.520795880392782 2.009564863192356
0.054889327010867336 20.633997523173 2.2390435431283224
0.060116881964283275 19.561399239841943 2.0845941786379925
0.06534443691769921 21.01183591721432 2.1083120815276013
0.07057199187111515 19.248517739902027 1.9946008460836198
0.07579954682453109 20.17743117354648 1.9814254978730472
0.08102710177794703 20.445839589999984 1.9469516783977283
0.08625465673136297 21.5178771040055 1.9669382220116036
0.09148221168477891 19.587658235726295 1.5732441852330734
0.09670976663819485 17.957327947786876 1.3671205666451665
0.10193732159161079 18.01506999430334 1.3518995812085075
0.10716487654502672 18.198728886186586 1.377252207448627
0.11239243149844266 19.056731230088978 1.4303153345153716
0.1176199864518586 19.991820782519557 1.5068419732462133
0.12284754140527454 20.838215340707748 1.398223816953845
0.12807509635869047 20.577458609309335 1.31251958991808
0.1333026513121064 19.068179825629702 1.2265883982182744
0.13853020626552232 18.001910012786965 1.157138868064142
0.14375776121893824 16.090871705483114 1.113915323464546
0.14898531617235417 16.189665827231433 1.148110903750813
0.1542128711257701 16.156698739191288 1.1563654161849488
0.15944042607918602 16.98927558167628 1.1528110667769502
0.16466798103260194 17.870003248708954 1.1450787703860141
0.16989553598601786 18.33530084449185 1.1555323844647698
0.1751230909394338 19.22812988557163 1.1880812588204348
0.18035064589284971 18.855721363369714 1.1327012349650827
0.18557820084626564 19.12025368205887 1.0882522623757747
0.19080575579968156 18.481944885583836 1.004736870121424
0.1960333107530975 19.704520432749426 1.0081187114196344
0.20126086570651341 20.00531929221365 1.0245565115685829
0.20648842065992934 21.342310252651817 1.0610770383438894
0.21171597561334526 21.45335248683213 1.087703355877384
0.2169435305667612 21.012783955244142 1.0393802138142092
0.22217108552017711 20.87579415658671 1.0164439083847667
0.22739864047359304 19.388426522104265 0.9846235240101151
0.23262619542700896 19.405541190545318 0.9754276075274788
0.2378537503804249 19.067883614784634 0.9833337456485102
0.2430813053338408 18.674004810035587 0.9776461742418305
0.24830886028725674 19.118361689936222 0.967001725950179
0.25353641524067266 19.04491437645936 0.9495764470477212
0.2587639701940886 19.11193196836008 0.9322486416941054
0.2639915251475045 18.306485020671293 0.8906916014264274
0.26921908010092044 18.395462270252228 0.8770886091363119
0.27444663505433636 17.381916266446698 0.835394052781825
0.2796741900077523 16.84785967929259 0.8201895634364516
0.2849017449611682 17.772827315018702 0.8383981407525931
0.29012929991458414 18.51283470326464 0.837734126007105
0.29535685486800006 18.012635753285554 0.8158188469943217
0.300584409821416 18.394424253274682 0.7923285439686784
0.3058119647748319 17.915338567638003 0.7812321115035042
0.31103951972824784 17.835356137596882 0.8024862067624805
0.31626707468166376 19.198491856986823 0.8288230607928115
0.3214946296350797 18.713661016040284 0.8244563779777042
0.3267221845884956 19.81039309536963 0.841693916673007
0.33194973954191154 19.483268926986394 0.8306297821499828
0.33717729449532746 18.60775147460173 0.808475829966536
0.3424048494487434 17.864165184957265 0.8094439033237409
0.3476324044021593 17.499801025364246 0.820403555933657
0.35285995935557524 18.732131062951126 0.8305007963129974
0.35808751430899116 18.376970640124203 0.8169475330695458
0.3633150692624071 18.06094375445813 0.7861433109045505
0.368542624215823 17.139541621654832 0.7683677092282631
0.37377017916923894 16.488646165141052 0.7622948628581153
0.37899773412265486 16.522178380540698 0.7874664153583157
0.3842252890760708 16.149716394567093 0.808791553793938
0.3894528440294867 16.071103093377857 0.8064960180371881
0.39468039898290264 15.845964848609217 0.7909916676605165
0.39990795393631856 16.946999928369706 0.7720428392005217
0.4051355088897345 17.720510324970302 0.7790491959296382
0.4103630638431504 19.10694434217352 0.8078616285870056
0.41559061879656634 18.59298578609313 0.8039682449738053
0.42081817374998226 17.828536814739085 0.7894162703752805
0.4260457287033982 16.996235194119585 0.7680503090957136
0.4312732836568141 17.378473525894474 0.7558170941441724
0.43650083861023004 17.010481915041773 0.7541022375943742
0.44172839356364596 16.836066697396177 0.738146785588668
0.4469559485170619 16.68646686134269 0.7272636957310636
0.4521835034704778 16.98216423300417 0.7449567204592292
0.45741105842389373 17.94800637845613 0.7639464391010437
0.46263861337730966 18.94929155398876 0.797452250040623
0.4678661683307256 20.23242185534829 0.8246706151253815
0.4730937232841415 19.774197686436093 0.804362152157783
0.47832127823755743 19.273996065600418 0.793446789862696
0.48354883319097336 18.82456607081098 0.7771222481949083
0.4887763881443893 18.04951933250458 0.7557879544001207
0.4940039430978052 17.893743253752756 0.7281501767535113
0.49923149805122113 17.717967242338197 0.7153191846429371
0.5044590530046371 17.476308593642983 0.7187784142154822
0.5096866079580531 18.170091871461953 0.7339161432496997
0.5149141629114691 18.61256102686699 0.7661349841501892
0.5201417178648851 18.333175751052426 0.7455260540117025
0.525369272818301 18.325782623536046 0.7446488505904684
0.530596827771717 18.825441531842216 0.7490862277324151
0.535824382725133 19.54094567503339 0.7658939854713216
0.541051937678549 20.088015165382515 0.7929553012397828
0.546279492631965 19.842218014817764 0.787341724839221
0.5515070475853809 19.16898594346889 0.7517643676588309
0.5567346025387969 18.453305157673164 0.725143452770114
0.5619621574922129 18.14926878181912 0.6961978594068355
0.5671897124456289 18.23778869984808 0.6874505200320414
0.5724172673990449 18.37685188623221 0.6922118535445523
0.5776448223524608 18.658078402768638 0.6911061801940461
0.5828723773058768 18.869408135940024 0.7060076794333178
0.5880999322592928 17.572051245608034 0.6905628227167592
0.5933274872127088 16.689544918026296 0.6789266959903585
0.5985550421661248 16.31581551466692 0.6876675041116188
0.6037825971195407 17.394140919609487 0.6979040799065848
0.6090101520729567 19.324726736566497 0.7299835825494381
0.6142377070263727 20.18960069013269 0.7220334617935352
0.6194652619797887 20.732301475178208 0.7347249390933395
0.6246928169332047 20.32170250038029 0.7275601144019537
0.6299203718866206 20.384937824929253 0.7241637557675178
0.6351479268400366 19.982740780517787 0.7234405734700373
0.6403754817934526 20.5948871518749 0.7328517419738916
0.6456030367468686 19.898373482088935 0.7134120504901591
0.6508305917002846 19.723653989537567 0.7131473162655353
0.6560581466537005 19.765159008090706 0.7128381636461374
0.6612857016071165 20.86995345393079 0.7362931235690489
0.6665132565605325 22.49410179240048 0.769629905431302
0.6717408115139485 23.265611125219888 0.7905308215440178
0.6769683664673645 23.394748152208738 0.7789053097993606
0.6821959214207804 23.046590000327278 0.7707669755441039
0.6874234763741964 22.445020807569907 0.7533949795386189
0.6926510313276124 22.626061377166508 0.7459323626873443
0.6978785862810284 23.640653367280873 0.7412387576870304
0.7031061412344444 23.39857418245795 0.7312040598271606
0.7083336961878604 23.437036540735217 0.7165157033481621
0.7135612511412763 22.043914447477672 0.6950100911359124
0.7187888060946923 21.92092331166018 0.7041028142297818
0.7240163610481083 21.91925623261931 0.7101839119163765
0.7292439160015243 23.211491654272944 0.7397699526210847
0.7344714709549403 24.174530237786765 0.7653027650187108
0.7396990259083562 25.029595342073403 0.7711505992518538
0.7449265808617722 25.221140940294422 0.7792295532641301
0.7501541358151882 25.532550620577897 0.7795056632526433
0.7553816907686042 25.221005057920756 0.7655481902693835
0.7606092457220202 26.519968157152128 0.7800439286452097
0.7658368006754361 28.347701475152913 0.807702085801871
0.7710643556288521 30.347636545858208 0.8383367251056681
0.7762919105822681 30.69868037544771 0.8476436954072308
0.7815194655356841 30.654607121068437 0.8498004068580991
0.7867470204891001 30.857994615074166 0.864807760525706
0.791974575442516 31.434167483449745 0.8834535985803311
0.797202130395932 31.1397609298088 0.853860868982566
0.802429685349348 32.68790074645097 0.8739606623111807
0.807657240302764 34.32603818034039 0.8814648592968293
0.81288479525618 37.521068349089354 0.9223317032986265
0.8181123502095959 40.343668596922086 0.95836336239046
0.8233399051630119 40.09242608960461 0.9537450567804656
0.8285674601164279 42.285444656317914 0.9945591334136253
0.8337950150698439 45.214396214484275 1.0384834934307035
0.8390225700232599 51.7800499411368 1.1264778882231252
0.8442501249766758 57.32047837039713 1.2045527665795122
0.8494776799300918 59.794756125265586 1.2476900873366759
0.8547052348835078 63.16185571559501 1.2911987311411857
0.8599327898369238 68.00130862765221 1.325908874359369
0.8651603447903398 69.97743948666219 1.334032555893105
0.8703878997437557 68.74184916283289 1.288328172932712
0.8756154546971717 69.57264726431163 1.2944576222434978
0.8808430096505877 74.50274005199697 1.3461582891412067
0.8860705646040037 79.52223216321451 1.391412952827071
0.8912981195574197 82.1715546773563 1.4225097744872828
0.8965256745108356 80.69564420213327 1.39457008137273
0.9017532294642516 79.38919312643634 1.3791120167122375
0.9069807844176676 78.3553469573667 1.3515617723847082
0.9122083393710836 78.76607910599914 1.3646135437815212
0.9174358943244996 78.99228125444043 1.370902383098648
0.9226634492779155 80.86400852758464 1.3753492110016206
0.9278910042313315 89.06380437392295 1.4508584362438617
0.9331185591847475 92.52771896172472 1.4705867680632858
0.9383461141381635 100.63604156932581 1.512812045280822
0.9435736690915795 100.999065334597 1.5155694337345595
0.9488012240449955 99.65813605868657 1.4880039443508946
0.9540287789984114 101.16157807891112 1.4968678532674093
0.9592563339518274 98.19747980412355 1.4728197592339547
0.9644838889052434 98.29245184591808 1.4602810992235271
0.9697114438586594 103.95245006286278 1.4993003389799868
0.9749389988120754 105.44532337704719 1.4936067442396304
0.9801665537654913 110.81908655677407 1.5504679479658368
0.9853941087189073 113.59281955852457 1.5917508265273894
0.9906216636723233 111.54684059350883 1.566002510809336
0.9958492186257393 107.02796482228177 1.532870613840487
1.0010767735791553 107.90462214740673 1.5377324674969388
1.0063043285325712 108.21253796239871 1.5348633824952114
1.0115318834859872 109.97473460949675 1.5825430698918461
1.0167594384394032 113.19275821204943 1.585912578906187
1.0219869933928192 118.34241602144492 1.6104384079796275
1.0272145483462352 120.36083596380607 1.6214621014270372
1.0324421032996511 123.0171503828614 1.6351738299808285
1.0376696582530671 118.33148301000614 1.586306307514481
1.042897213206483 119.38038507410322 1.570511435773153
1.048124768159899 124.89061535390489 1.6063354505089091
1.053352323113315 129.68799134380492 1.6326647641109726
1.058579878066731 131.5628238633346 1.6526218163877926
1.063807433020147 131.18142351496488 1.6471216703856442
1.069034987973563 133.7571294513421 1.6580564819651737
1.074262542926979 131.95215931697166 1.646408181209183
1.079490097880395 135.08770866465963 1.6678590317358373
1.084717652833811 128.4034188492388 1.6128473732719013
1.089945207787227 125.2560536977822 1.591416207123621
1.095172762740643 129.4787151829815 1.6158938227042647
1.1004003176940589 126.32995247651445 1.582522882869461
1.1056278726474749 128.51525119666024 1.589878736316972
1.1108554276008908 136.9587950006324 1.6251608044318409
1.1160829825543068 135.96811405448702 1.605635571906051
1.1213105375077228 141.35837531757724 1.6434753923097003
1.1265380924611388 143.98035127040893 1.6665978487381434
1.1317656474145548 140.87047199835882 1.6448524826439785
1.1369932023679707 142.01013082082346 1.6469470400214452
1.1422207573213867 140.2068721983843 1.6436599154106541
1.1474483122748027 139.3908781998117 1.6330443919954583
1.1526758672282187 138.8351068449418 1.6171358105304845
1.1579034221816347 138.76912204190765 1.6183777533662727
1.1631309771350506 141.29162439555023 1.634549215594719
1.1683585320884666 146.5076284656766 1.6709326758814957
1.1735860870418826 144.1926938763602 1.6881146353070406
1.1788136419952986 143.69221677003551 1.6862911750306206
1.1840411969487146 141.0381397419644 1.6485520986435265
1.1892687519021305 141.92307327687016 1.6470234662325798
1.1944963068555465 143.71911879675756 1.64535922801366
1.1997238618089625 146.01409806835383 1.6455363475081652
1.2049514167623785 146.5271891352641 1.6754954885176203
1.2101789717157945 144.6562839704488 1.672117787795894
1.2154065266692105 145.37298068093654 1.6767170685173862
1.2206340816226264 145.40502514098154 1.7040229100495805
1.2258616365760424 145.02725406238372 1.7009545401633548
1.2310891915294584 153.7286858314475 1.7295963182715153
1.2363167464828744 160.5040178906533 1.772554675655929
1.2415443014362904 159.30455949516877 1.743285840702348
1.2467718563897063 155.52843071950954 1.7169885076047187
1.2519994113431223 145.2730781987176 1.6419953654664423
1.2572269662965383 144.62372658442024 1.6078140471554947
1.2624545212499543 155.05692796236949 1.6579326382166695
1.2676820762033703 160.51021348972233 1.7072049248845957
1.2729096311567862 160.50891727171862 1.730423994221251
1.2781371861102022 163.48419859021118 1.7480065970716288
1.2833647410636182 159.1967450241926 1.7117378488742017
1.2885922960170342 155.46141337273073 1.6727686063695515
1.2938198509704502 158.00322851309895 1.6885605847341492
1.2990474059238661 154.72011050770027 1.673645507438396
1.3042749608772821 156.20952763540188 1.6788854792361112
1.309502515830698 155.66345938173126 1.6599030547757214
1.314730070784114 158.15403773181515 1.6757792866358803
1.31995762573753 166.6840532271104 1.7228153683366931
1.325185180690946 165.71450800692713 1.720223536438611
1.330412735644362 162.94424366929178 1.7167117461421977
1.335640290597778 154.44424111984142 1.6631710006118676
1.340867845551194 150.37212893173478 1.6435280092692426
1.34609540050461 154.90356985814813 1.6752741991616893
1.351322955458026 160.7226381301535 1.70048562239474
1.356550510411442 163.04632291989546 1.7115869978670093
1.361778065364858 161.09089142528515 1.705635475661061
1.3670056203182739 158.6356429506497 1.6993504603110898
1.3722331752716899 160.8567189349377 1.746852445589818
1.3774607302251058 161.93701831305836 1.7602608802170958
1.3826882851785218 160.25730117740247 1.736089881910492
1.3879158401319378 163.5461605696205 1.742984211832919
1.3931433950853538 163.04751118197152 1.7209343645379949
1.3983709500387698 162.41791507534182 1.706499214192376
1.4035985049921857 162.69133474598303 1.7044800427419398
1.4088260599456017 157.391695790315 1.6668187822871272
1.4140536148990177 157.9350634748788 1.6931325612545798
1.4192811698524337 155.9676998584622 1.6815227149338838
1.4245087248058497 163.89286199744564 1.7341760492504033
1.4297362797592656 171.14513338556515 1.791386703836585
1.4349638347126816 166.1388241151896 1.7330710409344217
1.4401913896660976 168.60982305589684 1.75364922017981
1.4454189446195136 162.6776433923404 1.7093163956962276
1.4506464995729296 158.09704182976745 1.6843347864929117
1.4558740545263456 158.29321861469234 1.6719188276145893
1.4611016094797615 153.96096835504005 1.628885164855189
1.4663291644331775 155.4616414166616 1.655075723141579
1.4715567193865935 153.74051396877513 1.6450662193509418
1.4767842743400095 155.62123180294407 1.6568534925356198
1.4820118292934255 157.89833497835875 1.6902527050501954
1.4872393842468414 162.7693817022437 1.7158458134743015
1.4924669392002574 162.59031426991325 1.725766234535905
1.4976944941536734 156.8545484273338 1.6787304841670772
1.5029220491070894 155.32920390583521 1.6587663939945718
1.5081496040605054 154.68337187787066 1.6381351191973292
1.5133771590139213 158.99548597456695 1.669709533409246
1.5186047139673373 157.40206540540746 1.6517000380150306
1.5238322689207533 163.14268167648945 1.6750436934215578
1.5290598238741693 166.35257888885405 1.7041081753240175
1.5342873788275853 169.443196086314 1.720190871840129
1.5395149337810012 170.2082517998282 1.746494240556269
1.5447424887344172 169.15145537334845 1.7344893594656916
1.5499700436878332 162.64869376150415 1.6849478016127375
1.5551975986412492 164.54007077380433 1.6885578525006355
1.5604251535946652 163.47046132770944 1.6923649010985709
1.5656527085480811 166.49341556828693 1.7231310025929358
1.5708802635014971 178.32650067924678 1.786442048303546
1.576107818454913 178.80094875474566 1.803678050449159
1.581335373408329 183.7315499840373 1.8397919420288422
1.586562928361745 191.894204977355 1.8707562685259544
1.591790483315161 193.00882619744988 1.87595567229059
1.597018038268577 195.49371715457696 1.868318271164104
1.602245593221993 192.16933969093435 1.8421518644035983
1.607473148175409 198.84577016309862 1.878782737659293
1.612700703128825 201.66278074063845 1.8923038211029795
1.617928258082241 203.53431459538848 1.8970761078741227
1.623155813035657 204.09720969147827 1.9008820987699704
1.628383367989073 205.292820896347 1.923234113245263
1.6336109229424889 205.65415140314505 1.9368832111942993
1.6388384778959049 201.49009399679855 1.9224193561248202
1.6440660328493208 203.91111420155397 1.9151694643078572
1.6492935878027368 213.1930209935077 1.9391729053140678
1.6545211427561528 213.88465948503713 1.9237410568277136
1.6597486977095688 222.81885509771683 1.960198306498396
1.6649762526629848 227.7613788102583 1.9659079814742413
1.6702038076164007 228.21430029524453 1.9429847424068634
1.6754313625698167 237.19093462767486 1.9569141185693888
1.6806589175232327 237.92365041083687 1.9497594879054858
1.6858864724766487 242.77987939399776 1.9818697768162437
1.6911140274300647 246.99746440812996 2.0122866317406998
1.6963415823834807 248.5307696895634 2.0063012750426155
1.7015691373368966 238.9204720357951 1.9430161984616032
1.7067966922903126 226.84513045793057 1.8549302171353907
1.7120242472437286 232.38316965314644 1.8968532862717562
1.7172518021971446 237.26576891195262 1.9278399941688895
1.7224793571505606 249.82080059988178 2.0009864029459266
1.7277069121039765 258.9129121214778 2.0485312760758285
1.7329344670573925 258.38028084900776 2.0208862863363577
1.7381620220108085 260.29794891934665 2.010028143723623
1.7433895769642245 257.35843689523875 1.9776974612771963
1.7486171319176405 259.066946487369 1.9681884422340923
1.7538446868710564 270.3099470999995 2.0107938216794086
1.7590722418244724 279.3032303397374 2.039674398944446
1.7642997967778884 286.17189039733313 2.0758018085942473
1.7695273517313044 288.17598635971217 2.07866034299478
1.7747549066847204 281.5798316294599 2.032545364687904
1.7799824616381363 276.8953594575194 2.008871775683294
1.7852100165915523 276.1727126297845 1.9880805612860477
1.7904375715449683 282.41386781076494 2.0216798682075385
1.7956651264983843 281.7430418830995 2.0269678132104003
1.8008926814518003 280.2622022870336 1.9931510506568049
1.8061202364052162 273.270892367045 1.9446369199031317
1.8113477913586322 264.64996622413855 1.8836481105251306
1.8165753463120482 265.7985019212627 1.8753506940079732
1.8218029012654642 268.7529378955466 1.8934032033761183
1.8270304562188802 276.8458871821982 1.9407797639433815
1.8322580111722961 287.20127966597585 1.9774385127976881
1.8374855661257121 291.4444596279813 1.9863534038772763
1.842713121079128 295.9607318805112 1.981130663461132
1.847940676032544 295.08908611779293 1.9389093735131364
1.85316823098596 299.98759831028576 1.950792300479687
1.858395785939376 296.0294268257904 1.9050578237995461
1.863623340892792 297.1018659730311 1.9178428894158674
1.868850895846208 295.2433461704689 1.9087395491109846
1.874078450799624 289.97842172085655 1.8761033900848507
1.87930600575304 293.0411472027828 1.894067020872787
1.884533560706456 286.1002623227833 1.8658365379422013
1.889761115659872 286.5447503025629 1.850846714617444
1.894988670613288 289.8729962091023 1.857000055257706
1.9002162255667039 293.6009556395951 1.858391457175954
1.9054437805201199 291.63844664888387 1.836436528770919
1.9106713354735358 296.31973905987513 1.8529734426559172
1.9158988904269518 296.29210355357463 1.8496042499161802
1.9211264453803678 289.3778007972073 1.8122940550491626
1.9263540003337838 291.6488423068003 1.817614326701489
1.9315815552871998 283.99130310762956 1.7830442430426259
1.9368091102406157 281.7592957195905 1.7521824791926426
1.9420366651940317 283.71341921801763 1.7545544622065439
1.9472642201474477 279.5488293907296 1.7342362371332298
1.9524917751008637 279.87898854200205 1.7332246066066146
1.9577193300542797 277.7054062154152 1.7322049587733168
1.9629468850076957 272.81778097931044 1.706126297690578
1.9681744399611116 274.39858108771745 1.704955100399057
1.9734019949145276 268.6239919270247 1.6773302059836421
1.9786295498679436 265.28984297514126 1.6481254525884403
1.9838571048213596 263.62679162922194 1.621405591073638
1.9890846597747756 261.7894232134976 1.6158011981598481
1.9943122147281915 252.42253718433278 1.5669663948351482
1.9995397696816075 251.65753394864814 1.562822774177642
2.0047673246350235 248.5225107539613 1.545744242051423
2.0099948795884393 244.97586353460082 1.5249296773691947
2.015222434541855 251.28257975045523 1.5467031583049227
2.0204499894952708 257.16343109866136 1.572694047663906
2.0256775444486865 262.4923778059871 1.604619322174614
2.0309050994021023 259.6429811961717 1.5879464307562967
2.036132654355518 253.15989911996297 1.563277836643672
2.041360209308934 243.32967442185816 1.5192005166302174
2.0465877642623496 250.81794212367342 1.5463915696725492
2.0518153192157653 252.2349566540933 1.5601708800411314
2.057042874169181 251.71196150973068 1.5694058244006432
2.062270429122597 258.7076868980603 1.6033407324528355
2.0674979840760126 258.2958279386105 1.6073027079111228
2.0727255390294284 263.5393318084733 1.6358220128091083
2.077953093982844 266.57251597750343 1.635657981407538
2.08318064893626 256.0302920623559 1.5869256954672861
2.0884082038896756 250.04285451466447 1.5580923353531382
2.0936357588430914 249.51012886640947 1.5403511020266305
2.098863313796507 256.55238901263834 1.5691412357616523
2.104090868749923 259.6159611761931 1.584472513030041
2.1093184237033387 255.17559379868877 1.5490961649383437
2.1145459786567544 246.72141351600274 1.5267325297317782
2.11977353361017 243.63034696380407 1.5081321175650129
2.125001088563586 244.08771915934463 1.4999921521426285
2.1302286435170017 244.61718054032707 1.5054943194374497
2.1354561984704175 245.19455296841974 1.5110727479100832
2.140683753423833 250.3887557249435 1.53704142690142
2.145911308377249 254.49471024224388 1.5633220205085363
2.1511388633306647 250.98631797506874 1.5421235460965075
2.1563664182840805 253.4554942416834 1.5531165672909508
2.1615939732374962 250.917863551645 1.544086858953881
2.166821528190912 248.48342510320248 1.543740555978388
2.1720490831443278 248.07261459309092 1.5373210079382325
2.1772766380977435 240.6698075361198 1.5073962477193987
2.1825041930511593 242.96590085601522 1.5203959947154784
2.187731748004575 256.6052378501225 1.5820152831784795
2.192959302957991 265.6111667648531 1.6258090202185254
2.1981868579114066 267.93615808936573 1.635305670784449
2.2034144128648223 258.2430628729099 1.58965907346232
2.208641967818238 253.44213743502888 1.566230210581157
2.213869522771654 248.8304700677074 1.5505705694334164
2.2190970777250696 246.4884068049449 1.5390912994586947
2.2243246326784853 246.07058939433682 1.5361123709673448
2.229552187631901 250.77589219202906 1.5498107409714135
2.234779742585317 251.79386409138309 1.5334766538108149
2.2400072975387326 245.6957890516388 1.4975321969375068
2.2452348524921484 238.76055592123078 1.4645624209357315
2.250462407445564 233.52062932088714 1.4429305230156375
2.25568996239898 231.80244548286 1.4469071814992633
2.2609175173523957 233.19348309033956 1.4702597186600348
2.2661450723058114 237.77196814929917 1.49199453969747
2.271372627259227 241.41710304313992 1.5168801778374192
2.276600182212643 247.7153475963037 1.5338405711586633
2.2818277371660587 252.84196439129528 1.5425948563591718
2.2870552921194744 246.65046008090724 1.5080244006190355
2.29228284707289 248.05390834105015 1.5136211952988026
2.297510402026306 250.497094293409 1.527265430666096
2.3027379569797217 248.44736457329068 1.5246380292418567
2.3079655119331375 247.98521407265807 1.5162297982394273
2.3131930668865532 245.08580177794613 1.5058029329509082
2.318420621839969 238.6002947488084 1.4720580246674646
2.3236481767933848 238.32997275932465 1.468923760626486
2.3288757317468005 235.33238729243644 1.4684784741136947
2.3341032867002163 236.2462156476615 1.466858972783277
2.339330841653632 235.6869105422105 1.4600006863237442
2.344558396607048 230.797266037558 1.4368849487617883
2.3497859515604635 234.57107974963827 1.4412698651036029
2.3550135065138793 235.08665729039626 1.4276371796386451
2.360241061467295 238.96922526141506 1.4303936879621362
2.365468616420711 240.87508601751895 1.4285230973425613
2.3706961713741266 244.5684912003561 1.4396763614954176
2.3759237263275423 247.44501736010358 1.4714513074171502
2.381151281280958 248.14803385046235 1.488180882553153
2.386378836234374 246.3783458634176 1.4931933617049296
2.3916063911877896 245.73588533367524 1.4804934267815515
2.3968339461412054 238.70588641110882 1.4462612806757607
2.402061501094621 241.5707945803078 1.4536401068584075
2.407289056048037 245.50573769433512 1.4827385291469275
2.4125166110014526 242.68383738502362 1.4842564045493098
2.4177441659548684 242.40721557423325 1.4855218790975528
2.422971720908284 233.74017024669888 1.4204126099360816
2.4281992758617 235.91295002277582 1.4176273107788095
2.4334268308151157 239.08865577909583 1.4095774797809886
2.4386543857685314 241.99386175264183 1.4051650091228258
2.443881940721947 247.6050173126299 1.4067468856933556
2.449109495675363 258.8268695274836 1.4306475099319595
2.4543370506287787 260.9549766570006 1.4207060848507997
2.4595646055821945 268.8787765391193 1.41862688122778
2.4647921605356102 291.81786892653855 1.4524451431816672
2.470019715489026 316.27503483210654 1.4597458259157088
2.4752472704424417 377.0082591651449 1.5465189693010233
2.4804748253958575 489.5106329997675 1.7122423820844188
2.4857023803492733 669.9417356902084 1.9564354012935377
2.490929935302689 911.176598411542 2.2599538798397765
2.496157490256105 1224.175826097123 2.6111804322823065
2.5013850452095205 1562.5839846353545 2.943480016269376
2.5066126001629363 1864.0073688383325 3.204214168417241
2.511840155116352 2143.063996885078 3.431177313655107
2.517067710069768 2403.5665897202625 3.6250051002612436
2.5222952650231836 2687.1023609316862 3.8209644127703593
2.5275228199765993 3127.0400231727235 4.122525731989997
2.532750374930015 3646.373586796029 4.439770430047165
2.537977929883431 4391.21154343204 4.888925802447762
2.5432054848368466 5221.557355308941 5.344311604051267
2.5484330397902624 6076.032633155501 5.787387435177501
2.553660594743678 6671.562870664903 6.072251993648342
2.558888149697094 6908.40259169036 6.166221798936078
2.5641157046505096 6767.527467047213 6.090970543529661
2.5693432596039254 6336.957481507966 5.877212793372469
2.574570814557341 5794.206258237702 5.608985298984047
2.579798369510757 5279.044500386053 5.3486868176477005
2.5850259244641727 4851.785450915172 5.122930956448308
2.5902534794175884 4484.255278788376 4.918117811932022
2.595481034371004 4117.604261578171 4.698061783926136
2.60070858932442 3714.870598549314 4.459235670528379
2.6059361442778357 3218.9802706319388 4.156884142673898
2.6111636992312515 2655.508721349734 3.779934556073974
2.6163912541846672 2074.5502087737436 3.3361112746446207
2.621618809138083 1541.2449095563904 2.8722491701023243
2.6268463640914987 1115.6723675631029 2.4337781839860257
2.6320739190449145 798.7640571783517 2.064579584766099
2.6373014739983303 593.6509928531689 1.7970444980219078
2.642529028951746 461.5436360298092 1.6106837265957323
2.6477565839051618 376.4725995396092 1.4831882062223127
2.6529841388585775 322.3001832764295 1.39348581365778
2.6582116938119933 295.11505037644827 1.3660164234134473
2.663439248765409 277.4957160911516 1.3501863575448971
2.668666803718825 266.4391091932777 1.352492116180121
2.6738943586722406 261.5856562696418 1.3583538725097168
2.6791219136256563 251.56792290744028 1.3465736875216472
2.684349468579072 241.71620038603888 1.3176628184854284
2.689577023532488 242.7943928557911 1.3382736919537488
2.6948045784859036 243.87634654011103 1.363176377010713
2.7000321334393194 245.84005470703488 1.3896627991639139
2.705259688392735 248.24782048526924 1.4145956233578214
2.710487243346151 247.78528289739972 1.4278861856175307
2.7157147982995666 246.8085920285844 1.4249920539833059
2.7209423532529824 249.02835184055047 1.445696486721732
2.726169908206398 251.14831737171986 1.462659894331222
2.731397463159814 251.19732409698733 1.4679888321412302
2.7366250181132297 253.9775735175273 1.4967676390575984
2.7418525730666454 251.83479924351343 1.495863864141079
2.747080128020061 252.1670981196161 1.5158179840440242
2.752307682973477 249.38627871671687 1.496323618549619
2.7575352379268927 247.46763587411206 1.4953677448350664
2.7627627928803085 243.00574380957937 1.4895144651500583
2.767990347833724 236.1061487291861 1.4587995328104295
2.77321790278714 237.98803771783128 1.4768016665306765
2.7784454577405557 242.79915711596405 1.496453737896785
2.7836730126939715 242.50008548106663 1.484865041403965
2.7889005676473873 240.46668530953076 1.476134639241127
2.794128122600803 242.1779417611426 1.4858342907365474
2.7993556775542188 241.4089440145244 1.4762304396158152
2.8045832325076345 248.44896019769587 1.497512544072947
2.8098107874610503 248.86519775509535 1.490666643757686
2.815038342414466 244.2285298325002 1.4678770895266666
2.820265897367882 242.27472399212536 1.470319629208851
2.8254934523212976 237.51591829354282 1.4507478310252457
2.8307210072747133 240.58027464054803 1.4676677564512162
2.835948562228129 247.09205674284323 1.487741426260827
2.841176117181545 241.85211674190023 1.4752006035482395
2.8464036721349606 241.5236572291752 1.4889843666105012
2.8516312270883764 236.8050308209804 1.472492806338699
2.856858782041792 229.11708180370786 1.4355691073993304
2.862086336995208 228.64952940884757 1.4211866671916649
2.8673138919486236 226.60080298296694 1.41402474685904
2.8725414469020394 235.22538569664007 1.461122521672283
2.877769001855455 240.31679370256356 1.4867802112664916
2.882996556808871 242.9959794807396 1.5017114823647841
2.8882241117622867 237.20809763418416 1.4765849111711324
2.8934516667157024 234.70648540413308 1.4603350160306572
2.898679221669118 235.22685119619715 1.457559001192911
2.903906776622534 231.64070657256644 1.4396833716998345
2.9091343315759497 236.40412317026542 1.4654091128476074
2.9143618865293655 237.45477212710927 1.471980608395512
2.919589441482781 232.53040797067078 1.4383769648286764
2.924816996436197 230.4700884538735 1.4227563591908459
2.9300445513896127 231.96770845455646 1.4269032813882585
2.9352721063430285 235.16769605142045 1.43319614306709
2.9404996612964442 246.7122497925372 1.4943608896951035
2.94572721624986 250.69872654476896 1.5120598393129707
2.9509547712032758 251.2396784358979 1.5260111986724534
2.9561823261566915 248.93292723304165 1.529448665453325
2.9614098811101073 244.27040567674874 1.4922197215723365
2.966637436063523 243.2878413546727 1.48036439119579
2.971864991016939 242.47987326443732 1.4603579337502353
2.9770925459703546 241.81306370617733 1.4439101584629936
2.9823201009237703 236.2107755976121 1.420349272173105
2.987547655877186 239.84248379983302 1.4276825041040608
2.992775210830602 234.7262917827001 1.4000304338768865
2.9980027657840176 231.96713209759778 1.3916997246097695
3.0032303207374333 229.25480408951398 1.3909544814433306
3.008457875690849 227.31557768398753 1.3861563473599865
3.013685430644265 231.07054493998817 1.3874670223876269
3.0189129855976806 235.4905470823679 1.3902762421857242
3.0241405405510964 232.2459042790159 1.3679393128253252
3.029368095504512 231.72260596048133 1.3640762803182895
3.034595650457928 232.88630380736416 1.363269493731752
3.0398232054113437 236.92355653764525 1.3854508988765093
3.0450507603647594 235.3846336441354 1.3840097580006934
3.050278315318175 235.95181415830564 1.3926379808487936
3.055505870271591 236.5825365146074 1.39537915741142
3.0607334252250067 238.4794323869441 1.3919063216457144
3.0659609801784224 241.62085617910552 1.3941049268412555
3.071188535131838 241.8752199059316 1.385736605124607
3.076416090085254 240.3078996534938 1.381043512155265
3.0816436450386697 233.39202894247865 1.3435795604260228
3.0868711999920855 231.24323253144038 1.3282669389952384
3.0920987549455012 233.31677236376453 1.3255224799929737
3.097326309898917 241.51988059561992 1.3428351377260959
3.1025538648523328 246.17714936192846 1.3533603583524443
3.1077814198057485 255.86594526407424 1.3815872134380809
3.1130089747591643 256.7664205536696 1.3695178996234603
3.11823652971258 251.56441604014395 1.3490369590968894
3.123464084665996 252.63178647812862 1.35386874335673
3.1286916396194115 250.765690926194 1.3260509867003878
3.1339191945728273 247.30474849246986 1.3022740689098946
3.139146749526243 256.45147605611385 1.3167091230242085
3.144374304479659 259.6225609283786 1.307636914511971
3.1496018594330746 264.9288932018238 1.3249415293233238
3.1548294143864903 265.82820213861464 1.3140026984819335
3.160056969339906 266.9317111861946 1.31057912491026
3.165284524293322 268.47721698569063 1.3052978006023288
3.1705120792467376 269.8881137809872 1.2886907265961525
3.1757396342001534 283.66412979065353 1.3124522997234018
3.180967189153569 289.3160492701627 1.2983986936358978
3.186194744106985 299.40569525724896 1.3061980315313426
3.1914222990604006 307.77437934969214 1.302936752072992
3.1966498540138164 317.7863855786989 1.3155902189193631
3.201877408967232 329.347277870057 1.3249648886915597
3.207104963920648 343.692408098324 1.3410266638583521
3.2123325188740637 357.6065928459081 1.3621604590118088
3.2175600738274794 375.5951393473543 1.3877062794323787
3.222787628780895 394.65588183083264 1.4208555722984633
3.228015183734311 412.8447298947231 1.4449256102366075
3.2332427386877267 439.30936251274284 1.4800290991825242
3.2384702936411425 468.33592671742406 1.518916928629573
3.2436978485945582 497.82548749956055 1.5558634797854127
3.248925403547974 532.8917417469488 1.6080993242652513
3.2541529585013897 566.7818078529683 1.6560410999469477
3.2593805134548055 602.8457163320091 1.704481470037803
3.2646080684082213 644.759869222529 1.7587268536803162
3.269835623361637 690.3955038925263 1.8168144852812318
3.275063178315053 738.6206561834667 1.8785774871893999
3.2802907332684685 798.8774012869667 1.9533809270280191
3.2855182882218843 857.4594827602839 2.016981568838205
3.2907458431753 918.5236637456436 2.08421966139125
3.295973398128716 982.1911779733232 2.1544047549746552
3.3012009530821316 1037.6883868370135 2.22132293819829
3.3064285080355473 1074.6891597061915 2.2688102429129398
3.311656062988963 1088.1673736193923 2.278614337236298
3.316883617942379 1083.1575680199398 2.266808618681243
3.3221111728957946 1062.3844460811158 2.2383733586493073
3.3273387278492104 1027.6621877492018 2.196988850328581
3.332566282802626 960.9068406514505 2.1138764099929612
3.337793837756042 895.3457176657383 2.037992876519001
3.3430213927094576 813.7280953177474 1.9379577524778848
3.3482489476628734 739.1940592544748 1.8469026570417117
3.353476502616289 674.9610838564435 1.7650676944280148
3.358704057569705 619.1208107780993 1.6917707887804245
3.3639316125231207 567.6613659067262 1.625970833365228
3.3691591674765364 520.6342939288704 1.5649435503162925
3.374386722429952 477.8645924181468 1.5061223088541487
3.379614277383368 435.2405240384945 1.4421617108135565
3.3848418323367837 404.57464250871925 1.3960458476865323
3.3900693872901995 377.75942971082566 1.3569632589331935
3.3952969422436152 349.86718136378545 1.3100787581336102
3.400524497197031 333.12948501924365 1.286611010905024
3.4057520521504467 316.9705765299359 1.2680143048742325
3.4109796071038625 307.2714438088803 1.2721281000429243
3.4162071620572783 299.48715652076913 1.2632927865617198
3.421434717010694 287.8804321660602 1.2449236304988696
3.4266622719641098 280.6094674704072 1.2327907515945242
3.4318898269175255 273.30477546577845 1.2250326288312365
3.4371173818709413 268.36972417603687 1.2375550310517605
3.442344936824357 269.9548465650006 1.2545739804211105
3.447572491777773 265.99888915581926 1.2552136592615304
3.4528000467311886 260.2217373593559 1.248210965500554
3.4580276016846043 255.42410841489686 1.2338172247299484
3.46325515663802 245.12891222753987 1.2013000020178426
3.468482711591436 240.93770392990288 1.1751652635454855
3.4737102665448516 244.92481786535782 1.1969288046581117
3.4789378214982674 244.56970998187563 1.1955430185890343
3.484165376451683 247.11478858144608 1.2168082170574068
3.489392931405099 250.45123916879814 1.2457220152630273
3.4946204863585146 253.50846308766597 1.2576413994996758
3.4998480413119304 258.7885319070449 1.258340372326462
3.505075596265346 254.71107611780758 1.2332562423799769
3.510303151218762 259.62701988868434 1.2269429337411517
3.5155307061721777 258.3028969425857 1.2003192480194615
3.5207582611255934 261.1495905114044 1.2018268049608472
3.525985816079009 270.6649313200248 1.2089979832089346
3.531213371032425 277.1367581352187 1.2140877091972304
3.5364409259858407 290.53731865177184 1.2283303116587072
3.5416684809392565 309.0740497412481 1.245781251441819
3.546896035892672 341.1626389638515 1.2904573536238666
3.552123590846088 401.174539884079 1.3824539085873222
3.5573511457995037 498.37119903936247 1.5252227425949865
3.5625787007529195 664.3384293414797 1.7494645382488383
3.5678062557063353 956.2302458047981 2.0951913466412755
3.573033810659751 1484.0991985800808 2.6066184579674205
3.5782613656131668 2421.9664723542955 3.331681565593198
3.5834889205665825 4095.89360342106 4.334011698141503
3.5887164755199983 6866.876663006862 5.61136729083258
3.593944030473414 10706.035579861968 6.9500908353085284
3.59917158542683 14761.055678409633 8.11408574206082
3.6043991403802456 18357.216684869574 9.018126068181179
3.6096266953336613 20211.525895038583 9.446445501636733
3.614854250287077 19866.3139542194 9.363984965098423
3.620081805240493 17525.85784723108 8.790279530118323
3.6253093601939086 13937.387614841207 7.8418901358590745
3.6305369151473244 10308.482859607973 6.735333548441921
3.63576447010074 6996.861917958244 5.53450501727419
3.640992025054156 4631.7512933874405 4.497019528511988
3.6462195800075716 2929.4201796411485 3.573078316134506
3.6514471349609874 1867.7311111577071 2.848028847153511
3.656674689914403 1231.2005971120573 2.3159026199106534
3.661902244867819 875.2516038086411 1.9529126459985968
3.6671297998212347 674.9195791815122 1.7163121996877848
3.6723573547746504 555.5371874236445 1.5579636938228225
3.677584909728066 478.08805829532736 1.450039566433348
3.682812464681482 426.0185771315409 1.370535989187077
3.6880400196348977 389.88395083243415 1.3237832944681958
3.6932675745883135 365.4249650130973 1.2855543642580713
3.698495129541729 341.34110986753825 1.2452039671263506
3.703722684495145 328.3643669470758 1.228479859688109
3.7089502394485607 322.3108721958978 1.2201928789803245
3.7141777944019765 314.26652034769427 1.207974410348811
3.7194053493553922 306.214993809973 1.1955019793166757
3.724632904308808 300.54563888631026 1.1868619871713675
3.7298604592622238 292.8836703421916 1.1752345080607123
3.7350880142156395 286.9399049966275 1.1690965037707701
3.7403155691690553 281.9755702078994 1.1596373366742148
3.745543124122471 280.1598772383014 1.1581908365109055
3.750770679075887 280.8945743336309 1.1626076163490076
3.7559982340293026 279.3122365475032 1.1544071516252636
3.7612257889827183 274.34596731522697 1.1431101017147791
3.766453343936134 267.73972462817216 1.1225414698089955
3.77168089888955 266.2373727790634 1.1196026064027118
3.7769084538429656 268.0790090007903 1.1309341668308888
3.7821360087963813 272.41761218642375 1.1421254726855086
3.787363563749797 273.2849092032356 1.1411421338544188
3.792591118703213 275.6605663782758 1.1375000509383195
3.7978186736566286 279.9713704230612 1.1354727443495778
3.8030462286100444 286.79016727175565 1.1438281254027252
3.80827378356346 293.840836715406 1.1520648243230363
3.813501338516876 298.6471722735661 1.154169920128568
3.8187288934702917 303.5433917069733 1.161787201123802
3.8239564484237074 303.41122018878684 1.1542938051451255
3.829184003377123 306.5970474138483 1.157161222451468
3.834411558330539 307.54691528696105 1.165736170090715
3.8396391132839547 304.7469120219834 1.1651002889411273
3.8448666682373704 304.2755700699794 1.1693347355822508
3.850094223190786 297.9546290573634 1.1588381216117825
3.855321778144202 290.1633491358412 1.1462723245729691
3.8605493330976177 287.1259842917043 1.1471547923747862
3.8657768880510335 284.04937203711444 1.1450186395584392
3.8710044430044492 280.22101133766324 1.1365268467906628
3.876231997957865 279.4859113226454 1.1286912958385416
3.8814595529112808 275.7392611247223 1.1180843237214324
3.8866871078646965 274.0986914566795 1.1168352662994532
3.8919146628181123 276.88915168580775 1.122456696743535
3.897142217771528 278.4134871576444 1.1269882828246944
3.902369772724944 279.5821762377872 1.129489960526153
3.9075973276783595 278.34430667677935 1.120476540324729
3.9128248826317753 277.6148547488746 1.1152929522598485
3.918052437585191 275.99878963179765 1.1058236636227
3.923279992538607 283.7649193737072 1.1193119303860162
3.9285075474920226 289.0074599986048 1.121829042961234
3.9337351024454383 294.1247859769419 1.124690280963747
3.938962657398854 301.8703437901836 1.1361255493591922
3.94419021235227 306.9333983597452 1.1408026092510564
3.9494177673056856 312.5190399695693 1.1491621464006665
3.9546453222591014 315.7136249573953 1.1532656872015725
3.959872877212517 320.6582362124104 1.1576071484610324
3.965100432165933 325.4341551976481 1.1565672532233982
3.9703279871193486 336.50524874496574 1.170204266870811
3.9755555420727644 346.20429347712854 1.1794828260143992
3.98078309702618 360.34087928631135 1.2005193779293175
3.986010651979596 374.08209420131635 1.2160466328274226
3.9912382069330117 393.51236502893795 1.2443800478986096
3.9964657618864274 413.100768271934 1.2754359484624955
4.001693316839844 432.9637333940266 1.3041806431620753
4.00692087179326 456.03390680013985 1.3339897719822955
4.012148426746676 480.9474376697276 1.3731696569584118
4.017375981700092 506.54124846232037 1.422695533813015
4.0226035366535084 538.4224855588772 1.4735665883484597
4.027831091606925 574.677943616903 1.5248320169191505
4.033058646560341 623.6058149542016 1.5945255988509908
4.038286201513757 675.3415838346284 1.6601327037075828
4.043513756467173 739.5183293722027 1.7445449208790869
4.0487413114205895 802.6987791188693 1.8159318180449897
4.053968866374006 873.6083222300556 1.8937460044516203
4.059196421327422 942.8825980089659 1.9685301560765356
4.064423976280838 1019.7728334616537 2.0484044043247067
4.069651531234254 1111.3540949682351 2.1331248501347018
4.0748790861876705 1214.711787240044 2.2334726699153413
4.080106641141087 1336.4709015947656 2.3430261027266956
4.085334196094503 1477.5355683084415 2.465029863465804
4.090561751047919 1624.4435034746907 2.5858326626622072
4.095789306001335 1798.4379855310444 2.719430750137895
4.1010168609547515 2000.6233476241746 2.8743419892583835
4.106244415908168 2203.7656649898026 3.0199242539608933
4.111471970861584 2433.9582207386106 3.1723721104734546
4.116699525815 2664.805162784611 3.3091190114157167
4.121927080768416 2918.306535788783 3.424092731873379
4.1271546357218325 3186.035045663624 3.5404683325035844
4.132382190675249 3472.0897787229082 3.6837591262592873
4.137609745628665 3782.497495225696 3.831538567032106
4.142837300582081 4096.480808522055 3.9776661136607054
4.148064855535497 4388.706437271956 4.117000033787657
4.1532924104889135 4652.452040215409 4.222720915750536
4.15851996544233 4910.092796843826 4.32486385145602
4.163747520395746 5127.68001593464 4.405718976297001
4.168975075349162 5360.402289213191 4.505495595257071
4.174202630302578 5555.309278102845 4.580324824889501
4.1794301852559945 5681.399582276382 4.629396607072083
4.184657740209411 5756.565840998627 4.651788699212479
4.189885295162827 5796.9063410943745 4.668901807852579
4.195112850116243 5764.362284794938 4.661354951402431
4.200340405069659 5636.940452188738 4.599341322841827
4.2055679600230755 5431.7992916251715 4.50582803306353
4.210795514976492 5174.254715795687 4.3990177907264325
4.216023069929908 4870.627378253935 4.269837816908906
4.221250624883324 4473.982506460212 4.086393629953946
4.22647817983674 4094.835276559137 3.904290950763039
4.2317057347901565 3710.7603907574544 3.7094824888757905
4.236933289743573 3326.101267555661 3.504396928039635
4.242160844696989 2987.866860237443 3.3202788333344206
4.247388399650405 2666.480453241968 3.1315411191578466
4.252615954603821 2365.429287320206 2.94723168259051
4.257843509557238 2117.5567964371476 2.7854913651598783
4.263071064510654 1887.935606078187 2.627415316904373
4.26829861946407 1684.0806426515392 2.4802006366417877
4.273526174417486 1506.7604291092684 2.346450090080417
4.278753729370902 1353.0632811761775 2.223627629163795
4.283981284324319 1214.796190215165 2.109548800188802
4.289208839277735 1095.9368051667145 2.0029657263600487
4.294436394231151 992.3166316886516 1.9043065917739783
4.299663949184567 894.9433113706161 1.800528222056336
4.304891504137983 820.0413360549855 1.7200780590165288
4.3101190590914 752.2910729516605 1.6448375557852042
4.315346614044816 695.4356943919586 1.5845087589312463
4.320574168998232 639.9148829113957 1.5172766080459765
4.325801723951648 593.496188856655 1.4609538299941651
4.331029278905064 551.2943691287597 1.4092905745611415
4.336256833858481 517.6189877266618 1.3662655705281672
4.341484388811897 485.26127898370504 1.324290616434969
4.346711943765313 456.9253638941147 1.2845256856326148
4.351939498718729 433.588557756342 1.2507502245882074
4.357167053672145 416.53533145345307 1.2275446603923397
4.362394608625562 400.7452010154314 1.2080868348080285
4.367622163578978 386.3917887046024 1.1882736391569317
4.372849718532394 370.7118188265364 1.1647084308688742
4.37807727348581 359.0171469950931 1.148336407762695
4.383304828439226 347.7393899183947 1.1359093828581113
4.388532383392643 338.798001435118 1.1240515953467318
4.393759938346059 325.3137929679265 1.1067795762695407
4.398987493299475 312.633690378237 1.0892267292093594
4.404215048252891 300.4400261858385 1.0700222211677992
4.409442603206307 294.90569396845206 1.0703336020835774
4.414670158159724 286.36951151475523 1.0598652777731337
4.41989771311314 277.339235017592 1.0482363951258138
4.425125268066556 265.65466805053677 1.034205805289741
4.430352823019972 254.60089167403436 1.013010713815677
4.435580377973388 248.42134965835643 1.0086236113110945
4.440807932926805 244.63853208889853 1.0070841263192816
4.446035487880221 241.29112031026014 1.0087703165325783
4.451263042833637 233.57529696505082 0.9956960578577542
4.456490597787053 229.46326148311408 0.9891154283670576
4.4617181527404695 224.81085369123292 0.9843851798463892
4.466945707693886 221.109826028696 0.9844976955866751
4.472173262647302 219.38975671871046 0.9861417785187221
4.477400817600718 220.4225950419625 0.992249330008037
4.482628372554134 217.50907976357888 0.9785681636315054
4.4878559275075505 217.78415048835836 0.9796212228890796
4.493083482460967 218.64174682162215 0.9823518874599463
4.498311037414383 213.87117952508572 0.9767059435153321
4.503538592367799 212.38010256959674 0.9783485194066659
4.508766147321215 207.81994466628913 0.9688029811484725
4.5139937022746315 205.81397433876907 0.974926955346696
4.519221257228048 205.7744076780129 0.9775843694907123
4.524448812181464 203.73188779155615 0.9738770659068506
4.52967636713488 202.36706994821506 0.977589524711309
4.534903922088296 198.53697293777986 0.9658225129743908
4.5401314770417125 195.5845231114329 0.9579345223503197
4.545359031995129 194.3160503015168 0.9555461611330072
4.550586586948545 199.18388222146757 0.9726947491727749
4.555814141901961 202.75687040715684 0.9865770669335034
4.561041696855377 203.20321279980283 0.9915830805911237
4.5662692518087935 199.44872262401327 0.9734301039610245
4.57149680676221 194.55872311156432 0.9477853842062406
4.576724361715626 191.37205793881083 0.9345773492431467
4.581951916669042 194.45023450421897 0.9391141740537707
4.587179471622458 190.79978686025896 0.9352898793903168
4.5924070265758745 195.54385588436833 0.9639461262543694
4.597634581529291 194.35340096800775 0.960714792529196
4.602862136482707 195.46857395754503 0.9693958805546772
4.608089691436123 194.48642026924713 0.9762709857264943
4.613317246389539 194.37441643207305 0.9750842544319822
4.6185448013429555 192.18265000583216 0.980805922995701
4.623772356296372 191.69495574481223 0.9762817182720338
4.628999911249788 197.14900294548215 0.9895785966534238
4.634227466203204 195.44378016011166 0.9904617939783571
4.63945502115662 194.13546245155064 0.9924712311286272
4.6446825761100365 192.76622261562082 0.9891073556342632
4.649910131063453 188.8907310166267 0.9828176296824453
4.655137686016869 185.52375012093248 0.9685903363624779
4.660365240970285 183.6754736235696 0.9679208345590663
4.665592795923701 181.75168853861422 0.9739207381461772
4.6708203508771176 184.13950153321161 0.9891593581387714
4.676047905830534 186.88567149373955 0.9960563516510174
4.68127546078395 184.60440916191217 0.9872077582914234
4.686503015737366 184.3274916070554 0.9859323733525377
4.691730570690782 179.5956112596004 0.9634116593309823
4.696958125644199 179.2670204992094 0.9594197974199381
4.702185680597615 176.45426349216987 0.9340452580703743
4.707413235551031 178.01094360581465 0.9288475628440833
4.712640790504447 180.18219551339587 0.9428711011252415
4.717868345457863 183.61486427890623 0.9627526466668233
4.72309590041128 182.58413304346664 0.9700307733003973
4.728323455364696 178.90692484777156 0.9678958893108411
4.733551010318112 182.39088124961458 0.9739168135604143
4.738778565271528 186.64461726301505 0.9775761841658289
4.744006120224944 191.87749354539633 0.9871995758126156
4.749233675178361 188.06773149189104 0.9713142784192004
4.754461230131777 184.14519327317558 0.9610999017875276
4.759688785085193 179.86512614124413 0.9522427610856673
4.764916340038609 177.30726497106488 0.9513835723504891
4.770143894992025 177.6998824518379 0.9514970394504918
4.775371449945442 175.56440284221915 0.9388987192918794
4.780599004898858 178.47225510904988 0.9457271283178011
4.785826559852274 179.56339116289914 0.950217818819895
4.79105411480569 178.50552420960307 0.9452586685900495
4.796281669759106 176.0633246701651 0.9442619566080565
4.801509224712523 174.25392112070628 0.9386386402407197
4.806736779665939 171.57267274309433 0.9365511730788108
4.811964334619355 175.31026330093252 0.9572178994119822
4.817191889572771 173.7019854248602 0.9537999485897961
4.822419444526187 172.78742561215213 0.9546828803858123
4.827646999479604 177.46464630344667 0.9619766920679335
4.83287455443302 175.9766877105906 0.9554773414932206
4.838102109386436 181.6516122372348 0.9730415996932276
4.843329664339852 180.4418868120586 0.9597639716274792
4.848557219293268 175.31319385920526 0.9425743762057339
4.853784774246685 173.84789384814002 0.9375575083552443
4.859012329200101 174.27290789489513 0.933676106329475
4.864239884153517 173.7132506847818 0.9284153392841286
4.869467439106933 174.8003883606418 0.9297393791052498
4.8746949940603495 174.01473805484372 0.930835176888181
4.879922549013766 176.79125144383377 0.9422593258104973
4.885150103967182 178.88757554365074 0.9507839624386863
4.890377658920598 184.53755803284628 0.9588607396672432
4.895605213874014 180.44631976799042 0.9444920602049407
4.9008327688274305 180.0342331433576 0.9425615712206946
4.906060323780847 178.6983480173702 0.939429333386734
4.911287878734263 176.3090505544507 0.9286230635571089
4.916515433687679 175.88202522759482 0.9292526566822704
4.921742988641095 178.48701145418036 0.9359106531111493
4.9269705435945115 179.34512482908704 0.9297906203994465
4.932198098547928 178.2515656349053 0.9290552129450546
4.937425653501344 173.7195502489317 0.9122986109586991
4.94265320845476 170.66012863017184 0.9174871496011748
4.947880763408176 175.8442877476894 0.9371938418972641
4.9531083183615925 179.82739597945525 0.958179433676191
4.958335873315009 179.54584764870935 0.9583977577071859
4.963563428268425 178.40249477739337 0.9520660176906264
4.968790983221841 176.3100545484186 0.9353176700948206
4.974018538175257 175.7596061705193 0.9220729206518771
4.9792460931286735 178.46379469907737 0.9189530806730856
4.98447364808209 177.05656061553645 0.9035259149694174
4.989701203035506 178.5292574313966 0.8999597500932941
4.994928757988922 182.1154509207041 0.8990582502494623
5.000156312942338 186.48892773404884 0.9001363046093814
5.0053838678957545 191.9997580105953 0.8926728600715857
5.010611422849171 199.88238972234606 0.8923511589350924
5.015838977802587 208.50954605224848 0.8926276981844634
5.021066532756003 213.9771997790301 0.8928090749510113
5.026294087709419 221.92425668694864 0.8976853634774078
5.0315216426628355 223.9462858088054 0.8927336859337348
5.036749197616252 229.69228485355495 0.905277528141898
5.041976752569668 235.70410017831338 0.91495428781164
5.047204307523084 244.09537938297265 0.9328673580877727
5.0524318624765 248.18560088308078 0.9359849050796903
5.0576594174299165 256.2923602890462 0.9399937466172897
5.062886972383333 263.97179382132805 0.9445405662638094
5.068114527336749 269.63505973855183 0.9474985406302819
5.073342082290165 285.6298251192781 0.9670552866633182
5.078569637243581 297.26699122870735 0.9776968772717322
5.0837971921969975 317.0510621154882 1.001431383598092
5.089024747150414 339.88103203243844 1.029981687208105
5.09425230210383 361.23600501330736 1.0558633639083956
5.099479857057246 388.89593119239566 1.092282178345375
5.104707412010662 415.1337938789907 1.1239123933710222
5.109934966964079 446.4911630100196 1.1629847343526891
5.115162521917495 469.05123930110756 1.1882983380474987
5.120390076870911 482.55835459401317 1.20173845910777
5.125617631824327 477.9476584511722 1.19018686570534
5.130845186777743 459.78848680603244 1.1641326062086705
5.13607274173116 435.9414517555986 1.13590504716686
5.141300296684576 410.93886455918135 1.1125979834720967
5.146527851637992 382.6695645621049 1.0862755893879044
5.151755406591408 349.60370708114425 1.0499806987695381
5.156982961544824 318.28356291385717 1.0121931940437168
5.162210516498241 292.45406597628715 0.9850285681644194
5.167438071451657 268.5194927267038 0.960837550166139
5.172665626405073 245.5171823394123 0.9359184727266071
5.177893181358489 227.7334093877414 0.9134584840729152
5.183120736311905 218.1020133974647 0.9019365480425237
5.188348291265322 210.42257245325703 0.8960150580262085
5.193575846218738 209.91679578815456 0.9053927623538287
5.198803401172154 206.71866929719826 0.9084284309901246
5.20403095612557 204.54022822782767 0.9181414631371201
5.209258511078986 201.0138353888597 0.9142560453259616
5.214486066032403 192.29615160619298 0.8976395430123975
5.219713620985819 187.52040932754466 0.8852464058742066
5.224941175939235 183.7337692527053 0.8762032863004076
5.230168730892651 181.9252765069916 0.8790638172938299
5.235396285846067 180.54032261224017 0.8793154318842843
5.240623840799484 184.0932296832953 0.8888031669738125
5.2458513957529 185.827903181887 0.902899385722137
5.251078950706316 185.40660977078844 0.9019963967619152
5.256306505659732 187.21679673631894 0.9183943570925184
5.261534060613148 185.5529661193437 0.9157519812052528
5.266761615566565 183.42187017393002 0.901866963178711
5.271989170519981 180.71573508572502 0.8877286375780217
5.277216725473397 183.48070091220524 0.8979750010746194
5.282444280426813 178.46436331281154 0.8904981034130527
5.2876718353802294 179.50377705686157 0.9001669094144006
5.292899390333646 177.77884935565817 0.8993463919347904
5.298126945287062 175.12746923059353 0.8897984180245231
5.303354500240478 176.8844667023785 0.8900565176867298
5.308582055193894 176.28333266782485 0.8867521649784266
5.3138096101473105 174.65139620100643 0.8774503880752116
5.319037165100727 177.9465756854202 0.8808645159882688
5.324264720054143 174.33958466564007 0.8747292254791135
5.329492275007559 175.23204148150805 0.8785608112032136
5.334719829960975 173.19253718361273 0.8784584605760268
5.3399473849143915 171.87414496602034 0.8807181283037951
5.345174939867808 172.79198747754765 0.8847994111857145
5.350402494821224 170.2415660815473 0.8674972720188624
5.35563004977464 170.39209338595532 0.8630520365997932
5.360857604728056 174.6417374342161 0.8686095959373709
5.3660851596814725 178.18055226002602 0.8741364648685924
5.371312714634889 182.2765960658411 0.8803875726489779
5.376540269588305 184.95524028837917 0.8813892482962368
5.381767824541721 185.1306217655147 0.8838365994112326
5.386995379495137 183.19798504691838 0.8757045148657436
5.3922229344485535 179.57007859015016 0.8610614257189882
5.39745048940197 176.96529690186193 0.856288859348458
5.402678044355386 178.89160481001105 0.8605194684370508
5.407905599308802 181.49839112085604 0.8705560923928605
5.413133154262218 184.8078746720122 0.8789356395828853
5.4183607092156345 186.0475507758202 0.8710792755164828
5.423588264169051 188.40199279517432 0.8625924083456777
5.428815819122467 189.69016225111616 0.8498960017254955
5.434043374075883 189.4772758301826 0.8408236764466447
5.439270929029299 193.39504009049398 0.8391437847125536
5.4444984839827155 197.34248816861145 0.8401790657461109
5.449726038936132 200.5700475397033 0.8473471816578838
5.454953593889548 200.8822698983518 0.8479747541640507
5.460181148842964 197.30355210650234 0.8482356176790777
5.46540870379638 195.81737895601438 0.85825416293404
5.4706362587497965 192.38457300592617 0.8531334332742974
5.475863813703213 190.05941882355148 0.8529787784252026
5.481091368656629 189.00605722486614 0.8515676143456382
5.486318923610045 185.90284880428945 0.8443057695560403
5.491546478563461 182.26455839610048 0.8381352687139324
5.4967740335168775 177.4653660151571 0.8236112781346682
5.502001588470294 177.1217455683389 0.821439756395634
5.50722914342371 175.13992591838533 0.8169380460689987
5.512456698377126 178.22790395627956 0.823542956403095
5.517684253330542 183.19613846455854 0.8487620428372874
5.522911808283959 186.43934205605305 0.8601381179867502
5.528139363237375 187.85252775896925 0.8695444529896558
5.533366918190791 188.22853781139753 0.8724270807662087
5.538594473144207 183.98138517325194 0.8579957464883581
5.543822028097623 183.52948092835783 0.8587123768522519
5.54904958305104 181.09577379736857 0.8498255044900082
5.554277138004456 179.03484087636892 0.8406548275424102
5.559504692957872 178.8257986559285 0.8401789723399713
5.564732247911288 177.3545582736608 0.8370095427822567
5.569959802864704 181.20259587994212 0.8492748568983776
5.575187357818121 183.0491577059471 0.8525778437137513
5.580414912771537 184.95613930617753 0.8460249505733017
5.585642467724953 185.86178774434944 0.8431254528205596
5.590870022678369 185.93237109065817 0.837249415792791
5.596097577631785 184.04964788861676 0.8291270523519249
5.601325132585202 182.98668443007446 0.8155804177068452
5.606552687538618 187.39893870710074 0.8165930442077395
5.611780242492034 193.1645513900207 0.8166304920516585
5.61700779744545 203.09960228205767 0.827315084825735
5.622235352398866 216.4297588681049 0.8354753707816398
5.627462907352283 243.03276259767873 0.8586689433001723
5.632690462305699 288.8815152797523 0.9159496185993712
5.637918017259115 355.4899527270523 0.995335833525191
5.643145572212531 446.5995574998732 1.103080606907874
5.648373127165947 547.206811386604 1.2111224832144543
5.653600682119364 645.1303409402523 1.3087916593460338
5.65882823707278 729.9247829782959 1.3889046404027467
5.664055792026196 786.2929168860758 1.4396618906002108
5.669283346979612 823.571547985019 1.4721427594759438
5.674510901933028 838.1262280726341 1.4823351824207827
5.679738456886445 837.0983175564131 1.4816445605764774
5.684966011839861 826.1777337077538 1.4712290583695407
5.690193566793277 811.8305832882057 1.4567240257557936
5.695421121746693 798.8015886696255 1.4442071516555306
5.700648676700109 786.1555255043745 1.4317285379282443
5.705876231653526 779.1065052004955 1.4259585791383158
5.711103786606942 769.8158629302351 1.4169744608858676
5.716331341560358 767.2034354905495 1.413848368170871
5.721558896513774 769.4478445279716 1.4148138085244881
5.7267864514671905 777.8101578400034 1.4215706380611426
5.732014006420607 786.206975480988 1.4291962378583498
5.737241561374023 801.025755340058 1.4427613867352893
5.742469116327439 826.9848597818908 1.465569955378441
5.747696671280855 869.3107392838897 1.5018513445597468
5.7529242262342715 925.7786325577844 1.5502828838812717
5.758151781187688 990.8651049162829 1.603901010530964
5.763379336141104 1053.7648359239636 1.653637101756125
5.76860689109452 1109.3371139545634 1.6933560032000825
5.773834446047936 1161.0595175943752 1.7320610329584567
5.7790620010013525 1183.4665393192997 1.7479302454895398
5.784289555954769 1159.3750632427768 1.7285809189798198
5.789517110908185 1100.754519656109 1.6809328439507942
5.794744665861601 997.8814903880314 1.6000293990021253
5.799972220815017 875.2388086134902 1.500520425380723
5.8051997757684335 743.057867152956 1.3831616051138846
5.81042733072185 608.8719482842947 1.2539676206166497
5.815654885675266 500.06301257068696 1.1431946864551348
5.820882440628682 406.7963192362629 1.0409946249747979
5.826109995582098 339.61166165341103 0.9626916330068824
5.8313375505355145 296.88603259982773 0.9122920389957481
5.836565105488931 270.78152457623554 0.8824397524893413
5.841792660442347 251.79577744527816 0.8587308574624873
5.847020215395763 239.85281060811025 0.8441659821082439
5.852247770349179 230.3331571287508 0.8311892259333059
5.8574753253025955 222.68616600600183 0.8228756063530531
5.862702880256012 218.11855444251023 0.8214139353137697
5.867930435209428 218.36713343170098 0.8232214619340212
5.873157990162844 215.03914514964984 0.819978954684691
5.87838554511626 214.11379116819472 0.8151106558576989
5.8836131000696765 208.96094227121446 0.8040148530561485
5.888840655023093 208.1859216072255 0.7996945263829649
5.894068209976509 207.16346444478785 0.7960574683900019
5.899295764929925 210.7451390156938 0.7983174332934617
5.904523319883341 211.86586723716152 0.8013358259106443
5.9097508748367575 218.78656497770308 0.8139893978983648
5.914978429790174 224.0560163313732 0.8249296017564599
5.92020598474359 227.97905077334232 0.8289018856961321
5.925433539697006 228.20615654731373 0.8250190683388019
5.930661094650422 230.18591819000622 0.8223099137127086
5.9358886496038386 232.16613014295044 0.8257664797453925
5.941116204557255 236.1613953599402 0.8320063447013706
5.946343759510671 243.3573168464248 0.8440343185590009
5.951571314464087 249.76875429498176 0.8575853151467455
5.956798869417503 254.37624591336268 0.8618759239205047
5.96202642437092 261.739006192768 0.8697379434243513
5.967253979324336 268.679660302283 0.8801172053774019
5.972481534277752 280.56414874289794 0.8951999968099673
5.977709089231168 295.4616952451617 0.9162068020760612
5.982936644184584 311.4277240109088 0.9383116917079961
5.988164199138001 336.0888848724806 0.9695580156299677
5.993391754091417 359.7717023698771 1.0014653207452313
5.998619309044833 385.59657907313516 1.0322497019570498
6.003846863998249 423.6770099048527 1.082728706104111
6.009074418951665 474.4603176717504 1.1461848915532056
6.014301973905082 533.3348870283022 1.2178859734318428
6.019529528858498 614.4387210675002 1.3068511475320244
6.024757083811914 702.1630453097445 1.3983290251376634
6.02998463876533 810.4811384820501 1.4997041975849064
6.035212193718746 957.3685254534458 1.6314302347031817
6.040439748672163 1126.8550993825327 1.7711117648918966
6.045667303625579 1310.0968424156924 1.9092914217083186
6.050894858578995 1505.5468004167967 2.047624519356352
6.056122413532411 1674.021835077383 2.1629911626801683
6.061349968485827 1806.2565977343186 2.251823314193519
6.066577523439244 1889.3975593435407 2.3042752775739173
6.07180507839266 1903.1583577791323 2.3151095553066887
6.077032633346076 1856.9645579228315 2.2897675027876367
6.082260188299492 1764.009973418167 2.2344747729473964
6.087487743252908 1638.8581920501595 2.152297726866306
6.092715298206325 1498.2141059125863 2.05729538357977
6.097942853159741 1365.6658771355137 1.966161959818743
6.103170408113157 1243.1774691433118 1.8818141092028777
6.108397963066573 1131.8141906697517 1.7982421946641658
6.113625518019989 1030.6612271567815 1.7172034610728988
6.118853072973406 940.6924785437423 1.6407719366259281
6.124080627926822 860.9081933232013 1.5699933008416966
6.129308182880238 786.8963939052773 1.5046649448054052
6.134535737833654 719.9989833001501 1.442792304345757
6.1397632927870704 653.2590055537105 1.375340655073104
6.144990847740487 595.6285934521266 1.3157271768573737
6.150218402693903 544.286165170714 1.2614987251786127
6.155445957647319 495.90781622234465 1.206026869851245
6.160673512600735 453.225663325575 1.1572083350375157
6.1659010675541515 416.51400167581124 1.112076675686062
6.171128622507568 391.1472522892658 1.0821333545502412
6.176356177460984 368.95591659547415 1.055976686397435
6.1815837324144 344.5984378835616 1.0241312528061426
6.186811287367816 323.9262513747107 1.0009584214507488
6.1920388423212325 309.040763238673 0.9835274649242257
6.197266397274649 299.2820451804781 0.9741822998754804
6.202493952228065 295.82420867375725 0.9740793763126846
6.207721507181481 284.79289557124105 0.9486821581675409
6.212949062134897 277.30531393031225 0.9332709519137142
6.2181766170883135 263.0134556540285 0.90921983751518
6.22340417204173 256.77420520196506 0.8998360368790755
6.228631726995146 254.5320610936934 0.8965834017052433
6.233859281948562 251.65409904956084 0.8928491730695314
6.239086836901978 245.59422909208848 0.8790317743445596
6.2443143918553945 236.4170784909555 0.8612658158891774
6.249541946808811 233.7587328560188 0.8560228816304117
6.254769501762227 232.78867339970049 0.8550809257406753
6.259997056715643 234.82859154680906 0.8562601364528147
6.265224611669059 232.51012512109207 0.8515560143626488
6.2704521666224755 229.42276313412387 0.8518105594987063
6.275679721575892 225.2967850307092 0.8410216957019614
6.280907276529308 227.53107617236748 0.8500421433076606
6.286134831482724 229.2027059597919 0.8556406740257954
6.29136238643614 228.00388643818494 0.8536674768675667
6.2965899413895565 226.10799904549998 0.8511377874328933
6.301817496342973 225.23186608310155 0.8476994316398102
6.307045051296389 223.5761822152887 0.8413897293709524
6.312272606249805 221.3366714312382 0.8384849400991359
6.317500161203221 217.75621884755859 0.8341476744780181
6.3227277161566375 218.87411093513154 0.835541861536116
6.327955271110054 217.23327071995757 0.8277471319063293
6.33318282606347 216.48207104064537 0.8230151592166479
6.338410381016886 214.74566954338857 0.8210683632596601
6.343637935970302 214.2775043777199 0.8176971802590574
6.3488654909237185 216.01256162136747 0.8215584341166522
6.354093045877135 219.41149292201644 0.8290505200623096
6.359320600830551 219.25363278882884 0.8193383571034201
6.364548155783967 221.05147632923698 0.8223424691449135
6.369775710737383 220.2176236105525 0.817283993262337
6.3750032656908 215.47141376111367 0.8123850854434456
6.380230820644216 214.30035400669163 0.8108294398188799
6.385458375597632 211.05107965839946 0.8041749428047389
6.390685930551048 213.9422566557656 0.8082205094249519
6.395913485504464 214.75825840145757 0.8100401912261778
6.401141040457881 212.20772395204446 0.8098802353671121
6.406368595411297 207.01550899953864 0.8019885245887943
6.411596150364713 208.25455590088964 0.8011816469181771
6.416823705318129 209.71059562852577 0.8000882552954861
6.422051260271545 215.65501486014415 0.814011937332689
6.427278815224962 217.68495366239264 0.8196548477078812
6.432506370178378 215.29324851312316 0.8118683237064598
6.437733925131794 216.56604418067275 0.8096322170037921
6.44296148008521 220.1048389407839 0.810813234962788
6.448189035038626 220.0876420654324 0.8085336451565609
6.453416589992043 220.86361553842 0.8060270496701751
6.458644144945459 221.8696338145735 0.8070289865590962
6.463871699898875 224.98977804797462 0.8128249159118487
6.469099254852291 232.94372544327786 0.8298599374373072
6.474326809805707 237.67615891183317 0.8384081849069502
6.479554364759124 240.50099067880953 0.8370075822145793
6.48478191971254 239.01765671822596 0.8304365363686235
6.490009474665956 243.15620973692793 0.8300031165930496
6.495237029619372 244.87056922651772 0.8267374683185278
6.500464584572788 249.8976336333864 0.8262447564505141
6.505692139526205 256.53186375032 0.8294719133114792
6.510919694479621 262.3826138292591 0.8367036918641053
6.516147249433037 271.84005024902234 0.8482399122626241
6.521374804386453 284.4261780405973 0.8670151332633869
6.526602359339869 300.4812747334441 0.8854979190297041
6.531829914293286 325.7437000294823 0.9142208850680157
6.537057469246702 352.6084065370029 0.9427370821541796
6.542285024200118 385.10490695800877 0.9775861548014049
6.547512579153534 421.623529472247 1.0187170401878878
6.55274013410695 454.28123422079096 1.0549278214536573
6.557967689060367 485.72430768355616 1.0882936427894543
6.563195244013783 505.9542467880418 1.108678879204106
6.568422798967199 521.7805314069221 1.1253361628234868
6.573650353920615 523.5411232974278 1.1247767299282496
6.5788779088740315 517.4962209990113 1.1168711422877213
6.584105463827448 501.5043331018487 1.099621969358377
6.589333018780864 477.47889111224083 1.0733674035166434
6.59456057373428 455.09317700216775 1.0481917908967266
6.599788128687696 428.8014972457435 1.0187533295670304
6.6050156836411125 406.9597483579859 0.9958109007634732
6.610243238594529 380.7619981540385 0.9686699030921134
6.615470793547945 354.31227503628475 0.9368530108090721
6.620698348501361 333.73959831403454 0.9118364294163452
6.625925903454777 316.453296071268 0.8889698341892909
6.6311534584081935 305.30284335573464 0.8756906435023559
6.63638101336161 296.8098078296058 0.8660926490706014
6.641608568315026 291.19832979794677 0.8595505203164419
6.646836123268442 286.54009711753565 0.8543968273580664
6.652063678221858 275.5272083489046 0.8416090984463154
6.6572912331752745 268.2043273248908 0.8308502784037279
6.662518788128691 262.39982221684363 0.8249816751233356
6.667746343082107 259.6716676831381 0.8220422336636093
6.672973898035523 260.91515821675597 0.8233779865747989
6.678201452988939 255.6884520429812 0.8180724972052323
6.6834290079423555 247.90847376036353 0.8064645550577894
6.688656562895772 248.14952645455048 0.8077421368623847
6.693884117849188 245.73751038823866 0.8059109776442794
6.699111672802604 245.12997195836513 0.8069449686917741
6.70433922775602 240.22073497398367 0.7991286716447595
6.7095667827094365 236.60048882347428 0.7961967036019812
6.714794337662853 235.13551986504024 0.7954040160106884
6.720021892616269 235.5001597927839 0.798029419300072
6.725249447569685 234.4580406317664 0.7954939884802077
6.730477002523101 233.430148498367 0.792231710657806
6.7357045574765175 236.59933630216557 0.7955952469855297
6.740932112429934 234.0459994361864 0.7886998956298084
6.74615966738335 236.20672326393648 0.7929125837665073
6.751387222336766 236.96653597719384 0.7943045191996414
6.756614777290182 235.5334582105195 0.7914225129770079
6.7618423322435985 235.30266945729238 0.7922731468304519
6.767069887197015 238.2977906885714 0.8024583732401824
6.772297442150431 239.61477026770277 0.8033806793018764
6.777524997103847 242.79843034694872 0.8115230705182068
6.782752552057263 241.71319609642367 0.8052604495522631
6.7879801070106796 237.66412950585868 0.7948393105746667
6.793207661964096 233.3138349121207 0.7863002711237093
6.798435216917512 231.52888100735433 0.7831320298987678
6.803662771870928 236.00590929132258 0.788273701436873
6.808890326824344 245.08332029199826 0.8028277513568424
6.814117881777761 248.56509275121573 0.8063978304167281
6.819345436731177 248.04524890931023 0.804180385407023
6.824572991684593 246.59815441577814 0.8026514286512865
6.829800546638009 244.2175820025979 0.799092514373947
6.835028101591425 241.8763368052965 0.7952466943646199
6.840255656544842 242.8499477998379 0.7962978185530825
6.845483211498258 241.50992772617957 0.7913170655967784
6.850710766451674 243.49620538307175 0.7925961494655027
6.85593832140509 249.71255519326493 0.7997481429371606
6.861165876358506 249.13945246919778 0.7971836591229722
6.866393431311923 250.48761377635384 0.7978467879610248
6.871620986265339 251.8482091468763 0.7979071558421017
6.876848541218755 255.29100867371733 0.8056392299984408
6.882076096172171 260.64913128070754 0.814928424333619
6.887303651125587 265.91559905879143 0.8195582802256642
6.892531206079004 265.3569516731345 0.8136128593408781
6.89775876103242 264.2032024736582 0.8090295495130456
6.902986315985836 265.2719322299161 0.8080904427397989
6.908213870939252 269.59483806771004 0.8130931763047679
6.913441425892668 273.3040456402861 0.8166620570096629
6.918668980846085 278.55857028394496 0.822659697406886
6.923896535799501 280.2007862980599 0.8219522367814881
6.929124090752917 286.26415103698525 0.8306503927788504
6.934351645706333 290.09764445758344 0.8372559813041364
6.939579200659749 295.33762374323373 0.8452960044666535
6.944806755613166 300.0219032341678 0.8494962297095338
6.950034310566582 304.6147561156599 0.8506746795967017
6.955261865519998 306.4884560230419 0.8458970472756611
6.960489420473414 315.82210310250883 0.856097004872153
6.96571697542683 322.6134722743135 0.8609183783563624
6.970944530380247 331.79695346983505 0.8685831724045988
6.976172085333663 344.6697492496149 0.8813174306667492
6.981399640287079 362.1954665277633 0.8994486466990214
6.986627195240495 387.34212451418097 0.9294872373737916
6.9918547501939114 416.5765151097011 0.9628012662366903
6.997082305147328 458.58406692899104 1.0083072562583397
7.002309860100744 514.9422882460707 1.0669956593967933
7.00753741505416 596.3117551070545 1.1455521545577445
7.012764970007576 709.2476530584116 1.2462097950705533
7.0179925249609925 844.9899372840867 1.3573049541070876
7.023220079914409 992.3252712435346 1.469551402898578
7.028447634867825 1127.4330405376263 1.564066084088318
7.033675189821241 1235.3201241037834 1.6377329776354694
7.038902744774657 1290.3661360469346 1.6721748109112482
7.0441302997280735 1289.2512716194792 1.6706148546626727
7.04935785468149 1241.4549961291982 1.6368167764252213
7.054585409634906 1169.348552514054 1.5864399928059387
7.059812964588322 1085.4481729205686 1.528953648335954
7.065040519541738 1004.6612049592308 1.4720609442090709
7.0702680744951545 925.3475838950665 1.4129540844437956
7.075495629448571 857.3200910721731 1.3585260194094513
7.080723184401987 801.3595953391962 1.3131049431985955
7.085950739355403 758.4934940744355 1.277149102595912
7.091178294308819 723.739747334911 1.2466518010223504
7.0964058492622355 692.2753613007536 1.2186852055293995
7.101633404215652 661.0979774759074 1.1914512666585324
7.106860959169068 633.8260594509405 1.1676225331593637
7.112088514122484 606.3819387855 1.1426570834158682
7.1173160690759 580.9863218742597 1.1180703964260945
7.1225436240293165 565.6112207116945 1.1050038748418145
7.127771178982733 543.648795336667 1.0828625285808082
7.132998733936149 527.7222305588551 1.0677852735279616
7.138226288889565 510.2386261613031 1.048848152551135
7.143453843842981 499.55868701800716 1.0378949816410488
7.1486813987963975 492.8019878862794 1.0319556391605218
7.153908953749814 493.1587721294885 1.0325027211446327
7.15913650870323 496.40298802406085 1.035602560582183
7.164364063656646 498.4799648920213 1.0367321857994505
7.169591618610062 508.4357036871005 1.0434099449622893
7.1748191735634785 524.6871397008572 1.0581235307626546
7.180046728516895 555.5471666996599 1.0882663518034938
7.185274283470311 601.42029547045 1.1329729846984742
7.190501838423727 664.7177727918084 1.1902470601835915
7.195729393377143 759.8496273741616 1.2699624190321155
7.2009569483305595 899.7105223871174 1.3802803902933445
7.206184503283976 1092.8587999449414 1.5198894161340597
7.211412058237392 1353.7952965197076 1.6896163391920587
7.216639613190808 1672.4662154586301 1.8763600809028766
7.221867168144224 2054.969557072384 2.077661276494431
7.227094723097641 2444.5622804833047 2.2652304473204237
7.232322278051057 2757.5959954347904 2.4052041789975203
7.237549833004473 2911.776163942371 2.468149461407895
7.242777387957889 2864.0167478160024 2.4464037439475237
7.248004942911305 2638.2804215955957 2.3444173562996844
7.253232497864722 2295.6445345846228 2.185662152593376
7.258460052818138 1900.8386992019957 1.9885636473529362
7.263687607771554 1520.1829867748327 1.779030327803744
7.26891516272497 1189.2460914413296 1.573513108142585
7.274142717678386 935.2068255903679 1.3957266707418445
7.279370272631803 747.103870106182 1.2483999553095353
7.284597827585219 612.9115563338752 1.1334748702244273
7.289825382538635 527.4102047482982 1.053341139800611
7.295052937492051 471.8793086384179 0.9968420763795452
7.300280492445467 434.7385619871479 0.9589253475296223
7.305508047398884 406.3910193185241 0.9294063653122545
7.3107356023523 391.6116781486411 0.9138034513362904
7.315963157305716 380.0584548572124 0.9027096632273743
7.321190712259132 368.05649205696216 0.8883119568623188
7.326418267212548 363.8468060650014 0.8842996422475934
7.331645822165965 356.7830675219655 0.87628489610778
7.336873377119381 351.59839418341056 0.8697196890719279
7.342100932072797 346.17037700505944 0.8634672975795455
7.347328487026213 344.2501026129511 0.8606292296744317
7.352556041979629 341.3835826846536 0.857918578879084
7.357783596933046 336.9099540971956 0.8513162429781899
7.363011151886462 336.79075389730104 0.8490489040891775
7.368238706839878 333.2765327647677 0.8442344639831284
7.373466261793294 335.75318742966897 0.8468245987535445
7.37869381674671 333.9039127455083 0.8445283303787445
7.383921371700127 331.8482614941794 0.8423312634680163
7.389148926653543 326.4549906457517 0.8365915277506664
7.394376481606959 322.46882343484225 0.8303714417733472
7.399604036560375 324.063539669394 0.8321178564136781
7.4048315915137914 330.21693761469334 0.8388412992977747
7.410059146467208 330.9699261021918 0.84059524214614
7.415286701420624 334.12273674502956 0.8463123925283221
7.42051425637404 336.5706628978726 0.8495552058926825
7.425741811327456 335.66704320816876 0.8486980539357922
7.4309693662808725 340.3309341617442 0.8540363378176176
7.436196921234289 338.9699715470464 0.8528257191224222
7.441424476187705 339.2857944168891 0.8510908153934578
7.446652031141121 344.0599245956495 0.8553729414537667
7.451879586094537 346.5138420236885 0.8580980078739211
7.4571071410479535 354.19458888212836 0.8658108200678973
7.46233469600137 356.63426747868954 0.8669120326143422
7.467562250954786 361.6224954725521 0.8713366746275488
7.472789805908202 368.88137538964884 0.8792842805302993
7.478017360861618 374.31448271935835 0.8853669782972342
7.4832449158150345 384.36790295407917 0.8951213877005929
7.488472470768451 393.5207577679306 0.9036448145707634
7.493700025721867 403.3876665382181 0.913174030175539
7.498927580675283 418.2475226642774 0.9277667373284609
7.504155135628699 431.30547075904127 0.9398701099654264
7.5093826905821155 451.4279617553557 0.9589355303436933
7.514610245535532 470.86645149741327 0.9779240156790573
7.519837800488948 489.0616266329071 0.9959581677582852
7.525065355442364 502.27087020659445 1.0097363989069328
7.53029291039578 508.6368632643394 1.0152010432541059
7.5355204653491965 513.8772485822328 1.0205373935820645
7.540748020302613 511.34127297319986 1.0172872880609787
7.545975575256029 506.3366952902671 1.01046777846622
7.551203130209445 498.26818256047915 1.0019715812511627
7.556430685162861 490.20280729134936 0.9937882517133965
7.5616582401162775 489.24027575756605 0.99355105550242
7.566885795069694 482.80033591261446 0.9869364458912995
7.57211335002311 474.88546991046485 0.9784852098586378
7.577340904976526 464.1207668212568 0.9673332551785064
7.582568459929942 452.18740034382444 0.9550306440417119
7.5877960148833585 444.0675037786258 0.9470518243146903
7.593023569836775 434.8688846694647 0.9385798122210351
7.598251124790191 427.7953254344903 0.9305401804576481
7.603478679743607 423.4349407338355 0.9258755328845347
7.608706234697023 420.9621635478432 0.9202642921276365
7.6139337896504395 421.70986879014043 0.920181314958909
7.619161344603856 421.7947093707359 0.9202347631248252
7.624388899557272 426.94435036794306 0.9277917654517202
7.629616454510688 430.77723231962693 0.9329098292512132
7.634844009464104 433.03072660745767 0.9340480553622117
7.6400715644175206 434.92816423268226 0.9345505130704889
7.645299119370937 440.42723003971844 0.9382492807558166
7.650526674324353 448.76656494015003 0.9447949038556829
7.655754229277769 457.4405251716959 0.9537053984929328
7.660981784231185 465.59984377923143 0.961525996507091
7.666209339184602 478.74050366209934 0.9736205991187092
7.671436894138018 492.50221836634637 0.9878447823739481
7.676664449091434 506.39577770328617 1.0003091133318656
7.68189200404485 517.7264319334708 1.011505327607723
7.687119558998266 522.5461576614246 1.015837543490624
7.692347113951683 524.821187073248 1.0174788236884043
7.697574668905099 527.3924382352678 1.0198856576695732
7.702802223858515 528.9436362532352 1.02060203831565
7.708029778811931 530.2340801568301 1.0218784186704992
7.713257333765347 530.9130770439842 1.0222395153522383
7.718484888718764 521.7089115883634 1.0118216348892988
7.72371244367218 510.6800464541808 1.0014579428744155
7.728939998625596 500.4185574229925 0.9900852860210548
7.734167553579012 493.2166288426519 0.9838914035847258
7.739395108532428 487.28326697373205 0.9775793649279063
7.744622663485845 484.91582829696637 0.9740076322175741
7.749850218439261 491.0446873516759 0.9797311177837325
7.755077773392677 492.36656250396493 0.9808049593228277
7.760305328346093 493.9185917178094 0.9833512121233524
7.765532883299509 491.5001542777173 0.9813410437388763
7.770760438252926 482.3690664856361 0.9713364341188789
7.775987993206342 479.7545652418494 0.9680207515943782
7.781215548159758 479.3169292887025 0.9670041061289665
7.786443103113174 474.9809229106051 0.9633201176665342
7.79167065806659 467.4090244700166 0.95517708845098
7.796898213020007 457.073752577836 0.9441734872893576
7.802125767973423 447.0869494862619 0.9340760817820226
7.807353322926839 441.1653969868457 0.9280635496340631
7.812580877880255 433.72485182768685 0.920269984549901
7.817808432833671 427.3653302111311 0.9131038415764843
7.823035987787088 422.68281316322833 0.9090989908672975
7.828263542740504 418.2447966738765 0.9055877584416483
7.83349109769392 416.8910539975179 0.9038363956427633
7.838718652647336 416.3912773011729 0.9029220912448506
7.8439462076007525 416.12883389551155 0.9006465868009821
7.849173762554169 421.4052146888612 0.9059667163852679
7.854401317507585 424.40536719298615 0.909273669765919
7.859628872461001 428.8568910556571 0.9133619733961621
7.864856427414417 428.99645384108607 0.9120998186448459
7.8700839823678335 428.0903155802656 0.9090643146753822
7.87531153732125 429.51804632000653 0.9103486056471184
7.880539092274666 432.261200110628 0.9125818111529839
7.885766647228082 438.3283104527669 0.9198083102483009
7.890994202181498 443.06383357762843 0.9249745235445368
7.8962217571349145 448.62421784431683 0.9306413122475042
7.901449312088331 453.9797873410009 0.9351589001961015
7.906676867041747 458.5772960520529 0.9387259086648998
7.911904421995163 459.94432163283943 0.939665208578282
7.917131976948579 459.7671309703417 0.9387537850757094
7.9223595319019955 468.165653111806 0.9476137454708629
7.927587086855412 471.01479852312025 0.9499173259347629
7.932814641808828 474.9336958757545 0.9520805427092687
7.938042196762244 483.1420248018477 0.958317314263498
7.94326975171566 488.70326599127344 0.9631987728657982
7.9484973066690765 499.2369443036232 0.9735100836115431
7.953724861622493 510.2585539195301 0.9837541560225569
7.958952416575909 520.054456221125 0.9927681415977504
7.964179971529325 533.9946431479498 1.0052711218782255
7.969407526482741 543.1169291330347 1.0128330208802123
7.9746350814361575 551.5531591382337 1.0191478332823303
7.979862636389574 561.3925147408576 1.0278221527592386
7.98509019134299 569.7717037624064 1.035179815743052
7.990317746296406 578.7483342452265 1.0435855358802586
7.995545301249822 586.9226542493944 1.0512316598062925
8.000772856203238 588.0011708057467 1.0505575468756423
8.006000411156654 591.754326725595 1.0547601593551374
8.01122796611007 594.4322263745868 1.0569565425699068
8.016455521063486 593.4769471137926 1.0561777750533161
8.021683076016902 594.0072188488297 1.0551529527717949
8.026910630970319 596.1863186207224 1.0553431212000013
8.032138185923735 601.0719173353916 1.0586439442007136
8.037365740877151 612.0090651247475 1.0687470766539886
8.042593295830567 622.7228321606506 1.0779657683271502
8.047820850783983 630.734311457351 1.085297052016988
8.0530484057374 639.9320180040371 1.0917841926618552
8.058275960690816 649.0878820840869 1.0990284772318528
8.063503515644232 655.0901227314819 1.103162607742043
8.068731070597648 667.0919185076683 1.1130220091406378
8.073958625551064 675.6421594177318 1.1196436303984763
8.07918618050448 688.1183157503175 1.1305654446048214
8.084413735457897 695.3960326918427 1.1350762242720314
8.089641290411313 701.4871934173633 1.1394411769092232
8.09486884536473 703.37926734906 1.1395833745402992
8.100096400318145 707.1470430503535 1.143209206186852
8.105323955271562 705.0322419193366 1.1410420976163405
8.110551510224978 702.4525036582688 1.138124549641301
8.115779065178394 697.9071025863092 1.133909392390124
8.12100662013181 698.1202280428573 1.134174039878192
8.126234175085226 700.461891990473 1.135813642737686
8.131461730038643 702.2724798604222 1.1359740918654202
8.136689284992059 709.8282915845914 1.1400958076041032
8.141916839945475 713.2109519232149 1.1422249337990338
8.147144394898891 725.0568351834928 1.1523292536284762
8.152371949852308 741.9136350652356 1.1658865364143567
8.157599504805724 754.0819482864022 1.1754678211938874
8.16282705975914 772.2557859914522 1.1884119701850897
8.168054614712556 782.3758283822901 1.1950311879121334
8.173282169665972 794.5052901373003 1.2037064795993813
8.178509724619389 798.8342655421982 1.2068525534929353
8.183737279572805 802.1131404458796 1.2106408618982223
8.188964834526221 799.0296515525739 1.2064785492400698
8.194192389479637 795.312089557941 1.2030091459137222
8.199419944433053 785.6967747071511 1.1937859243746585
8.20464749938647 774.5797197481369 1.186041192631545
8.209875054339886 756.636820563475 1.172376866445835
8.215102609293302 743.7188283339086 1.1625966494809628
8.220330164246718 725.2544323931444 1.147274530347711
8.225557719200134 716.4187985694932 1.1405359331337086
8.23078527415355 706.2830769382199 1.1325659367756316
8.236012829106967 696.3696745762146 1.1238916456720822
8.241240384060383 685.3347399793398 1.1141458395092123
8.2464679390138 677.1198169796913 1.1065206577082187
8.251695493967215 672.4243180031266 1.1022869062801472
8.256923048920632 669.1499914991156 1.0982320660999694
8.262150603874048 667.9363987862704 1.0971230595191441
8.267378158827464 662.1819139639038 1.0927093610836152
8.27260571378088 660.8527128821767 1.0913324770306423
8.277833268734296 657.4904913381461 1.0880316391460856
8.283060823687713 652.3310313953331 1.0835253143838386
8.288288378641129 652.845951084936 1.0843845290758878
8.293515933594545 653.7713759317036 1.085542482281268
8.298743488547961 657.8099581828858 1.0879504543607807
8.303971043501377 666.6449415663149 1.0948568777043615
8.309198598454794 671.6067171749087 1.0973579832094555
8.31442615340821 678.1542765493662 1.1020189818294934
8.319653708361626 683.8585504481734 1.1049483211904239
8.324881263315042 686.3963297826778 1.106907412242108
8.330108818268458 691.2448755085868 1.1104478501682218
8.335336373221875 698.0956567438856 1.1153601729624698
8.34056392817529 708.4953361967415 1.122646746326833
8.345791483128707 714.547433954275 1.1270880070246472
8.351019038082123 716.379084677903 1.127886552605011
8.35624659303554 716.3980024403803 1.127250589273479
8.361474147988956 720.7784430866253 1.1301919208769884
8.366701702942372 724.0555295015015 1.1319542777052696
8.371929257895788 735.0207339740823 1.1410745819378725
8.377156812849204 741.5769832967678 1.1464117885988214
8.38238436780262 753.496857087245 1.1571799597619143
8.387611922756037 754.7209827022439 1.1575064504359747
8.392839477709453 751.9836804128148 1.1550848022466447
8.398067032662869 744.5064572605303 1.148634335076846
8.403294587616285 733.1778274066245 1.139259729083473
8.408522142569701 722.76275275259 1.1295545597189685
8.413749697523118 714.9658550641661 1.1221646970585155
8.418977252476534 705.4798950596296 1.1147362809861197
8.42420480742995 693.368953242144 1.105735811953951
8.429432362383366 681.0589970571366 1.0962712199264488
8.434659917336782 667.1333876831881 1.084672000963143
8.439887472290199 653.7229673596096 1.07190280623045
8.445115027243615 643.4967313054926 1.063022485641432
8.450342582197031 631.3026984398399 1.0529777003208238
8.455570137150447 624.9670678041452 1.047949598471166
8.460797692103863 625.4755959950771 1.0491719642271256
8.46602524705728 620.1628255683067 1.0446154748195184
8.471252802010696 614.6231865787888 1.0392598540970446
8.476480356964112 604.5436144676788 1.029273842234245
8.481707911917528 596.4241546015904 1.0217817920746541
8.486935466870944 588.6190101268963 1.0158704647792622
8.49216302182436 588.0825958927468 1.015660153751872
8.497390576777777 586.0941514977153 1.0132442477586914
8.502618131731193 582.4955824730132 1.0085915893103576
8.50784568668461 577.6981187817503 1.0037934018640073
8.513073241638025 574.1350456370311 1.0008874137825505
8.518300796591442 574.6686148534664 1.0016611844024528
8.523528351544858 571.987271117133 0.9985379630847095
8.528755906498274 570.0495812948392 0.9961049254982105
8.53398346145169 565.8829981300976 0.9927523409188707
8.539211016405106 557.9806114078145 0.9870332791847384
8.544438571358523 560.1098038350931 0.9897168760671049
8.549666126311939 559.1490023713775 0.9890324181791192
8.554893681265355 557.9129506135422 0.9869950142321106
8.560121236218771 553.9939916625501 0.9809408000531966
8.565348791172188 550.3941564009604 0.9763709284732123
8.570576346125604 551.7886932435596 0.9769998177288074
8.57580390107902 555.4003993420943 0.980155986911421
8.581031456032436 559.206807238802 0.9841468763370266
8.586259010985852 559.0958305204919 0.9833858801078084
8.591486565939269 560.5363531511427 0.9847837032986384
8.596714120892685 561.4053726793643 0.9850349749153173
8.601941675846101 559.376095176732 0.9823701374881787
8.607169230799517 559.1025284503547 0.9814016114354823
8.612396785752933 556.5850798711507 0.9794218376172392
8.61762434070635 555.0017177065743 0.977657847969557
8.622851895659766 555.8131023582521 0.9793501215718851
8.628079450613182 557.3455508942061 0.9808399904462956
8.633307005566598 558.9070628795711 0.9817610550277067
8.638534560520014 562.055309793911 0.9843601174480751
8.64376211547343 568.3668915709964 0.9894413199480405
8.648989670426847 573.4771895403408 0.9923103257539635
8.654217225380263 577.1574941989624 0.9948808322071013
8.65944478033368 583.2518080409226 0.9995307630881264
8.664672335287095 589.9984405193503 1.004569106348134
8.669899890240512 601.0225311871058 1.0142777965089014
8.675127445193928 607.2534701009467 1.0193591589539057
8.680355000147344 612.4120114975085 1.0226474803686567
8.68558255510076 621.4015892127171 1.0292740266886957
8.690810110054176 631.446144749373 1.037293607355163
8.696037665007593 641.6578925873868 1.0446734416969925
8.701265219961009 653.6828712832149 1.0543363064434241
8.706492774914425 663.8795884055766 1.062407709412932
8.711720329867841 675.0622938124213 1.0725071751104465
8.716947884821257 682.8797174610712 1.0774448033974617
8.722175439774674 688.1637333101407 1.0807381410036383
8.72740299472809 684.404668635027 1.0765551970604543
8.732630549681506 683.6967413790321 1.0771592539657444
8.737858104634922 681.8987227396573 1.0762166789479903
8.743085659588338 678.8532236456907 1.073399140725289
8.748313214541755 679.6320559479449 1.0743347845115414
8.75354076949517 674.7742494832055 1.070696318005829
8.758768324448587 671.9681655460909 1.0684324864699002
8.763995879402003 662.6668520791314 1.0598425738150892
8.76922343435542 654.6290711074395 1.052982011563262
8.774450989308836 647.3151397622313 1.0470171329623819
8.779678544262252 637.4934230322197 1.0379407729616312
8.784906099215668 630.1145777237442 1.029872275979737
8.790133654169084 624.0487551427827 1.0239282608278546
8.7953612091225 618.0075586086876 1.0191416301269807
8.800588764075917 609.1286502834685 1.0122282644907554
8.805816319029333 605.0717948469751 1.008360765392215
8.811043873982749 596.5106588653051 1.0008837810353644
8.816271428936165 591.4477169101101 0.9959755159115334
8.821498983889581 587.0797397104883 0.9929211238316058
8.826726538842998 583.6216015975375 0.9907043834244378
8.831954093796414 582.1935794735198 0.9899246899802464
8.83718164874983 574.6921662789235 0.9824012657297713
8.842409203703246 566.5345998112772 0.9744033684572011
8.847636758656662 558.0500441503913 0.9664791652939294
8.852864313610079 556.8911548015243 0.9658334064724656
8.858091868563495 563.3909995918167 0.971322912121889
8.863319423516911 566.8670462558033 0.9740067603770012
8.868546978470327 571.1517513876013 0.9770631588332298
8.873774533423743 569.6512796037009 0.9750050996729265
8.87900208837716 564.7015444437288 0.9712472718170998
8.884229643330576 564.0922167247683 0.9703187730223193
8.889457198283992 561.404366853162 0.9675337794850337
8.894684753237408 559.2771727467207 0.9657468197501257
8.899912308190824 562.9053799262887 0.9690945566791956
8.90513986314424 560.4644497734471 0.9663242895719042
8.910367418097657 561.5825839811808 0.9667378630928967
8.915594973051073 560.6540450297742 0.9646945875297113
8.92082252800449 566.7883402798253 0.9682214559702512
8.926050082957905 571.2699383577656 0.9707449462105777
8.931277637911322 579.5343326208844 0.9772507629360789
8.936505192864738 583.3934451051791 0.9808896466629259
8.941732747818154 581.0478256190628 0.9796069019333704
8.94696030277157 580.5809319074119 0.9790126252623425
8.952187857724986 580.8696017163394 0.9789642075410661
8.957415412678403 581.7580687357371 0.9799077400237999
8.962642967631819 589.4487562917275 0.9856535031047416
8.967870522585235 593.9785065329669 0.9897473750642529
8.973098077538651 597.0052763449147 0.9918263981231101
8.978325632492067 596.5594522254878 0.991798632176017
8.983553187445484 597.7788720911482 0.9920064937601919
8.9887807423989 602.7703667849283 0.9944941981654715
8.994008297352316 607.1362589021294 0.997655608299548
8.999235852305732 610.6755512583871 1.000883661189022
9.004463407259149 614.9911009252666 1.004463796321695
9.009690962212565 618.121507169592 1.0065938830185441
9.014918517165981 630.2782645713685 1.016162373755501
9.020146072119397 644.5371160242578 1.0272943830069825
9.025373627072813 656.0481495067853 1.0353517816695248
9.03060118202623 670.014292244307 1.0445249765752023
9.035828736979646 682.7728397048854 1.0543112716768281
9.041056291933062 694.970933368739 1.0635306309175487
9.046283846886478 711.3993328488459 1.0764279235580163
9.051511401839894 726.2856870231707 1.087110545725137
9.05673895679331 747.4729519156239 1.1023379334012875
9.061966511746727 770.604655901039 1.1192354978893164
9.067194066700143 794.338444753138 1.1361029313259152
9.07242162165356 819.7529637041422 1.1533902271521475
9.077649176606975 836.7522741925623 1.1642282144025575
9.082876731560392 853.4923418245371 1.1754461480353635
9.088104286513808 868.3184464171226 1.1846769280647491
9.093331841467224 873.8910865079617 1.1876853731919967
9.09855939642064 879.1438730208835 1.1906636795579384
9.103786951374056 872.0927042782508 1.1841498621343307
9.109014506327473 864.3952757202269 1.177626034505469
9.114242061280889 857.5251362499149 1.1729253129277835
9.119469616234305 852.9789726091025 1.169983670898709
9.124697171187721 850.542547788995 1.168086580018836
9.129924726141137 850.5910426322481 1.167780061018735
9.135152281094554 853.6832158354047 1.1695401780634187
9.14037983604797 865.633677704288 1.178012570086113
9.145607391001386 884.7900011603289 1.189894183293921
9.150834945954802 910.5756283393982 1.2071622427938546
9.156062500908218 941.9968506773871 1.2281414441610292
9.161290055861635 975.7651796189987 1.2609279777276388
9.16651761081505 1014.1914082341913 1.2924774424982226
9.171745165768467 1047.9330189079699 1.31899805666753
9.176972720721883 1073.7694155039785 1.339034806114517
9.1822002756753 1085.0378266915116 1.3493062011692345
9.187427830628716 1087.1395889792623 1.3537610041624917
9.192655385582132 1078.4535919746183 1.350670061087322
9.197882940535548 1067.0665428046707 1.3453388426889024
9.203110495488964 1055.8568549596189 1.3406251853074154
9.20833805044238 1043.6660006631796 1.3362125850475188
9.213565605395797 1036.68044943165 1.3338975191611087
9.218793160349213 1024.226241179459 1.328015367821341
9.224020715302629 1012.94607649651 1.3220714190778933
9.229248270256045 1007.6364041546317 1.3198755386804895
9.234475825209461 1001.4715598468262 1.317649245489705
9.239703380162878 1000.999805758567 1.3189484765594108
9.244930935116294 1003.5386998797162 1.3213802948631093
9.25015849006971 1005.2140749646094 1.3241381863958288
9.255386045023126 1008.0969325233038 1.326389483222344
9.260613599976542 1016.9627969055937 1.3331758389793729
9.265841154929959 1030.8942901066303 1.3451088726427411
9.271068709883375 1044.2565643009102 1.3550599379367891
9.276296264836791 1062.8289796902877 1.369067826253007
9.281523819790207 1081.818346289772 1.3827777827849514
9.286751374743623 1092.8688912527189 1.390792756987599
9.29197892969704 1110.368688220487 1.4037066757259615
9.297206484650456 1114.6406623989392 1.4066435648018756
9.302434039603872 1111.3093727706855 1.404817251509107
9.307661594557288 1096.5333086295625 1.3975472950458896
9.312889149510704 1060.2921345281122 1.3767342751150011
9.31811670446412 1012.5525601293148 1.346441508399848
9.323344259417537 965.2644309598277 1.3165386195623456
9.328571814370953 916.7904738648126 1.2838834629307152
9.33379936932437 875.0708386815679 1.2551561184400457
9.339026924277785 829.9869008876179 1.2226441260666692
9.344254479231202 784.3059337497905 1.188982526531596
9.349482034184618 749.1415070511156 1.1628453456601613
9.354709589138034 723.4774873795269 1.1442868921432752
9.35993714409145 705.2716531833178 1.1319405770383193
9.365164699044866 695.0598134036297 1.1248980550207575
9.370392253998283 682.3735801833384 1.1158720876182646
9.375619808951699 673.062592803922 1.1076371812436665
9.380847363905115 665.8718059016745 1.1018137075568846
9.386074918858531 658.4884525212013 1.096580859919191
9.391302473811947 659.4003937222396 1.0985177001189537
9.396530028765364 658.3498573537487 1.0984131231731469
9.40175758371878 660.0229973667336 1.1012709553349629
9.406985138672196 657.4897357518165 1.1004427034768283
9.412212693625612 655.5867731734804 1.0984594848817035
9.417440248579029 652.104973197766 1.0848524720973616
9.422667803532445 645.2997815108496 1.0731095051512423
9.427895358485861 643.0027523591004 1.0678301734368547
9.433122913439277 646.7877584695003 1.0679608856715141
9.438350468392693 645.7745284948426 1.0648362311766935
9.44357802334611 645.5240591180893 1.062355660410559
9.448805578299526 646.4895860763527 1.060619182167005
9.454033133252942 643.0740245371053 1.0555884288069834
9.459260688206358 647.4710272880324 1.0575406806742425
9.464488243159774 647.2732156504067 1.0560490429231455
9.46971579811319 646.4987021360996 1.053588686365045
9.474943353066607 644.2314840469808 1.050329246133087
9.480170908020023 640.8675010495947 1.0456629305778646
9.48539846297344 640.2106076421873 1.0437074929028891
9.490626017926855 639.576439594295 1.0416682908692452
9.495853572880272 641.5521518996021 1.04313782699055
9.501081127833688 643.0873180590044 1.0429295110269734
9.506308682787104 641.6216983554605 1.0399733490793566
9.51153623774052 637.4160464165569 1.0349746812871776
9.516763792693936 631.9166291348782 1.0295113150399329
9.521991347647353 636.2740934741217 1.0319534934497798
9.527218902600769 640.3515701846387 1.033744154434833
9.532446457554185 644.5952667987845 1.0368054663160338
9.537674012507601 644.5534719693507 1.0366920490630163
9.542901567461017 641.0429573840534 1.0330039207969925
9.548129122414434 643.3395683616181 1.0341305860051018
9.55335667736785 645.8252713891657 1.0346473335186932
9.558584232321266 648.1220481848305 1.035811816415701
9.563811787274682 652.4660093116249 1.0389111589692728
9.569039342228098 649.5766473625217 1.0351966898070541
9.574266897181515 641.1727483574314 1.0276175424006677
9.57949445213493 639.5969213597155 1.0252841280115275
9.584722007088347 637.2322104882018 1.0228741418072387
9.589949562041763 640.4229537837934 1.0249972144574317
9.59517711699518 639.9012192280097 1.0240132482742808
9.600404671948596 644.6372606158372 1.0270418021088095
9.605632226902012 643.3968612938779 1.0255377788188438
9.610859781855428 641.5820760903573 1.023550283419944
9.616087336808844 638.7911285654618 1.0208100594031417
9.62131489176226 633.3352458805183 1.015496393727186
9.626542446715677 632.0266093020292 1.0138311437980094
9.631770001669093 635.9337943911153 1.0182174070358447
9.636997556622509 635.6680446565733 1.017077600146134
9.642225111575925 639.5791263922531 1.018506682845659
9.647452666529341 639.8395909044415 1.0168843638583205
9.652680221482758 639.6471823798906 1.0167857948360357
9.657907776436174 640.7610015223821 1.0170307220094348
9.66313533138959 640.9135129974842 1.0158400720670797
9.668362886343006 645.2194526300008 1.0193290348017803
9.673590441296422 647.1787385038456 1.0216180320957617
9.678817996249839 648.2295345119177 1.0217177531052881
9.684045551203255 643.6732362361898 1.0174777161670916
9.689273106156671 645.5381333712697 1.0179286678756059
9.694500661110087 647.8376527935894 1.0191674218761135
9.699728216063503 653.2267332533895 1.0227618404668632
9.70495577101692 658.7124182703459 1.0252806677540385
9.710183325970336 663.5197300543176 1.0281385002613286
9.715410880923752 665.5732724699848 1.0284890616077533
9.720638435877168 663.0444598514343 1.0261590404583036
9.725865990830584 657.2716961008002 1.0217478472955972
9.731093545784 651.013351762551 1.016556982817513
9.736321100737417 654.9142252193791 1.0199027039480275
9.741548655690833 656.8867411930244 1.0212607131976226
9.74677621064425 658.5391732181035 1.0216599182588804
9.752003765597665 660.618430711218 1.0233205905975657
9.757231320551082 660.0245437261273 1.0226664161134824
9.762458875504498 661.4037648399003 1.0216479439865906
9.767686430457914 664.0370596295376 1.0234589328606571
9.77291398541133 666.0001095042542 1.02398168482948
9.778141540364746 667.6536116206682 1.0234795680216355
9.783369095318163 665.0055894276566 1.0206266561665829
9.788596650271579 660.9086644251121 1.0171515908718685
9.793824205224995 663.6980296139518 1.0206130612882556
9.799051760178411 665.6368711614414 1.0211697154879247
9.804279315131827 665.8255931534246 1.0204136926079876
9.809506870085244 665.5028763339707 1.0192076845015117
9.81473442503866 665.7247073849554 1.0185358950990724
9.819961979992076 669.4912886887863 1.0204970386677275
9.825189534945492 671.6377797579253 1.0221566445073478
9.830417089898909 675.4721677082603 1.0248967893345622
9.835644644852325 679.1392034388554 1.0268836694411796
9.840872199805741 682.405925047 1.0284993222180854
9.846099754759157 684.8554806125786 1.0300485220684714
9.851327309712573 689.1356277905492 1.0335117556936126
9.85655486466599 689.8340488723779 1.0336209645053627
9.861782419619406 688.2327636777296 1.0320144489643026
9.867009974572822 690.0886511097407 1.031012723772235
9.872237529526238 692.9951753104359 1.0331376635882188
9.877465084479654 695.5655722920258 1.0351219269951992
9.88269263943307 702.0873789647856 1.0409702000579812
9.887920194386487 701.1358149163823 1.0392658454649795
9.893147749339903 706.9449987160023 1.0435911017029005
9.89837530429332 710.3293731439442 1.0447935595118738
9.903602859246735 713.7570853504848 1.046296965524396
9.908830414200152 715.3676165508581 1.0464643038010526
9.914057969153568 723.5174537902705 1.0516450498217034
9.919285524106984 727.4917195660166 1.0540758726644044
9.9245130790604 732.7451442326752 1.0576040302301437
9.929740634013816 738.4876995162355 1.0621277160417317
9.934968188967233 744.6196034984525 1.0665707019871715
9.940195743920649 746.4259089572552 1.0676333512866802
9.945423298874065 750.7333674854631 1.0705339966682705
9.950650853827481 752.1132231288191 1.0713181540968804
9.955878408780897 755.9651042230955 1.073039216958903
9.961105963734314 752.3318885562936 1.0695012391170815
9.96633351868773 749.8371572109119 1.0674057688247982
9.971561073641146 745.3437846190868 1.0629244105704423
9.976788628594562 745.94649845961 1.0626972822666487
9.982016183547978 742.4755387957784 1.0600758841953843
9.987243738501395 740.0840896574285 1.0581970122952775
9.99247129345481 737.5586796268476 1.0557415423496361
9.997698848408227 734.884915682458 1.0537170108865674
10.002926403361643 732.2278461368678 1.0500699721956566
10.00815395831506 728.6995773657713 1.0467883800650213
10.013381513268476 721.0010461181403 1.0407286248146133
10.018609068221892 716.0228622120511 1.0369663513942604
10.023836623175308 711.2070573959546 1.0330117042058908
10.029064178128724 708.3459495415677 1.0304278852979847
10.03429173308214 711.4733534648602 1.032821991247177
10.039519288035557 713.0855886189537 1.033926725945006
10.044746842988973 712.621381119764 1.033143691572388
10.049974397942389 711.2583527166589 1.0318382211121524
10.055201952895805 704.5352285011261 1.0266808350056476
10.060429507849221 699.9518367151052 1.0229562450357332
10.065657062802638 695.3237774937679 1.0189764335383815
10.070884617756054 696.3635730082952 1.0195670115968303
10.07611217270947 698.6375651770621 1.0216810949102562
10.081339727662886 700.804313486415 1.023074181415946
10.086567282616302 698.6638948641103 1.021549704198677
10.091794837569719 693.4207297533385 1.0166264104551674
10.097022392523135 692.1547588241749 1.0144382610984832
10.102249947476551 693.2698047412518 1.0148308455004753
10.107477502429967 694.1082934995488 1.0140855554524968
10.112705057383383 695.530633425354 1.014951572801563
10.1179326123368 692.7538404974154 1.013606617695088
10.123160167290216 691.543177481343 1.0134029726187623
10.128387722243632 688.0553305704343 1.0106757242207114
10.133615277197048 686.9461041578636 1.0087342866524047
10.138842832150464 687.7704438698357 1.0080399517982472
10.14407038710388 686.4615979962407 1.006884158636351
10.149297942057297 690.2652261286306 1.0096494689159936
10.154525497010713 686.1986537851808 1.0067347184102529
10.15975305196413 686.2454612190509 1.0068869207065883
10.164980606917545 689.3471938053575 1.009101724616738
10.170208161870962 687.8260846502499 1.0074355668616541
10.175435716824378 687.0428209643317 1.0069577376617764
10.180663271777794 684.0323744902702 1.00383065463846
10.18589082673121 684.1206086593012 1.0037051494896894
10.191118381684626 686.3423319721152 1.0050467484771566
10.196345936638043 692.5606593939949 1.0099989820368698
10.201573491591459 692.0956175598512 1.0096501133725633
10.206801046544875 692.7035512550046 1.0098454413803262
10.212028601498291 694.6193835941699 1.0092761242033172
10.217256156451707 693.222181480342 1.0077010782919398
10.222483711405124 695.190529068275 1.0092257655578727
10.22771126635854 693.919152079957 1.0095139386433525
10.232938821311956 694.4209332404135 1.0096724755540871
10.238166376265372 691.9756683998185 1.0071510468367617
10.243393931218788 693.9798372219694 1.0086139102292682
10.248621486172205 690.4139787264284 1.0060155192325186
10.253849041125621 688.8722497540222 1.0039471317820112
10.259076596079037 683.4981799575897 0.9992359615987448
10.264304151032453 683.444757432925 0.9990175940349167
10.26953170598587 687.3288450167412 1.0013918768084507
10.274759260939286 688.435440945328 1.0018755010084632
10.279986815892702 689.4432343866048 1.0024570993897337
10.285214370846118 685.9682174097192 1.0003910443868165
10.290441925799534 682.3378440952007 0.9972022059952117
10.29566948075295 680.5366433087444 0.9955305901887385
10.300897035706367 678.1050283177724 0.9925724292769404
10.306124590659783 679.7518023695044 0.9932479081041018
10.3113521456132 675.2621656417413 0.9900982219286257
10.316579700566615 677.7622403175044 0.9926903220134011
10.321807255520032 670.693482444909 0.9870997807039595
10.327034810473448 669.4523954605804 0.9860853731829654
10.332262365426864 667.9677257417942 0.9845194579732071
10.33748992038028 674.9798424874367 0.9896793431959716
10.342717475333696 675.2513835482731 0.989579731110698
10.347945030287113 673.9425759276993 0.9877146958649446
10.353172585240529 674.9489005202607 0.9879597961273997
10.358400140193945 673.6632079461186 0.9864500729087039
10.363627695147361 677.4972543403031 0.9883304319632331
10.368855250100777 683.9314931741604 0.9929760438376901
10.374082805054194 688.0487901562162 0.9950088797191143
10.37931036000761 685.7681166323291 0.9929243984115512
10.384537914961026 683.2122906357221 0.9908383644435765
10.389765469914442 680.1234632956783 0.9883804554067941
10.394993024867858 675.8244242609578 0.9849288178127381
10.400220579821275 674.5956696165725 0.9840232951839576
10.40544813477469 672.0206161846278 0.9820395487170184
10.410675689728107 669.8851842629851 0.9806301130617125
10.415903244681523 665.3946984586481 0.9773600558826971
10.42113079963494 660.8460848056677 0.9736936948105721
10.426358354588356 654.2650229942294 0.9684291404032829
10.431585909541772 648.7034335155324 0.964260498217199
10.436813464495188 643.9925705114446 0.9604827568340026
10.442041019448604 638.7809124597707 0.9563817514495553
10.44726857440202 633.903709634161 0.9516522038919547
10.452496129355437 631.4746632884302 0.9490397977125531
10.457723684308853 626.5163903216476 0.9454886043380152
10.462951239262269 621.3282487320573 0.9406894822858605
10.468178794215685 614.1449553168995 0.9349260318270892
10.473406349169101 607.4595259733936 0.9301644963219978
10.478633904122518 602.4177688100838 0.9257907596709074
10.483861459075934 600.0792247210262 0.9239948586726568
10.48908901402935 594.9146524371209 0.9193787571376387
10.494316568982766 590.6674820852903 0.9150204122039584
10.499544123936182 585.295799520268 0.9104655403968982
10.504771678889599 580.3418209061934 0.9072804071150898
10.509999233843015 579.2744131294432 0.9072029030751104
10.515226788796431 583.0302255280926 0.9101968334362198
10.520454343749847 578.9149250076854 0.906572437502135
10.525681898703263 575.2249543992439 0.9025483048741462
10.53090945365668 570.8163173625838 0.8986408706163528
10.536137008610096 567.4768362465738 0.8959092698066732
10.541364563563512 566.8126647442662 0.894921829300899
10.546592118516928 565.332802846374 0.8938501284330924
10.551819673470344 562.7500237733605 0.8916475121886338
10.55704722842376 563.6307171537184 0.8929131930939924
10.562274783377177 563.0935553275574 0.8923522493561334
10.567502338330593 562.982106060751 0.8918410953308986
10.57272989328401 563.0255107101129 0.8913173119330748
10.577957448237425 561.9025152330851 0.8902148150767963
10.583185003190842 559.9369634590605 0.8885483979970988
10.588412558144258 557.9046351906014 0.8867396204663017
10.593640113097674 553.4251200638631 0.8832195372546858
10.59886766805109 551.6337192311062 0.8809950647926272
10.604095223004506 547.8748222365506 0.8767877806312535
10.609322777957923 545.2940644206118 0.8749674021428993
10.614550332911339 543.3965524893047 0.8736887502998154
10.619777887864755 543.4921630326617 0.8734898905206433
10.625005442818171 544.7125338968017 0.8746823869555767
10.630232997771587 542.528993740163 0.8721565553635088
10.635460552725004 538.3307671587903 0.8684604135826994
10.64068810767842 538.8882057891423 0.869184225651019
10.645915662631836 540.3723485400843 0.8696007456425465
10.651143217585252 540.0271884188356 0.8687769929599577
10.656370772538668 541.2233812322227 0.8697702279915852
10.661598327492085 541.8354467981758 0.8705133728262293
10.666825882445501 546.5373943015144 0.8744883034670916
10.672053437398917 547.6024406264552 0.8743077653003345
10.677280992352333 550.630393924753 0.8766283491941744
10.68250854730575 547.659046457107 0.8744428197952199
10.687736102259166 551.1979546471808 0.8760106097868527
10.692963657212582 553.0253302116623 0.8767634893794902
10.698191212165998 557.0587369891356 0.8796581372456734
10.703418767119414 556.8102067250587 0.8783170241631265
10.70864632207283 558.5265471609106 0.8789349538379774
10.713873877026247 566.2672094492816 0.8845589640863917
10.719101431979663 573.6277784341422 0.889845604023525
10.72432898693308 584.8461304269915 0.8982174098605451
10.729556541886495 591.6899489955878 0.9031723619117309
10.734784096839912 596.5941492899051 0.9060022925800304
10.740011651793328 600.6669089711971 0.9089483882092717
10.745239206746744 609.1629492418627 0.9157497923795547
10.75046676170016 615.6399032299486 0.9217054101870176
10.755694316653576 620.6949203347393 0.9249125458555798
10.760921871606993 622.9098916175652 0.9252596041969829
10.766149426560409 623.9453615246871 0.9253176094451827
10.771376981513825 624.4208634515765 0.925515405542864
10.776604536467241 619.6093750434025 0.9213838862720847
10.781832091420657 620.9661762315097 0.9215831009098907
10.787059646374074 620.1157759746087 0.9206395128735767
10.79228720132749 618.4692161920173 0.9191690562790947
10.797514756280906 617.0349345485188 0.917768422729961
10.802742311234322 618.7878496678092 0.9192003368689278
10.807969866187738 620.8418853381565 0.9209417416115738
10.813197421141155 623.0350151907693 0.9218554461931112
10.81842497609457 623.7475148748251 0.9221644560499505
10.823652531047987 629.3933680124612 0.9262965509390244
10.828880086001403 635.6781655564635 0.9310942207395526
10.83410764095482 643.0537107680382 0.9365144213424138
10.839335195908236 661.3073295805186 0.9488627599526439
10.844562750861652 683.1933970442113 0.9641505033490103
10.849790305815068 707.4267945493167 0.9803217934217437
10.855017860768484 734.1091230516878 0.9984339857645324
10.8602454157219 753.5461034986029 1.0116551539563188
10.865472970675317 773.3173457459676 1.0241354616753193
10.870700525628733 781.8020633819165 1.0292833932080423
10.875928080582149 784.4927853554541 1.0312337582974658
10.881155635535565 771.5372828017757 1.0216307295823681
10.886383190488981 753.1356913678145 1.0088869546225652
10.891610745442398 727.3562286985064 0.9915780294717824
10.896838300395814 703.6405495967618 0.974780285548511
10.90206585534923 687.1706932212434 0.9631911591186386
10.907293410302646 672.3204539992751 0.952555624410168
10.912520965256062 657.1430331357661 0.941559037572792
10.917748520209479 645.5692990722582 0.9333058184104044
10.922976075162895 629.5686581445889 0.9209962034229168
10.928203630116311 616.3178271237829 0.9106689110436048
10.933431185069727 606.6924451587854 0.9035247335468924
10.938658740023143 604.4699365557102 0.9021431724800762
10.94388629497656 597.5379990367503 0.8976302712080096
10.949113849929976 591.1882130077062 0.8927689806199497
10.954341404883392 582.9508010518015 0.8855921851644551
10.959568959836808 575.8824157782412 0.879678288808757
10.964796514790224 574.7552862919864 0.878448675082778
10.97002406974364 576.9966995270762 0.8822063744577435
10.975251624697057 572.7788295149719 0.8812913516429899
10.980479179650473 567.5046841870364 0.8788421207479399
10.98570673460389 558.5040618442282 0.873056607564944
10.990934289557305 555.4414823570849 0.8712558614962838
10.996161844510722 550.0389499412128 0.867828847575
11.001389399464138 550.5495631778097 0.8689893478024968
11.006616954417554 546.2901162572797 0.866614418124648
11.01184450937097 543.4672552206987 0.865251672077927
11.017072064324386 539.3860314885704 0.8627236441936432
11.022299619277803 537.3474105621558 0.8614738889202528
11.027527174231219 536.0568453624462 0.8608258202243766
11.032754729184635 535.9062092878148 0.8611701374114046
11.037982284138051 531.6172976192687 0.8589174707206567
11.043209839091467 526.5467833092398 0.8549107171195997
11.048437394044884 520.8215221979705 0.8501611335196044
11.0536649489983 522.1273537564019 0.8512302623549
11.058892503951716 522.7336290534317 0.85147731131267
11.064120058905132 523.6438145348747 0.8522761813809698
11.069347613858548 520.9307959537477 0.8508408670907917
11.074575168811965 515.1046754748593 0.8463416046027283
11.079802723765381 512.6087545013288 0.8445732423984365
11.085030278718797 508.366332431551 0.8414502127466734
11.090257833672213 507.64404436945415 0.8405651447797211
11.09548538862563 509.34683289386527 0.8421708866472768
11.100712943579046 511.20026757317237 0.8443330846669355
11.105940498532462 513.6631266977976 0.846685580825292
11.111168053485878 513.4406513233815 0.846576863954324
11.116395608439294 505.95047665234034 0.8406018557980873
11.12162316339271 500.95179978386824 0.8367037339935026
11.126850718346127 498.1245524159001 0.8347641056986218
11.132078273299543 498.86610720101794 0.835733186570875
11.13730582825296 495.4933603457954 0.8331565832353196
11.142533383206375 491.8496419249644 0.8302795437174394
11.147760938159792 490.57911801892226 0.8295118843511522
11.152988493113208 491.7443655251244 0.8301924384154015
11.158216048066624 490.1253959669786 0.8290026404790594
11.16344360302004 488.5320996598175 0.8276368823511648
11.168671157973456 485.0218397743069 0.8244897020488432
11.173898712926873 489.7688256516301 0.8292406329916171
11.179126267880289 491.99191178606526 0.8321578273779069
11.184353822833705 491.93352657668765 0.832010968617849
11.189581377787121 490.3747578771808 0.8309541240659074
11.194808932740537 487.47802629213686 0.828092212203116
11.200036487693954 484.05349602016 0.8251755540671863
11.20526404264737 481.6718355767646 0.8235200850609601
11.210491597600786 481.1387524878941 0.8231120354536975
11.215719152554202 482.4887797546119 0.8243282159137487
11.220946707507618 484.31423415425473 0.8261667244891364
11.226174262461035 486.4811648354725 0.8282268574612311
11.23140181741445 487.01379753654794 0.8296018945619982
11.236629372367867 485.2802185960708 0.8278577619872617
11.241856927321283 482.5131559865313 0.8253374377861427
11.2470844822747 483.0591024024854 0.8256819218547926
11.252312037228116 487.76450619128855 0.8291346720178098
11.257539592181532 491.2109572514242 0.8322113688006657
11.262767147134948 492.48415158551194 0.833501794958213
11.267994702088364 490.1751232890626 0.8318575615299548
11.27322225704178 487.57266085396753 0.8300494452903598
11.278449811995197 482.92624082160756 0.8259324558967593
11.283677366948613 480.2913629257335 0.8230614097894204
11.288904921902029 480.51820182314634 0.8232268727570923
11.294132476855445 481.61444772913137 0.8235248499378045
11.299360031808861 480.8659928083213 0.8231058150095308
11.304587586762278 481.7306776759549 0.8232934621503847
11.309815141715694 479.316448941013 0.8209223511705965
11.31504269666911 480.7276466131734 0.8216297572160133
11.320270251622526 485.188703656267 0.8247649259016385
11.325497806575942 486.39362202689813 0.8255077719032754
11.330725361529359 489.11406050983084 0.8275005764187319
11.335952916482775 489.5780929918548 0.82811109795758
11.341180471436191 487.0240525793678 0.8259583615058675
11.346408026389607 486.1915302673571 0.8253731782672968
11.351635581343023 487.03926302897867 0.8259400325664632
11.35686313629644 487.02346079900286 0.8259859321558789
11.362090691249856 487.82906247238367 0.8265100875515204
11.367318246203272 486.3450365072752 0.8255168255858433
11.372545801156688 485.03436149139077 0.8247898662603759
11.377773356110104 483.85228176966865 0.8241668950171445
11.38300091106352 480.21768047917385 0.8213463338999039
11.388228466016937 476.82672053544064 0.8182191684597198
11.393456020970353 468.2411240095097 0.8105364772354462
11.39868357592377 463.28005095372725 0.8063795499767684
11.403911130877185 458.33040858073065 0.8023420911399847
11.409138685830602 456.2699837614644 0.801395739443734
11.414366240784018 456.39842004162745 0.8020745066739987
11.419593795737434 456.0868155933096 0.8017369338900143
11.42482135069085 454.1999939111605 0.7999900317114319
11.430048905644266 447.937007843053 0.793527161865105
11.435276460597683 443.7787537874866 0.7896450124726747
11.440504015551099 442.19694883440724 0.7891681492756842
11.445731570504515 441.3152514250931 0.7880469763729779
11.450959125457931 442.06595874420833 0.788406668208638
11.456186680411347 441.1789300890465 0.7872720996761317
11.461414235364764 440.195152282881 0.7865859513570413
11.46664179031818 437.51663032474687 0.7850321358081319
11.471869345271596 438.59607774263526 0.7866882931478079
11.477096900225012 437.1159667886017 0.7856469495096436
11.482324455178428 436.2776460680124 0.7919445934969416
11.487552010131845 435.3993341420434 0.7924049852083292
11.49277956508526 433.2633464835557 0.7916277211984438
11.498007120038677 435.94313724806904 0.7954710401462729
11.503234674992093 441.3679840909031 0.8011495686112312
11.50846222994551 446.03470596404856 0.8069532718170497
11.513689784898926 451.0078363901393 0.8127664612909729
11.518917339852342 452.830818047418 0.8155916232533422
11.524144894805758 452.96485547742253 0.8177021158657304
11.529372449759174 447.5603822548948 0.8135859463275811
11.53460000471259 444.3401186459773 0.8113269258184572
11.539827559666007 438.43327039173784 0.8058303685282876
11.545055114619423 438.326360460053 0.8053924348734346
11.550282669572839 435.64262934394037 0.802591721390556
11.555510224526255 435.69802274703915 0.8031025892316921
11.560737779479672 435.9589811688962 0.803793374477128
11.565965334433088 433.4727325439413 0.8021502661391327
11.571192889386504 431.7574967388868 0.8019142535847229
11.57642044433992 432.14018508844663 0.803943237340977
11.581647999293336 433.1020430094552 0.805995691598415
11.586875554246753 433.17239904059113 0.8074538741890535
11.592103109200169 425.9835665495466 0.8008859158501233
11.597330664153585 421.1195828892716 0.7967209850002822
11.602558219107001 418.8392608471831 0.7950114858117084
11.607785774060417 416.41962978880554 0.7927833331567001
11.613013329013834 416.8977779138201 0.7936688464225167
11.61824088396725 413.4921454777902 0.7899243654427592
11.623468438920666 409.3482857627095 0.7863519017226495
11.628695993874082 408.064204880294 0.7861144350312185
11.633923548827498 409.21838748192573 0.788819634933146
11.639151103780915 409.29337067341083 0.7897727299723837
11.64437865873433 407.79709403450596 0.7891621381633597
11.649606213687747 402.0658610718322 0.7841611058196077
11.654833768641163 395.20874686364033 0.7778393008443983
11.66006132359458 392.631960704476 0.7768800179242372
11.665288878547996 391.84860352476835 0.7760922417340924
11.670516433501412 387.9416902906217 0.772376720808459
11.675743988454828 384.9374386579162 0.7695870195425715
11.680971543408244 386.1904050880841 0.7703799784287556
11.68619909836166 385.0926705293215 0.770511403385429
11.691426653315077 387.92629067202034 0.7741242485082027
11.696654208268493 387.6257167841401 0.774966890902187
11.701881763221909 385.29851806465166 0.7729606872002278
11.707109318175325 386.20559029300324 0.7728514607173856
11.712336873128741 386.00883064942644 0.772195221358235
11.717564428082158 388.8683675811453 0.7750833209491684
11.722791983035574 390.5191893153955 0.778190025984724
11.72801953798899 389.71057892006843 0.7769503515264385
11.733247092942406 385.63294467673774 0.7733893179863859
11.738474647895822 380.8582631893079 0.7683115880732603
11.743702202849239 377.28374670075965 0.7643780481812933
11.748929757802655 377.6912464814966 0.7664559645974424
11.754157312756071 380.9691191820018 0.7709193244535222
11.759384867709487 385.03721709947934 0.7757979818311331
11.764612422662903 387.73203709518043 0.7783032959655505
11.76983997761632 385.3346640792453 0.7749321657178377
11.775067532569736 384.9779323348357 0.774700936886121
11.780295087523152 386.2041298987748 0.7763536858459396
11.785522642476568 387.77981836397794 0.7780231140988194
11.790750197429984 388.61412518691435 0.7795739969556507
11.7959777523834 390.2982285891214 0.7806627761104482
11.801205307336817 392.7933457391788 0.7826452399888438
11.806432862290233 394.7204388199114 0.7849650042429224
11.81166041724365 398.1251677902677 0.788051763288014
11.816887972197065 399.9163108077406 0.7902331041287063
11.822115527150482 401.6488988010455 0.7928739567126485
11.827343082103898 399.9754938218709 0.7908276707300311
11.832570637057314 402.2256128668232 0.7935337903940223
11.83779819201073 401.39442947990847 0.7925590337881249
11.843025746964146 397.07910637451965 0.787967837140195
11.848253301917563 397.8263757167643 0.7885823024390974
11.853480856870979 397.5105574845548 0.7875987750205621
11.858708411824395 400.241353565368 0.7899759282303399
11.863935966777811 399.19086463686295 0.7893020923712217
11.869163521731227 401.04052694913037 0.7922896085364758
11.874391076684644 399.0772077394372 0.7912572813620142
11.87961863163806 396.62368378429215 0.7895835685029443
11.884846186591476 395.1485856955891 0.7877254293654646
11.890073741544892 388.72204353444243 0.7804571676200711
11.895301296498308 386.0084447366026 0.7780463778699735
11.900528851451725 384.6454588726548 0.7777602084655711
11.90575640640514 384.77926004162185 0.7793173095653476
11.910983961358557 384.781143879594 0.7800278571109633
11.916211516311973 385.6404316982968 0.7805024119394495
11.92143907126539 381.4611155781391 0.7763251724869102
11.926666626218806 382.7434374110498 0.7779649662864736
11.931894181172222 379.53969560900885 0.7739146470844842
11.937121736125638 380.3713669888379 0.7740631714502
11.942349291079054 378.02611425939205 0.7714888401785895
11.94757684603247 373.87506003899426 0.7670655573721064
11.952804400985887 372.51579153052046 0.7668682232693953
11.958031955939303 371.0004828593486 0.7661526339586031
11.963259510892719 369.99044461224037 0.7657770450541239
11.968487065846135 371.1673078622468 0.7675167815255663
11.973714620799552 370.98181193693785 0.7673621935835055
11.978942175752968 373.6019823527244 0.7701486940922129
11.984169730706384 373.63013732508847 0.7702082453885398
11.9893972856598 371.8248998672442 0.7684763886756859
11.994624840613216 373.2891669636334 0.7697368745009507
11.999852395566633 372.4779042449838 0.769587379539188
12.005079950520049 373.9114295312353 0.7706025231035128
12.010307505473465 373.000081620628 0.7698935210516544
12.015535060426881 372.2481285855607 0.7696589903958523
12.020762615380297 371.4812399080644 0.7685169121730135
12.025990170333714 371.95289075422596 0.7690310621917359
12.03121772528713 370.80040985840674 0.7676019559137449
12.036445280240546 370.1103919542402 0.766916515569456
12.041672835193962 370.97570153049793 0.7692304482125241
12.046900390147378 372.1216687717895 0.7730528982755005
12.052127945100795 372.05922238694217 0.7741356174315971
12.05735550005421 380.05181933987694 0.7816634780206636
12.062583055007627 383.4645243114857 0.7840565393346131
12.067810609961043 391.5562667724922 0.7904545612867865
12.07303816491446 395.70261852088163 0.793746055708495
12.078265719867876 398.46567105450333 0.7974130251347016
12.083493274821292 406.79922719156366 0.8055578572822872
12.088720829774708 417.34607250915394 0.8153694867319407
12.093948384728124 433.42065131658705 0.830997113024721
12.09917593968154 447.9710506968672 0.8438872757359548
12.104403494634957 464.6407370975171 0.8597659232364676
12.109631049588373 480.32885934797997 0.8738285171203796
12.114858604541789 502.3873210134088 0.8932110433702415
12.120086159495205 527.1213753873972 0.9147008629016284
12.125313714448621 552.5048147258491 0.9363070395500378
12.130541269402038 573.7711281775314 0.954246090987948
12.135768824355454 590.2169081791401 0.968031282075113
12.14099637930887 600.735501257728 0.9765785353992757
12.146223934262286 604.6855573567454 0.9801574658557807
12.151451489215702 603.7097794066651 0.9792773893053508
12.156679044169119 594.233986799389 0.9714972520929044
12.161906599122535 587.1289325363099 0.9664011276569265
12.167134154075951 571.8724455387508 0.9538862120333111
12.172361709029367 555.1038732256411 0.940360072017106
12.177589263982783 532.8657814664849 0.9220062045220386
12.1828168189362 511.53601976033764 0.9034618538152732
12.188044373889616 493.2272936718367 0.8879514095169898
12.193271928843032 478.1060139633247 0.8749033105288638
12.198499483796448 463.692234377192 0.8615442319220478
12.203727038749864 451.7799453572201 0.8505772090475004
12.20895459370328 442.8416886763305 0.8422250983989872
12.214182148656697 433.85608111192937 0.8342410370975355
12.219409703610113 423.3499159386248 0.825988126370781
12.22463725856353 412.7937835822933 0.8158167290804423
12.229864813516945 403.21728769883885 0.8070480722338153
12.235092368470362 398.0010884040828 0.8015007041587912
12.240319923423778 396.1215330587727 0.8005551934230077
12.245547478377194 392.79745628490724 0.7991599233124499
12.25077503333061 387.1058372899711 0.7945421791559257
12.256002588284026 379.9779654488496 0.7869283978395548
12.261230143237443 374.2368173099705 0.7805431604002133
12.266457698190859 368.1254458952121 0.7735434838981117
12.271685253144275 364.4823240692178 0.7691400785923064
12.276912808097691 357.07547159285224 0.7626737058964799
12.282140363051107 356.3306471556506 0.7633476241467864
12.287367918004524 353.27907168853875 0.7615330626110768
12.29259547295794 351.41522018588665 0.7608735008644586
12.297823027911356 350.50572661833445 0.7587277202069277
12.303050582864772 346.93944314900125 0.7553282193647552
12.308278137818188 348.3874627946792 0.7565868956502527
12.313505692771605 348.6843448135155 0.7593166650514189
12.31873324772502 347.26741556598006 0.7662318100669158
12.323960802678437 345.95041949911325 0.7686091931447332
12.329188357631853 344.4526131285536 0.7702275633699419
12.33441591258527 342.2336176879454 0.7709791902728422
12.339643467538686 342.2622579319657 0.7741494105338029
12.344871022492102 341.34516267006506 0.7764028576912737
12.350098577445518 341.2602299165386 0.7785314592610214
12.355326132398934 342.56840078289093 0.7826142020670513
12.36055368735235 340.3248472846616 0.7825088961975042
12.365781242305767 338.09923822546915 0.7823874097637347
12.371008797259183 336.1046777692213 0.7825727365821961
12.376236352212599 336.4381627784891 0.7855241431858448
12.381463907166015 336.5849948193428 0.7883794617977816
12.386691462119432 338.050011685678 0.7923464054996918
12.391919017072848 333.6572024606942 0.7885265820645491
12.397146572026264 333.7674616918936 0.7906352021292673
12.40237412697968 331.63184192061385 0.7883299689099883
12.407601681933096 331.22570320132326 0.7884807686904165
12.412829236886513 332.56857164586194 0.7917758453916485
12.418056791839929 330.6795492606384 0.7904976738668961
12.423284346793345 331.4543185087539 0.7937030577467792
12.428511901746761 329.6638322748516 0.7940365075020568
12.433739456700177 327.37406253303004 0.7927227055778059
12.438967011653594 327.49133850342315 0.7942584800329928
12.44419456660701 328.3357216994198 0.796288255061464
12.449422121560426 331.3070149715154 0.7997335255074697
12.454649676513842 332.39621986422037 0.8013661416264791
12.459877231467258 332.79965054200346 0.8022418761914188
12.465104786420675 332.84428951172634 0.8041578225070849
12.47033234137409 328.6738446985225 0.8022847209782128
12.475559896327507 324.4830568842627 0.7986474630303052
12.480787451280923 323.37774791116226 0.7997477559875492
12.48601500623434 316.81067934655454 0.7933603811811165
12.491242561187756 318.4283778615096 0.7969837742611999
12.496470116141172 319.1185365267636 0.7992799478573794
12.501697671094588 318.6467787897054 0.7999960031481201
12.506925226048004 321.57136797399164 0.8033427586134612
12.51215278100142 317.1051077475455 0.7985677821638989
12.517380335954837 313.75858961649124 0.7945521464369291
12.522607890908253 313.26930338581485 0.7937684555511801
12.527835445861669 310.7904130352604 0.7930767086403699
12.533063000815085 312.4552205325856 0.7949743471678179
12.538290555768501 310.6125175258372 0.7943386392194411
12.543518110721918 311.50416387406347 0.795924103098444
12.548745665675334 310.92451559852583 0.7959483069221258
12.55397322062875 309.46101668841675 0.7958212152856142
12.559200775582166 310.6354725933355 0.7986847528277627
12.564428330535582 308.0145641740351 0.7907602702902253
12.569655885488999 308.47648328288534 0.7852060427325765
12.574883440442415 310.5951186000785 0.7847529205379041
12.580110995395831 311.0754436346873 0.781763204302551
12.585338550349247 313.4903815672885 0.7830915227060959
12.590566105302663 312.3741789835813 0.7787423928330882
12.59579366025608 309.82300202212264 0.7739043050036258
12.601021215209496 311.2619205164194 0.7741734576490082
12.606248770162912 310.08118362319766 0.7710887973024476
12.611476325116328 311.69407961432904 0.7730414567639629
12.616703880069744 314.3529514514582 0.7750289067909395
12.62193143502316 318.5484376370204 0.7792748164149633
12.627158989976577 322.2081886909433 0.7812670871046312
12.632386544929993 319.74844968250267 0.7776062238107758
12.63761409988341 316.2134187849644 0.7720627973770394
12.642841654836825 316.21046129834895 0.7718005131932405
12.648069209790242 315.85641440465724 0.7709464518317095
12.653296764743658 319.2441179082851 0.7738489970088942
12.658524319697074 323.53590837414595 0.7779129270549462
12.66375187465049 326.27107052700023 0.7810076530565434
12.668979429603906 327.9934314038817 0.7821474356095688
12.674206984557323 330.85367389986396 0.785324949962831
12.679434539510739 336.19581386040704 0.7905606541082274
12.684662094464155 341.6707081804857 0.7950060152614835
12.689889649417571 345.88390306067276 0.7988801872081466
12.695117204370987 349.13919266462784 0.8011222833828615
12.700344759324404 356.93893909300874 0.8094479199134145
12.70557231427782 363.3375922823735 0.8158732434909428
12.710799869231236 369.3299114036752 0.8208716425071962
12.716027424184652 377.0016479983806 0.8285579772894335
12.721254979138068 385.85470731474607 0.8377380792053806
12.726482534091485 395.35131974655786 0.8468256736844443
12.7317100890449 408.1587431066472 0.8598018978510582
12.736937643998317 419.1154704342648 0.8707654872554927
12.742165198951733 429.56358034972084 0.8796325976254935
12.74739275390515 442.0774739068654 0.8922190970044286
12.752620308858566 450.1220084171129 0.8997757549521318
12.757847863811982 457.04605487382213 0.9065309566460291
12.763075418765398 456.03908618449356 0.9058983692180584
12.768302973718814 451.5743714627508 0.9012050822823346
12.77353052867223 443.691757177542 0.8928722234365588
12.778758083625647 436.85716216213314 0.8856596610127659
12.783985638579063 427.8627238403025 0.8757842332185248
12.789213193532479 421.0210249600824 0.8683042884501256
12.794440748485895 412.77283300237417 0.8605183061646403
12.799668303439312 406.32333936969184 0.8535630124616508
12.804895858392728 401.02118109028146 0.8480412876218625
12.810123413346144 395.1353224172394 0.8423455585732107
12.81535096829956 388.2762120839328 0.834013538052192
12.820578523252976 387.4452263512279 0.8333796298349893
12.825806078206393 388.2486227148276 0.8341687655381052
12.831033633159809 388.91341862691974 0.8344840985160522
12.836261188113225 393.0105666109001 0.8398732098424019
12.841488743066641 398.35175877606986 0.8453114202576978
12.846716298020057 401.3991697893914 0.847735603960389
12.851943852973474 404.82412505043 0.850135847878454
12.85717140792689 404.5484916239282 0.8488677164674352
12.862398962880306 409.76968767365037 0.8535139661097331
12.867626517833722 414.8502684519642 0.8590763173281311
12.872854072787138 418.72837854007577 0.8623334410685873
12.878081627740555 423.97368788910296 0.8673912781327167
12.88330918269397 425.265304227467 0.8688087223198352
12.888536737647387 427.90592471565174 0.8709052214341183
12.893764292600803 422.1187231243984 0.8652187979955686
12.89899184755422 413.6434627339419 0.8567263664855446
12.904219402507636 403.29596527771446 0.8454409463411028
12.909446957461052 391.64486467147475 0.8346390802667439
12.914674512414468 377.8275171623744 0.8203904046218212
12.919902067367884 365.39519525776984 0.8062653361990785
12.9251296223213 356.0044496140787 0.7956655715428649
12.930357177274717 350.2398612692086 0.7899378414296656
12.935584732228133 347.01780543648516 0.7875544096225197
12.940812287181549 342.02861564081263 0.7825680844705507
12.946039842134965 333.0124440138361 0.7707334561922159
12.951267397088381 327.90696405542445 0.7640113785162945
12.956494952041798 325.55965773506273 0.760446739645701
12.961722506995214 326.65010251801806 0.760748414343386
12.96695006194863 326.6565441205693 0.7616994498456106
12.972177616902046 324.1165177607966 0.7594069491503078
12.977405171855462 324.8058426198064 0.7596976793233136
12.982632726808879 325.49059811379254 0.7602389896470625
12.987860281762295 325.990861451085 0.7599221836450291
12.993087836715711 324.2345662913568 0.7588629527572354
12.998315391669127 320.3181296199407 0.7565605373960599
13.003542946622543 314.85243169133634 0.7500735010580564
13.00877050157596 314.81951290595504 0.7496092292248312
13.013998056529376 317.3148883451282 0.7504980783543217
13.019225611482792 319.96895989332097 0.7516095557345146
13.024453166436208 324.9648408125336 0.7575234297435072
13.029680721389624 325.43460340865533 0.7595482526766875
13.03490827634304 327.18215933381384 0.7612411195449125
13.040135831296457 328.3068335603227 0.7634525383052367
13.045363386249873 328.89122533917225 0.7651258967698986
13.05059094120329 328.30081944823525 0.7641499132708471
13.055818496156705 330.5789183094903 0.7673414601161398
13.061046051110122 334.12292018593536 0.7701886788997847
13.066273606063538 339.4127917836484 0.7748323390762468
13.071501161016954 347.56569588238693 0.7833768567301642
13.07672871597037 353.06293631893845 0.7895523879137247
13.081956270923786 357.47003781770695 0.7937992433502188
13.087183825877203 361.6407960574286 0.7989744816096825
13.092411380830619 364.35743442202255 0.8008699396390705
13.097638935784035 370.1568367500829 0.8073114718576204
13.102866490737451 372.1165014005314 0.8108941402354536
13.108094045690867 371.44815949639786 0.8102755487129583
13.113321600644284 367.49343479466694 0.8075231469981964
13.1185491555977 362.6586977004202 0.8018629639646148
13.123776710551116 364.17942941917175 0.8025631013219113
13.129004265504532 363.42171656237815 0.8018774041311598
13.134231820457948 364.8300009690759 0.802968886326179
13.139459375411365 366.4672777013498 0.804902614170194
13.14468693036478 367.14583758492887 0.8058402481710485
13.149914485318197 364.77654989658726 0.8026922925502595
13.155142040271613 364.80335391785917 0.8018640923133478
13.16036959522503 368.3683356060669 0.8060514836864899
13.165597150178446 369.8539481114165 0.8076372627944093
13.170824705131862 370.93168557841585 0.8091184403388213
13.176052260085278 373.4100968259397 0.8132926321043725
13.181279815038694 371.7545694647281 0.8110120705059617
13.18650736999211 373.498339583496 0.812937689193767
13.191734924945527 370.83849697377315 0.8106677916553698
13.196962479898943 372.43237976017383 0.8125251096594593
13.202190034852359 370.9220670606831 0.8106943379210055
13.207417589805775 372.02606004908154 0.8116807125335835
13.212645144759191 372.82534805855965 0.8116232783947334
13.217872699712608 368.39949687604854 0.8066917837901431
13.223100254666024 365.13728150897646 0.8033970695598247
13.22832780961944 359.29109608437176 0.797007227353332
13.233555364572856 353.5935624592536 0.7898497670808468
13.238782919526273 349.55453656610365 0.7853394669088488
13.244010474479689 344.52473110986347 0.7796830021320549
13.249238029433105 342.26020647984564 0.7781975709177431
13.254465584386521 344.42344935355965 0.78146051679978
13.259693139339937 342.42403691978836 0.7792965778604842
13.264920694293354 338.62803032503774 0.7758802603031563
13.27014824924677 332.19886467507445 0.7679259582951445
13.275375804200186 327.6076532485617 0.7632748937836209
13.280603359153602 325.36049375205187 0.7621378550222636
13.285830914107018 323.0240509235715 0.7608891549747525
13.291058469060435 321.4867496057028 0.7605721640329123
13.29628602401385 319.1395212146177 0.7574414478808886
13.301513578967267 320.8785582215211 0.7581543965180507
13.306741133920683 317.5455380311068 0.7539002375124758
13.3119686888741 311.7032975271905 0.7466745421099185
13.317196243827516 310.62576241113624 0.7463907917770742
13.322423798780932 308.61275342116954 0.7441109993697216
13.327651353734348 310.1592509674252 0.7456054061787064
13.332878908687764 311.6724091240156 0.747007986540732
13.33810646364118 310.4730204099251 0.7467743106834133
13.343334018594597 309.3230983049085 0.7458001746618774
13.348561573548013 305.7081165880049 0.7435724006320776
13.353789128501429 300.80230209960337 0.7370114574199319
13.359016683454845 298.4456991068493 0.7330538996930819
13.364244238408261 299.04067271479147 0.7334890626917444
13.369471793361678 304.1665884725915 0.739352582319703
13.374699348315094 305.8690104863157 0.7427945686215783
13.37992690326851 307.8864524973406 0.7457396248111978
13.385154458221926 311.04720030359533 0.7490606725758759
13.390382013175342 311.3415170866852 0.7484843728236803
13.395609568128759 311.12910079429076 0.74685302629554
13.400837123082175 310.49876782937775 0.7451233709092867
13.406064678035591 309.47980718342956 0.7433036636431547
13.411292232989007 311.8617707774609 0.74671995697888
13.416519787942423 313.4889740935283 0.7494847280004636
13.42174734289584 313.9816426594942 0.7502379400025614
13.426974897849256 315.9174805264752 0.7522029867881825
13.432202452802672 316.4338492679857 0.752008600540321
13.437430007756088 316.93837300788596 0.7517449290934529
13.442657562709504 317.6012242370706 0.7521798585975086
13.44788511766292 316.645608885876 0.7508642687872135
13.453112672616337 319.36052008467874 0.7548349583943507
13.458340227569753 319.960031893131 0.7561679208766482
13.46356778252317 319.0860703086803 0.7564889835169141
13.468795337476585 320.7696448907129 0.7581285204411784
13.474022892430002 321.4610347054799 0.7578675977498449
13.479250447383418 324.0571867525446 0.760504311836259
13.484478002336834 326.0596219254616 0.7621371759548204
13.48970555729025 325.2003955342756 0.7614129153237984
13.494933112243666 321.7730632315871 0.7579460034372617
13.500160667197083 318.6259067899531 0.7542961946980358
13.505388222150499 317.97691134552457 0.753266272790657
13.510615777103915 318.6302342012125 0.7543279691347207
13.515843332057331 320.30285494010707 0.7564913476355745
13.521070887010747 320.5629244716036 0.7571928521178684
13.526298441964164 319.33819795818454 0.7563841305010238
13.53152599691758 314.2813849262687 0.7503806146669694
13.536753551870996 310.8069952882847 0.7455109140762174
13.541981106824412 305.11240052439524 0.739931023111335
13.547208661777828 304.88256383179777 0.7394348689270689
13.552436216731245 304.55081275402495 0.7398059198707089
13.55766377168466 304.26363349459007 0.7404859956013605
13.562891326638077 301.5799632154721 0.7374237439396792
13.568118881591493 299.26374190022455 0.7353790212386813
13.57334643654491 295.15422311126434 0.730187097337677
13.578573991498326 295.2661303746473 0.730794906775836
13.583801546451742 294.20302394545445 0.7296673840508388
13.589029101405158 289.5584403536936 0.7246043037556905
13.594256656358574 287.66358049239886 0.7224002734795087
13.59948421131199 284.974312149976 0.7193132807740397
13.604711766265407 282.2321618892267 0.7152053000189021
13.609939321218823 280.3348095653838 0.7142632256844201
13.615166876172239 279.4365307260021 0.7134441634678121
13.620394431125655 278.55412730523 0.7132854070613871
13.625621986079071 279.2360728517361 0.7127803430481136
13.630849541032488 277.94469936159004 0.7107928863684709
13.636077095985904 277.4622216242482 0.7105000743504972
13.64130465093932 278.78033097033716 0.7130617162990964
13.646532205892736 279.11950751719013 0.7143644161651088
13.651759760846153 276.4693320484523 0.7110876661080922
13.656987315799569 276.2599305125807 0.7116626447597683
13.662214870752985 277.5322775668996 0.7147393513007323
13.667442425706401 277.33589839741967 0.7146857625502978
13.672669980659817 278.65039196586923 0.7166578853146951
13.677897535613234 278.191149771604 0.7158420859977557
13.68312509056665 275.36133882128735 0.7104373027056544
13.688352645520066 274.93491900229253 0.7100160415798947
13.693580200473482 276.6989474470593 0.7117615838293575
13.698807755426898 278.5309956346587 0.7129100732690031
13.704035310380315 282.2260101605916 0.7179222050301691
13.70926286533373 283.99810624439533 0.7204065654273755
13.714490420287147 283.5788125140399 0.7201243423008749
13.719717975240563 284.20360206811296 0.7202977304847404
13.72494553019398 283.96198960626845 0.7191298074989451
13.730173085147396 281.7770398169733 0.7165884978223918
13.735400640100812 280.889451222121 0.7158896107091784
13.740628195054228 278.14891130453555 0.7126742080244742
13.745855750007644 278.53675169402726 0.7111977795804862
13.75108330496106 278.12649647128836 0.7098285298492861
13.756310859914477 277.4872880817278 0.7096808185911315
13.761538414867893 272.11294560880907 0.7045729059668465
13.766765969821309 267.0507649411204 0.6994194174871661
13.771993524774725 266.9490472068276 0.7005888669352548
13.777221079728141 267.4944367965767 0.700492637525282
13.782448634681558 268.5547193663829 0.7024870479016013
13.787676189634974 267.902415670722 0.7021842468942581
13.79290374458839 267.816987585468 0.7012824574587507
13.798131299541806 268.4972241257563 0.7011179924824519
13.803358854495222 267.31906120879665 0.6986322895372602
13.808586409448639 266.1407653355092 0.6977614578187482
13.813813964402055 265.3812174526708 0.6982186889145316
13.819041519355471 266.216538241682 0.7002600119779804
13.824269074308887 266.4630152014289 0.7004911656989599
13.829496629262303 268.70492747413806 0.702213888145243
13.83472418421572 271.4429864345794 0.7060187420596274
13.839951739169136 275.99315813786956 0.7106686925755017
13.845179294122552 275.79941284009493 0.7115275131189192
13.850406849075968 277.0455454446867 0.7117809154651786
13.855634404029384 276.5343855373523 0.7090941917174813
13.8608619589828 276.1966949645585 0.707887516825338
13.866089513936217 280.14673937529903 0.7114600301465828
13.871317068889633 282.97238885246446 0.7159064043733336
13.87654462384305 284.9019000706308 0.7191198994376171
13.881772178796465 283.06404823532336 0.7172829613095386
13.886999733749882 286.06388299176007 0.7201781644784093
13.892227288703298 289.2153261659412 0.7248375700386148
13.897454843656714 294.9102728205902 0.731632028275835
13.90268239861013 299.60900997823353 0.7374459828221869
13.907909953563546 299.7618549441114 0.7360225109921518
13.913137508516963 301.27962637939714 0.7369835662541322
13.918365063470379 299.11139698304265 0.7343606302147909
13.923592618423795 296.0073159283864 0.7304004145915989
13.928820173377211 295.11484348772365 0.730038358614905
13.934047728330627 295.1947408457833 0.7309647118134098
13.939275283284044 295.37763285534294 0.7323925961577602
13.94450283823746 296.6470432756465 0.7345435645357593
13.949730393190876 294.04220092000463 0.730928062511905
13.954957948144292 294.3529770994607 0.7305222542173121
13.960185503097708 295.50623484912296 0.7326932963098501
13.965413058051125 296.17994105206526 0.7337436488607535
13.97064061300454 293.5172499360354 0.7307640265688151
13.975868167957957 286.69306134277264 0.7219983453723681
13.981095722911373 280.93374464749587 0.7138051094553335
13.98632327786479 277.03058314907173 0.7080139563412211
13.991550832818206 275.10536121739256 0.7057269784777187
13.996778387771622 274.86410764883533 0.7070000498988156
14.002005942725038 273.7056574916481 0.7078127913427106
14.007233497678454 273.8624989868275 0.7087600882884995
14.01246105263187 274.2118370872522 0.7087368078515706
14.017688607585287 276.9997206728378 0.7126168147696239
14.022916162538703 280.3723290869602 0.717582071732048
14.028143717492119 278.9971568338788 0.7163045040739496
14.033371272445535 275.7521689160688 0.710476901156639
14.038598827398951 273.7707584381267 0.7075696795298833
14.043826382352368 273.18745904850346 0.7057312245884652
14.049053937305784 276.09726860627376 0.70976372570068
14.0542814922592 274.19351197189116 0.707697842116866
14.059509047212616 275.8562526287091 0.7085496136066313
14.064736602166032 276.5541395038424 0.7092837561050884
14.069964157119449 279.37823376642433 0.7125929869122875
14.075191712072865 282.4128356405135 0.7167094929744044
14.080419267026281 287.16223860758134 0.7233185498591844
14.085646821979697 291.3982482712 0.7275614160650413
14.090874376933114 293.816696251473 0.7296048556859772
14.09610193188653 293.71225402648827 0.7286466169701485
14.101329486839946 295.4979795933681 0.7313717851730848
14.106557041793362 300.35337855264663 0.738060928808387
14.111784596746778 304.36554932276647 0.7422344843850455
14.117012151700195 307.44897991660747 0.746084387420513
14.12223970665361 302.9151905328437 0.7411427173835452
14.127467261607027 294.7272221625433 0.7316390212153019
14.132694816560443 291.3237883836293 0.7273450290529495
14.13792237151386 288.24096204808933 0.7225818631637904
14.143149926467276 289.71456610143827 0.7229937658334703
14.148377481420692 291.1367606068825 0.7254669898294794
14.153605036374108 288.9933869392699 0.7231968149797543
14.158832591327524 289.79306945868575 0.7251365747094198
14.16406014628094 290.98438779379234 0.7266131118073259
14.169287701234357 290.11805921367795 0.7256952110272972
14.174515256187773 289.55273921030164 0.7243269978048879
14.179742811141189 286.6768464564468 0.7208691422440732
14.184970366094605 284.7729027108265 0.7179402582951607
14.190197921048021 284.0712914206716 0.7167255795778793
14.195425476001438 282.38414912010774 0.7143038993321211
14.200653030954854 285.22406824046436 0.7188820663849312
14.20588058590827 286.505954380421 0.7213368687745823
14.211108140861686 289.0814529351259 0.7237309043022175
14.216335695815102 293.75533572433267 0.7288957685777179
14.221563250768519 294.6002518587498 0.7288069043457536
14.226790805721935 297.09732612319203 0.7318294894409445
14.232018360675351 294.0083782314111 0.7283379550806746
14.237245915628767 293.2264711034022 0.7266736516707423
14.242473470582183 291.72035813804564 0.7249930543195738
14.2477010255356 291.78971960283445 0.7242199567070544
14.252928580489016 292.0882732789134 0.7249803547841047
14.258156135442432 291.27098703302676 0.7240261534493075
14.263383690395848 295.47060058117944 0.7289713858562097
14.268611245349264 297.7379848723573 0.7315455845921256
14.27383880030268 300.8742191211185 0.7340943220901505
14.279066355256097 301.893792735662 0.7360159846988542
14.284293910209513 302.3044889967462 0.7367077727120439
14.28952146516293 304.5523906554481 0.7387713048379699
14.294749020116345 308.94057365270703 0.74325307625437
14.299976575069762 312.6871582236061 0.7471877252441804
14.305204130023178 313.60829713548424 0.7485846818759311
14.310431684976594 314.18671693439194 0.7490944445887153
14.31565923993001 313.42387036234555 0.7466225729479199
14.320886794883426 317.1423920668 0.7503927144662127
14.326114349836843 318.63350111001296 0.7521540344766461
14.331341904790259 319.26739937800926 0.7519455046163785
14.336569459743675 318.82062169056195 0.7520636446879221
14.341797014697091 316.7234123595198 0.7490713405072781
14.347024569650507 320.09520843442954 0.7531894421793394
14.352252124603924 321.6639308349485 0.7553504064820137
14.35747967955734 325.95165055132907 0.7601996805362448
14.362707234510756 324.46007616753235 0.7593329507838532
14.367934789464172 323.85265206842666 0.7585220316125137
14.373162344417588 326.43494390979185 0.7615400308459573
14.378389899371005 326.7857934734692 0.7613123117858148
14.38361745432442 329.4585273134612 0.7635316977503599
14.388845009277837 328.92860674444967 0.7619510688429114
14.394072564231253 326.1486108508839 0.7586237778204555
14.39930011918467 328.92857240975474 0.7619732625107014
14.404527674138086 330.0288001995368 0.7633289432994954
14.409755229091502 332.5076696319277 0.7670897230583118
14.414982784044918 333.99707328132155 0.7686549173875037
14.420210338998334 335.1006598329407 0.7704066563595978
14.42543789395175 339.488727066537 0.7753247740696392
14.430665448905167 344.3594664750628 0.779876821998727
14.435893003858583 345.42891150586485 0.780668998000732
14.441120558811999 349.773304592986 0.785859597568041
14.446348113765415 350.20556798785356 0.78679236021978
14.451575668718831 348.1992797092421 0.7851503676408601
14.456803223672248 348.20324500825257 0.7847991381883991
14.462030778625664 350.4293242690359 0.7861844937251099
14.46725833357908 351.2711057303592 0.7866208763743887
14.472485888532496 357.9260885270464 0.7932883408060439
14.477713443485912 363.773385290709 0.7996634595653852
14.482940998439329 370.11496297141196 0.8068935860462183
14.488168553392745 375.2381328499326 0.811879919637032
14.493396108346161 379.46928049746526 0.8163861706273308
14.498623663299577 384.7631198799468 0.8216510133012974
14.503851218252994 391.6826039137055 0.8285315535950557
14.50907877320641 398.6826512612376 0.8364002589747331
14.514306328159826 402.94092285672247 0.8408600105329778
14.519533883113242 402.6186896248388 0.8406251962484199
14.524761438066658 395.7620402243319 0.8336647323984766
14.529988993020075 383.0633238114819 0.8210018065177811
14.53521654797349 370.84314674838475 0.808306340979543
14.540444102926907 359.4035849512917 0.7966739379897424
14.545671657880323 347.52012556314105 0.7836704306711861
14.55089921283374 334.6948216122246 0.7688680455511924
14.556126767787156 323.0462155166275 0.7562976639508846
14.561354322740572 314.3625346354884 0.7464896459678714
14.566581877693988 308.0249359255534 0.7405838234590119
14.571809432647404 305.5561750749332 0.7381526072528397
14.57703698760082 303.83518392085557 0.7358657636218572
14.582264542554237 303.90642051237023 0.7367157541161199
14.587492097507653 303.9772723986656 0.7364476984114943
14.592719652461069 306.77531509879884 0.7397198700759583
14.597947207414485 309.95635213743475 0.7429936209670958
14.603174762367901 315.4300819938737 0.7483239487521648
14.608402317321318 317.5311735012317 0.7516258089627234
14.613629872274734 319.00134441230614 0.7523051958388085
14.61885742722815 320.7699373361474 0.7532332773526718
14.624084982181566 319.9147220909505 0.7508875724682336
14.629312537134982 325.07846394910206 0.7570643567625435
14.634540092088399 330.94766980851 0.7633296162825727
14.639767647041815 336.65729696352577 0.7701949770388098
14.644995201995231 336.339723900302 0.7695341769748988
14.650222756948647 335.6889909328011 0.7674132699584604
14.655450311902063 334.86339370818035 0.7660005617416965
14.66067786685548 335.94988765872597 0.767293844784012
14.665905421808896 342.17207106360866 0.774295329004242
14.671132976762312 342.8093440973641 0.7752707545418941
14.676360531715728 341.2886625055263 0.773311789299024
14.681588086669144 336.2782839439711 0.7672896768945067
14.68681564162256 335.0400716054392 0.7660024768405552
14.692043196575977 334.3531491088913 0.7647620407490872
14.697270751529393 332.3347276763981 0.7621132453323739
14.70249830648281 331.25693475455284 0.760587404938049
14.707725861436225 335.9468016127606 0.765895060226703
14.712953416389642 342.8896193813068 0.7752326731787035
14.718180971343058 347.84621577815875 0.7806259390027077
14.723408526296474 351.4633347596476 0.7841973015034954
14.72863608124989 353.2866973395639 0.7855581259960042
14.733863636203306 354.9105820767279 0.7869086048005278
14.739091191156723 357.9017126386247 0.7900126214940805
14.744318746110139 356.83228783585656 0.7894873505074539
14.749546301063555 355.80625799211583 0.7876583387946391
14.754773856016971 349.15857819115394 0.7796660521196721
14.760001410970387 345.8139989535803 0.7761990091576629
14.765228965923804 343.4757920640091 0.7739074408950551
14.77045652087722 342.8765811280394 0.7741235854124581
14.775684075830636 344.0241532536747 0.7759093877197051
14.780911630784052 344.20889217646805 0.7765288919321794
14.786139185737468 343.1554198630582 0.7753892676691908
14.791366740690885 343.67942719473547 0.7758027190657159
14.7965942956443 341.88640287397374 0.773094599641907
14.801821850597717 342.0692284043087 0.7735018815511027
14.807049405551133 343.5480215527778 0.7743157736188014
14.81227696050455 342.1686000830638 0.7728932350202353
14.817504515457966 345.45625177403764 0.7760661279502307
14.822732070411382 349.5499047440047 0.7797436289893761
14.827959625364798 352.15325418295635 0.782807380180476
14.833187180318214 354.1103376185065 0.7853515014867252
14.83841473527163 357.6734563670788 0.7899743912084468
14.843642290225047 358.32063622972396 0.7910590677805862
14.848869845178463 363.1043719245626 0.7958832023682039
14.854097400131879 362.01632567260003 0.7942000537168463
14.859324955085295 362.14285695988343 0.7947539875268252
14.864552510038711 362.7854999777147 0.7951779111340603
14.869780064992128 360.8581134612264 0.7935750756698179
14.875007619945544 361.0455799961281 0.794112267700708
14.88023517489896 361.89225708941746 0.794564119142945
14.885462729852376 360.4820717276854 0.7930168168398167
14.890690284805792 360.5883052069016 0.793375007074759
14.895917839759209 360.29283355369546 0.7927156589733771
14.901145394712625 359.2494582681347 0.7916416312147981
14.906372949666041 363.6514092038923 0.7959690476349718
14.911600504619457 364.4527431828623 0.7964045986899903
14.916828059572873 366.12877627275645 0.7982393705060542
14.92205561452629 363.0909541664726 0.7942462916472975
14.927283169479706 358.1503571618547 0.7902164615627348
14.932510724433122 355.36471259144236 0.7879645906616919
14.937738279386538 350.3863051174443 0.7825202440895672
14.942965834339955 344.5771569471598 0.7770896746872598
14.94819338929337 337.78711371722846 0.7694723906827997
14.953420944246787 332.6063919210392 0.7642415801635468
14.958648499200203 327.9344732124647 0.7592309386483271
14.96387605415362 322.3147155095033 0.7520546752056247
14.969103609107036 316.9660365003574 0.7458701782177053
14.974331164060452 313.57952407725145 0.7421687149762538
14.979558719013868 312.0432487739432 0.7405042246453271
14.984786273967284 313.03739730407824 0.7418307511095673
14.9900138289207 313.67365470878923 0.7422196030268762
14.995241383874117 316.52554932293344 0.7455575017903187
15.000468938827533 316.2588402840627 0.7452393492984368
15.005696493780949 316.57209987522293 0.7461295857148715
15.010924048734365 316.0121561805957 0.7458321134344891
15.016151603687781 312.0654535547871 0.7412408448182892
15.021379158641198 314.3310950230988 0.7432190011664278
15.026606713594614 314.52360896331317 0.743764659562317
15.03183426854803 318.50081170758324 0.7487181381704656
15.037061823501446 321.49251596326957 0.7527534090895714
15.042289378454862 322.1338203874241 0.7535004731480622
15.047516933408279 320.18198213848905 0.7511006589500325
15.052744488361695 318.48507662897015 0.749301190493101
15.057972043315111 318.9059677214563 0.7495494715245087
15.063199598268527 319.48686235483046 0.7493535360137381
15.068427153221943 322.2661578899759 0.7524385753634115
15.07365470817536 323.83239498013546 0.7537463111523782
15.078882263128776 322.8613436788007 0.7528109128144931
15.084109818082192 321.08002219785936 0.7516996562255681
15.089337373035608 322.8551322280752 0.753776947752686
15.094564927989024 325.5064077860617 0.7570598377727799
15.09979248294244 326.91790192875914 0.7584497155834987
15.105020037895857 324.43569922800134 0.7557571884290509
15.110247592849273 318.109818345075 0.7490415088749904
15.11547514780269 311.90179166172993 0.7414354489905471
15.120702702756105 310.8806566843943 0.7400021089631134
15.125930257709522 308.7195978642661 0.7366666001874417
15.131157812662938 307.4416853163112 0.7350608455754675
15.136385367616354 307.1271690086358 0.7360845459146286
15.14161292256977 298.5322315708976 0.7258382771462912
15.146840477523186 296.2076581722825 0.7236552844260495
15.152068032476603 294.48238799308467 0.7209538186093701
15.157295587430019 293.3698797803069 0.7195303108383415
15.162523142383435 290.95865672124773 0.7166428303772568
15.167750697336851 284.68718922402644 0.709216947677475
15.172978252290267 282.6805051177749 0.7074744652507171
15.178205807243684 279.77237176460005 0.7045215414913587
15.1834333621971 276.4947806647342 0.700200342962996
15.188660917150516 270.51852684108974 0.692360251026919
15.193888472103932 269.7683678075176 0.6925363644379281
15.199116027057348 270.00311533642565 0.693915735930766
15.204343582010765 274.58576856319246 0.7007391754811431
15.20957113696418 277.3736656279843 0.7038190937100214
15.214798691917597 276.8668823513017 0.7024108479535998
15.220026246871013 273.1987887860661 0.698443331217164
15.22525380182443 270.8138755485824 0.6963161856364113
15.230481356777846 268.56892781157563 0.6938791814360084
15.235708911731262 267.9067341454397 0.6944522724812421
15.240936466684678 266.9517565505583 0.6925894691677474
15.246164021638094 268.75093985460103 0.6946133563279991
15.25139157659151 270.762800154441 0.6961364351799856
15.256619131544927 270.0265662690499 0.6933823062109078
15.261846686498343 269.23960919086426 0.6931879833558314
15.267074241451759 267.84871598887224 0.692475780492598
15.272301796405175 266.1225093550715 0.6917856348909479
15.277529351358591 265.29663631961176 0.6914844277920166
15.282756906312008 265.96900991949286 0.6901580979892913
15.287984461265424 267.2612993374856 0.6926535694083229
15.29321201621884 269.88659401285224 0.695718585893136
15.298439571172256 272.0688697598252 0.6986509555029339
15.303667126125672 275.22537533738716 0.7023603271638342
15.308894681079089 276.185457778033 0.7023348345944304
15.314122236032505 273.87000780018445 0.6982914453073892
15.319349790985921 272.96574783630905 0.6981407734753795
15.324577345939337 271.75154816037536 0.6966717113147248
15.329804900892753 272.30477255095076 0.6975521081284444
15.33503245584617 276.41403693765324 0.7032126308731196
15.340260010799586 278.9277038970507 0.7053452298304423
15.345487565753002 281.4357108110669 0.7090527701918894
15.350715120706418 281.5487834424717 0.7083219811033422
15.355942675659835 282.7970683582641 0.7094928804740359
15.36117023061325 283.5205158891644 0.7099057314848939
15.366397785566667 286.55002718981814 0.7138264583945856
15.371625340520083 288.53809480561284 0.7158751741795476
15.3768528954735 290.74619606473846 0.7176731465844816
15.382080450426916 292.5457178991822 0.7197113713979765
15.387308005380332 294.587613903007 0.7223538577647934
15.392535560333748 294.5201359535761 0.7224036117474171
15.397763115287164 295.4817690191899 0.7325484465522822
15.40299067024058 294.4445733799879 0.7388677160101215
15.408218225193997 290.8829025611302 0.7396549147201606
15.413445780147413 289.5408284093296 0.7424188550605746
15.418673335100829 288.0061223913615 0.7435514683499789
15.423900890054245 287.18783602362885 0.7443311600146095
15.429128445007661 287.1045141290999 0.7480384796303141
15.434355999961078 286.84234938972014 0.7504209337057208
15.439583554914494 283.41206935733254 0.7490269299728168
15.44481110986791 283.2908941169203 0.750596260663537
15.450038664821326 283.2311540714548 0.7517407325692398
15.455266219774742 281.8529285382809 0.7522162709328597
15.460493774728159 282.2905721701217 0.7569491769064746
15.465721329681575 282.51209432502174 0.7593263919548648
15.470948884634991 284.71361361974056 0.7645842791177556
15.476176439588407 286.70827231779907 0.7680215090205885
15.481403994541823 289.93102120629925 0.7739072729202285
15.48663154949524 289.9593987227537 0.7769585013313893
15.491859104448656 291.2415416262836 0.7804308858760389
15.497086659402072 290.4310736504391 0.7816958031996436
15.502314214355488 292.56185335769356 0.7849503904890637
15.507541769308904 294.07528380481773 0.7889982929257026
15.51276932426232 292.76129704264605 0.7904773196544274
15.517996879215737 295.04593037454424 0.795886518779855
15.523224434169153 292.6234265212376 0.7942332640451972
15.52845198912257 294.3005492964597 0.797531723638108
15.533679544075985 295.8692819962621 0.7994257459688227
15.538907099029402 297.59724894204624 0.8026433534953487
15.544134653982818 301.8276300782031 0.8105019122589322
15.549362208936234 307.2264402922447 0.8189502113782852
15.55458976388965 307.0794738399125 0.8214883903804567
15.559817318843066 305.8337855841551 0.8214884803832854
15.565044873796483 303.4186719229732 0.8190821328696314
15.570272428749899 303.505477222083 0.8201280173351344
15.575499983703315 306.85818342300627 0.8255664564827061
15.580727538656731 308.2796542106466 0.8288639019651867
15.585955093610147 305.48601089602727 0.8282300062411062
15.591182648563564 304.22352185768034 0.8288241506434761
15.59641020351698 303.16201150520254 0.8296819568486598
15.601637758470396 304.3496846141371 0.8320616251028955
15.606865313423812 303.67947373143045 0.8326919006797622
15.612092868377228 301.7778914246436 0.8317113144404072
15.617320423330645 299.2080544520994 0.8294623482644226
15.62254797828406 298.8568150968661 0.8309718206479589
15.627775533237477 298.63327203890213 0.832850769139665
15.633003088190893 297.844165374742 0.8337202847903421
15.63823064314431 296.18315058717445 0.8287832985594966
15.643458198097726 292.58644797763424 0.8106969670375682
15.648685753051142 290.2594360012939 0.8003906775509778
15.653913308004558 291.07754047652026 0.7972252585817371
15.659140862957974 291.3431701942843 0.7943624350005549
15.66436841791139 292.37328420122134 0.7930620250780532
15.669595972864807 291.35902611712186 0.7891070476369805
15.674823527818223 288.50419127449607 0.7841774896032243
15.680051082771639 284.27278064984483 0.7766360988801772
15.685278637725055 283.45498731264706 0.7742048272460537
15.690506192678471 283.83985560678866 0.7747339861631418
15.695733747631888 284.04695968451387 0.7731337305710635
15.700961302585304 282.37423459718923 0.7698116264913818
15.70618885753872 279.2649099392639 0.7632658755098514
15.711416412492136 277.86818665585645 0.7581077120441824
15.716643967445552 280.4847027902728 0.7603918464503929
15.721871522398969 281.48989797259856 0.7614649207393327
15.727099077352385 281.40700046276055 0.7601165547763459
15.732326632305801 281.69745300837275 0.7603454673294325
15.737554187259217 279.35153634512574 0.7569195480096897
15.742781742212633 281.4704146173862 0.759622926683945
15.74800929716605 286.02790161873565 0.7669896230959683
15.753236852119466 287.0009850961047 0.7671321535421464
15.758464407072882 289.0380626350052 0.7688072826714091
15.763691962026298 285.89343944020084 0.7631666117184888
15.768919516979715 285.4007149723846 0.7594428179806769
15.77414707193313 285.46737138637627 0.7590414904846333
15.779374626886547 286.7640129160289 0.7593959848242338
15.784602181839963 286.71653128261977 0.7583819209271868
15.78982973679338 286.6640974559385 0.7583685142073981
15.795057291746796 285.8931052148023 0.7563571045118426
15.800284846700212 287.684631824579 0.7582185740288936
15.805512401653628 287.40459518905004 0.7571573673380512
15.810739956607044 291.9985976062921 0.7625517846227268
15.81596751156046 292.2760691908262 0.7621017632151741
15.821195066513877 292.0757378010077 0.761766715099394
15.826422621467293 290.16926569506205 0.7579688490758751
15.831650176420709 290.7791753206178 0.7588164499335929
15.836877731374125 292.4897762292556 0.7611119120237559
15.842105286327541 294.6283021528953 0.7628968631792419
15.847332841280958 298.2301430011975 0.7668515148706821
15.852560396234374 298.41842190177965 0.765815915575695
15.85778795118779 298.836087861783 0.7655680210096072
15.863015506141206 297.11763128458813 0.7638855172420849
15.868243061094622 292.80660834404694 0.7581992196476266
15.873470616048039 287.02765471988045 0.7519178079166335
15.878698171001455 286.82501747970974 0.7520042056975457
15.883925725954871 288.98337331500096 0.7540238316398464
15.889153280908287 289.26004160303125 0.7524277432976044
15.894380835861703 288.5111572427961 0.7502176569238902
15.89960839081512 285.3851430330171 0.7451105500214406
15.904835945768536 283.63856341825493 0.7435140513168446
15.910063500721952 285.599388187492 0.7458058732659715
15.915291055675368 282.41235452578593 0.7427675672623908
15.920518610628784 282.47144981232316 0.7428586792827891
15.9257461655822 278.730858793209 0.737833136120815
15.930973720535617 277.7128216186445 0.7362443060441436
15.936201275489033 281.112095499525 0.7402892336385705
15.94142883044245 284.64181695055566 0.7432452574987596
15.946656385395865 286.22933241564846 0.7435754260147782
15.951883940349282 283.61287336411004 0.7389038528118436
15.957111495302698 284.15842360702777 0.7410008750102768
15.962339050256114 285.6121107010737 0.7453953725578794
15.96756660520953 285.76925420468814 0.7466719463951546
15.972794160162946 284.5327405940627 0.7444961200033247
15.978021715116363 282.73979038909613 0.7402232181765385
15.983249270069779 284.8198690870058 0.7418133075229807
15.988476825023195 286.09197685753196 0.7424594392358347
15.993704379976611 284.7894382729565 0.7407901699358108
15.998931934930027 284.3717529945797 0.7401107936359912
16.004159489883442 284.55487872736916 0.7407549024190059
16.009387044836856 287.26535443736475 0.7440134925087779
16.01461459979027 290.3311494753037 0.7483807995857827
16.019842154743685 291.8858082588304 0.7504717783555273
16.0250697096971 290.5628608246543 0.7487031358600944
16.030297264650514 291.71840063470484 0.750564928095164
16.03552481960393 290.3245614334108 0.7495018114731643
16.040752374557343 293.56088235842435 0.7530582038477508
16.045979929510757 298.29818869515816 0.7592382591746344
16.05120748446417 301.8121317567413 0.7628570701030002
16.056435039417586 304.4261358011783 0.7655566923170604
16.061662594371 306.99878991516107 0.768977359209007
16.066890149324415 314.17247254826356 0.7774370644529084
16.07211770427783 317.5092238185426 0.7806160967145397
16.077345259231244 320.1779568562157 0.7831588494908415
16.08257281418466 322.7637472678507 0.78679798152335
16.087800369138073 325.3421736604406 0.7897277043794354
16.093027924091487 326.1091036147799 0.7896365024483118
16.0982554790449 325.2380502482029 0.7874808680809954
16.103483033998316 325.47066755521394 0.7879673302871003
16.10871058895173 327.04953017888215 0.7896516561163399
16.113938143905145 330.35751890542423 0.7942415572347913
16.11916569885856 332.4866984557487 0.797206711388678
16.124393253811974 333.6336587409375 0.798675536222858
16.129620808765388 333.9392161293139 0.7991975378107863
16.134848363718802 334.3600916052468 0.7989626466006763
16.140075918672217 334.2152603770281 0.7982020614127656
16.14530347362563 334.7545586964602 0.7995903826890071
16.150531028579046 335.4731858251398 0.8004059763594932
16.15575858353246 334.8073066793205 0.7993880319843674
16.160986138485875 333.0528831601812 0.7964260290151334
16.16621369343929 328.43027288806303 0.7907313570362384
16.171441248392703 321.14621505046586 0.7823243562416284
16.176668803346118 316.75967263765193 0.7767764578835481
16.181896358299532 316.3167421583407 0.7768515741932374
16.187123913252947 316.08590765930677 0.7771683137860043
16.19235146820636 313.25568107571246 0.7747857156320159
16.197579023159776 305.83404304567466 0.7668599902381235
16.20280657811319 294.34226727454785 0.7524712580921885
16.208034133066604 290.5598031409036 0.7481394483502126
16.21326168802002 287.0995602024398 0.7427581186786582
16.218489242973433 285.835769714544 0.7412045436279363
16.223716797926848 283.6444428138115 0.7382394346032914
16.228944352880262 281.78090688430575 0.735172446380204
16.234171907833677 278.818056096484 0.7315863478993149
16.23939946278709 274.8095877341571 0.7268491879752687
16.244627017740505 270.09642631326386 0.7222993981803725
16.24985457269392 265.6607785154893 0.7172524563606197
16.255082127647334 265.30134276827437 0.7183418321199728
16.26030968260075 261.9779138876615 0.712907322915404
16.265537237554163 262.78441731331475 0.7136928035371302
16.270764792507578 262.31057655541906 0.7112861393018266
16.275992347460992 262.4156196263623 0.7109254975092384
16.281219902414406 260.766372378122 0.7090499122535153
16.28644745736782 261.6611106639765 0.7110871672138798
16.291675012321235 260.55421835473805 0.7102005138956043
16.29690256727465 259.7429353131399 0.7085005534087988
16.302130122228064 257.54566425711363 0.7042114440492062
16.30735767718148 256.95878516513665 0.7027599043016952
16.312585232134893 256.1046295638403 0.7025557246895904
16.317812787088307 256.200435947283 0.7030183176720951
16.323040342041722 258.1512210155981 0.7058921809568799
16.328267896995136 261.0276918528624 0.7091217378801206
16.33349545194855 260.71969194887794 0.7064861693379711
16.338723006901965 260.55774543854324 0.7066763105848147
16.34395056185538 261.282775051231 0.705183496240537
16.349178116808794 262.05520302837556 0.7059716877638533
16.35440567176221 266.67160298615556 0.7108045669655771
16.359633226715623 269.90657300342383 0.7148095207807393
16.364860781669037 273.5859898044276 0.720495398985987
16.37008833662245 278.7749477868873 0.7273994481510195
16.375315891575866 281.5894451124382 0.7305618220211174
16.38054344652928 285.8168221018145 0.7341430731051107
16.385771001482695 290.0016551979679 0.7386896294286104
16.39099855643611 295.8443281697455 0.745627848647448
16.396226111389524 298.98935393223337 0.7483460267733572
16.401453666342938 298.47303541544045 0.7466592736107894
16.406681221296353 299.1145331801395 0.7472973529127233
16.411908776249767 297.3048057044648 0.74461808252228
16.41713633120318 297.034057510839 0.7444638448453662
16.422363886156596 292.48725995418357 0.7388077240135831
16.42759144111001 289.688996653675 0.7360851845796789
16.432818996063425 287.4295975041513 0.7339672780044323
16.43804655101684 287.31791314940546 0.7329977118529093
16.443274105970254 287.7087089797038 0.7341527757895434
16.448501660923668 287.3607421432955 0.7341427752996493
16.453729215877082 284.54377442401324 0.7296334510689189
16.458956770830497 281.6690184769319 0.7257164394422205
16.46418432578391 280.4123195668213 0.7249148327884903
16.469411880737326 280.06414136434427 0.7237182676787094
16.47463943569074 283.1325473650516 0.7285800947782644
16.479866990644155 284.03851238000465 0.7285983052137635
16.48509454559757 286.2291420130161 0.7310345308585244
16.490322100550983 287.8769139487794 0.7334084981331873
16.495549655504398 287.5958553548201 0.7321623054728605
16.500777210457812 284.9650285367219 0.7289315843725779
16.506004765411227 286.2467762798966 0.7297803533246366
16.51123232036464 285.39478066096467 0.7286693784578184
16.516459875318056 284.87534414932594 0.7286710667721089
16.52168743027147 282.88444449293723 0.7278872800103611
16.526914985224884 277.9692698849576 0.7220425940552533
16.5321425401783 275.6266471942469 0.7186528881951741
16.537370095131713 271.33728152815553 0.7119589804418711
16.542597650085128 267.7170460502833 0.7083505292618845
16.547825205038542 263.7074525229285 0.7044934291386882
16.553052759991957 262.88065674002945 0.7032874864335221
16.55828031494537 259.40827990566885 0.699333655544381
16.563507869898785 256.3173647057303 0.6940993176865629
16.5687354248522 254.55840639933712 0.6898323285322535
16.573962979805614 253.37264491779325 0.6894338213701418
16.57919053475903 250.53641999133245 0.685782160295634
16.584418089712443 248.11723729670598 0.68396014714566
16.589645644665858 246.6041807023568 0.6830693534574481
16.594873199619272 250.73860635832224 0.6889252414176291
16.600100754572686 250.35420762964705 0.6897896979731304
16.6053283095261 249.18546159903622 0.6871245164684796
16.610555864479515 248.70247352319984 0.684684838280528
16.61578341943293 248.7825994034008 0.6830946358041495
16.621010974386344 248.51457119479446 0.6823132481774743
16.62623852933976 247.6171297591637 0.6808655791686727
16.631466084293173 247.66080252662485 0.6806371094963609
16.636693639246587 249.60083194304136 0.6823150588557885
16.641921194200002 250.68291050097122 0.6834992034463823
16.647148749153416 252.44193545820988 0.6859972458977022
16.65237630410683 251.52015531566548 0.6847168313693356
16.657603859060245 254.66799800545547 0.6888567273326868
16.66283141401366 253.47924439890267 0.6874028278121541
16.668058968967074 250.60091624188166 0.6829909488836007
16.67328652392049 248.5886689443712 0.6809921172300771
16.678514078873903 249.47090250108522 0.6810789628950228
16.683741633827317 251.6476353591888 0.6847654943540715
16.68896918878073 251.84878588117226 0.6850083820799545
16.694196743734146 249.73287111080742 0.6829523049577348
16.69942429868756 247.77539988197293 0.6809881341439213
16.704651853640975 248.8430715294695 0.6826287110895866
16.70987940859439 247.69235975404203 0.6798487020521738
16.715106963547804 247.79782445075372 0.6799770710932823
16.720334518501218 244.40413056899308 0.6750404144445316
16.725562073454633 242.61584502712515 0.6741922526605011
16.730789628408047 242.42325799830778 0.6746012918449259
16.73601718336146 242.75391132188946 0.6753353675312249
16.741244738314876 242.8838089003872 0.6758475931036092
16.74647229326829 240.16351309107162 0.6722782406914303
16.751699848221705 239.67240204957457 0.6722134809226511
16.75692740317512 235.47804313066158 0.665764131009858
16.762154958128534 235.91868256829366 0.6651806935394942
16.767382513081948 233.33696575923955 0.6614107480708726
16.772610068035362 232.76177027938888 0.6593984537138611
16.777837622988777 228.6850927325951 0.6526707898138574
16.78306517794219 227.52597111521402 0.65008813622148
16.788292732895606 230.06191696853548 0.6554094984598478
16.79352028784902 230.31642177143723 0.6576598659945436
16.798747842802435 228.59564992779354 0.6552423122428958
16.80397539775585 224.24947941604827 0.6495185725767205
16.809202952709263 221.0140604760317 0.64591410842011
16.814430507662678 221.15199428379472 0.6471546358410665
16.819658062616092 224.66331965316198 0.6521655281432293
16.824885617569507 225.90145382948708 0.6524131906015851
16.83011317252292 224.65064897950705 0.6496643301250359
16.835340727476336 224.0536715238137 0.6490069672247085
16.84056828242975 223.24484269761192 0.646311345626537
16.845795837383164 223.34152278482188 0.6467680226301508
16.85102339233658 222.72657912882877 0.6467619249135548
16.856250947289993 224.34747992104988 0.650172041290839
16.861478502243408 222.51332477226512 0.6483559783086039
16.866706057196822 219.82626212672625 0.6437445648792386
16.871933612150237 216.9805068528012 0.6391676388834889
16.87716116710365 219.3074723843045 0.6424847901704197
16.882388722057065 222.356301389962 0.6486556595641578
16.88761627701048 223.97110875570053 0.6518558685688953
16.892843831963894 222.04996843097297 0.6494559973086741
16.89807138691731 221.55265202985248 0.6485669015105131
16.903298941870723 219.907521857407 0.6460726458631562
16.908526496824138 220.21473099465996 0.6461666061669901
16.913754051777552 216.94683974467068 0.6428715140425718
16.918981606730966 214.63409140880336 0.6394244173878795
16.92420916168438 212.00605581045104 0.6353600813975978
16.929436716637795 211.34235161859394 0.6326158673747392
16.93466427159121 213.1461566539996 0.6344528848724122
16.939891826544624 212.00702019591478 0.6320600705750833
16.94511938149804 215.36145780563226 0.636018839356491
16.950346936451453 215.37202624256778 0.636899903720026
16.955574491404867 214.94440214670374 0.6382655607166107
16.960802046358282 213.3182491206826 0.6354927197463313
16.966029601311696 213.72649965215558 0.6356543035337977
16.97125715626511 216.6882035300377 0.6394846734901704
16.976484711218525 215.97897480678003 0.6370308548704586
16.98171226617194 215.1492485294754 0.63669353225562
16.986939821125354 211.0642777243501 0.6322712496996065
16.99216737607877 209.53178858566258 0.6301706390847513
16.997394931032183 210.5639304480364 0.6323054673683438
17.002622485985597 211.75715735406152 0.6338761900382908
17.00785004093901 214.67629766444907 0.6352757045524288
17.013077595892426 216.73541483647998 0.6377250260938849
17.01830515084584 219.9100964974282 0.6416357452056709
17.023532705799255 219.62216037123645 0.6408788434629432
17.02876026075267 218.79333087166816 0.6392867260247977
17.033987815706084 217.29423582036753 0.6367646422188856
17.039215370659498 216.90540451307805 0.6373336272735362
17.044442925612913 218.4927262455967 0.641758221934991
17.049670480566327 221.08001022743116 0.6470936952641314
17.05489803551974 220.28898376689673 0.6464098802720479
17.060125590473156 219.8467875839835 0.6429895549014512
17.06535314542657 218.8116681814415 0.6409098612852052
17.070580700379985 219.86986439605013 0.6421757631791588
17.0758082553334 220.38552199652568 0.6417824135850994
17.081035810286814 220.69069267282745 0.6416667999075434
17.086263365240228 222.03193535378563 0.6426167568177547
17.091490920193642 219.5602782763397 0.637863073778233
17.096718475147057 217.4083654165088 0.6360854396667287
17.10194603010047 217.32602541166221 0.6366750522425255
17.107173585053886 216.5375718496842 0.6371666409224819
17.1124011400073 219.56414410336214 0.6422150275952032
17.117628694960715 220.61046932341344 0.6436578231629814
17.12285624991413 223.46824100544546 0.6489130303378053
17.128083804867543 224.72296007479883 0.6493766114400593
17.133311359820958 225.57851119993168 0.6489895778098068
17.138538914774372 225.69400306521445 0.6478526597642128
17.143766469727787 226.68759907311622 0.648932183250319
17.1489940246812 228.1427868321384 0.6518927019787931
17.154221579634616 226.87086802910017 0.6505950178575729
17.15944913458803 224.74553396481173 0.6480331845730155
17.164676689541444 226.02822978527865 0.6495841355192786
17.16990424449486 231.440775919057 0.6568415972570023
17.175131799448273 239.25826818407018 0.6662310608123675
17.180359354401688 240.8166949054736 0.6682229206533897
17.185586909355102 238.47617507204865 0.663963003120227
17.190814464308517 237.61771719082202 0.6637766156883216
17.19604201926193 240.9000105204649 0.6678377202560949
17.201269574215345 243.41706050672468 0.6712514812050561
17.20649712916876 244.5916961514169 0.6728961077949401
17.211724684122174 242.77340096264163 0.6698186704664855
17.21695223907559 241.3838588756701 0.6680449772975274
17.222179794029003 242.20698366118575 0.6674922675500593
17.227407348982418 242.79709866207688 0.6679542132109175
17.232634903935832 242.46888868860762 0.6671359045357365
17.237862458889246 243.90391797073525 0.6692735394846722
17.24309001384266 241.58851781356645 0.6658361503410296
17.248317568796075 239.32415874589972 0.6633631474977313
17.25354512374949 240.535833083393 0.6644251775262944
17.258772678702904 243.13274251941084 0.6687433124752212
17.26400023365632 245.027972666738 0.6708691768121854
17.269227788609733 244.9759161814347 0.6696040669036667
17.274455343563147 241.669556382466 0.6649084689478941
17.279682898516562 240.42533935855758 0.6648078772746282
17.284910453469976 237.556964170127 0.6625459528605269
17.29013800842339 238.88281801411713 0.6648117221517037
17.295365563376805 239.5563737044262 0.6650858353765956
17.30059311833022 241.5949667933536 0.6674170405025391
17.305820673283634 242.11050488121606 0.6670925141016087
17.31104822823705 240.87895517485669 0.6662937261726214
17.316275783190463 240.4470974848569 0.6651318683585649
17.321503338143877 240.555524611131 0.664231811820576
17.32673089309729 239.9387430440782 0.6638731325288173
17.331958448050706 235.91025391602008 0.6576661897793761
17.33718600300412 234.23573759945475 0.656272350362711
17.342413557957535 232.32258056067064 0.654386325895009
17.34764111291095 233.59269817385652 0.6575103042113173
17.352868667864364 233.5001765589518 0.6578721786172578
17.358096222817778 233.09888466449357 0.6558151610150312
17.363323777771193 233.41903965744052 0.6554360111245312
17.368551332724607 230.95896996563482 0.6512405966838222
17.37377888767802 229.31324242731097 0.6486226025220754
17.379006442631436 228.77462572483452 0.6470171806421422
17.38423399758485 229.16143546299568 0.6475798050762794
17.389461552538265 227.95952533698681 0.6473146081485105
17.39468910749168 230.5333621867539 0.6532495243483972
17.399916662445094 232.25254772799462 0.6556525801702439
17.405144217398508 235.2232787599086 0.6590479237146424
17.410371772351922 233.7347903704729 0.6551744804834019
17.415599327305337 233.40136337799876 0.6544294565725275
17.42082688225875 233.8967973940062 0.6547067435877311
17.426054437212166 234.46987918620002 0.6572802376892783
17.43128199216558 234.98880542438962 0.658711025881717
17.436509547118995 234.7691254229082 0.6586313298288259
17.44173710207241 234.64038993064727 0.6567951955731638
17.446964657025823 235.19719820827805 0.6560145728362251
17.452192211979238 234.69689706174768 0.6552089122099806
17.457419766932652 232.46650940946256 0.6529802073371515
17.462647321886067 232.836303614856 0.653728104313805
17.46787487683948 233.2266225459956 0.6543204318083842
17.473102431792896 234.94335543411063 0.6576992733399465
17.47832998674631 234.96978068364032 0.6589300323495892
17.483557541699724 235.0950055440717 0.6586997780187195
17.48878509665314 233.59370872048922 0.6549763508865428
17.494012651606553 234.40593062380222 0.6545700110523044
17.499240206559968 237.09238738967917 0.6582977974339735
17.504467761513382 238.7071484812944 0.6614826498674862
17.509695316466797 240.25240209794322 0.6633253572494705
17.51492287142021 240.3302372565518 0.6642472250862662
17.520150426373625 240.54167077578333 0.6657074351146329
17.52537798132704 242.43879580080826 0.6668761002803573
17.530605536280454 242.73157284572196 0.6667996842248214
17.53583309123387 240.91434328754747 0.6636502359996693
17.541060646187283 239.3645201736382 0.6611812639318713
17.546288201140698 240.3930246243507 0.6627238364837064
17.551515756094112 241.08668214230912 0.6644078375868078
17.556743311047526 240.94421379729783 0.6634985643968421
17.56197086600094 240.4324387061284 0.6632621238837516
17.567198420954355 241.12909903719265 0.6635668876738932
17.57242597590777 243.58875645254014 0.6663550793894252
17.577653530861184 240.86871911333594 0.6615698958988933
17.5828810858146 237.53330106937685 0.6567180243023
17.588108640768013 236.13463767569013 0.6549834624889855
17.593336195721427 235.57658553909536 0.6544319487665766
17.598563750674842 238.27616560877695 0.658653643415706
17.603791305628256 239.12557894544338 0.6603143462125078
17.60901886058167 241.74874095723933 0.6650556358260403
17.614246415535085 245.19363851255002 0.6704919404436506
17.6194739704885 246.81392843375676 0.6724952162093139
17.624701525441914 245.52540922202365 0.6701178420908919
17.62992908039533 246.04991658459332 0.6701447411381759
17.635156635348743 246.53757043330202 0.6709446815447454
17.640384190302157 246.96127690192924 0.6711827026919126
17.64561174525557 245.9822774407954 0.6698378310236982
17.650839300208986 247.5622289567993 0.6718044237485368
17.6560668551624 248.59334630020223 0.6734321308400965
17.661294410115815 249.9779781373735 0.6755244716685448
17.66652196506923 254.91807956714138 0.6816453176561924
17.671749520022644 259.2447718032687 0.6866367178412879
17.676977074976058 263.6838377878631 0.6915083449294585
17.682204629929473 266.9534651894487 0.6956020342567815
17.687432184882887 269.65076638337763 0.6989644147387454
17.6926597398363 274.4161563798378 0.7041816897603502
17.697887294789716 277.0376011359547 0.7075078943382443
17.70311484974313 280.9096808265892 0.7122452354969303
17.708342404696545 282.6332012917423 0.7138022249103764
17.71356995964996 284.7265278877287 0.7153533799116211
17.718797514603374 288.07541139464524 0.7193517033187042
17.724025069556788 290.1027500402583 0.7218750597005541
17.729252624510202 294.83760117297066 0.7277791984658785
17.734480179463617 294.89476388736 0.7269900706717558
17.73970773441703 298.4956542172258 0.7309264488070151
17.744935289370446 299.3291541424695 0.7326123646377113
17.75016284432386 303.6001128095199 0.7376865017507608
17.755390399277275 305.4918513788154 0.7398905046036186
17.76061795423069 306.110774269596 0.7399634284234424
17.765845509184103 309.3974573515341 0.7429734447251856
17.771073064137518 313.4018118869113 0.7475700754938099
17.776300619090932 317.580696100766 0.7525433543300339
17.781528174044347 318.09564031049814 0.7530216398415529
17.78675572899776 316.834200798868 0.7517881872990734
17.791983283951176 313.3878449429183 0.7475840542913289
17.79721083890459 307.9793355723071 0.7417046568580772
17.802438393858004 305.86943466208254 0.7400846960457272
17.80766594881142 306.0302619486242 0.7396707310365117
17.812893503764833 304.4342820579304 0.7383524295297239
17.818121058718248 302.38809454928116 0.7355832767467974
17.823348613671662 299.73755114851474 0.7329426656392164
17.828576168625077 296.76642149778854 0.7299584207577287
17.83380372357849 294.26430424318727 0.7267286506064506
17.839031278531905 289.3507767831302 0.7207417483739008
17.84425883348532 286.6439857597903 0.7174158172773882
17.849486388438734 285.07232547089734 0.7142116059186201
17.85471394339215 286.18241846097965 0.7150467837600023
17.859941498345563 289.3472236274941 0.7194151263163313
17.865169053298978 293.6219352533185 0.7249290805845499
17.870396608252392 296.10303166239584 0.7292912388198861
17.875624163205806 297.5204162346534 0.7299467596218358
17.88085171815922 297.2084909985768 0.7295550955265295
17.886079273112635 300.62886496149366 0.7333553135487167
17.89130682806605 305.16846817354934 0.7382033225034769
17.896534383019464 308.84745619457453 0.7430935585512177
17.90176193797288 312.7646544023135 0.7471285332265524
17.906989492926293 317.48717617483226 0.7518368283547191
17.912217047879707 326.2001847035956 0.7621580202708498
17.917444602833122 330.8032184358357 0.766535226747324
17.922672157786536 333.18856250988387 0.7697614743439803
17.92789971273995 330.17825492580636 0.766483256556263
17.933127267693365 331.20140296206955 0.766840867311922
17.93835482264678 330.3123429571527 0.7662782991537707
17.943582377600194 325.625894777624 0.7606063809779977
17.94880993255361 321.4932583628851 0.7564786211388824
17.954037487507023 318.57794986965513 0.7538426680670419
17.959265042460437 314.7941060996526 0.7493317447697398
17.96449259741385 310.3694066131311 0.7442731400845393
17.969720152367266 302.56379333362156 0.7355522582575166
17.97494770732068 297.4347765546526 0.7286122875406928
17.980175262274095 294.11264600854014 0.7251722002306621
17.98540281722751 289.2194594393473 0.7190278557995002
17.990630372180924 287.35845676225216 0.7176540852774674
17.995857927134338 283.9188487518427 0.713982199421158
18.001085482087753 284.6752754370203 0.7151500616139375
18.006313037041167 283.6623628036416 0.7142980852975277
18.01154059199458 280.0057708215419 0.709902712227336
18.016768146947996 274.99282459722735 0.7033292216304075
18.02199570190141 274.6804491797363 0.7032126734383015
18.027223256854825 273.53786149785 0.701358682690322
18.03245081180824 273.361028432881 0.7008709039856199
18.037678366761654 269.4602458862131 0.6956032367490391
18.042905921715068 266.5095571316981 0.691165010586861
18.048133476668482 267.12550881455235 0.6932028165187637
18.053361031621897 271.6242990135548 0.6984296640775811
18.05858858657531 272.3115109939159 0.6986133232376011
18.063816141528726 273.12624528813217 0.7001108825249968
18.06904369648214 268.5395132997767 0.6941078381461632
18.074271251435555 271.9000482521079 0.6992693677705633
18.07949880638897 273.6712750500408 0.7015612306358847
18.084726361342383 276.20389291077225 0.7043756865677027
18.089953916295798 274.24676635416967 0.702378159016354
18.095181471249212 274.33659634565225 0.7020105630928166
18.100409026202627 278.15410882833294 0.706557676917826
18.10563658115604 281.81038078122134 0.7112986450642926
18.110864136109456 287.17535281014955 0.7169520513204914
18.11609169106287 288.56345171262456 0.7189931303123414
18.121319246016284 291.3950397511015 0.7224387511805733
18.1265468009697 292.85222457356895 0.7234325283598046
18.131774355923113 297.99739739085476 0.7298749427954464
18.137001910876528 306.6873195881907 0.7391621008015301
18.142229465829942 317.6519216785314 0.7520371737722342
18.147457020783357 327.8707316037187 0.7635027029495874
18.15268457573677 338.26903563747663 0.7749582828381565
18.157912130690185 350.320378168566 0.7883280463094758
18.1631396856436 362.66455778356055 0.801936963913088
18.168367240597014 377.52521421692484 0.8179593229618551
18.17359479555043 388.24971785785846 0.8295358906777481
18.178822350503843 392.9191163380033 0.8341355856472895
18.184049905457258 392.86401424213994 0.8339566407404052
18.189277460410672 390.11600603079137 0.8309510533394537
18.194505015364086 389.0949021177453 0.8302902935201999
18.1997325703175 383.55887404924715 0.8249495682231517
18.204960125270915 380.38658394765594 0.8213917097489523
18.21018768022433 374.8384639634691 0.8146863099685202
18.215415235177744 373.49238931026576 0.8135167224135158
18.22064279013116 376.462135680808 0.8166202661684572
18.225870345084573 378.7030402618493 0.8187953461176448
18.231097900037987 377.3833609476146 0.8172230647904302
18.236325454991402 378.6569033131753 0.8187787504446254
18.241553009944816 378.3634055441104 0.8188141298420276
18.24678056489823 379.9507854255336 0.8202579160436962
18.252008119851645 380.3115615106104 0.8207730688975801
18.25723567480506 380.7286724192387 0.8211431645123891
18.262463229758474 377.47105888175577 0.8176855534362092
18.26769078471189 371.3301651450321 0.811056323821971
18.272918339665303 363.8446147677584 0.80304848417554
18.278145894618717 352.78883186119754 0.79078117765717
18.28337344957213 343.258163284139 0.7803349764324172
18.288601004525546 335.995261126918 0.7717448909450154
18.29382855947896 329.65290714884475 0.7645631874240001
18.299056114432375 324.35715174440537 0.7591908918642867
18.30428366938579 314.7800960316016 0.7482009414140639
18.309511224339204 305.84704400401176 0.7380918011840731
18.314738779292618 298.29899258105013 0.7284374342432097
18.319966334246033 291.7404780000871 0.7216280441662191
18.325193889199447 287.7772527660382 0.7166010592826957
18.33042144415286 284.7616486810915 0.7136916765878368
18.335648999106276 285.0522417530251 0.7137048353594463
18.34087655405969 285.1543182216508 0.7146862379179559
18.346104109013105 282.89107950049384 0.7123264517566055
18.35133166396652 279.184698201005 0.7073473305963704
18.356559218919934 278.29984019507583 0.7061287990597853
18.361786773873348 278.21809777241594 0.7053634195202613
18.367014328826762 281.1678706868484 0.7091842768210507
18.372241883780177 282.54492724750946 0.7108994999611092
18.37746943873359 287.0151826226071 0.7164371186504819
18.382696993687006 289.27900493538186 0.7182009966321341
18.38792454864042 297.39402643977377 0.729699547806297
18.393152103593835 306.95678840657337 0.7521245661090217
18.39837965854725 314.3707064764166 0.7683715828036191
18.403607213500663 320.6235590220547 0.7814615267763055
18.408834768454078 330.4702372364462 0.7977638092008733
18.414062323407492 339.98914157766546 0.8134395053591635
18.419289878360907 347.4716113761745 0.8263579659476789
18.42451743331432 350.4396360378583 0.8332473932910465
18.429744988267736 348.5865001063066 0.8355466003689528
18.43497254322115 347.5225576092068 0.8370975143920879
18.440200098174564 342.2779193410675 0.8339678303757284
18.44542765312798 338.0269872318584 0.8320473181179795
18.450655208081393 336.12902522293774 0.8325632174815497
18.455882763034808 330.24937864147756 0.8287463109237146
18.461110317988222 326.8400631235102 0.8270542734404459
18.466337872941637 322.59159948844916 0.8236869599420065
18.47156542789505 321.95832505687065 0.8257988730144191
18.476792982848465 319.6283149036011 0.8245424611413298
18.48202053780188 317.275719789237 0.8242284491050079
18.487248092755294 314.75512949576694 0.823685226598809
18.49247564770871 312.62356618843864 0.8234478491516002
18.497703202662123 307.9116254355266 0.8205770678493591
18.502930757615538 305.29021766911995 0.8188009418283055
18.508158312568952 302.20193476419297 0.8168108542392042
18.513385867522366 302.38298710239485 0.8202541452577395
18.51861342247578 304.0956909805165 0.8245433634218433
18.523840977429195 302.0572712395874 0.8253837539924915
18.52906853238261 300.55234684726435 0.8254734240406926
18.534296087336024 295.6179710534904 0.8200319784255645
18.53952364228944 295.0561839244698 0.8216358790080487
18.544751197242853 292.5689401139927 0.8198363643260944
18.549978752196267 293.1121700256426 0.8228730956082596
18.555206307149682 291.44027949222595 0.8220227207511229
18.560433862103096 290.82323521289 0.8223044630956492
18.56566141705651 292.1169725406558 0.8262706240819432
18.570888972009925 293.04472683354203 0.8295031864338821
18.57611652696334 293.44430742004045 0.832327652536125
18.581344081916754 292.6406625876005 0.8333163735938411
18.58657163687017 290.5992739006989 0.8317975598109933
18.591799191823583 291.22601302745545 0.8347065748073604
18.597026746776997 298.67565649937643 0.8464070121474634
18.60225430173041 300.4405115437238 0.8502751315739331
18.607481856683826 301.37012841657514 0.8534082836405571
18.61270941163724 301.341081123898 0.8544667463075775
18.617936966590655 305.42999168466923 0.8624071282516124
18.62316452154407 309.87385738459733 0.8689037363736138
18.628392076497484 313.2698777990389 0.8564009446305259
18.633619631450898 318.20610578066754 0.8542387154754342
18.638847186404313 321.6735189835636 0.851021846429572
18.644074741357727 323.5917231392432 0.8482818449741281
18.64930229631114 324.6534401503611 0.8465486916264778
18.654529851264556 328.0083209390776 0.846166583999657
18.65975740621797 334.1951111833766 0.8519583904333805
18.664984961171385 339.72030218449544 0.855353117438198
18.6702125161248 340.1517385482709 0.8524253261258048
18.675440071078214 343.70498415578254 0.8550337664981253
18.680667626031628 344.6427061207477 0.8525480892183426
18.685895180985042 344.89224697086365 0.8508330468198727
18.691122735938457 344.9514168500116 0.849283556087262
18.69635029089187 341.1057227520288 0.8424057575228626
18.701577845845286 339.8153876429884 0.8388670312622126
18.7068054007987 340.28463380095354 0.8373726100555305
18.712032955752115 342.8793994413088 0.8385217299406478
18.71726051070553 345.4691657386021 0.8410487775628328
18.722488065658943 344.8314640589953 0.8394390301929533
18.727715620612358 342.0431499645393 0.8353607221330209
18.732943175565772 338.16292183717394 0.8291490042575523
18.738170730519187 338.22841216639955 0.8271177098839791
18.7433982854726 339.81665963398194 0.8281155845304459
18.748625840426016 340.8717283505633 0.8284440729422197
18.75385339537943 339.12782370654753 0.8264196110050105
18.759080950332844 339.20351781865196 0.8263832687582545
18.76430850528626 340.5328694074221 0.8259181858363215
18.769536060239673 343.1211601358995 0.8286900592282651
18.774763615193088 344.2075121094131 0.8279408295600694
18.779991170146502 340.4558319054511 0.8210890494332814
18.785218725099917 335.77402914371106 0.8140116392448022
18.79044628005333 334.7605257391954 0.8110590143517298
18.795673835006745 332.8135028271934 0.8077952774874981
18.80090138996016 331.17070453867416 0.8053468718461883
18.806128944913574 327.24154297566076 0.8002488150416457
18.81135649986699 319.6508102091451 0.7911297548331735
18.816584054820403 313.8353902984873 0.7838737602657199
18.821811609773818 310.8315603711351 0.7795158568394288
18.827039164727232 311.57187660716033 0.7801496173926237
18.832266719680646 310.32431009528733 0.7785745130092473
18.83749427463406 307.4262389983706 0.7751481378889333
18.842721829587475 303.1539190105791 0.7692739014663402
18.84794938454089 299.62800897141136 0.7640377565321328
18.853176939494304 296.7586075602186 0.7595133695370793
18.85840449444772 295.23077274842035 0.7571744714419324
18.863632049401133 291.39719008223784 0.7512877555675489
18.868859604354547 292.3447130180446 0.753095452858278
18.87408715930796 293.58991903102924 0.754431503951449
18.879314714261376 295.4824472387385 0.7568632312921397
18.88454226921479 295.35941958727267 0.7573653711642953
18.889769824168205 293.6052125667153 0.7536921874011369
18.89499737912162 292.68378714177055 0.7520932623602393
18.900224934075034 292.62625983144613 0.750547095444946
18.90545248902845 290.9086649383434 0.7476124313365506
18.910680043981863 288.4791074064934 0.7449708401354186
18.915907598935277 288.65957401729185 0.745730034961429
18.92113515388869 289.1896800521528 0.7469102258739801
18.926362708842106 289.18292650560215 0.7468564774461112
18.93159026379552 288.6990881410203 0.746602399718162
18.936817818748935 286.25362248161144 0.7438862667913179
18.94204537370235 286.78724253147243 0.743400657400281
18.947272928655764 287.1347946713658 0.7424927021667355
18.952500483609178 289.6395840387383 0.7447842882884763
18.957728038562593 288.4115506089159 0.7430668563105683
18.962955593516007 287.9535671932586 0.7425758463786492
18.96818314846942 286.05578886304335 0.739426810310772
18.973410703422836 286.0869421282282 0.7387269670014559
18.97863825837625 288.4807792521402 0.7421485318876593
18.983865813329665 290.4271575892197 0.745719112020758
18.98909336828308 290.1271382253763 0.7451607572334017
18.994320923236494 296.0335129665025 0.7525422368928019
18.999548478189908 310.0709174829149 0.7691997182874981
19.004776033143322 308.53222964873635 0.7661508542101487
19.010003588096737 311.847835747347 0.769971550836849
19.01523114305015 301.70857201321576 0.7573729326862428
19.020458698003566 299.77624857855216 0.7558185220027281
19.02568625295698 288.025728998233 0.7405732531665045
19.030913807910395 279.5183552008959 0.7294518442451068
19.03614136286381 280.5793892978343 0.7299368664341684
19.041368917817223 279.9264414985184 0.7296720087094484
19.046596472770638 277.94645132024294 0.7277629422707669
19.051824027724052 274.78110378029913 0.723367799374033
19.057051582677467 273.767374064964 0.7215400523899723
19.06227913763088 271.5695966124671 0.717306695645046
19.067506692584296 269.12108785755964 0.7131699418519668
19.07273424753771 268.87958638522946 0.7114285932838396
19.077961802491124 268.40599677625 0.7106402979082318
19.08318935744454 269.5194435544236 0.7122027843361722
19.088416912397953 270.56630717450827 0.7135803916043234
19.093644467351368 269.0445892599077 0.7124242309347678
19.098872022304782 268.6358899618796 0.712206552896619
19.104099577258197 267.99137897257975 0.7113679707941817
19.10932713221161 269.11276804650083 0.7118715257557531
19.114554687165025 268.972486299649 0.7121669151386177
19.11978224211844 267.6491060829597 0.7128906925688635
19.125009797071854 265.60975410884714 0.7092386217712026
19.13023735202527 264.3370724133919 0.706395223205237
19.135464906978683 264.72248283178635 0.7054099641845338
19.140692461932098 264.64567666323484 0.704760302790178
19.145920016885512 267.02842501377074 0.7082890909447662
19.151147571838926 268.8590257999507 0.7112368998261274
19.15637512679234 270.84722284491147 0.7140829997053121
19.161602681745755 270.70230689266384 0.7156771533718391
19.16683023669917 269.08385715544784 0.7123545963908108
19.172057791652584 266.8497936010392 0.7089521367036314
19.177285346606 265.8026814669574 0.7060903139946648
19.182512901559413 267.0960711275413 0.7067092389503984
19.187740456512827 268.5504142674987 0.7087449566943756
19.19296801146624 269.21797782463625 0.7091592778250434
19.198195566419656 266.4390954107619 0.7063523040084124
19.20342312137307 263.9234137638132 0.7034770547258148
19.208650676326485 260.57458461324853 0.6987630122574371
19.2138782312799 259.53121927903976 0.6971205737461484
19.219105786233314 260.6362910098095 0.69889645134885
19.22433334118673 261.2163068706397 0.6996250068514208
19.229560896140143 264.0565342462464 0.7028874157331665
19.234788451093557 266.93829321419395 0.7053071854647004
19.24001600604697 269.4961768178016 0.7089161753979484
19.245243561000386 271.3898593818707 0.7113120687094474
19.2504711159538 271.0605443328208 0.7103871723344464
19.255698670907215 269.6465087436864 0.7087099718593479
19.26092622586063 267.5625622221964 0.7051342724720936
19.266153780814044 268.67721895625135 0.7063859470323188
19.271381335767458 269.91975609531266 0.7087022138882122
19.276608890720873 271.95959825917816 0.7106860637429774
19.281836445674287 277.3334878586456 0.7173579947265167
19.2870640006277 278.2242504803471 0.7179057454280684
19.292291555581116 280.06553988102064 0.7203736718484348
19.29751911053453 278.43635470894714 0.7190063365550272
19.302746665487945 278.0604208639918 0.7185688447798537
19.30797422044136 278.3513852718409 0.7187920308279578
19.313201775394774 280.384733042174 0.7208026342864008
19.318429330348188 285.2805448854762 0.7262161656698
19.323656885301602 284.9932120164834 0.7249722152566805
19.328884440255017 287.3610735185131 0.7273525690405326
19.33411199520843 290.6995794639096 0.7307584677049728
19.339339550161846 293.5128239829888 0.7345959844739683
19.34456710511526 296.3866155622004 0.7376291038315332
19.349794660068675 297.68531286806524 0.7395478416312739
19.35502221502209 299.17963129794214 0.7410610079871921
19.360249769975503 304.18746477758134 0.7482961331065665
19.365477324928918 305.8101999978312 0.7511931321341593
19.370704879882332 309.83201929743944 0.7561747892783528
19.375932434835747 314.1720328859126 0.7604534481792162
19.38115998978916 316.87041780983446 0.7624908941399634
19.386387544742576 319.40444870245983 0.7640041797142734
19.39161509969599 322.08599336368115 0.7676520915900055
19.396842654649404 320.5982302111042 0.7657985389229532
19.40207020960282 322.8161121743452 0.7682265830958641
19.407297764556233 321.8611742251391 0.7673217103498179
19.412525319509648 327.65937608507187 0.7736147621567186
19.417752874463062 328.63484063483025 0.7749517148746387
19.422980429416477 329.3070900245522 0.776347680569823
19.42820798436989 326.7486560210643 0.7734225266526897
19.433435539323305 324.2508391980339 0.7708806046471097
19.43866309427672 318.64734676091535 0.7637628790398295
19.443890649230134 316.0788292255352 0.760484620136886
19.44911820418355 316.5739175795718 0.7610247547864646
19.454345759136963 320.70695922974915 0.7656991956660717
19.459573314090377 324.2793969026178 0.7694295795695854
19.464800869043792 324.2761170602703 0.768730087957992
19.470028423997206 323.2218340752124 0.7666812598631387
19.47525597895062 323.3858305029969 0.7668990782080539
19.480483533904035 322.40458909585635 0.7657415749006726
19.48571108885745 321.36236450004196 0.7649939859741355
19.490938643810864 322.50892264355946 0.7666619130801116
19.49616619876428 323.0582569977165 0.7671564772364947
19.501393753717693 325.99285866131163 0.7701479151902436
19.506621308671107 327.63413678542906 0.7716318954389356
19.51184886362452 327.84661647952123 0.7722433672127912
19.517076418577936 328.6160776465293 0.7736427834052414
19.52230397353135 328.4940986793371 0.773396230402097
19.527531528484765 329.9979315630973 0.7749757930268558
19.53275908343818 328.1788347549913 0.772653222632577
19.537986638391594 331.2899423057655 0.7757079493974987
19.54321419334501 332.66274012527924 0.7774867676893322
19.548441748298423 336.3641684074633 0.7819143771800783
19.553669303251837 337.76116452810834 0.7841094363412161
19.55889685820525 341.14945975466793 0.7880433845290488
19.564124413158666 342.11030434843786 0.7887500586900831
19.56935196811208 343.63561193156363 0.7900284386605447
19.574579523065495 343.43068574894585 0.7890953640840617
19.57980707801891 346.1120108144738 0.791665981093511
19.585034632972324 347.72619842762316 0.7934731380901469
19.590262187925738 350.1767338319304 0.7962874868016814
19.595489742879153 353.66327458576507 0.8002909659286886
19.600717297832567 355.7955764371844 0.8026447637151738
19.60594485278598 358.2084939528572 0.8050915937915091
19.611172407739396 358.1432317807066 0.8052935822790356
19.61639996269281 359.55695632772336 0.8065589392945266
19.621627517646225 362.74781893067365 0.8101428319861348
19.62685507259964 364.76765624691507 0.8115784085581377
19.632082627553054 368.2522586845375 0.815213829871743
19.637310182506468 369.54266567387896 0.8164100135439335
19.642537737459882 373.7464920401613 0.8210425040221013
19.647765292413297 376.55784380150016 0.8239717723267092
19.65299284736671 380.0878499210449 0.8281740306258157
19.658220402320126 383.07925349573463 0.8313633776588695
19.66344795727354 385.44130441388467 0.8339014099776085
19.668675512226955 387.7709205704294 0.8362422941613276
19.67390306718037 388.90237711487026 0.8373265548500619
19.679130622133783 391.0602246179968 0.8398813690217062
19.684358177087198 390.87976467329963 0.8395566295686964
19.689585732040612 390.9585548261155 0.8392696188672563
19.694813286994027 389.73186854348137 0.8378964788333282
19.70004084194744 388.0514218032414 0.8357550511827333
19.705268396900856 383.75711571853765 0.8310188245852559
19.71049595185427 383.4066893482694 0.8312088313608336
19.715723506807684 378.6560981642833 0.8259135964808945
19.7209510617611 379.13429039584474 0.82687894461731
19.726178616714513 377.31427811409094 0.8248996481723365
19.731406171667928 375.5590463262879 0.822793817347698
19.736633726621342 369.3461835709856 0.816118201072045
19.741861281574757 365.5259930798369 0.8116316157566432
19.74708883652817 362.06618662314685 0.8079039164659213
19.752316391481585 361.33550223639963 0.8071962942537619
19.757543946435 359.6192722653661 0.805117285939447
19.762771501388414 356.3044080594992 0.8016820353970802
19.76799905634183 353.61885972768374 0.7989248046903952
19.773226611295243 352.6533520822598 0.7978781870556365
19.778454166248657 351.57236756947003 0.7970067523013157
19.783681721202072 350.401528246903 0.7949667907441555
19.788909276155486 346.8420010522969 0.7912631040982601
19.7941368311089 343.1642282894932 0.7867174930607111
19.799364386062315 337.6203770710414 0.7802503047333631
19.80459194101573 337.24004223159415 0.7799388282365423
19.809819495969144 336.05954619859386 0.778327698569889
19.81504705092256 330.8681728242227 0.7727251833911685
19.820274605875973 328.82111568593984 0.7699960146197329
19.825502160829387 328.13625331155237 0.7689636383940407
19.8307297157828 330.1351869708335 0.7711362604339386
19.835957270736216 328.70843780809486 0.7691391913584438
19.84118482568963 329.3511391712199 0.7703569757141975
19.846412380643045 331.14259993503435 0.7730258288174935
19.85163993559646 331.2589903755799 0.7731669666056702
19.856867490549874 331.9787716420873 0.7734335280106579
19.86209504550329 327.8726288096213 0.768321886175528
19.867322600456703 327.520253449015 0.7673231125226939
19.872550155410117 323.4791134250274 0.7628104495677923
19.87777771036353 324.06544735513853 0.762914953832126
19.883005265316946 323.43561377338256 0.7622763077760576
19.88823282027036 323.1914183036949 0.7622119191452019
19.893460375223775 320.5255292984928 0.7591224681011678
19.89868793017719 318.9734869935918 0.7580792962422789
19.903915485130604 318.0333249505375 0.7576829172769295
19.909143040084018 315.8512113996418 0.7551127866122563
19.914370595037433 316.9094984729191 0.756905940557598
19.919598149990847 318.2448472260141 0.7576762265901542
19.92482570494426 319.8099768255382 0.7597895638336051
19.930053259897676 319.45026749124685 0.7594786362259789
19.93528081485109 317.98928587374473 0.7574795412873663
19.940508369804505 315.71454515956594 0.7543055121606187
19.94573592475792 314.4847923138362 0.751948704816986
19.950963479711334 313.46855523527023 0.750911625275153
19.956191034664748 314.27282285910735 0.7522585750790893
19.961418589618162 311.81848114195776 0.7488562664229982
19.966646144571577 306.73991744077716 0.742715029648941
19.97187369952499 304.39283117190786 0.7396989003236796
19.977101254478406 307.85727665367824 0.7436623318026396
19.98232880943182 313.24608769516647 0.7511717940962298
19.987556364385235 315.8333269226999 0.7543719743636389
19.99278391933865 316.63383813124796 0.7556833652095639
19.998011474292063 318.05021646304806 0.7569597517010812
20.003239029245478 321.89976095819515 0.760835925228958
20.008466584198892 325.12516897946807 0.764489235294812
20.013694139152307 331.46976222159634 0.7720419077394798
20.01892169410572 338.34007995087643 0.7799514879494914
20.024149249059136 346.34970233489184 0.7890857341542397
20.02937680401255 355.1009274934231 0.7977949471826175
20.034604358965964 362.14125889295593 0.8053248269455557
20.03983191391938 366.8004960314798 0.8102226015292997
20.045059468872793 364.64096363203635 0.8076062736811752
20.050287023826208 360.27993384890755 0.8026434626904412
20.055514578779622 353.8940632958655 0.7949728765683555
20.060742133733036 350.0498484146634 0.7913295722773228
20.06596968868645 347.7288526658517 0.7888843616813267
20.071197243639865 341.52109540473873 0.7817495506065485
20.07642479859328 335.87295734770515 0.7757614616704825
20.081652353546694 330.92425995396843 0.7700795267203581
20.08687990850011 328.52805170299143 0.7674119719204666
20.092107463453523 324.06358569569244 0.7615094421173011
20.097335018406937 323.3063404458305 0.7606408201965659
20.102562573360352 325.5631891101138 0.7636757738141499
20.107790128313766 327.4922677529176 0.7659922837670373
20.11301768326718 326.8207431132899 0.765227183504538
20.118245238220595 325.3596705728561 0.7635549379898368
20.12347279317401 324.6254826453241 0.7629012413340995
20.128700348127424 324.76558744126027 0.763131477886083
20.13392790308084 324.540923446692 0.7630590305986893
20.139155458034253 323.9216097584788 0.7617292278785476
20.144383012987667 323.5318711191304 0.7609921211873795
20.14961056794108 325.101676342997 0.7628066465895207
20.154838122894496 327.7011355208196 0.7663384026799291
20.16006567784791 329.21018971353857 0.7680451813833192
20.165293232801325 329.7951934621565 0.7679146247945511
20.17052078775474 328.2097699365878 0.7658068813437537
20.175748342708154 325.59938538883495 0.7631213486283479
20.18097589766157 325.8853574290732 0.7632175754543157
20.186203452614983 325.24812852211846 0.7620680099524305
20.191431007568397 321.448037840885 0.7573854975272136
20.19665856252181 315.46383530507075 0.7507466631799266
20.201886117475226 312.8043010233456 0.7476104147612788
20.20711367242864 309.75771238542995 0.7443695288193731
20.212341227382055 304.5516613622459 0.739137504056925
20.21756878233547 298.2715253072219 0.7320632972786374
20.222796337288884 292.7556362834936 0.7260793982889986
20.228023892242298 291.2542042720085 0.7245857260284412
20.233251447195713 291.7333799620399 0.724447904346749
20.238479002149127 292.4603818489548 0.7251365850599528
20.24370655710254 290.5550794933672 0.7227630146417708
20.248934112055956 289.04731607375567 0.720483467499515
20.25416166700937 289.615962502641 0.722638527793153
20.259389221962785 294.8819171998026 0.7291922530969017
20.2646167769162 296.4572751404878 0.7308509840031365
20.269844331869614 295.04329617960576 0.7286473805787288
20.275071886823028 291.8517836457988 0.7240372497337911
20.280299441776442 287.4724384662065 0.7192327845980324
20.285526996729857 286.1719143218999 0.717082305308942
20.29075455168327 288.0268170266578 0.719360938027088
20.295982106636686 288.49683617282074 0.7199247827893127
20.3012096615901 289.76584941788457 0.7209267523439138
20.306437216543515 292.2472721527384 0.7240894185270604
20.31166477149693 294.8072070431819 0.7266649704190548
20.316892326450343 295.23430256797104 0.726912566939769
20.322119881403758 289.81110689228166 0.7209852242948265
20.327347436357172 287.81671704181633 0.718393257690054
20.332574991310587 285.81344207209787 0.7169117099817457
20.337802546264 288.8014591533891 0.720161357860149
20.343030101217416 289.150215437141 0.720948141128277
20.34825765617083 291.9897007741835 0.7236487800625803
20.353485211124244 293.43689234061355 0.7262655818471554
20.35871276607766 293.9152334071919 0.7261512573533458
20.363940321031073 291.82190037472475 0.7234173226923525
20.369167875984488 288.7911146193103 0.7184035524698534
20.374395430937902 287.92034775116036 0.7178044384389165
20.379622985891316 288.01757838414 0.7179632887051683
20.38485054084473 289.5015955299011 0.719533859664006
20.390078095798145 291.615618122665 0.7221916716487695
20.39530565075156 292.0987119224101 0.7227795567452046
20.400533205704974 293.900686580572 0.7256721850698219
20.40576076065839 295.9922215269273 0.7280046293898252
20.410988315611803 294.1770159069463 0.7264913818701735
20.416215870565217 291.1021432062757 0.7231234286580999
20.421443425518632 289.2818163047199 0.7217286479034226
20.426670980472046 287.722756418187 0.7190023426267952
20.43189853542546 288.7244825713811 0.7199182318927232
20.437126090378875 287.0643410708516 0.7164128835184095
20.44235364533229 288.5185514563061 0.71836309132825
20.447581200285704 286.85760313451044 0.7161841384184761
20.45280875523912 286.4788323072536 0.7156139589423695
20.458036310192533 287.7719333610071 0.7177515155760249
20.463263865145947 290.5700476729165 0.7217368917498007
20.46849142009936 288.89479299358663 0.7204960195193804
20.473718975052776 285.50734230667473 0.7158895990228744
20.47894653000619 283.7836332631091 0.7124782024344604
20.484174084959605 284.25545051016536 0.7131274615874861
20.48940163991302 286.96760126276826 0.716307480735757
20.494629194866434 285.319772974936 0.7142236853907763
20.49985674981985 286.7969487060021 0.7169165154434465
20.505084304773263 286.4843122423506 0.7160114811464322
20.510311859726677 287.16892346362135 0.716619852112517
20.51553941468009 287.03747698437604 0.7156061110824466
20.520766969633506 286.7663058997041 0.7152223325973328
20.52599452458692 286.47578896788116 0.7163009426030165
20.531222079540335 288.9515567919675 0.7192138700130762
20.53644963449375 287.3316636572694 0.7174143621075286
20.541677189447164 285.10841504088086 0.714572410911863
20.546904744400578 283.50279482476833 0.712229072257902
20.552132299353993 283.40850583377943 0.7131129300745273
20.557359854307407 287.48560315846464 0.7173828147781496
20.56258740926082 290.2842423096214 0.7208047219326782
20.567814964214236 291.0633978909747 0.721635334738565
20.57304251916765 289.41902931625935 0.7197257004242889
20.578270074121065 288.261789057717 0.7184412472400257
20.58349762907448 286.0244407887001 0.7147182578485186
20.588725184027894 284.0536882194785 0.7124362138547552
20.593952738981308 283.32809578874765 0.7112376972614569
20.599180293934722 282.91113370520117 0.7107961814554609
20.604407848888137 283.7952233339512 0.7125907827478646
20.60963540384155 284.6287616411813 0.7139257267323895
20.614862958794966 283.28478679747286 0.7124943110365198
20.62009051374838 282.29262416408125 0.7113358156307797
20.625318068701795 281.2077158020639 0.7092048172429699
20.63054562365521 282.6492929994647 0.710410002326
20.635773178608623 283.7014798759256 0.7116159469114434
20.641000733562038 283.3690617684111 0.7115881659397566
20.646228288515452 281.4723860109865 0.7104343238288637
20.651455843468867 280.61705828248046 0.708800091971456
20.65668339842228 282.7311990913674 0.7118185232037453
20.661910953375695 286.03011848351963 0.7146903511170096
20.66713850832911 287.5966374754918 0.7158460669397165
20.672366063282524 286.0666758466487 0.7136271266690611
20.67759361823594 288.45460301298573 0.7176013042320316
20.682821173189353 288.168891911127 0.7181888798104288
20.688048728142768 287.4045619523444 0.7176708130061404
20.693276283096182 285.8676171736124 0.7145873384149619
20.698503838049596 284.5312536245626 0.7124101304548472
20.70373139300301 286.3410743655284 0.7139654215575473
20.708958947956425 290.4411156987635 0.7188980143530093
20.71418650290984 292.18081697168384 0.7210387827001905
20.719414057863254 292.8756159027106 0.72207225289531
20.72464161281667 290.65756212059546 0.7197430919240391
20.729869167770083 290.40963644020997 0.7194276350374428
20.735096722723497 291.4500982560289 0.7202232584490327
20.740324277676912 294.0072768971044 0.723189153567257
20.745551832630326 293.19212313952903 0.7215530942454431
20.75077938758374 290.6729150088256 0.7192251280191655
20.756006942537155 289.62846093369876 0.7178373341030995
20.76123449749057 291.93622013354224 0.7218483147389169
20.766462052443984 293.8507197442772 0.7249662308624278
20.7716896073974 296.63887512646806 0.7277377101581045
20.776917162350813 297.5477170691201 0.7280471266537791
20.782144717304227 296.17235743802155 0.7257059683332893
20.78737227225764 293.6886672808514 0.7224561373261666
20.792599827211056 290.6649727297019 0.7191389771891752
20.79782738216447 295.0583371355136 0.7244491022409897
20.803054937117885 296.1972463662471 0.7254408347415369
20.8082824920713 300.1651530249543 0.7298544322504881
20.813510047024714 300.22873130133974 0.7290993838965097
20.81873760197813 301.94648021274185 0.7315131192938736
20.823965156931543 303.57778216436094 0.7332321351486634
20.829192711884957 303.44741813837067 0.7332744372438585
20.83442026683837 304.2058533592924 0.7342069964650251
20.839647821791786 303.71452513999174 0.7333181341249924
20.8448753767452 306.73648433357783 0.7370752256348547
20.850102931698615 307.61333411889296 0.7380925125538361
20.85533048665203 309.00503939791537 0.7402185936995728
20.860558041605444 305.0574897586009 0.7354010031610916
20.865785596558858 304.0991434096302 0.7333992777845276
20.871013151512273 299.5807306857468 0.7271900426128738
20.876240706465687 300.50251152317605 0.7291289216078514
20.8814682614191 303.0260326756472 0.7319445771059705
20.886695816372516 304.61905915755193 0.7346145068812359
20.89192337132593 306.5197497311118 0.7361232085265789
20.897150926279345 303.4041636960677 0.732217129767777
20.90237848123276 302.255576811758 0.7306361969771603
20.907606036186174 298.0253757524526 0.7260027595495843
20.912833591139588 298.87351360681106 0.7277363045640801
20.918061146093002 297.8241555540508 0.7261791795020488
20.923288701046417 296.36634347446255 0.7236858173929653
20.92851625599983 296.38633731468923 0.7237543525447613
20.933743810953246 294.77730330092976 0.722849393689299
20.93897136590666 296.36152350111024 0.725354762414406
20.944198920860075 293.48993448423164 0.7220612775568896
20.94942647581349 292.82841876684154 0.7210279495846943
20.954654030766903 291.46614305402943 0.7193331368663761
20.959881585720318 292.5839146173043 0.7211047177707469
20.965109140673732 291.769517732137 0.7203018897005827
20.970336695627147 290.37847255218486 0.7177449999015197
20.97556425058056 285.12864100763505 0.7114185386335146
20.980791805533975 283.59140321863265 0.7103352940479791
20.98601936048739 280.21543144862875 0.7065880939851212
20.991246915440804 281.5558101585743 0.7072451774310639
20.99647447039422 279.5879742552238 0.7043095122835921
21.001702025347633 279.4888501198264 0.704001229608994
21.006929580301048 277.71770281577966 0.7021962759209562
21.012157135254462 277.63983533424727 0.7022270660931553
21.017384690207876 275.899153506883 0.699929744330785
21.02261224516129 275.7843240889892 0.6990407952559897
21.027839800114705 273.42197665991625 0.696137613039125
21.03306735506812 271.4793091579953 0.6932066338068638
21.038294910021534 269.75728141315057 0.6924939215189481
21.04352246497495 272.6107463915731 0.6965909137965657
21.048750019928363 275.24338397102247 0.7000872233168112
21.053977574881777 277.2952573207611 0.7018044386630807
21.059205129835192 277.64451333036595 0.701539504893966
21.064432684788606 277.1725176698495 0.700840510902983
21.06966023974202 277.170162152626 0.7020542393665594
21.074887794695435 274.5597100889963 0.6998198482621438
21.08011534964885 268.9579463558351 0.6931771401295057
21.085342904602264 267.9971835057729 0.6899862401284993
21.09057045955568 268.58578082943706 0.6896080072088674
21.095798014509093 274.98513610283527 0.6970222375965384
21.101025569462507 276.5593623789622 0.6990917221834622
21.10625312441592 275.9766417864334 0.6987516653831619
21.111480679369336 275.253429683381 0.6975367306041478
21.11670823432275 274.5181130110368 0.6975173272724514
21.121935789276165 271.8857618120229 0.6947140140987383
21.12716334422958 268.05957474029935 0.6888010733257572
21.132390899182994 268.23394049604184 0.688864903943096
21.13761845413641 270.3382365073748 0.6902257197968756
21.142846009089823 270.36074396672416 0.6895963791353281
21.148073564043237 269.93653815131375 0.688510978250499
21.15330111899665 268.19464582583237 0.6852339486073153
21.158528673950066 269.6988271418975 0.6871336470654872
21.16375622890348 270.40808529002794 0.6878579830709174
21.168983783856895 271.61176583568596 0.6884903012402027
21.17421133881031 271.6582111700671 0.6890889116071738
21.179438893763724 268.4229001500689 0.6851091534196718
21.184666448717138 268.9407381837178 0.6872376363938113
21.189894003670553 268.14226358931523 0.6869522456295156
21.195121558623967 270.47966108676803 0.6892128897554014
21.20034911357738 273.1219927991703 0.6925989942189482
21.205576668530796 270.7762498323758 0.6887936662872921
21.21080422348421 269.5373581379913 0.6877244574471276
21.216031778437625 265.86619016180845 0.682436253029317
21.22125933339104 264.48703227031115 0.6784840333313328
21.226486888344454 265.3085303962568 0.6791215680149588
21.231714443297868 266.1980139256353 0.6808663129319831
21.236941998251282 268.128708902366 0.6841937289926808
21.242169553204697 266.8125208531745 0.6828225112820504
21.24739710815811 264.1867561987679 0.6782495714674213
21.252624663111526 264.98863770572854 0.6782546172570294
21.25785221806494 266.2203637804198 0.6789015350381107
21.263079773018355 265.7936149327842 0.6773626356183702
21.26830732797177 263.28389613118213 0.6747377249684469
21.273534882925183 262.2279692279252 0.6732891297461092
21.278762437878598 264.70213111284716 0.6777734739411361
21.283989992832012 266.7678607048777 0.6887759778445711
21.289217547785427 266.98470171966306 0.6992313316986304
21.29444510273884 263.80972791518036 0.701675015039553
21.299672657692255 259.7875272846315 0.701630060655871
21.30490021264567 262.85115030383486 0.7109335406797209
21.310127767599084 263.90283596610317 0.7166312470478798
21.3153553225525 264.9020240097504 0.7202160453656278
21.320582877505913 263.8670106843779 0.7223160331859523
21.325810432459328 265.71375754721754 0.7260072575581401
21.331037987412742 266.4245649243058 0.7297717294293093
21.336265542366156 265.6732961948007 0.7309961977043484
21.34149309731957 261.67509042144303 0.7270509229605194
21.346720652272985 260.87468507610373 0.7292494954853219
21.3519482072264 261.0450899827675 0.7319499640821062
21.357175762179814 263.2662473631588 0.7381138945408136
21.36240331713323 263.0027358201449 0.7397953793634189
21.367630872086643 265.994670191911 0.7465211915098802
21.372858427040057 264.89597213442784 0.7496188419752811
21.378085981993472 265.3767330130815 0.7531382750172033
21.383313536946886 264.2673980584303 0.7536435411920918
21.3885410919003 263.28319610609174 0.7529699020594371
21.393768646853715 263.0238663026174 0.7527887470047315
21.39899620180713 263.23660917581117 0.7561473778467572
21.404223756760544 265.0625942097884 0.7598856130006927
21.40945131171396 264.623139551675 0.761163079598414
21.414678866667373 266.3064460735599 0.7659901442678639
21.419906421620787 265.5618541596505 0.7683007952190146
21.4251339765742 263.21687588463885 0.7685643791061809
21.430361531527616 262.00253796328553 0.7668478978854179
21.43558908648103 262.04359850699086 0.7667043158957916
21.440816641434445 264.08606178825414 0.7711016937227329
21.44604419638786 262.9157952628685 0.7725321508813991
21.451271751341274 263.4128034535592 0.7760693580528006
21.45649930629469 265.84887676177726 0.779588474502214
21.461726861248103 268.1049403179268 0.7842699236196536
21.466954416201517 269.61635168937477 0.7882834373715646
21.47218197115493 263.5418410843375 0.7813294961428033
21.477409526108346 262.0740838208045 0.7811767117022631
21.48263708106176 262.0796992545771 0.7826415836162928
21.487864636015175 266.52982940812706 0.7913448270341839
21.49309219096859 268.1484035763413 0.7957894480259731
21.498319745922004 268.5866966962437 0.7987419706769097
21.503547300875418 266.62234996716694 0.7985660008819514
21.508774855828833 266.9636385938156 0.7983431240655656
21.514002410782247 263.50456493499536 0.7759850293655827
21.51922996573566 262.7029840589 0.764773975401188
21.524457520689076 265.3310415343207 0.7606752373550721
21.52968507564249 269.7163358389834 0.762644124662232
21.534912630595905 273.0056357299434 0.7626273156234509
21.54014018554932 273.05696766891657 0.7587446533166726
21.545367740502734 271.7585719468933 0.7539386844773779
21.550595295456148 271.1234775352098 0.7502367106290393
21.555822850409562 272.34387758303666 0.750581311633693
21.561050405362977 274.8879348965723 0.7525007542521946
21.56627796031639 277.0326148240464 0.7540878633965581
21.571505515269806 275.5259046442561 0.7496250984832902
21.57673307022322 275.16026916997856 0.7473866795757206
21.581960625176634 278.0092080895243 0.7494183745080982
21.58718818013005 279.2101825647993 0.7509172501301234
21.592415735083463 282.7470001818638 0.7551089667363968
21.597643290036878 280.0290257761759 0.7501929542253861
21.602870844990292 277.69249600850054 0.7448114629247724
21.608098399943707 277.5192263572679 0.7422017373787537
21.61332595489712 277.1608478251497 0.7400498509852953
21.618553509850535 278.89767092651977 0.7412083141895272
21.62378106480395 278.51691634104634 0.740698693231495
21.629008619757364 277.9346529852173 0.7393804312912376
21.63423617471078 278.44747066824823 0.7384622164634569
21.639463729664193 280.71439798584544 0.7411403768350432
21.644691284617608 282.9606463294568 0.7432760637690125
21.649918839571022 284.2190841360954 0.7441918101629369
21.655146394524436 284.6460813992523 0.7437660083844583
21.66037394947785 284.6792519326876 0.7422842708229963
21.665601504431265 284.0237917213584 0.7413248787379848
21.67082905938468 282.48254415540794 0.7383494143209461
21.676056614338094 282.9365354742396 0.7383158457031597
21.68128416929151 280.59073966400325 0.7351405445020202
21.686511724244923 282.0561422079964 0.7357964442347177
21.691739279198337 284.1810534665803 0.7381776647973988
21.696966834151752 287.5216736389495 0.7414791941487361
21.702194389105166 290.1894204968564 0.7455798253035888
21.70742194405858 291.5222553947675 0.7480681404321645
21.712649499011995 293.0827789302716 0.749054731814188
21.71787705396541 296.66954020553084 0.7520654640771774
21.723104608918824 295.3123042094904 0.7487172178244668
21.72833216387224 295.0119194884263 0.7477950374945344
21.733559718825653 292.6808627020972 0.7441345703091735
21.738787273779067 294.83616759588847 0.7462492906140236
21.74401482873248 298.6455503714854 0.7512467932973516
21.749242383685896 298.906365730805 0.7525432549824237
21.75446993863931 299.16649211487663 0.7532624026169485
21.759697493592725 301.33991109990865 0.7552410427571296
21.76492504854614 303.41132513566976 0.756026179139536
21.770152603499554 306.18719987069704 0.7591197320114801
21.77538015845297 303.9297138288209 0.7557339509614853
21.780607713406383 305.1269174340876 0.7572763756913171
21.785835268359797 308.65425290380847 0.7615584903099903
21.79106282331321 310.88412637686355 0.7639419889988537
21.796290378266626 313.6707625511297 0.7665980077363204
21.80151793322004 315.71241810535736 0.7697199930174913
21.806745488173455 316.18930471381327 0.7700781630271903
21.81197304312687 317.77248246414473 0.7713685254309628
21.817200598080284 320.567464141961 0.773573164698167
21.822428153033698 326.1706325462953 0.7798822417611175
21.827655707987113 327.2083595166729 0.7814709558270614
21.832883262940527 323.81107091862054 0.7772295860034304
21.83811081789394 322.6070276033479 0.7762533838121989
21.843338372847356 324.06853011581956 0.7780845071433907
21.84856592780077 330.8932328299067 0.7858907008362603
21.853793482754185 333.7137426617986 0.7892077381847842
21.8590210377076 334.8918612176968 0.7903145985352314
21.864248592661014 330.74991781626517 0.7854455040741565
21.869476147614428 329.19401059667683 0.7827576811318354
21.874703702567842 323.4557938184217 0.7756547301105933
21.879931257521257 322.08877841419564 0.7740803315428064
21.88515881247467 321.05860799905463 0.7727948094723482
21.890386367428086 320.1987288713411 0.7717285883924425
21.8956139223815 318.5135917025654 0.7705400328498487
21.900841477334914 316.7723751270645 0.7688492793498799
21.90606903228833 314.6196044179236 0.7664603010165498
21.911296587241743 312.0453207947294 0.7633036677413637
21.916524142195158 308.5594790572296 0.7579814499911993
21.921751697148572 306.37664973444214 0.7546084340094927
21.926979252101987 305.4402956890068 0.752319412116185
21.9322068070554 305.13161102074656 0.7520014595610579
21.937434362008815 309.99069263474337 0.7585421045067529
21.94266191696223 313.21621095079956 0.762462267469404
21.947889471915644 312.64286443176013 0.7611420482310548
21.95311702686906 308.4767249023109 0.755687710634004
21.958344581822473 306.307817864158 0.7528164172234868
21.963572136775888 306.41624650187913 0.753240224570673
21.968799691729302 308.1221616052643 0.75606809078435
21.974027246682716 310.00039301673064 0.7579166652726245
21.97925480163613 310.0407115500509 0.7571008791388997
21.984482356589545 305.7146239323099 0.7510950977577477
21.98970991154296 305.9183169856044 0.7509723906099681
21.994937466496374 306.7137907638247 0.7517564989556315
22.00016502144979 311.37100399437963 0.7576367495620226
22.005392576403203 311.36842265151944 0.7573842803512658
22.010620131356617 311.28265035308215 0.7571768562365259
22.015847686310032 311.8619979540848 0.7575378510541665
22.021075241263446 313.68588416047334 0.7592073694271725
22.02630279621686 315.31182638170037 0.7613145571110652
22.031530351170275 315.033857817047 0.7599462313620426
22.03675790612369 316.5498968913131 0.7622294883861549
22.041985461077104 319.3606513358669 0.7662349856919056
22.04721301603052 320.5156162998573 0.7676257701619081
22.052440570983933 323.8480169359361 0.7716859804509018
22.057668125937347 325.6213201885363 0.7727085187161008
22.06289568089076 325.96647290975216 0.7725539659058749
22.068123235844176 326.2402894349549 0.773114794742512
22.07335079079759 322.43993096713956 0.7682852105398094
22.078578345751005 323.26323854523616 0.7689133860277655
22.08380590070442 322.22851043479056 0.7664257024224004
22.089033455657834 322.0547802713316 0.7660969101182921
22.09426101061125 321.2521190063945 0.7655531883923488
22.099488565564663 320.8969193837742 0.7650442059794755
22.104716120518077 322.4302454047495 0.7667892523136888
22.10994367547149 322.3581435677897 0.7662299639539436
22.115171230424906 317.6104060769947 0.7602891691552226
22.12039878537832 312.7693829816953 0.7551345019577406
22.125626340331735 312.2473640356813 0.7552466247874124
22.13085389528515 311.73060258620734 0.7557752890541283
22.136081450238564 313.9636988719946 0.757401812587306
22.141309005191978 309.08708240116243 0.7505748130212787
22.146536560145393 306.7243149635449 0.7466902187375487
22.151764115098807 303.29474358051976 0.74182798945012
22.15699167005222 306.0326949413057 0.7455055762885143
22.162219225005636 306.08819946300093 0.7458858100222882
22.16744677995905 305.27160045999926 0.7448297493079991
22.172674334912465 305.37445956103574 0.7449817505366633
22.17790188986588 308.806336258823 0.7478418149907871
22.183129444819293 309.90342368518805 0.7501482559923992
22.188356999772708 309.97417576317144 0.7502024385292346
22.193584554726122 309.8717396869305 0.7493930213012351
22.198812109679537 311.6448391887309 0.751533599714114
22.20403966463295 314.747892083059 0.7550605329492435
22.209267219586366 314.86002438399447 0.7557900411461018
22.21449477453978 311.971552911434 0.7534619804422164
22.219722329493194 309.1515641963027 0.7491036226067797
22.22494988444661 307.33841705253064 0.7464139162627385
22.230177439400023 310.4778257996062 0.7488084236851372
22.235404994353438 310.7115099933212 0.7496712811444718
22.240632549306852 312.9322954363524 0.7531582441960295
22.245860104260267 314.36228953261616 0.7552984906095749
22.25108765921368 313.4369640875565 0.7547470074078443
22.256315214167095 310.726764861107 0.7498163715510927
22.26154276912051 307.79441595428665 0.7456215777572442
22.266770324073924 308.63042254643284 0.7466197502760099
22.27199787902734 310.67996123334507 0.7490000672774751
22.277225433980753 312.6042302677292 0.7519485213065448
22.282452988934168 311.5788162992353 0.7502826578064072
22.287680543887582 308.4670382273614 0.746894135796676
22.292908098840996 306.7683197994041 0.7445301105443451
22.29813565379441 308.5296785718227 0.7459636496831417
22.303363208747825 308.44328821418065 0.7463879751604242
22.30859076370124 308.8475849478007 0.7466949446830908
22.313818318654654 307.92488383302407 0.7455191869105058
22.31904587360807 305.13054805242325 0.742342655489289
22.324273428561483 303.95962039272604 0.741081856400634
22.329500983514897 302.34741341713965 0.7399677366870404
22.334728538468312 298.4014628826392 0.7346936305938827
22.339956093421726 291.4863076867995 0.7255783197464903
22.34518364837514 289.82651836887925 0.7232688098044262
22.350411203328555 290.3070954669828 0.72421874448662
22.35563875828197 292.68982699474503 0.7286365849927182
22.360866313235384 294.60713147735936 0.7302213991402647
22.3660938681888 295.0905274293734 0.7310055544979185
22.371321423142213 293.22060744695307 0.7277438152608735
22.376548978095627 290.7878300699759 0.7250637409567869
22.38177653304904 287.4487947217713 0.7207219807224975
22.387004088002456 288.0742024715143 0.7209506858000025
22.39223164295587 285.8260232263912 0.7181848668214962
22.397459197909285 284.7599836357895 0.7165736911328474
22.4026867528627 283.0987924008438 0.7139493110802572
22.407914307816114 283.50183727318836 0.7150637867138753
22.41314186276953 284.77131977110923 0.7175944525023282
22.418369417722943 284.43620808758703 0.7166785020109486
22.423596972676357 285.61193742975587 0.7174338990499122
22.42882452762977 282.3369832751752 0.7112408613466173
22.434052082583186 284.79480428194086 0.7151695984091676
22.4392796375366 283.3598329701801 0.7138557094061294
22.444507192490015 281.7229112589455 0.7121881735402459
22.44973474744343 278.6441535269322 0.7079447685705964
22.454962302396844 277.08178294600225 0.7058835776712036
22.460189857350258 277.2179578167496 0.7070659505608641
22.465417412303673 278.7106781135249 0.7096324499950115
22.470644967257087 281.0280088687086 0.7125498166342316
22.4758725222105 284.16440032503203 0.7169115786974884
22.481100077163916 283.85522586774886 0.7168419639111863
22.48632763211733 286.5368985138189 0.7196250648289007
22.491555187070745 283.56351214390855 0.7145487607727227
22.49678274202416 282.0860237468505 0.7118578175389999
22.502010296977573 279.09670496231735 0.7089454357168334
22.507237851930988 277.94746645450897 0.7079703420577582
22.512465406884402 276.178451056351 0.7053466589761539
22.517692961837817 273.4106742902453 0.7011517214658266
22.52292051679123 271.45037760696687 0.6983991316365857
22.528148071744646 274.4563873127904 0.7022594795091053
22.53337562669806 278.031358961629 0.706632259908256
22.538603181651474 280.65967059460434 0.7105542866735962
22.54383073660489 278.3500944816385 0.706951181310829
22.549058291558303 274.45868737873855 0.7008524956529413
22.554285846511718 271.4680198434968 0.6965802674952688
22.559513401465132 272.1043116548203 0.6971466670216395
22.564740956418547 270.8421194986579 0.6968957586913987
22.56996851137196 273.529944524922 0.700549083844125
22.575196066325375 277.5812890463327 0.7074909628163994
22.58042362127879 279.0017141198017 0.7095953403783941
22.585651176232204 274.297420446379 0.7027431650582663
22.59087873118562 270.5086699975833 0.6964354162302168
22.596106286139033 267.2179813533584 0.6905413951438244
22.601333841092448 267.00104475171713 0.6903353976283351
22.606561396045862 271.50078473020835 0.697285443100632
22.611788950999276 272.99368490355215 0.7003343870570861
22.61701650595269 274.1625018295752 0.7018022030174678
22.622244060906105 274.4842755200588 0.7017898828220331
22.62747161585952 276.8087764829239 0.7054054825718159
22.632699170812934 274.6956359754039 0.702931984058479
22.63792672576635 271.9704330347548 0.6989193521208639
22.643154280719763 269.5748820950934 0.6953766527313917
22.648381835673177 268.60071508372647 0.6937611202816383
22.653609390626592 268.35814985836123 0.6928708781040639
22.658836945580006 269.306841269177 0.6942113745449568
22.66406450053342 271.10726216124925 0.6971974620895142
22.669292055486835 273.94683843351766 0.7021280417880412
22.67451961044025 274.39471176858734 0.702806062830214
22.679747165393664 273.0719779930976 0.7001615632375231
22.68497472034708 271.12226841760145 0.6971789156247674
22.690202275300493 271.37775425333734 0.6968330939951514
22.695429830253907 274.32684016135096 0.7006800719430254
22.70065738520732 275.92461633820653 0.7022418384954022
22.705884940160736 274.2535778504714 0.6989007650077504
22.71111249511415 277.1320761674439 0.702678267847435
22.716340050067565 279.67182817827756 0.7055787308529374
22.72156760502098 280.9961053965099 0.7069289661251358
22.726795159974394 277.94767120654103 0.7026993032819183
22.73202271492781 278.84027672529464 0.7038824903758794
22.737250269881223 277.8785971341996 0.7034507415342941
22.742477824834637 280.73827686448925 0.7076532149293767
22.74770537978805 281.2777964337647 0.7080864701142887
22.752932934741466 283.3488833901107 0.709893329702341
22.75816048969488 283.0939628605828 0.7091175284960187
22.763388044648295 284.36582029066045 0.7104875855577689
22.76861559960171 285.0164964823613 0.7112596379388032
22.773843154555124 286.8286484317079 0.7142749134826808
22.779070709508538 287.14542594740806 0.714658830691933
22.784298264461952 286.61298638486 0.7133572666061412
22.789525819415367 285.7822687829622 0.7125192233659573
22.79475337436878 286.8062830674874 0.7131742077857339
22.799980929322196 287.9344894646639 0.7140803291222607
22.80520848427561 289.6452757635922 0.7156674463736272
22.810436039229025 291.93626736905003 0.7174938422728274
22.81566359418244 292.8736378874996 0.7197847580608565
22.820891149135853 293.2964681707144 0.7212104318352349
22.826118704089268 289.76411699076806 0.7173450232474985
22.831346259042682 287.3611745936304 0.7136773059563746
22.836573813996097 288.43047792446174 0.7153911013196549
22.84180136894951 290.42204436552464 0.7183825685672114
22.847028923902926 292.1982455766982 0.7206647978000241
22.85225647885634 292.47313043352585 0.720668241224819
22.857484033809754 291.3094376496667 0.719023954995497
22.86271158876317 288.12874400662764 0.714688534700497
22.867939143716583 288.55268656222563 0.7150349122944206
22.873166698669998 289.6994656978195 0.7163047500017734
22.878394253623412 291.2108154001267 0.7178493980791089
22.883621808576827 288.47633915988825 0.7145775538139892
22.88884936353024 287.71730122244566 0.7132583531448955
22.894076918483655 290.33175785127867 0.7168316481797629
22.89930447343707 290.466906123965 0.7168852841865424
22.904532028390484 290.8234489808494 0.7172493432753716
22.9097595833439 288.61408180690836 0.7149564160957911
22.914987138297313 290.80820607147865 0.7166736930660829
22.920214693250728 292.5195422652019 0.7184724048589862
22.925442248204142 291.61966398543393 0.7170633102972503
22.930669803157556 289.66760385448555 0.7146974156588184
22.93589735811097 288.6812660869944 0.7151035621292859
22.941124913064385 289.2947703214617 0.71538601396225
22.9463524680178 291.9152978666157 0.7191223069096
22.951580022971214 291.23338827081545 0.7166332540900584
22.95680757792463 291.3494167855525 0.7168983037760742
22.962035132878043 289.3318653209082 0.7161366998627057
22.967262687831457 286.5235265292054 0.7131290463883734
22.972490242784872 287.4841673266079 0.7142726947663093
22.977717797738286 290.0991100792018 0.7166795287495062
22.9829453526917 290.54589475275407 0.7170032883907892
22.988172907645115 286.23068889105406 0.7115359035594234
22.99340046259853 281.57673009498603 0.7049205773215976
22.998628017551944 279.56007185148326 0.7035801983028013
23.00385557250536 279.461545342696 0.7037306035924161
23.009083127458773 280.99153258217575 0.7052867322365987
23.014310682412187 282.9504254573988 0.7071791531172461
23.0195382373656 284.19312297461596 0.7084309688225405
23.024765792319016 286.4760438498343 0.7119817236638037
23.02999334727243 287.51274689500144 0.712697071243049
23.035220902225845 288.98756245563607 0.7143824557255909
23.04044845717926 285.3129885451222 0.7100973313237761
23.045676012132674 284.33427284965035 0.7084993389578875
23.05090356708609 282.7503378423437 0.7071534661538452
23.056131122039503 282.9606878356212 0.7073877951168509
23.061358676992917 281.87808710100137 0.7057172904548079
23.06658623194633 281.54153628906494 0.7049250602972488
23.071813786899746 280.8420976274492 0.7035676010290335
23.07704134185316 283.32224507247287 0.7074748582813941
23.082268896806575 283.6960944618992 0.7081424650176397
23.08749645175999 282.7658207345856 0.7066926937044583
23.092724006713404 281.25709265124664 0.705446264508463
23.097951561666818 281.776421375235 0.7063196028457648
23.103179116620232 282.61341030775765 0.7086956318453936
23.108406671573647 284.1213447144145 0.7108913605062888
23.11363422652706 286.88649323936477 0.713710319156273
23.118861781480476 287.95063439361104 0.715252374749425
23.12408933643389 288.2164125579428 0.7146755879336839
23.129316891387305 288.7314952198355 0.7145121023858032
23.13454444634072 290.4483505079463 0.7155663159268173
23.139772001294133 287.50125460845413 0.7115459701868206
23.144999556247548 284.364209241803 0.7079321560860328
23.150227111200962 284.1484498832362 0.7077681706313471
23.155454666154377 286.26252442398624 0.7096152760197916
23.16068222110779 286.1515752326272 0.7083524580593371
23.165909776061206 286.31391185440333 0.7084522889384122
23.17113733101462 288.2024064983814 0.7105934735128722
23.176364885968034 291.8883433994766 0.7144308474779072
23.18159244092145 292.23926443084025 0.7161412578478906
23.186819995874863 292.4483264503583 0.7164946196352893
23.192047550828278 291.65665867523626 0.7156878194729448
23.197275105781692 290.94780430208976 0.7144464409169622
23.202502660735107 288.31100172032836 0.7111666987434951
23.20773021568852 286.7671263918519 0.7100941911576012
23.212957770641935 286.7188534956919 0.7106350943012342
23.21818532559535 285.93799988502525 0.7098572741284331
23.223412880548764 288.1097598780716 0.712111309587667
23.22864043550218 288.9879221757983 0.7129228488385692
23.233867990455593 290.5546927069756 0.7160380772792309
23.239095545409008 292.2282565112369 0.7178907948324104
23.244323100362422 291.6142634862169 0.7164902208162155
23.249550655315836 291.0481487248125 0.7140158255002863
23.25477821026925 287.13162518755263 0.7081596262737845
23.260005765222665 286.8672565505034 0.7080344423938538
23.26523332017608 285.57391482652025 0.7073829017869215
23.270460875129494 288.0187696023554 0.7116631435361473
23.27568843008291 292.44246839914666 0.7168956852442829
23.280915985036323 295.1629492327934 0.7205133008125051
23.286143539989737 293.4632056097411 0.7189476842233252
23.291371094943152 293.5858238002076 0.7197658217693575
23.296598649896566 293.4503537358147 0.7187670653597819
23.30182620484998 292.28726939735424 0.7162220447795424
23.307053759803395 290.25088220130067 0.7127909295222048
23.31228131475681 293.8713577612281 0.7171242491741364
23.317508869710224 290.93096264524684 0.7135818227471792
23.32273642466364 289.25596898389466 0.7114795401385462
23.327963979617053 289.19377232852173 0.7116504846823185
23.333191534570467 291.39702451938325 0.7145165810614965
23.33841908952388 292.45888678192074 0.7161494805225874
23.343646644477296 289.4065436667995 0.7121138161332087
23.34887419943071 291.13715810971183 0.7136217145978679
23.354101754384125 290.42703456374005 0.7123186016316292
23.35932930933754 293.1200233883719 0.7149273651766361
23.364556864290954 291.9034266950085 0.7138609826060053
23.369784419244368 290.88299198868106 0.7117796371440613
23.375011974197783 289.5636926873508 0.7105725716842054
23.380239529151197 287.96058380720433 0.7091620343375058
23.38546708410461 286.59317070213274 0.7079375619569369
23.390694639058026 292.0615720664104 0.7146651422007712
23.39592219401144 293.83558701043023 0.7160449650848788
23.401149748964855 293.519458645685 0.7160967126185174
23.40637730391827 290.25643716287476 0.7115901785927953
23.411604858871684 286.70489557557823 0.7074425775402217
23.416832413825098 286.4801771006211 0.7070394154092164
23.422059968778512 284.8106152318704 0.7056586747666639
23.427287523731927 286.33281467092803 0.7079097635903927
23.43251507868534 286.84321439827016 0.7081436569864106
23.437742633638756 289.42389245119045 0.7116514604711105
23.44297018859217 290.86084013704846 0.7139599234572241
23.448197743545585 293.252505511897 0.7170423127914899
23.453425298499 293.0807917612103 0.7157273668293593
23.458652853452413 292.7070602906374 0.7162540686926132
23.463880408405828 290.8775448094139 0.7136241344150058
23.469107963359242 290.3718763626847 0.7126236207729231
23.474335518312657 286.56727182606085 0.7069392221741589
23.47956307326607 285.34393881396056 0.7049041837641367
23.484790628219486 286.14965823006634 0.7058202004960961
23.4900181831729 289.5305285285698 0.7100343678019508
23.495245738126314 291.4891580197332 0.7125369399437969
23.50047329307973 290.79292695664935 0.7113020515041454
23.505700848033143 287.8775343258687 0.7081769266715632
23.510928402986558 289.2295478385783 0.7095473952389812
23.516155957939972 288.58765336066085 0.7084703322311048
23.521383512893387 289.32974580991885 0.7086137604727563
23.5266110678468 288.7644290588734 0.7076646101661114
23.531838622800215 291.41420863530544 0.711942012077486
23.53706617775363 290.1593579567358 0.7114605243716179
23.542293732707044 289.18148736723276 0.7098749865588044
23.54752128766046 288.5472755685033 0.7081605514373341
23.552748842613873 293.6460398498857 0.7135664556240425
23.557976397567288 296.24312645036025 0.7158463841808902
23.563203952520702 295.8934070065655 0.7143938977744384
23.568431507474116 295.2178391095202 0.7127394526139573
23.57365906242753 298.38033292662766 0.7168333187401739
23.578886617380945 298.0933229521741 0.7166482428044624
23.58411417233436 295.2512582069702 0.7131176019177775
23.589341727287774 292.36324957392713 0.7090417198934745
23.59456928224119 295.40338074695666 0.7116986426886162
23.599796837194603 298.2909422808978 0.7150324122761069
23.605024392148017 299.4835544395484 0.715870489839506
23.610251947101432 300.1765405408172 0.7171648730076563
23.615479502054846 299.399297914318 0.7161842003923694
23.62070705700826 296.80949159052057 0.7125224667438886
23.625934611961675 295.26590426403146 0.7103307359362222
23.63116216691509 294.401830710568 0.7102646541987659
23.636389721868504 294.57241383414816 0.7100935819442922
23.64161727682192 294.78228481359304 0.7102860157894674
23.646844831775333 294.59462217380224 0.7082855432383379
23.652072386728747 294.94562931412435 0.7088332110340156
23.65729994168216 295.85156285163595 0.7100044458363022
23.662527496635576 295.9343221357121 0.7104019619304336
23.66775505158899 295.5296592638332 0.7093572285396632
23.672982606542405 294.8801043209542 0.7073837068582827
23.67821016149582 293.7799497173119 0.7055859936773563
23.683437716449234 292.42154087333205 0.7039698755674108
23.688665271402648 292.1901282803487 0.7045760631828517
23.693892826356063 297.1422438227153 0.7096579881135716
23.699120381309477 298.87119283418883 0.7109265414594306
23.70434793626289 303.3607462409323 0.7154879414631097
23.709575491216306 303.7739102791585 0.714851729881268
23.71480304616972 306.9297851846075 0.7190338915196087
23.720030601123135 305.4699193469501 0.717748534161045
23.72525815607655 304.7436267652184 0.7172232258918546
23.730485711029964 303.88475998684794 0.7166114179800862
23.735713265983378 301.25165384889357 0.7132909714286007
23.740940820936792 296.8556030276578 0.7077784436165326
23.746168375890207 296.15401772586597 0.7061460547901431
23.75139593084362 298.1551730647284 0.7090629431971732
23.756623485797036 301.1772142587801 0.7126563176898748
23.76185104075045 302.21745336129584 0.7138778483315976
23.767078595703865 299.512879324371 0.709824762042413
23.77230615065728 298.09876820627136 0.7081773287366622
23.777533705610693 300.8218864578556 0.7111354634027689
23.782761260564108 305.7471881977582 0.7162521683723299
23.787988815517522 311.3579279588025 0.7214142290908819
23.793216370470937 308.8753880809433 0.7178168547819215
23.79844392542435 302.64968474202635 0.7097767343633374
23.803671480377766 300.99492458278183 0.7078261484786459
23.80889903533118 303.81591736053025 0.711170924494734
23.814126590284594 307.6935677529783 0.7154015898371685
23.81935414523801 308.9464948810209 0.7177361772990075
23.824581700191423 307.96017079796906 0.7161560815821163
23.829809255144838 308.15444745315597 0.717175828664057
23.835036810098252 308.9446210189652 0.7176551190421692
23.840264365051667 309.2261110507302 0.7175293334157966
23.84549192000508 310.6038736106015 0.718217270887747
23.850719474958495 310.92239208389265 0.7173622750600774
23.85594702991191 312.8220544511309 0.7191938509902162
23.861174584865324 313.73336159521773 0.7197714041830722
23.86640213981874 315.78189960486304 0.7220748639204322
23.871629694772153 315.6444757598889 0.7225056342237127
23.876857249725568 312.9929367641837 0.719445283896294
23.882084804678982 312.9629033249375 0.7188203232416005
23.887312359632396 311.5269053872697 0.7162900333478653
23.89253991458581 312.42035633050665 0.7169661492046966
23.897767469539225 311.35204588314366 0.7156121678464127
23.90299502449264 311.30888343851433 0.7145177370883966
23.908222579446054 308.26157922310654 0.7105229210827042
23.91345013439947 307.05232855823715 0.7098491286221221
23.918677689352883 305.69968980360574 0.708388732684271
23.923905244306297 307.7631109523491 0.7119496001262307
23.929132799259712 309.26557485981584 0.7132713187762267
23.934360354213126 308.7385381099348 0.713001630689984
23.93958790916654 307.94700555172625 0.7109152692037959
23.944815464119955 304.84798376712735 0.7066994556516027
23.95004301907337 303.50197184179154 0.7049234279323403
23.955270574026784 300.15548706195284 0.7014732568849893
23.9604981289802 301.7857388606847 0.7038664965953989
23.965725683933613 302.02486632765965 0.7038616914332723
23.970953238887027 303.1014568949508 0.7051410433823818
23.97618079384044 302.79302615953975 0.703930451322947
23.981408348793856 303.78620581207474 0.7046805238010603
23.98663590374727 303.7600999666864 0.7049455073986161
23.991863458700685 306.94254697686324 0.7090044529657824
23.9970910136541 308.59448618652516 0.7116698153013882
24.002318568607514 309.51691260037217 0.712880874457672
24.007546123560928 310.6481217770835 0.7143143197282226
24.012773678514343 309.9773783349239 0.7136203689193661
24.018001233467757 309.53623276789466 0.7137364540989808
24.02322878842117 306.97961171594153 0.7106589179026032
24.028456343374586 307.99327703033447 0.7119519947854881
24.033683898328 311.4988563221255 0.7146267143440624
24.038911453281415 310.8634025837103 0.7144170208506597
24.04413900823483 309.82548606555395 0.7129524613115725
24.049366563188244 304.3559374751362 0.7076164246211725
24.054594118141658 304.49901618701216 0.707174089895093
24.059821673095072 304.2402191814055 0.7069218450378602
24.065049228048487 306.21158527737595 0.7099335483039008
24.0702767830019 304.579141663149 0.7207586577813978
24.075504337955316 306.2527824534856 0.7321490161631149
24.08073189290873 306.47094250147927 0.7383507657990326
24.085959447862145 307.41695375894926 0.7454208337712764
24.09118700281556 311.32161221846724 0.7547953994502989
24.096414557768973 310.11881833885104 0.7574813869829748
24.101642112722388 309.21837442576697 0.7606830567951225
24.106869667675802 306.4622407490855 0.7615494759876532
24.112097222629217 306.2351713724722 0.7655341496162498
24.11732477758263 305.7919622430884 0.7679761990127871
24.122552332536046 304.2035925262319 0.7700411006336095
24.12777988748946 305.58067642902495 0.7753834421086642
24.133007442442874 306.2405465558799 0.7798397937035059
24.13823499739629 309.23401540376216 0.7866382997094844
24.143462552349703 308.6056959328969 0.7882673139155475
24.148690107303118 308.22208590858247 0.7898911574934886
24.153917662256532 309.1511087452656 0.7942918280253483
24.159145217209947 312.08202145355574 0.8008383575791134
24.16437277216336 313.8495792167569 0.8059660070247237
24.169600327116775 310.28104674211266 0.8040547754059132
24.17482788207019 306.86389834286194 0.802576125624462
24.180055437023604 305.5048843500859 0.8036788780473241
24.18528299197702 305.63862868176864 0.8061339865064818
24.190510546930433 306.00122444183586 0.8093478306802463
24.195738101883848 303.88733192929277 0.8085636107701486
24.200965656837262 300.9864659533388 0.8075575775621622
24.206193211790676 300.75289766211796 0.8107481011203981
24.21142076674409 302.2293777488481 0.8162231431076153
24.216648321697505 300.4404442001878 0.8171682542810101
24.22187587665092 299.87916523505544 0.8197090837327866
24.227103431604334 297.9662504787408 0.8194469852139282
24.23233098655775 299.1700585751847 0.8225539967650732
24.237558541511163 298.7614946508665 0.8231775977050048
24.242786096464577 295.044102104143 0.8202591686178625
24.248013651417992 294.5891209025592 0.8220966909082414
24.253241206371406 295.8454996378184 0.8273723410443782
24.25846876132482 299.0497687195981 0.8347548707624144
24.263696316278235 299.93019022281345 0.8390651385777728
24.26892387123165 297.62892080091314 0.8374415360776091
24.274151426185064 297.8903076726503 0.8387347430880377
24.27937898113848 298.302909302215 0.8400215457431115
24.284606536091893 297.91443251219414 0.8407621649897105
24.289834091045307 297.7495386251533 0.8433576854884165
24.29506164599872 296.8344590419067 0.8461564712719868
24.300289200952136 297.1661703040867 0.8490026712942987
24.30551675590555 295.4815273055302 0.8492034697718123
24.310744310858965 293.8911842644486 0.8480732725883745
24.31597186581238 294.66828181251503 0.8518692806535325
24.321199420765794 296.4080920599775 0.8559280680262726
24.326426975719208 294.5543942733172 0.8549069613679469
24.331654530672623 294.3506886665893 0.855578183752379
24.336882085626037 297.2168123236995 0.8599328239552235
24.34210964057945 301.71415662827474 0.8682588967528536
24.347337195532866 299.4704370718265 0.8682070860433658
24.35256475048628 295.3844335410511 0.8670784383599226
24.357792305439695 291.99342092343545 0.8639692086316711
24.36301986039311 291.11590196970604 0.8653481349290435
24.368247415346524 289.42199357491455 0.864107944803782
24.373474970299938 290.4422579579047 0.8684911610478266
24.378702525253352 291.7567327983645 0.8723412004528721
24.383930080206767 296.0443473573546 0.8795832489624206
24.38915763516018 298.5346874010841 0.8843282878147958
24.394385190113596 299.75751336798083 0.8883715152482623
24.39961274506701 296.85626158437157 0.8866936698724049
24.404840300020425 297.8504891796479 0.8902860333841202
24.41006785497384 300.7239265138049 0.8964411886446464
24.415295409927253 302.08651003252186 0.899736848274339
24.420522964880668 298.44928368994925 0.8964974227143114
24.425750519834082 296.67232973256847 0.896707261533027
24.430978074787497 299.4981197607522 0.9050021588476331
24.43620562974091 303.3839684308294 0.9138882726500756
24.441433184694326 302.6321833928325 0.9144593746272072
24.44666073964774 303.49897179912927 0.9188000926881167
24.451888294601154 303.4404429555006 0.9201477504975879
24.45711584955457 306.1228895756099 0.9271248541403642
24.462343404507983 305.06041639594343 0.9258804120674208
24.467570959461398 300.40527372335276 0.9198639938922338
24.472798514414812 300.0351410763607 0.9193357077894541
24.478026069368227 302.3696086241061 0.9267813701702332
24.48325362432164 305.87566442138535 0.9357394682588769
24.488481179275055 306.3263416539167 0.9406176939714018
24.49370873422847 305.62186930032146 0.941906702398639
24.498936289181884 307.75698352400667 0.948011520301926
24.5041638441353 309.78695844441773 0.9518232514704095
24.509391399088713 307.9691189722649 0.950645610795457
24.514618954042128 302.66751409536914 0.9437559629412309
24.519846508995542 301.260317242868 0.9447409722213965
24.525074063948956 304.07200550037516 0.952841705469391
24.53030161890237 306.4290039602947 0.9572394494460162
24.535529173855785 306.8714512084106 0.9591752883544619
24.5407567288092 304.6033281880958 0.9597073715143051
24.545984283762614 300.6988005555166 0.9581093391596704
24.55121183871603 300.8318995848025 0.9621633953334007
24.556439393669443 300.55235259808484 0.9620486815205933
24.561666948622857 304.4894503902878 0.9701095184356006
24.566894503576272 303.70508316306956 0.9701755769399384
24.572122058529686 304.94732268695094 0.9733825294456513
24.5773496134831 306.0476692991426 0.9763472726980998
24.582577168436515 306.01737353678436 0.9782656318270545
24.58780472338993 307.7458874525922 0.9835190583860857
24.593032278343344 308.14102877309574 0.9869481219732658
24.59825983329676 310.6199475856321 0.9936812971169244
24.603487388250173 305.94453356139866 0.9894383333099979
24.608714943203587 305.24378430708026 0.9903896576452863
24.613942498157 306.26598603516493 0.9948226818563738
24.619170053110416 308.6866761323574 1.0014875022552163
24.62439760806383 306.7452835982377 1.0001343774710407
24.629625163017245 303.71735394560113 0.996814088552808
24.63485271797066 305.7806343526277 1.003133711954044
24.640080272924074 303.7607570542049 1.0033145455442731
24.645307827877488 304.53000050062127 1.0084582827973299
24.650535382830903 300.933916284547 1.0050674350714655
24.655762937784317 302.2508871650755 1.0094479649951633
24.66099049273773 303.00629629971814 1.0134488898407072
24.666218047691146 301.10835217660707 1.0123173167271635
24.67144560264456 300.2027822504608 1.013906173286047
24.676673157597975 298.5740500148608 1.0139641561280088
24.68190071255139 299.48961400430125 1.0177301176163442
24.687128267504804 298.74466419456104 1.0197829667900495
24.692355822458218 299.12274363125385 1.0233093930179094
24.697583377411632 300.05190294440683 1.0281781379322528
24.702810932365047 299.66721271395204 1.0277909184100484
24.70803848731846 297.58659556089526 1.0255829212726089
24.713266042271876 295.52564896368796 1.0247567071262216
24.71849359722529 298.9027165275827 1.0362316044392057
24.723721152178705 301.1163881925631 1.0436029964505746
24.72894870713212 303.17203128743654 1.048871886066185
24.734176262085533 297.5788810484514 1.0404102306685417
24.739403817038948 299.61722245298387 1.0461491578167945
24.744631371992362 296.7555831621146 1.0436239738050712
24.749858926945777 299.0929055051584 1.0484020118320385
24.75508648189919 297.84689134859457 1.0493354742567542
24.760314036852606 299.6571263039275 1.0556508332344852
24.76554159180602 300.85758980620045 1.062177338088304
24.770769146759434 298.52427947319626 1.0625703945347396
24.77599670171285 296.5771771892507 1.063288609204987
24.781224256666263 293.63959116274253 1.059755780165034
24.786451811619678 295.96471540012834 1.0646713792083595
24.791679366573092 296.49055375802465 1.06661558336863
24.796906921526507 296.07518286119216 1.067624970437333
24.80213447647992 292.66832869541804 1.064686842060884
24.807362031433335 288.6962689407015 1.061251619946629
24.81258958638675 289.1293341467281 1.0661632806521264
24.817817141340164 288.23986557965264 1.0673800806074476
24.82304469629358 289.465789005497 1.0717229076990988
24.828272251246993 291.31276048149846 1.0796388193430007
24.833499806200408 292.6670292692997 1.0861747315809396
24.838727361153822 294.81682350426456 1.0956710254134834
24.843954916107236 296.1915702874776 1.1011088026236335
24.84918247106065 299.51955259049237 1.109736487551462
24.854410026014065 295.2410156510035 1.1010709891303438
24.85963758096748 295.492832753723 1.1031814644627524
24.864865135920894 293.9650004113492 1.1025116172745584
24.87009269087431 297.63863752420446 1.1156397992466875
24.875320245827723 298.7600695166084 1.1178864442925525
24.880547800781137 299.55521011890306 1.121694917493618
24.885775355734552 299.53869768835773 1.122248078825076
24.891002910687966 298.0158100633712 1.123733884114855
24.89623046564138 299.0658596805377 1.1290581742493189
24.901458020594795 296.60055865657637 1.1271982197517014
24.90668557554821 297.3152340216594 1.131525320908034
24.911913130501624 298.24267861568376 1.1380010614691705
24.91714068545504 300.69056956321043 1.1491374993759436
24.922368240408453 300.6688624703914 1.1535829956087336
24.927595795361867 302.9295435001478 1.1609909089304693
24.93282335031528 304.5689140484485 1.1630643423441205
24.938050905268696 310.10151225805447 1.1767927360505224
24.94327846022211 311.5456196828863 1.1829341076961788
24.948506015175525 310.3085334089376 1.185746371430162
24.95373357012894 307.4664198625071 1.182633805513876
24.958961125082354 306.0801255410402 1.1839661223624927
24.964188680035768 304.0936099101702 1.1827612854866707
24.969416234989183 301.19837199237526 1.1790195943814645
24.974643789942597 301.40057168007513 1.180452343087448
24.97987134489601 302.3577362083995 1.1843594053730406
24.985098899849426 303.6122614902094 1.1924334676219452
24.99032645480284 301.5649862819971 1.1939151423967072
24.995554009756255 302.15262069925814 1.2005582633574097
25.00078156470967 304.58195577146955 1.2075349053571283
25.006009119663084 305.06715545668374 1.2104682703524967
25.011236674616498 299.47929108223025 1.2005335220767
25.016464229569912 295.9365242775633 1.1973941972571271
25.021691784523327 296.5215068686888 1.2027279799505974
25.02691933947674 298.50237136243106 1.2087753206089191
25.032146894430156 299.94327599226364 1.2150844605827664
25.03737444938357 302.3271805789294 1.2227943638611398
25.042602004336985 305.3463460383086 1.2338412380567314
25.0478295592904 307.75389663490733 1.243229438193781
25.053057114243813 309.1723297084882 1.249814370477946
25.058284669197228 307.8557478813183 1.2519184321091794
25.063512224150642 307.59722644367264 1.2547065689754622
25.068739779104057 304.3248440233467 1.2532367793851313
25.07396733405747 308.34705800433125 1.2686410644156119
25.079194889010886 313.25118248147527 1.2835621642276998
25.0844224439643 314.72542130422704 1.2904106075432034
25.089649998917714 312.1410920578536 1.2862100028898396
25.09487755387113 307.49682373752864 1.2773477377548896
25.100105108824543 314.2774237302816 1.2951091101163639
25.105332663777958 313.74664365293785 1.2998750390387637
25.110560218731372 316.31636607625444 1.3101165434029676
25.115787773684787 310.3073229487821 1.30254936564048
25.1210153286382 305.3277232045142 1.2944312868676908
25.126242883591615 306.36994849847906 1.3000259829003415
25.13147043854503 308.679348846831 1.3085412035764035
25.136697993498444 316.1283716558096 1.327787843592424
25.14192554845186 318.54409688272204 1.336882477169382
25.147153103405273 313.4388329256805 1.330905882757915
25.152380658358688 314.46129880885996 1.3359808869520655
25.157608213312102 315.3749293729464 1.3419884130317121
25.162835768265516 319.8618564175411 1.3567428368190155
25.16806332321893 318.5907813775832 1.359512250481715
25.173290878172345 314.28537767487967 1.3558900783868437
25.17851843312576 311.66217249586407 1.3547672558171062
25.183745988079174 312.63377349678154 1.3621866670335108
25.18897354303259 315.2441029356879 1.3757201156758128
25.194201097986003 310.56169777995325 1.3690199008966892
25.199428652939417 311.8625431297086 1.3751882527240238
25.204656207892832 315.8287373385113 1.387553018945436
25.209883762846246 323.7504816038819 1.4087023651543928
25.21511131779966 322.6298797583577 1.4104925788768456
25.220338872753075 316.8200155221041 1.402970793746184
25.22556642770649 309.79307611319115 1.3930879144215929
25.230793982659904 309.8879263435388 1.3998466156638822
25.23602153761332 310.6810197419851 1.403738294915848
25.241249092566733 311.36531545434156 1.4079532938109347
25.246476647520147 312.2470123502046 1.4117482306038256
25.25170420247356 314.902369938189 1.4242743099357325
25.256931757426976 318.97891506192235 1.4418281711268106
25.26215931238039 326.227783785672 1.4663736017736244
25.267386867333805 326.04580016959363 1.4702663655704273
25.27261442228722 322.23223989645425 1.4625018939748893
25.277841977240634 319.4752976205614 1.4634484851898335
25.283069532194048 317.53212828567104 1.4646846473825208
25.288297087147463 321.1399209875638 1.481861196162751
25.293524642100877 325.37439600739725 1.4987512762761497
25.29875219705429 328.5683246390887 1.5134716007842657
25.303979752007706 322.0728764910948 1.5050398533766154
25.30920730696112 321.0577051870101 1.5067348319794986
25.314434861914535 314.5958210860008 1.4984079987861978
25.31966241686795 317.0244323931262 1.507545982149449
25.324889971821364 315.0915352817775 1.509173208023506
25.330117526774778 317.03583780696215 1.5178312682405855
25.335345081728192 318.35082027374966 1.533270414296159
25.340572636681607 315.6310597804127 1.528906888307608
25.34580019163502 317.9184287425625 1.5382038971155438
25.351027746588436 310.12485557270304 1.5203588036615852
25.35625530154185 310.66999345441576 1.5311549397416837
25.361482856495265 306.12207388041503 1.5258125215346692
25.36671041144868 314.2028159930219 1.5550162396598746
25.371937966402093 320.569762753954 1.5755513461214325
25.377165521355508 323.26535708188635 1.5898743907868302
25.382393076308922 321.3608648709432 1.5901527297225633
25.387620631262337 318.3077034655143 1.5931111315999256
25.39284818621575 316.1476099412147 1.5948918478542302
25.398075741169166 317.7956029705662 1.6077382270735023
25.40330329612258 317.01963320119836 1.6064016983674358
25.408530851075994 312.2010983117723 1.5982905881642104
25.41375840602941 310.1746130739615 1.598165657542602
25.418985960982823 303.87660884620203 1.588832937504774
25.424213515936238 302.06763051600194 1.5946380801058158
25.429441070889652 303.2282115414722 1.6035973273138393
25.434668625843067 310.52526429975063 1.6297723924583944
25.43989618079648 318.24282494684604 1.657882432705073
25.445123735749895 322.8632710269885 1.6782152295532626
25.45035129070331 320.73670940986574 1.6848206523097038
25.455578845656724 322.61653771643404 1.6966032047596629
25.46080640061014 318.4474144976681 1.6956100490418948
25.466033955563553 317.1954636176193 1.6947034064023634
25.471261510516968 316.7079002871062 1.7003376794500622
25.476489065470382 322.2404636298671 1.7228406113059151
25.481716620423796 319.77210018373 1.7284342384416265
25.48694417537721 321.1123883697325 1.7411299283469057
25.492171730330625 327.61191870949256 1.769278480176797
25.49739928528404 326.92273426770697 1.7768675228853572
25.502626840237454 326.54254237352353 1.7867001187354474
25.50785439519087 320.1582106171227 1.783578728260551
25.513081950144283 320.4814306526173 1.797559879893909
25.518309505097697 316.58469680939464 1.7942761536606162
25.523537060051112 308.8267031108884 1.7724180041058628
25.528764615004526 316.19709599671756 1.796110889486884
25.53399216995794 321.87764887177536 1.8217120540358906
25.539219724911355 331.1575282331838 1.8613997213594744
25.54444727986477 333.2449531651665 1.874428126576313
25.549674834818184 333.8340637347436 1.8839971826735944
25.5549023897716 334.6190498510267 1.8985108916461995
25.560129944725013 328.82126718266227 1.8984350201503772
25.565357499678427 335.79251191875267 1.9292035576911428
25.57058505463184 338.8700462737458 1.9480787933962997
25.575812609585256 335.82499722286707 1.9466692877136638
25.58104016453867 326.55566870649403 1.9323799587749064
25.586267719492085 311.05469394571395 1.8974881569604993
25.5914952744455 310.4571861721102 1.9037375612981837
25.596722829398914 312.0772753704723 1.923391720304772
25.601950384352328 325.23225835960073 1.9699134234426217
25.607177939305743 333.17819222511355 2.009723169925788
25.612405494259157 334.59526640493243 2.023935808495443
25.61763304921257 325.64991392219554 2.01352403826219
25.622860604165986 327.4957064506821 2.0315498066003
25.6280881591194 328.32068638560156 2.0453022097266365
25.633315714072815 331.76170822048164 2.075905726971681
25.63854326902623 328.38478329837903 2.082588690420488
25.643770823979644 334.3917086402783 2.118740818419451
25.648998378933058 336.39386413997096 2.1327749507477307
25.654225933886472 341.0749191205561 2.1627809991383957
25.659453488839887 334.5489283596457 2.1507390423991577
25.6646810437933 333.50769178105986 2.1625744294308404
25.669908598746716 331.9112533258617 2.1658859526931633
25.67513615370013 331.09271020763697 2.1856059130719023
25.680363708653545 327.85605987227603 2.187701324418997
25.68559126360696 329.65163462624906 2.2104121619432595
25.690818818560373 329.7603210313228 2.222326161309737
25.696046373513788 333.2345742444988 2.2512872164489584
25.701273928467202 329.1714878320908 2.259584395609581
25.706501483420617 335.09202443930127 2.297092350846119
25.71172903837403 343.652751313469 2.347456938144726
25.716956593327446 346.64549199882833 2.3745356077387876
25.72218414828086 335.8455180496792 2.3619985663356893
25.727411703234274 333.0974245439931 2.3720870119664355
25.73263925818769 331.3569862918541 2.386859882300155
25.737866813141103 331.7385101018392 2.401120471926854
25.743094368094518 327.0464721449765 2.402661472403473
25.748321923047932 316.317967398861 2.382420928441332
25.753549478001347 313.04003088788767 2.398426119560128
25.75877703295476 319.5429134023555 2.4461058297671987
25.764004587908175 322.5801251283142 2.493579337950728
25.76923214286159 327.3143028290566 2.5320372517116922
25.774459697815004 315.1042276288947 2.516038675416335
25.77968725276842 312.297953726796 2.5252728162943177
25.784914807721833 312.2309767046679 2.5435951072151495
25.790142362675248 324.6349477680243 2.6165025334548138
25.795369917628662 333.16862093626685 2.6644672153031235
25.800597472582076 339.39420294241506 2.7237229699771537
25.80582502753549 322.9719147955837 2.688012139661864
25.811052582488905 316.69636729954277 2.6980123970414542
25.81628013744232 319.23065124634775 2.7460646016461396
25.821507692395734 329.725743161736 2.824157291027072
25.82673524734915 331.1519246788643 2.8733368724438146
25.831962802302563 319.54223076393725 2.85369940832956
25.837190357255977 316.53534859111915 2.8753672651990136
25.84241791220939 313.3535115560088 2.878939352531121
25.847645467162806 321.4791541309012 2.9622491757866016
25.85287302211622 327.6314419313731 3.0257550964508653
25.858100577069635 335.84467132853035 3.1134712335261314
25.86332813202305 335.6585026324195 3.1462873885329805
25.868555686976464 330.3421248858501 3.178018136063523
25.87378324192988 317.42152174085624 3.156464147516013
25.879010796883293 324.19133139597704 3.253173658376289
25.884238351836707 330.149158288161 3.3260692552614635
25.88946590679012 344.9315435509878 3.461551403016852
25.894693461743536 361.94375580225494 3.6117966023370833
25.89992101669695 347.6286927029907 3.588996973545795
25.905148571650365 335.8711538356707 3.5987140332468304
25.91037612660378 329.18866651038763 3.601974181401096
25.915603681557194 339.074635619649 3.753134302017083
25.920831236510608 334.4059006578523 3.8027308859062656
25.926058791464023 318.84440414320363 3.8042065083715655
25.931286346417437 310.8058625406335 3.815250630657979
25.93651390137085 323.44051432571877 3.978768735049306
25.941741456324266 343.29934555156706 4.190803751128164
25.94696901127768 345.8798363741729 4.316839039728074
25.952196566231095 342.0369168391791 4.411932293797041
25.95742412118451 322.1011072543088 4.393663229162175
25.962651676137924 302.36633080912395 4.358381008156485
25.967879231091338 312.0730771913408 4.50079384804406
25.973106786044752 324.3188304312734 4.662886674267902
25.978334340998167 337.04615517390494 4.82754192767852
25.98356189595158 329.21988639838867 4.8624827463259646
25.988789450904996 340.22141036217124 5.01348076898033
25.99401700585841 323.19835376032694 4.99671127689904
25.999244560811825 321.1137217307245 5.046189043160031
26.00447211576524 315.55730657936004 5.135099909518649
26.009699670718653 318.65752437400977 5.233015476930435
26.014927225672068 328.8023451464196 5.457346134547111
26.020154780625482 319.17628175944327 5.471798633242141
26.025382335578897 304.23979429027423 5.483580242289578
26.03060989053231 296.8209660647983 5.535885195298308
26.035837445485726 294.1218258208512 5.655144258765932
26.04106500043914 303.6279542638167 5.903580916128921
26.046292555392554 294.9871081898678 5.969862168278146
26.05152011034597 280.0971202127953 6.015864724917606
26.056747665299383 258.7679274796323 5.930102658688403
26.061975220252798 280.89075501611467 6.442088221627315
26.067202775206212 296.13182169196216 6.7805056860960295
26.072430330159627 317.1329461498088 7.395430729133388
26.07765788511304 323.7134323737377 7.691129793372469
26.082885440066455 331.2740953335529 8.237178998770897
26.08811299501987 358.69688844519425 8.923678284742735
26.093340549973284 359.3834800777745 9.516960331040035
26.0985681049267 397.81611748756154 10.604347041540503
26.103795659880113 375.10958183838636 11.140704068501378
26.109023214833528 358.97923893948115 12.617918761454133
26.114250769786942 274.85174238823015 12.271128564417573
26.119478324740356 262.4791945423791 14.262306710270792
26.12470587969377 234.74947652593008 13.892857285150157
26.129933434647185 232.8836152803133 19.007734892641256
26.1351609896006 174.58729746368476 23.28089290139574
