# Supplementary material for: Unraveling metal effects on CO2 uptake in pyrene-based metal-organic frameworks
Source: Nat Commun. 2025 Feb 11;16:1516. doi: 10.1038/s41467-025-56296-w (PMC11814143; doi:10.1038/s41467-025-56296-w)
Supplement: Supplementary file 3 — Source Data [file 41467_2025_56296_MOESM3_ESM.zip › SourceCode/SuppInf/FigureS5_Ga-TBAPy_InSitu_VariableT_PXRD/Data/GaTBAPy_0068p.dat]

0.002613777476707968 8.738498059620719 3.3273988534881997
0.007841332430123905 9.216749193489685 3.515502060535702
0.01306888738353984 10.69576729274112 3.3227867028599247
0.018296442336955775 16.798821086130534 3.071639707280431
0.02352399729037171 21.65845655873348 3.39618123175028
0.028751552243787646 24.048795233983657 3.1768463673032343
0.03397910719720358 23.446038452804725 2.8062896833304642
0.03920666215061952 22.197682462837186 2.687840755291631
0.04443421710403546 18.801122537044584 2.4543060769669554
0.0496617720574514 17.748749080846007 2.2125778084708796
0.054889327010867336 16.07585438479421 2.1621915179008804
0.060116881964283275 14.50950231121295 1.9329750001739587
0.06534443691769921 17.82309225608132 1.7956605998755386
0.07057199187111515 18.809646335325052 1.6986420287081416
0.07579954682453109 21.49377435185542 1.7647060667829966
0.08102710177794703 22.95042897694577 1.7699168492283648
0.08625465673136297 21.32652710495661 1.773621016841708
0.09148221168477891 20.474087549627853 1.711618748951569
0.09670976663819485 19.006975951441508 1.5608418224623797
0.10193732159161079 18.13881843146993 1.4809012868990552
0.10716487654502672 16.495055780039074 1.368727401932084
0.11239243149844266 14.991646937738318 1.2309822147564684
0.1176199864518586 16.150582148803114 1.252743893291527
0.12284754140527454 18.147461035426783 1.2750735391255674
0.12807509635869047 19.863160123016854 1.303768876236074
0.1333026513121064 20.363550711459762 1.2904097235720289
0.13853020626552232 20.28745096427114 1.2772610550391006
0.14375776121893824 20.395315782273002 1.266235101650077
0.14898531617235417 19.738414976618046 1.296853130171091
0.1542128711257701 19.701118102400617 1.312234745326563
0.15944042607918602 20.953538520134263 1.3209316583817143
0.16466798103260194 20.87997281892384 1.306571079512577
0.16989553598601786 21.308538139544783 1.2211202176209741
0.1751230909394338 22.961100802160065 1.2239802078759396
0.18035064589284971 23.354648635228013 1.2448471243930488
0.18557820084626564 22.705683844927762 1.1728237464441111
0.19080575579968156 21.602904941149948 1.1362939552048819
0.1960333107530975 21.44245453120256 1.1084591701986999
0.20126086570651341 20.890203112843356 1.0449982544460328
0.20648842065992934 20.737198312383725 1.0454105078908462
0.21171597561334526 20.946081907206967 1.0332034488327193
0.2169435305667612 19.671339226607902 0.9879145337829904
0.22217108552017711 19.126265971575954 0.958862540285138
0.22739864047359304 17.961006029492143 0.9263277115248206
0.23262619542700896 17.988790539834802 0.931322646607174
0.2378537503804249 17.67477866348307 0.9343382918213201
0.2430813053338408 16.86737229617461 0.8944206388056423
0.24830886028725674 18.155687030778743 0.9130575524431622
0.25353641524067266 20.220006181665745 0.9360327039452385
0.2587639701940886 22.014187199160524 0.9865665261143101
0.2639915251475045 23.235312443165455 1.0248421586635041
0.26921908010092044 22.864537163288713 0.996471228034294
0.27444663505433636 21.51432851962585 0.9583706793011912
0.2796741900077523 20.472030426840348 0.9455338002014945
0.2849017449611682 20.047430447689234 0.9358126168249987
0.29012929991458414 19.3669648425232 0.9435648058122631
0.29535685486800006 17.11747388986261 0.8677294122343912
0.300584409821416 16.78615317432536 0.7918182354707635
0.3058119647748319 15.798351128145914 0.7463593174476411
0.31103951972824784 16.833915610912985 0.7690035469877774
0.31626707468166376 17.90882127666278 0.7902141823822993
0.3214946296350797 18.583655032997918 0.8359365982658161
0.3267221845884956 18.807172922686338 0.8440930263604476
0.33194973954191154 18.774235910418977 0.8618555550854968
0.33717729449532746 19.2967601108295 0.8523687019361271
0.3424048494487434 19.522577918910066 0.8650140529787216
0.3476324044021593 20.22062511468508 0.8863460445576451
0.35285995935557524 19.834459006828666 0.8677604040999264
0.35808751430899116 18.957472616020116 0.8218803125718155
0.3633150692624071 18.258136795972092 0.8037278034015127
0.368542624215823 17.22293882150994 0.7817124033303199
0.37377017916923894 17.4796964404401 0.7969210143179799
0.37899773412265486 17.103098994369365 0.7995316453328338
0.3842252890760708 16.585677596507036 0.7933077497108658
0.3894528440294867 17.356925954061907 0.8054860237860456
0.39468039898290264 18.211510783400524 0.8111662648546124
0.39990795393631856 18.187994879917817 0.7802752938571177
0.4051355088897345 18.117927878766615 0.7711874682122577
0.4103630638431504 18.803353806323233 0.7822901034688785
0.41559061879656634 18.828381203273786 0.7993163959024756
0.42081817374998226 19.794290265680633 0.8151189741781177
0.4260457287033982 19.58673062292328 0.8063153403150839
0.4312732836568141 20.239276100730894 0.8138416858103076
0.43650083861023004 19.50273092482606 0.8010543358526274
0.44172839356364596 19.349890815133875 0.8075629324648425
0.4469559485170619 19.151533782879785 0.7944538831329853
0.4521835034704778 17.88613005298073 0.7774983200884188
0.45741105842389373 17.99868360032793 0.7763569559316021
0.46263861337730966 18.088486440063452 0.7756262187873125
0.4678661683307256 18.16943446031826 0.7717083586253383
0.4730937232841415 19.553473411228104 0.794801043737491
0.47832127823755743 19.47333662585696 0.789444022739907
0.48354883319097336 20.411372448571242 0.7830145434919783
0.4887763881443893 20.77004495482545 0.7962490681988023
0.4940039430978052 20.957902587099934 0.7841661701194816
0.49923149805122113 20.86279715929502 0.7830158541923805
0.5044590530046371 19.73230588650256 0.7789971484937803
0.5096866079580531 19.42237542002958 0.7634616568992364
0.5149141629114691 18.27556394673465 0.753791569203173
0.5201417178648851 18.364310061804566 0.7504614551957738
0.525369272818301 17.51118125021191 0.7282150310653147
0.530596827771717 18.41063613499668 0.758987870121712
0.535824382725133 18.590344176946434 0.758970274091382
0.541051937678549 18.99411732128552 0.7699392030876114
0.546279492631965 19.666214220774997 0.7637018420018019
0.5515070475853809 19.32247334943642 0.7538305026339376
0.5567346025387969 19.173300726552394 0.7381311560202136
0.5619621574922129 19.271999171098983 0.7348556391945321
0.5671897124456289 19.67884087933715 0.738619423761343
0.5724172673990449 20.171577009351314 0.7374405357294974
0.5776448223524608 20.491444609166383 0.7351627035605827
0.5828723773058768 19.897819264984307 0.7215552097091464
0.5880999322592928 18.79794084338267 0.725347293111954
0.5933274872127088 18.358824259094135 0.7577906887772152
0.5985550421661248 17.70506831776401 0.7495294460686944
0.6037825971195407 18.724996419878774 0.7748251521338827
0.6090101520729567 19.24746193492759 0.776029812221182
0.6142377070263727 20.244201511301526 0.780483451409317
0.6194652619797887 20.823481190569858 0.7766737216130575
0.6246928169332047 20.88581888992838 0.7637510471182895
0.6299203718866206 21.01756543523618 0.7553620236990194
0.6351479268400366 20.596487589009318 0.7437129862803612
0.6403754817934526 20.903870500670397 0.7423634909496506
0.6456030367468686 19.703296467943858 0.7120526701521528
0.6508305917002846 19.620997331330216 0.695803086860501
0.6560581466537005 20.52272683610052 0.7029029219107054
0.6612857016071165 21.558876868687687 0.7201113272097307
0.6665132565605325 21.85365432552092 0.7267600044169131
0.6717408115139485 21.28926949622127 0.7212522172396003
0.6769683664673645 21.430109481605097 0.7112489764514771
0.6821959214207804 21.364040899058192 0.7089685553556858
0.6874234763741964 20.907080644280402 0.6928391678876791
0.6926510313276124 20.849924681608854 0.6853593611425879
0.6978785862810284 20.39318059780189 0.6775170819271564
0.7031061412344444 20.547601693363813 0.6877836994907467
0.7083336961878604 21.484367075190118 0.7068140192081388
0.7135612511412763 22.010161546253787 0.7292675681111053
0.7187888060946923 22.354373812648078 0.7464221289559032
0.7240163610481083 23.67062894685553 0.7653882503441332
0.7292439160015243 24.0617493341376 0.7720101559243746
0.7344714709549403 24.354487066455153 0.7506240375241066
0.7396990259083562 24.52077083442809 0.742856593825218
0.7449265808617722 23.821967345421275 0.7314739022506034
0.7501541358151882 23.63815048539551 0.7303757608958676
0.7553816907686042 23.96722932725756 0.7367750101903884
0.7606092457220202 25.552566471958446 0.7638509209233112
0.7658368006754361 26.619938849188998 0.770914265832365
0.7710643556288521 28.494727652985606 0.7835880212842443
0.7762919105822681 29.944754890397693 0.8026322142610339
0.7815194655356841 30.706310622875254 0.8184807873237672
0.7867470204891001 31.716313889822786 0.8529102790276101
0.791974575442516 30.58823212213369 0.8410555986757231
0.797202130395932 30.24459357201998 0.8236533322686641
0.802429685349348 29.950058906677 0.8148024301198199
0.807657240302764 31.945515911139495 0.8334651028053285
0.81288479525618 36.120432664257585 0.8894396101652685
0.8181123502095959 40.30753225382637 0.954082360574913
0.8233399051630119 44.12425874997075 1.002813206378926
0.8285674601164279 44.04136963318433 1.020831854476802
0.8337950150698439 45.385126635830936 1.0413190958930865
0.8390225700232599 49.113545245746046 1.08510821699616
0.8442501249766758 52.56923706286037 1.1214836598247062
0.8494776799300918 58.00417725019029 1.1879898270503113
0.8547052348835078 61.096088521596904 1.229433135489748
0.8599327898369238 64.95205306340097 1.2819528428640266
0.8651603447903398 69.89790368566204 1.3223118083437897
0.8703878997437557 71.95081654898028 1.3514804288576292
0.8756154546971717 74.20918643825483 1.3410250780190829
0.8808430096505877 71.56599286472314 1.2897393418254852
0.8860705646040037 71.68512316727211 1.2739072173298374
0.8912981195574197 72.86874807362024 1.2770280867283834
0.8965256745108356 72.88760309971059 1.288204427601219
0.9017532294642516 76.77482222378949 1.3352969400410957
0.9069807844176676 76.37307986356747 1.318533629481521
0.9122083393710836 78.24897192713516 1.337171679965425
0.9174358943244996 78.67788619615519 1.320032138933599
0.9226634492779155 81.79029539693103 1.3513234010284674
0.9278910042313315 86.83117050658944 1.3991376289691897
0.9331185591847475 90.18396749825786 1.442647589061771
0.9383461141381635 91.2381970422848 1.4452505173282388
0.9435736690915795 92.72033085266732 1.4667609605579193
0.9488012240449955 92.42628387128691 1.445438833472182
0.9540287789984114 92.44594134279004 1.4306387891152705
0.9592563339518274 96.28779505406739 1.4612689225213635
0.9644838889052434 96.03274466950604 1.4540553297393726
0.9697114438586594 98.37646172298001 1.4645754820179957
0.9749389988120754 103.1729946554117 1.4891012532660146
0.9801665537654913 106.42844798501872 1.5120275440156776
0.9853941087189073 112.09271391768803 1.5414683591865384
0.9906216636723233 111.81658589100329 1.5308750543175176
0.9958492186257393 113.01111221772321 1.5468799474859383
1.0010767735791553 114.77136990506166 1.5792201666075163
1.0063043285325712 113.42300034308074 1.5841603118603873
1.0115318834859872 113.32092731398026 1.5808784201407373
1.0167594384394032 116.06056217212809 1.5649138649483911
1.0219869933928192 120.24609378330054 1.5934814918704325
1.0272145483462352 121.99929579173855 1.6143140445711228
1.0324421032996511 121.89430270531854 1.6134770751378684
1.0376696582530671 125.50901357970827 1.638667255212525
1.042897213206483 128.46531099754748 1.6419548151416394
1.048124768159899 128.64147930408674 1.6326724194076363
1.053352323113315 129.49119342399086 1.6294213222967766
1.058579878066731 123.4290638990117 1.5772888793874889
1.063807433020147 119.99086100718505 1.5531641913941907
1.069034987973563 124.8229311794277 1.5721336736658864
1.074262542926979 125.41623507058671 1.5723355771501488
1.079490097880395 133.17156703226357 1.646799902965493
1.084717652833811 135.5142861249984 1.6891469403938475
1.089945207787227 133.3627882114433 1.702917460028877
1.095172762740643 133.99287073140562 1.713435172414517
1.1004003176940589 131.11799479496875 1.6885016297399964
1.1056278726474749 138.1883514669053 1.7234962290507576
1.1108554276008908 147.11204124885384 1.7811819971729514
1.1160829825543068 144.25246526852555 1.7438660776425927
1.1213105375077228 142.7576401752819 1.721531268817591
1.1265380924611388 138.97253996040752 1.6782216492470843
1.1317656474145548 137.12243925687537 1.640938979363259
1.1369932023679707 138.4239657928842 1.6252471526202381
1.1422207573213867 143.54245977882394 1.6601134452014634
1.1474483122748027 142.72196234706254 1.6719224016153806
1.1526758672282187 143.90340581345072 1.6698248895085364
1.1579034221816347 146.8705282254515 1.7060030449012977
1.1631309771350506 141.300805442134 1.647674689084597
1.1683585320884666 145.93061048158913 1.6638911735510515
1.1735860870418826 145.34774635732316 1.6740354014782655
1.1788136419952986 146.91496593685744 1.701995391033356
1.1840411969487146 148.56389252446033 1.7141175856022335
1.1892687519021305 145.88914354858073 1.6990487971198442
1.1944963068555465 154.65066330258995 1.75415329508002
1.1997238618089625 155.7519249622206 1.7257920997720704
1.2049514167623785 163.77258624787834 1.8069395326446644
1.2101789717157945 161.06338366127883 1.7739396200283954
1.2154065266692105 158.99544264587792 1.7569860041921725
1.2206340816226264 157.84696235218175 1.7483151867070637
1.2258616365760424 153.50988756985063 1.733621320083925
1.2310891915294584 156.5764999815299 1.743085721466171
1.2363167464828744 159.3447104774533 1.753515706240291
1.2415443014362904 159.94463240637873 1.7517418546864982
1.2467718563897063 155.76416780053484 1.7321013912888943
1.2519994113431223 152.91513599960632 1.7147455447319542
1.2572269662965383 150.88135475654707 1.7032781745907408
1.2624545212499543 155.19738902062883 1.7153766972799112
1.2676820762033703 157.91997404561235 1.740388979515723
1.2729096311567862 148.50833413049511 1.6517440984031517
1.2781371861102022 150.23689103373374 1.6551165890008341
1.2833647410636182 146.7583415217916 1.6214229778480502
1.2885922960170342 148.169235929118 1.6228456499324762
1.2938198509704502 155.2113477200874 1.6816735543439292
1.2990474059238661 152.34207948292365 1.667916499642697
1.3042749608772821 160.66335377136093 1.714433361303851
1.309502515830698 166.50362077861246 1.7427832968485324
1.314730070784114 165.52615922267447 1.7212396010502216
1.31995762573753 174.576977085788 1.7807716552380153
1.325185180690946 174.62760397235905 1.7993502700648416
1.330412735644362 171.96977337626467 1.7916866670581653
1.335640290597778 172.58386276292651 1.788410067740803
1.340867845551194 175.72451842563544 1.799016066015819
1.34609540050461 171.4682087973798 1.7446932854333108
1.351322955458026 168.97390356549047 1.7174061032895853
1.356550510411442 159.37692127917867 1.673478984860004
1.361778065364858 151.0517353756423 1.6280221897988667
1.3670056203182739 146.20153174505936 1.6195608260682912
1.3722331752716899 151.94056302342437 1.6599954769924226
1.3774607302251058 152.66227270900254 1.642394102565064
1.3826882851785218 156.20219050374303 1.6457580766328974
1.3879158401319378 162.7813625206422 1.6673498601073675
1.3931433950853538 165.67894366760234 1.6857247356824006
1.3983709500387698 162.06308833722383 1.6787013177777572
1.4035985049921857 157.997070670533 1.6769053581420335
1.4088260599456017 154.57608837982292 1.6920879770739188
1.4140536148990177 157.2942050800016 1.7272843379368081
1.4192811698524337 165.78912803955572 1.798027923468029
1.4245087248058497 163.06245184527253 1.758321731904527
1.4297362797592656 164.44235039647242 1.7226860800683104
1.4349638347126816 162.61427618930006 1.7020556901317587
1.4401913896660976 163.68664627971424 1.7134874872937962
1.4454189446195136 164.68906150071314 1.7128408622779974
1.4506464995729296 163.05972931572674 1.7221403745979564
1.4558740545263456 160.0611084679113 1.6740304042614802
1.4611016094797615 152.10591389472165 1.626113782419645
1.4663291644331775 149.0773509130868 1.6262740428823272
1.4715567193865935 152.9468320310798 1.6408815144448237
1.4767842743400095 151.50513683239816 1.6270912855246864
1.4820118292934255 151.3529671973257 1.6322187349815238
1.4872393842468414 150.68402644659238 1.6116842736233687
1.4924669392002574 150.3839608832028 1.6280866046087774
1.4976944941536734 155.82156799995184 1.6637366009570187
1.5029220491070894 155.5581739821347 1.6593854358739413
1.5081496040605054 158.65022695407842 1.6771983044016472
1.5133771590139213 159.98738309936513 1.682994099143068
1.5186047139673373 166.47498804955123 1.7211840847378208
1.5238322689207533 168.58532501233145 1.7326609583538521
1.5290598238741693 174.92149070162074 1.7733591167396985
1.5342873788275853 173.34492925810056 1.7622734558978987
1.5395149337810012 166.86153792183458 1.7360113808164923
1.5447424887344172 169.95948003809244 1.7519742100434157
1.5499700436878332 172.63511216887395 1.7723111484073315
1.5551975986412492 176.32562984418854 1.7812725645733742
1.5604251535946652 182.26226349900566 1.8353844964267638
1.5656527085480811 181.13051910947232 1.837807394493797
1.5708802635014971 179.87818436933432 1.8156638692302798
1.576107818454913 178.1199468580229 1.7960570956113313
1.581335373408329 180.1968029754576 1.8085192015486942
1.586562928361745 184.90536103418364 1.808705883896933
1.591790483315161 187.28003756545255 1.8339277089017219
1.597018038268577 184.68128300262475 1.7911856624278126
1.602245593221993 187.9585284737864 1.8144809367194217
1.607473148175409 191.30467217285036 1.84361203907318
1.612700703128825 188.1431814570388 1.83252923211396
1.617928258082241 184.7778601125475 1.7940609695002896
1.623155813035657 181.46531859417465 1.7480350747608044
1.628383367989073 188.761398883587 1.7807697494407095
1.6336109229424889 194.97021587988343 1.813369036806555
1.6388384778959049 202.4575366434206 1.8456816255649908
1.6440660328493208 207.44156534845314 1.8649584269103565
1.6492935878027368 207.84705438736867 1.846787014795954
1.6545211427561528 203.8292709901614 1.8326544040316393
1.6597486977095688 205.11973388022318 1.8352894444188403
1.6649762526629848 214.4377676899764 1.881564599582748
1.6702038076164007 222.1246393670865 1.9230136292090971
1.6754313625698167 228.197803963322 1.934991099124913
1.6806589175232327 223.13624540215753 1.906773180454542
1.6858864724766487 223.49747240677266 1.9215656658962241
1.6911140274300647 227.18721247010353 1.9425249711853168
1.6963415823834807 232.9724676734031 1.9530871929142568
1.7015691373368966 230.08516452092297 1.9068732573359124
1.7067966922903126 228.493629843594 1.8753857763507427
1.7120242472437286 229.9790527564276 1.8891865553933866
1.7172518021971446 235.74335884302513 1.9369543600601116
1.7224793571505606 247.2766133645099 2.003126026652146
1.7277069121039765 250.9058242793579 2.00801644658473
1.7329344670573925 245.98879719480402 1.9552993313026734
1.7381620220108085 242.1853499663734 1.8980628466249199
1.7433895769642245 247.55952022241976 1.9320680650877846
1.7486171319176405 248.73945038305186 1.9502348330073696
1.7538446868710564 263.56647413735675 2.0217945254544287
1.7590722418244724 267.46357396891426 2.0339901325871814
1.7642997967778884 265.12261808911836 2.0103771745404035
1.7695273517313044 267.4308028157595 2.001006988545893
1.7747549066847204 259.896156609483 1.9500299518238888
1.7799824616381363 255.8564190006822 1.9199830696956401
1.7852100165915523 262.39853591701774 1.91329170752363
1.7904375715449683 273.60500616379477 1.9508204411178212
1.7956651264983843 281.5547233794118 1.9731619587646516
1.8008926814518003 283.26542313475295 1.9533796176678075
1.8061202364052162 280.4991994060305 1.9401544990541082
1.8113477913586322 276.6130572806898 1.9076986501965703
1.8165753463120482 280.2557869555267 1.9346442495898115
1.8218029012654642 281.29799990871976 1.9582604363665377
1.8270304562188802 289.64250491204405 2.015749354731807
1.8322580111722961 291.20397156031544 1.9974478063373795
1.8374855661257121 280.21949910966146 1.9269098905265454
1.842713121079128 281.1074804357613 1.904870534703548
1.847940676032544 282.6035332465246 1.882918900226614
1.85316823098596 292.735094736943 1.9227544994863732
1.858395785939376 297.9877169123822 1.951447327227412
1.863623340892792 294.6199807556614 1.9347141809411752
1.868850895846208 291.7360307230272 1.9263513358370692
1.874078450799624 279.33796145884776 1.8510310934675087
1.87930600575304 276.7764301426482 1.8340844070525093
1.884533560706456 276.98539273930277 1.8431584321236385
1.889761115659872 276.51636342628814 1.8350592100590237
1.894988670613288 284.2432641300146 1.8542642538444796
1.9002162255667039 291.3670720004973 1.8696826459570608
1.9054437805201199 287.4376051047689 1.833933915892817
1.9106713354735358 286.80145478008166 1.8164190834815983
1.9158988904269518 276.03420655457535 1.7650530508585809
1.9211264453803678 275.1375817764475 1.7504757551608223
1.9263540003337838 282.8470187140845 1.7799680991203561
1.9315815552871998 287.3381123272187 1.8081024247084614
1.9368091102406157 289.91126002528125 1.816270206036964
1.9420366651940317 290.7162047194634 1.8164163741119443
1.9472642201474477 275.90151673423924 1.739590112692488
1.9524917751008637 268.49631343839184 1.6805764687981468
1.9577193300542797 259.0087041853663 1.6294365157743689
1.9629468850076957 257.85963886060637 1.6271118223978018
1.9681744399611116 270.7806774641951 1.687931004765684
1.9734019949145276 267.0907036712988 1.673882013743917
1.9786295498679436 269.76727925851003 1.6755090522453286
1.9838571048213596 271.5089589603759 1.663295436815085
1.9890846597747756 267.93460462023756 1.638455629313805
1.9943122147281915 271.8077918390772 1.6562581862993742
1.9995397696816075 268.24713872823395 1.6286011252957264
2.0047673246350235 261.7686948156392 1.6094244624965912
2.0099948795884393 260.1438824967791 1.6060234794456043
2.015222434541855 258.94807293152 1.6011458626418202
2.0204499894952708 255.54837031488952 1.5978083263486946
2.0256775444486865 255.9939931309254 1.6013555073094867
2.0309050994021023 250.88233238535645 1.5820004528788532
2.036132654355518 250.67985425774899 1.5779986020160364
2.041360209308934 248.30739408255562 1.565992260795808
2.0465877642623496 254.9672622150711 1.5805581603396883
2.0518153192157653 251.49843401785049 1.5537961210147275
2.057042874169181 249.5199486836205 1.535322683936462
2.062270429122597 248.78877232452228 1.524702581262103
2.0674979840760126 239.326239232982 1.4930189110929262
2.0727255390294284 239.14036064001135 1.4966184105044402
2.077953093982844 243.8852781434955 1.5182599213579955
2.08318064893626 245.16496936263349 1.5256624661036449
2.0884082038896756 252.2713777794262 1.5561742629619069
2.0936357588430914 249.64582918996268 1.5423921207802413
2.098863313796507 250.75718528365067 1.546398993237791
2.104090868749923 250.81898761331246 1.5516002273546612
2.1093184237033387 249.66427637726605 1.5401247407444338
2.1145459786567544 251.42854942678363 1.5607605902871444
2.11977353361017 247.71732822744212 1.5450902342573112
2.125001088563586 242.95582699437554 1.5123673615264999
2.1302286435170017 240.3527545305543 1.499330480867347
2.1354561984704175 237.28929272034404 1.483082374064726
2.140683753423833 239.92711628392306 1.5003457391561557
2.145911308377249 245.7940886916703 1.523074526788233
2.1511388633306647 242.55272964506025 1.5179365437959487
2.1563664182840805 247.58694028954227 1.5280811948852628
2.1615939732374962 243.86390906842087 1.5117347390063705
2.166821528190912 247.63338631603096 1.539528100020796
2.1720490831443278 253.1059203332607 1.555444787688374
2.1772766380977435 245.81618103826315 1.5298551636458149
2.1825041930511593 248.00160996848524 1.5325742623136127
2.187731748004575 251.5464028943249 1.52973389971068
2.192959302957991 256.8791788772632 1.560047671309944
2.1981868579114066 257.1565036820128 1.5692338520549205
2.2034144128648223 253.53542567150913 1.560939317827233
2.208641967818238 241.9634246888579 1.524675893359896
2.213869522771654 239.30061042534246 1.5096243390773119
2.2190970777250696 243.60904605673903 1.528394022827674
2.2243246326784853 241.03102746425736 1.5124479817100054
2.229552187631901 245.90253662842122 1.529165840109865
2.234779742585317 251.5129736695879 1.53585949509729
2.2400072975387326 246.299723896985 1.514053051630469
2.2452348524921484 244.32392521804843 1.5228339571177993
2.250462407445564 238.88572786346165 1.5154505611723135
2.25568996239898 237.4311105050083 1.5278698635646142
2.2609175173523957 241.73405234123294 1.5369100526179615
2.2661450723058114 244.06143756766215 1.535483302470365
2.271372627259227 240.82729204899513 1.5158596826732518
2.276600182212643 244.25701884883927 1.5370221497093426
2.2818277371660587 249.24868133093773 1.5674998055003357
2.2870552921194744 251.85587931800367 1.582157307145488
2.29228284707289 245.90160344865862 1.5439821678467398
2.297510402026306 241.03618320103047 1.5034114768902596
2.3027379569797217 235.15233310924867 1.4704921423878041
2.3079655119331375 239.17731133688682 1.4900610460371932
2.3131930668865532 243.5466718994756 1.5164887737451849
2.318420621839969 240.16550490740482 1.4942077969407188
2.3236481767933848 236.80765904406002 1.4707402703759695
2.3288757317468005 230.94772457574862 1.4514916270575813
2.3341032867002163 233.62140875820918 1.461795217302158
2.339330841653632 237.15915838181567 1.4750498125934124
2.344558396607048 240.5752433588053 1.4909661909271523
2.3497859515604635 239.73437195269628 1.46693391177551
2.3550135065138793 242.19910356111782 1.4654835479868056
2.360241061467295 248.37221910142452 1.4923094580389449
2.365468616420711 246.00322331738673 1.4851126309472797
2.3706961713741266 252.0082573895176 1.498353282075076
2.3759237263275423 251.40862827630968 1.493498751461981
2.381151281280958 248.88092369102426 1.480391111695207
2.386378836234374 250.9668420555857 1.4920833626695686
2.3916063911877896 246.15928856741814 1.477834791785556
2.3968339461412054 237.33100721013287 1.450661802512921
2.402061501094621 237.75779884965735 1.4465731825120003
2.407289056048037 236.9784691924752 1.4457898010806374
2.4125166110014526 226.98800606310726 1.3991294456865344
2.4177441659548684 232.6833774089491 1.4264180089541596
2.422971720908284 231.7971929325508 1.417925582109333
2.4281992758617 238.34454414695426 1.439849835214944
2.4334268308151157 246.28488616450778 1.4500426948720715
2.4386543857685314 246.6709074868741 1.4305500599720171
2.443881940721947 250.451563769876 1.4327268095683254
2.449109495675363 255.41513933313541 1.4364375545136834
2.4543370506287787 268.1364708670315 1.4764957923605586
2.4595646055821945 278.55762749024194 1.4804494826766847
2.4647921605356102 301.35135607505265 1.512946541045863
2.470019715489026 328.3520988078035 1.524934171918355
2.4752472704424417 387.32236455921793 1.5888304062583805
2.4804748253958575 507.68495188736307 1.7640040392507068
2.4857023803492733 695.5468536671181 2.004447276922541
2.490929935302689 949.2910023323187 2.320326523992967
2.496157490256105 1257.43306331365 2.6586197966782965
2.5013850452095205 1589.9760759821659 2.980500634675001
2.5066126001629363 1882.421064614901 3.226575645774332
2.511840155116352 2164.1934539705385 3.456319464572169
2.517067710069768 2415.197746884453 3.6387874969746417
2.5222952650231836 2708.7307861324134 3.849251971253919
2.5275228199765993 3127.6807856048295 4.124082162328602
2.532750374930015 3652.3916160170625 4.4437104323168475
2.537977929883431 4406.529256887965 4.894452385576596
2.5432054848368466 5278.738356395179 5.377864868611709
2.5484330397902624 6085.554836142728 5.765724330368132
2.553660594743678 6590.180989028694 5.975475679633071
2.558888149697094 6782.954467570288 6.043080581542975
2.5641157046505096 6664.111919935093 5.9926838483389036
2.5693432596039254 6312.082951327902 5.85173307005775
2.574570814557341 5802.047237070658 5.614620720781136
2.579798369510757 5278.586575207362 5.34673098999623
2.5850259244641727 4853.323615728849 5.123166839004087
2.5902534794175884 4495.550953337555 4.93021513654944
2.595481034371004 4144.288157692867 4.723623841883287
2.60070858932442 3735.7371225138527 4.475849739553038
2.6059361442778357 3229.228814050969 4.16308582224326
2.6111636992312515 2662.8686940907933 3.7808193248394155
2.6163912541846672 2093.9365594728383 3.3497586162496913
2.621618809138083 1550.8927566170705 2.8758083643203274
2.6268463640914987 1132.6006276977857 2.462106176957416
2.6320739190449145 800.8890567997807 2.0727594212500775
2.6373014739983303 589.0000054045198 1.7906273255810743
2.642529028951746 457.915321079103 1.5949830316171842
2.6477565839051618 374.6816816932139 1.469891653356202
2.6529841388585775 328.04072824075945 1.4097418982114918
2.6582116938119933 299.59353777397405 1.3790395611900574
2.663439248765409 277.85266238091356 1.3624747246536255
2.668666803718825 270.7416115203027 1.3737696001678559
2.6738943586722406 265.4201925943208 1.3842430546739861
2.6791219136256563 263.47811575502146 1.3968930066302
2.684349468579072 262.9551491875919 1.4106504424827802
2.689577023532488 262.9168368884221 1.443717025326169
2.6948045784859036 258.6451689858962 1.440796586152495
2.7000321334393194 251.275635768202 1.4178522441256969
2.705259688392735 242.02203904840772 1.3788761034336665
2.710487243346151 233.78528663187208 1.344661854448971
2.7157147982995666 235.7514331193611 1.3688823580413685
2.7209423532529824 240.4208357719743 1.4086906047875813
2.726169908206398 242.4161315204536 1.4254975834151655
2.731397463159814 245.78609063238918 1.4393385466512016
2.7366250181132297 244.04506475709204 1.4361140605958709
2.7418525730666454 240.3586624706172 1.4248039893083366
2.747080128020061 234.3079412449657 1.4190903921509264
2.752307682973477 236.02423342016604 1.4285652259210453
2.7575352379268927 237.51084328375055 1.434374217570205
2.7627627928803085 235.22423280575515 1.4345450995543703
2.767990347833724 241.22354606250371 1.471358426296319
2.77321790278714 239.78736867049162 1.4732880429185349
2.7784454577405557 237.11179242567812 1.4606813208622142
2.7836730126939715 236.37894983330506 1.4658450136071588
2.7889005676473873 233.7371070741124 1.4524514252777283
2.794128122600803 235.54892223491888 1.4655945967209862
2.7993556775542188 234.9763325056805 1.4580386947347188
2.8045832325076345 239.82205601085104 1.4593255254830768
2.8098107874610503 243.03712837928302 1.466701469954637
2.815038342414466 247.15266793793023 1.48468624834229
2.820265897367882 247.56896393172775 1.4985289190827165
2.8254934523212976 241.15387292090037 1.4772427193277686
2.8307210072747133 245.15100960782743 1.502468410285551
2.835948562228129 248.39121999698537 1.5261135056825865
2.841176117181545 245.12396725674571 1.5247358512105171
2.8464036721349606 248.96398289467757 1.5358220680614518
2.8516312270883764 251.57730246314884 1.5461392859333065
2.856858782041792 248.18011602473345 1.5108803909800244
2.862086336995208 252.0329841834322 1.5188835689574829
2.8673138919486236 246.9903094743281 1.5114265818825374
2.8725414469020394 242.3206543710258 1.4919678760809716
2.877769001855455 241.36385559580734 1.4979898455680463
2.882996556808871 241.99272333027338 1.5150307788929938
2.8882241117622867 242.4921304698917 1.5226739816354788
2.8934516667157024 237.29192258697452 1.4976660703808828
2.898679221669118 234.3235243611275 1.4833051071143792
2.903906776622534 235.8591034417332 1.4787889758025412
2.9091343315759497 246.2768506733745 1.5089042408956759
2.9143618865293655 247.23001832442188 1.5049242307332797
2.919589441482781 245.53605931929422 1.487042932679828
2.924816996436197 243.67325410319458 1.4694948044203733
2.9300445513896127 243.0584637082036 1.4662043238412887
2.9352721063430285 247.37769125031974 1.4791545417446914
2.9404996612964442 253.5100543553371 1.5068595395910598
2.94572721624986 252.44291390876947 1.5057621905784695
2.9509547712032758 252.52586122182862 1.5219868074770078
2.9561823261566915 247.48298373631434 1.5163967596063015
2.9614098811101073 241.02511781591292 1.4779296468418475
2.966637436063523 238.89857968450303 1.459048394466155
2.971864991016939 241.93660846547326 1.466813657786689
2.9770925459703546 239.2499133270966 1.447832757220442
2.9823201009237703 238.52489707355397 1.4478396823437034
2.987547655877186 244.07227832673397 1.467333026691313
2.992775210830602 242.47955994814978 1.4499749236348531
2.9980027657840176 238.3471016768323 1.4293702777108617
3.0032303207374333 236.15143434702972 1.4124806070880243
3.008457875690849 234.11893782110786 1.4046836077729503
3.013685430644265 236.3566785331259 1.4052695939297644
3.0189129855976806 235.96910353582555 1.3956002506611083
3.0241405405510964 234.41636470256375 1.3854068084403126
3.029368095504512 232.51910579266658 1.3721392404134019
3.034595650457928 229.5711486131035 1.3640179825360328
3.0398232054113437 230.7905161506857 1.3786930953180028
3.0450507603647594 235.38864292815197 1.4060671242392597
3.050278315318175 239.6139144574895 1.423256183250177
3.055505870271591 239.77731347396258 1.4175885249623892
3.0607334252250067 241.3294085504025 1.4156558180905974
3.0659609801784224 243.44546478657696 1.4131321453165313
3.071188535131838 246.26246663892653 1.4196893617707915
3.076416090085254 246.43536524231058 1.4076355895916444
3.0816436450386697 246.88914705075047 1.4019820987818359
3.0868711999920855 240.8041343362247 1.3699360350092458
3.0920987549455012 238.28359268630814 1.3581837308503015
3.097326309898917 235.82636833731172 1.3359609353745612
3.1025538648523328 235.67613620190573 1.3323185346965902
3.1077814198057485 240.81896898110045 1.3447167839146636
3.1130089747591643 242.04473473281058 1.340754459233651
3.11823652971258 240.45931303900372 1.3293353625186795
3.123464084665996 245.56638012499548 1.3426422661062174
3.1286916396194115 251.2163173856904 1.358874381688019
3.1339191945728273 254.18316030727323 1.3508376094829275
3.139146749526243 258.0249101969735 1.351142246620609
3.144374304479659 257.8603526068473 1.328539711495571
3.1496018594330746 261.0312990265103 1.3170570632365297
3.1548294143864903 267.4474624303349 1.3349491014808061
3.160056969339906 271.5445444175859 1.339266691377589
3.165284524293322 266.054603180845 1.3098260551099554
3.1705120792467376 268.5942604729474 1.3026709395140101
3.1757396342001534 273.7157526178444 1.2920691875346226
3.180967189153569 283.73703812632294 1.3000860367905156
3.186194744106985 296.89593263375417 1.3125183989958382
3.1914222990604006 300.80960663751614 1.2988110018201864
3.1966498540138164 308.77286933017814 1.3005227355920044
3.201877408967232 324.212365324247 1.3249595774545913
3.207104963920648 341.7574529983112 1.3461410186944267
3.2123325188740637 358.01566295979586 1.36768958139248
3.2175600738274794 374.23217938984794 1.3828808459739446
3.222787628780895 390.6754325359437 1.401853215811652
3.228015183734311 412.93083770570746 1.4362790902350593
3.2332427386877267 436.0236430037935 1.472585659581798
3.2384702936411425 465.8588794210025 1.5151636104256445
3.2436978485945582 494.03537622969725 1.5577377587605314
3.248925403547974 520.348493638825 1.595349813338622
3.2541529585013897 555.3740365553234 1.642804752682695
3.2593805134548055 588.7459798137887 1.6871086706419305
3.2646080684082213 633.3113826765283 1.7466491721270658
3.269835623361637 687.0895683358177 1.8183362507039864
3.275063178315053 740.774215888101 1.8867609102778788
3.2802907332684685 798.9431671496451 1.9569337263924218
3.2855182882218843 856.6104117645549 2.0232776965024875
3.2907458431753 922.5524655844313 2.1025996831519693
3.295973398128716 984.3640232703518 2.1699575905262964
3.3012009530821316 1036.959473392151 2.2228770670796196
3.3064285080355473 1070.3604235994355 2.252336494244735
3.311656062988963 1090.1090232780587 2.269836860837617
3.316883617942379 1084.3283205326702 2.259299681761053
3.3221111728957946 1061.2492424656173 2.2353997569642403
3.3273387278492104 1020.6731699990595 2.1900449464034177
3.332566282802626 963.4714714333063 2.1249303784299824
3.337793837756042 897.8016180627059 2.0489137708774097
3.3430213927094576 825.1634008309048 1.9617973343472555
3.3482489476628734 746.4653645090779 1.861649205773191
3.353476502616289 676.1841471045666 1.7731576619715468
3.358704057569705 613.3652064480038 1.6861503093760448
3.3639316125231207 554.796665934606 1.6071788834878993
3.3691591674765364 509.5076276393898 1.5403433219141307
3.374386722429952 469.89577977346516 1.4815946711833519
3.379614277383368 433.3625288443302 1.430453339203541
3.3848418323367837 400.8072881809033 1.386005900240595
3.3900693872901995 371.94784485477186 1.349984830649905
3.3952969422436152 345.2437631347314 1.3062809278499499
3.400524497197031 327.51658879951486 1.2808436696557495
3.4057520521504467 310.18686099826743 1.2535696714629576
3.4109796071038625 299.2836697940542 1.2514806978705109
3.4162071620572783 291.13382162918276 1.2491326997060588
3.421434717010694 280.3826699152031 1.232013444868626
3.4266622719641098 271.18558955446264 1.20933772504154
3.4318898269175255 267.1724871530105 1.2099075660788232
3.4371173818709413 261.69277076174785 1.2160049548145027
3.442344936824357 260.3230354874808 1.2210652696231317
3.447572491777773 256.90092626985296 1.2274969540347853
3.4528000467311886 256.45412407547445 1.233051047966515
3.4580276016846043 254.82289798987523 1.238797922166802
3.46325515663802 248.98541553602206 1.2310029802527387
3.468482711591436 243.75446362327784 1.2102715465620195
3.4737102665448516 240.09565304047018 1.2172988791510082
3.4789378214982674 241.5958459627709 1.211905656614042
3.484165376451683 242.43124594846884 1.205770672148141
3.489392931405099 244.62820006192504 1.217576502056315
3.4946204863585146 247.78303350247862 1.2171975859353783
3.4998480413119304 249.18511984057665 1.2166815794781185
3.505075596265346 252.43064650275394 1.2236473762992623
3.510303151218762 256.3295133471315 1.2279128325424142
3.5155307061721777 260.8952505600688 1.229966464954708
3.5207582611255934 264.88480724967036 1.2316719302317898
3.525985816079009 274.38335576953966 1.2320611851249235
3.531213371032425 283.6540941824489 1.2321157770280757
3.5364409259858407 298.7499750292188 1.2453212192677097
3.5416684809392565 319.957079218322 1.266857094895807
3.546896035892672 348.84837704081156 1.3003523861968382
3.552123590846088 398.79276722639156 1.3747010712001206
3.5573511457995037 488.3389977437968 1.5056420847471634
3.5625787007529195 654.2764121791483 1.735590402014007
3.5678062557063353 944.1641302890748 2.081251571131951
3.573033810659751 1480.9229493064372 2.6044829779084973
3.5782613656131668 2417.3071457652163 3.328475314440739
3.5834889205665825 4072.3123565245023 4.321517608259172
3.5887164755199983 6816.007472362623 5.590544409296421
3.593944030473414 10676.61175454619 6.953586369994602
3.59917158542683 14760.170826279696 8.137893924956161
3.6043991403802456 18371.330715828597 9.053954162348887
3.6096266953336613 20304.4613274528 9.511321414188037
3.614854250287077 19954.038250562022 9.421811448534347
3.620081805240493 17625.096994678108 8.848453459941446
3.6253093601939086 14016.815580552291 7.884895573572757
3.6305369151473244 10371.930996097995 6.7746956168845704
3.63576447010074 7049.82680261328 5.5722550491115
3.640992025054156 4677.938206018808 4.538694150635046
3.6462195800075716 2951.534747915439 3.5957068936955063
3.6514471349609874 1875.141362072719 2.8583864956165925
3.656674689914403 1218.4508612099717 2.293525820966694
3.661902244867819 864.1332564506448 1.9302835894157402
3.6671297998212347 657.08200217715 1.682679040907817
3.6723573547746504 549.2633842792591 1.5472695751291838
3.677584909728066 472.7008858673813 1.4421563306539424
3.682812464681482 421.3504206166815 1.364478095689099
3.6880400196348977 385.2209530348017 1.3102586246483743
3.6932675745883135 361.27870415406375 1.2713687422745417
3.698495129541729 344.00970360843763 1.2499330797467572
3.703722684495145 333.2034453033818 1.243914743220165
3.7089502394485607 319.4348619542468 1.2175316886873624
3.7141777944019765 314.243200672399 1.2057860965840719
3.7194053493553922 306.9726226294874 1.1938693555097146
3.724632904308808 302.79379068034825 1.192101338287507
3.7298604592622238 296.42175240978895 1.1895772595333831
3.7350880142156395 289.0304264033867 1.177502832065788
3.7403155691690553 284.3822100610555 1.1707063625242788
3.745543124122471 281.90274686702526 1.1677273609080197
3.750770679075887 281.9183964215193 1.1717972355579622
3.7559982340293026 275.87653593254464 1.1564160817913134
3.7612257889827183 272.8801628202388 1.1470236991303107
3.766453343936134 271.13042290696046 1.1444332860540432
3.77168089888955 272.32676489123315 1.1435378167594492
3.7769084538429656 274.28887389401507 1.1443705395796355
3.7821360087963813 272.69900067725405 1.1381261776273641
3.787363563749797 276.1112926644791 1.1447579534747145
3.792591118703213 278.90180144543206 1.147935907838859
3.7978186736566286 282.09923681869964 1.1484092115748623
3.8030462286100444 286.5972000422725 1.1451939969678258
3.80827378356346 289.3922939002477 1.1367969603408241
3.813501338516876 295.75135354004345 1.1480550261583142
3.8187288934702917 303.18521231742017 1.1607400099728122
3.8239564484237074 305.4776615512974 1.1608144807127518
3.829184003377123 307.19226677970335 1.1633074008241124
3.834411558330539 303.20375164913065 1.1553229998790928
3.8396391132839547 297.0215269982149 1.1443447343828317
3.8448666682373704 292.66659988074986 1.134168868860046
3.850094223190786 291.3686656574278 1.1386669961004523
3.855321778144202 287.0776432972479 1.1408430833868035
3.8605493330976177 283.41436906571283 1.140094367318976
3.8657768880510335 280.60932312298286 1.1356236248428695
3.8710044430044492 278.5664911770471 1.131829823286332
3.876231997957865 278.9788783913114 1.1306428010718186
3.8814595529112808 276.51285092143064 1.1232066763836752
3.8866871078646965 275.0947406888509 1.118132600416919
3.8919146628181123 274.7306489987005 1.1179946608052176
3.897142217771528 274.5548581677355 1.1158761960060406
3.902369772724944 274.21686068302074 1.1125237790178588
3.9075973276783595 276.8440598582268 1.1158231260011553
3.9128248826317753 279.1267780759747 1.1184702241657283
3.918052437585191 283.40906410403323 1.1314680991167214
3.923279992538607 287.1387013473048 1.1378560620083864
3.9285075474920226 289.8309170914077 1.1340382769003106
3.9337351024454383 290.1496011640378 1.1284823088942662
3.938962657398854 294.55379653387246 1.128700473809219
3.94419021235227 297.8893144639832 1.1240688929430127
3.9494177673056856 304.13214355441096 1.1314253768340838
3.9546453222591014 310.6853779829393 1.1409744396702355
3.959872877212517 317.81744057245317 1.1479250104146748
3.965100432165933 321.39414685715377 1.1471461715663347
3.9703279871193486 330.7924226228102 1.1590697673424126
3.9755555420727644 344.2790501195898 1.17568885471331
3.98078309702618 361.3775220768422 1.2028134999990134
3.986010651979596 375.24754418500123 1.2206654264260794
3.9912382069330117 392.11908286219557 1.2441646533360171
3.9964657618864274 407.38292547581875 1.2624486683417644
4.001693316839844 426.26537653097523 1.2904104858194938
4.00692087179326 449.59892948622826 1.3202494715043196
4.012148426746676 472.6516866142772 1.3566863062902383
4.017375981700092 496.06988703154724 1.406158299064317
4.0226035366535084 530.2196615710516 1.4624835578895699
4.027831091606925 571.4094285777003 1.52515160696272
4.033058646560341 621.925157771067 1.5943499728154336
4.038286201513757 678.1203808052213 1.664143577552553
4.043513756467173 738.1321365400852 1.7409094275577823
4.0487413114205895 797.3360166927445 1.808145370017785
4.053968866374006 861.8444681866486 1.878193759982224
4.059196421327422 926.8932085610234 1.9465009239205298
4.064423976280838 1007.6967175209724 2.030276250248867
4.069651531234254 1105.0929404244803 2.1214276276010096
4.0748790861876705 1216.88581040072 2.2328634359292865
4.080106641141087 1336.8980790502171 2.341637582105205
4.085334196094503 1474.8809017023682 2.4663455067565914
4.090561751047919 1618.9129357951701 2.587274015370339
4.095789306001335 1797.2708616919056 2.7293203686109933
4.1010168609547515 1999.6914262427206 2.883307694739286
4.106244415908168 2210.1751963628053 3.034085896680856
4.111471970861584 2445.536058490953 3.187573113967801
4.116699525815 2689.2899629919416 3.3334831189714955
4.121927080768416 2938.3269517624235 3.436902517480654
4.1271546357218325 3196.0246134939925 3.5442436822296353
4.132382190675249 3468.120759196381 3.674496844700148
4.137609745628665 3786.2388184683105 3.8323232065443382
4.142837300582081 4096.079369612749 3.9751673723461853
4.148064855535497 4382.756768294879 4.109025560063789
4.1532924104889135 4669.084541015646 4.234083937954485
4.15851996544233 4936.157153756373 4.343858742229312
4.163747520395746 5169.054790608284 4.436664387441218
4.168975075349162 5370.974227878863 4.509279618464748
4.174202630302578 5579.264990689042 4.592981537868418
4.1794301852559945 5739.699057932491 4.665676182164309
4.184657740209411 5828.568269568658 4.69456948202559
4.189885295162827 5842.38531306248 4.690668570425705
4.195112850116243 5767.774045153697 4.648431651478065
4.200340405069659 5659.610074256361 4.598027160832664
4.2055679600230755 5485.32008817614 4.52628148421003
4.210795514976492 5242.34198812495 4.429266117388633
4.216023069929908 4917.147247100653 4.284041018301105
4.221250624883324 4518.929648030308 4.097536973187525
4.22647817983674 4137.877025928182 3.9168044275784033
4.2317057347901565 3748.4942862672146 3.723628691083847
4.236933289743573 3365.6686483411486 3.5240643392956725
4.242160844696989 3025.817888510817 3.3454825450725147
4.247388399650405 2702.865476326546 3.1604378248434455
4.252615954603821 2407.6763979794505 2.9810065134788024
4.257843509557238 2155.2049847816215 2.8152256320471998
4.263071064510654 1921.6486842962488 2.6571523427811083
4.26829861946407 1706.6338902696805 2.4988099928219865
4.273526174417486 1524.4051985420697 2.3582862390356323
4.278753729370902 1363.587898582413 2.2274646102024596
4.283981284324319 1222.095057539358 2.1067349505135677
4.289208839277735 1103.6411772668664 2.0018328206660483
4.294436394231151 990.52788064841 1.8956492551663315
4.299663949184567 895.1132986207804 1.8038406343004048
4.304891504137983 818.1226607984592 1.7216145520631592
4.3101190590914 754.2119528371104 1.6510287772679477
4.315346614044816 691.6837191497395 1.5776861813177907
4.320574168998232 640.3742933265897 1.5160581641901976
4.325801723951648 591.9188501349628 1.45822173436548
4.331029278905064 553.6300926995726 1.4125178702401773
4.336256833858481 520.6149720464508 1.3720067905739979
4.341484388811897 487.8868406323359 1.3299048395539794
4.346711943765313 460.86648169006594 1.2910821060090876
4.351939498718729 436.19464902971396 1.2542466748930985
4.357167053672145 419.5395455017075 1.2286049038342188
4.362394608625562 403.78934317481566 1.2122993826071746
4.367622163578978 391.7892416174739 1.1968426679402804
4.372849718532394 374.4316783601294 1.174956773867917
4.37807727348581 356.6680814396166 1.142331431071997
4.383304828439226 341.371189712674 1.1204076084124317
4.388532383392643 328.92798177626065 1.10145844707712
4.393759938346059 321.29595080130036 1.1000622142002094
4.398987493299475 307.46667439429126 1.0819820212311668
4.404215048252891 296.4713105823306 1.0676791809673705
4.409442603206307 286.5153978682452 1.0559265593994287
4.414670158159724 282.437986649286 1.0535865805205151
4.41989771311314 279.2287049892526 1.061348033942765
4.425125268066556 270.7017413983433 1.0535694445994017
4.430352823019972 258.4445487359259 1.0278408621480564
4.435580377973388 250.12334239614066 1.0068534947810428
4.440807932926805 242.4258870681806 0.9891681047706213
4.446035487880221 236.7508426651287 0.9778662911723001
4.451263042833637 229.96839912671751 0.9646749184172446
4.456490597787053 221.4188362342558 0.9468287410643651
4.4617181527404695 215.8566155656587 0.945437303142443
4.466945707693886 212.63796245246417 0.9504221279149951
4.472173262647302 212.3017191818448 0.960963562210323
4.477400817600718 212.85056192419356 0.9730534260769674
4.482628372554134 215.63840851413792 0.9821545475589266
4.4878559275075505 215.6640284038963 0.9856436323831506
4.493083482460967 213.0930925413871 0.9782208407500158
4.498311037414383 208.21418406027345 0.967456849736059
4.503538592367799 207.03501686181696 0.972721415791566
4.508766147321215 200.4808037526162 0.9571354328997005
4.5139937022746315 197.1141449657588 0.9546408564447066
4.519221257228048 196.75641346331136 0.9476589359341775
4.524448812181464 198.98233712327115 0.9522997715145395
4.52967636713488 202.78475927921085 0.9721893357420931
4.534903922088296 201.0710716187217 0.9713250538330496
4.5401314770417125 199.43300038562293 0.9702072968995858
4.545359031995129 199.48737340685855 0.9789307278644701
4.550586586948545 201.74688107669436 0.9855481552049326
4.555814141901961 203.46193544567694 0.989544083363227
4.561041696855377 198.6174614520056 0.9801353564105065
4.5662692518087935 197.24377169987335 0.9726111206085517
4.57149680676221 192.6054406000981 0.9496415880946193
4.576724361715626 191.62321127215313 0.9495940030725555
4.581951916669042 193.33522659083698 0.9544198394295019
4.587179471622458 191.1333884221847 0.9577123303350707
4.5924070265758745 193.14555416621462 0.9757081223105879
4.597634581529291 192.6964826763069 0.9755008576828487
4.602862136482707 188.51504494063906 0.9630328833348456
4.608089691436123 190.47010386728775 0.9711582829040473
4.613317246389539 187.55053545823344 0.9672153221815993
4.6185448013429555 187.87931402748944 0.9678535774122706
4.623772356296372 188.31235395758915 0.9694449263801668
4.628999911249788 190.40744386352736 0.9812508958094691
4.634227466203204 187.72981351585952 0.9761293969188792
4.63945502115662 189.60834225306 0.985608754565816
4.6446825761100365 185.48468134295678 0.9757867920825378
4.649910131063453 184.77004847236674 0.9727696126189994
4.655137686016869 184.69509527688916 0.9726155252060733
4.660365240970285 185.24413970824781 0.9733890613300029
4.665592795923701 183.24266252596686 0.9723748682500025
4.6708203508771176 183.5073758654013 0.9754320720864799
4.676047905830534 181.6189477337807 0.9716319206259738
4.68127546078395 183.5760665925904 0.9861479785759756
4.686503015737366 186.04688259593033 0.9946964741825862
4.691730570690782 184.11176479329833 0.9947609408375228
4.696958125644199 182.12676671785457 0.9754471805186513
4.702185680597615 182.21096023103573 0.9648660150328892
4.707413235551031 183.53355689550833 0.9658224592008988
4.712640790504447 179.94538034156432 0.9536022715866653
4.717868345457863 181.89830736008548 0.9727106516211338
4.72309590041128 179.3203369747192 0.9686604523365788
4.728323455364696 177.20722458037181 0.9610098407260916
4.733551010318112 181.72823946070173 0.9750338852392239
4.738778565271528 184.60059169378277 0.9702754437145097
4.744006120224944 185.59237257451986 0.9737862449659176
4.749233675178361 188.31904785504514 0.9879263824589992
4.754461230131777 188.51194034440277 0.9899157306049869
4.759688785085193 187.4777793736498 1.0029654593132016
4.764916340038609 181.98971148324145 0.9802364938894012
4.770143894992025 176.72049302338468 0.9646174822446634
4.775371449945442 174.31960326798176 0.941640031820885
4.780599004898858 177.00244926207816 0.9377767091825434
4.785826559852274 175.23212155936523 0.9254110358570014
4.79105411480569 172.77974967250628 0.9240745843459077
4.796281669759106 169.0988857185247 0.9204622742467243
4.801509224712523 170.59388829822043 0.932759583729643
4.806736779665939 175.05678609697915 0.9511887749372174
4.811964334619355 178.53833890936352 0.9569468907856871
4.817191889572771 176.6357674329291 0.9566266447093899
4.822419444526187 176.51644995279878 0.9668954377387731
4.827646999479604 176.68341507004075 0.9595606421671209
4.83287455443302 178.2054052318055 0.9734773040689348
4.838102109386436 175.60662448620445 0.9588244149822402
4.843329664339852 175.3554604439369 0.950770274872664
4.848557219293268 174.76425656637676 0.9413398377365335
4.853784774246685 172.95330270474074 0.9279873985702388
4.859012329200101 177.06188912130295 0.9355293246657075
4.864239884153517 176.39572197822696 0.9342771887307524
4.869467439106933 176.153016659453 0.9346995415321661
4.8746949940603495 173.29132790245194 0.9249142283539282
4.879922549013766 173.53544209543193 0.9254981699132518
4.885150103967182 174.9669461912636 0.9328777167354555
4.890377658920598 176.63037665281007 0.9331541044970018
4.895605213874014 178.52835621874468 0.9373281763754681
4.9008327688274305 177.65782241016436 0.933855918445161
4.906060323780847 179.7452012970816 0.9377839468961179
4.911287878734263 180.29495541570176 0.9443642771627776
4.916515433687679 175.13852524244217 0.9308621416047842
4.921742988641095 168.60362071607108 0.909956795897216
4.9269705435945115 169.82571272538073 0.916339396649233
4.932198098547928 170.2121330245455 0.915881135916778
4.937425653501344 172.72090432207213 0.9143094446830563
4.94265320845476 169.99000621691536 0.908669707210507
4.947880763408176 168.41843380592906 0.8976017843467317
4.9531083183615925 168.4768308366545 0.9024762161995823
4.958335873315009 170.2732016237465 0.9082078873957983
4.963563428268425 172.11746017148624 0.9092531509295833
4.968790983221841 176.93641650238803 0.9313404607231603
4.974018538175257 176.44728108577493 0.9307720992347907
4.9792460931286735 182.2817640703092 0.9399774237559204
4.98447364808209 180.83721254014972 0.9274374541135633
4.989701203035506 184.20799223026995 0.9123656496767675
4.994928757988922 183.2657787186292 0.8891934224706315
5.000156312942338 184.90909493529955 0.8836232164667167
5.0053838678957545 191.49860442382982 0.8870779242608435
5.010611422849171 203.54711771768768 0.9024739696739988
5.015838977802587 210.7512579195755 0.9035680842200372
5.021066532756003 214.52829765553938 0.8978986069878487
5.026294087709419 215.2842773508164 0.8891973181852609
5.0315216426628355 216.05450558232013 0.8818247155234431
5.036749197616252 220.99865247223204 0.8958149750450566
5.041976752569668 229.04519994182738 0.9130568216643894
5.047204307523084 237.8547886918317 0.9318283164324199
5.0524318624765 243.14814561577086 0.9359806312121185
5.0576594174299165 251.40809833697864 0.9407978405180826
5.062886972383333 263.2884547003513 0.9523164660527004
5.068114527336749 272.36323302945334 0.9576839373115079
5.073342082290165 287.92667226626776 0.9755998540702776
5.078569637243581 302.04694267485644 0.9898594393272178
5.0837971921969975 313.04719716500273 0.999858468991849
5.089024747150414 329.92937172770684 1.0165731418754451
5.09425230210383 351.98254726861404 1.0418862339311177
5.099479857057246 380.99099706010986 1.0802069546205644
5.104707412010662 416.59597023785153 1.1232167989585244
5.109934966964079 450.8721923518588 1.1649371333039293
5.115162521917495 468.6596278549415 1.1828948913725819
5.120390076870911 475.5517332019141 1.189756412810103
5.125617631824327 469.5858344420501 1.1815905645886313
5.130845186777743 452.22643704862367 1.1609087413055506
5.13607274173116 430.5146895413466 1.135826541893507
5.141300296684576 405.18378326386784 1.1089404276688772
5.146527851637992 375.1856041853789 1.075813714956834
5.151755406591408 341.78233423752715 1.0395300779044199
5.156982961544824 309.7804457048894 1.0055180752346886
5.162210516498241 280.5394760047114 0.9706222146629551
5.167438071451657 256.2062318929182 0.9417046296430119
5.172665626405073 237.741087415976 0.9188583562948793
5.177893181358489 222.92482520656966 0.8940504897633893
5.183120736311905 218.11309648613934 0.8936414557878806
5.188348291265322 214.1237387421136 0.8927141339588949
5.193575846218738 208.08428545502113 0.8918984812540918
5.198803401172154 201.87591514072562 0.8900613089502885
5.20403095612557 195.5316387990922 0.8864239682606333
5.209258511078986 193.53008492923934 0.8944396578962246
5.214486066032403 188.24332608314967 0.8840052656925712
5.219713620985819 182.35117841327877 0.8705458107219204
5.224941175939235 179.0327904373477 0.8642637247746284
5.230168730892651 178.36729986143965 0.8683298930791558
5.235396285846067 175.90416216291536 0.8666184107585173
5.240623840799484 177.29508587621302 0.8750136207236567
5.2458513957529 174.5687562056801 0.8727444168739028
5.251078950706316 169.85663308578256 0.8645051205723808
5.256306505659732 170.97413791126763 0.8729960214456586
5.261534060613148 170.29098032982762 0.8758647468922423
5.266761615566565 174.5185416527299 0.8825046103233891
5.271989170519981 176.85979568778848 0.8821499179379113
5.277216725473397 178.2402990567721 0.8878135301227327
5.282444280426813 178.64081524225458 0.8972426902685188
5.2876718353802294 173.5999153098735 0.8944846836069065
5.292899390333646 169.83165415139794 0.8874305694120879
5.298126945287062 168.54764822077576 0.8849379035806997
5.303354500240478 170.7254320203522 0.8848551940791425
5.308582055193894 174.72753701592794 0.8951407135255178
5.3138096101473105 173.0966672420757 0.8815735248764073
5.319037165100727 178.10697499978554 0.8862315844680533
5.324264720054143 176.10223283846105 0.8733451646368054
5.329492275007559 175.50237805224117 0.8715275972584231
5.334719829960975 170.42045471995095 0.8671610096163811
5.3399473849143915 167.04854501778215 0.8683067620612436
5.345174939867808 167.40176288787723 0.8750953125553119
5.350402494821224 168.8350957003734 0.870495871632983
5.35563004977464 170.84436908680425 0.868998814148229
5.360857604728056 176.03719391785543 0.8796487370660161
5.3660851596814725 179.4475138666864 0.8872031910900327
5.371312714634889 183.13152020088876 0.8969380539565686
5.376540269588305 179.50104308472672 0.8791864140763724
5.381767824541721 176.34851293339736 0.8657409941519622
5.386995379495137 174.14457757334455 0.8602719567734999
5.3922229344485535 174.3908861417319 0.8624272111675186
5.39745048940197 174.17627100380227 0.8644902826568638
5.402678044355386 173.15771343411197 0.855210491624631
5.407905599308802 173.42291357085114 0.8466235275434805
5.413133154262218 177.80410794810817 0.8456786719167959
5.4183607092156345 180.96535523583645 0.8441830522932197
5.423588264169051 183.03033974169756 0.8425555467989104
5.428815819122467 183.4541618764616 0.8352986024756245
5.434043374075883 188.1553534370502 0.837748169103261
5.439270929029299 190.56507536651634 0.8349960413393526
5.4444984839827155 193.3438078163174 0.8342006132313753
5.449726038936132 193.39190165356226 0.8267253093940118
5.454953593889548 197.83701032862223 0.8406051561235591
5.460181148842964 200.57173583405108 0.8525616179713241
5.46540870379638 198.2044359863052 0.8607304240825413
5.4706362587497965 196.1844873980931 0.8607799308010521
5.475863813703213 194.33527850046266 0.8638951007818801
5.481091368656629 193.3327360091107 0.8655381928166838
5.486318923610045 191.14865257684457 0.855385643155461
5.491546478563461 187.96307054411318 0.8509095353093031
5.4967740335168775 183.71756474851793 0.8390147425699068
5.502001588470294 181.5600212361699 0.8401430092516009
5.50722914342371 177.63222004934946 0.8382119422780187
5.512456698377126 175.79103027638592 0.8368355839562478
5.517684253330542 179.01007956870043 0.8504067294577551
5.522911808283959 179.99749523951607 0.8574608811304794
5.528139363237375 183.6845297919914 0.8762912654068591
5.533366918190791 184.02030766231434 0.8797221965173232
5.538594473144207 180.12031583449598 0.8723368918294568
5.543822028097623 177.997372584727 0.8613656473439557
5.54904958305104 179.41681877775932 0.8534226249512632
5.554277138004456 178.48861774528316 0.8430095187888124
5.559504692957872 177.06165744384154 0.8347272170125682
5.564732247911288 175.01660681008522 0.828621678329276
5.569959802864704 172.70907304374762 0.8180028937570204
5.575187357818121 173.98955264658133 0.8185046389121572
5.580414912771537 173.7326798954601 0.8104169766142071
5.585642467724953 179.91228730103563 0.8259729333469362
5.590870022678369 180.86650428947547 0.8321430410016036
5.596097577631785 184.6038006188372 0.8402113534694778
5.601325132585202 188.51790845833085 0.8431774815937734
5.606552687538618 193.54503997882864 0.841848490085064
5.611780242492034 198.2390946676658 0.8364624368408642
5.61700779744545 206.98660814142167 0.8435322767670662
5.622235352398866 222.22266766025191 0.8542143795241512
5.627462907352283 246.74544323763158 0.8763252520742965
5.632690462305699 292.1432787219861 0.9309471728521594
5.637918017259115 355.6710698392706 0.999921536823919
5.643145572212531 445.2831523403655 1.1022048056810396
5.648373127165947 549.325040946162 1.2168062350348792
5.653600682119364 651.0982618548408 1.3180435742544276
5.65882823707278 734.2799824618551 1.3960387062449242
5.664055792026196 786.6870124924922 1.4400559014458068
5.669283346979612 822.9775202746315 1.471136194826136
5.674510901933028 838.0730371896714 1.4812379585768023
5.679738456886445 835.5111753863088 1.4774777616490415
5.684966011839861 825.70927923757 1.46819440903994
5.690193566793277 815.2382301258082 1.4585711321836314
5.695421121746693 805.9202972704625 1.4511644530628869
5.700648676700109 797.914863343291 1.4437330909473387
5.705876231653526 788.9036386934547 1.4354685238005311
5.711103786606942 781.3567262883998 1.428559091119607
5.716331341560358 779.4344290192329 1.426249541671297
5.721558896513774 780.1250515747045 1.4245098652743116
5.7267864514671905 784.0612570289708 1.4259236543906137
5.732014006420607 793.9349812022253 1.433851274261105
5.737241561374023 809.4620404140858 1.4482735098741462
5.742469116327439 832.0190670158294 1.4692332438743378
5.747696671280855 871.5886000574847 1.5041771372393462
5.7529242262342715 926.2779364065048 1.5508132767596303
5.758151781187688 988.746108634797 1.6000352560635875
5.763379336141104 1056.9186064292007 1.6539766202410133
5.76860689109452 1116.8520829551355 1.698670405649214
5.773834446047936 1168.5390095188725 1.738448056658721
5.7790620010013525 1188.3343505173866 1.7520807926043793
5.784289555954769 1163.7176648904933 1.7314281234498632
5.789517110908185 1106.8795926717605 1.6862464289077137
5.794744665861601 1009.0756414134312 1.6083078615592636
5.799972220815017 885.57704440663 1.505020830302626
5.8051997757684335 755.6895608717564 1.3919614214685716
5.81042733072185 617.966710945616 1.2629742483250492
5.815654885675266 507.11323354875736 1.1506816282089376
5.820882440628682 415.6139014127589 1.0495595958391069
5.826109995582098 354.1795374268156 0.9829723625333003
5.8313375505355145 309.18027957143784 0.9302221789227479
5.836565105488931 277.78613479980527 0.8949823701755139
5.841792660442347 247.87507585550642 0.8568489635434647
5.847020215395763 232.14732394345592 0.838641513898123
5.852247770349179 223.77697325181427 0.8299742967609203
5.8574753253025955 217.7476795998383 0.8218516699926428
5.862702880256012 216.10902310443134 0.821315214977436
5.867930435209428 212.61935511749886 0.8183100714918212
5.873157990162844 212.1455238897779 0.81816110345267
5.87838554511626 210.36750313637586 0.8126783997489861
5.8836131000696765 212.01348443491642 0.8195257212752285
5.888840655023093 213.78311896656967 0.8197772339725723
5.894068209976509 212.44264113937663 0.8190196639528996
5.899295764929925 212.85358882552498 0.8132897244002922
5.904523319883341 208.6434605551287 0.7958614232833349
5.9097508748367575 211.85942381333155 0.800662772470897
5.914978429790174 216.9520527742882 0.8094413122390136
5.92020598474359 218.71222696911394 0.8117008177411984
5.925433539697006 223.61437201603223 0.8209554571619528
5.930661094650422 227.08210158144044 0.8213510330913244
5.9358886496038386 230.30292061050437 0.8209141454967849
5.941116204557255 233.21997179188833 0.8205443261616338
5.946343759510671 237.01686138628804 0.8244977816562217
5.951571314464087 242.05640846352358 0.8386328282624727
5.956798869417503 244.9496035113193 0.8435839587586215
5.96202642437092 254.34593947276377 0.8602646780636912
5.967253979324336 260.78627182304865 0.8685060926868265
5.972481534277752 276.50844781768404 0.8904065059367602
5.977709089231168 289.31367469987487 0.9079515714703033
5.982936644184584 304.42863422585225 0.9346620250266828
5.988164199138001 329.6124464209793 0.9688728513709758
5.993391754091417 351.9574149577196 0.9969368996368948
5.998619309044833 385.9153265356143 1.0382013777467158
6.003846863998249 426.1529097763624 1.0860258080042078
6.009074418951665 473.59639050120524 1.1437745321737676
6.014301973905082 526.8104359610476 1.207289494647818
6.019529528858498 600.8600874608563 1.2890057029227477
6.024757083811914 695.7693161341127 1.3884418497307887
6.02998463876533 802.7423054542081 1.4882325072583362
6.035212193718746 948.8048689948971 1.6201856536355443
6.040439748672163 1116.5474554617685 1.7608028522137158
6.045667303625579 1304.6145292511187 1.9067898734600617
6.050894858578995 1510.684789699846 2.054823493743492
6.056122413532411 1681.2430952193197 2.1674352528531875
6.061349968485827 1809.121754568497 2.2484967407193066
6.066577523439244 1887.552516209947 2.2969401026263245
6.07180507839266 1899.9475369084253 2.309685138654829
6.077032633346076 1862.9948381854947 2.2931509083208526
6.082260188299492 1771.1975921227133 2.239757521513669
6.087487743252908 1652.3122568699816 2.1653919253100526
6.092715298206325 1512.1337793092125 2.0712364461451855
6.097942853159741 1371.2346697768667 1.971335376707086
6.103170408113157 1249.8091100937822 1.8849427723919288
6.108397963066573 1136.7648742100832 1.7985384049842739
6.113625518019989 1030.7270654263837 1.7169073872430418
6.118853072973406 941.5275112486373 1.6420059992237799
6.124080627926822 860.6516552636601 1.5711273835537287
6.129308182880238 788.4986349393521 1.5057246247651475
6.134535737833654 721.2687380787696 1.4405753955051337
6.1397632927870704 656.681789289742 1.37570680624066
6.144990847740487 596.6819985842551 1.3133909415647012
6.150218402693903 543.9246797013393 1.2589481193705565
6.155445957647319 495.0496137786978 1.2019026990442045
6.160673512600735 454.1740991111968 1.1560925792145973
6.1659010675541515 416.65554783591256 1.1134004424886326
6.171128622507568 389.46267323258456 1.0822186425758076
6.176356177460984 365.30719177529784 1.0532537025287592
6.1815837324144 345.64247402595555 1.0302584803651227
6.186811287367816 325.840274373767 1.0045501979341618
6.1920388423212325 311.2200118360056 0.986878837159826
6.197266397274649 298.727703842897 0.9731152606080693
6.202493952228065 291.38081658915803 0.9629483881954319
6.207721507181481 283.19247440104056 0.9424643473620355
6.212949062134897 273.8862474443343 0.926441571183055
6.2181766170883135 264.6988161261447 0.9119767084395572
6.22340417204173 254.33262925441295 0.8938612696915256
6.228631726995146 246.08286499654488 0.8765849871199671
6.233859281948562 242.07887555295517 0.8672598975102285
6.239086836901978 239.66554313961265 0.8616183079524421
6.2443143918553945 236.49203228096226 0.8598414775581285
6.249541946808811 238.06086189884044 0.8701579499379624
6.254769501762227 237.02047615596584 0.870295057529102
6.259997056715643 234.95408368993571 0.8639237939136571
6.265224611669059 228.86029687914595 0.8548211992766749
6.2704521666224755 222.2906539260913 0.8461215516566588
6.275679721575892 219.18145519424277 0.8407268605088385
6.280907276529308 218.96130359861013 0.8429059184105216
6.286134831482724 222.1058757342527 0.852475664198424
6.29136238643614 217.88305926812583 0.8421518960568695
6.2965899413895565 217.51073455555934 0.8339522577857372
6.301817496342973 218.50525072805843 0.8329012632838443
6.307045051296389 221.71835181148668 0.8363245627343325
6.312272606249805 221.49037214513422 0.834249427858655
6.317500161203221 220.64487559027282 0.8359785766692153
6.3227277161566375 218.17064562502534 0.8315761856613663
6.327955271110054 213.76428583315564 0.8209612932887259
6.33318282606347 213.32310130768016 0.8199098041826528
6.338410381016886 208.5362568766374 0.8113714390942861
6.343637935970302 208.488813066296 0.8144468537334938
6.3488654909237185 211.61621567584035 0.8213862214110972
6.354093045877135 209.9601165121887 0.8209118771835858
6.359320600830551 210.57854897287308 0.8193825225917304
6.364548155783967 209.90507920895618 0.8160860423914043
6.369775710737383 211.62278738593469 0.8148504560427289
6.3750032656908 212.3576512111998 0.8144436493443377
6.380230820644216 211.56904970900771 0.8155041304622404
6.385458375597632 210.9724078211748 0.8138767575150688
6.390685930551048 214.3786332482236 0.8182856986536157
6.395913485504464 216.63764921913383 0.8167320677486143
6.401141040457881 215.19416257812014 0.8125969861157127
6.406368595411297 215.15694952819433 0.8177683679337956
6.411596150364713 215.2690201167229 0.8205799558511745
6.416823705318129 217.9173181421115 0.8263141411420907
6.422051260271545 219.5429492338889 0.826083732905029
6.427278815224962 218.3172866312821 0.8224114505361344
6.432506370178378 214.88711754115252 0.8147616168437115
6.437733925131794 213.29400571773556 0.8099757210784828
6.44296148008521 215.5686108367673 0.8113887939851484
6.448189035038626 221.1083873152906 0.8182504821141333
6.453416589992043 225.20166390118595 0.8232889816585524
6.458644144945459 227.91000291326094 0.8230020410322187
6.463871699898875 228.94966702474127 0.8162242864654196
6.469099254852291 229.03022557951826 0.8152147524387828
6.474326809805707 230.55016404827273 0.8157902720954883
6.479554364759124 229.86921925115 0.8114478828504287
6.48478191971254 231.20510357753105 0.8147440366893826
6.490009474665956 233.70726785719782 0.8136550537573065
6.495237029619372 236.69565031483154 0.8166180259140022
6.500464584572788 241.77393389327804 0.8171056556754399
6.505692139526205 248.88053279685138 0.822500402721986
6.510919694479621 260.7506386169774 0.834586047300395
6.516147249433037 271.862644302446 0.8479341271859374
6.521374804386453 284.6125988543435 0.863900554263994
6.526602359339869 296.802133549997 0.8784999331193725
6.531829914293286 317.8381672243621 0.9017576318900105
6.537057469246702 346.1445846162087 0.9328028096003668
6.542285024200118 378.6914013096316 0.9705473273017187
6.547512579153534 415.2099035912355 1.011086520873886
6.55274013410695 450.6342407068229 1.049483729671965
6.557967689060367 484.09264464574943 1.0859880208195922
6.563195244013783 507.57650554473565 1.1104140601026213
6.568422798967199 524.1154901030284 1.127277489560603
6.573650353920615 527.9385250751486 1.1292890029143874
6.5788779088740315 527.2320644554576 1.1264540480686218
6.584105463827448 513.5708758882707 1.1118997984819718
6.589333018780864 485.8383594511339 1.0817587550276606
6.59456057373428 456.33990388855585 1.04989613409981
6.599788128687696 428.40606202765304 1.018945501734672
6.6050156836411125 401.4322354766698 0.9882559257744465
6.610243238594529 380.5798976611742 0.9654982737671867
6.615470793547945 357.28803530736263 0.9387085961802717
6.620698348501361 337.6594699218785 0.9145848681401098
6.625925903454777 321.2588010220498 0.8954394613172171
6.6311534584081935 308.18942559852104 0.8796172634808297
6.63638101336161 297.1384719048217 0.8691701782610478
6.641608568315026 287.13590084209403 0.8588586200621119
6.646836123268442 280.2242073654525 0.8513640249697624
6.652063678221858 270.1891148912366 0.837212908195921
6.6572912331752745 262.6141917979487 0.8272448696086291
6.662518788128691 254.88792520394497 0.8143038232281008
6.667746343082107 251.10936679278 0.810371681996778
6.672973898035523 250.68819928191132 0.8138644908839634
6.678201452988939 247.52721554624617 0.8096103824897259
6.6834290079423555 243.93542509080316 0.806583273155925
6.688656562895772 242.75831253376802 0.8057674390499865
6.693884117849188 238.8695830905493 0.8015583961045883
6.699111672802604 238.5517204326917 0.8038669300201156
6.70433922775602 239.29456633508553 0.8053549621379865
6.7095667827094365 236.4828690246721 0.8025850009006811
6.714794337662853 237.64465981168425 0.8029959303643024
6.720021892616269 234.40840733165024 0.7952056491778424
6.725249447569685 235.43038440368 0.7980948029040309
6.730477002523101 234.68669835018954 0.794029315744441
6.7357045574765175 233.62494946702125 0.792758176818906
6.740932112429934 235.24830047315749 0.7963468799513759
6.74615966738335 234.99416627501176 0.7949234570474581
6.751387222336766 237.88040755796405 0.7998876695872448
6.756614777290182 242.34415958402718 0.8059174082434223
6.7618423322435985 243.0903124939712 0.8060390937596942
6.767069887197015 244.3332323101271 0.8066532671845749
6.772297442150431 241.88808364636895 0.8044283011691703
6.777524997103847 238.83760878939034 0.8025698527214742
6.782752552057263 236.29810696361204 0.797748304277484
6.7879801070106796 234.1073614400292 0.795196760061468
6.793207661964096 230.73071760474778 0.7886854574513563
6.798435216917512 228.1582808234953 0.785046768639272
6.803662771870928 230.80028788486368 0.7859064112142332
6.808890326824344 235.4558585531117 0.788353762437965
6.814117881777761 241.2561877648866 0.7951009526869679
6.819345436731177 242.38700213304128 0.7949335536789045
6.824572991684593 242.89050490211147 0.7945970142662938
6.829800546638009 242.25067989173337 0.7909021711774806
6.835028101591425 243.81898559524652 0.7979218061962583
6.840255656544842 245.84386580944067 0.8013573742458373
6.845483211498258 247.04494684813375 0.805445136145614
6.850710766451674 250.41759558043114 0.8121255329851149
6.85593832140509 251.23279206858342 0.8117782259159777
6.861165876358506 251.35686296172113 0.8123195902346004
6.866393431311923 250.81430063183677 0.8090106977281588
6.871620986265339 251.50046302511578 0.8048826190676587
6.876848541218755 254.46110242656562 0.804829842255515
6.882076096172171 256.66620072402776 0.8028294490819173
6.887303651125587 259.3835540821329 0.8039676260501396
6.892531206079004 260.17390697096835 0.805819126163581
6.89775876103242 263.1939164828476 0.8098736515677516
6.902986315985836 265.167598478018 0.8121565774552715
6.908213870939252 266.078846211641 0.8083814263904543
6.913441425892668 268.63883092989835 0.8061286235862679
6.918668980846085 272.8645801693632 0.8115594870898114
6.923896535799501 279.86580955247155 0.8212757142398106
6.929124090752917 282.2229580294529 0.8251470157439847
6.934351645706333 285.13178952235336 0.8279853199815724
6.939579200659749 287.3576219169542 0.8286676487880141
6.944806755613166 292.7664262495418 0.8327595094580754
6.950034310566582 299.6087260309973 0.8402394454157034
6.955261865519998 302.1914085742405 0.8402627422238694
6.960489420473414 309.73997318907504 0.8498166946689099
6.96571697542683 319.1606856947434 0.8575078734320795
6.970944530380247 328.69528500318864 0.868127920602623
6.976172085333663 345.2542733007749 0.887663479795876
6.981399640287079 362.35169932337317 0.9051846027503765
6.986627195240495 384.9265965108469 0.9292691845385251
6.9918547501939114 411.05895794988527 0.9570091232878399
6.997082305147328 449.70622061253823 0.9976796411500098
7.002309860100744 502.6178504180534 1.0533151395723348
7.00753741505416 589.5919118440586 1.1384002695039852
7.012764970007576 708.4590778826215 1.2446983623878423
7.0179925249609925 846.3513572480745 1.3585777382231725
7.023220079914409 995.865159425647 1.4735735799690726
7.028447634867825 1128.1224116788592 1.5678001082727726
7.033675189821241 1233.5230505222628 1.6389772533568843
7.038902744774657 1291.5684457555271 1.6738830847529034
7.0441302997280735 1291.0527703528232 1.6713381382455235
7.04935785468149 1246.6607976887326 1.6404296752281773
7.054585409634906 1173.6220096032325 1.5904329850850567
7.059812964588322 1086.1576210935052 1.5298033183042892
7.065040519541738 1004.3036346224131 1.4703009834252143
7.0702680744951545 925.5545571447585 1.4107332688903864
7.075495629448571 855.408862232383 1.355550100664189
7.080723184401987 803.7521034973506 1.314175235314334
7.085950739355403 754.9580218276376 1.273543099180754
7.091178294308819 720.2382440569388 1.2432941014759733
7.0964058492622355 689.8789413664456 1.2162446824887048
7.101633404215652 661.5158678311453 1.1919087319657624
7.106860959169068 635.6128993526139 1.168821691960143
7.112088514122484 604.7866266412389 1.1408892391855499
7.1173160690759 574.2952358905967 1.1114528268411341
7.1225436240293165 550.4404387492089 1.0884175721915965
7.127771178982733 532.7725817940673 1.0709407252914236
7.132998733936149 521.5661992598908 1.0605339380584118
7.138226288889565 508.9086867552141 1.0474715697096202
7.143453843842981 496.9233272878858 1.0348173294870384
7.1486813987963975 493.70320673236404 1.0317438475988536
7.153908953749814 490.31671356010787 1.0273603522221075
7.15913650870323 493.0015937796575 1.0297204566146605
7.164364063656646 498.32430504196134 1.0342728484101424
7.169591618610062 504.7539498478062 1.0382398096268466
7.1748191735634785 518.6338034776963 1.0504061348268041
7.180046728516895 548.6619736477229 1.0798605739010054
7.185274283470311 594.5439971228245 1.1259954210227088
7.190501838423727 664.7714643020104 1.1902482802017065
7.195729393377143 762.3817464548325 1.2728613347347686
7.2009569483305595 898.2964453460688 1.3802976898596706
7.206184503283976 1084.5001060799957 1.5148181131155407
7.211412058237392 1337.8795154115528 1.6796631204894867
7.216639613190808 1653.3845718031655 1.8644785654167757
7.221867168144224 2035.9237302578679 2.0665648771940823
7.227094723097641 2417.5215608397216 2.251508659857189
7.232322278051057 2725.370348234618 2.390622511435447
7.237549833004473 2882.513671853018 2.4557275657567663
7.242777387957889 2832.623646375045 2.4318800581353446
7.248004942911305 2614.104812157305 2.3320186872547133
7.253232497864722 2281.8640049107116 2.1775608603238523
7.258460052818138 1886.8401753671958 1.9796011457881668
7.263687607771554 1509.4665821801898 1.7700818069966584
7.26891516272497 1182.3173448247599 1.5666777871189592
7.274142717678386 930.1431869442079 1.3916713217744159
7.279370272631803 748.6182451708407 1.2497904836560185
7.284597827585219 613.1073636008447 1.1330305464651924
7.289825382538635 523.9940781044512 1.047976248616038
7.295052937492051 464.8500531579503 0.9882277570128601
7.300280492445467 426.19694017083435 0.9491940550734511
7.305508047398884 401.9074564717498 0.9230823240688318
7.3107356023523 387.224310946175 0.9071249451807311
7.315963157305716 373.8199359416014 0.8926954350224675
7.321190712259132 363.6840140709622 0.8813702106396974
7.326418267212548 354.8662028997189 0.8712938501143966
7.331645822165965 353.53434291577594 0.8711122269670173
7.336873377119381 348.00010277019555 0.8629220117898421
7.342100932072797 343.73540540855333 0.8563521104645836
7.347328487026213 340.85409995980984 0.8517315295591545
7.352556041979629 333.79191180795146 0.8442125437548139
7.357783596933046 333.19652181548787 0.8437815645271549
7.363011151886462 333.17562292271145 0.8421422807254565
7.368238706839878 332.2267389527525 0.8410689676784188
7.373466261793294 334.02081115136315 0.8419889216579343
7.37869381674671 333.5179812215584 0.8439517358064046
7.383921371700127 331.5195109136977 0.8447807983353743
7.389148926653543 331.23188118777364 0.8447902567156277
7.394376481606959 328.91239012250963 0.8415567580449508
7.399604036560375 328.24358744314674 0.8394834905876563
7.4048315915137914 331.36217621304314 0.8415069619008825
7.410059146467208 329.631009262866 0.8384217381058185
7.415286701420624 326.50451996270135 0.8339316065409391
7.42051425637404 328.6064419486905 0.8370141699595398
7.425741811327456 329.0037261402082 0.8384945278216487
7.4309693662808725 334.5972137115694 0.8476197393343297
7.436196921234289 336.8124964599051 0.8505351067061898
7.441424476187705 337.36469953021236 0.8486414743718041
7.446652031141121 337.33034527636374 0.8460281994684021
7.451879586094537 340.9860454501782 0.8488731275236553
7.4571071410479535 348.05642617635397 0.8564212992348893
7.46233469600137 352.1243812652891 0.8587631778798094
7.467562250954786 357.26718869345507 0.8636706168716305
7.472789805908202 361.9343969432403 0.8677108060274196
7.478017360861618 369.8624240838733 0.878018573614869
7.4832449158150345 380.8451471025555 0.8911462747897472
7.488472470768451 390.9549294028302 0.9011844283134768
7.493700025721867 401.6406156023815 0.911678187620703
7.498927580675283 415.7455315024128 0.9247453033577336
7.504155135628699 430.5443826156284 0.9373758668426683
7.5093826905821155 451.01357862168936 0.9575683996079879
7.514610245535532 468.5289035413509 0.9751374650375134
7.519837800488948 484.0121594903156 0.9906737653138288
7.525065355442364 495.9727822816079 1.0026936789949215
7.53029291039578 504.01933624464243 1.0104327885503246
7.5355204653491965 509.793613386835 1.016885033211177
7.540748020302613 511.16849357256905 1.0176304081597423
7.545975575256029 508.2329167101084 1.0130694175147974
7.551203130209445 505.66690480383403 1.009566149314494
7.556430685162861 497.8041991699191 1.0009282535860653
7.5616582401162775 488.72565573596944 0.9933544553534988
7.566885795069694 477.3110361416974 0.9812167190248436
7.57211335002311 467.89314197066653 0.971557066800507
7.577340904976526 460.3791428046434 0.9629798165583511
7.582568459929942 451.28795982249 0.9530459498385251
7.5877960148833585 445.5567072932369 0.9476229369531969
7.593023569836775 441.50912961081275 0.943225109194589
7.598251124790191 433.77206572106974 0.933860219823544
7.603478679743607 424.8051070256346 0.9242947173703785
7.608706234697023 419.3598767283308 0.9210312552290606
7.6139337896504395 415.24079771993036 0.9173900094759764
7.619161344603856 416.7762773141067 0.9188940048978549
7.624388899557272 421.20611903332355 0.9224144214058252
7.629616454510688 425.04654307276087 0.9242204207493715
7.634844009464104 427.14583109803203 0.9255055658919163
7.6400715644175206 431.26368176719063 0.9285261999970481
7.645299119370937 438.38538866917696 0.9359451352702882
7.650526674324353 450.2652192928431 0.9476741074345182
7.655754229277769 460.66909893246 0.9580014635445216
7.660981784231185 467.1968579632653 0.9636885451183071
7.666209339184602 477.9540267720823 0.9730417881353502
7.671436894138018 488.81915911292 0.9837533668934806
7.676664449091434 498.85037374246264 0.9924407954202934
7.68189200404485 509.6597193897982 1.0023199319304719
7.687119558998266 517.4916268859007 1.0086566901150156
7.692347113951683 521.6556719909387 1.010924893233256
7.697574668905099 524.7442824416722 1.0147433958088203
7.702802223858515 524.5935532939857 1.0153870894277133
7.708029778811931 522.9576579079334 1.0142060390511582
7.713257333765347 518.6549950747824 1.0096733653547427
7.718484888718764 505.82865511438536 0.9964979298527734
7.72371244367218 493.08951785332374 0.984533129454666
7.728939998625596 486.42792226337946 0.9777861460615849
7.734167553579012 484.60841680282715 0.976514984369464
7.739395108532428 487.3061876559266 0.9788328381468231
7.744622663485845 490.91740447248065 0.9819878719000169
7.749850218439261 493.2630800994614 0.9847263045767217
7.755077773392677 493.20005193158573 0.9834501020520866
7.760305328346093 490.96296109638433 0.9798937007452408
7.765532883299509 487.17463234370115 0.9756268567494899
7.770760438252926 485.64483677979365 0.9736205453094484
7.775987993206342 483.0143848751405 0.9712367908516842
7.781215548159758 481.27650064464103 0.9695392012407289
7.786443103113174 473.9438211964271 0.9616746478427274
7.79167065806659 461.37800472740645 0.9489823421345654
7.796898213020007 447.9329807504284 0.9352052667314444
7.802125767973423 438.65757164413833 0.9267836171012034
7.807353322926839 436.416436240394 0.9250900945946587
7.812580877880255 431.0616280437068 0.9195511774603836
7.817808432833671 427.2814031339248 0.9154627650545601
7.823035987787088 425.20033842817026 0.9116516230754141
7.828263542740504 421.68728142309703 0.9069857404778249
7.83349109769392 417.38381759477244 0.9009544092521995
7.838718652647336 416.6657677514424 0.9008946537955848
7.8439462076007525 414.1856112152506 0.8985513532627265
7.849173762554169 413.93041004543335 0.8978714062179699
7.854401317507585 412.9325769090576 0.8953262716971475
7.859628872461001 416.2283548443097 0.8983272746290819
7.864856427414417 418.717193402174 0.8996931941973004
7.8700839823678335 422.683448385985 0.9042212231466247
7.87531153732125 424.8255503851927 0.9065742231650199
7.880539092274666 428.0626719556544 0.9107197905251655
7.885766647228082 433.4519614870032 0.9169143445191622
7.890994202181498 438.02464975148996 0.9206783722560444
7.8962217571349145 444.76245528815116 0.9275463991649335
7.901449312088331 448.51057308215115 0.9297572877136773
7.906676867041747 454.34015112314717 0.9351863579681753
7.911904421995163 455.00312647545536 0.9347319585574985
7.917131976948579 455.8725473260443 0.9344118668863238
7.9223595319019955 464.13515386047334 0.9425176705224616
7.927587086855412 467.49374029027575 0.9465470251376458
7.932814641808828 474.04931908806026 0.9533837028922182
7.938042196762244 479.5278853029904 0.9576652380995501
7.94326975171566 485.09706182012155 0.9633569609657648
7.9484973066690765 493.5285279054575 0.9703253337466645
7.953724861622493 503.49101910461746 0.9791380721204141
7.958952416575909 514.0142190550532 0.9873570657373522
7.964179971529325 527.8177524897234 0.9990610545211163
7.969407526482741 537.5058519792299 1.006693777948259
7.9746350814361575 549.4134454162922 1.0168337528421376
7.979862636389574 558.3010193997735 1.024656188826313
7.98509019134299 562.4269344276559 1.0269793690417393
7.990317746296406 571.5010739918968 1.0354331858955286
7.995545301249822 576.0233655010777 1.0396981673232661
8.000772856203238 583.8896410279702 1.0475384565603023
8.006000411156654 588.5616170461835 1.0523471435307743
8.01122796611007 597.0709504385112 1.060286887199068
8.016455521063486 600.2354709524118 1.0611580851428302
8.021683076016902 602.7531585622045 1.063291982899891
8.026910630970319 605.2970247851854 1.0644498419224557
8.032138185923735 610.491620192848 1.0698734941393757
8.037365740877151 615.0553039425863 1.0732936997396916
8.042593295830567 627.1565097991298 1.0819432421991007
8.047820850783983 634.0087408510515 1.0873803550980976
8.0530484057374 641.0493851421951 1.09252335756149
8.058275960690816 647.9849717747632 1.0980595180101258
8.063503515644232 653.0920044746831 1.1013945917348817
8.068731070597648 660.9717314509269 1.1066084692391125
8.073958625551064 666.0332817335085 1.11085824095497
8.07918618050448 671.7612952207721 1.1154507391304278
8.084413735457897 678.5220787059662 1.1201408117883176
8.089641290411313 690.8978804929434 1.1297979091181143
8.09486884536473 698.5991285841811 1.1355251877998385
8.100096400318145 705.3869294712705 1.1415844793817118
8.105323955271562 700.1973652408439 1.1379156612872154
8.110551510224978 696.0546671059022 1.1346152619628245
8.115779065178394 695.8982506376843 1.1337223583577818
8.12100662013181 695.0808803357687 1.1321311443584985
8.126234175085226 696.8493195459636 1.1329387946112084
8.131461730038643 700.3851301268636 1.1353422162411384
8.136689284992059 707.778431420978 1.1393773546172812
8.141916839945475 716.8656150476568 1.1458715020220396
8.147144394898891 727.2058138717969 1.1540023057660642
8.152371949852308 740.6066217341119 1.1640135197683008
8.157599504805724 752.1015035194828 1.1709834932590186
8.16282705975914 769.0029887473235 1.1834306488233313
8.168054614712556 788.6147235963024 1.1990389660173193
8.173282169665972 802.7912979798278 1.2112382802817951
8.178509724619389 806.5154774868903 1.2135137166910728
8.183737279572805 804.917721075023 1.2125768248806876
8.188964834526221 797.2877569921878 1.2040047710232544
8.194192389479637 789.1018442398567 1.1972043206072138
8.199419944433053 778.285677268888 1.18805695993246
8.20464749938647 768.2912921463678 1.1813643297882281
8.209875054339886 756.8313511980195 1.172473241255193
8.215102609293302 738.0958122660005 1.1574844784602476
8.220330164246718 717.1478674456632 1.1399192826119144
8.225557719200134 704.2378725181477 1.1299763967057355
8.23078527415355 690.760154020453 1.1186497508210258
8.236012829106967 684.8471986443192 1.1137316580693126
8.241240384060383 679.7981117432184 1.108674422912773
8.2464679390138 669.4553104476463 1.0998025298624288
8.251695493967215 661.4789760959713 1.0930970238953548
8.256923048920632 656.3843185140454 1.087663099746174
8.262150603874048 654.3777647178447 1.0855285316909085
8.267378158827464 655.1352442654497 1.0864140422054698
8.27260571378088 655.7851140723741 1.0857608493332316
8.277833268734296 654.6484891335481 1.0842529354847852
8.283060823687713 649.1633092240647 1.0798552512291648
8.288288378641129 649.2266016534383 1.080563929356385
8.293515933594545 648.8943704731155 1.0816329252857873
8.298743488547961 648.1844683254777 1.0797488285911376
8.303971043501377 657.8305849708239 1.0882804319658417
8.309198598454794 663.1646425020292 1.0921987471007106
8.31442615340821 668.1584667030572 1.0956222096576838
8.319653708361626 674.1442207450878 1.0985081693038734
8.324881263315042 679.6387908153109 1.102011965080676
8.330108818268458 687.2092884517422 1.1080439732768614
8.335336373221875 691.2096993835871 1.1121481433142042
8.34056392817529 698.9501456657875 1.1177874946816573
8.345791483128707 703.9397124920425 1.1204259811920125
8.351019038082123 709.9351909878416 1.1230830842672526
8.35624659303554 716.0734965736763 1.127854782199958
8.361474147988956 717.9417447449101 1.129107878264581
8.366701702942372 722.3445482717965 1.1334375669694612
8.371929257895788 726.7497605033362 1.136154482784131
8.377156812849204 734.9686275803112 1.1426786149742163
8.38238436780262 743.8918934928287 1.1499468031208133
8.387611922756037 745.0857792084756 1.1504319680541661
8.392839477709453 744.5351590415743 1.148243121042304
8.398067032662869 738.4812508561658 1.1435324669325155
8.403294587616285 732.4366445531873 1.139254447583457
8.408522142569701 727.7295219472744 1.1355917455701983
8.413749697523118 717.5029317002056 1.1257215135622176
8.418977252476534 706.8953083877566 1.1167016929608078
8.42420480742995 694.4264883458408 1.106506818718959
8.429432362383366 679.9642065449696 1.0943072510093157
8.434659917336782 664.2343124849691 1.0815675328093195
8.439887472290199 652.7732156444729 1.0707443270513552
8.445115027243615 645.9739464562184 1.0652438790943786
8.450342582197031 637.7191861080681 1.058099203468526
8.455570137150447 631.5394780185475 1.0527593540813518
8.460797692103863 623.842834524147 1.0454506394744647
8.46602524705728 614.0516906357966 1.0365545660581854
8.471252802010696 609.3487810137713 1.0333953686606754
8.476480356964112 604.789661745936 1.0304843129673638
8.481707911917528 599.4348487264408 1.0263894596356165
8.486935466870944 592.2451633590791 1.020319721826293
8.49216302182436 588.2508827085728 1.0164562823633574
8.497390576777777 581.8385006396403 1.0108438840608398
8.502618131731193 577.3013288494412 1.005498313795661
8.50784568668461 575.2721723224693 1.0032870858503509
8.513073241638025 572.9715859094703 1.0000104772202216
8.518300796591442 569.8270908130327 0.9961639813655117
8.523528351544858 565.4738683199441 0.9919463741395866
8.528755906498274 560.9700259451366 0.9875539103207813
8.53398346145169 554.0562324328924 0.9808571953444576
8.539211016405106 547.8726311827958 0.975540145370748
8.544438571358523 547.2223419261493 0.9760286643153298
8.549666126311939 542.5598437634004 0.9722384888200128
8.554893681265355 541.3032383560549 0.9713729998896568
8.560121236218771 539.5152485509211 0.9678438736646787
8.565348791172188 541.4031229118003 0.9688748766077605
8.570576346125604 549.4533340615825 0.9762346486434338
8.57580390107902 552.4678861614798 0.9781021403775252
8.581031456032436 556.6327613236932 0.981424078588245
8.586259010985852 557.8214925887722 0.9820761315709935
8.591486565939269 558.7193593232835 0.9822834049006658
8.596714120892685 560.3413196188267 0.9830270843196366
8.601941675846101 558.4652047357971 0.9806331225670839
8.607169230799517 557.2580940965016 0.9806491569705621
8.612396785752933 555.8027263131344 0.9796966652535927
8.61762434070635 553.6530605978501 0.977910188400636
8.622851895659766 556.7407438974795 0.9811398332863719
8.628079450613182 560.4539098530495 0.9833205934582161
8.633307005566598 564.9044029556327 0.9863597480603217
8.638534560520014 569.4332236975397 0.9904995887408996
8.64376211547343 575.7154592467133 0.9956668649011656
8.648989670426847 580.0953899647023 0.9985934473094905
8.654217225380263 585.7197469748535 1.0037141201562603
8.65944478033368 589.4656846426433 1.00595248055042
8.664672335287095 593.1956586115066 1.009243093278385
8.669899890240512 600.5327363912751 1.0145640485824134
8.675127445193928 609.5609757074398 1.0220454240422674
8.680355000147344 619.2565204318718 1.0291383920913748
8.68558255510076 624.3947218540058 1.0322261516972664
8.690810110054176 630.7244933789495 1.0365924496274779
8.696037665007593 639.5634454575172 1.0419368620927782
8.701265219961009 651.5642361332334 1.0505680755351579
8.706492774914425 666.6449915228535 1.0622826492975215
8.711720329867841 676.9995080077781 1.0721293536966283
8.716947884821257 683.8732955192227 1.0780533769135934
8.722175439774674 686.9445803890726 1.080726641387696
8.72740299472809 682.1259161425235 1.0761003313645392
8.732630549681506 680.4035119035234 1.0748074092283344
8.737858104634922 678.1565747559738 1.0731143715480551
8.743085659588338 680.6903502066186 1.0754980032710328
8.748313214541755 683.830759931967 1.0784223110199758
8.75354076949517 681.9324567884483 1.0763079182431412
8.758768324448587 679.3021350126918 1.0732619285712086
8.763995879402003 669.9053776873038 1.0644025061630833
8.76922343435542 657.6544125295742 1.0540453133210812
8.774450989308836 644.7807117668272 1.0427538874224127
8.779678544262252 634.0686335285357 1.0333286581115848
8.784906099215668 625.4487821625743 1.025309589533128
8.790133654169084 618.6450544332309 1.0200549424986165
8.7953612091225 609.1093326828639 1.0119197049855206
8.800588764075917 603.6103308209326 1.0072858886087677
8.805816319029333 598.9897749612279 1.003000434007629
8.811043873982749 597.8377872798642 1.0021940928197215
8.816271428936165 592.6467882828188 0.9971009749969431
8.821498983889581 583.5563174087912 0.9899462557366434
8.826726538842998 577.069802213415 0.9847272435971306
8.831954093796414 573.1656584625473 0.9814576436141914
8.83718164874983 567.1100650536739 0.9760713635954862
8.842409203703246 562.7465043114823 0.9718742209300677
8.847636758656662 558.9255862901903 0.9684726978011012
8.852864313610079 555.2082404047442 0.9648804138775158
8.858091868563495 555.8891405018302 0.9642493282083501
8.863319423516911 551.9598662898701 0.9599466402851142
8.868546978470327 554.0666791528969 0.9615390746169248
8.873774533423743 556.2433449969138 0.9629028911568293
8.87900208837716 557.0684021830798 0.9639751653936318
8.884229643330576 557.0664747008029 0.9633841323806971
8.889457198283992 557.1694477505788 0.9643998225598348
8.894684753237408 557.5592481378924 0.9651255353057381
8.899912308190824 561.3709465378049 0.9688041018623675
8.90513986314424 561.1763756544665 0.9667437946034619
8.910367418097657 561.7525719347253 0.9649351366241106
8.915594973051073 562.0143213884163 0.9649509996684527
8.92082252800449 567.1681622895337 0.9686967772133703
8.926050082957905 569.8831980377121 0.9723724395185056
8.931277637911322 573.6894636588388 0.9747701672960855
8.936505192864738 574.5011205040432 0.9757401376006025
8.941732747818154 575.2893282387328 0.9769467833444179
8.94696030277157 579.7059668191878 0.9801857200035221
8.952187857724986 579.9007092175707 0.9787574735814979
8.957415412678403 583.1106546121914 0.9806197208792705
8.962642967631819 586.2357977983241 0.9829059113923708
8.967870522585235 591.3302626212197 0.987436566007735
8.973098077538651 592.9226243585615 0.9879460074872983
8.978325632492067 593.6152296040059 0.9882378235987641
8.983553187445484 597.2761500291072 0.9904314027556863
8.9887807423989 597.6045949994467 0.9892700578076602
8.994008297352316 598.1408301597994 0.9899418682855919
8.999235852305732 600.7325742111507 0.9927249709588387
9.004463407259149 604.3115277806274 0.9950765642323002
9.009690962212565 616.4269241657357 1.0049495394347696
9.014918517165981 626.3424620036853 1.0133762102138264
9.020146072119397 636.3669894802495 1.0212033824622049
9.025373627072813 644.1359175245576 1.0263751037287416
9.03060118202623 655.5908244649852 1.0343678285516154
9.035828736979646 669.0260220508011 1.0441903031341493
9.041056291933062 688.3379451531187 1.0586299850551117
9.046283846886478 706.3991457528815 1.0717022054395593
9.051511401839894 721.2828893897292 1.0822619427045275
9.05673895679331 743.5911952046728 1.0975133385965232
9.061966511746727 766.6136889394343 1.1146293875407594
9.067194066700143 792.7029842462915 1.1332452745520796
9.07242162165356 817.1234757007157 1.1497111169665495
9.077649176606975 835.5204250350695 1.1615781126688223
9.082876731560392 851.1495784555432 1.1719892398565475
9.088104286513808 863.2538289419103 1.1803910518480765
9.093331841467224 868.7047136582954 1.1828568244558724
9.09855939642064 873.6904621108437 1.186189667163667
9.103786951374056 871.2464495872882 1.184531750789041
9.109014506327473 864.8449743215514 1.179228177919215
9.114242061280889 858.2873767024474 1.1745016285608538
9.119469616234305 851.5158833588589 1.1690948925332516
9.124697171187721 849.8421273034584 1.1679263965748006
9.129924726141137 844.1726168956168 1.1634301514147196
9.135152281094554 840.8785075561136 1.1603574565702615
9.14037983604797 851.3188596472901 1.1682227322993874
9.145607391001386 871.126438411047 1.1811625343799488
9.150834945954802 902.4292206825054 1.2019673312053003
9.156062500908218 937.8935895416168 1.2254723127595373
9.161290055861635 973.1051024013536 1.2585365502597723
9.16651761081505 1012.475513852293 1.2908558599547035
9.171745165768467 1046.8967739201037 1.3175705452696813
9.176972720721883 1069.307437436386 1.3345970063030639
9.1822002756753 1078.6852230670686 1.3426734474766668
9.187427830628716 1076.2243321697372 1.3442021688636046
9.192655385582132 1066.5153982885272 1.3408100868508106
9.197882940535548 1057.5867821850904 1.3381762374127946
9.203110495488964 1044.049871250997 1.332057662578741
9.20833805044238 1036.682295852877 1.330496275181051
9.213565605395797 1029.0994030656768 1.327840805380701
9.218793160349213 1022.8219102129842 1.3260439489816125
9.224020715302629 1012.085882723915 1.3204604285430952
9.229248270256045 1003.398746770299 1.3155550951191228
9.234475825209461 994.2571887712903 1.3114110260814649
9.239703380162878 992.3662583399023 1.3127646719597248
9.244930935116294 999.9395525917331 1.319007245358978
9.25015849006971 1008.7002367668117 1.3266074109556198
9.255386045023126 1013.1982931085784 1.3299716674849869
9.260613599976542 1020.0178315626789 1.3355743259569315
9.265841154929959 1027.7504951810542 1.3414408537828153
9.271068709883375 1040.7980022734093 1.3501682510457866
9.276296264836791 1059.9857344271795 1.3643416320006683
9.281523819790207 1082.857915765774 1.3828468822746485
9.286751374743623 1095.6522094031275 1.3917777218914635
9.29197892969704 1109.7950540188776 1.4024798187771197
9.297206484650456 1107.3419535942191 1.3999098601766797
9.302434039603872 1098.9527501175137 1.3956780688242543
9.307661594557288 1081.2257569231317 1.3864249873159562
9.312889149510704 1050.3942100315146 1.3684621209080874
9.31811670446412 1012.4124251883115 1.343904782704569
9.323344259417537 967.2044897613476 1.3154094895640716
9.328571814370953 918.2028038846485 1.2834382847425667
9.33379936932437 869.8659218327105 1.2509042200841922
9.339026924277785 820.9281058126795 1.2164652567558718
9.344254479231202 779.2371636264991 1.1868700536207981
9.349482034184618 746.8206918353869 1.162376370949529
9.354709589138034 724.5919244963054 1.145852264874224
9.35993714409145 710.3378620854774 1.1358974460895737
9.365164699044866 695.6058242349053 1.1251583061283934
9.370392253998283 683.8153496610803 1.1168843652691216
9.375619808951699 674.8429497980522 1.1108518719401468
9.380847363905115 668.3892506224371 1.106658576428026
9.386074918858531 664.5897078822106 1.104097402955444
9.391302473811947 659.2168708747809 1.0987582120754398
9.396530028765364 654.8480628780085 1.096094239731488
9.40175758371878 653.4776139250371 1.095506173435929
9.406985138672196 652.317437161635 1.0947110963707076
9.412212693625612 653.6663028573428 1.094802838028184
9.417440248579029 649.0983424851864 1.0799048584032274
9.422667803532445 644.233424258928 1.0699976110121117
9.427895358485861 644.8036542883807 1.0672998703096996
9.433122913439277 648.6152911041302 1.0677609093758405
9.438350468392693 647.7246692369781 1.0647535665317542
9.44357802334611 646.7789382435225 1.0618069754846025
9.448805578299526 645.2049397830932 1.058306487595509
9.454033133252942 646.0995330641548 1.0572581982549443
9.459260688206358 643.5143857151695 1.0532343997229252
9.464488243159774 639.9947701065317 1.049965880562969
9.46971579811319 640.7305991934983 1.0489658683053797
9.474943353066607 635.5254865549758 1.0426166229907836
9.480170908020023 637.6396057909204 1.0415486681643404
9.48539846297344 635.0325166145585 1.037437501807346
9.490626017926855 633.9106885118551 1.0352627568433863
9.495853572880272 633.1747998951568 1.034992421855443
9.501081127833688 635.8364616785705 1.0366112400232756
9.506308682787104 637.5934630429213 1.0371562774509393
9.51153623774052 637.0857447150416 1.0360104688979277
9.516763792693936 634.3199702132493 1.0330831322063494
9.521991347647353 633.3662633004124 1.031092523887896
9.527218902600769 636.1330289422518 1.0318131030249251
9.532446457554185 638.7025663037313 1.0331008861566082
9.537674012507601 640.063294306683 1.0331385564125097
9.542901567461017 637.9791726387328 1.0299864753324326
9.548129122414434 638.1399665247094 1.0291411461348203
9.55335667736785 639.6129054537564 1.0291504591026706
9.558584232321266 638.6247856443875 1.0277424157693056
9.563811787274682 642.6654996993091 1.030628517834114
9.569039342228098 643.5671781956648 1.0312203816683334
9.574266897181515 640.0793364972724 1.028296455337049
9.57949445213493 637.5154480120895 1.0247827577218542
9.584722007088347 634.2122891674867 1.021169206465534
9.589949562041763 635.6749869790875 1.0214692866410944
9.59517711699518 633.9578606231329 1.0193186105684242
9.600404671948596 636.3755625096184 1.0216116201089378
9.605632226902012 635.0242675899327 1.019727351509699
9.610859781855428 635.1035005433486 1.0193388475516747
9.616087336808844 636.4202927342575 1.0199874441188024
9.62131489176226 635.1403282201658 1.0175743290629655
9.626542446715677 631.3446921608224 1.013983346303229
9.631770001669093 631.0089108592429 1.0132953015554678
9.636997556622509 627.526442653978 1.0098455606896943
9.642225111575925 629.517400192166 1.009992309858464
9.647452666529341 632.0321635696437 1.0102270376541584
9.652680221482758 634.4524965286987 1.0121369498086021
9.657907776436174 640.1492455905609 1.016689513020335
9.66313533138959 641.4683481466424 1.0172144082866292
9.668362886343006 645.835506396858 1.0209545538973395
9.673590441296422 640.1032784973531 1.0163738162111153
9.678817996249839 640.8562354654819 1.0156254612186653
9.684045551203255 636.1313696006869 1.010903729790467
9.689273106156671 638.961286505253 1.0125592216479034
9.694500661110087 643.3505310417493 1.0152431580457144
9.699728216063503 644.9141857861214 1.0160652407457444
9.70495577101692 647.3924271879407 1.0168104742742754
9.710183325970336 652.0487038635785 1.020075839404507
9.715410880923752 651.5441891126841 1.0191486495552644
9.720638435877168 650.8468448602215 1.0177807314769038
9.725865990830584 646.186671459749 1.0142798442728755
9.731093545784 643.413255353767 1.0115315407384795
9.736321100737417 647.4225577108012 1.0140925482617904
9.741548655690833 651.467353322536 1.0167087910351387
9.74677621064425 652.0075317292376 1.016112448007616
9.752003765597665 654.2006174983284 1.0181728118120028
9.757231320551082 656.36437249015 1.0196552435057302
9.762458875504498 659.6121757779409 1.0207737699922135
9.767686430457914 661.2272595383762 1.0216129173519428
9.77291398541133 659.8360489979057 1.0200842158511119
9.778141540364746 660.9854960443141 1.0204584503239742
9.783369095318163 658.0519150748988 1.017644185258621
9.788596650271579 656.4528200087472 1.0157393918690272
9.793824205224995 655.4409652877346 1.0142729116252187
9.799051760178411 656.6805472029562 1.0136812850011607
9.804279315131827 659.5267222463604 1.0153653794168012
9.809506870085244 659.4851424634453 1.0149745596090396
9.81473442503866 666.1534597697427 1.0194737566177015
9.819961979992076 671.5564543911124 1.0228706030477412
9.825189534945492 677.5495191569441 1.0271869455378964
9.830417089898909 679.1403856931828 1.0276995196883913
9.835644644852325 677.2397089437388 1.0255557805469055
9.840872199805741 676.5854640588632 1.0244658320738587
9.846099754759157 678.2839784827372 1.0256844106422909
9.851327309712573 683.1909436490681 1.0281997642176488
9.85655486466599 685.1934563880857 1.0289024736204488
9.861782419619406 685.8801855917054 1.0290428488754244
9.867009974572822 687.210315903087 1.029066293009811
9.872237529526238 692.2522516676307 1.032145277928467
9.877465084479654 691.4520703005844 1.0314254531204872
9.88269263943307 695.4656057665773 1.0351196821325588
9.887920194386487 698.2724276119886 1.0367462262398017
9.893147749339903 700.5318192186976 1.0384346500784871
9.89837530429332 703.7833471431386 1.0386505520047034
9.903602859246735 705.2305905222095 1.039007900805209
9.908830414200152 710.4785397693014 1.0425420095261408
9.914057969153568 719.8270339441168 1.0497467538633665
9.919285524106984 723.1026199393494 1.0519124490246035
9.9245130790604 728.8343368327133 1.0557687819588408
9.929740634013816 734.3812512876293 1.0592536454812407
9.934968188967233 739.3387794083754 1.0624263898064166
9.940195743920649 736.3188233262892 1.0598119311534508
9.945423298874065 735.79622769323 1.0590186338907113
9.950650853827481 733.415766330776 1.0571713220952594
9.955878408780897 741.2665902931373 1.062202377069542
9.961105963734314 747.1550761098663 1.065390793142625
9.96633351868773 750.1056956588271 1.0671896112344847
9.971561073641146 750.1978847309779 1.0654122003702557
9.976788628594562 750.4547002740445 1.0650789165081722
9.982016183547978 746.4867295563575 1.061971861018027
9.987243738501395 743.092254143887 1.0586907385650761
9.99247129345481 739.8462646410075 1.0557830708843823
9.997698848408227 731.6753390787463 1.0497652549356418
10.002926403361643 731.124975069082 1.049130106782681
10.00815395831506 724.6004602309514 1.0437551789640163
10.013381513268476 718.1333210457491 1.0384422841279373
10.018609068221892 714.6553269607094 1.0348360394997578
10.023836623175308 710.9908864927132 1.0318577635932824
10.029064178128724 708.1174775302954 1.0295354699611834
10.03429173308214 709.7905236716597 1.0315377668670491
10.039519288035557 709.9197835902937 1.0316222242174766
10.044746842988973 713.0410031246829 1.0333883871816736
10.049974397942389 711.8055011700842 1.0317073869978926
10.055201952895805 704.7646019324635 1.0263230167683874
10.060429507849221 698.7533873752573 1.0212103037198363
10.065657062802638 691.6312794753335 1.0158584041972742
10.070884617756054 692.3227432236712 1.0161466813802147
10.07611217270947 695.2049138155975 1.0182773062088946
10.081339727662886 699.1126594939841 1.0210288707666164
10.086567282616302 697.5987227731562 1.0200789393504481
10.091794837569719 695.4037156801351 1.0179006034542875
10.097022392523135 689.9198890792231 1.0130224461785158
10.102249947476551 689.0591838489943 1.012499813197401
10.107477502429967 689.593343774598 1.0132494894251636
10.112705057383383 687.9522048377404 1.0111479941627302
10.1179326123368 685.9997864074796 1.009699954578841
10.123160167290216 681.6516311244612 1.0061108653623576
10.128387722243632 682.6329523723623 1.0066625831319886
10.133615277197048 684.212620509814 1.0069007517754964
10.138842832150464 688.2995925596223 1.0093186291596923
10.14407038710388 690.0395490686905 1.0108733618266414
10.149297942057297 684.1822928769174 1.006271750637334
10.154525497010713 680.9010617883979 1.0035783237609006
10.15975305196413 677.2786127226146 1.0006325652905352
10.164980606917545 679.8041463108234 1.0027009664240005
10.170208161870962 680.5248203598065 1.0028521110636313
10.175435716824378 682.9892109436813 1.0045125641485122
10.180663271777794 688.5667589764195 1.0073069518474047
10.18589082673121 692.9221914648048 1.010210361758143
10.191118381684626 690.8024194865562 1.0085760393384864
10.196345936638043 687.6694754298838 1.0057106450295994
10.201573491591459 683.1324846038864 1.0021996733961043
10.206801046544875 681.4972644081015 1.0009133659014715
10.212028601498291 683.8059335004543 1.0015135301775822
10.217256156451707 685.3761262641934 1.002304967335634
10.222483711405124 687.6357158590239 1.0036720236219736
10.22771126635854 690.4151991690562 1.0063148789093368
10.232938821311956 690.4533371365219 1.0064243610699108
10.238166376265372 693.4701536394632 1.0083699785566649
10.243393931218788 696.9466409997685 1.011280009475502
10.248621486172205 691.2907466646179 1.006650575457349
10.253849041125621 690.0727332388981 1.004552103334936
10.259076596079037 687.5967023840236 1.0025206806406448
10.264304151032453 685.9973005581487 1.0008848430244617
10.26953170598587 685.1362793046286 1.0009128489348464
10.274759260939286 684.0437814307527 0.9995189080497313
10.279986815892702 682.5760700499675 0.9982248585450665
10.285214370846118 683.3329978733693 0.9985489858425446
10.290441925799534 682.8621452785375 0.9983056270176602
10.29566948075295 679.5301143186655 0.9957614908792403
10.300897035706367 678.3474857472277 0.9948741047964628
10.306124590659783 679.7254768032674 0.9950586190616089
10.3113521456132 673.4348778586244 0.9903199497759261
10.316579700566615 675.4082828417665 0.9912084401291251
10.321807255520032 670.7052182321639 0.9873410256911355
10.327034810473448 671.9684452277089 0.988395829910082
10.332262365426864 669.7186866501376 0.9858380980273199
10.33748992038028 672.1249570935427 0.9870350113772242
10.342717475333696 668.8676142272892 0.9836458445716344
10.347945030287113 667.0946827265104 0.9815777684260999
10.353172585240529 671.0456913060194 0.9843573165508268
10.358400140193945 673.2818270630124 0.9857660757270231
10.363627695147361 674.7901462841589 0.9864298011744381
10.368855250100777 677.0340556959818 0.9879899739615581
10.374082805054194 677.5695592094595 0.989146218097003
10.37931036000761 678.5992687301642 0.9894349706905674
10.384537914961026 676.8948995759199 0.9881288945492044
10.389765469914442 672.3241726117411 0.9829236083097007
10.394993024867858 673.9583789195865 0.9833990634352338
10.400220579821275 673.287893325683 0.9829050911902973
10.40544813477469 672.2163848396553 0.9814085270157359
10.410675689728107 666.5114103559554 0.9773864006335515
10.415903244681523 661.7751475545307 0.973926559378018
10.42113079963494 658.7937432173073 0.9717405469586617
10.426358354588356 650.0079536104818 0.9649027189041729
10.431585909541772 643.0763713144823 0.9592996087749991
10.436813464495188 637.8622623895803 0.9545561361948716
10.442041019448604 635.1992387250957 0.9525036073246133
10.44726857440202 632.0536697931707 0.9498623724817353
10.452496129355437 627.681912346861 0.9467041998384439
10.457723684308853 620.8855960933141 0.9415758743858982
10.462951239262269 617.7964131621459 0.9380659707694875
10.468178794215685 610.3584130294305 0.9325098898965534
10.473406349169101 607.3062943225939 0.9301267215072541
10.478633904122518 602.8910202081626 0.9263942017589786
10.483861459075934 600.3121045418525 0.9239827023195952
10.48908901402935 595.013996495052 0.9196075949613876
10.494316568982766 589.6454202032209 0.9153739738459171
10.499544123936182 585.3951380670287 0.9116828179839374
10.504771678889599 582.260418073531 0.9094321463597892
10.509999233843015 580.3624730179914 0.908316496291064
10.515226788796431 578.5869269840949 0.9068806121426074
10.520454343749847 575.3555485231127 0.9040286188764232
10.525681898703263 572.5111438504066 0.9022314800705473
10.53090945365668 573.8770605621525 0.9026695229684347
10.536137008610096 576.1422025719712 0.9038791527083353
10.541364563563512 580.7308978008153 0.9067519713531087
10.546592118516928 580.2543219348522 0.9064813826420299
10.551819673470344 574.6472444624391 0.9018347195216697
10.55704722842376 572.0148227844358 0.9001302692451488
10.562274783377177 564.7128056317033 0.8940074472717773
10.567502338330593 558.277490477834 0.8884694810963543
10.57272989328401 555.1428234138515 0.8855478330644587
10.577957448237425 550.7719773278587 0.8813510319548972
10.583185003190842 548.9992426682221 0.8796212993768248
10.588412558144258 547.5071043230697 0.8780331703506377
10.593640113097674 550.4167430478591 0.8810234886406941
10.59886766805109 552.7120093743824 0.8826217950035811
10.604095223004506 549.4128099295099 0.8792851017575497
10.609322777957923 544.3369713806898 0.8751262825906889
10.614550332911339 538.9985054282464 0.8694507099884367
10.619777887864755 536.0392686478671 0.8661864213863395
10.625005442818171 536.4472433360582 0.8667682544848717
10.630232997771587 533.0850739376257 0.8646455477346925
10.635460552725004 532.4677823653944 0.8648321992136255
10.64068810767842 531.4113461722611 0.8639436215800215
10.645915662631836 533.0625269559354 0.8649501754352436
10.651143217585252 535.3570437837963 0.8667165947305957
10.656370772538668 537.1566729896639 0.8666199893214624
10.661598327492085 539.5810193817431 0.8670340992379076
10.666825882445501 541.8774507517272 0.8688336460614625
10.672053437398917 540.38581708994 0.8669872817096919
10.677280992352333 543.6377068031755 0.8696281157842769
10.68250854730575 542.6466134259095 0.8689507820994831
10.687736102259166 549.0444029686972 0.8745088107529512
10.692963657212582 551.4623391034456 0.8762144552254785
10.698191212165998 557.9996287488241 0.8810274833403586
10.703418767119414 560.8515742183603 0.8812023389405341
10.70864632207283 564.6255938383362 0.8835313600863838
10.713873877026247 571.501136201906 0.8887104586001947
10.719101431979663 571.3102298411579 0.8882981195063182
10.72432898693308 575.8962593632185 0.8913365904630443
10.729556541886495 580.310445779286 0.8942921421040254
10.734784096839912 593.5726079958191 0.9052096039134979
10.740011651793328 601.1355865402945 0.9107003982836608
10.745239206746744 604.6027708999449 0.9137742169347011
10.75046676170016 613.1491478013747 0.9205484067586436
10.755694316653576 617.5948696560564 0.9234079479310267
10.760921871606993 620.7628672082627 0.9235253035857626
10.766149426560409 623.987664647581 0.92461294970471
10.771376981513825 624.0856114978658 0.9242708643567542
10.776604536467241 624.6266510284166 0.9251914122649192
10.781832091420657 623.9912751541781 0.9244894746283348
10.787059646374074 618.5067060635989 0.9201574381240062
10.79228720132749 613.8019313194542 0.916243098760209
10.797514756280906 614.2405668771939 0.9161872127471695
10.802742311234322 617.0883901551441 0.9182293481472301
10.807969866187738 620.6734886191898 0.9207362847810755
10.813197421141155 616.8633423721392 0.91744668024548
10.81842497609457 618.0517335645786 0.9185258929113883
10.823652531047987 623.4463777946005 0.9222770731097886
10.828880086001403 632.3729647440751 0.9287189222660029
10.83410764095482 643.9532279433274 0.9368793438403912
10.839335195908236 657.3947321308366 0.9453941488092954
10.844562750861652 676.3392265340294 0.9586092340848544
10.849790305815068 699.6274172849808 0.9746046625477983
10.855017860768484 725.6800519996966 0.9922059180183522
10.8602454157219 751.9303087878412 1.0098611292266175
10.865472970675317 773.2024600993318 1.0244009867667434
10.870700525628733 784.0334140682811 1.0311686348093916
10.875928080582149 784.5150183991632 1.0315660601922854
10.881155635535565 770.2886009911116 1.0201344118097453
10.886383190488981 751.0873844720558 1.006730149765759
10.891610745442398 729.3766690402867 0.9920885123794214
10.896838300395814 706.692563128668 0.9757910720506978
10.90206585534923 685.1274175944344 0.9608050486052181
10.907293410302646 668.7487381433252 0.9492291193443072
10.912520965256062 652.7847331967293 0.9378069645412752
10.917748520209479 644.5819311516126 0.931858475838673
10.922976075162895 633.5477347043817 0.9239255479994768
10.928203630116311 623.9178043749686 0.9169944852751556
10.933431185069727 611.7705201045192 0.907883505102314
10.938658740023143 599.7447503634612 0.8980438296448476
10.94388629497656 593.5806000879251 0.8924713000430492
10.949113849929976 588.6064349805765 0.8886477392820472
10.954341404883392 582.0108611318819 0.8843928074564034
10.959568959836808 576.7598905571161 0.8812348309986956
10.964796514790224 570.9144835305397 0.8767860553782759
10.97002406974364 568.9586329684072 0.8763312455384279
10.975251624697057 565.0069332602802 0.8751770242591645
10.980479179650473 560.423951995571 0.8728527349332603
10.98570673460389 554.5021140159744 0.869850069148467
10.990934289557305 552.5963652683641 0.8697056787556169
10.996161844510722 547.5813898022833 0.8668749881226512
11.001389399464138 541.1357834971429 0.862461002134462
11.006616954417554 535.0352105127988 0.8575183213345322
11.01184450937097 530.4770344472156 0.8541878898590926
11.017072064324386 526.7245001927039 0.8519268727979321
11.022299619277803 526.5445326630303 0.8523263540390157
11.027527174231219 522.0899104125187 0.8493321765748314
11.032754729184635 522.5980723565609 0.8500257608005767
11.037982284138051 518.7801655366965 0.8474719888425232
11.043209839091467 515.2981188410793 0.8450696698718101
11.048437394044884 515.6744635697273 0.845738211188627
11.0536649489983 516.1729698773494 0.846615912324711
11.058892503951716 517.7290564898789 0.8479646950767107
11.064120058905132 521.0954428465707 0.8506908964397615
11.069347613858548 522.0754355509866 0.8518371794241886
11.074575168811965 519.3755475273741 0.8501396749690888
11.079802723765381 518.3540439412209 0.8492721161804109
11.085030278718797 516.2119397069158 0.848194754298311
11.090257833672213 512.5603577992824 0.8456269545012233
11.09548538862563 509.4890639913192 0.843249894748977
11.100712943579046 508.20600026776293 0.8423933973121414
11.105940498532462 506.9379148306517 0.8412200007553913
11.111168053485878 507.8305022044173 0.8416241961442217
11.116395608439294 505.4069866964169 0.8403783978255117
11.12162316339271 500.42037373498687 0.8363337137104063
11.126850718346127 496.0922879928261 0.8333069432847349
11.132078273299543 497.26329204401776 0.8344402566890325
11.13730582825296 496.260664298 0.8333020598786594
11.142533383206375 494.0229822212044 0.83161790204848
11.147760938159792 494.8240815779502 0.83224799963869
11.152988493113208 491.95779052834047 0.8304442021908351
11.158216048066624 492.14763448765785 0.8314389898089376
11.16344360302004 492.589986147271 0.8319304637590079
11.168671157973456 487.6280472220253 0.8277405018268326
11.173898712926873 490.0575450899559 0.8295275460808649
11.179126267880289 486.4743768322447 0.8264337058725103
11.184353822833705 488.48663239269246 0.8285857797576358
11.189581377787121 486.29493963954485 0.8272779596687334
11.194808932740537 484.24528257991966 0.8260164911438874
11.200036487693954 482.57108437404867 0.8252534342882026
11.20526404264737 480.9289624611156 0.8235436184052312
11.210491597600786 480.24690307563196 0.8230953069810479
11.215719152554202 478.1633803881286 0.8209194984584028
11.220946707507618 477.1442261521213 0.8192821851267116
11.226174262461035 478.66976313148 0.8208377259091703
11.23140181741445 477.1682458742987 0.820718082858454
11.236629372367867 477.7789453268522 0.8220368322901278
11.241856927321283 477.0509121825435 0.8213379774806251
11.2470844822747 476.16017446233843 0.8206158769821965
11.252312037228116 482.8143110244764 0.8256482352725296
11.257539592181532 482.58543602706555 0.8255078158699304
11.262767147134948 484.44977121379134 0.8276643705910794
11.267994702088364 485.8838732291498 0.8284430993931217
11.27322225704178 487.62761759353134 0.8301194880225442
11.278449811995197 488.51943824900627 0.8308509626892522
11.283677366948613 492.0640731777065 0.8336342952333655
11.288904921902029 490.7443082906942 0.8317324064703064
11.294132476855445 489.4102945734703 0.8293363628312794
11.299360031808861 483.73584617812185 0.82453432677388
11.304587586762278 480.3651544455069 0.8209400024412234
11.309815141715694 480.44153426484957 0.8208309394386305
11.31504269666911 483.16427383133237 0.8230935338343754
11.320270251622526 486.131364193615 0.8247098227674035
11.325497806575942 485.86994600761824 0.8238559603168377
11.330725361529359 484.0636866093909 0.8225566242853023
11.335952916482775 484.22136091979917 0.8232469358858198
11.341180471436191 483.18390901377643 0.8230484923255746
11.346408026389607 479.55329274124284 0.8199822472430992
11.351635581343023 480.8916398385986 0.8208912550364209
11.35686313629644 479.72252240702437 0.8197354825619263
11.362090691249856 479.10948512843294 0.8185765260697766
11.367318246203272 478.155799560452 0.8182267254786746
11.372545801156688 475.0356572240514 0.8155203335545457
11.377773356110104 472.75237883639846 0.8128744433800666
11.38300091106352 468.79545093339544 0.8099735473183355
11.388228466016937 467.99443298436677 0.8095985434684448
11.393456020970353 466.2788670484803 0.8087565222314335
11.39868357592377 463.1114125551547 0.8074159364398598
11.403911130877185 461.2753308474888 0.8060712363867738
11.409138685830602 459.0520403639951 0.8045154730721685
11.414366240784018 456.4227665990389 0.8014145264658762
11.419593795737434 455.12823472015356 0.7998343058113138
11.42482135069085 452.5759889038525 0.7978554022303241
11.430048905644266 450.2617025858339 0.7958089954215569
11.435276460597683 443.6685573635037 0.7898794608123701
11.440504015551099 441.40941611468577 0.7882762153290342
11.445731570504515 441.24561271501443 0.787972474817784
11.450959125457931 443.0097785352878 0.7895507523409326
11.456186680411347 444.02982377226624 0.791155317698117
11.461414235364764 439.7919378266372 0.7874326267710376
11.46664179031818 436.72584272254005 0.7847832715354676
11.471869345271596 434.177188692887 0.7823223324253561
11.477096900225012 436.2752493711215 0.7848236653217076
11.482324455178428 437.59360941501666 0.7920796332790315
11.487552010131845 439.0581742258689 0.7962157208864741
11.49277956508526 439.63652645170816 0.798415837380609
11.498007120038677 440.2725023095425 0.800133574275552
11.503234674992093 442.51154875460105 0.8028958491520516
11.50846222994551 441.63548409679623 0.8027268324332767
11.513689784898926 442.9501929376297 0.8046760289954263
11.518917339852342 443.8554966924269 0.806508607814189
11.524144894805758 442.5773376236602 0.8073010155148699
11.529372449759174 440.6052936628221 0.8061527241060675
11.53460000471259 438.27084434616916 0.804515104471462
11.539827559666007 437.9238811374012 0.8044636761846
11.545055114619423 439.8945246595055 0.8063312946084565
11.550282669572839 437.0715475063706 0.8043911575109068
11.555510224526255 433.44633011145794 0.8017425055694748
11.560737779479672 428.9974519429101 0.7979901610204336
11.565965334433088 426.61644419468064 0.7960394164258137
11.571192889386504 428.44463032696353 0.7986216310774844
11.57642044433992 429.47487062524453 0.800177469698686
11.581647999293336 428.11475889940573 0.8000226222089594
11.586875554246753 425.1056467637426 0.7979338661352863
11.592103109200169 423.50954257121776 0.7969657958512752
11.597330664153585 423.91490107708233 0.7982095000854798
11.602558219107001 424.5008139702776 0.7988681472256904
11.607785774060417 419.4283536008035 0.795434143088031
11.613013329013834 415.96368783217486 0.7927072016576462
11.61824088396725 409.417700999875 0.7872033642856812
11.623468438920666 406.3435143837585 0.7848752578515308
11.628695993874082 404.0568989700566 0.7826901131122581
11.633923548827498 401.4414472612458 0.7813176313928568
11.639151103780915 401.2678378920339 0.7817357862663414
11.64437865873433 398.2725405088816 0.7791583912055732
11.649606213687747 399.7336945370728 0.7814391619773983
11.654833768641163 393.5607123614456 0.7756948559374849
11.66006132359458 389.4762187759303 0.7723017013356945
11.665288878547996 390.86014809728067 0.773705507857367
11.670516433501412 390.3657843074379 0.7731885085178655
11.675743988454828 392.17900242623716 0.7767460409454364
11.680971543408244 390.1250204441298 0.7748753508260797
11.68619909836166 389.49083591918077 0.775182847147314
11.691426653315077 386.69547169407184 0.7722340365064817
11.696654208268493 384.4567287516389 0.7704922185026694
11.701881763221909 378.64572219462485 0.7650670150800283
11.707109318175325 375.62763662922765 0.7628283951036459
11.712336873128741 374.50830898231885 0.7614334386775927
11.717564428082158 378.0547269867334 0.7647934004688651
11.722791983035574 379.8261504200291 0.766141959909586
11.72801953798899 380.2921584943185 0.7669303765307267
11.733247092942406 378.87966136218574 0.765976215221489
11.738474647895822 376.37098566502135 0.7641248065006464
11.743702202849239 375.2436525947967 0.7643884062763965
11.748929757802655 376.7818426528174 0.7674749354173008
11.754157312756071 376.3229017679919 0.766729500488043
11.759384867709487 379.0311945147771 0.769207370187916
11.764612422662903 379.03539139828035 0.7688439754608549
11.76983997761632 378.5895330902965 0.7679706986527494
11.775067532569736 380.197198157608 0.770147916997605
11.780295087523152 384.65335680239014 0.7742839406435682
11.785522642476568 387.0475648863663 0.7762994274952364
11.790750197429984 386.8853985743972 0.7769965052104519
11.7959777523834 387.94984735845435 0.7777658817307391
11.801205307336817 388.02841354714195 0.7776445277739685
11.806432862290233 391.41894614111004 0.7809988130905353
11.81166041724365 393.4250460663501 0.782459774875282
11.816887972197065 392.2146845089668 0.7815728474469785
11.822115527150482 392.2760266036534 0.7822737127680288
11.827343082103898 395.04250217845095 0.7858250807032107
11.832570637057314 396.9158827236 0.7876040792510715
11.83779819201073 400.75000844639595 0.7911077645647745
11.843025746964146 400.5687750632145 0.7900032411031417
11.848253301917563 400.6317727819494 0.7890790166584281
11.853480856870979 400.7530851955129 0.7892717936586111
11.858708411824395 399.13158427627593 0.7871375695156368
11.863935966777811 396.2494311078446 0.7843713531869371
11.869163521731227 394.11753419976145 0.7833030498741065
11.874391076684644 390.1856820805634 0.7806091979100076
11.87961863163806 389.5101526908259 0.7814164701774718
11.884846186591476 387.2442883226123 0.7807083017208842
11.890073741544892 388.2144592508876 0.7823712799259399
11.895301296498308 389.161975950564 0.7828892691705605
11.900528851451725 386.7356392100876 0.7793127650541396
11.90575640640514 387.7062288252258 0.7797296667835142
11.910983961358557 386.0027105776278 0.7785194848911516
11.916211516311973 385.39906106645265 0.7782482514424673
11.92143907126539 382.27257173430223 0.7762594922215791
11.926666626218806 380.1492165859429 0.7748125138277377
11.931894181172222 375.39849547284047 0.7708322354271816
11.937121736125638 375.09605059983875 0.771311181443047
11.942349291079054 375.6661164328987 0.7729443600053478
11.94757684603247 373.4342642926213 0.7697340131712063
11.952804400985887 372.87720781573245 0.7690383216404515
11.958031955939303 372.29983841716324 0.7690589939446156
11.963259510892719 371.8904717782152 0.7680895629311211
11.968487065846135 373.1841429082034 0.7704816379909176
11.973714620799552 373.1199235273296 0.7703767154030313
11.978942175752968 372.5143595326986 0.769385773222826
11.984169730706384 371.7530917438375 0.7682687932663604
11.9893972856598 372.8295623711187 0.7703239590023189
11.994624840613216 371.9697874932622 0.7692353424306997
11.999852395566633 371.4832785773314 0.7693874741351504
12.005079950520049 371.3649374883368 0.7688785450781404
12.010307505473465 370.10026142936283 0.7677251945817083
12.015535060426881 368.72757677880685 0.7672765977467934
12.020762615380297 368.54685749859806 0.766353042667248
12.025990170333714 368.1650355851916 0.7659577701685373
12.03121772528713 369.19004479782285 0.767448427764161
12.036445280240546 372.04203290347044 0.7707342576234827
12.041672835193962 370.80418694293695 0.7706124663275793
12.046900390147378 369.3508152930175 0.7692367086102755
12.052127945100795 374.3889433208127 0.7736504489790307
12.05735550005421 380.2526480396703 0.7794193470817026
12.062583055007627 384.50529744301167 0.7827559280447889
12.067810609961043 389.78282078884905 0.7877272521621368
12.07303816491446 390.74657733712155 0.7887227516607825
12.078265719867876 394.2400731672284 0.7926688127857562
12.083493274821292 401.16536116245254 0.7999843966929646
12.088720829774708 410.6164410398743 0.8095739513923008
12.093948384728124 422.3685404346433 0.8206406079596285
12.09917593968154 439.738772744367 0.8372965141087961
12.104403494634957 456.5519885726772 0.8526640767820729
12.109631049588373 474.5458124628603 0.8680711568020265
12.114858604541789 496.3170919985773 0.8872044675854835
12.120086159495205 520.487645799629 0.9085695603893407
12.125313714448621 544.290189792147 0.9293281555527938
12.130541269402038 567.3660678589528 0.949251695511216
12.135768824355454 585.1420705246546 0.9639611051711521
12.14099637930887 599.5438263573161 0.9754778268579337
12.146223934262286 606.3487830100552 0.9811729138365303
12.151451489215702 604.6324915765962 0.9798299752884233
12.156679044169119 596.4071235442159 0.9733877095218706
12.161906599122535 583.4090870611188 0.9637862884379933
12.167134154075951 560.7565397930465 0.9449337273783168
12.172361709029367 540.6810579293725 0.9281176934791479
12.177589263982783 523.9156338731298 0.9145476716358241
12.1828168189362 508.94585242990337 0.9016858893717171
12.188044373889616 495.7321815853436 0.8909145252028016
12.193271928843032 483.1274153076863 0.8803623729302853
12.198499483796448 467.13177877633905 0.8654732171814766
12.203727038749864 454.6392529858967 0.8547957540088266
12.20895459370328 443.38063474259224 0.8445957025629488
12.214182148656697 429.3700704594973 0.8315395334566895
12.219409703610113 418.91629465595923 0.8211389196857559
12.22463725856353 414.60365275687406 0.8165313463475061
12.229864813516945 405.0069574991228 0.8071656359268756
12.235092368470362 398.8660491677716 0.8016082395938361
12.240319923423778 392.7898129370257 0.797481764146735
12.245547478377194 382.9611173461244 0.7880392105673699
12.25077503333061 378.52452667839117 0.7840840819917222
12.256002588284026 373.923455138932 0.7793463387974646
12.261230143237443 369.5354012889523 0.7743866170056913
12.266457698190859 368.76814575817747 0.7736234630286879
12.271685253144275 367.8960284315015 0.7739961234728566
12.276912808097691 363.26939778524974 0.7704748558930116
12.282140363051107 358.7119666031511 0.7666708954535643
12.287367918004524 355.1087543203243 0.7628048326384974
12.29259547295794 348.44765613628107 0.7555385945735061
12.297823027911356 347.48588528711053 0.7539133643610711
12.303050582864772 344.1350146338838 0.7503133048155887
12.308278137818188 344.8887646099258 0.7514581562727661
12.313505692771605 348.1851808087955 0.7592536638409368
12.31873324772502 347.9624430085443 0.7678582107485841
12.323960802678437 348.4369264044601 0.7725534686989601
12.329188357631853 346.3099340178063 0.773603861917681
12.33441591258527 341.0180645232936 0.7704151106485505
12.339643467538686 340.1125783862502 0.77144482433513
12.344871022492102 335.22776142756805 0.7695404808662232
12.350098577445518 335.8847882755723 0.7729112459043243
12.355326132398934 337.61535368851776 0.7789273903184536
12.36055368735235 339.3190471843422 0.7824017668691423
12.365781242305767 341.79192493506997 0.7865802513446496
12.371008797259183 340.25336727421217 0.7858342756405576
12.376236352212599 339.7565233820913 0.786297242160052
12.381463907166015 336.2854366032267 0.7854144803902943
12.386691462119432 335.12398086158305 0.7860525075786573
12.391919017072848 332.8858624698202 0.7863321953319818
12.397146572026264 333.4807571800133 0.7906671378964691
12.40237412697968 332.76684009081833 0.7916472777838096
12.407601681933096 329.61647385260557 0.7897037863809965
12.412829236886513 328.975914576673 0.7904591653526452
12.418056791839929 329.6304448229214 0.7904613232666298
12.423284346793345 331.3500191514418 0.7946117193436266
12.428511901746761 330.9636007345262 0.7956216829850749
12.433739456700177 331.17655857749014 0.79773972379679
12.438967011653594 332.3489658530021 0.800375231385983
12.44419456660701 330.6849990306422 0.7990927850791348
12.449422121560426 327.59113078567793 0.7960745953528672
12.454649676513842 326.32184544675965 0.7958045009972832
12.459877231467258 325.35089139059323 0.7969001549935206
12.465104786420675 325.232133184709 0.7978171919087705
12.47033234137409 325.8736118558342 0.7997971331286875
12.475559896327507 324.2211563508021 0.7980992313995017
12.480787451280923 323.2587653013765 0.797376800470766
12.48601500623434 320.40774836676894 0.7955637037830444
12.491242561187756 319.11548469634 0.7946497057606093
12.496470116141172 317.5286075992944 0.7952550415252702
12.501697671094588 318.3514611743169 0.7966845381882798
12.506925226048004 319.86743080560035 0.799484439498371
12.51215278100142 319.1045538678195 0.800261178044205
12.517380335954837 316.1324493124165 0.7973530037294182
12.522607890908253 313.43851229572675 0.7948244462718135
12.527835445861669 310.7196126004237 0.7929212064311442
12.533063000815085 309.52881136001866 0.7914811436885052
12.538290555768501 306.8992742750382 0.7890520466492976
12.543518110721918 305.79552358011836 0.7879175084792965
12.548745665675334 308.9282141309027 0.7928209263913242
12.55397322062875 309.20134798019996 0.795955806985546
12.559200775582166 311.0929897574662 0.800369465977307
12.564428330535582 311.6449645823045 0.7976201136107077
12.569655885488999 307.85102972420333 0.7855553154749279
12.574883440442415 307.7899623852048 0.7811351420597029
12.580110995395831 307.04187964059963 0.7757901090688324
12.585338550349247 306.6487787057005 0.7731584607576039
12.590566105302663 307.2165992614833 0.7725402436108997
12.59579366025608 310.0429100284458 0.7746990109732097
12.601021215209496 312.91013714532664 0.7770191090606416
12.606248770162912 313.33689684195525 0.7754318791225715
12.611476325116328 313.93627406555925 0.775062287515595
12.616703880069744 314.9714404658733 0.7750796898607454
12.62193143502316 317.6345603348431 0.7773672851961901
12.627158989976577 322.5270251889908 0.7821227233634878
12.632386544929993 320.4218687330702 0.7785224564268189
12.63761409988341 318.65746304092966 0.7749276663852112
12.642841654836825 315.9128074918698 0.7702480674205847
12.648069209790242 316.86252058042703 0.7720966592135472
12.653296764743658 317.4077885737203 0.7729507062407888
12.658524319697074 317.14646103790216 0.7719365114142405
12.66375187465049 320.58347023523237 0.7756505176180974
12.668979429603906 324.274291382995 0.7773881761947575
12.674206984557323 330.340705265984 0.7843330282490395
12.679434539510739 337.01744179355944 0.7921907763695508
12.684662094464155 340.09960048152993 0.7936692711278349
12.689889649417571 342.68987887503096 0.7958270865587109
12.695117204370987 345.5742831435613 0.7990020827646835
12.700344759324404 351.734275411281 0.8054551342834145
12.70557231427782 355.6792305690577 0.8084776679630298
12.710799869231236 362.3527688921129 0.8138374823870054
12.716027424184652 371.13405121651437 0.8223188402329284
12.721254979138068 380.61538128487985 0.8322725594736374
12.726482534091485 387.0052764233227 0.8386315466826278
12.7317100890449 399.09512465661373 0.8509018886378272
12.736937643998317 411.3832888486459 0.863218129723489
12.742165198951733 423.0189113625251 0.8740220927573071
12.74739275390515 437.5881845343208 0.8881165029957192
12.752620308858566 446.9472814537874 0.8966090348643099
12.757847863811982 455.2841169606199 0.904608674722737
12.763075418765398 457.1726796724534 0.9066501823691975
12.768302973718814 452.9086231227284 0.901815843736782
12.77353052867223 441.95968371614487 0.8902456031572626
12.778758083625647 431.2641368937241 0.8790881701220384
12.783985638579063 420.2128488101968 0.867604143987649
12.789213193532479 412.0454513982209 0.8594801543474905
12.794440748485895 404.0519456981111 0.8511802913402481
12.799668303439312 400.5045671676718 0.847615834755928
12.804895858392728 398.25509413690355 0.8452111472558561
12.810123413346144 394.99534120089544 0.8424576602569178
12.81535096829956 391.2601994659638 0.8378276109137334
12.820578523252976 389.3674187667675 0.8357282140129065
12.825806078206393 387.6875445791634 0.8345069908791168
12.831033633159809 387.9607762121968 0.834344520644119
12.836261188113225 387.91032923944584 0.8343926161282283
12.841488743066641 390.6442653075046 0.8361335495175495
12.846716298020057 394.8265051852368 0.8393876047792028
12.851943852973474 399.5191257767991 0.8434242262778726
12.85717140792689 403.91447587012675 0.8476992761789821
12.862398962880306 407.13063560761503 0.8512582352677867
12.867626517833722 406.87303499548074 0.8520762133185487
12.872854072787138 413.7430580703077 0.8588318381263316
12.878081627740555 420.2140781278641 0.8644814759195981
12.88330918269397 425.28868786245545 0.869410497712668
12.888536737647387 426.4947217723804 0.8697889149802536
12.893764292600803 420.37967445489846 0.8641275830037208
12.89899184755422 414.71320749966196 0.8595087507103083
12.904219402507636 408.47142116502874 0.8517968803818918
12.909446957461052 398.0648657570583 0.8406711037439328
12.914674512414468 385.0589322252278 0.8261034011819504
12.919902067367884 369.42656671411805 0.8093555615666639
12.9251296223213 356.57332191423905 0.7964971185779567
12.930357177274717 348.52033488018736 0.788609170519993
12.935584732228133 342.03982962125383 0.7806468179853089
12.940812287181549 335.93849606061536 0.7727500426642895
12.946039842134965 328.5299965200143 0.7618622509508686
12.951267397088381 322.46356834762094 0.7547869333808761
12.956494952041798 320.59776513029414 0.7539883764097142
12.961722506995214 322.7407922074851 0.756747903892355
12.96695006194863 323.71631348891987 0.7587399235264184
12.972177616902046 323.4345112402078 0.7586396772812407
12.977405171855462 322.67314572283067 0.7578317562135091
12.982632726808879 319.3575539305482 0.7534337837847757
12.987860281762295 320.3136821270052 0.7534651999845701
12.993087836715711 320.353791803425 0.7532305134602925
12.998315391669127 318.85647523382977 0.750835615821447
13.003542946622543 319.6588036754116 0.751885115108408
13.00877050157596 319.96507584915025 0.7536823137286304
13.013998056529376 322.73462408754455 0.7580701371474442
13.019225611482792 322.31058710999525 0.7575998880749419
13.024453166436208 320.7479230792869 0.7553562508613455
13.029680721389624 318.5156162834747 0.7527026450710563
13.03490827634304 318.4464756824184 0.7520517912275874
13.040135831296457 323.0875222374639 0.7583871877689542
13.045363386249873 325.5479792740619 0.7609861273013867
13.05059094120329 330.79010310846303 0.7653878562057732
13.055818496156705 334.18185453136 0.7692389402014246
13.061046051110122 335.2584227905011 0.7696100068886685
13.066273606063538 341.39064542107474 0.7762317713736023
13.071501161016954 343.59795862415336 0.7784928648290277
13.07672871597037 350.16344850481755 0.7856287782306952
13.081956270923786 356.1530693835897 0.7920994569970153
13.087183825877203 361.3272073881626 0.7973758522317443
13.092411380830619 365.70016617853497 0.8013576639088272
13.097638935784035 368.72685470375103 0.8039510069943491
13.102866490737451 369.0255595118493 0.8047161411181981
13.108094045690867 364.6636927596403 0.8002905144172535
13.113321600644284 362.10357181675647 0.7982532285479479
13.1185491555977 356.99931783216454 0.7938320505901846
13.123776710551116 355.97575382451896 0.7919154181607204
13.129004265504532 354.0837356338022 0.7911952202730022
13.134231820457948 356.29294991046373 0.7936073170727086
13.139459375411365 358.29272115193197 0.7952822905403476
13.14468693036478 360.9980049059605 0.7982371227458704
13.149914485318197 363.0603546083367 0.8001555124545735
13.155142040271613 365.71775344369473 0.803034102098691
13.16036959522503 366.98941794185777 0.803962704898938
13.165597150178446 370.7393746057136 0.8081687540416378
13.170824705131862 372.6935356394843 0.8111480615359918
13.176052260085278 373.41946171266414 0.8125930604902114
13.181279815038694 372.36815920775615 0.8124675794916597
13.18650736999211 372.81619467516066 0.8127396373717951
13.191734924945527 370.45559795830155 0.8105645492724014
13.196962479898943 371.6295947248249 0.8107953326029554
13.202190034852359 365.92394209392376 0.804869908103713
13.207417589805775 363.0160931484512 0.8011994414496741
13.212645144759191 362.52907671705174 0.8001762917688611
13.217872699712608 358.46477902743476 0.7971759700366364
13.223100254666024 357.30119387448036 0.7963612901306103
13.22832780961944 352.82446667280095 0.7915230453628661
13.233555364572856 349.4897580687994 0.7881196482834915
13.238782919526273 349.5692445493204 0.7872450496749565
13.244010474479689 344.59083650826176 0.7819308108367776
13.249238029433105 344.3167322251878 0.7830766379351806
13.254465584386521 343.62123855565443 0.7824694171128067
13.259693139339937 340.9718171708109 0.7800889557797265
13.264920694293354 337.99073351392315 0.7772681753672609
13.27014824924677 332.34565595037526 0.7704982269897757
13.275375804200186 328.21437647654653 0.7660892157977958
13.280603359153602 326.53624664894596 0.7642895640165375
13.285830914107018 324.98273179071293 0.762466245577115
13.291058469060435 323.011244321443 0.7603513336902903
13.29628602401385 321.0854276824735 0.7577754855132052
13.301513578967267 318.5391474338327 0.7541452363928115
13.306741133920683 315.46943278716907 0.7507293324284057
13.3119686888741 312.52124272903944 0.7482302716756182
13.317196243827516 310.48256818233773 0.7472745586302542
13.322423798780932 309.9617784240517 0.7479590105828426
13.327651353734348 311.65631528969345 0.7498586621412688
13.332878908687764 311.38940627630603 0.7500268827553713
13.33810646364118 308.81976703302223 0.7467911334844533
13.343334018594597 304.9831382911629 0.7409712502906447
13.348561573548013 301.4893743499773 0.7355953795854921
13.353789128501429 301.05808096534156 0.7339684376285356
13.359016683454845 298.6985168586977 0.7309785263285844
13.364244238408261 298.45956357574414 0.731731465744097
13.369471793361678 300.40883931787056 0.7337915145768804
13.374699348315094 303.6784122211005 0.7387592800732304
13.37992690326851 304.3523790595239 0.7406611052548563
13.385154458221926 306.5508487781608 0.7435730456135905
13.390382013175342 310.1868501967071 0.7482617610870401
13.395609568128759 308.58753537969193 0.7446821432203969
13.400837123082175 311.0539178851158 0.7464001223953355
13.406064678035591 309.8759966156318 0.7445520894360179
13.411292232989007 306.95856854383214 0.7415118557763655
13.416519787942423 308.53726309133384 0.7441159510014637
13.42174734289584 310.07288403491395 0.745852344473167
13.426974897849256 311.7823703671189 0.7468765632625569
13.432202452802672 315.0296680362638 0.7501793947175706
13.437430007756088 315.1937159609247 0.7513817076371858
13.442657562709504 314.8577937587624 0.7518794605629842
13.44788511766292 315.64526965938023 0.7526971105029923
13.453112672616337 315.973897430509 0.7517854591652329
13.458340227569753 319.31588645047566 0.7548190703187017
13.46356778252317 319.89586360872306 0.7554320398738004
13.468795337476585 320.22369400644106 0.7557895940425218
13.474022892430002 321.78055045356655 0.7582334181916314
13.479250447383418 322.0370044224232 0.7588389138297811
13.484478002336834 326.18146501651097 0.7646986478825484
13.48970555729025 326.7051870066041 0.7648810243795261
13.494933112243666 323.72145430174135 0.7620972706295441
13.500160667197083 320.0155910639721 0.7570285516310596
13.505388222150499 318.92273808654187 0.7566552230704067
13.510615777103915 318.8664794402584 0.7566702726868907
13.515843332057331 321.0534310741125 0.7597239405586027
13.521070887010747 321.06578786979765 0.7594374377908263
13.526298441964164 317.175265915859 0.7544757856705585
13.53152599691758 313.3531262376279 0.749273803181245
13.536753551870996 310.6954205601552 0.745998387735871
13.541981106824412 308.2971833519556 0.7439706035186477
13.547208661777828 307.7931160453101 0.7419730662152043
13.552436216731245 307.32145237114685 0.7427344073697477
13.55766377168466 305.9136297641135 0.7413445311770422
13.562891326638077 303.1290911954148 0.7378139153730265
13.568118881591493 297.7275459526554 0.7326849111007709
13.57334643654491 293.0042571157272 0.7282500158856067
13.578573991498326 290.96162593399987 0.7268806092570708
13.583801546451742 290.8051380042157 0.7282191626430182
13.589029101405158 288.0645393757364 0.7225092851110309
13.594256656358574 286.3735744442269 0.7189991730370163
13.59948421131199 284.55070959090693 0.7168161960203735
13.604711766265407 280.65418223641956 0.7115189403370185
13.609939321218823 278.9609510208147 0.7104105618343626
13.615166876172239 278.884427088538 0.711776684852429
13.620394431125655 281.3555086031373 0.7155033648573761
13.625621986079071 280.1514693236833 0.7149380222726361
13.630849541032488 278.49706009191414 0.7146563834067002
13.636077095985904 275.71638743985926 0.7109613722309941
13.64130465093932 274.5724995758189 0.7094610787713901
13.646532205892736 275.51365357215644 0.7102504758020187
13.651759760846153 276.96230554136156 0.7118127013827329
13.656987315799569 276.1021836964868 0.7121892130516095
13.662214870752985 273.78725642588637 0.7091329232436215
13.667442425706401 271.3727982467218 0.7063147259199848
13.672669980659817 272.4615900208171 0.7069496343623106
13.677897535613234 273.28644860468637 0.7083451268305327
13.68312509056665 276.22535246290266 0.7118411600295638
13.688352645520066 277.6727000812665 0.7138666440603842
13.693580200473482 279.282947094095 0.7161483130932728
13.698807755426898 282.16658243622174 0.7212416259883107
13.704035310380315 283.047706771267 0.723138760762686
13.70926286533373 282.055926440662 0.7213620450812149
13.714490420287147 280.8637696722538 0.7190682354545697
13.719717975240563 280.4952452299727 0.7162334834630479
13.72494553019398 280.8759083621629 0.7160915028366497
13.730173085147396 280.4591072396114 0.7155021687946669
13.735400640100812 279.5632991298117 0.7147000905937317
13.740628195054228 279.25386931634586 0.7148515886903191
13.745855750007644 279.4455637840432 0.7142193047864798
13.75108330496106 277.10099669748865 0.7102788678944563
13.756310859914477 273.38541546407055 0.7066088655973569
13.761538414867893 268.2773340172025 0.7006595432965339
13.766765969821309 266.5011416587582 0.6979538902787609
13.771993524774725 268.1031682069408 0.7011519556133533
13.777221079728141 267.80630297489654 0.7003039076300143
13.782448634681558 266.61330524285455 0.6991608577592392
13.787676189634974 264.3736852153589 0.6991671669417054
13.79290374458839 261.3622756725182 0.695830317439118
13.798131299541806 264.5708038905665 0.7005823907651724
13.803358854495222 263.63918542898455 0.6986959454351569
13.808586409448639 265.3743133088377 0.7007884180654744
13.813813964402055 267.671470024012 0.7036548100204345
13.819041519355471 267.71264026079047 0.70366156405076
13.824269074308887 266.8494654605548 0.7024570197139717
13.829496629262303 268.05341949646163 0.7037454114174191
13.83472418421572 268.96387147420864 0.7050152522588556
13.839951739169136 272.9704154049963 0.7083781073383669
13.845179294122552 272.8907448157527 0.708754373733329
13.850406849075968 276.21456410720697 0.7142134549902757
13.855634404029384 276.6632300285753 0.7128969228998688
13.8608619589828 278.3492687049103 0.7158190984764629
13.866089513936217 278.45409416091076 0.7125335268610046
13.871317068889633 280.0666421955189 0.7149189725872578
13.87654462384305 282.4392585537151 0.7188561091157766
13.881772178796465 281.5232003181481 0.7174367572439185
13.886999733749882 285.8559351801386 0.7234197439623681
13.892227288703298 289.10796475405596 0.7276249462754548
13.897454843656714 294.84263751153003 0.7325579425624393
13.90268239861013 298.64923119137234 0.7369619472376171
13.907909953563546 299.0215647871493 0.7365363547384026
13.913137508516963 300.6740241408214 0.7388322586751503
13.918365063470379 299.83766621112454 0.7376020445515058
13.923592618423795 299.0432846436502 0.7352919638226292
13.928820173377211 298.9882033749428 0.7346946476835748
13.934047728330627 296.60520976427546 0.731457274185821
13.939275283284044 296.00804348135256 0.730797072046156
13.94450283823746 293.29271851610565 0.7281297752564019
13.949730393190876 290.5584001509346 0.7257440896663249
13.954957948144292 289.42664044799653 0.7250643337144332
13.960185503097708 289.60576989058274 0.72589364266329
13.965413058051125 288.2539148972175 0.7242160512505563
13.97064061300454 286.9004769386901 0.7219620035732602
13.975868167957957 282.29392770221176 0.7175014656749272
13.981095722911373 279.0459600355612 0.7137056269867691
13.98632327786479 275.4400436319116 0.7083715038142603
13.991550832818206 274.59674244062796 0.7075013565663872
13.996778387771622 274.89392167141654 0.7081118061953747
14.002005942725038 274.3323108608109 0.7083276769979456
14.007233497678454 274.3360673805355 0.7085615975600669
14.01246105263187 272.72397000072647 0.7053389157517728
14.017688607585287 272.2845904808235 0.7043131103372763
14.022916162538703 271.19261416893363 0.7022955820744865
14.028143717492119 271.39755199054946 0.7034181235060565
14.033371272445535 271.2219472295699 0.7053053803822957
14.038598827398951 273.1921369841465 0.708612030904175
14.043826382352368 274.0718308079367 0.7108450090562052
14.049053937305784 276.7701864479493 0.712596937817587
14.0542814922592 275.9019244306328 0.710763233161956
14.059509047212616 277.91033565545615 0.7124083868104966
14.064736602166032 279.19655960637914 0.713424487481538
14.069964157119449 279.58760672517246 0.7131206659931317
14.075191712072865 281.61744619010875 0.7154920261514426
14.080419267026281 283.1484132164296 0.7176719816003269
14.085646821979697 289.5217485237906 0.7235802901154028
14.090874376933114 293.45371704420006 0.7291418580767148
14.09610193188653 298.32933823238704 0.7342403719589039
14.101329486839946 299.82607511618176 0.7353648131055521
14.106557041793362 302.81891496147153 0.7396133817668825
14.111784596746778 301.779934676484 0.7373057638220673
14.117012151700195 302.5746729789612 0.7390308492533227
14.12223970665361 299.80187331695964 0.7358698751101019
14.127467261607027 295.3865695067269 0.7307068623029638
14.132694816560443 293.2378846117861 0.7285926571661152
14.13792237151386 289.0337963369453 0.7239250477715431
14.143149926467276 287.80325393634854 0.7234109292126822
14.148377481420692 286.7920628006113 0.7234374620053272
14.153605036374108 288.263135177696 0.7265735525194412
14.158832591327524 287.6465139594279 0.7255124460447674
14.16406014628094 288.0055366687891 0.7260189281506985
14.169287701234357 287.2243450778098 0.7228964730830416
14.174515256187773 286.72956123972085 0.7211686216254974
14.179742811141189 286.8457937914012 0.7216782105861227
14.184970366094605 284.55640647350515 0.7178843042964633
14.190197921048021 283.02158813526347 0.7171019621186115
14.195425476001438 280.8794587244861 0.7138829892459883
14.200653030954854 280.8356605950306 0.7137770445917541
14.20588058590827 283.66628869624816 0.7173581651640144
14.211108140861686 287.7336748904325 0.7211096475160461
14.216335695815102 287.65495552711843 0.7206179524413103
14.221563250768519 292.3658990143859 0.724800704585342
14.226790805721935 290.9173987449269 0.7228184262160492
14.232018360675351 292.6257961485663 0.7247514708660953
14.237245915628767 293.87005302068104 0.7262644806185784
14.242473470582183 293.29055232008676 0.7250774702798742
14.2477010255356 293.3644290346557 0.7242095230573765
14.252928580489016 292.9157364895615 0.7242891625203535
14.258156135442432 292.2697892258026 0.7241588678576651
14.263383690395848 293.24468493679575 0.7261370332622304
14.268611245349264 295.60392582912993 0.7288999191066234
14.27383880030268 293.3998296939266 0.7252114964987207
14.279066355256097 295.42521050061976 0.727395690415085
14.284293910209513 296.1243062445853 0.7270467618241445
14.28952146516293 299.73636810542394 0.7310821148967963
14.294749020116345 301.14089625513174 0.7327323132019727
14.299976575069762 304.8427192126289 0.7370420278089657
14.305204130023178 307.36834745165135 0.7395488566667894
14.310431684976594 311.4906630424567 0.7446497452606489
14.31565923993001 314.26305404798114 0.7472889290034629
14.320886794883426 315.245662645641 0.748635136454941
14.326114349836843 316.9484028136116 0.7509205807138492
14.331341904790259 318.0234300046633 0.750934135878306
14.336569459743675 317.1682921704073 0.7507207136615783
14.341797014697091 318.70132666013353 0.7522721321711966
14.347024569650507 321.94098520193756 0.7556873018561264
14.352252124603924 325.2612579393047 0.7598854437886435
14.35747967955734 324.7780740971943 0.759281958169635
14.362707234510756 323.19102389377986 0.7571799857772537
14.367934789464172 322.25102887761614 0.7559306617407097
14.373162344417588 324.80312794540714 0.7588340400898342
14.378389899371005 325.02914794416273 0.7593290734346754
14.38361745432442 328.8512230570196 0.7649119457472658
14.388845009277837 329.4306426654512 0.7654990655558762
14.394072564231253 327.200024865098 0.7638061962932458
14.39930011918467 329.5256605952074 0.7663919988806376
14.404527674138086 328.609898962275 0.7642086507384135
14.409755229091502 329.3670872333211 0.7639465275067059
14.414982784044918 329.3546229191069 0.7628961394169886
14.420210338998334 330.22638726179446 0.7634293479690788
14.42543789395175 332.67082093763196 0.7668730207759525
14.430665448905167 336.95638867834634 0.7720487411572362
14.435893003858583 342.2648925791482 0.7780217073823796
14.441120558811999 346.0731746911958 0.7832219812218691
14.446348113765415 349.01789978233677 0.7858967944538648
14.451575668718831 347.71916996408436 0.7845657626735394
14.456803223672248 347.927715049341 0.7839096816831662
14.462030778625664 350.12740256363645 0.7859922516268208
14.46725833357908 350.87748662503185 0.7861527009608077
14.472485888532496 355.189805109902 0.790770410265274
14.477713443485912 358.94041117993686 0.7954730223105658
14.482940998439329 366.7324663722761 0.8037144790038987
14.488168553392745 371.62539059453246 0.8088461038307326
14.493396108346161 380.36741640256014 0.8179656932317111
14.498623663299577 388.07035265042975 0.8262278492546224
14.503851218252994 394.92542782102015 0.833098764584523
14.50907877320641 401.27589709079336 0.8400541373746675
14.514306328159826 399.8927290424983 0.8383576375391809
14.519533883113242 399.3465972290952 0.837390557811232
14.524761438066658 392.44521212114705 0.8304385908563631
14.529988993020075 382.2059363328751 0.8206231325581927
14.53521654797349 368.70429653465214 0.8062605106872058
14.540444102926907 356.4167464876173 0.7933967675973801
14.545671657880323 345.75263187283963 0.7817401544037967
14.55089921283374 333.7021357143983 0.7685686555519468
14.556126767787156 322.801934729095 0.7566327002686177
14.561354322740572 314.42207422238516 0.747275632760723
14.566581877693988 309.4057020627747 0.7419915771490763
14.571809432647404 306.60391070624587 0.7393709926648917
14.57703698760082 303.9405663963101 0.737469896497555
14.582264542554237 303.4038359596419 0.7381317079219993
14.587492097507653 301.8569575461208 0.7361386799073838
14.592719652461069 303.6660633407805 0.7368205104931008
14.597947207414485 304.3851119934559 0.7358869363650948
14.603174762367901 309.2967374687757 0.7407764588876522
14.608402317321318 314.14774109051956 0.7463607777769659
14.613629872274734 315.39769249491513 0.7471978058221748
14.61885742722815 318.2374457968058 0.749311082251328
14.624084982181566 319.8366672440388 0.7510965554101213
14.629312537134982 324.903118534919 0.7566385325200761
14.634540092088399 332.85780782113534 0.76580529810556
14.639767647041815 334.7039762504753 0.7673836667493584
14.644995201995231 333.3721798408322 0.764648695366972
14.650222756948647 331.5852432587654 0.7629228127339241
14.655450311902063 329.0134580931804 0.759934929057058
14.66067786685548 330.29342943404305 0.7617847442208846
14.665905421808896 330.9143473670865 0.762391058852247
14.671132976762312 332.3587964412626 0.7634799811171397
14.676360531715728 332.3260587592957 0.7629510633895361
14.681588086669144 333.0398832721458 0.7637050978248848
14.68681564162256 335.5491137311263 0.766173146557738
14.692043196575977 335.4107388407159 0.765304316800123
14.697270751529393 335.5184006682391 0.7657361302329146
14.70249830648281 337.1697654050416 0.7673420532398263
14.707725861436225 337.33708968818047 0.7669777370196073
14.712953416389642 340.1311488622255 0.7699479675109917
14.718180971343058 342.90669675186047 0.7728319564222018
14.723408526296474 344.9888068544564 0.775283418277654
14.72863608124989 349.3123738921802 0.780676704948828
14.733863636203306 354.0620042061843 0.7852266113994104
14.739091191156723 356.6631948674788 0.7879657366744867
14.744318746110139 357.2569193775238 0.7887637047151462
14.749546301063555 354.99393336698637 0.7866689411019535
14.754773856016971 349.77457438671183 0.7814299849130083
14.760001410970387 346.66850089103735 0.7783008575350809
14.765228965923804 345.1268634668262 0.7757382728681135
14.77045652087722 345.41969688005787 0.7763862522125489
14.775684075830636 346.67472761673395 0.7773908219474315
14.780911630784052 344.08302426575113 0.7745037747387372
14.786139185737468 342.2954622257613 0.7734193441783843
14.791366740690885 341.08215579111754 0.7732468691393917
14.7965942956443 337.8190337026189 0.7699897479488882
14.801821850597717 333.850340806302 0.7656044800667403
14.807049405551133 332.1467468173645 0.7629317116893582
14.81227696050455 332.9451901935562 0.7629063380689793
14.817504515457966 341.8045489030359 0.7727935522274331
14.822732070411382 347.9492660781769 0.7786241785962689
14.827959625364798 352.14148591897043 0.7837217116102513
14.833187180318214 353.5551577584139 0.7862118897977635
14.83841473527163 355.6270474142156 0.7878539492208287
14.843642290225047 356.52102047915656 0.7894550243219591
14.848869845178463 359.52891720183493 0.7922635380972378
14.854097400131879 361.7810590663441 0.7949715733430021
14.859324955085295 361.4226567254975 0.7952880711767081
14.864552510038711 362.1812196516208 0.795132400747869
14.869780064992128 363.43913993955533 0.7960369034169582
14.875007619945544 365.9304664135889 0.798585777779479
14.88023517489896 366.036348659454 0.7986443496918086
14.885462729852376 363.716379704473 0.7968248584601373
14.890690284805792 362.3347249394307 0.7958453575215558
14.895917839759209 360.9937581016161 0.7939551212340287
14.901145394712625 359.898375950554 0.7924204802365702
14.906372949666041 362.12277748339187 0.7940503480797007
14.911600504619457 364.1497800461406 0.79671528571155
14.916828059572873 365.5039899582233 0.7985450168611963
14.92205561452629 361.6091878091951 0.7940747782539239
14.927283169479706 357.30590947575274 0.7898687103950331
14.932510724433122 353.04642494613836 0.7857591065614861
14.937738279386538 351.58235672561835 0.7851780856071638
14.942965834339955 347.87558206405106 0.7818078970660522
14.94819338929337 342.7268006776169 0.7754134603800074
14.953420944246787 334.5432386514275 0.7661084794102915
14.958648499200203 328.5751075835028 0.7591460936054626
14.96387605415362 324.51528616866034 0.7533626627241552
14.969103609107036 320.64422266766593 0.749743446329285
14.974331164060452 317.8525299496334 0.7470785343337047
14.979558719013868 318.7973243736894 0.7485230099814825
14.984786273967284 315.2509783821447 0.7441360002209744
14.9900138289207 314.39082514671674 0.7437840711460986
14.995241383874117 314.5477831076811 0.7432063763446912
15.000468938827533 316.23126011790515 0.7462079780135996
15.005696493780949 317.7217419181011 0.7477540723416424
15.010924048734365 316.46950243416643 0.7477658740125033
15.016151603687781 317.75639802111124 0.749942701300507
15.021379158641198 316.9035014612929 0.7482789114248485
15.026606713594614 315.98000351388004 0.7462192407999694
15.03183426854803 316.25046754007883 0.7449373794743006
15.037061823501446 316.38226621781985 0.744427919440863
15.042289378454862 315.4155060137649 0.7425582973093537
15.047516933408279 315.2001808079946 0.7436702910121848
15.052744488361695 313.02069411297146 0.7414013016424202
15.057972043315111 313.674063347598 0.7440678425750322
15.063199598268527 317.2308138331943 0.7490722345376521
15.068427153221943 320.7838234803331 0.7530994401317499
15.07365470817536 323.0406335993451 0.7553058780272468
15.078882263128776 323.6114099254765 0.7555410829326953
15.084109818082192 321.64959403276345 0.7527568951577783
15.089337373035608 323.2302506794535 0.7546938728960011
15.094564927989024 322.70260184337434 0.7538621099564722
15.09979248294244 319.97819367202237 0.7500907124683911
15.105020037895857 317.669827100451 0.7476928960293964
15.110247592849273 316.8555594652793 0.7462907104073513
15.11547514780269 314.22523448420316 0.7427557529978304
15.120702702756105 314.3885301129657 0.7435297943580879
15.125930257709522 309.30906543389875 0.7378128864479315
15.131157812662938 305.6614895779116 0.7343581128689614
15.136385367616354 302.1072454769975 0.7305488282746814
15.14161292256977 297.927246083329 0.7249867343659915
15.146840477523186 295.63870874370616 0.7229275100668187
15.152068032476603 292.89551001839 0.720165721713417
15.157295587430019 290.4834336873802 0.717875555421967
15.162523142383435 286.77514951805506 0.7146801003938763
15.167750697336851 283.89398305176206 0.7111486911293124
15.172978252290267 282.68122979431763 0.7095741540812978
15.178205807243684 281.71230938599876 0.7085981743330154
15.1834333621971 278.7312018361392 0.7049581409161283
15.188660917150516 275.7996734257529 0.7031276918174842
15.193888472103932 273.04229228470206 0.7004539853123173
15.199116027057348 271.53012782877414 0.6981048570435893
15.204343582010765 273.3480885575424 0.6999973778066293
15.20957113696418 275.1389360568399 0.7006120529340675
15.214798691917597 275.5650711487062 0.7015248168255661
15.220026246871013 274.0455654616505 0.6990045901490154
15.22525380182443 271.0922903530794 0.6957857852994357
15.230481356777846 269.4874871853342 0.6955980427605246
15.235708911731262 269.41556632361716 0.6966677843110425
15.240936466684678 268.62722012815317 0.6951327118734622
15.246164021638094 269.0127130777942 0.6958966189234533
15.25139157659151 271.8141388688625 0.6983961041050937
15.256619131544927 272.33957173665743 0.6994274883748711
15.261846686498343 270.629293051542 0.6978893227844609
15.267074241451759 267.1266075128967 0.6933347290079891
15.272301796405175 263.6498485470538 0.6894833509913458
15.277529351358591 261.5352004350797 0.6870240093907163
15.282756906312008 259.5542175038724 0.6836492387926523
15.287984461265424 261.0882699537196 0.6857100930159605
15.29321201621884 262.75093704252663 0.6877135123555237
15.298439571172256 264.8523353673051 0.6898571174805027
15.303667126125672 268.3748585563833 0.6932530543403848
15.308894681079089 271.38873406147604 0.6960964201133399
15.314122236032505 274.24361639352054 0.7002591730461091
15.319349790985921 275.14953148365186 0.7014647046272017
15.324577345939337 279.040052800954 0.7075875058617981
15.329804900892753 279.60206079905186 0.7068852405779963
15.33503245584617 282.52680125265493 0.7102904520458309
15.340260010799586 281.44342179433414 0.7077220045574919
15.345487565753002 283.1523104544758 0.7099088288780301
15.350715120706418 282.7389945316086 0.7095203745671989
15.355942675659835 282.4068668413658 0.7090740337048619
15.36117023061325 280.78619589233494 0.7069931714329979
15.366397785566667 283.0128707046873 0.7090922139832326
15.371625340520083 287.91211222535907 0.7153891017546499
15.3768528954735 291.55206370391716 0.7194710135732123
15.382080450426916 293.0594105057082 0.720316694555262
15.387308005380332 293.33783661359644 0.7214262492634436
15.392535560333748 291.8674545685652 0.7186909508644502
15.397763115287164 290.0594533123555 0.7264105571343796
15.40299067024058 290.9218104297333 0.7352355056650892
15.408218225193997 289.6613142880223 0.738705389125794
15.413445780147413 290.7307726243204 0.74424000817964
15.418673335100829 289.9850898327452 0.7464324630908683
15.423900890054245 289.0804348758377 0.7481153553439887
15.429128445007661 289.2091166057308 0.7518489530897356
15.434355999961078 290.13358422618757 0.7558310147031967
15.439583554914494 289.8599688709571 0.7573777869228665
15.44481110986791 288.6715815034016 0.7577372465497835
15.450038664821326 286.396606103577 0.7568401186433938
15.455266219774742 284.06008356798054 0.7561238879722643
15.460493774728159 282.2371918092193 0.7557395576309883
15.465721329681575 283.8824100848492 0.7594007129328848
15.470948884634991 284.47758360496147 0.7624297560923582
15.476176439588407 286.3929134651103 0.7669266448070848
15.481403994541823 286.20279858491847 0.7686681595507706
15.48663154949524 286.8514525873161 0.7727276293214284
15.491859104448656 289.2814635366583 0.7767152412000036
15.497086659402072 291.7835602469379 0.7815583039347545
15.502314214355488 292.9424359787728 0.7849851479668497
15.507541769308904 293.4689733841092 0.7872247967463609
15.51276932426232 291.42328544373186 0.7874222405814538
15.517996879215737 290.7238590479874 0.7872651046375777
15.523224434169153 289.9907714511941 0.7878889403581449
15.52845198912257 292.1621087075574 0.7934710032009117
15.533679544075985 292.86496628707573 0.7965733125554091
15.538907099029402 294.2340330344575 0.8004729645677254
15.544134653982818 295.46702853757574 0.8038373581105366
15.549362208936234 298.39778912271987 0.8076665010427608
15.55458976388965 301.97452306688814 0.8139005476047073
15.559817318843066 303.2761096516224 0.8166111893878026
15.565044873796483 302.54454710594155 0.8180036007273832
15.570272428749899 306.33371047807475 0.8246623511768056
15.575499983703315 307.6959350017901 0.8281316347689888
15.580727538656731 308.9348959328123 0.8308001341082336
15.585955093610147 304.2319333934075 0.8246146275331467
15.591182648563564 302.6428085713124 0.8242704189729146
15.59641020351698 302.29039968336195 0.8259554547821424
15.601637758470396 303.6294209890697 0.8297054185832228
15.606865313423812 304.97331049974986 0.8352057373763911
15.612092868377228 304.3250544980168 0.8357089822119431
15.617320423330645 303.81996436286516 0.8366510890501018
15.62254797828406 299.69631477464833 0.8311132856521156
15.627775533237477 297.886570269338 0.8298726219458136
15.633003088190893 294.05441316103594 0.8266645311209457
15.63823064314431 293.7968149843083 0.8241150886141486
15.643458198097726 292.4022012958912 0.8103462200355945
15.648685753051142 291.20661202033006 0.8005023379220868
15.653913308004558 288.80118199026003 0.7928613351964378
15.659140862957974 287.6844044440128 0.7889419891147569
15.66436841791139 288.79180314690353 0.788584470947723
15.669595972864807 289.21250654414587 0.7895420100266801
15.674823527818223 290.31247916309746 0.789352348015847
15.680051082771639 287.8726278076243 0.7835721248424073
15.685278637725055 285.6911994703944 0.7771155743924417
15.690506192678471 281.7548101593714 0.7695204932036861
15.695733747631888 279.3703816954849 0.7654634054957984
15.700961302585304 278.61595162231527 0.7632076088300126
15.70618885753872 277.062148788982 0.7601991427360549
15.711416412492136 276.9605215316536 0.7578779989959464
15.716643967445552 277.8806083759949 0.7577135864092489
15.721871522398969 279.4415929874109 0.7595550594386664
15.727099077352385 280.0435210749234 0.7598652721762086
15.732326632305801 280.77983795670133 0.7606712758121911
15.737554187259217 281.77881625772903 0.7622799849629807
15.742781742212633 282.83968445083036 0.7636165421416929
15.74800929716605 287.61566584959075 0.7694539873429795
15.753236852119466 287.91309456868805 0.7688219355237385
15.758464407072882 289.2230767428795 0.7674727808522563
15.763691962026298 288.1156391506422 0.7649271975708645
15.768919516979715 287.4804325149068 0.763126063166406
15.77414707193313 288.1000324885737 0.763087097707135
15.779374626886547 285.75919008039347 0.7595610982813475
15.784602181839963 285.31450850639953 0.7583631526198457
15.78982973679338 288.1118638384055 0.7607357761805699
15.795057291746796 289.4408074921344 0.76170647185284
15.800284846700212 291.1604434995606 0.7633729156621747
15.805512401653628 290.1869897789967 0.7631133846074468
15.810739956607044 293.51633194026687 0.767250357198451
15.81596751156046 293.97050596802404 0.7670749448662251
15.821195066513877 294.6038986923502 0.7660208196241969
15.826422621467293 294.1720187706412 0.7643222801582681
15.831650176420709 292.62777192443804 0.7616179987446671
15.836877731374125 292.3755065406272 0.7600587192349743
15.842105286327541 292.04625084042993 0.7595253371495854
15.847332841280958 292.59478855565345 0.7602248022154235
15.852560396234374 290.36398188023304 0.7574672143517625
15.85778795118779 288.56210962578433 0.754964118999309
15.863015506141206 290.5414031553969 0.7555809271346506
15.868243061094622 286.692230252438 0.7490837098590026
15.873470616048039 285.0297187858394 0.7465971131089278
15.878698171001455 281.4942767301137 0.7424175253798712
15.883925725954871 281.484177781127 0.742692116893316
15.889153280908287 282.07972088418086 0.7430939224425074
15.894380835861703 284.09626433384244 0.7448360747283579
15.89960839081512 288.00585265813663 0.7504840213720522
15.904835945768536 288.200118265858 0.7504068197327758
15.910063500721952 287.7834482300933 0.7492715494402
15.915291055675368 288.35550728764645 0.7494035752034036
15.920518610628784 286.9880914264054 0.7464107622503713
15.9257461655822 288.7315843918353 0.7480314780176363
15.930973720535617 289.1221305854261 0.7480411562376758
15.936201275489033 286.7744455564346 0.7453439803308064
15.94142883044245 283.6432846151542 0.7398006936047611
15.946656385395865 284.4078012100275 0.7420208857256766
15.951883940349282 284.3623089219644 0.7420193324154494
15.957111495302698 286.07424147859405 0.744606321821397
15.962339050256114 289.5027423963567 0.7494003188334739
15.96756660520953 291.43189669598877 0.7511012026341659
15.972794160162946 293.34995739213605 0.7555527906648437
15.978021715116363 292.4940211377563 0.7542408897692915
15.983249270069779 289.9303127926558 0.7501256970629264
15.988476825023195 286.7209906073956 0.7446525091212042
15.993704379976611 282.49719633867704 0.738540085871022
15.998931934930027 282.46494045973793 0.7395572099196966
16.004159489883442 280.5857067589416 0.738429045791323
16.009387044836856 284.99022446902467 0.7440046816534668
16.01461459979027 285.0438329672886 0.7419078382948088
16.019842154743685 286.19536243086895 0.7427634275425958
16.0250697096971 284.2759751148262 0.7393940260461946
16.030297264650514 284.07108066831404 0.7400313544727672
16.03552481960393 286.9846113341956 0.7437406848995296
16.040752374557343 291.3220817225543 0.7490285879974798
16.045979929510757 296.01950985480494 0.75434277366646
16.05120748446417 299.53012405038584 0.7582321613468361
16.056435039417586 303.89066612317566 0.7637858412372285
16.061662594371 305.34167466359946 0.7654778570306071
16.066890149324415 307.2453509793954 0.7673402615616304
16.07211770427783 310.8740604667625 0.7708531160581044
16.077345259231244 312.8137902714732 0.7717061471947767
16.08257281418466 315.5901964477216 0.7754996355919379
16.087800369138073 319.77559787350066 0.780578552410144
16.093027924091487 323.27773310863364 0.7848331443399982
16.0982554790449 326.3617861707797 0.7882055062752974
16.103483033998316 330.0843165035499 0.7940317942077172
16.10871058895173 332.2332110783044 0.7967622392051347
16.113938143905145 331.4520955705333 0.7959418350344515
16.11916569885856 328.5485574566462 0.7919187552221402
16.124393253811974 326.5552242270546 0.7895544315986903
16.129620808765388 327.1866522952756 0.7912149521306788
16.134848363718802 329.6539139614082 0.7941639337193299
16.140075918672217 330.51024724203955 0.7942858113916638
16.14530347362563 332.34736712003263 0.7971340525811171
16.150531028579046 331.92217747034937 0.7964922411353969
16.15575858353246 332.44791958618106 0.797998304200685
16.160986138485875 330.9513183918909 0.7965566778988052
16.16621369343929 325.65143838827856 0.7890713896528195
16.171441248392703 319.15752343974503 0.7801819817720599
16.176668803346118 313.5772203513496 0.7735402970996789
16.181896358299532 311.2629282956744 0.7709917869526332
16.187123913252947 311.2886201294877 0.7717340734760222
16.19235146820636 307.46571637814543 0.7676940087343893
16.197579023159776 304.0351104141463 0.7630804424881821
16.20280657811319 296.47509082171837 0.7544812389104141
16.208034133066604 291.1858132889722 0.7484860237304994
16.21326168802002 288.0692508077977 0.7449363195781815
16.218489242973433 285.90520114882656 0.7421402871827429
16.223716797926848 283.55239342777384 0.7382371682581252
16.228944352880262 281.4140149882667 0.7360845717964157
16.234171907833677 278.46324571892075 0.7329851583781354
16.23939946278709 273.0132237810863 0.7263637101787707
16.244627017740505 268.7506103975487 0.7209109391744164
16.24985457269392 267.6638848495456 0.7188663824401031
16.255082127647334 266.21691359358516 0.7160872804261097
16.26030968260075 262.9401983938279 0.711138866904142
16.265537237554163 261.6857076633665 0.7105616934062051
16.270764792507578 261.92012166015866 0.7112102973022075
16.275992347460992 260.2683990562007 0.70942306072763
16.281219902414406 259.0921300363405 0.7073905434918525
16.28644745736782 256.4905344720824 0.7041635656492543
16.291675012321235 258.1699927051613 0.7064523672237466
16.29690256727465 259.12294158299966 0.7068026377256376
16.302130122228064 258.9225018278319 0.7060914231353319
16.30735767718148 256.00346247696257 0.7023806240303853
16.312585232134893 253.9105428887437 0.6995313588766905
16.317812787088307 252.5965129046039 0.6984099805884043
16.323040342041722 253.8359988113538 0.6997860925987283
16.328267896995136 257.35493902153223 0.7040854101336951
16.33349545194855 258.6894157300454 0.7050512430889728
16.338723006901965 258.4745930348899 0.703764705660693
16.34395056185538 261.7412184662515 0.706109545856143
16.349178116808794 263.38596728556405 0.7087901163101052
16.35440567176221 267.76458800708053 0.7131688374763671
16.359633226715623 273.36400566193157 0.7220498250989014
16.364860781669037 279.21213922594995 0.729657796956396
16.37008833662245 284.3567287895568 0.7358194330962512
16.375315891575866 286.9433102418654 0.7383021014402612
16.38054344652928 290.7021991883912 0.7408034406298692
16.385771001482695 295.07416238442073 0.7443244927180379
16.39099855643611 299.11682454779435 0.7492111718662944
16.396226111389524 300.72095333771256 0.7507240776093036
16.401453666342938 297.7620389259035 0.7466114750537871
16.406681221296353 293.9109036148195 0.7409320627805362
16.411908776249767 291.5983448157076 0.7367744545112975
16.41713633120318 293.2076860569321 0.7403732461976095
16.422363886156596 290.8666012561868 0.7377887071249069
16.42759144111001 289.2093623521808 0.7344168836282938
16.432818996063425 285.24838683183106 0.7290640970291701
16.43804655101684 285.34314907663924 0.7296496973052555
16.443274105970254 282.2378804065082 0.7269117193633761
16.448501660923668 282.16829686469134 0.7274889306623207
16.453729215877082 281.379852359824 0.7248636742733305
16.458956770830497 282.7609883354021 0.7274602820739999
16.46418432578391 280.88956274273016 0.7260456980775002
16.469411880737326 278.9318971235287 0.7224758370673898
16.47463943569074 278.4825799707175 0.7215167895847143
16.479866990644155 275.70535265024046 0.7170876888419845
16.48509454559757 276.87918343769365 0.7190183597446294
16.490322100550983 276.6209177388576 0.7202585842758212
16.495549655504398 280.51669805650346 0.7248385080286963
16.500777210457812 281.68273219425686 0.7260300285795064
16.506004765411227 286.3810304626048 0.7318251156027273
16.51123232036464 286.4464777727303 0.7315190558083348
16.516459875318056 283.4183289521148 0.7279939095985286
16.52168743027147 278.63587529942185 0.7218040735839952
16.526914985224884 275.0251192717336 0.7176070112928232
16.5321425401783 272.6886799689558 0.7143167394142462
16.537370095131713 268.8361028447128 0.7088073999790546
16.542597650085128 263.9390673752497 0.7026873646672989
16.547825205038542 260.8109920507994 0.7001211463390986
16.553052759991957 261.46135298756076 0.701186750493339
16.55828031494537 257.13688268014147 0.6963816137164642
16.563507869898785 253.44860111933858 0.690490416015144
16.5687354248522 248.42145981221762 0.6824837581870257
16.573962979805614 244.30501152699756 0.6780157802322777
16.57919053475903 243.86969882313053 0.6771131532023682
16.584418089712443 241.4187237146452 0.6756819518253692
16.589645644665858 242.74931568941534 0.6784176988922636
16.594873199619272 245.6302921272331 0.6825700469592281
16.600100754572686 246.48566271023813 0.6834192748939125
16.6053283095261 248.46184659280541 0.6855748651349138
16.610555864479515 248.82464282074133 0.6859119215101576
16.61578341943293 248.2775038995146 0.6850968182592688
16.621010974386344 247.99383077858639 0.6846006870889111
16.62623852933976 251.18452416022578 0.6884466085206877
16.631466084293173 250.15244254317938 0.6868244759696643
16.636693639246587 250.70885157852624 0.6867053312625653
16.641921194200002 249.74653528035284 0.6848801276759968
16.647148749153416 252.12915842551305 0.6874132667306644
16.65237630410683 255.79038195833942 0.6926457559372143
16.657603859060245 258.8276105300828 0.6957662041343355
16.66283141401366 255.91948897775282 0.690431843762943
16.668058968967074 253.7726892454377 0.6888044835746742
16.67328652392049 248.94828310792562 0.6822186184279265
16.678514078873903 247.46116901013477 0.6793647444221076
16.683741633827317 247.46835079390905 0.6788839040303399
16.68896918878073 246.48447799438011 0.676223846903036
16.694196743734146 244.27044390344307 0.6749179374609499
16.69942429868756 243.3994280364234 0.6747867287984829
16.704651853640975 245.46747814432658 0.6780823691058877
16.70987940859439 246.93577596696434 0.6794522712938168
16.715106963547804 245.008442739693 0.6754944874890574
16.720334518501218 240.73353138466183 0.6695654185527694
16.725562073454633 239.16047917168157 0.6683258920326537
16.730789628408047 239.2895301551791 0.6689215785449093
16.73601718336146 240.72690479804075 0.6712315491284598
16.741244738314876 241.60055707183284 0.6718152806062256
16.74647229326829 238.8359921693356 0.6679194946383604
16.751699848221705 238.08495005729995 0.6671798645655693
16.75692740317512 233.78067820426446 0.6619458802687109
16.762154958128534 233.1370620756835 0.6618573479482773
16.767382513081948 230.68800798231769 0.6587450116918672
16.772610068035362 231.19270256387733 0.6578992859855841
16.777837622988777 229.2446432188962 0.6549568662704135
16.78306517794219 228.77032529747265 0.6530623375463639
16.788292732895606 230.79426489831732 0.6565090007377091
16.79352028784902 232.34198194088845 0.6610030973810844
16.798747842802435 232.96783001336425 0.6621376881044957
16.80397539775585 229.69096506894982 0.6579067255388747
16.809202952709263 226.02981220837847 0.6519249952727157
16.814430507662678 222.8831060059838 0.6487427930761923
16.819658062616092 220.26103079733244 0.6461483078892155
16.824885617569507 220.85328124251672 0.6469176668253356
16.83011317252292 219.13794550549596 0.6441974799098739
16.835340727476336 219.3976379785651 0.643637288533186
16.84056828242975 219.48871186464842 0.6444294318663621
16.845795837383164 220.7205235589863 0.6453234442626317
16.85102339233658 220.5824893335408 0.6446319884657324
16.856250947289993 219.43220998012535 0.641859776324227
16.861478502243408 217.34389567481722 0.6394336483247742
16.866706057196822 217.3868558270137 0.6400198294276221
16.871933612150237 215.93352659107407 0.6385560468109799
16.87716116710365 219.92857109205517 0.645447933338239
16.882388722057065 218.49775574417416 0.6415852515608447
16.88761627701048 221.05892070035367 0.6466294228288405
16.892843831963894 219.3611151948352 0.6454258870867835
16.89807138691731 219.03393416517252 0.6457697281808771
16.903298941870723 218.63477768464708 0.6445157851083297
16.908526496824138 216.76697837919184 0.6396897468709302
16.913754051777552 217.7835539262377 0.6412974491310595
16.918981606730966 218.8008984387219 0.6430406660657529
16.92420916168438 219.44459678996856 0.6453253809544119
16.929436716637795 217.26507606113998 0.6427446699225038
16.93466427159121 215.79996965976918 0.6387888604894664
16.939891826544624 214.73726301811027 0.6361525415526749
16.94511938149804 213.42834228491526 0.6338292644658141
16.950346936451453 212.88526647414494 0.6336876825431556
16.955574491404867 213.46621336643966 0.6356784038670269
16.960802046358282 215.3497223720974 0.6394087781868044
16.966029601311696 216.87532378532833 0.6438489782438963
16.97125715626511 215.6850827852628 0.6406945371695865
16.976484711218525 212.1326483753465 0.6350167465246124
16.98171226617194 209.76897160193644 0.6315349216606368
16.986939821125354 206.9139114107269 0.6275092445732672
16.99216737607877 207.45857009781594 0.6284034524363782
16.997394931032183 210.44568761570628 0.6322040724089404
17.002622485985597 212.29384997495518 0.6333442911539572
17.00785004093901 214.3544422625884 0.6363725485402723
17.013077595892426 216.5040353735705 0.6377916154768112
17.01830515084584 216.99132570373723 0.6369005987827817
17.023532705799255 216.91203484996086 0.6357962919542743
17.02876026075267 215.20099897129495 0.6349359572505593
17.033987815706084 214.73386024744389 0.6364410117118877
17.039215370659498 215.33404477693756 0.6380047236423592
17.044442925612913 217.85102222372169 0.6418918276091033
17.049670480566327 221.1368741898464 0.646335121590202
17.05489803551974 223.074162313632 0.6482351135829942
17.060125590473156 222.6590066231151 0.6455386587014016
17.06535314542657 220.8736537523346 0.644203058205008
17.070580700379985 220.18118124840709 0.6434535166250008
17.0758082553334 218.76278514797517 0.6414983124154862
17.081035810286814 220.07403921121792 0.6436060884684492
17.086263365240228 219.89415306164145 0.6432347043774302
17.091490920193642 218.5316919164804 0.6410253604922477
17.096718475147057 219.43888126068637 0.6440611679122458
17.10194603010047 218.29781160428942 0.6419629557577784
17.107173585053886 219.04465701126827 0.6424689555902314
17.1124011400073 220.53510527340075 0.643686934574148
17.117628694960715 219.30405892855003 0.6396892538734109
17.12285624991413 221.87795671740918 0.6443988118353092
17.128083804867543 223.47446625073547 0.6474681617698342
17.133311359820958 225.77608932625205 0.6519186523702988
17.138538914774372 225.66372216869743 0.6521166740935842
17.143766469727787 225.1250663893204 0.6488932742252757
17.1489940246812 226.03197680462625 0.6491385416301682
17.154221579634616 227.28881659571215 0.6502655677891804
17.15944913458803 228.74829701081137 0.6531109670008733
17.164676689541444 230.6310571837959 0.6553598761586217
17.16990424449486 231.92043487914933 0.6559393812043972
17.175131799448273 234.0090353615931 0.6577375455997895
17.180359354401688 230.4191650716164 0.6526005114511355
17.185586909355102 231.174095546489 0.6543096969985476
17.190814464308517 235.11038793914912 0.6604474631193505
17.19604201926193 239.82764203782648 0.6668772056621985
17.201269574215345 243.6988787569588 0.6712687084062269
17.20649712916876 243.5968439734175 0.6706894406527321
17.211724684122174 244.54620503846743 0.6720710663320352
17.21695223907559 245.02076277598917 0.6714180832064678
17.222179794029003 245.6098401018248 0.6715732846480245
17.227407348982418 245.0638861933519 0.6707578425953219
17.232634903935832 243.53801637724325 0.6672470212273482
17.237862458889246 245.10313433096667 0.6700078017038754
17.24309001384266 241.80550087403464 0.6654494031068874
17.248317568796075 242.81156088460347 0.6670286357863086
17.25354512374949 241.07663898212027 0.664972150642368
17.258772678702904 241.60064185764827 0.6666691182002142
17.26400023365632 241.85936105660454 0.6683705927998166
17.269227788609733 239.10507347878266 0.6668064934850654
17.274455343563147 237.0104706853348 0.6652542535531462
17.279682898516562 233.94867054153028 0.6610114280324987
17.284910453469976 232.7672572925158 0.6571233553872264
17.29013800842339 231.38697654933574 0.6534831015295974
17.295365563376805 234.82447207181892 0.6568660874847352
17.30059311833022 241.30678701661617 0.665910032333059
17.305820673283634 244.28835431669324 0.6706267542508341
17.31104822823705 245.22173037867884 0.6730028061778934
17.316275783190463 241.67069438779413 0.6687904334693922
17.321503338143877 238.3754805326545 0.664751534211092
17.32673089309729 236.5316383981102 0.6623494655873917
17.331958448050706 235.16488045953696 0.6606730456800973
17.33718600300412 236.01603908387884 0.6616176594687996
17.342413557957535 233.55774501006164 0.6575653976861789
17.34764111291095 233.79748523970594 0.6571281366775603
17.352868667864364 235.26785725440396 0.6591062611519846
17.358096222817778 235.71248094015107 0.659567438087925
17.363323777771193 237.24731369721314 0.6622996875133789
17.368551332724607 236.16857190114865 0.6608902475804329
17.37377888767802 234.81814380224876 0.6585806253501458
17.379006442631436 234.04957598069106 0.6574472345181176
17.38423399758485 232.50160326866117 0.6536762330512447
17.389461552538265 230.85969352430297 0.6526078288030304
17.39468910749168 229.7675043469897 0.6505076445353634
17.399916662445094 231.04062529489633 0.653644163950106
17.405144217398508 234.01290434430211 0.6573446774047618
17.410371772351922 233.5599091782261 0.6558652856685212
17.415599327305337 232.35954412631273 0.6539093963332526
17.42082688225875 231.44064614003838 0.6542425885981491
17.426054437212166 233.2228294755564 0.6578292750654632
17.43128199216558 234.39130040313927 0.6600839400420669
17.436509547118995 235.24432218500277 0.66081285133795
17.44173710207241 235.83494107073625 0.6599632838514182
17.446964657025823 238.25120120563324 0.6622928845293001
17.452192211979238 240.05352092991996 0.664495341220552
17.457419766932652 238.77433358962543 0.6637196432749922
17.462647321886067 237.0803167488126 0.6629227122587197
17.46787487683948 232.22450518407194 0.6556388133287697
17.473102431792896 229.4543816531239 0.6509792987224949
17.47832998674631 230.47885744856862 0.651968060023352
17.483557541699724 233.74013241920224 0.656312537736548
17.48878509665314 235.48547705999007 0.6577828767605488
17.494012651606553 236.394828987494 0.6588748850764524
17.499240206559968 236.62973268770386 0.6599656805560687
17.504467761513382 238.92088737142842 0.6628076309983638
17.509695316466797 240.32068999842096 0.6630942072435893
17.51492287142021 238.33446457500287 0.6599318782721142
17.520150426373625 234.15351305898002 0.6560244467558992
17.52537798132704 235.95490644620693 0.6591853546746579
17.530605536280454 238.16137690010035 0.6614445874714371
17.53583309123387 241.6409216567098 0.6655737094851815
17.541060646187283 241.76439238426204 0.664534158293879
17.546288201140698 241.2556419592397 0.6654487146797121
17.551515756094112 240.83472619844122 0.6648168463715111
17.556743311047526 242.5001992525584 0.6662205732835516
17.56197086600094 244.6764504477591 0.6680951518479132
17.567198420954355 245.218210590439 0.6686762455182608
17.57242597590777 245.41340772184773 0.6701717468656683
17.577653530861184 243.08840479215257 0.6677658488506185
17.5828810858146 241.55432726516096 0.6667089005563581
17.588108640768013 239.52851053173083 0.663606134172398
17.593336195721427 239.50695671377704 0.6629818267557502
17.598563750674842 242.62905919841998 0.6656227855454053
17.603791305628256 243.06738228662277 0.6665703036029694
17.60901886058167 244.761967461994 0.6683291286007389
17.614246415535085 245.95658485971438 0.669640911799697
17.6194739704885 243.90609140281887 0.6667344523487715
17.624701525441914 242.10233893106752 0.6652685355311696
17.62992908039533 241.6528464785381 0.6644993751650332
17.635156635348743 245.06168390729593 0.6686771444022036
17.640384190302157 245.593801541471 0.6682988459779107
17.64561174525557 245.93446977205812 0.6673912398718107
17.650839300208986 245.0557746252158 0.6671922882818035
17.6560668551624 246.46329698965056 0.6695610755872473
17.661294410115815 247.64290372602233 0.6710207571606517
17.66652196506923 250.4237888578907 0.6746528872041905
17.671749520022644 254.76731029970418 0.6796797326051159
17.676977074976058 256.6524381549212 0.6807875783011755
17.682204629929473 261.8038294889542 0.6865946447756203
17.687432184882887 266.33845309896844 0.6925095787001356
17.6926597398363 270.66338886784706 0.6982520310823869
17.697887294789716 275.41431400833847 0.7042170538151219
17.70311484974313 275.65593617091224 0.7039766686037877
17.708342404696545 277.8264237671543 0.7065027319221121
17.71356995964996 279.5063805116238 0.7083977944236806
17.718797514603374 284.7490104385191 0.7144361460739007
17.724025069556788 289.1152970026482 0.7198040980581644
17.729252624510202 291.8875335291933 0.7232755593165099
17.734480179463617 293.64244423520927 0.7249785486636443
17.73970773441703 295.66110653596513 0.7271893372036452
17.744935289370446 299.68397421344423 0.7324267412812002
17.75016284432386 302.414566116905 0.7352676597700557
17.755390399277275 307.91237893311154 0.7415048609496467
17.76061795423069 310.38940742317806 0.7440489443743951
17.765845509184103 312.927240918785 0.7467959457619792
17.771073064137518 313.0095865734631 0.7471649337245044
17.776300619090932 311.9642954745111 0.7468033872808401
17.781528174044347 310.136416071045 0.745266238429389
17.78675572899776 309.69001251738837 0.7448624033293569
17.791983283951176 311.7308655991281 0.7469593912681004
17.79721083890459 308.86585996681373 0.7428699327276382
17.802438393858004 307.0841545961968 0.7399914544356
17.80766594881142 304.89223066976086 0.7369945113996514
17.812893503764833 302.0653586956556 0.7345952790385426
17.818121058718248 302.18769731913807 0.7357579272345326
17.823348613671662 298.9591712275581 0.7320324837712783
17.828576168625077 297.73222067681166 0.730834872892004
17.83380372357849 295.0115059841236 0.7266324274638291
17.839031278531905 292.209946636961 0.7233780999420056
17.84425883348532 290.85228968517237 0.7214134287300419
17.849486388438734 288.52722114816675 0.7182641732584019
17.85471394339215 288.2500304368632 0.7172959539483273
17.859941498345563 287.2371038446999 0.7163507634699698
17.865169053298978 288.2817051248878 0.7180625121249624
17.870396608252392 292.4765154942744 0.7247802961919505
17.875624163205806 295.251165056602 0.7279929327227445
17.88085171815922 296.3798450514508 0.7287144359402061
17.886079273112635 299.27528072978834 0.7311486367924936
17.89130682806605 302.9916429329731 0.7350021152784687
17.896534383019464 309.72168835754337 0.743667582068889
17.90176193797288 316.63555491833864 0.7520455484612568
17.906989492926293 323.45710114116565 0.7603838717925374
17.912217047879707 331.0595626565405 0.7692486953826982
17.917444602833122 333.78701830880664 0.7720526153721263
17.922672157786536 333.75492014123546 0.7722727994154135
17.92789971273995 329.8896370678064 0.7677210774759162
17.933127267693365 329.25021961058405 0.765760553897042
17.93835482264678 329.2346076929859 0.7660208901954351
17.943582377600194 325.16203929601977 0.7609807962262461
17.94880993255361 321.0377598112353 0.7567989036464217
17.954037487507023 314.5709926484962 0.7493856317006083
17.959265042460437 311.80485035227304 0.7460473458913268
17.96449259741385 308.9143297392311 0.7433705167558157
17.969720152367266 304.08450240720003 0.7381090041758938
17.97494770732068 300.80540291526285 0.7345067448667698
17.980175262274095 294.09995118926963 0.7259715394366145
17.98540281722751 286.8877265349876 0.7167228460675991
17.990630372180924 282.35809592115356 0.7112109674643906
17.995857927134338 281.10695435338647 0.7106714746716236
18.001085482087753 280.61758878134293 0.7097544757722954
18.006313037041167 277.14350543839777 0.706827986087829
18.01154059199458 273.20897063412605 0.7015713140667462
18.016768146947996 269.0476742433402 0.6952986704334914
18.02199570190141 268.98948441534935 0.694741540969311
18.027223256854825 270.3496095293085 0.6961091856626048
18.03245081180824 271.3762950730003 0.6983837187211663
18.037678366761654 269.3747369815574 0.696047048898327
18.042905921715068 269.0849480645164 0.6950787677026876
18.048133476668482 269.16324831200757 0.6962898057324248
18.053361031621897 269.9260131453272 0.6968749860467945
18.05858858657531 270.41769673905617 0.698029305444055
18.063816141528726 267.68895564853284 0.6949360654209306
18.06904369648214 267.96684748648244 0.6945431246229874
18.074271251435555 269.85460774883467 0.6970657972515238
18.07949880638897 271.8046872421899 0.6992496464026426
18.084726361342383 272.71726813785324 0.6998170847768409
18.089953916295798 272.5457802106891 0.7003832525329682
18.095181471249212 271.7256192420082 0.6990299164248778
18.100409026202627 274.10092690592813 0.7019170550749174
18.10563658115604 281.1727424792879 0.7101513105066068
18.110864136109456 285.17283154139596 0.7146651606420057
18.11609169106287 293.0305525105924 0.7244663516747052
18.121319246016284 297.0363871344216 0.7289322501074926
18.1265468009697 298.52805536816993 0.7300346349074506
18.131774355923113 300.4067969238176 0.7320704317577931
18.137001910876528 304.15196980550957 0.7360671761331523
18.142229465829942 312.59973795405733 0.7456172004819708
18.147457020783357 323.7409467394081 0.7588725003007637
18.15268457573677 336.97278453651643 0.7739052569423532
18.157912130690185 350.7075038239755 0.7892761323652826
18.1631396856436 360.8901801499804 0.8004230372899994
18.168367240597014 372.55849361294764 0.8129668953573074
18.17359479555043 382.5744404954163 0.82425732878445
18.178822350503843 389.6708197745273 0.831567910478827
18.184049905457258 390.71290854076256 0.8325749962185409
18.189277460410672 390.7328544252441 0.832091469668148
18.194505015364086 388.1576349183242 0.8295367813446229
18.1997325703175 383.8052584221594 0.8248784373492927
18.204960125270915 379.5661718025301 0.8202637725093215
18.21018768022433 375.89137595708127 0.8159481729484114
18.215415235177744 373.07252497995484 0.8127595230774476
18.22064279013116 372.7476932062442 0.8123878095732358
18.225870345084573 373.07704031413897 0.8128214992940946
18.231097900037987 375.3975749517254 0.8150041064610647
18.236325454991402 380.3685810641799 0.8201715457096482
18.241553009944816 382.5180799106011 0.8225236149096384
18.24678056489823 384.69934458175015 0.8245750606562544
18.252008119851645 383.8968862006958 0.8242187760470412
18.25723567480506 383.71115870635623 0.8244737959267296
18.262463229758474 377.33967075667715 0.817977973546326
18.26769078471189 368.4380359349595 0.8086007490766332
18.272918339665303 355.50269015780464 0.7938585437157952
18.278145894618717 343.6539361566191 0.7803051787958836
18.28337344957213 333.14447815189453 0.7688940985214916
18.288601004525546 330.76065552680586 0.7660877489604455
18.29382855947896 324.4680092709275 0.7591750315026938
18.299056114432375 319.2472012906444 0.7538670168817226
18.30428366938579 310.3976685002965 0.7442814342030298
18.309511224339204 304.02820294944104 0.7369446694257983
18.314738779292618 298.59026278955986 0.729220290556901
18.319966334246033 293.52018294299614 0.7233039891384372
18.325193889199447 289.26639646551274 0.717530222572088
18.33042144415286 285.60427536736313 0.7141230850211215
18.335648999106276 285.5466053850566 0.7146421850070234
18.34087655405969 283.8370187562696 0.7145463857736519
18.346104109013105 283.8359400604934 0.7141829223430309
18.35133166396652 282.9536231893611 0.7129948721833548
18.356559218919934 281.34976541639946 0.710053413944191
18.361786773873348 281.5472268066619 0.7096436528519061
18.367014328826762 282.15571482625364 0.7101637805757881
18.372241883780177 281.86698960309656 0.7093274286218958
18.37746943873359 284.82051326323966 0.7131051106521896
18.382696993687006 287.1595336090755 0.7162211044306984
18.38792454864042 295.100416292915 0.7280365642986371
18.393152103593835 303.6905522032834 0.7495413111417095
18.39837965854725 316.34059441463245 0.7712046874729057
18.403607213500663 324.9577839632746 0.7872163114556434
18.408834768454078 333.8581257711233 0.8023110330620682
18.414062323407492 338.46020568917055 0.8129430015377757
18.419289878360907 346.3852491679023 0.8255818412637098
18.42451743331432 349.7068640430035 0.8322122073569803
18.429744988267736 347.5799456977568 0.8334031531070781
18.43497254322115 344.3417832546527 0.8327067356534319
18.440200098174564 341.7676525289725 0.8333341457051936
18.44542765312798 339.48361091378933 0.8344404007561785
18.450655208081393 336.1771881696312 0.8326469918079492
18.455882763034808 323.19677169009753 0.8195771389731977
18.461110317988222 318.20541272141753 0.8159459925076828
18.466337872941637 313.9218467263843 0.8133319628193193
18.47156542789505 315.23244384773216 0.8179061884005131
18.476792982848465 314.2134772055126 0.818761523223615
18.48202053780188 312.37503443805025 0.818592617357461
18.487248092755294 312.08659144373166 0.8210275428009852
18.49247564770871 309.73918769065233 0.8196877361577511
18.497703202662123 305.8079947835748 0.817641723955689
18.502930757615538 304.249971924422 0.8168090834825731
18.508158312568952 301.13231640765116 0.8151996340248606
18.513385867522366 300.1348398643042 0.8164270864714224
18.51861342247578 297.83797560856664 0.8144888312426656
18.523840977429195 295.20912317615165 0.8146008893720761
18.52906853238261 294.7805713853383 0.8158767256466877
18.534296087336024 293.867662202482 0.8162961037296198
18.53952364228944 291.1300961287117 0.8146121845235215
18.544751197242853 288.5492389855258 0.8121220233379464
18.549978752196267 289.17003025965016 0.8157037235431223
18.555206307149682 287.2406608169891 0.8155830738091263
18.560433862103096 288.40449889991055 0.8190585872375878
18.56566141705651 288.8784038899945 0.8228551740565458
18.570888972009925 289.8132696575151 0.8255143705097329
18.57611652696334 292.06377467958987 0.8313098930297462
18.581344081916754 293.305351636916 0.8358649597133689
18.58657163687017 293.49784208872137 0.8375872207676232
18.591799191823583 294.69227777478227 0.8413450387063346
18.597026746776997 294.3194512702248 0.840883751417648
18.60225430173041 295.4144707477783 0.8436516290897236
18.607481856683826 298.398478589328 0.8495036671241619
18.61270941163724 299.5271251124775 0.8521823956134769
18.617936966590655 302.6339762736768 0.8585273710912066
18.62316452154407 306.00023315101873 0.8634735056634484
18.628392076497484 307.6578875476529 0.8487588060690131
18.633619631450898 311.71603294063027 0.8459610513805669
18.638847186404313 316.0708175585773 0.844762048981403
18.644074741357727 321.8606235902523 0.8483437980031105
18.64930229631114 323.7738191127133 0.8469192361684362
18.654529851264556 329.224431531303 0.8490651138400923
18.65975740621797 333.35812481704744 0.8518068195971088
18.664984961171385 335.9473979790928 0.8511885285811737
18.6702125161248 335.1060296363635 0.8473411709185563
18.675440071078214 337.87687638453696 0.8485323674509372
18.680667626031628 339.49021183691366 0.8470144484212232
18.685895180985042 342.32752139539514 0.8477524947197461
18.691122735938457 341.366645362711 0.8444900215854224
18.69635029089187 341.8992422981138 0.8428648865273252
18.701577845845286 341.0787787660417 0.8410197000021586
18.7068054007987 340.7957165119826 0.8390834049786391
18.712032955752115 339.89047900069835 0.8363385706428692
18.71726051070553 339.91430351273425 0.8345017028774107
18.722488065658943 338.2179509602057 0.831061208551114
18.727715620612358 336.77922836076146 0.8284128300510037
18.732943175565772 336.5766868108726 0.8267533448545151
18.738170730519187 335.0886208526153 0.8232252034694842
18.7433982854726 338.3002511660426 0.8261880562689367
18.748625840426016 339.1011209130809 0.8261805862912768
18.75385339537943 342.4195543129192 0.8295727797222191
18.759080950332844 343.40156074560804 0.8304048742511669
18.76430850528626 345.218115853028 0.8307491736522792
18.769536060239673 345.05524296360784 0.8297162009487559
18.774763615193088 344.0945741324564 0.8272337020139496
18.779991170146502 341.2974512835992 0.8224709467922432
18.785218725099917 336.2365841531257 0.8151024308592268
18.79044628005333 333.3869798433337 0.8105023189896524
18.795673835006745 329.5561594378533 0.8047632185265104
18.80090138996016 324.6014348049309 0.7978819948510577
18.806128944913574 322.6168933701545 0.7946443794301871
18.81135649986699 319.2962717139416 0.7902442328883788
18.816584054820403 316.441173708555 0.787526285015803
18.821811609773818 311.7633033613953 0.7809778500082706
18.827039164727232 312.0503437007724 0.7811307760900058
18.832266719680646 306.93470307113125 0.7735722498470485
18.83749427463406 302.58092215715396 0.7686744175982111
18.842721829587475 299.27403406484206 0.7649921065532659
18.84794938454089 299.6423666516756 0.7652641193874499
18.853176939494304 302.89606767915285 0.7698964535228662
18.85840449444772 299.0487290291845 0.7647345382609131
18.863632049401133 296.22634613706384 0.7599940049671721
18.868859604354547 291.56432007601217 0.7527006542470515
18.87408715930796 292.3306174551893 0.75252978026521
18.879314714261376 291.0082712962093 0.7509366888515907
18.88454226921479 289.8154263717596 0.7509587798010021
18.889769824168205 288.4111764680248 0.7493481347313969
18.89499737912162 290.5505908877351 0.7519369427243712
18.900224934075034 293.01254459755575 0.7537585641311096
18.90545248902845 292.6871226037177 0.7524818513661446
18.910680043981863 290.2064992987362 0.7495867341271085
18.915907598935277 290.002601591315 0.7481555843187172
18.92113515388869 291.2458791364048 0.7503848300812336
18.926362708842106 294.37692688186905 0.7543145048381175
18.93159026379552 294.60324808640615 0.754520124933204
18.936817818748935 290.7264718505041 0.7493416320261393
18.94204537370235 287.3740236022132 0.743549160067623
18.947272928655764 285.4970138936464 0.7400579136651401
18.952500483609178 287.0748659909171 0.7421702279980423
18.957728038562593 289.51567660207144 0.7449653569851271
18.962955593516007 289.6715538451554 0.745255448720924
18.96818314846942 287.0229410829984 0.7414217820561949
18.973410703422836 284.50374109757695 0.7370054896612088
18.97863825837625 284.96328972287705 0.7371782298261476
18.983865813329665 288.68205571723246 0.7412789091886279
18.98909336828308 291.86819800883944 0.7464086624231754
18.994320923236494 297.8733845457982 0.7552699137145665
18.999548478189908 312.23455735575016 0.7735107542632659
19.004776033143322 311.5481813568512 0.7726377367839264
19.010003588096737 312.14279373362905 0.7722868970358864
19.01523114305015 298.4331363650499 0.7544621541879651
19.020458698003566 295.5191134505498 0.7497087782376162
19.02568625295698 286.9359265981469 0.7379570232701406
19.030913807910395 280.37269156893666 0.7303930644269645
19.03614136286381 282.56845669308154 0.7343225716845684
19.041368917817223 281.91082795678795 0.7336551959237623
19.046596472770638 278.4607687297438 0.7268699405293867
19.051824027724052 275.3243942668095 0.7210855893870822
19.057051582677467 275.95317652968555 0.7213954612701079
19.06227913763088 276.17560057277933 0.7216773318743344
19.067506692584296 274.26061714883224 0.7194818240094579
19.07273424753771 270.1823464729972 0.7130833195911737
19.077961802491124 266.33934724773775 0.7078060337058841
19.08318935744454 267.26167173047406 0.7086077096426693
19.088416912397953 267.8544966932868 0.7092784641688641
19.093644467351368 268.0281495483049 0.7093675714603392
19.098872022304782 268.8646296454591 0.7110366973995199
19.104099577258197 268.8078363633731 0.7113587190780986
19.10932713221161 268.4429665901991 0.7105646339222135
19.114554687165025 267.5124434149634 0.7100504809609997
19.11978224211844 265.93902453746443 0.7097116869268518
19.125009797071854 266.2897394439304 0.710319623896338
19.13023735202527 266.56317341043615 0.7097287425268195
19.135464906978683 267.93806440971724 0.7104089186353044
19.140692461932098 265.20192736500945 0.7053416584430304
19.145920016885512 266.95911069968435 0.708832944301286
19.151147571838926 265.9328190073333 0.7068068511424233
19.15637512679234 268.4259998524489 0.7094705139149269
19.161602681745755 268.4560375213755 0.7095295847982025
19.16683023669917 269.762962814768 0.7111890769882785
19.172057791652584 269.25938520010254 0.711814935651491
19.177285346606 269.4198396975418 0.7118961172082603
19.182512901559413 270.3425569200952 0.7128779248834733
19.187740456512827 269.37624763812477 0.7114225496530483
19.19296801146624 268.3148974518056 0.709095912941693
19.198195566419656 264.0478666949391 0.7031988942383605
19.20342312137307 262.7189017478691 0.70092756799818
19.208650676326485 260.99887364025415 0.6981650340493832
19.2138782312799 262.82982693108283 0.7003819319531535
19.219105786233314 263.58273251048234 0.7012559180605501
19.22433334118673 263.81738256385046 0.7027661876231458
19.229560896140143 262.8343653521945 0.7027592921995811
19.234788451093557 264.49331944474704 0.7042611950509536
19.24001600604697 266.1520732621318 0.7067493803935304
19.245243561000386 269.48796038496107 0.7101257907101163
19.2504711159538 269.97173605062 0.7103106726449528
19.255698670907215 270.1523743199171 0.7098561155063916
19.26092622586063 268.9703926079321 0.7080993728148528
19.266153780814044 268.50311840004025 0.707386723539077
19.271381335767458 268.79646913839537 0.70731228546165
19.276608890720873 269.225635482586 0.7070939738773897
19.281836445674287 272.8026768723562 0.7122464812348803
19.2870640006277 276.03912726641926 0.7167870932234504
19.292291555581116 278.5512219320183 0.7197197674698597
19.29751911053453 277.893513246873 0.7189565200948661
19.302746665487945 279.34186130876 0.7198659732461868
19.30797422044136 282.3846474910482 0.7249638207248772
19.313201775394774 286.43125527479594 0.7302852617036664
19.318429330348188 287.67241944369283 0.7315131593338705
19.323656885301602 289.7918901435012 0.7332690939523862
19.328884440255017 290.84812463766843 0.7336616812931893
19.33411199520843 294.35963073066915 0.7374937951782751
19.339339550161846 295.925174576932 0.7394967987289864
19.34456710511526 298.23362992662635 0.7412767321118489
19.349794660068675 302.35062994856486 0.7461138724142358
19.35502221502209 304.732277947194 0.7495069548309253
19.360249769975503 307.6746960219494 0.7538264705647961
19.365477324928918 306.7367654288888 0.7527803685044575
19.370704879882332 306.63459534541255 0.7512923576681867
19.375932434835747 307.2696802668478 0.7508991576566911
19.38115998978916 308.1116094787576 0.7514717873609899
19.386387544742576 311.0111384278346 0.7548772188346717
19.39161509969599 312.1865222151308 0.7563413612466164
19.396842654649404 314.0776005906972 0.7584408606305586
19.40207020960282 318.9280879102735 0.7643747482922763
19.407297764556233 324.1122470368391 0.7712074809915904
19.412525319509648 325.3676658157842 0.7723903037880984
19.417752874463062 325.1673157256742 0.771728973208821
19.422980429416477 325.77604683896914 0.7721363116801625
19.42820798436989 323.5922391885519 0.7692088650535007
19.433435539323305 320.70493435476703 0.7657575988001608
19.43866309427672 318.55109160162175 0.7626890204794142
19.443890649230134 318.62714787319015 0.7636583349652533
19.44911820418355 320.14637729902563 0.7664020838575295
19.454345759136963 321.6214896742233 0.7680331984604364
19.459573314090377 326.2692974441978 0.7731173612037247
19.464800869043792 328.0092235156018 0.7739535723230796
19.470028423997206 327.87529313017916 0.7729579358363482
19.47525597895062 324.4762241144593 0.7684732915779837
19.480483533904035 321.3611069488066 0.764086634686426
19.48571108885745 321.02956791701683 0.7641837500440335
19.490938643810864 323.8529741005612 0.7676214035757276
19.49616619876428 323.96776300281977 0.7683762510084483
19.501393753717693 321.731676805183 0.7659863019040551
19.506621308671107 319.32577561450097 0.7625213332589071
19.51184886362452 319.01659504471354 0.7614061429775676
19.517076418577936 318.1625873885629 0.7605177847152726
19.52230397353135 319.058315315046 0.7616141455859766
19.527531528484765 324.70397775030784 0.7683740048370513
19.53275908343818 329.17892263450784 0.7734636113749183
19.537986638391594 329.9392813070812 0.7744199430479415
19.54321419334501 331.1582296796827 0.7759384041564997
19.548441748298423 332.4856170821609 0.7769297792575491
19.553669303251837 333.9803894836939 0.7782677930291879
19.55889685820525 336.94480664186386 0.7819047058714321
19.564124413158666 341.4766228072231 0.7867306739486856
19.56935196811208 345.70854757181957 0.7921199211741211
19.574579523065495 346.30049651354335 0.7927993141065227
19.57980707801891 342.32105194953255 0.7883934047323166
19.585034632972324 339.86199522358385 0.7861547244523754
19.590262187925738 340.50851386501046 0.7860023662825224
19.595489742879153 345.49442500953734 0.79122748646274
19.600717297832567 350.58994284917634 0.7963649945133028
19.60594485278598 356.9759381454418 0.8033939783907752
19.611172407739396 361.19987959572177 0.8079681034814143
19.61639996269281 364.61721088223123 0.8116881178990195
19.621627517646225 367.06319808011193 0.814459203178214
19.62685507259964 368.9689277240724 0.8169293278260674
19.632082627553054 372.46564374429954 0.820857480401787
19.637310182506468 374.5831967701775 0.8232992535452642
19.642537737459882 376.6177932073329 0.8252354271448957
19.647765292413297 379.63083344514774 0.8283324540228318
19.65299284736671 381.11519375725146 0.8297617714140805
19.658220402320126 379.89765688434625 0.8281658942235199
19.66344795727354 379.503475976377 0.8274492288270705
19.668675512226955 379.68872437631956 0.8273146243660225
19.67390306718037 380.2892833132832 0.8277543408487215
19.679130622133783 382.43074280600473 0.830620800636818
19.684358177087198 385.0780977491853 0.8340003886436493
19.689585732040612 387.7852007145914 0.8368909036694931
19.694813286994027 388.26399680585587 0.8370184298238383
19.70004084194744 385.3817349312818 0.8338189329982549
19.705268396900856 380.67192686411835 0.8283609776934594
19.71049595185427 378.9383489485473 0.8270975938978784
19.715723506807684 378.9476568094267 0.8266008759763428
19.7209510617611 379.7418615883343 0.8279685512103614
19.726178616714513 376.85383180299766 0.8248903425692815
19.731406171667928 374.96233071660265 0.8222921622118503
19.736633726621342 370.8000734500631 0.8180106840635994
19.741861281574757 367.3622240491585 0.8138520496319899
19.74708883652817 363.5119336855813 0.8096045025791402
19.752316391481585 359.36735094694404 0.8047353072474193
19.757543946435 355.22505825642565 0.7997709398654147
19.762771501388414 352.9790081113302 0.7978178689898474
19.76799905634183 347.78408957053404 0.7926246280871982
19.773226611295243 349.8728796411857 0.795728182069286
19.778454166248657 347.7223642532386 0.7933191683770029
19.783681721202072 348.9096490855715 0.7942409609286658
19.788909276155486 345.7755994085074 0.790216078248303
19.7941368311089 340.31897045634213 0.783456674372114
19.799364386062315 337.948278169073 0.7808731366922048
19.80459194101573 334.0612058954246 0.7765403008094169
19.809819495969144 333.8621981498687 0.7759388518231038
19.81504705092256 331.9468466095132 0.7736742873246372
19.820274605875973 332.4298568210985 0.774224438718897
19.825502160829387 330.09208550387865 0.7711739046799198
19.8307297157828 327.86534777010775 0.7685231973389633
19.835957270736216 326.5326885280599 0.7673954473750092
19.84118482568963 327.80593861889776 0.7694348055327841
19.846412380643045 329.44368439832004 0.7718092153542311
19.85163993559646 330.87490011739897 0.7721765285257056
19.856867490549874 331.69504314669314 0.7732287421101889
19.86209504550329 331.49919524835 0.7728886143898619
19.867322600456703 329.15475922965845 0.770815743214759
19.872550155410117 329.0527167414457 0.7707225509577444
19.87777771036353 328.5846090163375 0.769222812121154
19.883005265316946 330.49436412433334 0.7710767984563414
19.88823282027036 328.186467726922 0.7682756734295637
19.893460375223775 324.1694085009565 0.7633467812693655
19.89868793017719 320.05422968096025 0.7585943251288454
19.903915485130604 319.2701930418835 0.7581284174509832
19.909143040084018 318.32407735006564 0.7571688334033936
19.914370595037433 322.2255209786334 0.7622610694649927
19.919598149990847 320.0699196969134 0.7592013916699089
19.92482570494426 319.0693428740706 0.7581154697213828
19.930053259897676 315.3453929249055 0.7533628432489959
19.93528081485109 314.0542601152774 0.7515919759326318
19.940508369804505 312.98615910902794 0.7504458084665208
19.94573592475792 315.28303246880733 0.7526013599840622
19.950963479711334 316.47669103040516 0.7542026415581743
19.956191034664748 318.14311145901456 0.7568256413166351
19.961418589618162 316.17036669949465 0.7542498460026251
19.966646144571577 311.32477786181374 0.7484170153401164
19.97187369952499 308.1232082157011 0.7434655443727137
19.977101254478406 307.0837737702627 0.741912360919186
19.98232880943182 310.56451355368034 0.7462804783383052
19.987556364385235 312.98190861685464 0.7499765222283665
19.99278391933865 314.7486998004779 0.7529333410434529
19.998011474292063 317.52225714781855 0.7566985042169303
20.003239029245478 321.17473428297274 0.7606235603408668
20.008466584198892 325.40056734185526 0.7654373288699878
20.013694139152307 331.1737239874195 0.7711469786156362
20.01892169410572 337.62771757358746 0.7780156232994871
20.024149249059136 346.9006577324115 0.7884086164118392
20.02937680401255 353.7840977692357 0.7957509656099456
20.034604358965964 357.97427832841595 0.8001513794607522
20.03983191391938 359.54984381486486 0.8013598420531781
20.045059468872793 358.87827273889377 0.8005432383763006
20.050287023826208 355.3806898986761 0.7972464107944669
20.055514578779622 350.38228794234647 0.7917346980987124
20.060742133733036 345.74112450175596 0.7870136680063411
20.06596968868645 341.58204023156645 0.7828412277479331
20.071197243639865 336.2137529967338 0.7765461137756041
20.07642479859328 330.52049213466876 0.7707994930420995
20.081652353546694 326.5591878863187 0.7664201581755511
20.08687990850011 325.1011466047847 0.7641561366168085
20.092107463453523 323.3757938477187 0.761821637073673
20.097335018406937 325.9701899440129 0.7644937934808571
20.102562573360352 327.9970107194915 0.7671345490287398
20.107790128313766 326.90868643667034 0.7662747697288335
20.11301768326718 323.78176722990463 0.7629228996597531
20.118245238220595 322.0281957869098 0.7611173807870183
20.12347279317401 323.1939438328231 0.7623289741129424
20.128700348127424 322.51845637490305 0.761414432227379
20.13392790308084 323.03848557538413 0.7612027781850782
20.139155458034253 325.202336144024 0.7623709952773573
20.144383012987667 328.10910224862505 0.765713671353859
20.14961056794108 329.19159309506426 0.7674271169970835
20.154838122894496 332.528457531905 0.7718798557971716
20.16006567784791 333.7840930738497 0.7735307932346147
20.165293232801325 331.18024429294104 0.7701954961242173
20.17052078775474 327.3585000089496 0.7660872191859434
20.175748342708154 323.6140803043196 0.7616815931429033
20.18097589766157 321.70363364892853 0.7593978896269751
20.186203452614983 321.07690448478826 0.7581892019408208
20.191431007568397 317.77831849950854 0.7543086370152297
20.19665856252181 314.59492409266255 0.7505454216304408
20.201886117475226 310.16638985667345 0.7450981310022537
20.20711367242864 306.7798710907731 0.7411322538349845
20.212341227382055 302.68943876707914 0.7369273013737947
20.21756878233547 299.0363873812769 0.7326887353935663
20.222796337288884 294.24809160358535 0.7272501607313783
20.228023892242298 292.810374892345 0.7257687234496062
20.233251447195713 290.7589750684337 0.7231503549629275
20.238479002149127 289.4958013467309 0.721663159738776
20.24370655710254 290.61878005501626 0.7216116407638948
20.248934112055956 292.8056381746546 0.7241203294539676
20.25416166700937 296.0739643741518 0.7285818445078408
20.259389221962785 295.78190166112563 0.7292511897958177
20.2646167769162 296.1945574480577 0.7303411394743895
20.269844331869614 293.1101516855793 0.7263577631012563
20.275071886823028 291.5688078806037 0.7245938436634336
20.280299441776442 287.49485271391904 0.7190153943281988
20.285526996729857 285.15840554023026 0.7161567771247415
20.29075455168327 285.9581306288459 0.7163421264316074
20.295982106636686 285.2433809702379 0.7161787304742178
20.3012096615901 289.23486159992956 0.72049009802588
20.306437216543515 290.3555322582871 0.721964686493546
20.31166477149693 295.1389300420152 0.7281061876681155
20.316892326450343 293.2867764302226 0.7258651579265079
20.322119881403758 288.9149975709353 0.7213576767963925
20.327347436357172 284.9731490087145 0.7157592368423401
20.332574991310587 284.4809368162854 0.7153772011637467
20.337802546264 288.1797948095717 0.7192753011395644
20.343030101217416 288.64896245852793 0.7205039626344933
20.34825765617083 288.186667023804 0.7197708632702479
20.353485211124244 284.7836170587769 0.714900755815657
20.35871276607766 282.7852263854123 0.7124290589240235
20.363940321031073 284.37913833010816 0.7148407259980369
20.369167875984488 289.2391337559045 0.7210894098085554
20.374395430937902 291.79157104445653 0.7232220871961519
20.379622985891316 293.25036192658854 0.7245377779678416
20.38485054084473 289.5669071786604 0.7200435530169961
20.390078095798145 286.3756462635186 0.716733216727734
20.39530565075156 286.5450739564552 0.7160038129856292
20.400533205704974 287.57762882869827 0.7172711858531937
20.40576076065839 288.27679419607034 0.7181983170694343
20.410988315611803 286.1581296463042 0.7165375967356551
20.416215870565217 285.6885278816777 0.7166150923418246
20.421443425518632 284.6568754671839 0.7146530680868878
20.426670980472046 284.08553172968436 0.7144418551094496
20.43189853542546 284.6729416867935 0.7166321633100974
20.437126090378875 285.54969467302243 0.7177252534655789
20.44235364533229 287.03192516408103 0.7201254359788031
20.447581200285704 287.42351418589755 0.7195503388414012
20.45280875523912 287.26458191398217 0.718963588251707
20.458036310192533 289.7895596325622 0.7223773078623665
20.463263865145947 289.3704835792671 0.7202500746366718
20.46849142009936 288.04842032474517 0.7200242907387616
20.473718975052776 283.8460094888443 0.7146420115894964
20.47894653000619 284.78770108472463 0.7157570963234826
20.484174084959605 283.8388286555764 0.7135664808919492
20.48940163991302 286.58945545979304 0.7159364924757313
20.494629194866434 282.47559265751016 0.7102122291234292
20.49985674981985 281.60900887190303 0.7096609378580256
20.505084304773263 281.3096138561633 0.70961534143278
20.510311859726677 283.20323615784616 0.7126828026656697
20.51553941468009 285.34317009437785 0.7150891982532463
20.520766969633506 285.67563681399173 0.7146320113744148
20.52599452458692 284.01898908371015 0.7128976830258659
20.531222079540335 284.6954832671988 0.7119918380447559
20.53644963449375 283.17310457092594 0.7097698108926871
20.541677189447164 281.2922428857232 0.7073120941888169
20.546904744400578 278.3944581141395 0.7039728800755121
20.552132299353993 279.96490035556724 0.7066878008797934
20.557359854307407 283.3663717963219 0.71066025501484
20.56258740926082 287.53862696835705 0.7163726043582144
20.567814964214236 288.1794380296941 0.7177190224695091
20.57304251916765 285.49683769035306 0.714321305813042
20.578270074121065 285.97952205917187 0.7150506221639364
20.58349762907448 285.34036536200483 0.7142126707521456
20.588725184027894 286.05367454224165 0.7162940480423786
20.593952738981308 285.65463669755144 0.7158162538140858
20.599180293934722 287.3275077060474 0.7173915028443826
20.604407848888137 285.3238830948624 0.7151550025442993
20.60963540384155 286.2378164114429 0.7163298518137292
20.614862958794966 282.2730484145282 0.7116484630727191
20.62009051374838 281.3856202060372 0.7107273093759781
20.625318068701795 282.5446215642556 0.7123113332267315
20.63054562365521 283.164065376246 0.7127417907429925
20.635773178608623 281.6520461173667 0.7098645423678016
20.641000733562038 279.34114154786965 0.7057375903384548
20.646228288515452 278.1095587485264 0.7043198779487849
20.651455843468867 282.52251384836137 0.7099276831728739
20.65668339842228 283.3511402668406 0.7114542144250094
20.661910953375695 283.7934354756115 0.7118289569592101
20.66713850832911 284.58248686997035 0.7134556689915672
20.672366063282524 284.87932242987483 0.7144941039481411
20.67759361823594 287.3962616844798 0.7176478165546527
20.682821173189353 287.1887059956801 0.7168296966876634
20.688048728142768 285.79125933559175 0.7144952044292295
20.693276283096182 284.83572590815186 0.713055555149212
20.698503838049596 285.7164988594396 0.7148608239351572
20.70373139300301 287.69711400531946 0.7163444287590783
20.708958947956425 286.89463081281815 0.7153300453392009
20.71418650290984 285.10465554760805 0.7130261802174506
20.719414057863254 284.6582610042061 0.7119804314838011
20.72464161281667 285.978766401065 0.7137321122306317
20.729869167770083 289.682562861829 0.7182157054434913
20.735096722723497 289.6156930304193 0.7178584059715172
20.740324277676912 290.8200414237384 0.719328404888285
20.745551832630326 288.4637048732325 0.7157219946379088
20.75077938758374 287.5215978372322 0.7158240992256835
20.756006942537155 287.65832454860794 0.715659707956022
20.76123449749057 290.8932138443155 0.7208126594353325
20.766462052443984 291.71984672211 0.7214477131349679
20.7716896073974 293.7088525860134 0.7238762163087971
20.776917162350813 291.79989614135997 0.720985892447872
20.782144717304227 290.37702614214004 0.7184357481983178
20.78737227225764 291.27316543977173 0.7185614693516658
20.792599827211056 290.8976759869572 0.7186563057906383
20.79782738216447 292.689707262449 0.7211152000413599
20.803054937117885 295.41558135797254 0.7245708973339182
20.8082824920713 300.25684292249343 0.7300105260890104
20.813510047024714 303.18565892131335 0.7326522779635128
20.81873760197813 304.5458977302167 0.7342792698666389
20.823965156931543 302.86074424226086 0.7320364902707729
20.829192711884957 301.9075440765149 0.7302435807700678
20.83442026683837 301.8385160950713 0.7300891138992452
20.839647821791786 304.28446034404925 0.7331876950570566
20.8448753767452 305.70095784418305 0.7356685217309792
20.850102931698615 303.93780362690825 0.7334097006913936
20.85533048665203 302.63632502264846 0.7321599173534742
20.860558041605444 301.516695381493 0.731302772156467
20.865785596558858 302.95924499561664 0.7326168510683783
20.871013151512273 304.4036263544261 0.7339267259578656
20.876240706465687 301.939289758521 0.7305882277120151
20.8814682614191 300.4846486125395 0.7289304116699827
20.886695816372516 296.04926641058216 0.7241834969686183
20.89192337132593 295.92984952369574 0.7239627693541617
20.897150926279345 293.121532100676 0.7203414502379056
20.90237848123276 295.8913788597263 0.723983611612932
20.907606036186174 295.90252011579025 0.7235129598926537
20.912833591139588 296.40001484554233 0.7240736448258269
20.918061146093002 293.38005230203504 0.7202707654692384
20.923288701046417 292.8307294291192 0.7202083940927221
20.92851625599983 294.0566910124823 0.7215774278597783
20.933743810953246 295.66859842638524 0.7238543925443325
20.93897136590666 296.94860138350276 0.7256530432007089
20.944198920860075 289.2567948358994 0.7172330934825993
20.94942647581349 285.5073144564477 0.71379509756059
20.954654030766903 284.2034385463 0.71176641759069
20.959881585720318 290.16353347909853 0.7189197371820265
20.965109140673732 294.4892314149048 0.72278135147145
20.970336695627147 295.4603242547987 0.7237733606009139
20.97556425058056 293.20172482320464 0.7215131993172482
20.980791805533975 287.5572174007409 0.7149207020495965
20.98601936048739 284.7005612110205 0.7122510059639442
20.991246915440804 284.3684911507893 0.7113291156101501
20.99647447039422 282.03642311191413 0.7084986102173153
21.001702025347633 280.45318128261687 0.7065817688554292
21.006929580301048 279.34280160687473 0.7054216976367517
21.012157135254462 277.90979340447814 0.7036965760225522
21.017384690207876 276.49645051868185 0.7017963475669999
21.02261224516129 273.04477396465154 0.6964989642747295
21.027839800114705 272.79839183991544 0.6961879569768957
21.03306735506812 271.7388494323199 0.6939780387364692
21.038294910021534 272.26961688561136 0.6952653179770893
21.04352246497495 272.13016980783965 0.69633408012661
21.048750019928363 273.47209227827904 0.6988541400302822
21.053977574881777 273.1716926436804 0.6986060088010062
21.059205129835192 274.66573107335796 0.6992550161478559
21.064432684788606 276.26398275154884 0.7006588120260409
21.06966023974202 273.555519484182 0.6964215854174024
21.074887794695435 268.23828294525566 0.6898602983523762
21.08011534964885 264.7456649907748 0.6868252945775393
21.085342904602264 265.3112256469858 0.6879847997292867
21.09057045955568 267.9538364450185 0.6906794030467778
21.095798014509093 270.96081116045514 0.6933760292514037
21.101025569462507 273.7230574068896 0.6950091378340391
21.10625312441592 275.6962878058998 0.6979494144754749
21.111480679369336 273.4180323978942 0.69445353363164
21.11670823432275 270.2494605395858 0.6907477766978228
21.121935789276165 266.1019716575931 0.6858428175229372
21.12716334422958 266.5123197922844 0.6855247548471879
21.132390899182994 269.57421384536286 0.6893888963302285
21.13761845413641 276.7655911802585 0.698331847644847
21.142846009089823 278.62987007887716 0.7010825055788615
21.148073564043237 276.47250559079606 0.6976299864755483
21.15330111899665 272.0068335171409 0.6898154667272857
21.158528673950066 271.6527822092377 0.6896611701553577
21.16375622890348 270.7825607002279 0.6882568893886392
21.168983783856895 269.73716089107705 0.6875436285568663
21.17421133881031 269.9797562793466 0.6876776861842797
21.179438893763724 268.31869316997444 0.6853482566732818
21.184666448717138 267.82605799794237 0.6859196966650553
21.189894003670553 267.0859192433376 0.6847826835851377
21.195121558623967 269.9278165946493 0.6879444705289831
21.20034911357738 274.452221546815 0.6926804504651916
21.205576668530796 273.9297719383642 0.6914815717409091
21.21080422348421 271.2010469914683 0.6881496128630019
21.216031778437625 269.17591732959704 0.685528960645218
21.22125933339104 267.6228073162393 0.6831572619522099
21.226486888344454 266.049397209267 0.6812906667607621
21.231714443297868 264.9121171631987 0.6796121970216668
21.236941998251282 263.9635277923212 0.6787523623031713
21.242169553204697 266.79429234295316 0.6827099267255948
21.24739710815811 267.3360389538539 0.6830100398904585
21.252624663111526 267.58512007436417 0.6840552208713423
21.25785221806494 268.49399520322135 0.6836942031499728
21.263079773018355 270.0148703558621 0.6845270086175266
21.26830732797177 267.55727181389796 0.6813003093030355
21.273534882925183 263.7685279615239 0.6763732890664631
21.278762437878598 261.1806347006072 0.674107146251866
21.283989992832012 260.9746857418242 0.6806619189548134
21.289217547785427 260.22613509818683 0.6905097524143625
21.29444510273884 258.72520355424064 0.694778827083943
21.299672657692255 257.6446018761623 0.6991679252874445
21.30490021264567 264.141918812929 0.7125038598156619
21.310127767599084 267.49032254938555 0.7209646582365877
21.3153553225525 267.89909057179557 0.7250380470653233
21.320582877505913 263.0627011145466 0.7214008658102234
21.325810432459328 258.6294812794022 0.7166365942838326
21.331037987412742 256.9938667484826 0.7164044249430623
21.336265542366156 259.4518298445374 0.7234396240768979
21.34149309731957 260.52164573931645 0.7275719958965441
21.346720652272985 261.0859274949499 0.7315959890237951
21.3519482072264 260.1868192001695 0.7324603536833377
21.357175762179814 260.3588847658151 0.7340437084558431
21.36240331713323 258.4234398287217 0.7330144999733552
21.367630872086643 258.89330747142515 0.7360470958772555
21.372858427040057 257.86958464240985 0.7375566090403783
21.378085981993472 260.02885666328694 0.7432262339537883
21.383313536946886 259.4861871654359 0.7450932319041067
21.3885410919003 258.5590624639107 0.7454517216407975
21.393768646853715 259.76427605149536 0.7485350788077242
21.39899620180713 260.9277446946083 0.7516316836371975
21.404223756760544 262.12698585533417 0.7551967369882235
21.40945131171396 262.4729488236381 0.7587200115341504
21.414678866667373 262.5899144833097 0.7611679762324046
21.419906421620787 261.00316819702596 0.7614262906354222
21.4251339765742 260.57955197127 0.7634846108023914
21.430361531527616 257.4630262747433 0.7618392665302852
21.43558908648103 258.49299483150895 0.7665626001653028
21.440816641434445 258.58151481138447 0.7687218564479951
21.44604419638786 259.16013895100133 0.7703069024526688
21.451271751341274 258.4575194301663 0.7700417984271198
21.45649930629469 262.30685829672717 0.7775958971497972
21.461726861248103 266.21346978317723 0.7845018397724625
21.466954416201517 268.82326679607576 0.7890814564818837
21.47218197115493 266.21150488351384 0.7849586529137834
21.477409526108346 263.43533306224543 0.7828955208313669
21.48263708106176 265.00979199629876 0.7876702522803524
21.487864636015175 268.5055851219036 0.7959558541622823
21.49309219096859 268.28238252268363 0.7972897582463656
21.498319745922004 265.9556554337882 0.7958987563004029
21.503547300875418 263.7687394636144 0.7950696812203427
21.508774855828833 265.59784064149125 0.7962665008613244
21.514002410782247 266.85593299273614 0.7794811671526061
21.51922996573566 264.9170705643021 0.7676110632933152
21.524457520689076 263.6187988008716 0.7587470507746572
21.52968507564249 263.75399695911227 0.7543045104330154
21.534912630595905 264.4438775535443 0.750107179021033
21.54014018554932 269.66487188296134 0.7546981661586049
21.545367740502734 272.5850298880442 0.7564027482967184
21.550595295456148 273.02140530819304 0.7548843112066957
21.555822850409562 269.35931648585364 0.7479602924585024
21.561050405362977 268.7284555816711 0.7459259066233158
21.56627796031639 269.17495969982787 0.7449997912024618
21.571505515269806 273.1864672242764 0.7494071737494498
21.57673307022322 275.2826243981782 0.7494775549525933
21.581960625176634 277.52929404964476 0.750726337854164
21.58718818013005 275.8883961661982 0.7469150632336357
21.592415735083463 277.8677287850716 0.7478096812422909
21.597643290036878 280.8399265480146 0.7507361669503506
21.602870844990292 282.38436677750576 0.750185820968847
21.608098399943707 279.88028804310375 0.7445098693056638
21.61332595489712 276.79359857270316 0.7389945232338454
21.618553509850535 276.3045075309871 0.7376812956447951
21.62378106480395 274.6493685169406 0.7356616495908543
21.629008619757364 276.28314351244995 0.7369022028296006
21.63423617471078 275.7977432533143 0.7362533928207402
21.639463729664193 277.278573856516 0.7365528426486346
21.644691284617608 277.92519103778056 0.7370832361198835
21.649918839571022 277.9154077343035 0.7357523132554296
21.655146394524436 278.87427368271943 0.7373194458296107
21.66037394947785 278.9848626964518 0.736145463297321
21.665601504431265 280.8994009261485 0.7382799948336022
21.67082905938468 281.7778944305532 0.7383577777508863
21.676056614338094 284.4894307839561 0.7407935563914387
21.68128416929151 283.7949970171918 0.7388207824808347
21.686511724244923 285.80680154036105 0.7405984554120046
21.691739279198337 283.3870865109477 0.7372613959996807
21.696966834151752 284.0609471742638 0.7369505536533902
21.702194389105166 285.26630804517026 0.7378503608500024
21.70742194405858 286.0076042222272 0.7386009575022409
21.712649499011995 287.3783186766704 0.7402171854028515
21.71787705396541 288.9088726904522 0.7410505925213073
21.723104608918824 292.6664209754605 0.7454197944333051
21.72833216387224 293.88594897745145 0.7465504385685762
21.733559718825653 293.2659276127339 0.7468433459568876
21.738787273779067 294.64834281985117 0.7475474152643022
21.74401482873248 297.3229014092198 0.7499433754099223
21.749242383685896 297.94508196902984 0.750274778461966
21.75446993863931 298.76360581208564 0.7515937436003626
21.759697493592725 297.6800036444082 0.7501640965711192
21.76492504854614 299.6543715332723 0.7514643139892777
21.770152603499554 301.8398104454247 0.7538100685576504
21.77538015845297 302.7120655061852 0.7547997380972077
21.780607713406383 304.0466293476614 0.7567305065205279
21.785835268359797 306.2876812414731 0.7594629182585443
21.79106282331321 306.38953591761344 0.7589669589408898
21.796290378266626 307.844399835604 0.760503043431311
21.80151793322004 308.3278756671259 0.760443500150629
21.806745488173455 311.8585650139623 0.7638948525604251
21.81197304312687 314.60354822543303 0.7663169821745752
21.817200598080284 318.080206837095 0.7704658212525018
21.822428153033698 323.51735090917316 0.777245441403955
21.827655707987113 324.63083666362616 0.7791400426889963
21.832883262940527 326.7208629530658 0.7819956790096079
21.83811081789394 329.00349230467236 0.7850605322770733
21.843338372847356 333.4457050837909 0.7908173036064996
21.84856592780077 335.6967788761235 0.792884090201991
21.853793482754185 333.8507286202048 0.7899723383951464
21.8590210377076 332.28701671667875 0.7871991802547014
21.864248592661014 330.1811237754294 0.7844536700603862
21.869476147614428 329.68096148467953 0.7834505296255959
21.874703702567842 327.51334310735325 0.7805210793747551
21.879931257521257 326.2289253897967 0.7789465816433755
21.88515881247467 325.8280006515544 0.7788817809230412
21.890386367428086 322.16692765623196 0.7750633795817056
21.8956139223815 314.8459115660212 0.7669503150725719
21.900841477334914 308.9958747561063 0.7581783127114451
21.90606903228833 306.9812003160889 0.7558607021205692
21.911296587241743 308.7505361855523 0.7569253653507949
21.916524142195158 309.36385549441434 0.758419921788018
21.921751697148572 308.0923678123891 0.7571299643859147
21.926979252101987 305.49021503373496 0.7531922359737092
21.9322068070554 306.96725332120866 0.7541865078224459
21.937434362008815 310.41140915022277 0.7586722873494394
21.94266191696223 312.0103477506663 0.7612107311704155
21.947889471915644 307.4705587551025 0.7571704196150505
21.95311702686906 306.013034275112 0.7548044832615043
21.958344581822473 304.08158177887697 0.7519070561488057
21.963572136775888 306.2364002838272 0.7524382791487955
21.968799691729302 304.3669873301943 0.7495031894445363
21.974027246682716 306.42358345954364 0.751470628399604
21.97925480163613 309.4315398789634 0.7550254806118482
21.984482356589545 311.49692022244403 0.7580029702544269
21.98970991154296 308.9112511501215 0.75513035348811
21.994937466496374 306.56836109314276 0.7515217713311773
22.00016502144979 305.9534526228957 0.7505211891959167
22.005392576403203 306.41648518663067 0.7500209383922282
22.010620131356617 306.22588697726303 0.750069074844636
22.015847686310032 309.48247147770525 0.7539576680257006
22.021075241263446 312.6158364851815 0.7573754400890416
22.02630279621686 315.50331680471743 0.7609601416626075
22.031530351170275 316.35629324069305 0.7610123258110155
22.03675790612369 313.9944381203207 0.759406395344718
22.041985461077104 313.48190364373926 0.759339754337334
22.04721301603052 314.26187431369164 0.7601885130712076
22.052440570983933 318.45100308947656 0.7648818473973965
22.057668125937347 321.2833730984719 0.766460812506057
22.06289568089076 323.26489889826104 0.7681426871657352
22.068123235844176 323.58069116658845 0.7682142213067447
22.07335079079759 319.01263191241344 0.7626934226294254
22.078578345751005 315.8987198313336 0.7596080139039489
22.08380590070442 314.93351504341393 0.7586200703988758
22.089033455657834 316.00243643701737 0.7599345714981289
22.09426101061125 317.02125780462313 0.7623553327934265
22.099488565564663 317.6491378574528 0.7626747118001078
22.104716120518077 315.41356563825536 0.7602517957505607
22.10994367547149 316.8961493602135 0.7609154409418158
22.115171230424906 316.38324135409135 0.7592814968996823
22.12039878537832 316.5689925781636 0.7597004963314447
22.125626340331735 317.4832363951192 0.7605729112646836
22.13085389528515 312.9746951622579 0.7562150970484088
22.136081450238564 309.65044574026786 0.7523676380576435
22.141309005191978 305.2968156822821 0.7478025509188817
22.146536560145393 302.6695611724826 0.744007699869435
22.151764115098807 302.846639089917 0.7435343630266411
22.15699167005222 302.0932682723323 0.7418382619746836
22.162219225005636 301.39144761655496 0.7408633598334141
22.16744677995905 302.61336458524994 0.7418185853533128
22.172674334912465 306.33591141910784 0.7468772567595918
22.17790188986588 310.91610905242584 0.7515787611268567
22.183129444819293 310.73436617355543 0.7521349362439959
22.188356999772708 308.7148089944082 0.7488982847765896
22.193584554726122 308.2562057959038 0.7483852348759358
22.198812109679537 309.15810857779326 0.7490482642510388
22.20403966463295 310.41985217915385 0.7504743114663853
22.209267219586366 312.26370958693013 0.7531955829402064
22.21449477453978 309.21622873396313 0.7492584449744599
22.219722329493194 308.78794442041317 0.7483272009595335
22.22494988444661 305.96818625536923 0.7453196107091022
22.230177439400023 307.5251750324018 0.7460271513713215
22.235404994353438 309.06403531568634 0.7477669138106023
22.240632549306852 310.8417521050463 0.7500510738419127
22.245860104260267 311.4681248159379 0.7504144090945466
22.25108765921368 307.4866211997352 0.7457990526281828
22.256315214167095 306.24400317041585 0.7433047894440461
22.26154276912051 304.9426541817133 0.7420467746880298
22.266770324073924 306.4351062661791 0.7433276852395231
22.27199787902734 307.79527397265724 0.7448661103573945
22.277225433980753 310.1186328238416 0.7482795237484523
22.282452988934168 310.13468012442064 0.7479508951607897
22.287680543887582 308.01964363405716 0.7459134468179844
22.292908098840996 306.133584031229 0.7438561776777823
22.29813565379441 307.1683216113941 0.7446938968669753
22.303363208747825 302.7856174279816 0.7397673852984091
22.30859076370124 300.3824961997474 0.7366930664187101
22.313818318654654 301.8215132411813 0.7397967684950874
22.31904587360807 302.7230380442831 0.7401356631049358
22.324273428561483 301.863561725765 0.7381041370159316
22.329500983514897 300.1299473304096 0.7362234623280424
22.334728538468312 299.07486886511083 0.7353638111364028
22.339956093421726 296.54076399814613 0.7327446128570763
22.34518364837514 292.52926899455315 0.726681150451493
22.350411203328555 293.20978344970206 0.7267249241514918
22.35563875828197 292.67318042306624 0.7265126229754251
22.360866313235384 294.7291757065141 0.728849432957155
22.3660938681888 294.5396180578544 0.729223126240923
22.371321423142213 294.416926773556 0.7297676655858989
22.376548978095627 292.1371346419996 0.7272842255604659
22.38177653304904 289.9197910594441 0.7242591033182446
22.387004088002456 287.24595049617926 0.719380869462278
22.39223164295587 287.97300500134986 0.7204032961604472
22.397459197909285 289.9919991483916 0.7233716288198131
22.4026867528627 289.27042206656546 0.7230414170252294
22.407914307816114 288.3308109497494 0.7221872181743225
22.41314186276953 283.69925128077773 0.7150917450473249
22.418369417722943 285.03232604364683 0.7162277072846162
22.423596972676357 280.871869610515 0.7115592041330367
22.42882452762977 279.7526668818487 0.7101673275737114
22.434052082583186 277.85575916206574 0.7087061801142056
22.4392796375366 279.87931798699327 0.7112352192722134
22.444507192490015 278.9813480507465 0.7094763916358935
22.44973474744343 278.57982823855673 0.7098510889923092
22.454962302396844 275.2653061936377 0.7064259423687458
22.460189857350258 275.25297871486134 0.7070600666964152
22.465417412303673 275.1834748376677 0.7062210541823046
22.470644967257087 277.87218723936894 0.7078967347182396
22.4758725222105 276.7021342685614 0.7056108311114904
22.481100077163916 278.86243894644235 0.7086795328890729
22.48632763211733 282.5654562553551 0.7135349655320863
22.491555187070745 283.7004836621325 0.7150958124852587
22.49678274202416 282.4933084102497 0.7132379823078279
22.502010296977573 280.67985986491755 0.7119848258500675
22.507237851930988 279.40386723536295 0.7100810944926955
22.512465406884402 280.4339264914311 0.7112325327324243
22.517692961837817 281.03933507142995 0.7108496171047398
22.52292051679123 278.8290446730609 0.7082175007244339
22.528148071744646 278.92423369914405 0.7083873750407647
22.53337562669806 276.89132332820407 0.7044780242823782
22.538603181651474 274.76199706247746 0.7013287204509951
22.54383073660489 273.2859005652059 0.6992968410912765
22.549058291558303 274.3928573334868 0.7018952408164826
22.554285846511718 277.39727084596933 0.7062162635964155
22.559513401465132 277.3896553902849 0.7071806435058285
22.564740956418547 273.339708603589 0.7035183564903762
22.56996851137196 272.0126142103301 0.7008473887006125
22.575196066325375 270.5336358236377 0.697612058666292
22.58042362127879 272.51677192503473 0.6989412518937079
22.585651176232204 272.60275233365775 0.6996176511471704
22.59087873118562 271.9377722413306 0.6994786461577452
22.596106286139033 270.31223611120726 0.6970566012713196
22.601333841092448 269.56634465750494 0.6953188692193096
22.606561396045862 271.58381162469067 0.6972994976968355
22.611788950999276 269.57829599112176 0.6956320513936167
22.61701650595269 271.2610730009847 0.6988773613485103
22.622244060906105 271.1636472458757 0.6985769810585818
22.62747161585952 272.6851814018854 0.7003500863580132
22.632699170812934 270.40214698396846 0.6982517087556639
22.63792672576635 268.9746113565523 0.6973549808322912
22.643154280719763 267.91408640291553 0.6958197285063755
22.648381835673177 269.6076466481165 0.6960095464744731
22.653609390626592 271.9297005356286 0.6971004714893271
22.658836945580006 274.0971256288131 0.6994425833707746
22.66406450053342 272.98038346608905 0.6995809681954742
22.669292055486835 271.917138392205 0.6987600848874315
22.67451961044025 271.74355653533644 0.6994824516757646
22.679747165393664 274.58550133230153 0.7016590331945673
22.68497472034708 275.28508596060675 0.7027995798225153
22.690202275300493 275.21109576120034 0.7027387003829012
22.695429830253907 272.8845815311982 0.7000382048628768
22.70065738520732 269.9337559291408 0.6958231667510346
22.705884940160736 268.82606418344886 0.6931803676042945
22.71111249511415 270.75489082720446 0.6947457862316941
22.716340050067565 274.3836897450756 0.6996247941998096
22.72156760502098 277.13015331182896 0.7036252158869154
22.726795159974394 276.271054386244 0.7023940894452464
22.73202271492781 280.5668187788053 0.7079809677088476
22.737250269881223 280.7399333737576 0.7090816048704351
22.742477824834637 283.0942167112897 0.7126659062029721
22.74770537978805 282.4209529367176 0.7119784746266459
22.752932934741466 283.2304482433039 0.7122641247341429
22.75816048969488 284.5228033915712 0.7142018799973843
22.763388044648295 286.48377661465196 0.7169591459130158
22.76861559960171 288.28805539173356 0.7183298423771339
22.773843154555124 290.2996050817723 0.7196014105303821
22.779070709508538 289.4224564223043 0.7180699436226237
22.784298264461952 288.42147620816013 0.7171413671477455
22.789525819415367 285.7305870995223 0.7132256836364199
22.79475337436878 284.381223166263 0.7111534642547099
22.799980929322196 285.16760468137613 0.7113855684175192
22.80520848427561 289.50856218037154 0.717347160989326
22.810436039229025 295.76294680000296 0.7245933932960437
22.81566359418244 293.74633978090634 0.7222329357441631
22.820891149135853 292.59421704837695 0.7200589824881531
22.826118704089268 289.8723259370792 0.716620210583368
22.831346259042682 291.0232996642929 0.7179399872794135
22.836573813996097 290.96679306408527 0.7175872964278687
22.84180136894951 294.12581707883163 0.7218567511743677
22.847028923902926 294.1776312358109 0.7215727096166085
22.85225647885634 291.3541123775963 0.7176953267145068
22.857484033809754 289.51770867783597 0.7156340801865857
22.86271158876317 287.721922483763 0.713526026406576
22.867939143716583 289.3963144033899 0.7167790215612676
22.873166698669998 291.1305443866072 0.7195752645030908
22.878394253623412 293.1953658749113 0.7215790825516146
22.883621808576827 291.69752262748557 0.7191162968707233
22.88884936353024 288.3676356164147 0.714442582552886
22.894076918483655 286.6649213302512 0.7123983473774654
22.89930447343707 286.41764286656024 0.712366246814946
22.904532028390484 289.38337472435774 0.7159848816819809
22.9097595833439 291.35544967784955 0.7186348634640748
22.914987138297313 293.27495099379365 0.7196967339692035
22.920214693250728 292.9237050459838 0.7192143524167307
22.925442248204142 287.7080952863964 0.7122047506630248
22.930669803157556 284.0136951390107 0.7075483917691803
22.93589735811097 281.240861496 0.7050887797688296
22.941124913064385 286.99488187300284 0.7122433844815087
22.9463524680178 287.9146675552156 0.7142022107999734
22.951580022971214 289.7689485816729 0.7172533217439085
22.95680757792463 286.5929617505762 0.7137568022360046
22.962035132878043 285.3892056169896 0.712816215086005
22.967262687831457 283.99322677176406 0.7098214230429787
22.972490242784872 285.471926810811 0.7106757863655121
22.977717797738286 287.6860041826533 0.7125563942337612
22.9829453526917 285.93742026996625 0.7108216903812771
22.988172907645115 285.2975291298532 0.7106920218823103
22.99340046259853 280.50704432643323 0.7041799328968484
22.998628017551944 278.9117134089255 0.7024444544046883
23.00385557250536 275.9593591728349 0.6979779947577016
23.009083127458773 278.2430383603648 0.7018412179833453
23.014310682412187 280.45519523451895 0.7046615612865785
23.0195382373656 283.8171272304947 0.708425555916094
23.024765792319016 284.14889079672827 0.7086245361040708
23.02999334727243 284.0994446402957 0.708364024564155
23.035220902225845 282.0422128936548 0.7056456045355073
23.04044845717926 281.32706566053287 0.7052991172942876
23.045676012132674 280.0940021561054 0.7035214719545524
23.05090356708609 281.72848996079995 0.7063855356207803
23.056131122039503 283.38684079146753 0.7086765759449976
23.061358676992917 282.8832164315022 0.7076831298785685
23.06658623194633 281.5166511011648 0.7064305805500878
23.071813786899746 281.79280925903083 0.7066381276749255
23.07704134185316 283.2474538340262 0.7094765678093506
23.082268896806575 281.2175583525932 0.7063362278522595
23.08749645175999 282.15208606546577 0.7066363425258807
23.092724006713404 281.3589792701191 0.7052582808289493
23.097951561666818 283.11442061689814 0.7073346992770271
23.103179116620232 284.08244718686626 0.7084235393662199
23.108406671573647 285.1760446061238 0.7084658589329499
23.11363422652706 287.1437604896886 0.7111138701070355
23.118861781480476 286.65623968576693 0.7112287307625776
23.12408933643389 284.93240706351116 0.709590965295656
23.129316891387305 286.5717926283199 0.7102833167178196
23.13454444634072 286.65961720019686 0.710004515738256
23.139772001294133 287.8630141382893 0.711128810319515
23.144999556247548 286.6840817200279 0.7099725174907738
23.150227111200962 288.8946258393069 0.7127490942867879
23.155454666154377 290.7311371941267 0.7166314228626198
23.16068222110779 288.7023026765306 0.7141569510033455
23.165909776061206 286.4870784434762 0.7114858076088064
23.17113733101462 285.7604035161228 0.709600969468267
23.176364885968034 287.97690826942477 0.7111012784719644
23.18159244092145 287.17161120049656 0.7097489073541042
23.186819995874863 284.6476645778351 0.7072541283833037
23.192047550828278 284.8851873371682 0.7091498093108758
23.197275105781692 287.3921384427273 0.7126116479337484
23.202502660735107 288.9931189995635 0.7137130549217829
23.20773021568852 291.4485505298759 0.7161912959161301
23.212957770641935 290.4211636016088 0.7146614573065272
23.21818532559535 292.33057008127895 0.7171871367937732
23.223412880548764 291.96153006673984 0.7167810549017454
23.22864043550218 293.3475536812586 0.7179323966707147
23.233867990455593 290.55844732266974 0.7142641877957543
23.239095545409008 287.9502930049253 0.7099328950587073
23.244323100362422 285.32052130033185 0.7075453008318099
23.249550655315836 284.07666380339896 0.7062241408757626
23.25477821026925 283.68561912815966 0.7057391741235609
23.260005765222665 286.2011474412715 0.7091262771378156
23.26523332017608 288.7671792864821 0.7125477951559445
23.270460875129494 290.04839999054406 0.7143133029724946
23.27568843008291 291.54919297638713 0.7148948789670064
23.280915985036323 290.96255909636517 0.7142247390388669
23.286143539989737 289.15817302674014 0.7121633599633447
23.291371094943152 289.31006817628764 0.7122514947538886
23.296598649896566 288.1943731415001 0.7104941015373107
23.30182620484998 288.21157645121696 0.7105707691799862
23.307053759803395 286.3850369855694 0.7086945441305758
23.31228131475681 288.2269574363096 0.7114163352363011
23.317508869710224 289.8410412960769 0.7124514019168863
23.32273642466364 292.7502825128114 0.7156589375334
23.327963979617053 291.9033833373367 0.7146106821817626
23.333191534570467 288.89312213005644 0.7120136461693748
23.33841908952388 288.71932205785487 0.7126757938796332
23.343646644477296 288.0392871402427 0.7115906481123025
23.34887419943071 288.9730690235009 0.7114825969745576
23.354101754384125 287.89119543027687 0.7102398511968889
23.35932930933754 290.55445670671986 0.7138047362714711
23.364556864290954 291.71403607566424 0.7161126705095067
23.369784419244368 291.1433445421389 0.7143985949447064
23.375011974197783 291.00216931790834 0.7132358749469194
23.380239529151197 290.2490525686411 0.7123033146959825
23.38546708410461 288.66056182611436 0.7104887380495335
23.390694639058026 293.64108150556405 0.7167146227502468
23.39592219401144 296.1227094823958 0.7193552030954311
23.401149748964855 296.70366778159763 0.7207409534229097
23.40637730391827 293.25945754622336 0.7165091974632132
23.411604858871684 291.87436895974446 0.7146595826616655
23.416832413825098 291.84913025172176 0.7149487531691066
23.422059968778512 290.9211662084334 0.7151355864105612
23.427287523731927 291.9582100812061 0.7167867822393827
23.43251507868534 291.75157357555054 0.7150826222189048
23.437742633638756 292.61466935342185 0.7148895992825153
23.44297018859217 289.403259175516 0.710726868752165
23.448197743545585 289.34858234022994 0.7108506003918348
23.453425298499 289.72784590691595 0.7110660197518306
23.458652853452413 289.0225473030869 0.7103640812935185
23.463880408405828 287.4807691769428 0.7079924218393224
23.469107963359242 285.840339359657 0.7074303262432695
23.474335518312657 286.9861279286099 0.7086092678396568
23.47956307326607 287.53012645407557 0.7095729791245785
23.484790628219486 289.8251975722792 0.7121207985190389
23.4900181831729 289.78957500104696 0.7112891298097663
23.495245738126314 290.13381576564046 0.7115095519744884
23.50047329307973 289.2860069337339 0.7099098526161279
23.505700848033143 288.60956243135513 0.7090289809380558
23.510928402986558 287.669664321276 0.7081775301620962
23.516155957939972 287.45435359467604 0.7079425104240344
23.521383512893387 289.1748577741988 0.7099695415143563
23.5266110678468 286.9137832275031 0.7066725826143657
23.531838622800215 289.4679362960787 0.70993921795512
23.53706617775363 290.5760503478223 0.7110536601980231
23.542293732707044 293.94032459673974 0.7144102981822484
23.54752128766046 293.65751570716924 0.7137471650119407
23.552748842613873 293.92024023743386 0.7137576878863895
23.557976397567288 294.0175532486742 0.7135959548675533
23.563203952520702 296.9416117417087 0.716562918178206
23.568431507474116 297.19190456009625 0.7165459882087188
23.57365906242753 297.74017545461487 0.7174999293291636
23.578886617380945 297.26969447368475 0.7152424809533273
23.58411417233436 295.60751232896325 0.7132744104737171
23.589341727287774 293.0740739015267 0.7096885129539927
23.59456928224119 292.1802131386594 0.7093376875066971
23.599796837194603 293.24023949234527 0.7109298565145297
23.605024392148017 295.1183946654118 0.7122633532986503
23.610251947101432 298.6419168362092 0.7153459703862524
23.615479502054846 300.01189189797964 0.7166281418320906
23.62070705700826 300.6090887837801 0.7177237675244463
23.625934611961675 298.13190954871425 0.7143968077130333
23.63116216691509 296.21543134296513 0.7108977691372154
23.636389721868504 296.592421364005 0.7105599056013825
23.64161727682192 294.7093912406385 0.7087585283159872
23.646844831775333 292.4155925711179 0.7069336512284965
23.652072386728747 292.08701123021604 0.707235459147672
23.65729994168216 295.1276659049061 0.7100619279541328
23.662527496635576 297.70688575555516 0.7129190673351304
23.66775505158899 297.1043367975397 0.7123011809511419
23.672982606542405 295.12129349287653 0.7089565463468318
23.67821016149582 295.50991045228176 0.7093016448548328
23.683437716449234 296.0550209691759 0.7107179142231288
23.688665271402648 296.9535532675275 0.7128833036760426
23.693892826356063 297.19349383439555 0.712487524649672
23.699120381309477 297.4485666821567 0.7109553522394608
23.70434793626289 300.4162870147232 0.712714570981621
23.709575491216306 306.63793589337047 0.7189459273775123
23.71480304616972 307.16020543315625 0.719256860031137
23.720030601123135 305.1923587689085 0.7169325584048457
23.72525815607655 302.06325954859466 0.7130018101641727
23.730485711029964 301.90904664820107 0.7137016268607719
23.735713265983378 301.8502562187468 0.7133800194789531
23.740940820936792 300.95392656697146 0.7129460669193163
23.746168375890207 299.95641131495734 0.7108294486093313
23.75139593084362 300.0564275124284 0.7108049193868053
23.756623485797036 296.1733926928301 0.7063641693201859
23.76185104075045 296.05553283857387 0.7058931348295523
23.767078595703865 294.00825079609837 0.7033420936990934
23.77230615065728 294.98077776227484 0.7039681608375356
23.777533705610693 294.53582791281326 0.7039027832802105
23.782761260564108 297.4164194052763 0.7068619189481639
23.787988815517522 304.0756988035668 0.7136328724129933
23.793216370470937 305.4104641693387 0.71451265992691
23.79844392542435 306.3737084305902 0.714868581621036
23.803671480377766 304.570607703212 0.7124724960734058
23.80889903533118 306.1619886975039 0.7138258456843036
23.814126590284594 304.9938780189496 0.7118593570329156
23.81935414523801 305.30818297774374 0.7121094073770559
23.824581700191423 304.7011165116682 0.7118276394811145
23.829809255144838 303.54199516419965 0.7109306477848841
23.835036810098252 305.1791630469375 0.7126020646827519
23.840264365051667 306.62661988245003 0.7131181650774352
23.84549192000508 309.39150223925935 0.716717870535847
23.850719474958495 312.2745909216085 0.7191139972088362
23.85594702991191 314.87120050942116 0.721848693356909
23.861174584865324 316.0818067278117 0.7225210828627334
23.86640213981874 313.67921059057176 0.7196129343452354
23.871629694772153 313.89335440099 0.7197014283580561
23.876857249725568 311.11921671146956 0.7161066004281564
23.882084804678982 311.2660534422877 0.7157835067256905
23.887312359632396 307.034022090518 0.7108071954288293
23.89253991458581 308.0816464613 0.711739391466023
23.897767469539225 308.03324938679623 0.7126016888281584
23.90299502449264 309.8528786516536 0.7142296198062189
23.908222579446054 308.85239911709726 0.7126172759601593
23.91345013439947 306.14468432340004 0.709028019562943
23.918677689352883 300.90794513796743 0.7027837865137648
23.923905244306297 299.7223425503286 0.7016424868540251
23.929132799259712 303.3282682184733 0.7054396733218519
23.934360354213126 304.75754815585964 0.7077754511447528
23.93958790916654 303.7262042355589 0.7059581574826722
23.944815464119955 301.91854332238745 0.7037852164883794
23.95004301907337 301.24034228158916 0.7029135688995232
23.955270574026784 305.488065701787 0.7082139942874651
23.9604981289802 305.28541302733936 0.7081535966697333
23.965725683933613 304.6695629020633 0.7067965010021665
23.970953238887027 302.7193118495353 0.7039263425466175
23.97618079384044 301.5035291251671 0.7020953930595827
23.981408348793856 302.4635957585842 0.7029415854055278
23.98663590374727 301.915409952354 0.702981703881597
23.991863458700685 302.2994659716423 0.7044069803397618
23.9970910136541 304.42160574315733 0.7072818991305799
24.002318568607514 306.94909009843553 0.7105134172815754
24.007546123560928 308.7134197877663 0.712326737291363
24.012773678514343 307.1571771255456 0.7114068561633617
24.018001233467757 307.72636244882057 0.7109662144020581
24.02322878842117 310.002188004275 0.7131482348432581
24.028456343374586 310.4947108057279 0.7127076437790676
24.033683898328 311.0422032702082 0.7139995285386707
24.038911453281415 308.01691702577523 0.7111271261678901
24.04413900823483 308.6815860754313 0.7111753584500653
24.049366563188244 306.5546282811815 0.7088545056636356
24.054594118141658 309.09279814303204 0.7115008363732733
24.059821673095072 308.49051567047684 0.7114749666626148
24.065049228048487 307.92521482153563 0.7125081844777097
24.0702767830019 306.2702399451637 0.7246606990657102
24.075504337955316 306.4568171994605 0.7339056867917109
24.08073189290873 306.381644312069 0.7398232956335199
24.085959447862145 306.4453705023045 0.7444945147247101
24.09118700281556 308.38953241643713 0.7514046469530787
24.096414557768973 311.5635998702445 0.7596522287218044
24.101642112722388 311.61383895469015 0.7634990795248469
24.106869667675802 309.02360578458376 0.7642160781691363
24.112097222629217 306.4126039383496 0.7655148962541352
24.11732477758263 306.83230515221777 0.770219739572835
24.122552332536046 304.9697435713178 0.7715282756659309
24.12777988748946 302.110163477029 0.7711085144536551
24.133007442442874 298.031331253196 0.7681068846376025
24.13823499739629 301.84843297782317 0.7758609380959343
24.143462552349703 306.84268399572073 0.7864089136931065
24.148690107303118 308.58484752470207 0.7922153544745192
24.153917662256532 307.56605936179227 0.7943543677124574
24.159145217209947 306.0051755389641 0.7936644317845443
24.16437277216336 308.4681327769702 0.7998495075115682
24.169600327116775 310.5353595601918 0.8060724063847597
24.17482788207019 310.16726534421406 0.809245222857886
24.180055437023604 310.88520416269915 0.8133398208350819
24.18528299197702 308.4783935925866 0.812434900714602
24.190510546930433 306.44894476809264 0.8119743018502338
24.195738101883848 304.16905255674396 0.8112556484597008
24.200965656837262 302.7673624970334 0.811434114642379
24.206193211790676 303.32821689770833 0.814445696662136
24.21142076674409 307.1085220895684 0.8215878438586045
24.216648321697505 305.11584925383096 0.8215724253387219
24.22187587665092 305.2223818571236 0.8247022392624833
24.227103431604334 301.2982840081646 0.8226517761885298
24.23233098655775 298.06978777081804 0.8208275235568121
24.237558541511163 295.0519837020321 0.820026870848041
24.242786096464577 293.2199789356137 0.8193265682681281
24.248013651417992 296.42989050728136 0.8265714221562139
24.253241206371406 293.86699433409865 0.8248150988055081
24.25846876132482 292.0797297385267 0.8255810852631297
24.263696316278235 290.03839642101326 0.8250423343790024
24.26892387123165 290.22407088632343 0.8279538235692971
24.274151426185064 292.7025454545865 0.8325229187211308
24.27937898113848 296.09828443154896 0.8380540366871954
24.284606536091893 299.3563509732616 0.8434547707249886
24.289834091045307 299.49216155150435 0.8450287071715816
24.29506164599872 298.40310574812156 0.8466359585576166
24.300289200952136 299.0837621153207 0.8494535648929207
24.30551675590555 294.8317363691973 0.8471320079002247
24.310744310858965 292.8509423158102 0.8468323580843553
24.31597186581238 291.7748632989328 0.8489509856996282
24.321199420765794 293.3248429028837 0.8540138333181032
24.326426975719208 291.9322526832455 0.8532060827956837
24.331654530672623 291.1583862016976 0.8518806742982312
24.336882085626037 293.56176785978266 0.8540600939464411
24.34210964057945 297.71268197024125 0.8616022902169085
24.347337195532866 297.89884996251715 0.8633954872342462
24.35256475048628 297.907712704268 0.8662410377737355
24.357792305439695 293.89880451732876 0.8629104562879534
24.36301986039311 295.4011658073023 0.8693665372385145
24.368247415346524 295.97969779047037 0.8725000678951026
24.373474970299938 297.79263949622583 0.8769852017644949
24.378702525253352 291.66881356499727 0.8695646743064763
24.383930080206767 291.8831286861246 0.8721451809941881
24.38915763516018 294.75769369955674 0.8782930380682951
24.394385190113596 298.98757195327363 0.8859734186323732
24.39961274506701 296.8419170354258 0.8850691395194545
24.404840300020425 297.9611953359364 0.8889749946965377
24.41006785497384 302.14712467112014 0.8988698834515835
24.415295409927253 303.10653766703774 0.9029743719269776
24.420522964880668 298.87028141682936 0.8998198678768786
24.425750519834082 296.6356344151111 0.8981092519967343
24.430978074787497 297.30348291563536 0.9014384481243158
24.43620562974091 301.6595356708235 0.9086409714313614
24.441433184694326 301.9949606909935 0.9120235855336791
24.44666073964774 300.9667518997967 0.9127821498469982
24.451888294601154 300.3410160702495 0.9147318475803935
24.45711584955457 301.20483373912793 0.9194292163888302
24.462343404507983 304.26826652557736 0.9259964616603416
24.467570959461398 306.10679954007634 0.9309839346096277
24.472798514414812 306.96096044276624 0.9330842885396021
24.478026069368227 300.8834602679495 0.9255834284232394
24.48325362432164 296.2138891912505 0.9196076672264301
24.488481179275055 292.83346439999866 0.9167772937882416
24.49370873422847 295.17468280631175 0.9240739855993549
24.498936289181884 299.08067409728477 0.9330984309764189
24.5041638441353 297.89385135700064 0.9337819628637758
24.509391399088713 297.61651742216003 0.9347497397006117
24.514618954042128 294.586653732333 0.9317777657884673
24.519846508995542 294.8671742776041 0.9337431403883095
24.525074063948956 298.79872193943237 0.9439076090555897
24.53030161890237 301.7980344331105 0.9512596909258699
24.535529173855785 303.685248945826 0.9576607565980138
24.5407567288092 302.8550172608647 0.9589833293840925
24.545984283762614 302.58888336576877 0.9602821433361833
24.55121183871603 299.9822178677637 0.9581785887813093
24.556439393669443 302.1614585341134 0.9619196365013372
24.561666948622857 304.6429291834475 0.9669136845012015
24.566894503576272 307.30829503795303 0.9727828398342049
24.572122058529686 305.8112899259547 0.9724606639949962
24.5773496134831 304.521277564275 0.9735945735837243
24.582577168436515 301.0103436309645 0.9710181111804137
24.58780472338993 302.9914483469004 0.9770167355680398
24.593032278343344 304.26144535293986 0.9825814240276254
24.59825983329676 309.6156132651482 0.9943684700500617
24.603487388250173 309.133969988807 0.9970174862768411
24.608714943203587 305.52898183920087 0.9927791207882251
24.613942498157 303.87839533748917 0.9914659073528668
24.619170053110416 303.22912748998544 0.9919204919254948
24.62439760806383 302.13625871910915 0.9933089826314977
24.629625163017245 300.9218885199906 0.9955316407781131
24.63485271797066 300.7782604351779 0.9974523663006513
24.640080272924074 298.39176502077953 0.9959836455836398
24.645307827877488 298.0126359057983 0.9974158791512288
24.650535382830903 295.1950854489254 0.994857189525763
24.655762937784317 296.15659674447 0.9992384035638392
24.66099049273773 298.1441044719654 1.0059986243155261
24.666218047691146 302.3112719326738 1.0181152964584756
24.67144560264456 301.1891068463327 1.0205944541551937
24.676673157597975 297.73672792689285 1.0155226413488636
24.68190071255139 293.49574354798614 1.0085704936881597
24.687128267504804 294.6924938266626 1.0121094579848755
24.692355822458218 297.34927504693917 1.0198968650867142
24.697583377411632 299.6363358525237 1.0283956136902601
24.702810932365047 295.7138718000009 1.0233068023223495
24.70803848731846 293.8030222152764 1.0205192717781362
24.713266042271876 289.4730362016019 1.0153379256633928
24.71849359722529 291.87777350192715 1.0213122219282087
24.723721152178705 293.2593832172223 1.0271627477408412
24.72894870713212 298.41326805204557 1.0371862330831014
24.734176262085533 299.2781556977929 1.0415081273594464
24.739403817038948 302.20410965583216 1.048926531979992
24.744631371992362 300.3159707559267 1.0502529928887976
24.749858926945777 302.2926443605755 1.056318050538944
24.75508648189919 298.54016161375404 1.0540708285958287
24.760314036852606 296.9287330714361 1.0536967394125039
24.76554159180602 294.90170697412015 1.0536489593588205
24.770769146759434 291.70073184571737 1.0500412193260924
24.77599670171285 290.73579867217484 1.0504666132104339
24.781224256666263 291.1633907008633 1.0517441584733467
24.786451811619678 299.56946272024203 1.0694197438848254
24.791679366573092 299.99219849667355 1.0736936255985994
24.796906921526507 297.85580563158715 1.0747472330273704
24.80213447647992 291.18654010678034 1.0673778244561518
24.807362031433335 286.76401323350785 1.060242726174214
24.81258958638675 287.48331231352256 1.0626897645448878
24.817817141340164 288.03023335719894 1.0646866904608392
24.82304469629358 290.3042559224449 1.072788341496258
24.828272251246993 289.7455540859774 1.0735784754332962
24.833499806200408 286.1307331907853 1.0696469372363595
24.838727361153822 284.22611459844876 1.0668481290565373
24.843954916107236 285.10697024158696 1.0740858970725746
24.84918247106065 288.4013400569848 1.0823085728789819
24.854410026014065 293.128415146653 1.0959716052610655
24.85963758096748 297.3898554074486 1.1051536824465402
24.864865135920894 300.34799992305216 1.1128086326654185
24.87009269087431 300.9822340427234 1.1157858270576428
24.875320245827723 297.8477074707002 1.113171241281471
24.880547800781137 295.8397289008584 1.1145816085344324
24.885775355734552 294.90313303751503 1.1168806333849268
24.891002910687966 296.9102428526645 1.1239135355680374
24.89623046564138 300.488966923843 1.132996838643406
24.901458020594795 298.39179285614216 1.1310552012222674
24.90668557554821 297.87289119717326 1.1336817403885509
24.911913130501624 296.6429721586898 1.133340982786484
24.91714068545504 299.2924699151146 1.1424689865160982
24.922368240408453 299.00998228779804 1.145020112197476
24.927595795361867 301.4345100933891 1.1535526592372467
24.93282335031528 301.28582100666694 1.1566732643446604
24.938050905268696 304.46753115572847 1.1647416898386502
24.94327846022211 299.1018817148336 1.1569714610998092
24.948506015175525 295.84863962775273 1.1531302373108896
24.95373357012894 292.99236541244295 1.149910892729085
24.958961125082354 294.11861211602167 1.1564729665810327
24.964188680035768 295.2779543022606 1.1624641075843059
24.969416234989183 295.25562279783725 1.166703843313239
24.974643789942597 294.90363167984776 1.1674741455834894
24.97987134489601 296.1965191942329 1.1718915583710448
24.985098899849426 298.2906539875625 1.181424960091696
24.99032645480284 298.87226297775356 1.1877318589538712
24.995554009756255 299.43999195383594 1.1941639938914392
25.00078156470967 302.1596575282654 1.2009338361986763
25.006009119663084 307.61971732263686 1.2142696924452987
25.011236674616498 306.2267678043625 1.2132572534289592
25.016464229569912 303.9484038941807 1.212921990462604
25.021691784523327 298.4379034929766 1.206798990920917
25.02691933947674 300.7400113363127 1.2161961491781483
25.032146894430156 300.6926136549273 1.2219096289717706
25.03737444938357 302.8925458204583 1.230476966325203
25.042602004336985 305.4434229667011 1.2384765252746899
25.0478295592904 311.29531452147245 1.252895101197684
25.053057114243813 311.88354855612533 1.2556826199041753
25.058284669197228 307.7918383024265 1.2513508961698372
25.063512224150642 306.6041919384589 1.2503337081805623
25.068739779104057 304.80932541140703 1.250195755271629
25.07396733405747 310.4149169903561 1.2670079745197331
25.079194889010886 311.5657434013136 1.2745563950888255
25.0844224439643 309.01663357412 1.2741894406343561
25.089649998917714 305.8941437954047 1.271207681671334
25.09487755387113 305.07666679775855 1.2721496470525542
25.100105108824543 308.81092474032596 1.2832346072459166
25.105332663777958 307.78370853487854 1.2871551437569249
25.110560218731372 307.3465275041883 1.2899634175395234
25.115787773684787 305.65235153044006 1.290297681674679
25.1210153286382 302.4188316001408 1.2859534730946325
25.126242883591615 300.740493429553 1.2888712328192073
25.13147043854503 301.27918514147376 1.2978727729666406
25.136697993498444 307.8317703022016 1.3142478793499845
25.14192554845186 314.41279704716936 1.3296320866094764
25.147153103405273 314.5146812097972 1.331523289693454
25.152380658358688 314.2682309743155 1.3357568479261062
25.157608213312102 316.72586333749337 1.3472609142657679
25.162835768265516 316.6449709447767 1.352034905377908
25.16806332321893 324.54462098524044 1.3739809119157558
25.173290878172345 321.3471992651307 1.372887829108119
25.17851843312576 323.0816998910925 1.3812619291950856
25.183745988079174 315.5959941428623 1.369378482571118
25.18897354303259 310.7419103013361 1.3605559829489098
25.194201097986003 306.2496038749897 1.3538723753808426
25.199428652939417 305.8412940966072 1.3566484874637759
25.204656207892832 309.8002049496119 1.3724695526192012
25.209883762846246 315.5790793532798 1.3914783736373597
25.21511131779966 320.3442643313335 1.4086875373202101
25.220338872753075 314.0567462443484 1.3977909143432996
25.22556642770649 309.9823084296592 1.3913173779402368
25.230793982659904 306.6898355996483 1.3898732640997762
25.23602153761332 318.5378047240276 1.423543240592245
25.241249092566733 323.8214522147815 1.442438101683632
25.246476647520147 330.3411673716541 1.4582681742542263
25.25170420247356 324.5873015438691 1.4464464908448642
25.256931757426976 323.93763678612385 1.4488124149529418
25.26215931238039 320.1661080622142 1.4465714129986589
25.267386867333805 319.1949156653352 1.4494618517228754
25.27261442228722 315.0100051553349 1.444951560035403
25.277841977240634 312.7201290537049 1.445901675696306
25.283069532194048 313.5210820513563 1.452295383111352
25.288297087147463 318.48134302863207 1.469961098965495
25.293524642100877 324.01641221665045 1.4862332656861543
25.29875219705429 325.71633760301853 1.496513800496048
25.303979752007706 321.3133482407067 1.491245323907996
25.30920730696112 314.23849394911866 1.4824705692829745
25.314434861914535 313.40303126826814 1.4868701482843782
25.31966241686795 313.3889920204286 1.4946374123963
25.324889971821364 315.371018961522 1.5065238775178453
25.330117526774778 312.1529155440265 1.508837331681067
25.335345081728192 311.5087046190044 1.5157577160179927
25.340572636681607 312.39204744898484 1.5267837689207016
25.34580019163502 315.7279802342731 1.5394114669636176
25.351027746588436 314.0998100501258 1.5410679114290269
25.35625530154185 312.0827659831316 1.5387568847088586
25.361482856495265 313.6750118422904 1.5469714690576255
25.36671041144868 320.2086014473663 1.5705001041029165
25.371937966402093 328.7373729895543 1.599441502072682
25.377165521355508 329.5176163689772 1.6100963801661117
25.382393076308922 318.8400005957128 1.5874558898466236
25.387620631262337 312.75671847605594 1.5764609129048877
25.39284818621575 310.99977024784533 1.5811510111073812
25.398075741169166 316.8513761522422 1.6046117320586528
25.40330329612258 318.4531347296001 1.618281984980658
25.408530851075994 317.03351116649543 1.6158036156232385
25.41375840602941 317.7020626201525 1.622099681850989
25.418985960982823 318.0309184710907 1.6287087431395544
25.424213515936238 317.57640140155854 1.6359631083136317
25.429441070889652 310.9143651670848 1.6263966984835145
25.434668625843067 312.89668105870396 1.6486710160939733
25.43989618079648 313.2698431805318 1.661611137315428
25.445123735749895 324.7285597953227 1.6989537251936224
25.45035129070331 321.2346623888124 1.6898821020133652
25.455578845656724 318.7209309053094 1.683395649788745
25.46080640061014 308.9313493564088 1.6671800949240028
25.466033955563553 314.0958662945302 1.6863226328085705
25.471261510516968 320.00664999694425 1.7140916058832727
25.476489065470382 327.80794770956163 1.7460537511144947
25.481716620423796 328.15311857422023 1.7612681702441397
25.48694417537721 322.5508535730445 1.7520586347941314
25.492171730330625 317.3286761920772 1.7415809454664273
25.49739928528404 308.2376509292773 1.7251808937647874
25.502626840237454 306.6043312980006 1.728198806662589
25.50785439519087 308.08049573213424 1.7428463817750797
25.513081950144283 309.85209410771574 1.752603321233935
25.518309505097697 310.9358030203693 1.7683057511157165
25.523537060051112 312.6898066692471 1.78315255629456
25.528764615004526 322.0460732342285 1.8209522655364057
25.53399216995794 328.25339249406034 1.8492298232720126
25.539219724911355 333.46335906070004 1.878594049303616
25.54444727986477 329.6924694156408 1.872158800771981
25.549674834818184 328.49996267954117 1.877900660588696
25.5549023897716 325.0191199510568 1.8733199684376545
25.560129944725013 324.0194662336347 1.8882375886813743
25.565357499678427 325.32738176951483 1.9020588614518896
25.57058505463184 326.88077233896735 1.9250453004302746
25.575812609585256 325.2833500073276 1.9245633682684107
25.58104016453867 319.026345435082 1.9127907868840994
25.586267719492085 312.1847234406694 1.8993965769928862
25.5914952744455 314.33604708507244 1.9131447027911876
25.596722829398914 319.5368359043893 1.9457840454068216
25.601950384352328 328.8027052511694 1.9821215809445423
25.607177939305743 328.5976112381589 1.995900240981097
25.612405494259157 325.63609195155084 1.995986520942454
25.61763304921257 315.5967350817111 1.9797256007264068
25.622860604165986 319.39659662176103 2.0037414466536076
25.6280881591194 324.8141300669983 2.0360238530080763
25.633315714072815 329.9472562104289 2.068778805981493
25.63854326902623 324.1467251546875 2.068016063767055
25.643770823979644 319.55739988183285 2.0666339888189076
25.648998378933058 322.54828074016746 2.082397813292514
25.654225933886472 328.8093084821478 2.114421736884226
25.659453488839887 330.75655134668 2.1292605585478244
25.6646810437933 332.1009311395991 2.154152019347278
25.669908598746716 330.3695708295687 2.1628801139340927
25.67513615370013 327.8882192334032 2.1794208662954757
25.680363708653545 324.60146612203044 2.180948577587151
25.68559126360696 321.32219461264225 2.1880105361684907
25.690818818560373 327.58255541381345 2.222213231296888
25.696046373513788 327.42810175356567 2.2424962837586793
25.701273928467202 331.17241367378455 2.271537356655871
25.706501483420617 332.5938106574783 2.2990034956037384
25.71172903837403 336.78375253248583 2.330072739037854
25.716956593327446 334.97794877765085 2.3382895100967978
25.72218414828086 337.85585294150326 2.363783880496147
25.727411703234274 338.42659082522607 2.3782334530413327
25.73263925818769 338.6070261841476 2.4036767397497485
25.737866813141103 335.05297554702264 2.411361526039324
25.743094368094518 339.1598008833924 2.4535911394840513
25.748321923047932 335.95795839296125 2.4606191424719555
25.753549478001347 340.57765158095657 2.4986189037852813
25.75877703295476 334.1276763307966 2.506570239785841
25.764004587908175 342.84451733343326 2.564563427672581
25.76923214286159 343.27740995804066 2.603002488644303
25.774459697815004 337.99977453911 2.6053519995242205
25.77968725276842 328.3798501995297 2.5963939353468044
25.784914807721833 316.5376699132921 2.5609394571283843
25.790142362675248 315.81955145771144 2.5742784973843946
25.795369917628662 315.67254161803345 2.593562623174444
25.800597472582076 330.4092628623871 2.693444209730392
25.80582502753549 325.6638231744022 2.7097573465622395
25.811052582488905 328.17758129421526 2.7724135766786473
25.81628013744232 326.1598333831411 2.8071708981581183
25.821507692395734 330.65141952309125 2.8584784463698774
25.82673524734915 327.21653208517694 2.8588433301887877
25.831962802302563 329.54053300790383 2.882027628483673
25.837190357255977 328.44494091397405 2.9072745320744984
25.84241791220939 340.29830579455614 2.9905463182126524
25.847645467162806 340.6749657101225 3.0384237021473717
25.85287302211622 339.56318424491855 3.066836110858592
25.858100577069635 325.5941251802815 3.056150793122935
25.86332813202305 315.97510749940886 3.070156671808123
25.868555686976464 321.7448641820284 3.151759507865898
25.87378324192988 327.8703155615448 3.2234473043548753
25.879010796883293 321.9112506301861 3.216190863291
25.884238351836707 316.96813995629395 3.2417667730633046
25.88946590679012 315.4591576500004 3.286218186632264
25.894693461743536 330.61384235313864 3.427023062567975
25.89992101669695 331.510449860889 3.4844344555952826
25.905148571650365 329.9188632652573 3.5489022535336057
25.91037612660378 335.78225862859273 3.637868792110313
25.915603681557194 323.7373417720551 3.6702583794809343
25.920831236510608 322.93209918381706 3.7368150751104543
25.926058791464023 298.5854179332665 3.6812535212171587
25.931286346417437 304.7329805260159 3.7745688299121234
25.93651390137085 318.24206360283085 3.94666512586685
25.941741456324266 340.30664634046013 4.172497179567539
25.94696901127768 355.13939392235 4.374240504742894
25.952196566231095 344.9299803685786 4.430551809380851
25.95742412118451 328.8513439626776 4.439463270043286
25.962651676137924 326.577923802317 4.529516962578941
25.967879231091338 328.7407997750445 4.619423434744078
25.973106786044752 341.76365538796676 4.786650474278098
25.978334340998167 325.2972078163641 4.742655000104856
25.98356189595158 314.48723305708523 4.752439016682578
25.988789450904996 311.8687373870855 4.800035552757867
25.99401700585841 320.37866398395533 4.974867044117558
25.999244560811825 336.880398039457 5.203006577907583
26.00447211576524 367.2853239912777 5.614986111685446
26.009699670718653 356.57169236926404 5.6126575565597925
26.014927225672068 347.8622509164258 5.664557560708786
26.020154780625482 323.9687153797559 5.5127251210111625
26.025382335578897 321.18678794648355 5.634235941258094
26.03060989053231 301.6137802073721 5.580400613688979
26.035837445485726 289.321150989187 5.608802573720324
26.04106500043914 275.5394042539937 5.623885900657692
26.046292555392554 296.4053837516366 5.984196281046763
26.05152011034597 293.4203534304864 6.226391327059113
26.056747665299383 289.510620786578 6.412215679967132
26.061975220252798 287.55750582144384 6.67642142349575
26.067202775206212 293.6843804935636 6.8568574727983505
26.072430330159627 301.32815582630985 7.208794565237942
26.07765788511304 311.81866921240754 7.548503086669934
26.082885440066455 311.4707922723669 7.98717921221496
26.08811299501987 324.4670815034233 8.487219247560573
26.093340549973284 296.5212406268065 8.644643907574526
26.0985681049267 318.5211165366018 9.488812381781747
26.103795659880113 293.3308657314407 9.799321453614926
26.109023214833528 301.15198271777047 10.820578384818337
26.114250769786942 287.2410708666472 11.578416061885305
26.119478324740356 284.6375477752072 13.30576177373652
26.12470587969377 295.68678543013516 15.493572880069667
26.129933434647185 208.57704577919364 17.98846704309531
26.1351609896006 94.87477596483328 17.16203144958368
