# Supplementary material for: Unraveling metal effects on CO2 uptake in pyrene-based metal-organic frameworks
Source: Nat Commun. 2025 Feb 11;16:1516. doi: 10.1038/s41467-025-56296-w (PMC11814143; doi:10.1038/s41467-025-56296-w)
Supplement: Supplementary file 3 — Source Data [file 41467_2025_56296_MOESM3_ESM.zip › SourceCode/SuppInf/FigureS5_Ga-TBAPy_InSitu_VariableT_PXRD/Data/GaTBAPy_0069p.dat]

0.002613777476707968 21.979438664233864 7.573820436757558
0.007841332430123905 21.979448744960155 6.6381752410809565
0.01306888738353984 21.750198334871314 6.334401327314852
0.018296442336955775 20.12658379271121 3.994347329994918
0.02352399729037171 19.95142369961083 3.3126158658395655
0.028751552243787646 20.458555254890594 2.9637674287019924
0.03397910719720358 21.00347587732828 2.4646437386438307
0.03920666215061952 21.090494428581216 2.3940508690323004
0.04443421710403546 18.33915256843713 2.2788479003178175
0.0496617720574514 15.206356698205056 1.9701827307144706
0.054889327010867336 12.689092260484683 1.9955661933923636
0.060116881964283275 12.764540266898182 1.816280616199707
0.06534443691769921 17.572192295794054 2.0114155594792615
0.07057199187111515 18.620965929724854 1.9643091303924645
0.07579954682453109 19.250983044111095 1.790710981665553
0.08102710177794703 19.93578068795556 1.6926703045855398
0.08625465673136297 18.92594776410224 1.6217787820521372
0.09148221168477891 19.203937629980214 1.5151908306828585
0.09670976663819485 18.102295638476715 1.4614930007890838
0.10193732159161079 18.2181133371821 1.451262887892108
0.10716487654502672 19.008586067954287 1.427647278209815
0.11239243149844266 16.85265577792488 1.3278777317660255
0.1176199864518586 16.793990020427213 1.288083963770959
0.12284754140527454 17.32488238956726 1.2390388327817043
0.12807509635869047 19.079161887992974 1.234201851957662
0.1333026513121064 19.239040827996373 1.226196781301002
0.13853020626552232 20.633092869206305 1.2712407160989045
0.14375776121893824 19.56166308172387 1.260354935819137
0.14898531617235417 16.230134549232403 1.1463303225403543
0.1542128711257701 16.23551173838699 1.1209306341444243
0.15944042607918602 16.64864758542642 1.1024561562836637
0.16466798103260194 16.8266622028803 1.0924405183469348
0.16989553598601786 16.671671979830517 1.0533111390820304
0.1751230909394338 17.939320504366744 1.1096866976104744
0.18035064589284971 16.9778407222991 1.0518022222896632
0.18557820084626564 17.50412785742702 1.0260295675703897
0.19080575579968156 18.358057305677217 1.0119383141572273
0.1960333107530975 18.186637699173094 0.9445487040288817
0.20126086570651341 18.25880485004979 0.9367329626949389
0.20648842065992934 18.17072886947629 0.9482327402781686
0.21171597561334526 18.103008968644442 0.9478754631890478
0.2169435305667612 18.684488444012953 0.9531638806774142
0.22217108552017711 18.960020915078 0.9704134372451385
0.22739864047359304 18.413964077753246 0.9585810149953287
0.23262619542700896 18.80167170135396 0.9866051367638422
0.2378537503804249 18.22306735058465 0.9827222808049623
0.2430813053338408 18.88544806490009 0.9593058276738452
0.24830886028725674 18.47924433656892 0.920067767882092
0.25353641524067266 18.797280765796884 0.8953997338189987
0.2587639701940886 18.18916947362544 0.8701008905929771
0.2639915251475045 18.23385037001155 0.8836214378016555
0.26921908010092044 19.82093937870132 0.9191105130461004
0.27444663505433636 18.267197393146553 0.8688446156012166
0.2796741900077523 17.103942879449527 0.8295040990023924
0.2849017449611682 16.752366833575643 0.8168717483726857
0.29012929991458414 16.408873399469485 0.8138083993538482
0.29535685486800006 17.300641836895384 0.853018735460002
0.300584409821416 18.142089425238396 0.8382501046983846
0.3058119647748319 18.610571862091852 0.8357003339655721
0.31103951972824784 19.353528496221006 0.8594694024337401
0.31626707468166376 20.56847655857066 0.8652356658522211
0.3214946296350797 19.426584044907074 0.8471359246076321
0.3267221845884956 18.93707809483284 0.8349565773291988
0.33194973954191154 17.873322208500767 0.8168554242866366
0.33717729449532746 16.493632760050314 0.7856158684914348
0.3424048494487434 16.747641205297302 0.8199856475353577
0.3476324044021593 16.862548898637836 0.8254486936387194
0.35285995935557524 16.92268033598589 0.8230617969310895
0.35808751430899116 18.4196917199984 0.8308744427564595
0.3633150692624071 17.742279316887714 0.8071099290805952
0.368542624215823 17.549563116545674 0.7895355438773335
0.37377017916923894 17.6690116055788 0.7902142849827674
0.37899773412265486 17.498036838717116 0.807615026720805
0.3842252890760708 17.91638632122794 0.8480625066335504
0.3894528440294867 18.553766936564553 0.8784008624719933
0.39468039898290264 18.08055025096678 0.8541420251080518
0.39990795393631856 18.612393878677516 0.8318192793926195
0.4051355088897345 17.43132089318958 0.7690927884686403
0.4103630638431504 17.328385760004124 0.7462503551921327
0.41559061879656634 17.046493732343244 0.738271042960867
0.42081817374998226 17.556223850041068 0.7474772935190375
0.4260457287033982 19.305332838221048 0.7942643187196641
0.4312732836568141 19.07455012622068 0.791021035016263
0.43650083861023004 19.14118830738011 0.8032317652153029
0.44172839356364596 18.79171295267955 0.797523231879742
0.4469559485170619 18.778295043835335 0.77433353160103
0.4521835034704778 17.996101271358484 0.7554719726551868
0.45741105842389373 18.088619566564333 0.7606040183073182
0.46263861337730966 18.3915907951392 0.7672469770626255
0.4678661683307256 19.567117151041884 0.8013675080841347
0.4730937232841415 21.208654156553486 0.8285808810338235
0.47832127823755743 22.426942301095643 0.8359776664814703
0.48354883319097336 22.511075129317327 0.8221100164451509
0.4887763881443893 21.461120441076105 0.798888192116409
0.4940039430978052 20.743143304829957 0.7878720832551248
0.49923149805122113 19.674154816232964 0.7685198783513404
0.5044590530046371 19.37540848651641 0.7683571224565914
0.5096866079580531 19.19335861153425 0.7777092861303444
0.5149141629114691 17.420248388004616 0.7536902366834209
0.5201417178648851 16.402748123624384 0.7284556266673702
0.525369272818301 16.76591701949692 0.724212634314744
0.530596827771717 17.351786407903102 0.7156508083138061
0.535824382725133 17.792184691042934 0.7133148663481149
0.541051937678549 18.072576431701915 0.7132626392882063
0.546279492631965 18.086171780159244 0.7096569371690441
0.5515070475853809 19.13164872567128 0.7481617781507718
0.5567346025387969 19.245313978338913 0.7655323058214896
0.5619621574922129 19.378282678599298 0.7696105638290227
0.5671897124456289 18.8667474373449 0.7595182661998319
0.5724172673990449 19.109453329524975 0.7488967603076369
0.5776448223524608 18.709310857842567 0.72452159718092
0.5828723773058768 17.99892769811215 0.6976780422705872
0.5880999322592928 17.795614272537108 0.696869745084289
0.5933274872127088 17.28813564825938 0.6990980789296706
0.5985550421661248 17.0844621679898 0.7021429312068846
0.6037825971195407 17.69250003646138 0.7179630972569753
0.6090101520729567 17.974639727970114 0.7282740190608126
0.6142377070263727 19.007423592748925 0.7235470621637318
0.6194652619797887 19.14111993052673 0.7137946716979142
0.6246928169332047 18.668308198089232 0.7060184988906629
0.6299203718866206 19.3399317372154 0.7191834394151285
0.6351479268400366 18.64407697714314 0.710624592502328
0.6403754817934526 18.728733173750708 0.7087188471939028
0.6456030367468686 18.452494212615985 0.6829694754647969
0.6508305917002846 18.471985645876956 0.6698419896763562
0.6560581466537005 19.254737744171848 0.6810699004908884
0.6612857016071165 19.17847434607755 0.6769427025879465
0.6665132565605325 18.80688526452475 0.6676193119315423
0.6717408115139485 19.19893599873152 0.6816872015728604
0.6769683664673645 20.327502049653763 0.7022984389025507
0.6821959214207804 20.76545741789986 0.7154462140725176
0.6874234763741964 20.770909430302233 0.7214250380971641
0.6926510313276124 21.047276709695975 0.7155171695059569
0.6978785862810284 20.040058240738833 0.6893797921215609
0.7031061412344444 20.798135472403388 0.7036526982378404
0.7083336961878604 21.72170482544847 0.7142194235972594
0.7135612511412763 21.620651236355354 0.706270716456617
0.7187888060946923 21.56515042473787 0.6979284795514178
0.7240163610481083 22.59897107753703 0.7127300403922745
0.7292439160015243 24.392367406702984 0.7424974947542382
0.7344714709549403 25.942543514255238 0.7676438770193855
0.7396990259083562 27.441770741578058 0.785752455547642
0.7449265808617722 27.852805648001517 0.802117551293736
0.7501541358151882 27.46896997180117 0.7999664073942939
0.7553816907686042 26.63726962748094 0.7815244301700787
0.7606092457220202 26.317008093878446 0.7737330821509122
0.7658368006754361 25.63965795654118 0.7544264501277487
0.7710643556288521 27.18024204009389 0.7756277068325753
0.7762919105822681 28.90963236123274 0.8063071362023596
0.7815194655356841 31.184212459509194 0.840405730130698
0.7867470204891001 32.597500781655675 0.8639064676150583
0.791974575442516 32.23510060102781 0.8641548236696934
0.797202130395932 31.423625593846896 0.8291791551652321
0.802429685349348 31.171926648533805 0.8368043707166991
0.807657240302764 31.575748820184735 0.8506700344344011
0.81288479525618 36.78774619430475 0.9312572818810262
0.8181123502095959 39.895755043457626 0.9764616771532241
0.8233399051630119 41.64617062663539 1.0131017598760108
0.8285674601164279 45.86963510543088 1.0777234532622129
0.8337950150698439 47.02593590923599 1.0989464045180242
0.8390225700232599 49.712570594797 1.1106738186150547
0.8442501249766758 52.00356153965552 1.1232998858193604
0.8494776799300918 53.40310728514396 1.149061499249667
0.8547052348835078 56.88304482596411 1.1974412785304784
0.8599327898369238 64.30318839983248 1.291696072125296
0.8651603447903398 67.78583953786342 1.325714319653442
0.8703878997437557 72.25602271050549 1.356245648263807
0.8756154546971717 73.57307133714492 1.3545208927147094
0.8808430096505877 74.93738789860521 1.342026272590428
0.8860705646040037 76.95321966661204 1.335633143487727
0.8912981195574197 75.56583910238271 1.3101066472015857
0.8965256745108356 75.95753678158555 1.3247342485891305
0.9017532294642516 76.29189662617519 1.3506894239061977
0.9069807844176676 79.35457714908483 1.3771252115901507
0.9122083393710836 85.05861034862991 1.445988959186633
0.9174358943244996 85.33187361870188 1.4319395047085082
0.9226634492779155 85.16057753981814 1.4157560734258279
0.9278910042313315 87.28431393401743 1.4303525850913819
0.9331185591847475 90.64025123265212 1.4591278960335972
0.9383461141381635 98.14952554203052 1.5223154210304306
0.9435736690915795 98.6343110709126 1.5238192765185918
0.9488012240449955 101.04280209015869 1.5179675959363417
0.9540287789984114 101.12197494890064 1.4976798986555628
0.9592563339518274 103.38902864446237 1.5116054461636068
0.9644838889052434 102.9715935642434 1.5163739278528263
0.9697114438586594 100.07296856415421 1.4847980926631614
0.9749389988120754 98.38445473383744 1.4731825775869887
0.9801665537654913 100.01891078021374 1.4809756527151738
0.9853941087189073 104.39700319339138 1.5027396145418088
0.9906216636723233 104.53823568848779 1.4858255682197343
0.9958492186257393 104.64535134666703 1.4709515542047058
1.0010767735791553 107.55481943011897 1.506053191315296
1.0063043285325712 112.62026050795019 1.5414420738454446
1.0115318834859872 115.26074043770424 1.5756564320070814
1.0167594384394032 116.1612719200722 1.568585805173482
1.0219869933928192 120.12813885045355 1.598828292988215
1.0272145483462352 117.60996584132577 1.5915410807450747
1.0324421032996511 121.44273364702919 1.6224541950702411
1.0376696582530671 123.69273897463938 1.6337652635426108
1.042897213206483 122.68393507148191 1.6044729440698595
1.048124768159899 126.39603085242723 1.630435156079844
1.053352323113315 125.13903957984732 1.6039147689848305
1.058579878066731 128.06365550254932 1.6339235040205506
1.063807433020147 129.43654967161834 1.641218376642593
1.069034987973563 131.09238150820934 1.653281955354772
1.074262542926979 132.6399226751141 1.6670666175789877
1.079490097880395 131.60937173059105 1.652006244955438
1.084717652833811 129.0336940163042 1.6479515944815226
1.089945207787227 128.25707576802412 1.6647005639953596
1.095172762740643 125.1613746358598 1.6260503930478138
1.1004003176940589 128.0288303262213 1.6220824788226207
1.1056278726474749 132.40859333458806 1.6508987126875745
1.1108554276008908 137.49723525931304 1.6843988898601134
1.1160829825543068 134.1127623601516 1.6546535158560136
1.1213105375077228 134.47073597453291 1.6435894548709742
1.1265380924611388 135.81235389702402 1.6518973959016594
1.1317656474145548 134.1071366913264 1.6320888807556961
1.1369932023679707 137.8954354730693 1.6570997239838265
1.1422207573213867 144.00446928288818 1.6944635941207333
1.1474483122748027 146.50605134717904 1.708417657092078
1.1526758672282187 150.51445597009356 1.7226695187388077
1.1579034221816347 148.3800088833647 1.7031847526162542
1.1631309771350506 145.0364198704475 1.6658888881742304
1.1683585320884666 147.50018955303526 1.6593970554088389
1.1735860870418826 147.02353403557586 1.6751827906317864
1.1788136419952986 150.08876273384334 1.7147022633546916
1.1840411969487146 147.1485305672074 1.6764491521403406
1.1892687519021305 143.84789240671972 1.6627890675294879
1.1944963068555465 148.3849133639721 1.6823637172502743
1.1997238618089625 149.54196381347924 1.663259250224462
1.2049514167623785 151.20663891516824 1.6982838715096797
1.2101789717157945 149.03658426291895 1.6811878510926173
1.2154065266692105 153.19481586458005 1.711504430713791
1.2206340816226264 155.6561191066437 1.7412241518256042
1.2258616365760424 156.521058436062 1.7466486553123648
1.2310891915294584 167.80407576179297 1.8077455377763898
1.2363167464828744 166.40884520760494 1.8030494557144676
1.2415443014362904 161.59075712274705 1.7604369850656674
1.2467718563897063 153.682485213281 1.7157478376456743
1.2519994113431223 148.97725275116264 1.6946679952608228
1.2572269662965383 143.70460450541236 1.6453538096616198
1.2624545212499543 145.38959915514542 1.641358094433124
1.2676820762033703 146.87674992341434 1.6426898907772933
1.2729096311567862 148.85402026823442 1.6623035497230951
1.2781371861102022 156.53255894228607 1.7353627526779818
1.2833647410636182 158.04737149576636 1.7446987781833827
1.2885922960170342 160.62709463785106 1.7542452019614423
1.2938198509704502 165.06361613080935 1.7816964561029278
1.2990474059238661 156.07706785344854 1.7105093377504843
1.3042749608772821 157.97296297849752 1.7046279831327027
1.309502515830698 155.96694369277833 1.6778780369710882
1.314730070784114 160.0128993926322 1.6993839529849808
1.31995762573753 166.11959214676352 1.7397317474910639
1.325185180690946 163.42968233379656 1.722514638557932
1.330412735644362 163.70818057124063 1.7286059727619834
1.335640290597778 159.48956129604224 1.7073418231222857
1.340867845551194 157.57413044319256 1.713361064455264
1.34609540050461 159.5350717586673 1.7272500764100607
1.351322955458026 158.96016871852234 1.7256809346590694
1.356550510411442 157.81718288508378 1.7241070942028596
1.361778065364858 158.16187393038834 1.734745593824202
1.3670056203182739 161.60900784344716 1.7369667339842656
1.3722331752716899 165.5703289049931 1.7641559037223828
1.3774607302251058 164.2596493076899 1.7363502619421551
1.3826882851785218 166.54421334980333 1.741202823709536
1.3879158401319378 172.54260060048705 1.7603631927887822
1.3931433950853538 173.94159462276875 1.7677122461999122
1.3983709500387698 165.76215998699908 1.694498792493591
1.4035985049921857 161.49544545366487 1.673820338635199
1.4088260599456017 159.20144241187916 1.687855668819362
1.4140536148990177 163.09352875193346 1.7346639220618016
1.4192811698524337 175.32986141718104 1.814451574549158
1.4245087248058497 167.34526597425233 1.7467762512679912
1.4297362797592656 161.39166692554193 1.6844870467452326
1.4349638347126816 156.47808652138906 1.6660310756479189
1.4401913896660976 147.17308661235612 1.6145610111394657
1.4454189446195136 146.79426680469427 1.6098280397772229
1.4506464995729296 145.88832305094743 1.6048654037547843
1.4558740545263456 147.78235518641466 1.6076711488487492
1.4611016094797615 152.80663633273866 1.6513651475935058
1.4663291644331775 151.51250852908638 1.6520116694394817
1.4715567193865935 150.3862383940087 1.6277268166569958
1.4767842743400095 151.5074080024304 1.6161848653769006
1.4820118292934255 150.0582286523321 1.6240400893127844
1.4872393842468414 156.8251658347288 1.6778414353455453
1.4924669392002574 158.18050424373234 1.6941830355390095
1.4976944941536734 157.55907141769916 1.7095119302442827
1.5029220491070894 159.5286899421063 1.7020974537705589
1.5081496040605054 160.66259757082761 1.6926058889051443
1.5133771590139213 162.05374203672923 1.7080542730884662
1.5186047139673373 168.89045175209068 1.7600640400691094
1.5238322689207533 166.43923007795797 1.7609867934816628
1.5290598238741693 171.18273120474132 1.802720801638343
1.5342873788275853 169.14133922939786 1.776339925773253
1.5395149337810012 168.26732651728955 1.7833375032405492
1.5447424887344172 169.2630024532601 1.7898085009710367
1.5499700436878332 168.50987295198618 1.7667233771060495
1.5551975986412492 172.91941343634969 1.771125564950186
1.5604251535946652 180.2919825730526 1.808802209806566
1.5656527085480811 178.12373490954528 1.7848881434632384
1.5708802635014971 173.20055324978716 1.7638201253067822
1.576107818454913 169.73117152775578 1.7446766256048019
1.581335373408329 163.90042603646071 1.7132445476531803
1.586562928361745 166.52078227565895 1.7201926982310805
1.591790483315161 172.72729778415365 1.751535476872174
1.597018038268577 174.0693714503132 1.7552385632930614
1.602245593221993 183.57852654532417 1.8062710925750551
1.607473148175409 191.0622252601841 1.848220178239018
1.612700703128825 198.42308335934044 1.8954917423683801
1.617928258082241 200.17083591440473 1.8936510269606857
1.623155813035657 195.74782893745785 1.8626354381986978
1.628383367989073 194.73720139002748 1.8569839683801839
1.6336109229424889 195.69157412173806 1.858666283498757
1.6388384778959049 198.02108854895658 1.8574873396577416
1.6440660328493208 205.21648329542165 1.8804461578878768
1.6492935878027368 213.40981099855523 1.9054639645815834
1.6545211427561528 215.59589012482874 1.9108239883824816
1.6597486977095688 215.72117963259888 1.8934557758854471
1.6649762526629848 221.22030943389908 1.9111854678078686
1.6702038076164007 216.7243849120597 1.8705168742430538
1.6754313625698167 218.01315079422136 1.8682607221809462
1.6806589175232327 221.76975529598548 1.887445537022428
1.6858864724766487 227.47721195757882 1.9271723449618725
1.6911140274300647 238.87402369591356 2.0037517841969104
1.6963415823834807 246.63996028022115 2.0451046646805744
1.7015691373368966 234.8795722940506 1.9769969979027464
1.7067966922903126 230.97789785610632 1.9349077803204913
1.7120242472437286 230.94135926348474 1.9395513221505791
1.7172518021971446 227.8034105053408 1.90480768849018
1.7224793571505606 239.76014617572753 1.9614894017859168
1.7277069121039765 247.86324962785736 1.9930089359851362
1.7329344670573925 259.3893323958673 2.0348017723727008
1.7381620220108085 271.1120987494293 2.082510712630435
1.7433895769642245 265.87747669402216 2.0250511541937275
1.7486171319176405 265.5224689627148 2.0146322455162995
1.7538446868710564 271.4500207969481 2.0237169985686014
1.7590722418244724 273.0704320250047 2.0226849020449382
1.7642997967778884 277.9043024328932 2.0629684858777892
1.7695273517313044 275.51347265004665 2.04752300246882
1.7747549066847204 268.9291713313661 1.9928836488174984
1.7799824616381363 263.19875666684277 1.949695318448708
1.7852100165915523 262.09402998294684 1.9170761103568703
1.7904375715449683 267.7373786069935 1.9378310021972913
1.7956651264983843 274.62254145409014 1.9659661073838386
1.8008926814518003 278.51416600594644 1.952516659196109
1.8061202364052162 278.2071736408575 1.942930596168879
1.8113477913586322 277.55186588641993 1.9322683952234738
1.8165753463120482 279.5243790108243 1.9388573228621608
1.8218029012654642 283.7595263189059 1.9652069517674609
1.8270304562188802 289.67709367583893 1.9943292243037067
1.8322580111722961 292.4782689813381 1.970821972146015
1.8374855661257121 293.8287097031754 1.9566598391368804
1.842713121079128 283.5995995186402 1.8939228428761135
1.847940676032544 277.81516317923007 1.8458731471251515
1.85316823098596 275.8682851961484 1.8486777034864306
1.858395785939376 274.7289526857631 1.845875367065125
1.863623340892792 275.8940656071502 1.8474123066300494
1.868850895846208 276.28701008199664 1.8648855727868963
1.874078450799624 274.55407006540133 1.8386897769634605
1.87930600575304 274.6699709188072 1.829621049177544
1.884533560706456 275.97495951380324 1.8224629091256395
1.889761115659872 274.4809357795867 1.7933549729569827
1.894988670613288 281.5254417931184 1.820510505176193
1.9002162255667039 293.8503938845055 1.87305286820692
1.9054437805201199 290.77473008436704 1.852229004812556
1.9106713354735358 292.87696125618555 1.8572830480909992
1.9158988904269518 291.32232411040735 1.8407334039592944
1.9211264453803678 288.32949642369306 1.8191224997149307
1.9263540003337838 284.4610752754061 1.7957919059635319
1.9315815552871998 278.8009566470175 1.7674109480747777
1.9368091102406157 268.5117925454259 1.713879783129587
1.9420366651940317 265.18209100329017 1.6952643713913083
1.9472642201474477 264.8161961326078 1.6860253106541505
1.9524917751008637 262.3336057252189 1.6703319462147657
1.9577193300542797 263.6482408275414 1.6772570722981297
1.9629468850076957 264.3224492383118 1.6790768032798384
1.9681744399611116 260.1672603043841 1.651325196511993
1.9734019949145276 265.51762481822806 1.6743124719435385
1.9786295498679436 262.04217041125213 1.6458123741846187
1.9838571048213596 267.7892535546541 1.6565882486559447
1.9890846597747756 271.2588967538903 1.6625397713629915
1.9943122147281915 268.06549825952845 1.6409288196777394
1.9995397696816075 265.58955670757 1.6272968373799894
2.0047673246350235 252.2945558108274 1.5685343145817137
2.0099948795884393 246.2632637115752 1.544563563133066
2.015222434541855 246.7539621975767 1.542218692703057
2.0204499894952708 249.46126876927798 1.5536743225449692
2.0256775444486865 251.55667728553348 1.562282904126772
2.0309050994021023 253.60473669906523 1.5541160246568566
2.036132654355518 256.0046014841823 1.56792377558448
2.041360209308934 247.87648485826037 1.5427194480189108
2.0465877642623496 249.16629209666706 1.538880752116115
2.0518153192157653 245.93203626784538 1.5320964929271739
2.057042874169181 240.1557670946888 1.5002779588275812
2.062270429122597 246.0425485384993 1.5272331139487259
2.0674979840760126 244.89102728236202 1.5354795321886365
2.0727255390294284 249.91309720801493 1.5641554413784637
2.077953093982844 257.5384166382745 1.5958803888347077
2.08318064893626 257.88866915197224 1.6132842054201764
2.0884082038896756 258.49817519328474 1.6281203728331526
2.0936357588430914 245.54113993830998 1.571320608409189
2.098863313796507 243.09664879962062 1.5571964721836216
2.104090868749923 242.46947431062466 1.5352832678018538
2.1093184237033387 242.21122689994695 1.507798428081764
2.1145459786567544 240.9427252340089 1.5059053109432718
2.11977353361017 232.91847819303985 1.4682273040724296
2.125001088563586 231.77032857968658 1.4645701776631703
2.1302286435170017 229.70720733439538 1.4689592176287232
2.1354561984704175 232.29504582702754 1.4833691107242244
2.140683753423833 238.82021978876466 1.5216066699695987
2.145911308377249 239.87025243325013 1.526429175327326
2.1511388633306647 238.48677123144682 1.5047031180406993
2.1563664182840805 243.45370275040915 1.507586909236404
2.1615939732374962 240.02349155902343 1.4821098380984516
2.166821528190912 243.50024264142152 1.4950344462639564
2.1720490831443278 248.67608011469466 1.5201860264825353
2.1772766380977435 241.82013504545858 1.513601997209446
2.1825041930511593 245.8489449281208 1.538627112440763
2.187731748004575 249.5931121854197 1.5491042963181556
2.192959302957991 249.7593569795124 1.5508354647518467
2.1981868579114066 249.77386302981253 1.5325743626634931
2.2034144128648223 247.91259930896965 1.5274623753106578
2.208641967818238 246.60840071059047 1.5287056802066101
2.213869522771654 251.93456822797447 1.5658365619774093
2.2190970777250696 254.13005606542944 1.5924565023592192
2.2243246326784853 252.46421391544104 1.5883878720132234
2.229552187631901 251.26638670115506 1.5773321796565054
2.234779742585317 247.9902508888373 1.5544081408744204
2.2400072975387326 243.77303328742744 1.5277144484994116
2.2452348524921484 234.4083893651183 1.485556961109802
2.250462407445564 234.73108743439568 1.493346760374834
2.25568996239898 231.24960147211655 1.488139029092307
2.2609175173523957 237.29593142651348 1.5103903789556137
2.2661450723058114 244.4901204130754 1.5355012192411845
2.271372627259227 241.14883212252946 1.5135080821857922
2.276600182212643 247.88845663043014 1.5440342491542711
2.2818277371660587 247.414479704351 1.5544189660004926
2.2870552921194744 243.33638547554057 1.54776140319124
2.29228284707289 244.76522104361837 1.5512759680339199
2.297510402026306 244.26391826811494 1.5388775881199939
2.3027379569797217 240.97964685607144 1.5117209824325961
2.3079655119331375 240.23539228533852 1.5010035765366734
2.3131930668865532 237.14963372198486 1.4841619426510797
2.318420621839969 238.960949648468 1.5111836616788619
2.3236481767933848 242.87848802448556 1.5341534721600663
2.3288757317468005 242.65104442455433 1.5419745182569662
2.3341032867002163 238.9889785513203 1.509690259294902
2.339330841653632 234.29945137472743 1.477749199951188
2.344558396607048 228.80137965095113 1.451776052590343
2.3497859515604635 238.60568134356308 1.4901483895701442
2.3550135065138793 246.7056568693069 1.5208953686928024
2.360241061467295 254.98825072157547 1.5456487351548958
2.365468616420711 257.32664692580767 1.5491046744441268
2.3706961713741266 254.1981414334588 1.523951121326361
2.3759237263275423 248.580406441514 1.4964952352629404
2.381151281280958 243.26003207330547 1.4753591588610264
2.386378836234374 245.3362729941477 1.4954792224774303
2.3916063911877896 243.29386646990196 1.4983263528989006
2.3968339461412054 243.8740882933654 1.5104905795931975
2.402061501094621 244.81339607203032 1.5008835952289912
2.407289056048037 247.10376141213098 1.510358585928982
2.4125166110014526 241.64887678597734 1.4898324021510563
2.4177441659548684 235.91067422520658 1.4589830304847322
2.422971720908284 234.60467745606218 1.4343463486889727
2.4281992758617 236.81707423057813 1.4262721268675684
2.4334268308151157 246.88660326336927 1.4510162923932683
2.4386543857685314 250.1690518554235 1.4685165077819775
2.443881940721947 251.96979935012328 1.4687094674943606
2.449109495675363 256.2306692890921 1.4607076264446375
2.4543370506287787 263.4849484078122 1.45994319678081
2.4595646055821945 274.17825293776735 1.455252312776087
2.4647921605356102 291.1257528410668 1.450821160049492
2.470019715489026 317.53996702382403 1.4591770815021021
2.4752472704424417 374.26293551753463 1.5281374831203935
2.4804748253958575 493.30097484727406 1.7082286845933166
2.4857023803492733 682.1663549516097 1.973234807075876
2.490929935302689 941.2574125368659 2.301043990551703
2.496157490256105 1264.1070833165945 2.659196549326448
2.5013850452095205 1609.3975983111945 2.9957149925109663
2.5066126001629363 1932.1211309421346 3.2811806467760904
2.511840155116352 2235.4489522007934 3.5346262169277938
2.517067710069768 2519.151478801549 3.7547655764973173
2.5222952650231836 2811.5792247558174 3.9558768993604474
2.5275228199765993 3258.3216220210415 4.256768301036452
2.532750374930015 3782.655210045593 4.568457921880032
2.537977929883431 4511.937697482114 4.985598883422016
2.5432054848368466 5335.29461335759 5.415019190576167
2.5484330397902624 6088.192467800528 5.758091780715057
2.553660594743678 6620.418423063993 5.988103047822183
2.558888149697094 6846.682590448836 6.085619519763653
2.5641157046505096 6718.207748290098 6.025083196846392
2.5693432596039254 6362.010693977519 5.880002240725125
2.574570814557341 5839.018135381673 5.637052065136455
2.579798369510757 5292.532939672453 5.345594237244175
2.5850259244641727 4844.564512452581 5.096267483151882
2.5902534794175884 4446.104391529946 4.860468515394827
2.595481034371004 4137.373019071162 4.698981115424776
2.60070858932442 3746.504589575576 4.477382251755132
2.6059361442778357 3241.7718023372713 4.167060863796113
2.6111636992312515 2665.6050963077673 3.770001369672735
2.6163912541846672 2094.9956720403957 3.338423864818857
2.621618809138083 1571.7015846574175 2.896887684690221
2.6268463640914987 1147.153232236177 2.476929825160692
2.6320739190449145 821.5336074136052 2.1077538647512832
2.6373014739983303 602.0327404123502 1.816645471583221
2.642529028951746 463.6537954344363 1.6164679888285065
2.6477565839051618 374.30600765386384 1.4798023152960313
2.6529841388585775 327.63273524107177 1.4195005289119353
2.6582116938119933 297.0715417620384 1.3891243469254382
2.663439248765409 281.52085269547985 1.3849682321320484
2.668666803718825 273.315896020694 1.3897717264401137
2.6738943586722406 263.5585586862876 1.3868505362012877
2.6791219136256563 256.298339610851 1.3783581888184624
2.684349468579072 247.49632233273903 1.3604739917561133
2.689577023532488 242.6562909549309 1.3556188746670363
2.6948045784859036 243.34583855709872 1.3664604509621117
2.7000321334393194 244.90125895487787 1.394885396983558
2.705259688392735 244.5497470318888 1.4140370164668234
2.710487243346151 244.2143632884857 1.4368357228963704
2.7157147982995666 242.00827521243727 1.4416553233416622
2.7209423532529824 242.93068815558286 1.4559506347008997
2.726169908206398 242.95846932987467 1.4639017346524128
2.731397463159814 241.85803992989733 1.4539401456302894
2.7366250181132297 242.80421286254176 1.463691754157608
2.7418525730666454 243.46699477630992 1.4821468650946255
2.747080128020061 241.9690812785544 1.5019783324483804
2.752307682973477 237.69918079915894 1.4821406836044781
2.7575352379268927 236.4211856693088 1.4769909902969347
2.7627627928803085 230.5579181169075 1.4454663530431593
2.767990347833724 231.0415990105142 1.4390515713973546
2.77321790278714 233.0665408969242 1.4589151940676335
2.7784454577405557 231.32604935324318 1.4605178083743524
2.7836730126939715 234.75879739599267 1.47544371704449
2.7889005676473873 234.530392903194 1.474398066086429
2.794128122600803 235.8660340257118 1.468039485360251
2.7993556775542188 239.13860395410407 1.4660854037134237
2.8045832325076345 247.40796223590763 1.5019966492843186
2.8098107874610503 252.38913105866595 1.5260056149724208
2.815038342414466 259.06275922493535 1.5695763384503372
2.820265897367882 256.32690995474064 1.5662367231548358
2.8254934523212976 250.9204967139251 1.5381836664200879
2.8307210072747133 247.59041762376106 1.530076605530519
2.835948562228129 245.39368388210002 1.5287808419031814
2.841176117181545 241.62507851108325 1.5236454060092726
2.8464036721349606 236.86742581590087 1.4902094890896793
2.8516312270883764 233.92162529816923 1.4743791744453068
2.856858782041792 228.64461113256218 1.4522199956687263
2.862086336995208 236.76232864854003 1.4840634443679082
2.8673138919486236 240.18365807914716 1.5220667007884157
2.8725414469020394 239.77455668808028 1.518283973087937
2.877769001855455 243.40173179953226 1.519009470786871
2.882996556808871 240.96201838060534 1.506430880155357
2.8882241117622867 239.6456067298766 1.502416482348728
2.8934516667157024 240.451849585628 1.513650959381318
2.898679221669118 241.71206839554173 1.5275962354251995
2.903906776622534 240.3103084454117 1.5061071764499598
2.9091343315759497 251.6721943080767 1.5392602699277487
2.9143618865293655 254.08903628960618 1.5370059141985415
2.919589441482781 250.378493605206 1.5133393914005857
2.924816996436197 241.02965397788137 1.4742073332190682
2.9300445513896127 231.4885751620218 1.4363727490993952
2.9352721063430285 230.9164586261916 1.433470092185001
2.9404996612964442 236.90238644195165 1.4580280046726832
2.94572721624986 245.60209321904247 1.4956357352446192
2.9509547712032758 245.8672551627002 1.502972808333595
2.9561823261566915 237.22154110091276 1.4744307776518706
2.9614098811101073 231.32925732886818 1.4421871358171683
2.966637436063523 227.539661554259 1.4333435502368457
2.971864991016939 232.80792324977318 1.4418497676224944
2.9770925459703546 232.61429433880156 1.4409134029947313
2.9823201009237703 233.68633786714352 1.4399058981047332
2.987547655877186 233.58802428995736 1.4339447214440795
2.992775210830602 230.645230590837 1.4165283178714612
2.9980027657840176 233.5295104586802 1.4412786014914218
3.0032303207374333 233.55871464124183 1.442073410434773
3.008457875690849 233.2198728754031 1.431476595437422
3.013685430644265 232.49822825059996 1.4143963292361663
3.0189129855976806 234.58727899139993 1.4117186061700655
3.0241405405510964 230.98722986893102 1.4013142203218867
3.029368095504512 231.6286040634552 1.4059711473702445
3.034595650457928 229.70302096300247 1.405541189050521
3.0398232054113437 235.25334834683235 1.4458623799738384
3.0450507603647594 234.69207816518474 1.4311182206467623
3.050278315318175 232.49057836815263 1.4127350884689607
3.055505870271591 228.27223024237418 1.3837747252183354
3.0607334252250067 227.74631306853414 1.3736460187910664
3.0659609801784224 230.26345839661676 1.391218959796824
3.071188535131838 230.1577539825213 1.390330033919155
3.076416090085254 235.6118627901589 1.416046648595526
3.0816436450386697 237.5224916098346 1.4093358778599165
3.0868711999920855 238.6765874351303 1.3851328006186678
3.0920987549455012 245.07187412589082 1.4021003215355723
3.097326309898917 247.53831734953673 1.400970971047724
3.1025538648523328 246.6051482145958 1.3815397455707914
3.1077814198057485 247.97963436231038 1.3748258294087803
3.1130089747591643 248.7727404507616 1.36477019259795
3.11823652971258 247.1760286010101 1.3535654403514166
3.123464084665996 246.79382113057312 1.3532264639296558
3.1286916396194115 249.5029307640916 1.356349618441085
3.1339191945728273 250.0053949600072 1.341192766476341
3.139146749526243 254.12333116963774 1.3329768808555023
3.144374304479659 261.53932433532253 1.3463584300775848
3.1496018594330746 257.931175106327 1.322300168450179
3.1548294143864903 258.8257607111806 1.3306868444263282
3.160056969339906 254.78754719965548 1.3066183288023363
3.165284524293322 258.3076203716546 1.295119402304174
3.1705120792467376 267.83218681554183 1.3033695352164312
3.1757396342001534 277.71871976379987 1.3138506936219512
3.180967189153569 288.1004966018212 1.321953597329866
3.186194744106985 292.8934728738898 1.3170642460300153
3.1914222990604006 298.1877647944051 1.3082786586732746
3.1966498540138164 297.9794171357135 1.2867423311177713
3.201877408967232 309.04068092530076 1.2941619370566377
3.207104963920648 325.257372740898 1.312693205041363
3.2123325188740637 339.5742467107208 1.332225511712833
3.2175600738274794 364.62895118441975 1.3738418319255539
3.222787628780895 382.9898932307505 1.4038944247693195
3.228015183734311 401.6494298159612 1.4289684562750278
3.2332427386877267 428.44609061227175 1.4664946837379047
3.2384702936411425 458.5988727747455 1.5065832921437925
3.2436978485945582 491.31052589414236 1.5526065966429201
3.248925403547974 527.1703594465761 1.6062603503949535
3.2541529585013897 568.5314195827998 1.6646230625030078
3.2593805134548055 604.1166327340303 1.711468621020145
3.2646080684082213 645.1306497043054 1.7670970951903893
3.269835623361637 686.7643216818437 1.82135678663352
3.275063178315053 736.7380187403628 1.887847006084863
3.2802907332684685 791.8709686667552 1.9518660904023133
3.2855182882218843 852.5447035255908 2.0231879845018272
3.2907458431753 910.2342886466066 2.09186331885992
3.295973398128716 972.8261267026164 2.1637978465544103
3.3012009530821316 1023.6126202761579 2.2170703295412353
3.3064285080355473 1058.8850309038676 2.252579826232851
3.311656062988963 1079.0232731206504 2.268591273625201
3.316883617942379 1069.2828350556288 2.2515153071288934
3.3221111728957946 1053.5151950072907 2.229034512219593
3.3273387278492104 1020.7721025440381 2.1901557536530643
3.332566282802626 968.4762470705039 2.133567696689743
3.337793837756042 907.510849973051 2.065292596711216
3.3430213927094576 830.4542250832486 1.9707629813235303
3.3482489476628734 750.6349471134178 1.8676359597609067
3.353476502616289 680.607181813206 1.7736553858362558
3.358704057569705 614.7914074219005 1.68598839659726
3.3639316125231207 546.8953695202924 1.5864747024830883
3.3691591674765364 503.17019152264794 1.5299401586081158
3.374386722429952 461.810401516186 1.473761561176934
3.379614277383368 425.4581946131452 1.4265540769371554
3.3848418323367837 395.81430855075104 1.3833676940680726
3.3900693872901995 367.01159112962273 1.3403764572596617
3.3952969422436152 343.9790265772003 1.3070578441092986
3.400524497197031 329.4865566321049 1.2906905445723842
3.4057520521504467 314.3269888824984 1.2693836207873623
3.4109796071038625 301.5771512187314 1.2586249205569804
3.4162071620572783 291.9309816159947 1.24547191150306
3.421434717010694 285.6175921010108 1.2490088878173737
3.4266622719641098 278.57868612618813 1.244991321504394
3.4318898269175255 270.91185873639427 1.233636935166507
3.4371173818709413 263.03902513149694 1.2384464124788546
3.442344936824357 259.6637968460674 1.240159675705874
3.447572491777773 251.79557037803053 1.2240480669504794
3.4528000467311886 243.74475652400884 1.2091695086211813
3.4580276016846043 238.45841077245015 1.1913246835923565
3.46325515663802 235.19984507318074 1.178377173616514
3.468482711591436 232.325027268063 1.1642155055797738
3.4737102665448516 236.433234671759 1.187496149098332
3.4789378214982674 236.665914145457 1.1889280119838028
3.484165376451683 241.3278150133612 1.205406193936943
3.489392931405099 248.5499330297789 1.2413292734208892
3.4946204863585146 251.90467545969136 1.2465479460178035
3.4998480413119304 251.45977384248314 1.2379189225416938
3.505075596265346 252.36695615974696 1.235635203694545
3.510303151218762 254.06458813643138 1.22181732879749
3.5155307061721777 258.60954105201927 1.2185730688424066
3.5207582611255934 262.13828279182644 1.2201809372759425
3.525985816079009 266.42527046596234 1.214688333942807
3.531213371032425 275.58194133102336 1.2222499400257467
3.5364409259858407 288.9564557258813 1.2340172366160762
3.5416684809392565 309.29469163292606 1.253190104547452
3.546896035892672 336.2402832460356 1.2834513048050045
3.552123590846088 388.1803009284919 1.3599231059752284
3.5573511457995037 480.36479001413437 1.496090679707498
3.5625787007529195 644.9023304161175 1.7256467554905257
3.5678062557063353 931.0359546491993 2.0690161206637265
3.573033810659751 1458.1914569491091 2.584463995301859
3.5782613656131668 2389.3054984088603 3.3091409328083086
3.5834889205665825 4053.3679369751135 4.31145402878123
3.5887164755199983 6799.120176875399 5.58361456618817
3.593944030473414 10638.22573052619 6.938435637276146
3.59917158542683 14680.627609913716 8.104077193888664
3.6043991403802456 18265.607736238187 9.014745331901828
3.6096266953336613 20120.0767796059 9.446519522426248
3.614854250287077 19791.44023098957 9.366570556586701
3.620081805240493 17475.69237331321 8.79705822120634
3.6253093601939086 13861.634880404688 7.821090626670127
3.6305369151473244 10293.661415526987 6.739462629911132
3.63576447010074 7025.422854771582 5.562169775320315
3.640992025054156 4665.057480330733 4.533386463486667
3.6462195800075716 2962.095119448032 3.6107730453789384
3.6514471349609874 1879.1826748068684 2.8669588294104202
3.656674689914403 1220.1930396269593 2.3034978648374866
3.661902244867819 861.0389736924477 1.9301626972428034
3.6671297998212347 653.1768850853123 1.6820403569786895
3.6723573547746504 542.1063154429891 1.5395455871283492
3.677584909728066 467.61046493907264 1.4311851901784505
3.682812464681482 419.1325367237194 1.3544794738463244
3.6880400196348977 386.74274982404 1.3062899669931403
3.6932675745883135 362.30908557123394 1.274305845009187
3.698495129541729 340.5550247623452 1.2449495993409727
3.703722684495145 326.2806318424778 1.228961872382802
3.7089502394485607 313.5673554371216 1.203485377142808
3.7141777944019765 304.9327395437409 1.1839480051092885
3.7194053493553922 301.2865024533956 1.1823268842364187
3.724632904308808 293.86247079619716 1.169392944010258
3.7298604592622238 289.28225976630205 1.1722740474863094
3.7350880142156395 285.50553642876116 1.1654531271216033
3.7403155691690553 284.1520166825745 1.1697228937497275
3.745543124122471 283.8877611455592 1.169732664694032
3.750770679075887 280.8526860294714 1.1623290477222472
3.7559982340293026 275.40293448817573 1.1491719040271984
3.7612257889827183 271.2687952454944 1.1394079716950583
3.766453343936134 271.1312773876782 1.1439606035599779
3.77168089888955 270.3035679251404 1.1389610464572903
3.7769084538429656 266.3645601480466 1.124316926136595
3.7821360087963813 266.4411862345825 1.1261385462909526
3.787363563749797 267.8240236897218 1.1276072173819318
3.792591118703213 273.4630668362953 1.1356052312606557
3.7978186736566286 277.4094857741094 1.1341674952287666
3.8030462286100444 287.0660583710926 1.14846437134211
3.80827378356346 293.08169462116484 1.1539849455679205
3.813501338516876 299.7606996427396 1.1664917949201092
3.8187288934702917 305.55692327779695 1.1731052238706077
3.8239564484237074 304.8320609399806 1.164870343592547
3.829184003377123 302.72584847421876 1.1572757173939123
3.834411558330539 299.7357766821434 1.1490730480356304
3.8396391132839547 298.2806460806808 1.1464777241734345
3.8448666682373704 294.22223089828293 1.138642961361209
3.850094223190786 290.22674931453616 1.134943599041204
3.855321778144202 285.1715129171297 1.1328895717779521
3.8605493330976177 278.9724874316115 1.1242820534800022
3.8657768880510335 278.0811281337611 1.1298262857247279
3.8710044430044492 275.57153689681627 1.1297728791847663
3.876231997957865 272.62961259345155 1.125609926978644
3.8814595529112808 269.6371835034285 1.1217521425567918
3.8866871078646965 266.38527486929405 1.1142292640796816
3.8919146628181123 267.9595188452323 1.1152688500418648
3.897142217771528 267.02981466778897 1.1092627085920101
3.902369772724944 270.1100606686396 1.1145483907704978
3.9075973276783595 269.66022069652485 1.1058125700172308
3.9128248826317753 270.7150771447015 1.0984656376293824
3.918052437585191 270.23597311993814 1.0924281708141548
3.923279992538607 274.5706239585448 1.1000976737808428
3.9285075474920226 286.57951860616384 1.1251550409763826
3.9337351024454383 296.5446687230004 1.1434832919290272
3.938962657398854 302.6319452102393 1.1492817881263488
3.94419021235227 305.57742675232066 1.1431758253204045
3.9494177673056856 308.5127990464116 1.1419207151344342
3.9546453222591014 309.8673001742275 1.136724074764576
3.959872877212517 313.4495648170698 1.1381472399836374
3.965100432165933 320.14872092458563 1.143568197398051
3.9703279871193486 329.5053208326715 1.1575371779382224
3.9755555420727644 347.5961647616012 1.188252138753892
3.98078309702618 364.421457742395 1.2159228811393383
3.986010651979596 380.05286851264395 1.234321781406734
3.9912382069330117 390.2973937407306 1.242815151115659
3.9964657618864274 400.24402623194874 1.252197182614372
4.001693316839844 419.5023853102324 1.2813852474153404
4.00692087179326 442.6504623571017 1.3102111359197313
4.012148426746676 469.07534652152634 1.3513234078440062
4.017375981700092 492.1219875789994 1.3991965464928051
4.0226035366535084 520.7581908949261 1.4458835418507858
4.027831091606925 561.3205997357078 1.5068554018523164
4.033058646560341 609.3559043752106 1.5721101497961556
4.038286201513757 663.6229203320487 1.6393699353777957
4.043513756467173 727.6776474371255 1.7207693349101343
4.0487413114205895 790.7640544698489 1.7926696282794887
4.053968866374006 857.17288503757 1.865815037022171
4.059196421327422 926.9646578858749 1.944146145452079
4.064423976280838 1005.1327884507948 2.028472045431119
4.069651531234254 1099.696578697948 2.1222204687568986
4.0748790861876705 1204.9371319324855 2.227928379151894
4.080106641141087 1325.8952690080282 2.338118208990428
4.085334196094503 1456.3071615309614 2.4449845585600403
4.090561751047919 1604.9671560944496 2.567583022183151
4.095789306001335 1781.099931329601 2.7058756640975368
4.1010168609547515 1983.9421274122487 2.8670686199816062
4.106244415908168 2182.5503862344335 3.007978064634469
4.111471970861584 2414.0592391883156 3.1608812076927677
4.116699525815 2654.326983660217 3.3040483310524764
4.121927080768416 2915.831464426956 3.422632155423791
4.1271546357218325 3175.525170264894 3.5322983864392663
4.132382190675249 3454.62853565825 3.670990290833752
4.137609745628665 3756.4498847054574 3.815568630992467
4.142837300582081 4075.485178974519 3.966300919146534
4.148064855535497 4374.560905322236 4.1064533945190576
4.1532924104889135 4659.7011104356125 4.22742813327498
4.15851996544233 4940.408604381488 4.3450870643174575
4.163747520395746 5206.7543079705265 4.46291628076742
4.168975075349162 5425.992884822825 4.5513669165509425
4.174202630302578 5632.016354639908 4.629705396406491
4.1794301852559945 5770.460009244733 4.683274166286736
4.184657740209411 5861.129099009614 4.708433942794192
4.189885295162827 5901.137048539809 4.714143822101363
4.195112850116243 5835.096691794821 4.674779425383145
4.200340405069659 5716.712902504678 4.617547870771306
4.2055679600230755 5525.953231791182 4.538994637958953
4.210795514976492 5281.848398296129 4.443926286884264
4.216023069929908 4981.868327677158 4.318352243057565
4.221250624883324 4587.386328017522 4.134031388904394
4.22647817983674 4206.66311248658 3.9561974503449178
4.2317057347901565 3814.7809223396985 3.7613457833655497
4.236933289743573 3431.5152819236864 3.561931215597247
4.242160844696989 3076.005837498347 3.3678815615120388
4.247388399650405 2740.21255347371 3.173087944765705
4.252615954603821 2437.6049774393414 2.9929496048674555
4.257843509557238 2186.658292668454 2.837291927163418
4.263071064510654 1947.4163424817152 2.6746726804384506
4.26829861946407 1729.4150239782934 2.5143081360952615
4.273526174417486 1550.0282441672516 2.3791894371778377
4.278753729370902 1396.408010199949 2.259039287658577
4.283981284324319 1254.7461873181553 2.1441410513021113
4.289208839277735 1120.562114982741 2.020466124367027
4.294436394231151 1004.6561583461901 1.9106747891488323
4.299663949184567 905.0578859937146 1.8095267687214147
4.304891504137983 827.6557206901095 1.730405695908541
4.3101190590914 762.4037873050718 1.6598309316943118
4.315346614044816 698.1038763971565 1.5867384749619855
4.320574168998232 641.96762905117 1.5193562705212431
4.325801723951648 590.6452517160326 1.4564249194667442
4.331029278905064 545.7719192476679 1.4029742327941184
4.336256833858481 510.10281995794514 1.3567973169512617
4.341484388811897 480.6198970174218 1.3181671372449633
4.346711943765313 455.33940046911897 1.2854389363036394
4.351939498718729 432.5594983425841 1.2541469035315473
4.357167053672145 413.5217411588542 1.2286530029887095
4.362394608625562 394.2176644940692 1.1998323235218957
4.367622163578978 381.1259775251473 1.1790227056472489
4.372849718532394 366.3814850778688 1.1585548131707282
4.37807727348581 355.6564121805965 1.1490186216138623
4.383304828439226 343.34800749245005 1.1312076637659652
4.388532383392643 333.1894267641106 1.119688374316302
4.393759938346059 322.57630572400996 1.100524021097425
4.398987493299475 311.0585879995345 1.0832579346696918
4.404215048252891 295.28101001170955 1.0574053768683012
4.409442603206307 281.7020711487014 1.0349804626496275
4.414670158159724 270.27009745775285 1.0195880784412517
4.41989771311314 258.1624575726869 1.0058359080229125
4.425125268066556 257.83937161098726 1.0189827011082315
4.430352823019972 253.62345392703932 1.0235943163524936
4.435580377973388 250.4984312472267 1.0314800252171195
4.440807932926805 247.34817347902006 1.0306333398390481
4.446035487880221 238.72703318611082 1.0149521130082666
4.451263042833637 228.04089109600866 0.9949192491901896
4.456490597787053 222.02051116720895 0.9751172594366869
4.4617181527404695 215.77162178540235 0.9673125946247494
4.466945707693886 212.39673756373645 0.9591136682558934
4.472173262647302 210.76240304707406 0.9580481072709729
4.477400817600718 211.3043691364501 0.9628103890354655
4.482628372554134 214.17903444670705 0.970977735572945
4.4878559275075505 216.74129009079823 0.9842383482412785
4.493083482460967 216.24996229342676 0.9865773441772169
4.498311037414383 213.03793415482235 0.9904523379965438
4.503538592367799 205.9419078764637 0.9816017233678752
4.508766147321215 198.34579705095666 0.9664456929722507
4.5139937022746315 191.90334834601833 0.9575751553493371
4.519221257228048 190.7140312719107 0.9520966117662514
4.524448812181464 192.04147138025385 0.9519791895712733
4.52967636713488 194.01517213752265 0.9598781866654231
4.534903922088296 196.5594232685785 0.9696693033558837
4.5401314770417125 196.4930284988619 0.9703230064968881
4.545359031995129 194.3277573999969 0.9689304474983597
4.550586586948545 197.40614681600448 0.986707929878453
4.555814141901961 196.2529451578558 0.9821993128180446
4.561041696855377 194.97013725080924 0.978012777069656
4.5662692518087935 195.63651313568494 0.972232966083333
4.57149680676221 194.39679018998527 0.9656128884877475
4.576724361715626 195.17453693589408 0.974639111230706
4.581951916669042 197.7569369674556 0.9872497516024548
4.587179471622458 192.41076794883347 0.976915065091987
4.5924070265758745 191.70025924193502 0.9825609798218451
4.597634581529291 193.46489095797293 0.9898357012465356
4.602862136482707 193.77128886062187 0.9963978017280628
4.608089691436123 195.18604330074447 1.0037354030346601
4.613317246389539 191.83807891617408 0.9960238514719492
4.6185448013429555 189.07688777747524 0.995589029647959
4.623772356296372 186.98210911363918 0.9948173808825322
4.628999911249788 186.59287387465127 0.9949698057708082
4.634227466203204 182.3419087185941 0.9711079108335215
4.63945502115662 180.35009844316232 0.9616861183386989
4.6446825761100365 179.88785101320596 0.9578809308232208
4.649910131063453 183.4156069980655 0.9798720287650856
4.655137686016869 187.33282579048333 1.0025237926233928
4.660365240970285 186.18161900960078 1.0024290351578866
4.665592795923701 184.70369106634655 0.9994028519796332
4.6708203508771176 182.95492317217315 1.0022210215860254
4.676047905830534 182.3095275059191 1.0014302574528258
4.68127546078395 179.27389544290975 0.9870069836259965
4.686503015737366 179.12749909872363 0.9798632102172569
4.691730570690782 175.21917562553233 0.9670878161628456
4.696958125644199 177.3700173389314 0.9827960917875191
4.702185680597615 176.50797310151566 0.9804127845650566
4.707413235551031 178.39974226143835 0.9807456244029251
4.712640790504447 180.81113499194177 0.9868800263317942
4.717868345457863 179.62580438778653 0.9836118860065353
4.72309590041128 180.27924818142807 0.9864417025298904
4.728323455364696 180.10386297184027 0.9895669413742945
4.733551010318112 181.31269425172476 0.9885839209677372
4.738778565271528 179.6038411378895 0.9754266616410042
4.744006120224944 180.3839089688043 0.9702490840915015
4.749233675178361 182.31235937839313 0.9737956504712044
4.754461230131777 182.46701825470316 0.978877037311143
4.759688785085193 178.85717545006457 0.9733327573938143
4.764916340038609 172.86429163702002 0.9556270123434227
4.770143894992025 167.46837768542844 0.9396495787381082
4.775371449945442 167.53308934421912 0.9256910333931715
4.780599004898858 170.15076220383364 0.9271079825137597
4.785826559852274 170.67663073166952 0.9266687906777155
4.79105411480569 171.6611242819782 0.928969271125256
4.796281669759106 175.474161089592 0.945981090988545
4.801509224712523 179.01084465757262 0.9606974968510394
4.806736779665939 179.97821959739318 0.9728203076988813
4.811964334619355 176.34950831144292 0.963804012441649
4.817191889572771 172.5346841877226 0.958591194134586
4.822419444526187 166.37989023221039 0.9450777902417387
4.827646999479604 169.362662468881 0.9516342075635681
4.83287455443302 168.15126969919692 0.9466130994770127
4.838102109386436 169.91795395121196 0.9542521927136511
4.843329664339852 173.6487781553594 0.970047489112831
4.848557219293268 175.29971439489995 0.9684264598216172
4.853784774246685 172.77314023097932 0.9569978943877193
4.859012329200101 171.50671442703614 0.938418324929251
4.864239884153517 170.92244095368304 0.9317756839017632
4.869467439106933 166.18171645292537 0.9145396749658128
4.8746949940603495 162.17525800107154 0.9002523287240691
4.879922549013766 160.70692009477224 0.8991245112008369
4.885150103967182 161.44856630060696 0.9026647874841524
4.890377658920598 171.67276806663708 0.9346538491999359
4.895605213874014 174.0739611951937 0.9421678638203972
4.9008327688274305 176.03988862431353 0.9457914759263676
4.906060323780847 174.56573104502118 0.9388466835516457
4.911287878734263 173.05735449051485 0.9346416083427082
4.916515433687679 172.25834911572704 0.9393991659216915
4.921742988641095 174.05958366143562 0.9466354945096234
4.9269705435945115 176.1704405936574 0.9485439577601366
4.932198098547928 180.5230384482682 0.9535718907201265
4.937425653501344 179.29594717994704 0.9469860256947918
4.94265320845476 173.43250664320703 0.9311627608716458
4.947880763408176 167.5730340475833 0.9078446542383053
4.9531083183615925 164.00153943586798 0.9001601335447792
4.958335873315009 165.07833192638932 0.9137894860970056
4.963563428268425 170.86158995152067 0.9232925586063138
4.968790983221841 175.05487004704312 0.9388447042909064
4.974018538175257 174.64680402514568 0.9340508758030543
4.9792460931286735 175.77327937140004 0.9260418696110675
4.98447364808209 173.44805325364888 0.9180137674938948
4.989701203035506 172.6701094281491 0.9025157176343362
4.994928757988922 173.36147958227343 0.8856587289525778
5.000156312942338 175.99276629607868 0.8722957583537421
5.0053838678957545 179.94946730373863 0.8552526581551063
5.010611422849171 193.494718143595 0.87480134658156
5.015838977802587 201.32018176031946 0.8843353692391316
5.021066532756003 206.96009753269493 0.8891382969365327
5.026294087709419 213.07465698791762 0.8978643614878445
5.0315216426628355 211.33218945600046 0.8819403090661863
5.036749197616252 215.87301093008952 0.8904910944128216
5.041976752569668 221.2596634615269 0.8994968603977961
5.047204307523084 226.55686204718515 0.9146589484394718
5.0524318624765 235.81216406533244 0.9338445422622824
5.0576594174299165 246.12824125919227 0.9458320119506326
5.062886972383333 254.1555774124237 0.9490191437823315
5.068114527336749 264.2405266247276 0.9559152542712617
5.073342082290165 281.29934214555186 0.9745091861048533
5.078569637243581 293.16391982407004 0.9807895390765555
5.0837971921969975 309.8126961335582 0.9932855985028357
5.089024747150414 327.46447795006924 1.0142256837477794
5.09425230210383 346.0934253337707 1.0348179892529548
5.099479857057246 372.23362313007107 1.0681618069134957
5.104707412010662 399.53958845265413 1.0992354409143812
5.109934966964079 426.9115202431596 1.1302865144971477
5.115162521917495 446.4364695473026 1.1541472151978747
5.120390076870911 463.1600314449949 1.1755503961201716
5.125617631824327 463.8133534782815 1.1764682526554566
5.130845186777743 451.79593014083093 1.161315791329371
5.13607274173116 426.5891046197685 1.129286125007783
5.141300296684576 397.2173543139072 1.0986652704222075
5.146527851637992 365.7857683056253 1.062185515273318
5.151755406591408 333.4404730196321 1.0246809092972151
5.156982961544824 302.0023847027864 0.9875499360647306
5.162210516498241 279.0178223562399 0.9680318313076359
5.167438071451657 254.03444820698255 0.9444602498767103
5.172665626405073 236.98053508795104 0.9328904766358593
5.177893181358489 225.04743664891848 0.9184674105541358
5.183120736311905 214.63156022226352 0.9101854953484227
5.188348291265322 207.47615378590027 0.9058059360923796
5.193575846218738 204.96295438102027 0.9077231439014114
5.198803401172154 199.30294116919856 0.898469155314989
5.20403095612557 196.06052586599398 0.8968768403261883
5.209258511078986 190.84815644835876 0.8859423183751468
5.214486066032403 187.39769487579815 0.8875561777432035
5.219713620985819 186.91945505335764 0.8979559383164548
5.224941175939235 184.2502650735677 0.893295425753929
5.230168730892651 183.15584691261546 0.8959427894478837
5.235396285846067 181.66077377113217 0.894245385205468
5.240623840799484 178.42100740504452 0.8859992228321482
5.2458513957529 173.23524226947868 0.8818399608115971
5.251078950706316 172.35470327518297 0.8820802470108954
5.256306505659732 174.491820427784 0.8904345194487171
5.261534060613148 175.51210675755974 0.8932728276185821
5.266761615566565 176.26033096959347 0.8938446752594715
5.271989170519981 171.24026612979372 0.8835941100208523
5.277216725473397 171.4429048756463 0.8901598575341914
5.282444280426813 170.73738313963935 0.8965063801969603
5.2876718353802294 173.3936962453999 0.9004424474190947
5.292899390333646 174.95843145404825 0.9038224047831007
5.298126945287062 171.20909942342715 0.8904600327383543
5.303354500240478 173.34326394008772 0.8950775048387802
5.308582055193894 169.88758069048276 0.8773402530733481
5.3138096101473105 164.93519493501734 0.8582385781370075
5.319037165100727 167.7905669167943 0.8670756366347218
5.324264720054143 162.91598791173675 0.8576874175680632
5.329492275007559 165.9462134649852 0.8762468404132635
5.334719829960975 167.45781705284253 0.8889937609047697
5.3399473849143915 166.63037231822221 0.8888885967621933
5.345174939867808 165.32582232910843 0.8890930523169757
5.350402494821224 163.9886536439215 0.87468204292703
5.35563004977464 163.3805118999975 0.871815353920118
5.360857604728056 164.72019406032987 0.867154471908916
5.3660851596814725 167.91093273839385 0.873128549721693
5.371312714634889 169.26593198361653 0.8709826493639589
5.376540269588305 174.9891208251813 0.8726586519215432
5.381767824541721 175.20187089237223 0.8683112225592904
5.386995379495137 174.05648141285678 0.8643719636651664
5.3922229344485535 177.89983597070685 0.8691463250929047
5.39745048940197 177.79689312589304 0.877645839429386
5.402678044355386 177.88063075897966 0.8724174897458306
5.407905599308802 177.49598527522818 0.8673895743572831
5.413133154262218 177.67252690711723 0.8633693715616398
5.4183607092156345 179.10277746934125 0.8545265286855216
5.423588264169051 182.7681778130319 0.854991304189997
5.428815819122467 185.0461504901661 0.8501266805782252
5.434043374075883 184.43499973803506 0.8367594920393787
5.439270929029299 188.22356440064016 0.8367733857664351
5.4444984839827155 191.05536640193904 0.8389994706962011
5.449726038936132 196.10306150346437 0.8541079834272429
5.454953593889548 200.48374544282035 0.8716472163406119
5.460181148842964 198.97854707008958 0.8680890669019831
5.46540870379638 193.57463581143782 0.8591822893387774
5.4706362587497965 187.49484586195774 0.8490445244738413
5.475863813703213 182.29616930342863 0.8408945642437622
5.481091368656629 180.82075520894492 0.8417294988099643
5.486318923610045 178.75089605553833 0.8379047970589999
5.491546478563461 178.46589639892363 0.8386975938343162
5.4967740335168775 178.09192767953363 0.8405049685930971
5.502001588470294 177.43872739900775 0.8464179931693011
5.50722914342371 177.00200196483337 0.8570840309505543
5.512456698377126 179.00399927567813 0.8691827871825976
5.517684253330542 178.5391794710733 0.8678965393195573
5.522911808283959 175.86860556244685 0.8541355258467893
5.528139363237375 177.9901112559751 0.8538031581168612
5.533366918190791 179.13829815544574 0.8523007281757825
5.538594473144207 179.65648161205044 0.8537550350766658
5.543822028097623 178.5375629930733 0.8478816854877378
5.54904958305104 177.68598597224062 0.8420351502290874
5.554277138004456 176.81094683678094 0.8413203413916222
5.559504692957872 177.5706311151448 0.846414163946627
5.564732247911288 175.36642537538685 0.8437358078726741
5.569959802864704 174.0355034734394 0.8421803975152379
5.575187357818121 175.45518899354266 0.8372190784706022
5.580414912771537 174.44329407186967 0.8149621819106971
5.585642467724953 179.0551103701561 0.829674128481808
5.590870022678369 181.5371553910728 0.8285478515753203
5.596097577631785 181.4571167596822 0.8225045876223734
5.601325132585202 186.3495361185337 0.8268158122831871
5.606552687538618 191.15520557609304 0.8218753525253542
5.611780242492034 194.1561505816382 0.8159761799708
5.61700779744545 202.18441375509212 0.826246073923674
5.622235352398866 216.8400751119626 0.8420023085866174
5.627462907352283 246.95670277510837 0.8763327407306047
5.632690462305699 295.30221137147487 0.9332498113575624
5.637918017259115 365.5922703416595 1.0156354713171625
5.643145572212531 451.58215212173064 1.1115433273109108
5.648373127165947 550.0446242013891 1.216227141286208
5.653600682119364 650.861653649239 1.3182530408279045
5.65882823707278 731.3682306281017 1.3934246965004742
5.664055792026196 789.9568422027813 1.444957839208724
5.669283346979612 826.6551616147914 1.4769411598522988
5.674510901933028 840.065269546893 1.4862096873250552
5.679738456886445 841.4581933601638 1.4866926905945863
5.684966011839861 830.9116713711002 1.477377859561127
5.690193566793277 817.442871340235 1.4643120886637635
5.695421121746693 805.1318734177394 1.452944796276963
5.700648676700109 792.2602499548896 1.4395396914164575
5.705876231653526 783.7979336138741 1.4317807049631788
5.711103786606942 777.3079480225919 1.4255523081248473
5.716331341560358 778.5097681726741 1.4264380925126574
5.721558896513774 779.8172754077585 1.4271621813915591
5.7267864514671905 788.1897080190166 1.4337657097735017
5.732014006420607 800.9705184374195 1.445123116755867
5.737241561374023 813.0894369485386 1.4534926546564126
5.742469116327439 839.0395027095566 1.476313029072525
5.747696671280855 877.380242429262 1.5093997778020614
5.7529242262342715 929.2540101320596 1.5524729323900488
5.758151781187688 989.624284377708 1.5988128165882418
5.763379336141104 1059.1879028712622 1.6533428045233642
5.76860689109452 1121.4335042993623 1.6991977722564207
5.773834446047936 1173.0389809657613 1.7378167843515753
5.7790620010013525 1196.8224149087387 1.7553610929160177
5.784289555954769 1178.5605019754953 1.743969770780597
5.789517110908185 1123.4019633165597 1.7016802834924283
5.794744665861601 1019.9361476633491 1.6193541070903532
5.799972220815017 891.8295084277288 1.5115593305135178
5.8051997757684335 754.4733956581767 1.3912708466022428
5.81042733072185 618.5872887271776 1.2643686012364541
5.815654885675266 507.7836614377111 1.1544666029699797
5.820882440628682 412.0828349292584 1.053227589985632
5.826109995582098 348.4091597564086 0.9822976395994639
5.8313375505355145 299.97324391408466 0.9224012314210358
5.836565105488931 269.9074019848014 0.887560701362224
5.841792660442347 244.80330223603096 0.8542269536133622
5.847020215395763 231.94286741929943 0.8422748247310861
5.852247770349179 221.1725520544953 0.8254039721093772
5.8574753253025955 213.81202075669103 0.8156865367245506
5.862702880256012 209.77161491381 0.8114532700016427
5.867930435209428 208.67385119243195 0.8096341573017062
5.873157990162844 207.4029663953556 0.811938664264407
5.87838554511626 211.44826527702944 0.821735724484654
5.8836131000696765 209.52415415852258 0.8152899081572316
5.888840655023093 207.5640966553154 0.8059261499240361
5.894068209976509 206.55257552762043 0.7991932369151441
5.899295764929925 209.53912134173862 0.8051984999339105
5.904523319883341 210.68173525902844 0.8097470604279577
5.9097508748367575 214.15435683090732 0.8192476012739626
5.914978429790174 216.32579737720744 0.8176817600011649
5.92020598474359 217.05715858419273 0.8143059671398342
5.925433539697006 218.50571780243166 0.8192324068428068
5.930661094650422 220.519904839748 0.8193395182789103
5.9358886496038386 221.954920648479 0.8187650964882569
5.941116204557255 227.0648954037736 0.8209811450109582
5.946343759510671 232.3273181154958 0.8213418243994933
5.951571314464087 240.23025836773533 0.838599883318757
5.956798869417503 245.70357719822158 0.8479696129169644
5.96202642437092 253.07113104075194 0.8629438703205725
5.967253979324336 259.2574674775293 0.8736857746668177
5.972481534277752 272.4293779263219 0.8898022954868607
5.977709089231168 282.6748931121338 0.8998348021968653
5.982936644184584 300.67062210499176 0.9233428434374215
5.988164199138001 322.802537173853 0.9515028817936382
5.993391754091417 347.62052759913644 0.9837149981643916
5.998619309044833 379.4816237635783 1.0254014771104558
6.003846863998249 420.27071680592866 1.0782817191247895
6.009074418951665 473.0867519536155 1.142937606673191
6.014301973905082 529.8631954911201 1.2127712580611423
6.019529528858498 607.1850175204553 1.2989822509798734
6.024757083811914 692.0462986853929 1.3876793249796684
6.02998463876533 800.0708754096912 1.4929373869812474
6.035212193718746 940.921599067439 1.619636245925082
6.040439748672163 1111.1214102282938 1.761445286921514
6.045667303625579 1294.6803468787823 1.8995591674470347
6.050894858578995 1498.4976880276981 2.045842351821824
6.056122413532411 1672.954115167639 2.162108529448219
6.061349968485827 1809.4530523195817 2.2506542948777932
6.066577523439244 1906.4098313781699 2.3112380245553474
6.07180507839266 1928.3593908510682 2.328780392704222
6.077032633346076 1891.965608153451 2.3103665488316327
6.082260188299492 1797.9184561882441 2.2544724221979253
6.087487743252908 1673.5980962490466 2.1777254469059115
6.092715298206325 1530.9697713392154 2.0847574066109607
6.097942853159741 1393.770207301017 1.9910181641375613
6.103170408113157 1271.23508531234 1.9062934741703632
6.108397963066573 1154.7713662385863 1.8183964898539682
6.113625518019989 1051.5916334053295 1.7377901913600555
6.118853072973406 963.2930546254264 1.6643831189070308
6.124080627926822 883.7157158787695 1.5945210326308696
6.129308182880238 804.8589997097562 1.5221764326436675
6.134535737833654 728.8708521585073 1.4485935012897295
6.1397632927870704 660.4805976604729 1.3797373501989898
6.144990847740487 599.0614097044743 1.316812912108284
6.150218402693903 545.6432363176566 1.2611358628232519
6.155445957647319 496.4776419122651 1.204861846507025
6.160673512600735 451.0493607559008 1.1519265374009324
6.1659010675541515 414.87170194678174 1.1100401441309284
6.171128622507568 389.557591835288 1.0812314491111064
6.176356177460984 364.60448960216115 1.0494594367536365
6.1815837324144 341.75156512430823 1.0191970786673448
6.186811287367816 318.85898231915604 0.9899800635077158
6.1920388423212325 301.0193321658235 0.9669263338918989
6.197266397274649 288.20213760006504 0.9553645780848735
6.202493952228065 280.4781398900627 0.948029141578019
6.207721507181481 270.6871073946263 0.9252374724269128
6.212949062134897 263.8336501506374 0.9100462372064316
6.2181766170883135 253.34439131851084 0.88706429152161
6.22340417204173 244.66922370516613 0.8718642847470961
6.228631726995146 243.18734179074661 0.8727387894740585
6.233859281948562 242.29567307340346 0.8704560145394276
6.239086836901978 241.78735732635616 0.8702029255282372
6.2443143918553945 236.402388212852 0.8651199973336547
6.249541946808811 232.00662679079463 0.8591743387367718
6.254769501762227 226.80589873296134 0.8541989035308816
6.259997056715643 225.35483009686922 0.8438331724374019
6.265224611669059 225.9469483194854 0.8458585870983297
6.2704521666224755 222.29965634766629 0.8395305310562974
6.275679721575892 220.0389743400277 0.8381991908731025
6.280907276529308 218.9729743507139 0.8408210819306011
6.286134831482724 217.21270116539984 0.8411356432096947
6.29136238643614 213.87125516936356 0.8351233293801023
6.2965899413895565 211.75259026259954 0.8307890748885506
6.301817496342973 210.9429915733101 0.8287313055358863
6.307045051296389 211.35052003832593 0.8238253332202662
6.312272606249805 213.2045509469745 0.8293280340069551
6.317500161203221 215.40794056128155 0.8311278619947529
6.3227277161566375 216.19122948918255 0.8319272511255497
6.327955271110054 218.68932846819914 0.83542743378862
6.33318282606347 215.82442600497356 0.8271000469317442
6.338410381016886 210.9413308236468 0.8196916599455327
6.343637935970302 207.48790864164403 0.8141297902643834
6.3488654909237185 206.97758693306918 0.8161005636768629
6.354093045877135 208.70066803949894 0.8190049713456589
6.359320600830551 213.8204488536215 0.8217747194119133
6.364548155783967 213.1285663222184 0.8194040385674285
6.369775710737383 212.7903333867264 0.8135233823927671
6.3750032656908 206.45235958597488 0.8028464683945756
6.380230820644216 204.6369527233221 0.8053444051048991
6.385458375597632 205.8146942975777 0.8109619953734214
6.390685930551048 209.97779189413674 0.8176520942900102
6.395913485504464 213.0887604349602 0.8223974127249077
6.401141040457881 211.68313612636084 0.8200485175671495
6.406368595411297 212.3727219379693 0.8230348381846173
6.411596150364713 212.58334990659392 0.8228130119817711
6.416823705318129 212.38494587386813 0.8220872787123479
6.422051260271545 209.28935444412033 0.8114623629757616
6.427278815224962 207.45740989005108 0.8009271895574075
6.432506370178378 206.23611819349998 0.7961608973574761
6.437733925131794 208.1452802973632 0.7952695170443745
6.44296148008521 215.32614855486588 0.80908405550928
6.448189035038626 216.25290358881506 0.8052853632258186
6.453416589992043 218.01903265681415 0.8081052549175755
6.458644144945459 220.79768268598326 0.8126425967423273
6.463871699898875 223.82851669313754 0.8154744629582581
6.469099254852291 225.38452790665795 0.8165966068478583
6.474326809805707 225.8609434092728 0.8136140055012461
6.479554364759124 230.5402151380616 0.8167313211641731
6.48478191971254 231.1782426559748 0.8126080800220752
6.490009474665956 236.32424270110178 0.8191126986594842
6.495237029619372 242.27990896069622 0.8295493968044433
6.500464584572788 245.06680591870574 0.831086094704533
6.505692139526205 248.99889972639244 0.8330339107445837
6.510919694479621 255.94563567951172 0.8372291575029901
6.516147249433037 262.00066381669916 0.8374456741534426
6.521374804386453 271.6174061989869 0.8467045460002642
6.526602359339869 289.1880731314005 0.8685033063352965
6.531829914293286 313.84577617423554 0.8976120338013477
6.537057469246702 344.60108995152245 0.9364248904119281
6.542285024200118 378.71248469809393 0.9756540906747291
6.547512579153534 414.91234303042046 1.0157013431222661
6.55274013410695 447.5730071227078 1.0489029113294772
6.557967689060367 481.7163504156579 1.0836288290205134
6.563195244013783 505.7079070652491 1.1074243292237993
6.568422798967199 525.6662473368875 1.1293973075902697
6.573650353920615 533.117981982317 1.136656127418955
6.5788779088740315 526.8288872171438 1.128169982763577
6.584105463827448 511.2780778441612 1.1111365420521404
6.589333018780864 485.7836571022124 1.0832985571437042
6.59456057373428 461.5377054320944 1.0565571829798595
6.599788128687696 434.4430357264524 1.0254554801063862
6.6050156836411125 406.4067762960825 0.9923589887338033
6.610243238594529 384.2356645599093 0.9682632388950578
6.615470793547945 360.19720786211144 0.9410135924974454
6.620698348501361 340.6237877611447 0.9190100448013274
6.625925903454777 322.92285444735194 0.897537157385365
6.6311534584081935 306.4314629151357 0.8766939039870925
6.63638101336161 296.6086552737366 0.8657342778991151
6.641608568315026 285.5715570414602 0.8500610941749018
6.646836123268442 279.16792145013284 0.8414150059730034
6.652063678221858 267.624434552623 0.827618225769957
6.6572912331752745 260.9550299395666 0.821487952285691
6.662518788128691 257.9494507772634 0.820355217605421
6.667746343082107 252.53839735821708 0.8157212765318128
6.672973898035523 250.58068314401265 0.8133706086401147
6.678201452988939 248.1309002309566 0.8106439313336201
6.6834290079423555 243.56232950486984 0.8059914450852154
6.688656562895772 243.86479868936019 0.8080081439931424
6.693884117849188 239.84595189693516 0.803098656813051
6.699111672802604 239.023279640069 0.8041169186112543
6.70433922775602 237.6780063656887 0.8041649642883717
6.7095667827094365 237.68812899922773 0.8083938390003952
6.714794337662853 236.14836056297725 0.8076891048268234
6.720021892616269 235.51598298360565 0.8034281558306442
6.725249447569685 235.1016525821016 0.8005826986861793
6.730477002523101 231.9210868021531 0.7917677551228595
6.7357045574765175 234.0768728722462 0.7959493194121497
6.740932112429934 232.84070240823814 0.7938685772042788
6.74615966738335 233.45393706644788 0.7977033082068901
6.751387222336766 235.13064370775552 0.8024069557753172
6.756614777290182 232.63587304433284 0.7939613072465891
6.7618423322435985 230.20969419202834 0.7870283008400644
6.767069887197015 233.0914757428729 0.7888833321626473
6.772297442150431 233.98453035367393 0.7925719606310996
6.777524997103847 233.7564001896255 0.7965278905049605
6.782752552057263 232.7796501156713 0.7958766650343109
6.7879801070106796 228.5883052495992 0.7879787747907285
6.793207661964096 228.29054323064133 0.7849013424263491
6.798435216917512 230.2116185153949 0.7870843615719991
6.803662771870928 233.37169833302104 0.7938033345064389
6.808890326824344 238.65440073030305 0.8009870245852238
6.814117881777761 240.9784992925113 0.7998804695715868
6.819345436731177 239.95640598533566 0.7950423680218461
6.824572991684593 240.9168370360493 0.7926825355424031
6.829800546638009 237.0080716650401 0.7829521355612076
6.835028101591425 235.57151017083862 0.7796426322651687
6.840255656544842 237.7348391587997 0.783896480840282
6.845483211498258 240.624022213832 0.7891287745418092
6.850710766451674 246.26398774942658 0.8004430118741427
6.85593832140509 248.78037856652648 0.8089118452859393
6.861165876358506 248.60417390563595 0.8070091922945419
6.866393431311923 247.0150008523625 0.7992317733231974
6.871620986265339 247.0188875807802 0.7977393235523628
6.876848541218755 246.85415482325877 0.7928778960302598
6.882076096172171 250.080244506148 0.7974140334588352
6.887303651125587 252.53035197405174 0.7986894040005191
6.892531206079004 253.61502364593463 0.79801006099493
6.89775876103242 255.8201583546906 0.7973964897768415
6.902986315985836 258.81085271489286 0.7996303998586118
6.908213870939252 264.85911337335295 0.8057286715228955
6.913441425892668 268.92992027869366 0.810637172123863
6.918668980846085 274.67539940036505 0.8179479137999824
6.923896535799501 280.1291645274532 0.8252730427167579
6.929124090752917 281.6993384809443 0.8213149248572862
6.934351645706333 284.74174205489413 0.8230823519581933
6.939579200659749 285.5299526757355 0.8216940092082711
6.944806755613166 287.2656669616949 0.8236331048927448
6.950034310566582 291.7534040127763 0.8303265654551608
6.955261865519998 297.1630540908099 0.8355381378518838
6.960489420473414 306.0334308240102 0.8449699272330056
6.96571697542683 318.2706269253408 0.8581291219110059
6.970944530380247 326.83384725508665 0.8668229756056767
6.976172085333663 337.06142932710395 0.8782559784690378
6.981399640287079 350.7654193935737 0.8907612293868266
6.986627195240495 370.78246388462685 0.911114738124868
6.9918547501939114 401.8838435271337 0.9459791296269867
6.997082305147328 445.2541966772579 0.9932544187166302
7.002309860100744 501.7518964600196 1.0521303282810968
7.00753741505416 584.6217975967213 1.1330510748380596
7.012764970007576 695.053672191141 1.2331966735680349
7.0179925249609925 834.6225377095423 1.3499876937853468
7.023220079914409 982.3939902298342 1.4639201185221073
7.028447634867825 1119.1213824729914 1.5602046227599573
7.033675189821241 1221.812276577323 1.6286968595853475
7.038902744774657 1280.539285940204 1.6650288060135854
7.0441302997280735 1282.4791014653786 1.6644469549266907
7.04935785468149 1237.185973643713 1.6346347576286202
7.054585409634906 1166.693031694285 1.5868641529440837
7.059812964588322 1078.4490629126065 1.525524760491025
7.065040519541738 993.8417369857269 1.4636469928815063
7.0702680744951545 914.2166270122168 1.4024997241704116
7.075495629448571 847.2429581262335 1.3497044675307333
7.080723184401987 792.3951395131631 1.305456283633824
7.085950739355403 746.6147389843011 1.2679433706574503
7.091178294308819 708.1351191374371 1.234683581753742
7.0964058492622355 673.780217733291 1.203104274846058
7.101633404215652 643.6273277835899 1.1759092382305258
7.106860959169068 616.5634415497066 1.1511488684810647
7.112088514122484 591.2428748393213 1.1288138207169143
7.1173160690759 564.7653760253809 1.1024696346482383
7.1225436240293165 545.2500807603354 1.083618563681122
7.127771178982733 524.3297236766854 1.0623448862426033
7.132998733936149 512.013824021382 1.050878719241126
7.138226288889565 497.0464798362142 1.0359249614300223
7.143453843842981 488.6577798411681 1.0277493687192347
7.1486813987963975 485.04319763839345 1.0242565819674398
7.153908953749814 484.40805598401704 1.0219926893846418
7.15913650870323 489.6119555913328 1.025376376985751
7.164364063656646 494.5093185071402 1.0288850304488963
7.169591618610062 504.8226660589066 1.0382190251901462
7.1748191735634785 523.405045635428 1.057137987969558
7.180046728516895 550.1097118207529 1.0833133181866692
7.185274283470311 593.9472681461169 1.1252626028371229
7.190501838423727 661.3817051162988 1.1862448671903139
7.195729393377143 752.022713211868 1.2626258063410167
7.2009569483305595 888.533742764623 1.3726316309228475
7.206184503283976 1069.7044063076291 1.5046905688872159
7.211412058237392 1322.5979789181335 1.6710870235832018
7.216639613190808 1635.7726171262034 1.8554005578534345
7.221867168144224 2016.3789623611606 2.0568951881541366
7.227094723097641 2407.874621407324 2.2481762064995623
7.232322278051057 2719.2766050769374 2.3902405158703046
7.237549833004473 2881.2083857779544 2.457779397488692
7.242777387957889 2827.310324674389 2.43123877489246
7.248004942911305 2607.501153449742 2.330402221332871
7.253232497864722 2274.7114818350706 2.175644799000195
7.258460052818138 1883.1925736424669 1.9796621984108211
7.263687607771554 1510.2225471642348 1.7731113193514159
7.26891516272497 1178.8800141540105 1.5662020567921413
7.274142717678386 927.2005764242399 1.3904781795252643
7.279370272631803 737.5739221452957 1.2406911429728547
7.284597827585219 602.5032781240949 1.1234883876883612
7.289825382538635 515.1352528406895 1.0407157127500473
7.295052937492051 457.8241169830235 0.9837764939399238
7.300280492445467 419.04684608267803 0.9436956727033445
7.305508047398884 393.2961188978305 0.9158784002571282
7.3107356023523 382.04816580211883 0.9025810115976264
7.315963157305716 369.60210679875024 0.890738909142644
7.321190712259132 363.4533785848879 0.882941586946868
7.326418267212548 358.3322661955283 0.8765407749906788
7.331645822165965 350.28871078477073 0.8667377527348792
7.336873377119381 344.3019591468273 0.8605432345105939
7.342100932072797 339.6571215450758 0.8559613971943354
7.347328487026213 338.3786193663037 0.8545462364102454
7.352556041979629 333.5692163215892 0.8490704042994065
7.357783596933046 329.134981167114 0.8442076243664293
7.363011151886462 325.82229995527115 0.8404336261070621
7.368238706839878 322.53140789529874 0.839244812244688
7.373466261793294 327.7520190238934 0.8470335965801737
7.37869381674671 326.8717753368506 0.8478506595404135
7.383921371700127 325.09689168697264 0.8439119007811561
7.389148926653543 321.0495549701625 0.8373480126367829
7.394376481606959 320.15762529233325 0.832834495124638
7.399604036560375 324.4482510534312 0.8372156438101196
7.4048315915137914 328.8873259413024 0.8429319258036493
7.410059146467208 329.56045679922596 0.8426442181823535
7.415286701420624 329.3509569961641 0.8437283254955572
7.42051425637404 329.9657068710817 0.8459225607577907
7.425741811327456 328.75827292456023 0.8425051525032985
7.4309693662808725 331.262114043023 0.841783746264189
7.436196921234289 333.96367343750785 0.8423318000845842
7.441424476187705 336.4939001889531 0.8426098406274685
7.446652031141121 338.9411948889451 0.8452481601654467
7.451879586094537 342.0345781365628 0.8503666115610424
7.4571071410479535 345.98200139750514 0.8548986206998536
7.46233469600137 350.76507158212866 0.8583580779733845
7.467562250954786 358.3990037815249 0.8681658578421753
7.472789805908202 364.39384442634173 0.8743674796703842
7.478017360861618 369.9034059865575 0.8811357610019236
7.4832449158150345 383.89260133379935 0.8962677286222442
7.488472470768451 392.56052229869823 0.9026720337681556
7.493700025721867 404.16471032179794 0.9140635706490581
7.498927580675283 416.97528751767936 0.92465113414106
7.504155135628699 431.3823469764758 0.9396173705452993
7.5093826905821155 451.6834928179944 0.9600657780241086
7.514610245535532 469.2458948148373 0.9779087899642003
7.519837800488948 484.02575190094586 0.9923069284937618
7.525065355442364 494.17007910188573 1.0011359951216603
7.53029291039578 502.3925990406358 1.0081852174313701
7.5355204653491965 507.01490697425686 1.0121927205311139
7.540748020302613 508.3183560774742 1.013201597842888
7.545975575256029 500.82544614498454 1.0050518328062776
7.551203130209445 492.5837489852998 0.9966912527675267
7.556430685162861 487.2114808421355 0.9918548996305537
7.5616582401162775 481.39621550338353 0.984826996603339
7.566885795069694 476.52944175760376 0.980051650371714
7.57211335002311 467.1774948647706 0.9703242816467995
7.577340904976526 459.402635794348 0.9624551979038939
7.582568459929942 448.4458093258559 0.9511159758339627
7.5877960148833585 439.5220929766762 0.9418484758489382
7.593023569836775 426.70183258860476 0.9264494278456852
7.598251124790191 419.6185691998879 0.9186144981710433
7.603478679743607 415.6174295833682 0.9147129833941622
7.608706234697023 412.4275393976761 0.9127566124711848
7.6139337896504395 410.91599555170893 0.9120521531017176
7.619161344603856 409.8584411555886 0.9109461275692434
7.624388899557272 412.3392793351289 0.9120184656853976
7.629616454510688 415.2061303403771 0.9141854087114208
7.634844009464104 419.97703359213335 0.9179004436647402
7.6400715644175206 426.57480810529233 0.9245918056085722
7.645299119370937 434.794639379196 0.932614217924772
7.650526674324353 447.95941212951425 0.9450395571138579
7.655754229277769 460.310297305048 0.9575112132435323
7.660981784231185 464.60606817009005 0.960951461024933
7.666209339184602 477.7304761546567 0.9747188871186866
7.671436894138018 487.1555289805447 0.9844168914782422
7.676664449091434 499.28238501725326 0.9950462189723331
7.68189200404485 508.6190420173529 1.0031503927295684
7.687119558998266 511.3493090963634 1.0035408524355205
7.692347113951683 511.9727685220202 1.002942677318487
7.697574668905099 512.3729467013771 1.0031744958057718
7.702802223858515 511.58775399247094 1.0016994139379085
7.708029778811931 513.2028066341752 1.0032485652231244
7.713257333765347 510.80463834894294 1.0017789875499574
7.718484888718764 503.50625427672423 0.995928260978397
7.72371244367218 493.9447661508395 0.9872399667489514
7.728939998625596 486.13854506630315 0.9777517467091007
7.734167553579012 480.52092960522356 0.9717214940850268
7.739395108532428 479.4894024146492 0.9707168415350728
7.744622663485845 483.1775803360118 0.9747977264741444
7.749850218439261 486.3308994138751 0.9770612797346943
7.755077773392677 487.98034457715016 0.9770500469382211
7.760305328346093 488.50642943804127 0.9769009142350579
7.765532883299509 482.31393250576247 0.9705880593728123
7.770760438252926 475.2349578678562 0.9626443767331946
7.775987993206342 469.6129982051094 0.9562560916334417
7.781215548159758 465.7275289330528 0.9521912753926426
7.786443103113174 462.5534344132286 0.9496728344151576
7.79167065806659 454.15691387315513 0.9409853944005637
7.796898213020007 443.08531353282547 0.9294385632340647
7.802125767973423 433.072463919333 0.9196830802896762
7.807353322926839 426.17223214428617 0.9134336967581876
7.812580877880255 423.60964785009827 0.9112893278705108
7.817808432833671 422.1158400682445 0.9095481110403466
7.823035987787088 424.3877297195834 0.9119726910143415
7.828263542740504 423.45673045250845 0.9124583636320228
7.83349109769392 419.4720344953317 0.909777319740573
7.838718652647336 413.5153749321573 0.9027655659377999
7.8439462076007525 409.4207760959081 0.8976835982874626
7.849173762554169 409.04355115883845 0.894215345953239
7.854401317507585 408.098814222184 0.8912305425504561
7.859628872461001 412.1108606583302 0.8957630165016128
7.864856427414417 418.040467244338 0.9007788253053658
7.8700839823678335 424.38600338927523 0.9075355918139645
7.87531153732125 431.7572381751123 0.9137229084453569
7.880539092274666 435.1354696556692 0.9176635936841996
7.885766647228082 434.6633349547659 0.9168789663975602
7.890994202181498 432.9794764021847 0.9137042516771227
7.8962217571349145 434.4150380297443 0.9151634710103725
7.901449312088331 436.88124237643007 0.9161223948469289
7.906676867041747 442.4251828949025 0.9224460040054359
7.911904421995163 442.24766793187285 0.9214132718916832
7.917131976948579 443.4638434473091 0.9228331644586691
7.9223595319019955 450.550697388925 0.9291709988719538
7.927587086855412 455.68965113995006 0.9342761025882619
7.932814641808828 465.70918573587005 0.9434832971455224
7.938042196762244 474.6017115030825 0.9523264934755046
7.94326975171566 481.83126760925387 0.9588774101194381
7.9484973066690765 488.28015966654874 0.9641016248659834
7.953724861622493 494.4591578873977 0.9693176202097726
7.958952416575909 503.0718941738486 0.9760336793013004
7.964179971529325 513.6176515683018 0.9857674844578241
7.969407526482741 522.643086152812 0.9935690935471211
7.9746350814361575 533.041665485487 1.0028262099187872
7.979862636389574 545.9064013691457 1.0149378543531975
7.98509019134299 555.0483262329889 1.0225252103655778
7.990317746296406 565.039128157809 1.031411589216385
7.995545301249822 570.0904990647181 1.0356255312287288
8.000772856203238 570.4014817149085 1.0345749543158673
8.006000411156654 574.4806333209739 1.0383995002058868
8.01122796611007 579.7729966874195 1.0431342778398036
8.016455521063486 580.7857576714582 1.0430713846453594
8.021683076016902 587.8164023877341 1.0486711757940907
8.026910630970319 590.7794041193744 1.0506367173155793
8.032138185923735 599.7044993823821 1.0592374257239394
8.037365740877151 606.6734346415291 1.0645438285221933
8.042593295830567 616.0478561671626 1.0712830531741384
8.047820850783983 623.4203551161929 1.077877543240858
8.0530484057374 631.6319930645355 1.0845619878199153
8.058275960690816 637.3317988871547 1.088899518125517
8.063503515644232 641.870515094355 1.0912731747250204
8.068731070597648 649.0128424980664 1.096851184260338
8.073958625551064 657.5595059451756 1.1037698248607812
8.07918618050448 665.3083268687054 1.1111667477921772
8.084413735457897 673.9215532769371 1.118019560744451
8.089641290411313 685.0943754657192 1.1273887621636016
8.09486884536473 689.586172773908 1.128618802878829
8.100096400318145 693.9369609202398 1.1313509361889167
8.105323955271562 692.088487842199 1.1288311697883096
8.110551510224978 690.9320870586664 1.1282247039741946
8.115779065178394 689.69211358971 1.1270872554774165
8.12100662013181 690.9887476315713 1.1278501926530806
8.126234175085226 691.1769508700452 1.1276204141228086
8.131461730038643 690.5750427134685 1.1268015559980251
8.136689284992059 697.7731238942881 1.1311199814505275
8.141916839945475 703.40217086378 1.1344251508646663
8.147144394898891 716.4946518794148 1.1441484789186984
8.152371949852308 733.6879005832288 1.15763699470854
8.157599504805724 750.0387871313262 1.1716688153341799
8.16282705975914 768.6618657191942 1.1860774654542552
8.168054614712556 781.8795208654396 1.1960736102052425
8.173282169665972 791.6210818187575 1.201618570032068
8.178509724619389 790.7610657275177 1.1997477604237012
8.183737279572805 791.6610798963238 1.1990362103985661
8.188964834526221 790.6034203375922 1.1972189038433994
8.194192389479637 784.8738974008971 1.1930002575566445
8.199419944433053 776.8085508138707 1.1867735957435641
8.20464749938647 762.6490207684634 1.1767293262675325
8.209875054339886 746.8125207598763 1.1648160228104802
8.215102609293302 729.6881204697015 1.1512869550701041
8.220330164246718 713.7309242862506 1.1366305894581585
8.225557719200134 701.4769654648622 1.1260298740992993
8.23078527415355 689.3080714298767 1.11561364765032
8.236012829106967 681.5867039315559 1.1104026217522125
8.241240384060383 668.2841531891374 1.0994065769540267
8.2464679390138 661.0507010486216 1.0939705486588849
8.251695493967215 658.8028165395679 1.0925414216854397
8.256923048920632 654.0212220472032 1.087854944037956
8.262150603874048 655.4653775441245 1.0883469837299387
8.267378158827464 653.2659068616018 1.0858333029878298
8.27260571378088 651.0294058883602 1.081584606691066
8.277833268734296 650.0281092293521 1.0803854279550205
8.283060823687713 643.7507277529622 1.0752316444076562
8.288288378641129 641.5374240108285 1.0737139580379103
8.293515933594545 639.7635137854234 1.0721043355883393
8.298743488547961 644.846667654341 1.075028165014383
8.303971043501377 658.0324049922123 1.0861713714600847
8.309198598454794 668.67594600953 1.0948509048862465
8.31442615340821 674.3024722918117 1.0993724852065048
8.319653708361626 676.6270650815386 1.1011244867398087
8.324881263315042 675.4405726079198 1.0987880923233038
8.330108818268458 681.4663852935305 1.1029877371849974
8.335336373221875 686.2673610179471 1.1059722896958335
8.34056392817529 692.5020125821924 1.1098343155221317
8.345791483128707 697.6878239814887 1.113417530882727
8.351019038082123 696.7996052944046 1.1120385461779494
8.35624659303554 701.5491542817452 1.1164586560556224
8.361474147988956 703.5882432454592 1.1176950738335905
8.366701702942372 710.3465058678809 1.1227953735243563
8.371929257895788 721.7780632295779 1.1311081867082229
8.377156812849204 727.3229217526876 1.1356299305220556
8.38238436780262 732.7213349481902 1.1402807672409392
8.387611922756037 730.5438449900861 1.1383535004208485
8.392839477709453 731.6087865073068 1.1385470997172678
8.398067032662869 727.4919013939138 1.1348285808004293
8.403294587616285 721.4586387408629 1.1300088801124757
8.408522142569701 712.3359901632915 1.1218646090525268
8.413749697523118 701.4760610232023 1.1120783595610142
8.418977252476534 692.1761936491797 1.104295734149724
8.42420480742995 681.4891612376163 1.0948982756203798
8.429432362383366 668.9679237235014 1.0857519525043642
8.434659917336782 657.5756049295642 1.076528147220299
8.439887472290199 646.1195902456644 1.0671472872424999
8.445115027243615 638.4420825768893 1.0604935266640698
8.450342582197031 629.9614860023435 1.052990411123593
8.455570137150447 625.4492682093189 1.0486448463549256
8.460797692103863 616.6837569809265 1.040696117652649
8.46602524705728 612.6430858692262 1.0365904215618331
8.471252802010696 607.4293441128665 1.0316891379099407
8.476480356964112 601.8272182808832 1.0274110122218665
8.481707911917528 596.7453184276397 1.022666079753398
8.486935466870944 589.4684840900406 1.0163312592881497
8.49216302182436 583.9437145099956 1.0104791057770441
8.497390576777777 579.4251142738093 1.0060320969212846
8.502618131731193 577.3475478442176 1.0041865301462967
8.50784568668461 572.4717571083161 0.9996801748282127
8.513073241638025 567.7455825911621 0.9952492637312876
8.518300796591442 561.0167452658085 0.988976946747658
8.523528351544858 558.3077799379637 0.9862730786827485
8.528755906498274 556.2959172778809 0.9848047360647013
8.53398346145169 553.5018485347783 0.9828220930625479
8.539211016405106 548.4295328918762 0.9788288567872403
8.544438571358523 546.1553537334853 0.9762527034012685
8.549666126311939 545.240024905197 0.9753258721437635
8.554893681265355 547.2301494015001 0.9769800280609017
8.560121236218771 543.0067010325648 0.972416120401716
8.565348791172188 541.6347114554807 0.9701299198905209
8.570576346125604 544.5066271256184 0.9716919000680257
8.57580390107902 548.507636411829 0.974323435327831
8.581031456032436 554.6075177362283 0.978955251567368
8.586259010985852 552.7682055316865 0.976989853137349
8.591486565939269 553.8052078834526 0.9784752959271295
8.596714120892685 553.943926423372 0.978075521398524
8.601941675846101 553.1864839267346 0.976886929568382
8.607169230799517 557.2935419266129 0.9801488143552471
8.612396785752933 552.7301091242766 0.9757630814798668
8.61762434070635 553.5684691912754 0.9768830141640916
8.622851895659766 555.2645458212784 0.9792680267256433
8.628079450613182 561.9264056411002 0.9839811724304011
8.633307005566598 566.1143736960981 0.9867200100654118
8.638534560520014 567.2959162290523 0.9877526304418733
8.64376211547343 571.7036194403812 0.9918853919384012
8.648989670426847 572.5168730700562 0.9922344488849596
8.654217225380263 574.5187196216675 0.9938663211598958
8.65944478033368 576.4328172476224 0.9946522011677957
8.664672335287095 578.5608054618468 0.9967813622427019
8.669899890240512 589.1514158076138 1.0053274160057302
8.675127445193928 603.520436970582 1.0171856009780875
8.680355000147344 611.686351521274 1.0226279676125472
8.68558255510076 622.3140260934138 1.031257946491271
8.690810110054176 630.4101889774264 1.0380840229272494
8.696037665007593 641.5326784875341 1.045635302485649
8.701265219961009 652.9959356575547 1.054075785606454
8.706492774914425 664.2775821380366 1.0623024808014474
8.711720329867841 671.184243002429 1.06732897331405
8.716947884821257 675.1129619668362 1.0698229467937446
8.722175439774674 678.8074216998451 1.0717696027726598
8.72740299472809 676.7922314234504 1.069475649184729
8.732630549681506 676.6711073963091 1.0697983248139444
8.737858104634922 675.8423272837858 1.0697495879667411
8.743085659588338 675.8622511887119 1.0715394665956781
8.748313214541755 676.6668068196333 1.0737667596348497
8.75354076949517 675.7549998223818 1.0732302125293018
8.758768324448587 673.0695000535987 1.0694062088156056
8.763995879402003 664.5150251172444 1.0607554899819303
8.76922343435542 653.4876128103153 1.0505392923066927
8.774450989308836 642.2807079296343 1.0417314769242358
8.779678544262252 632.9343018045492 1.0329745400722035
8.784906099215668 624.1963121768434 1.024674846726574
8.790133654169084 615.5283176461159 1.0166803585130975
8.7953612091225 602.8466821252205 1.0059712689954257
8.800588764075917 593.6854145465343 0.9990099841455597
8.805816319029333 588.8887901676746 0.9953306968822287
8.811043873982749 586.9657006649843 0.9944270499278751
8.816271428936165 579.9888763182028 0.9877655158615347
8.821498983889581 578.3192782246153 0.9867119607892163
8.826726538842998 574.4868130606199 0.9831215060555397
8.831954093796414 571.16273957239 0.9794871988291408
8.83718164874983 564.2200449616379 0.9723297455758807
8.842409203703246 555.1720555955906 0.9640318392390973
8.847636758656662 548.5177726026457 0.9587050749766305
8.852864313610079 543.4001732652972 0.9542201026321404
8.858091868563495 547.7243737797769 0.9576705555844611
8.863319423516911 546.9972252766551 0.9571706261079188
8.868546978470327 549.4361409619929 0.958424577868843
8.873774533423743 545.9962122777293 0.9548164453575418
8.87900208837716 542.7604674597162 0.9509989794897342
8.884229643330576 541.2665341822293 0.9497514902785054
8.889457198283992 542.3125024221711 0.9510452109428886
8.894684753237408 546.4849832796713 0.9547578956377039
8.899912308190824 552.1375858175826 0.9597013241283204
8.90513986314424 555.8897840967071 0.9624833531240549
8.910367418097657 560.5053386527145 0.9660461364122815
8.915594973051073 560.0077677673872 0.964719834348614
8.92082252800449 560.9541297972587 0.9639493879361356
8.926050082957905 563.6521654678345 0.9653773508176381
8.931277637911322 566.4959050296361 0.9676167307978852
8.936505192864738 569.8784053668572 0.97062460899849
8.941732747818154 571.7501352462103 0.972743367116291
8.94696030277157 570.4190663261211 0.9721592722270258
8.952187857724986 572.4128736358525 0.9727181775904273
8.957415412678403 573.7511572334475 0.9727190516095965
8.962642967631819 578.9453626613101 0.9757201536208664
8.967870522585235 584.8716966337812 0.97983208702178
8.973098077538651 586.7584903438618 0.9818273715135049
8.978325632492067 589.8659025138937 0.9849164474554489
8.983553187445484 592.6255003509235 0.9882810829013033
8.9887807423989 599.3645869523692 0.9930723354906803
8.994008297352316 603.343561499583 0.9966703400168021
8.999235852305732 604.1791520988925 0.9969011702808533
9.004463407259149 606.6600146087784 0.9982461182572848
9.009690962212565 611.7440379297882 1.001704530442625
9.014918517165981 618.7262770739391 1.0057542138154014
9.020146072119397 629.4239976704157 1.0139926290327737
9.025373627072813 636.0761139876437 1.0186681504994783
9.03060118202623 647.6692492554998 1.027000533509419
9.035828736979646 663.1362881872965 1.0388955206341435
9.041056291933062 679.3961652089969 1.052047963072547
9.046283846886478 698.5718729618122 1.0666320263394804
9.051511401839894 713.3240044245935 1.0774147707405166
9.05673895679331 732.0418418884129 1.0891242725989017
9.061966511746727 754.5487694120045 1.1053905402599493
9.067194066700143 782.4332442235185 1.125409553717675
9.07242162165356 809.8220787017747 1.14554405667869
9.077649176606975 828.152508343276 1.157730325009022
9.082876731560392 844.1143826755936 1.1684744717953344
9.088104286513808 851.9503825841637 1.17350870146123
9.093331841467224 859.8549983641988 1.178381459355488
9.09855939642064 865.7873263124826 1.1824413440135897
9.103786951374056 866.4876680357521 1.1826030522008266
9.109014506327473 859.296609767922 1.176340349225727
9.114242061280889 848.3806123571567 1.1683014849936046
9.119469616234305 833.9070184649445 1.156124942018516
9.124697171187721 828.7861730831099 1.1521101894764891
9.129924726141137 825.7788468874205 1.1499193347619376
9.135152281094554 828.8136224648156 1.1526572876948535
9.14037983604797 844.217591246326 1.1639801872984463
9.145607391001386 866.2372407245709 1.1783937338656707
9.150834945954802 896.1394973139812 1.19826683074437
9.156062500908218 930.6656950823226 1.2214079763780987
9.161290055861635 966.8912515479028 1.254780458891142
9.16651761081505 1003.3456599964069 1.2845634083651563
9.171745165768467 1036.6064440116174 1.3107274528628743
9.176972720721883 1056.5181163080854 1.3282571282216582
9.1822002756753 1067.7101988357133 1.338587008513917
9.187427830628716 1072.6094104307354 1.3446334338944599
9.192655385582132 1062.8784889073138 1.3392347302573742
9.197882940535548 1054.568784708893 1.3362724080874044
9.203110495488964 1038.2353862677114 1.328154746374352
9.20833805044238 1027.3581213084979 1.3248689988666005
9.213565605395797 1017.2924160701325 1.320557958471991
9.218793160349213 1006.7673359588355 1.3162455045638146
9.224020715302629 1000.2096142207344 1.315016604198505
9.229248270256045 997.3535882024759 1.3146906624256378
9.234475825209461 992.0476392056564 1.3131039537608158
9.239703380162878 986.7695654720785 1.3106414037624978
9.244930935116294 989.2851865023747 1.3131312038846819
9.25015849006971 989.1929559369029 1.3143685396275937
9.255386045023126 994.2831494726985 1.3191341973651323
9.260613599976542 1004.2857237132342 1.3267979050953636
9.265841154929959 1015.8586731388152 1.335993376252336
9.271068709883375 1028.229799560731 1.3429147761977867
9.276296264836791 1049.3192909644588 1.3582898094150986
9.281523819790207 1066.83031269688 1.3724651942342116
9.286751374743623 1080.2424898944294 1.3819517236823673
9.29197892969704 1096.1098482409043 1.3938495326746476
9.297206484650456 1102.3118670933557 1.3983967065166651
9.302434039603872 1105.783545420766 1.4013290395026383
9.307661594557288 1089.21075190585 1.39284824067482
9.312889149510704 1058.789663836466 1.3771011480694304
9.31811670446412 1012.7306178086677 1.3482285964762832
9.323344259417537 960.3378086192134 1.3140693962292278
9.328571814370953 907.9308061109173 1.2764247286469308
9.33379936932437 861.4679203063877 1.244549682840146
9.339026924277785 820.341492421407 1.2162061133860163
9.344254479231202 781.1490804935105 1.188307930137258
9.349482034184618 750.9012563369819 1.1656308042659516
9.354709589138034 727.6843584711273 1.1487692811911325
9.35993714409145 708.0686204213233 1.134611287336534
9.365164699044866 693.0779093207425 1.1235646099090797
9.370392253998283 680.2417507664887 1.1128518221417918
9.375619808951699 669.07301926553 1.1034331237303534
9.380847363905115 661.6595020298448 1.098155203514993
9.386074918858531 653.6507512831244 1.0936014168857762
9.391302473811947 648.1305199951377 1.0897495278644087
9.396530028765364 647.1486662778387 1.0897137671674204
9.40175758371878 644.7519572433439 1.0878620263055405
9.406985138672196 648.4363975058346 1.0921864591286703
9.412212693625612 650.4914714839135 1.0930939584888113
9.417440248579029 645.7423931286031 1.0785203119810767
9.422667803532445 644.4581010998699 1.0717651092108855
9.427895358485861 635.5246555231043 1.0602511519866054
9.433122913439277 632.7170292679144 1.056144375607853
9.438350468392693 630.7415504669639 1.0515996085175026
9.44357802334611 627.7133761618625 1.046834627246699
9.448805578299526 631.7955455400465 1.0477313936838155
9.454033133252942 635.5179808822589 1.0487371967753993
9.459260688206358 634.8789196915029 1.0458236517743367
9.464488243159774 640.153072567334 1.0487305749766545
9.46971579811319 637.3623471652517 1.0451614437256094
9.474943353066607 630.0608283374104 1.037814698087175
9.480170908020023 626.7876282293491 1.0347188731244223
9.48539846297344 624.230796799985 1.0316394256493557
9.490626017926855 625.2735691586937 1.0295278923205597
9.495853572880272 626.8556433620487 1.0283276840507327
9.501081127833688 630.6093982950453 1.0306622384214887
9.506308682787104 631.2334021204698 1.0310641877940552
9.51153623774052 628.4671761378886 1.0286133479682882
9.516763792693936 627.2715147461632 1.0267576914261922
9.521991347647353 628.1579096085622 1.02550975238353
9.527218902600769 631.446380663363 1.0276641101582724
9.532446457554185 631.2578227967804 1.0269945304565604
9.537674012507601 629.901318041164 1.026336121252625
9.542901567461017 631.0889271603074 1.025539169161428
9.548129122414434 636.2004671083237 1.0288020846006898
9.55335667736785 636.5407714363699 1.0271032939491664
9.558584232321266 637.5081884315174 1.026957857447981
9.563811787274682 633.9764406358521 1.023707062132451
9.569039342228098 629.1720948875019 1.0202656830670735
9.574266897181515 620.3795910257597 1.0126705409230026
9.57949445213493 619.8121480138428 1.011558074070054
9.584722007088347 622.4498626663127 1.012502796837607
9.589949562041763 627.673680324847 1.0153189234654765
9.59517711699518 627.7607293956353 1.0143341698719806
9.600404671948596 626.6910091371725 1.013029887119032
9.605632226902012 624.5015275515175 1.0106601202755534
9.610859781855428 627.3347151953851 1.0118806349959812
9.616087336808844 628.732375049567 1.0123300097179897
9.62131489176226 629.0580231046737 1.0115566181294167
9.626542446715677 629.4539116133889 1.011389862662545
9.631770001669093 633.4217501527435 1.0148711859068726
9.636997556622509 632.5823805652358 1.0135086881801485
9.642225111575925 631.1087113185667 1.0098718378563922
9.647452666529341 632.7745091427358 1.0109410461367858
9.652680221482758 631.9440630567907 1.0097738236067308
9.657907776436174 631.2069187625281 1.0089323937626524
9.66313533138959 629.3317819266065 1.006415722703507
9.668362886343006 631.7889146218153 1.0085624036549266
9.673590441296422 629.5445776712703 1.0072733233956808
9.678817996249839 632.1505815022228 1.0083941998192223
9.684045551203255 627.7691199683192 1.0045280747654313
9.689273106156671 630.4354405548152 1.005440419626612
9.694500661110087 637.3369819236345 1.009248970981835
9.699728216063503 639.1179102963886 1.0103799760031185
9.70495577101692 639.7097786987542 1.011642079005097
9.710183325970336 640.3917451305449 1.0128802774131507
9.715410880923752 642.0264456554515 1.0135676579418538
9.720638435877168 647.7882321701505 1.0169254184615069
9.725865990830584 649.8469869317831 1.0187541653833851
9.731093545784 649.5765787702538 1.0177319762177213
9.736321100737417 651.9427806828728 1.0193488738784273
9.741548655690833 656.9227134485973 1.022990898931399
9.74677621064425 654.8573956631041 1.0189091241171848
9.752003765597665 654.9409320128474 1.018685466485813
9.757231320551082 650.7557360250306 1.014997972350836
9.762458875504498 646.8235037300736 1.01078344441032
9.767686430457914 648.8175152037853 1.0114968358840704
9.77291398541133 650.1704072145151 1.0118117821600416
9.778141540364746 651.4166828380396 1.0117072207372648
9.783369095318163 653.2120733404029 1.0120673006095322
9.788596650271579 652.0864900128116 1.0108565796597815
9.793824205224995 654.9884314223491 1.0138575047575407
9.799051760178411 655.9661946245911 1.0136271253126412
9.804279315131827 653.081955270572 1.0106307097074112
9.809506870085244 654.1225003552206 1.0114054657002718
9.81473442503866 656.7432539972117 1.0127401398975653
9.819961979992076 663.4739603948149 1.0172639888086463
9.825189534945492 667.5558054827179 1.019418053228071
9.830417089898909 672.7249487541009 1.0230229453977322
9.835644644852325 671.3203311245605 1.0212156976361708
9.840872199805741 671.3936603582023 1.0214775379108163
9.846099754759157 672.3516481927703 1.0221253236664656
9.851327309712573 673.5534409293919 1.0222641710406493
9.85655486466599 672.3465058053838 1.0198423567929058
9.861782419619406 671.2116420573192 1.0184552871380552
9.867009974572822 673.6230301749514 1.019798331177523
9.872237529526238 675.8818090978687 1.0214214411143623
9.877465084479654 681.0450921621947 1.0249369955151573
9.88269263943307 686.3597691588344 1.027456899246009
9.887920194386487 689.0429521459153 1.0285203774204081
9.893147749339903 691.5495823445872 1.030243847993523
9.89837530429332 690.4849892175382 1.0281399685310504
9.903602859246735 696.1214713098295 1.0321340774510788
9.908830414200152 702.4362295473704 1.0369120930058826
9.914057969153568 710.496253950799 1.043284074732143
9.919285524106984 717.8017604915846 1.0483039726657017
9.9245130790604 722.8871252647352 1.0514916983167863
9.929740634013816 725.4990943222549 1.0532227854025469
9.934968188967233 727.298883209336 1.0540156159273923
9.940195743920649 726.4373234395505 1.0525915979582692
9.945423298874065 731.7798443829633 1.0560071057833713
9.950650853827481 736.3953105010671 1.0591095321301147
9.955878408780897 740.7021748479033 1.0616461897550582
9.961105963734314 741.2312043972241 1.0615004950958677
9.96633351868773 742.6542574083583 1.0623862382205473
9.971561073641146 740.9877043732051 1.0607427610219824
9.976788628594562 746.2363568822211 1.0636749693489327
9.982016183547978 742.6308743810059 1.0607359155133254
9.987243738501395 740.2132579533145 1.0585000772093554
9.99247129345481 734.7534418264937 1.0539979885063817
9.997698848408227 727.2763696624912 1.0481107145852604
10.002926403361643 723.1837450674855 1.0444737441885634
10.00815395831506 724.2558840576338 1.0440911709117182
10.013381513268476 715.94244285986 1.0373762511240945
10.018609068221892 709.6205106274014 1.03110581869646
10.023836623175308 700.6153720130392 1.0244400612941706
10.029064178128724 695.5861065351611 1.0204472089171601
10.03429173308214 696.9388813651785 1.0219371160346766
10.039519288035557 696.3585348011048 1.021527635900951
10.044746842988973 698.1020724972469 1.0231442318961976
10.049974397942389 698.5594501013966 1.0239048345559414
10.055201952895805 696.1764858226892 1.0216913065573425
10.060429507849221 696.9400827117173 1.0219304032463166
10.065657062802638 691.4042250566856 1.0176097385946716
10.070884617756054 691.6210486821319 1.0177820835921858
10.07611217270947 690.3371724719461 1.0160291659113154
10.081339727662886 692.4985439238247 1.0168114024144694
10.086567282616302 692.4689206437728 1.0164280517053512
10.091794837569719 687.070498328307 1.0118600755900478
10.097022392523135 682.9475042388646 1.0082253731442734
10.102249947476551 683.6158380534196 1.0091291221945442
10.107477502429967 684.1369454668561 1.0095779922598749
10.112705057383383 684.1240166422789 1.0085408240922469
10.1179326123368 677.1326299409944 1.0027535193230888
10.123160167290216 672.7443928635488 0.998447728520191
10.128387722243632 668.3809289433773 0.9950642735100036
10.133615277197048 667.2759142346914 0.9937653679049576
10.138842832150464 669.7538932969175 0.9947539356670999
10.14407038710388 673.1443314072862 0.997030190534155
10.149297942057297 680.2941249178608 1.0026896415178106
10.154525497010713 680.6388393937846 1.0041868183895049
10.15975305196413 679.69278132971 1.0035790569901268
10.164980606917545 678.0254203750623 1.0011095012059745
10.170208161870962 676.0852125834726 0.9989089605865654
10.175435716824378 677.8579134466216 1.0000053202154795
10.180663271777794 680.3988375347114 1.0013442437203175
10.18589082673121 680.6554100967047 1.0009527186785592
10.191118381684626 680.346854470717 1.0004209795479013
10.196345936638043 681.0134496772838 1.0008199755324194
10.201573491591459 680.2796073249714 0.9999330698761985
10.206801046544875 679.9306235179805 0.9997603108090201
10.212028601498291 681.1296295263348 0.9998685969781188
10.217256156451707 683.6364073111789 1.0012947749152143
10.222483711405124 687.059259605593 1.0039764300491751
10.22771126635854 690.209707113292 1.0071299636601851
10.232938821311956 690.488186803007 1.0071948517256948
10.238166376265372 689.8310865612458 1.0054548793692957
10.243393931218788 688.0818787691603 1.002886674689409
10.248621486172205 682.2548714592234 0.9985835213735469
10.253849041125621 682.1719514098605 0.9989993522718031
10.259076596079037 679.8861764676126 0.9980051887617143
10.264304151032453 678.549077732677 0.9967164025522827
10.26953170598587 679.9241254055214 0.9966536379208759
10.274759260939286 678.8091641024575 0.9950398882511527
10.279986815892702 675.2002068364844 0.992321311960042
10.285214370846118 677.261744821533 0.9952682860699849
10.290441925799534 677.3427806000652 0.9949317196836192
10.29566948075295 677.5017976885147 0.9948796234353757
10.300897035706367 674.9922633125014 0.9907865580298434
10.306124590659783 675.7633374351253 0.9906328134250934
10.3113521456132 673.1578786430318 0.9888799784707966
10.316579700566615 675.6219403069692 0.9909380365946169
10.321807255520032 670.2115310074378 0.9863506873569463
10.327034810473448 664.2732137308994 0.9818394196392363
10.332262365426864 656.5505553062217 0.9759017428506923
10.33748992038028 658.8933749544609 0.9771119805313115
10.342717475333696 660.0465485382623 0.9776167152986657
10.347945030287113 661.9988374418784 0.9773873141218667
10.353172585240529 668.2550448204412 0.9819654024930687
10.358400140193945 670.025769174569 0.9827403724858381
10.363627695147361 674.4878442098576 0.9857125827283343
10.368855250100777 678.3087280253538 0.9882348946824174
10.374082805054194 677.0141415361829 0.9871027480886304
10.37931036000761 674.3023932804657 0.9851386491399673
10.384537914961026 670.4503005040331 0.9822466353981586
10.389765469914442 672.1577710858139 0.9823710843691571
10.394993024867858 674.1826085529237 0.9835737743341364
10.400220579821275 674.6233755789665 0.9839047716586463
10.40544813477469 672.330803025788 0.982077053734017
10.410675689728107 663.8481595676585 0.9754420981583729
10.415903244681523 658.8830698613725 0.9716354522770382
10.42113079963494 653.6197224362439 0.9666745185108532
10.426358354588356 648.1754015439267 0.9625766306581873
10.431585909541772 641.573572646822 0.9579031629371949
10.436813464495188 637.4727056346959 0.9557436677529814
10.442041019448604 630.5124578067638 0.9505827098891425
10.44726857440202 623.763239985763 0.9444121168193299
10.452496129355437 620.5419851261997 0.9413116618158522
10.457723684308853 615.2187813136018 0.9373206833954144
10.462951239262269 611.2276965946576 0.934249216802591
10.468178794215685 607.9339017891705 0.9322388251902366
10.473406349169101 603.5332036436897 0.9287704821108357
10.478633904122518 601.0953274811995 0.925457716124244
10.483861459075934 600.173296917047 0.9241057984672701
10.48908901402935 594.986976071505 0.9200182822425466
10.494316568982766 586.9466017528006 0.9125254461026804
10.499544123936182 578.1997339819561 0.9055385235019724
10.504771678889599 572.0581730363609 0.9009258556696795
10.509999233843015 570.3048688278392 0.9004992342772741
10.515226788796431 573.3293781406298 0.9022167069209056
10.520454343749847 568.3012799481953 0.8973781683356047
10.525681898703263 567.8461182206275 0.8972088476584266
10.53090945365668 564.192439283498 0.8940106416176724
10.536137008610096 565.0959110947181 0.8948996541075623
10.541364563563512 566.7733846501699 0.8957509350570781
10.546592118516928 565.4038845692908 0.8941409995049777
10.551819673470344 560.245426701545 0.8886559614918601
10.55704722842376 559.5393661314956 0.8884280946477509
10.562274783377177 554.2431165286044 0.8845151032201802
10.567502338330593 553.3328050273788 0.8843241086645948
10.57272989328401 553.4637440249663 0.8841537177469518
10.577957448237425 550.4272255077653 0.8812014564460734
10.583185003190842 546.6120910424022 0.878032532199048
10.588412558144258 543.7772721058897 0.8750990791859257
10.593640113097674 543.8845173219065 0.8748777636984348
10.59886766805109 544.7785925498046 0.8752434289289512
10.604095223004506 543.4813966312576 0.8737670075401824
10.609322777957923 540.665843961099 0.8720304066990684
10.614550332911339 539.3269851976197 0.8709457865643736
10.619777887864755 539.2890123006016 0.8703956549057371
10.625005442818171 536.7340509605597 0.8685271221653449
10.630232997771587 530.4575799567559 0.8627884338461164
10.635460552725004 527.0214059747972 0.8597310426536529
10.64068810767842 522.9286186294023 0.8562002353762443
10.645915662631836 525.9592133340407 0.8589702887023807
10.651143217585252 527.8038525109865 0.860167575111712
10.656370772538668 529.2397369652793 0.8613385959696382
10.661598327492085 527.5614749969227 0.8589769791835691
10.666825882445501 531.9656926585807 0.8624532942611055
10.672053437398917 530.7365838940685 0.8603505040913679
10.677280992352333 538.7013384738849 0.8662599955629805
10.68250854730575 537.2983599761906 0.8656352315555581
10.687736102259166 541.0154390162385 0.8683815748540923
10.692963657212582 542.9659791940561 0.8692470702325491
10.698191212165998 546.8578338437568 0.8717896157749921
10.703418767119414 550.4712899901411 0.873846084765146
10.70864632207283 553.2814968982493 0.8759159121340596
10.713873877026247 559.5213305136366 0.8801870317145671
10.719101431979663 564.5000255161441 0.8832180801346379
10.72432898693308 573.1920836880198 0.889720148156078
10.729556541886495 582.0471550490068 0.8962149386871283
10.734784096839912 588.3459705381038 0.9015051490202214
10.740011651793328 592.6130021664718 0.9044261072101076
10.745239206746744 596.7810971586417 0.9069987329692493
10.75046676170016 604.8664093060313 0.9124341926207468
10.755694316653576 613.1801276708808 0.9185531007541871
10.760921871606993 618.3447151608304 0.9224070995803133
10.766149426560409 624.3903448238331 0.9269398054433763
10.771376981513825 626.3566125484047 0.9277293553863242
10.776604536467241 620.941788132581 0.9227983377340271
10.781832091420657 619.9530125777663 0.9212921771568355
10.787059646374074 612.0995522434459 0.9154999728504821
10.79228720132749 610.67545945758 0.9138421656985426
10.797514756280906 610.8543598772709 0.9136614510619311
10.802742311234322 610.3338234090389 0.9134836631259986
10.807969866187738 611.7972886774761 0.9149410380528095
10.813197421141155 614.2039068420843 0.9166147777826568
10.81842497609457 612.7457429338756 0.9155201397860641
10.823652531047987 621.4415711804926 0.9218798430455499
10.828880086001403 629.044792462957 0.9271102082470695
10.83410764095482 639.0640848901088 0.9335527926012006
10.839335195908236 654.3787968015914 0.9433739964630968
10.844562750861652 671.5406502104668 0.9555477285989092
10.849790305815068 694.9586384216773 0.9718213358277874
10.855017860768484 719.6433815804105 0.9878723797627468
10.8602454157219 739.8720445391546 1.0017366613654766
10.865472970675317 757.4020381276777 1.01233790020931
10.870700525628733 766.7709842924318 1.0183136396639854
10.875928080582149 768.7734655188167 1.0197897455007776
10.881155635535565 759.629099196956 1.0134348466445104
10.886383190488981 743.6908866634427 1.0024568576161181
10.891610745442398 722.329495185099 0.9881020647953227
10.896838300395814 697.8037943125697 0.9701854679710373
10.90206585534923 677.6587192651451 0.9558751570357488
10.907293410302646 660.0731170995392 0.9435224389367487
10.912520965256062 644.810533455508 0.9328614177796809
10.917748520209479 632.5374781563179 0.9239357276299033
10.922976075162895 619.0104489496651 0.913503363511793
10.928203630116311 610.2226937822081 0.9066000297517891
10.933431185069727 604.1689896854141 0.9021874448319704
10.938658740023143 601.6787561975391 0.9001688443038934
10.94388629497656 595.2751789097122 0.8957747469926789
10.949113849929976 588.9028564444602 0.8907479113575503
10.954341404883392 578.699022166582 0.8828745788468424
10.959568959836808 572.0219912099781 0.8773838807225807
10.964796514790224 564.7159284688984 0.8714349459395387
10.97002406974364 563.8622976814767 0.8722047879134395
10.975251624697057 561.2666972324798 0.8723667879016496
10.980479179650473 557.0255259672422 0.8707103386752357
10.98570673460389 550.4009274121706 0.8668260209195645
10.990934289557305 544.4282415563879 0.862820686949516
10.996161844510722 538.297755782744 0.8584722746435114
11.001389399464138 535.6441495589518 0.857182610851237
11.006616954417554 532.091672060387 0.8552339087361952
11.01184450937097 529.4920237367968 0.8540477840605541
11.017072064324386 526.9720907681599 0.8529063133941535
11.022299619277803 523.0682144844394 0.8499517612444649
11.027527174231219 519.749115066286 0.8477408942177578
11.032754729184635 518.8147229203453 0.8474105617012235
11.037982284138051 517.7123897352201 0.847318300180193
11.043209839091467 514.8017245035775 0.845370864436191
11.048437394044884 511.82273081561186 0.8434075886950256
11.0536649489983 508.8150828288804 0.8410861449874211
11.058892503951716 508.921713747937 0.8406324051454221
11.064120058905132 509.9278409683007 0.8411162671619404
11.069347613858548 509.8474763872134 0.8415042824852308
11.074575168811965 508.36677301764956 0.8411318129366356
11.079802723765381 505.29879798669066 0.8392491937252748
11.085030278718797 505.3772923712598 0.8398762884293198
11.090257833672213 506.3000997900679 0.8407422696080388
11.09548538862563 510.5352002960848 0.8442446823323234
11.100712943579046 509.43800606340125 0.8434974676322698
11.105940498532462 505.0084324924524 0.8400631774448064
11.111168053485878 501.6781295772654 0.8373585313795947
11.116395608439294 494.16740779042476 0.8317048846395476
11.12162316339271 489.42967196183423 0.8277936643649975
11.126850718346127 488.01836488827144 0.8263071836186372
11.132078273299543 488.60716438106516 0.8272241260479137
11.13730582825296 486.6244323487347 0.8259788106340528
11.142533383206375 485.3085353068912 0.8259968322880962
11.147760938159792 486.0808326802935 0.8271595775121295
11.152988493113208 488.98129662993216 0.8298993476409846
11.158216048066624 488.0830265243542 0.8293806074164926
11.16344360302004 487.4158897945269 0.8284591564957544
11.168671157973456 483.0752325894872 0.8247568345459706
11.173898712926873 487.03461004268524 0.8282494712535843
11.179126267880289 486.1324863311888 0.8271670432026236
11.184353822833705 487.4085887991843 0.8275948051845405
11.189581377787121 485.8530632619823 0.8260626374117005
11.194808932740537 482.8528105937416 0.8233916951430018
11.200036487693954 482.19056230128973 0.8236679137599027
11.20526404264737 478.2148259323685 0.8212313955198013
11.210491597600786 475.8116958765802 0.8195661221692531
11.215719152554202 472.9189813530952 0.8171019460484223
11.220946707507618 474.0879140130253 0.8173675377511905
11.226174262461035 477.12530020542505 0.8198012154768751
11.23140181741445 479.1163741862228 0.822575334573011
11.236629372367867 480.4550640470684 0.824302624840492
11.241856927321283 477.20279460804977 0.821684761998289
11.2470844822747 474.73563553817655 0.8196365827039321
11.252312037228116 473.860607414997 0.8176189725072207
11.257539592181532 474.85444172941317 0.8182890130443976
11.262767147134948 479.9646385152056 0.8236796708840785
11.267994702088364 479.0184410673777 0.8226232609084998
11.27322225704178 481.4694027869809 0.825297427163991
11.278449811995197 481.3329695890508 0.8251571055787048
11.283677366948613 480.5713629014664 0.8233218985445535
11.288904921902029 481.704247635297 0.8243706233873213
11.294132476855445 479.6322374786583 0.8217662804070959
11.299360031808861 476.41513881703827 0.8190986122474588
11.304587586762278 475.9675734731467 0.8185744287537559
11.309815141715694 475.9820239180122 0.8181252489459081
11.31504269666911 476.5215391120748 0.8181911935718533
11.320270251622526 483.2572044870985 0.8234724483396763
11.325497806575942 482.34883870559787 0.8225605715352453
11.330725361529359 483.62731976167544 0.823597190641821
11.335952916482775 482.73556323330683 0.8226696362334985
11.341180471436191 481.04202131287263 0.8213928563945962
11.346408026389607 482.53720066795375 0.822681232066768
11.351635581343023 482.6509357434519 0.822987084849772
11.35686313629644 479.2941873451011 0.8199003665815491
11.362090691249856 476.56239347962224 0.8169582735601515
11.367318246203272 475.6464399839149 0.8166206844633701
11.372545801156688 475.69194851717657 0.8169067022830143
11.377773356110104 474.3066633704762 0.815334357448782
11.38300091106352 471.25955318280467 0.8128248333226504
11.388228466016937 468.8637811577804 0.8102658695697416
11.393456020970353 464.1615473485531 0.8064996004802786
11.39868357592377 460.1364192284494 0.8041113457909034
11.403911130877185 455.2961449549064 0.7999088220617268
11.409138685830602 451.6728553584611 0.7975169368993862
11.414366240784018 450.46784534775804 0.7961588849312707
11.419593795737434 447.06998309385244 0.792963822950201
11.42482135069085 446.2014703324075 0.7920936903167077
11.430048905644266 443.74009606496986 0.7896671953864187
11.435276460597683 442.14058768582214 0.7885195941470041
11.440504015551099 440.67451211059694 0.7873465046598459
11.445731570504515 437.3061930346382 0.7838943671568351
11.450959125457931 437.9149145819433 0.7841592391629943
11.456186680411347 438.4740234021506 0.7851118548142764
11.461414235364764 436.7888864873995 0.7843495158093416
11.46664179031818 434.4123534333864 0.782802226969443
11.471869345271596 432.1821072682592 0.7812464333677738
11.477096900225012 432.7244343522037 0.7819267786499162
11.482324455178428 431.10386326214996 0.7876253393908038
11.487552010131845 431.74985980145203 0.7900924252716406
11.49277956508526 432.56598165674836 0.792140129391765
11.498007120038677 431.1784249492218 0.7922989328849016
11.503234674992093 432.799806766575 0.7943802974441146
11.50846222994551 436.63492239560605 0.799362808123061
11.513689784898926 439.6039438857394 0.8031284969668553
11.518917339852342 442.19460306484467 0.8063326499533656
11.524144894805758 442.12739591394063 0.8068582422423215
11.529372449759174 438.65710215756 0.8045455391299154
11.53460000471259 436.6277301331051 0.8033363805333876
11.539827559666007 438.62130729640876 0.8053798392966348
11.545055114619423 437.91856437283104 0.8050832320647
11.550282669572839 434.9779280315535 0.8028363597066444
11.555510224526255 430.3841035638251 0.7989168670943722
11.560737779479672 425.62633721709875 0.7948965115381736
11.565965334433088 425.66944120885324 0.7963311507761716
11.571192889386504 425.75144018052265 0.7974042396086238
11.57642044433992 425.5965662179822 0.7980712285123877
11.581647999293336 423.73177818300957 0.7972946881009224
11.586875554246753 419.1700287257968 0.792485620657308
11.592103109200169 413.4965021151228 0.7875396959756985
11.597330664153585 411.80636136560724 0.7867946988055158
11.602558219107001 412.2436743791113 0.7872956456158222
11.607785774060417 409.8314360644905 0.7856649570711269
11.613013329013834 409.4430239780005 0.7862676530616477
11.61824088396725 406.51849068377305 0.7855359877670374
11.623468438920666 402.48698442184286 0.7825055663606055
11.628695993874082 400.64536472365864 0.7811827849595455
11.633923548827498 400.2989459685524 0.7817129401985546
11.639151103780915 398.8377781556668 0.7804770115789988
11.64437865873433 398.87288691095927 0.780833394332941
11.649606213687747 396.9989128969281 0.780040863581651
11.654833768641163 392.9023044984064 0.7765397223873417
11.66006132359458 389.466815141554 0.7737194137998734
11.665288878547996 384.8942015297743 0.7690232895454688
11.670516433501412 383.80802672641903 0.7676219926794882
11.675743988454828 381.9862568066948 0.7664510883641974
11.680971543408244 381.61150324975995 0.7659589715714468
11.68619909836166 380.946979627383 0.7659385373611745
11.691426653315077 381.47683431704985 0.7676954478346971
11.696654208268493 380.96865947551123 0.7672362278485672
11.701881763221909 380.4927795862823 0.7673072475642642
11.707109318175325 380.31699157763313 0.7679300637311008
11.712336873128741 377.07131869352935 0.7647439726691215
11.717564428082158 379.67452056901607 0.76778955360876
11.722791983035574 380.00833699908065 0.7673573394495135
11.72801953798899 377.60745798253737 0.7644503028948313
11.733247092942406 378.8527559994806 0.7669683537380887
11.738474647895822 374.0578599663119 0.7619534631556684
11.743702202849239 372.40382750100247 0.761796611631497
11.748929757802655 373.056245212753 0.7637597345275428
11.754157312756071 373.7665572568933 0.7644678969455437
11.759384867709487 375.8741352805309 0.7677006177257754
11.764612422662903 380.1683402619049 0.7719610157822336
11.76983997761632 381.9954063829179 0.773641660379641
11.775067532569736 380.19791740271506 0.7716008209098645
11.780295087523152 380.53232561513295 0.7719763693408441
11.785522642476568 376.3420809313641 0.767418422936744
11.790750197429984 376.0383524392639 0.7670280057589277
11.7959777523834 380.1915878341563 0.7711122289448888
11.801205307336817 381.98094793373656 0.7727661411733664
11.806432862290233 386.37590468009387 0.7768807574073323
11.81166041724365 390.2068346595794 0.7805096747055319
11.816887972197065 392.677446933589 0.7833256810044059
11.822115527150482 394.99034934449674 0.7855693961804855
11.827343082103898 393.1452459163058 0.783348909399737
11.832570637057314 392.7684446253343 0.7823507322066293
11.83779819201073 394.29481347213385 0.7841607056457978
11.843025746964146 394.2715120349501 0.7842509950708643
11.848253301917563 397.45241348869706 0.7872350295175793
11.853480856870979 397.28100168944263 0.786995159094949
11.858708411824395 394.16188220632154 0.7834403144276316
11.863935966777811 391.1653173293373 0.7810331267561007
11.869163521731227 387.0537449447157 0.7779717506658405
11.874391076684644 382.76920804429835 0.7748470267494914
11.87961863163806 380.18620451444383 0.7732138210133607
11.884846186591476 378.4155732109083 0.7714354502463864
11.890073741544892 374.84830095465605 0.7684520342550732
11.895301296498308 376.4481905750483 0.7706530561414919
11.900528851451725 376.4263466373379 0.7713134682689163
11.90575640640514 376.8102919080087 0.7721056413514634
11.910983961358557 379.9112553403517 0.7746545863330698
11.916211516311973 377.6347180306215 0.7723494596481778
11.92143907126539 374.762801394257 0.7698474853419629
11.926666626218806 373.95568984311456 0.7688726854910012
11.931894181172222 371.91330391211176 0.7660640771634135
11.937121736125638 372.6192306851459 0.7666967290438419
11.942349291079054 372.8661154859221 0.7673136640019119
11.94757684603247 372.4991043835842 0.7676692020430363
11.952804400985887 372.1529183221624 0.7680898620711867
11.958031955939303 372.1774267757649 0.7687694859030094
11.963259510892719 369.41005745623363 0.7664036486445425
11.968487065846135 366.35474439186925 0.7627916997546593
11.973714620799552 362.33709291295605 0.7583076244023854
11.978942175752968 364.75885553932153 0.7608274333290985
11.984169730706384 367.7537783383999 0.7643767002306983
11.9893972856598 369.0723000948181 0.7655681272572895
11.994624840613216 368.8536539819192 0.7651794070808088
11.999852395566633 363.10228675525525 0.7591797191929867
12.005079950520049 363.28217624116905 0.7599583866593711
12.010307505473465 364.19870384944915 0.7616063978530218
12.015535060426881 363.6461405052422 0.7609407794617902
12.020762615380297 367.8164734738681 0.7657703316895905
12.025990170333714 366.9425072652323 0.7659524654174228
12.03121772528713 369.2130638769451 0.7685046737400074
12.036445280240546 370.56098917651076 0.7701232599151132
12.041672835193962 369.91624716382904 0.7698419393113081
12.046900390147378 365.4588723333704 0.7651383328344177
12.052127945100795 363.9258091965075 0.7637822228157606
12.05735550005421 367.9898169702039 0.7675991749726299
12.062583055007627 372.3955467379688 0.7717834721837917
12.067810609961043 380.6623391666757 0.7804210771707968
12.07303816491446 384.38595950197475 0.78348841293093
12.078265719867876 390.9316794711753 0.7903194670304367
12.083493274821292 397.79585224855646 0.7967429519645217
12.088720829774708 405.267188515533 0.8038497241129664
12.093948384728124 412.93922801471916 0.811394724281766
12.09917593968154 426.41737961252034 0.8234813255687622
12.104403494634957 441.5333984394462 0.8377269877324011
12.109631049588373 462.86296229886995 0.8570927620163016
12.114858604541789 485.04069855999126 0.8773750980821249
12.120086159495205 509.41350423493947 0.8995724096776553
12.125313714448621 531.9625258326441 0.9185212869130248
12.130541269402038 555.4600554970009 0.9385242680959683
12.135768824355454 576.766719121243 0.9564594215154327
12.14099637930887 588.7351348123681 0.9661952834626666
12.146223934262286 599.5396186302935 0.9755775149482451
12.151451489215702 598.6077658709397 0.9749361050926786
12.156679044169119 588.5054979686956 0.9668860877661822
12.161906599122535 576.538541500953 0.9578286449746747
12.167134154075951 554.2618267667918 0.9390217814334262
12.172361709029367 536.5125299087483 0.9245001079113946
12.177589263982783 522.1965071889424 0.9127277398532238
12.1828168189362 506.27799826617377 0.8989372562568811
12.188044373889616 491.71383206888765 0.8865593289934406
12.193271928843032 476.80042473557444 0.8739465362721208
12.198499483796448 459.4454264065872 0.8580725920972577
12.203727038749864 445.4968283434494 0.8454495484987391
12.20895459370328 435.11587183895904 0.8356005435209415
12.214182148656697 425.5669188015478 0.8269071406801456
12.219409703610113 417.5144842607285 0.8197624015071074
12.22463725856353 411.12921343794244 0.8139224739451091
12.229864813516945 401.50406192273334 0.8052844002693946
12.235092368470362 393.0220238854723 0.7971951695788604
12.240319923423778 384.9411212739778 0.7893200376417426
12.245547478377194 377.2533702203819 0.781850632957629
12.25077503333061 374.7552351515706 0.7802988337910138
12.256002588284026 369.9802269316971 0.776011495982422
12.261230143237443 369.233174317493 0.7766490181538603
12.266457698190859 366.63064564927527 0.7739091385656383
12.271685253144275 365.23825076920474 0.7722838133997991
12.276912808097691 357.759083555708 0.7649447158148882
12.282140363051107 352.73351213501286 0.7609629075896136
12.287367918004524 346.11224315741805 0.7548997492206877
12.29259547295794 341.74535441794814 0.7508489396139937
12.297823027911356 340.71162907767314 0.7492950339272129
12.303050582864772 339.30584431279493 0.746596230005206
12.308278137818188 341.8607472177787 0.7493671143172429
12.313505692771605 342.91373431221314 0.7533283187516345
12.31873324772502 344.7583331263054 0.7635947221944118
12.323960802678437 346.7286789704131 0.7708805147989921
12.329188357631853 344.80254871457936 0.7715134528314072
12.33441591258527 342.28950726000323 0.771777757570609
12.339643467538686 338.30594918352176 0.7690887154207835
12.344871022492102 335.09303200848325 0.768903372716107
12.350098577445518 334.40954596034766 0.7712008559673343
12.355326132398934 334.44966806763813 0.7743077292641775
12.36055368735235 337.2982849218465 0.7804337042905022
12.365781242305767 336.26013629004854 0.7806948341264459
12.371008797259183 334.14475620081623 0.7793934974653596
12.376236352212599 331.7793583095232 0.7783929479502678
12.381463907166015 331.2550344550238 0.7792725959247598
12.386691462119432 332.7823501475753 0.784298874839218
12.391919017072848 334.13422235974326 0.7896108716544221
12.397146572026264 334.0384737246148 0.7923636545787522
12.40237412697968 333.78108557661545 0.7937475378720265
12.407601681933096 330.08941987545126 0.7902167021165034
12.412829236886513 328.1552733489023 0.7888207875967297
12.418056791839929 327.9056170423134 0.7895829438989579
12.423284346793345 323.9674566222486 0.7870136131897986
12.428511901746761 324.31119178434415 0.7890245293565499
12.433739456700177 322.2139782450678 0.7867901512983725
12.438967011653594 321.1546238133822 0.7853994187545302
12.44419456660701 320.9669338803907 0.7845472431974951
12.449422121560426 320.6791785975277 0.7846377475508711
12.454649676513842 323.75099569638763 0.7907575810939257
12.459877231467258 325.7221155571276 0.7952808253217928
12.465104786420675 324.25532720669463 0.7971733010710556
12.47033234137409 322.29054163750385 0.7969518211982474
12.475559896327507 317.51626144195666 0.7904064278741765
12.480787451280923 315.9796273266388 0.7886770118368926
12.48601500623434 314.0435038155717 0.787458076710814
12.491242561187756 314.43876188355415 0.7894410088523831
12.496470116141172 314.38683611904327 0.7931309227511704
12.501697671094588 315.07117826433426 0.7959815252275316
12.506925226048004 315.5518828958855 0.7970829713575931
12.51215278100142 315.23338319364797 0.7988060176259232
12.517380335954837 312.86643713909643 0.7948839984462859
12.522607890908253 311.59686884767774 0.7934770971625181
12.527835445861669 309.3509122147274 0.7923606923372619
12.533063000815085 309.61179784181314 0.7929613347721756
12.538290555768501 306.63903932401587 0.7906387627697502
12.543518110721918 306.1860212072643 0.7912550326228964
12.548745665675334 308.0499887845275 0.793621922142621
12.55397322062875 307.47853256796435 0.7953896907712209
12.559200775582166 308.72934216870965 0.7994421698615163
12.564428330535582 306.1001697552711 0.7918072842181619
12.569655885488999 303.870589885275 0.7817281199481977
12.574883440442415 304.85088259648126 0.7779801464158587
12.580110995395831 305.92984298154215 0.7741178255984484
12.585338550349247 305.9754500844048 0.771320279994776
12.590566105302663 304.01684530266743 0.7659612000178903
12.59579366025608 302.89697672399103 0.7634657021334247
12.601021215209496 303.32201124140556 0.7632343314255186
12.606248770162912 302.21258827779155 0.7603156468184982
12.611476325116328 302.35792980945007 0.758777335980559
12.616703880069744 302.68290271396216 0.7574061505653111
12.62193143502316 304.18156706480374 0.757744001384335
12.627158989976577 307.24119154127465 0.7612067240745746
12.632386544929993 308.0123007361106 0.762276188369182
12.63761409988341 310.7148676546078 0.7671955771501882
12.642841654836825 311.40324381642057 0.7684359288482405
12.648069209790242 315.4616622949188 0.7736517984601993
12.653296764743658 316.50837499935244 0.773713047431152
12.658524319697074 318.4240024771385 0.7745956076050264
12.66375187465049 320.2012281341249 0.7766873608136445
12.668979429603906 323.3058643232062 0.7786389434309384
12.674206984557323 325.0001284842195 0.7800999805155384
12.679434539510739 329.05926471551635 0.7843787045925843
12.684662094464155 335.50761895497806 0.7903243699804545
12.689889649417571 338.55419174461616 0.7927049020953209
12.695117204370987 344.8286847403253 0.7985107148603946
12.700344759324404 353.2890259606708 0.807123942257817
12.70557231427782 358.9458680932735 0.8127971749517027
12.710799869231236 364.1092343068698 0.8170065382643981
12.716027424184652 373.0165244420212 0.8256997298879653
12.721254979138068 380.97322147831966 0.8342867831879961
12.726482534091485 387.1219298646998 0.8395473441911189
12.7317100890449 398.2678459085081 0.8505819892927864
12.736937643998317 408.43103109694874 0.8599014499566018
12.742165198951733 419.9071306273057 0.8708420233211981
12.74739275390515 434.82990384479444 0.8861313028842625
12.752620308858566 444.63857079548626 0.8953948663636505
12.757847863811982 449.18967459495167 0.8995882092682792
12.763075418765398 447.36327967035834 0.8978801569439706
12.768302973718814 439.97875518383665 0.8898348461980917
12.77353052867223 435.0006154709055 0.8844840187890946
12.778758083625647 426.4421150602318 0.8753195690775311
12.783985638579063 418.07579744454506 0.8655198175709005
12.789213193532479 411.9679421264686 0.8586479195604594
12.794440748485895 401.29312247032044 0.8471821707384678
12.799668303439312 396.6121069867992 0.8424849580876937
12.804895858392728 394.602166754871 0.8412147248121958
12.810123413346144 388.4468247541099 0.8350050722724601
12.81535096829956 384.8669011851969 0.8304990313088059
12.820578523252976 381.3450727174898 0.826551342413593
12.825806078206393 381.0139043346272 0.825202453659368
12.831033633159809 381.7588690167351 0.8260245939079617
12.836261188113225 383.36746592228417 0.8280116712621547
12.841488743066641 386.15766183124913 0.8302578887720021
12.846716298020057 391.4665347439689 0.8361833983424862
12.851943852973474 398.1514903035944 0.8428808597038249
12.85717140792689 403.0317040735779 0.8482291644307873
12.862398962880306 410.8570569311478 0.8561983409159508
12.867626517833722 411.66384324151744 0.856373791638431
12.872854072787138 413.96635303898034 0.8575420994992603
12.878081627740555 418.74836220100576 0.8617799576949705
12.88330918269397 420.08472478759205 0.8636474795959123
12.888536737647387 420.0705504800525 0.8630746866828212
12.893764292600803 413.69192383978475 0.8565174676197552
12.89899184755422 405.8338880943558 0.8481626115914223
12.904219402507636 400.3835433648761 0.8422509932714011
12.909446957461052 390.73523925237004 0.8316692752337239
12.914674512414468 378.5430109148032 0.8190090568360836
12.919902067367884 363.51658469576597 0.8022887144107459
12.9251296223213 350.1915359379164 0.7876043654448441
12.930357177274717 343.40968309423664 0.7814097224703314
12.935584732228133 340.2209379670924 0.7772922094066431
12.940812287181549 337.39673658516256 0.7741710339842854
12.946039842134965 333.03919512997487 0.7692274281784218
12.951267397088381 327.4408365437572 0.7617385005969484
12.956494952041798 324.82953238231255 0.7592695441855827
12.961722506995214 323.9380381732928 0.7576146654036918
12.96695006194863 320.72553196415925 0.753872781395894
12.972177616902046 319.5545642535531 0.7526213900524451
12.977405171855462 316.9576702239144 0.7498466664585306
12.982632726808879 315.724011517497 0.7484747630159829
12.987860281762295 319.2256382013721 0.7522499259590483
12.993087836715711 320.08048441952786 0.7539993743305184
12.998315391669127 320.18896742603715 0.7546756013707416
13.003542946622543 315.14693060054645 0.7481954291428454
13.00877050157596 314.865097017837 0.7482084478245739
13.013998056529376 317.0745934557237 0.7504332908620577
13.019225611482792 321.5452820460685 0.7562923049004573
13.024453166436208 325.02149203854833 0.7602132884417002
13.029680721389624 323.16541333709074 0.758470950779331
13.03490827634304 321.96459353869864 0.7568171058250459
13.040135831296457 322.24841335454016 0.7577145832911641
13.045363386249873 323.72947501097525 0.7601979003939012
13.05059094120329 324.68896693352605 0.7607025196851548
13.055818496156705 324.9670915614054 0.7607674080557818
13.061046051110122 326.7252800541326 0.762513636851785
13.066273606063538 329.7879900801334 0.765479117446453
13.071501161016954 333.86196453713626 0.7690039960052373
13.07672871597037 340.4014847193902 0.7756408376573947
13.081956270923786 347.8706116510034 0.7834092845913327
13.087183825877203 352.27551314074515 0.7892308358189102
13.092411380830619 360.5106475529793 0.7980129095134643
13.097638935784035 363.4001733992969 0.8006006088939007
13.102866490737451 362.3254917856944 0.8001976711447313
13.108094045690867 359.220686403872 0.7963941609571533
13.113321600644284 355.3116392849349 0.7928485983544981
13.1185491555977 355.1658937255226 0.7923992583987136
13.123776710551116 353.6718691479201 0.7893572607507262
13.129004265504532 349.3610979091005 0.7851513064702832
13.134231820457948 349.2423848889275 0.7848856254086712
13.139459375411365 352.86446127887314 0.7897200908291433
13.14468693036478 356.73594716015805 0.7934677211651127
13.149914485318197 359.68271074076586 0.7961130746315914
13.155142040271613 362.4491600885575 0.7994468744755344
13.16036959522503 365.58309151880997 0.8030056477265746
13.165597150178446 365.544679227498 0.8036196538088798
13.170824705131862 364.2106297673406 0.8024417259851611
13.176052260085278 364.800442477798 0.8037101105849439
13.181279815038694 364.9017246142371 0.8045015147992793
13.18650736999211 365.9821417800272 0.8054857341168743
13.191734924945527 366.72011906354015 0.8074820644507619
13.196962479898943 366.38268867749605 0.8065647466260599
13.202190034852359 364.18551993377076 0.8045038093464613
13.207417589805775 365.5836921975335 0.80577699443504
13.212645144759191 361.36524654165765 0.8003380256850534
13.217872699712608 359.2032255813614 0.7978366328230276
13.223100254666024 356.44062779978833 0.794619860429458
13.22832780961944 350.00182489930944 0.7870000264176567
13.233555364572856 347.72830085662736 0.7848004566260779
13.238782919526273 345.6633463168193 0.7822871874356833
13.244010474479689 340.28032868795054 0.7758042666898013
13.249238029433105 339.121347051239 0.7754552484513175
13.254465584386521 335.6456616445165 0.7728911851450722
13.259693139339937 334.802891799823 0.774242398830879
13.264920694293354 331.39756502591365 0.771752359393979
13.27014824924677 326.19321479352897 0.7641146429029242
13.275375804200186 320.98281983076 0.7562131541523041
13.280603359153602 317.88592007618394 0.7522548884695698
13.285830914107018 319.92970228242905 0.7548184156057175
13.291058469060435 322.02169890122275 0.7591792731028245
13.29628602401385 320.7567206812845 0.7579898872556735
13.301513578967267 317.49627605679046 0.7534425298996618
13.306741133920683 314.2681155061739 0.7503970575771163
13.3119686888741 311.1546778953268 0.7473184830673347
13.317196243827516 309.015550771799 0.7460296675019477
13.322423798780932 307.4667931632052 0.7451091878974283
13.327651353734348 306.7792747989708 0.7428050932656548
13.332878908687764 305.42885378676516 0.741278073834703
13.33810646364118 304.4854394095376 0.7402684833249346
13.343334018594597 301.9858840137579 0.7366952463368174
13.348561573548013 300.18012845419514 0.7364997411068794
13.353789128501429 299.6037100461784 0.7357617057546754
13.359016683454845 296.9893702264207 0.7335009684502407
13.364244238408261 301.1298710318172 0.7376416043339956
13.369471793361678 306.93855361372925 0.7442607581886451
13.374699348315094 310.2412264026214 0.748360796302304
13.37992690326851 309.24618154786833 0.7481169464052148
13.385154458221926 308.93000485594285 0.7472013297261519
13.390382013175342 308.7565574002942 0.7461397403565448
13.395609568128759 309.13715761973475 0.7460695483100149
13.400837123082175 309.1547415551473 0.7460813178955046
13.406064678035591 307.09544271677504 0.7441794065999565
13.411292232989007 305.8518062096144 0.7418181974480925
13.416519787942423 306.3145527331028 0.741619778305985
13.42174734289584 306.59577163408613 0.7425834718812059
13.426974897849256 310.0848558868278 0.7471074242899375
13.432202452802672 315.68389147313746 0.7530524760070989
13.437430007756088 316.5233783106427 0.7536365965016426
13.442657562709504 319.85406300046634 0.757332752222129
13.44788511766292 318.4883301911881 0.7564778490997542
13.453112672616337 317.3899341454054 0.7555354952497355
13.458340227569753 315.66369989920935 0.7529788244257689
13.46356778252317 313.34882616109485 0.7495061842569091
13.468795337476585 313.1169585900292 0.7488793101286787
13.474022892430002 315.5017443391286 0.7504470449590811
13.479250447383418 319.51688545622795 0.7547403441699576
13.484478002336834 322.44283735439905 0.7581357750305795
13.48970555729025 323.27111694961593 0.7597148519200064
13.494933112243666 319.26004583921736 0.75605315459403
13.500160667197083 315.06287307510576 0.7506748662397629
13.505388222150499 313.453439502606 0.747958694201951
13.510615777103915 315.21306342127724 0.750857964089949
13.515843332057331 317.1607503794663 0.7529389719007347
13.521070887010747 318.0770308001152 0.7541114676761574
13.526298441964164 316.1556938693611 0.7518477305202087
13.53152599691758 314.2764088357788 0.7496991123180937
13.536753551870996 313.81095356954074 0.7494630281772741
13.541981106824412 310.21851976834495 0.7457369908826508
13.547208661777828 306.3616717590709 0.7411445718207387
13.552436216731245 301.11731755734365 0.7346507382358716
13.55766377168466 297.1987118936577 0.7302577541584381
13.562891326638077 294.5413258485781 0.726753287021289
13.568118881591493 292.4425725155461 0.7274385299330847
13.57334643654491 289.22395606268776 0.7260749295514998
13.578573991498326 289.13494878016013 0.7255733309092888
13.583801546451742 288.61248817964923 0.724681452686318
13.589029101405158 287.4585890477459 0.7221759263081754
13.594256656358574 284.9096699559574 0.7201250773482195
13.59948421131199 281.4433742424643 0.7177315648449413
13.604711766265407 278.51826446185737 0.7148419825657519
13.609939321218823 276.3737065104473 0.7126158412975078
13.615166876172239 274.20556764005215 0.7100674687321332
13.620394431125655 276.34971146169477 0.7128350473453787
13.625621986079071 278.7347298949798 0.7159041012134301
13.630849541032488 280.41451833754303 0.7175553457751654
13.636077095985904 281.3613601259742 0.7188309038018257
13.64130465093932 278.8985327150312 0.7152936680959401
13.646532205892736 278.1266893323361 0.7151503199472474
13.651759760846153 275.88200298671075 0.7119643264908122
13.656987315799569 275.2068353436658 0.7111465739274564
13.662214870752985 274.9989884684046 0.7109046900382275
13.667442425706401 270.60245191488457 0.7051996921118369
13.672669980659817 268.96695674905146 0.7032921296269238
13.677897535613234 267.15028889761135 0.6995780599584532
13.68312509056665 267.4311565410147 0.6990188086994968
13.688352645520066 271.5975224828479 0.7032987279908702
13.693580200473482 274.87273818970334 0.7071459765131926
13.698807755426898 276.07727237250555 0.710610424025005
13.704035310380315 277.4685170419157 0.7138668895597231
13.70926286533373 277.5891235406821 0.7141329224085419
13.714490420287147 279.091083375293 0.7155958498502027
13.719717975240563 280.8048988465074 0.717485739284224
13.72494553019398 280.15426448563494 0.7158702259127996
13.730173085147396 276.7035503157628 0.7111995650626199
13.735400640100812 274.6006384832309 0.7088062012106879
13.740628195054228 273.52561118198184 0.7075414250563965
13.745855750007644 277.33047441457353 0.7128471777956462
13.75108330496106 278.5489989407742 0.7146089172016453
13.756310859914477 275.53114754213965 0.7113564658046367
13.761538414867893 269.43044046713607 0.7033054786913377
13.766765969821309 265.4452660355675 0.6977592356326884
13.771993524774725 264.6724913860268 0.6968522369655943
13.777221079728141 268.36519245887825 0.7017622126258382
13.782448634681558 267.95517071688687 0.7030953202730568
13.787676189634974 267.10299531093364 0.7030393455877423
13.79290374458839 263.6905564559614 0.6980678496319549
13.798131299541806 263.4240631513225 0.6973380677291823
13.803358854495222 264.78559458544083 0.6992581393471292
13.808586409448639 265.49967764036006 0.6999044192436112
13.813813964402055 264.85865026266436 0.6984628056118654
13.819041519355471 265.13954204053715 0.6990689093570766
13.824269074308887 264.9189421016539 0.6979444732933333
13.829496629262303 266.1530067783818 0.699350849435631
13.83472418421572 266.89564853998905 0.7013995064317307
13.839951739169136 270.80763028985064 0.7056525491664816
13.845179294122552 271.3169126038434 0.7071637351139591
13.850406849075968 273.0651808599543 0.7104564100651505
13.855634404029384 274.2998590454168 0.710127994338678
13.8608619589828 273.9003600113239 0.7091450030501394
13.866089513936217 276.4963572772081 0.7110783127360853
13.871317068889633 277.4199285373839 0.7108783487474801
13.87654462384305 279.2043534914504 0.7134442637241994
13.881772178796465 281.8974823661208 0.7164176134114588
13.886999733749882 286.852682808079 0.7225454674180685
13.892227288703298 288.0911580040922 0.7244787536799868
13.897454843656714 291.06889290987834 0.7264390590660322
13.90268239861013 293.62069609095226 0.7292096097342688
13.907909953563546 294.4968670068105 0.7300164559236137
13.913137508516963 297.3230164589127 0.7327830525380896
13.918365063470379 296.1923300308718 0.7323777590046027
13.923592618423795 296.14236659308443 0.7314296608479545
13.928820173377211 296.80538413805795 0.7322090777636183
13.934047728330627 295.6651067844684 0.7313378072672777
13.939275283284044 293.45578518931865 0.7280171610905555
13.94450283823746 292.10501564930314 0.7270267005715662
13.949730393190876 291.36221959556497 0.7274592695112148
13.954957948144292 289.97325647503095 0.7265396033969429
13.960185503097708 287.7129219973239 0.722873794832247
13.965413058051125 284.11341378577805 0.7188722232737724
13.97064061300454 280.178832625695 0.7130848721596883
13.975868167957957 278.3442606469359 0.7120351321170895
13.981095722911373 274.112948255396 0.707951121458527
13.98632327786479 274.8184263896788 0.7085992456894408
13.991550832818206 273.5170489610588 0.7069176646324759
13.996778387771622 274.5250047652005 0.7084801981628605
14.002005942725038 273.94989839057644 0.708572659475216
14.007233497678454 273.2305220321939 0.7087566427802886
14.01246105263187 272.96265075446723 0.7094663539009082
14.017688607585287 273.6881915819329 0.7116522294287534
14.022916162538703 273.6332189385842 0.7108438476282354
14.028143717492119 271.11156130365254 0.7068426160908121
14.033371272445535 269.973638391606 0.7042659460178361
14.038598827398951 268.0540365195634 0.701267175438903
14.043826382352368 270.3736448602268 0.7029018465891484
14.049053937305784 274.19009818903334 0.7073518992876833
14.0542814922592 274.41317873080374 0.707221031926842
14.059509047212616 276.0697496848391 0.7094915128915581
14.064736602166032 276.9686245719376 0.7108564169847157
14.069964157119449 278.25107465438043 0.7123423492036474
14.075191712072865 282.0124385003006 0.717014841895931
14.080419267026281 283.90178611700105 0.7189487409298821
14.085646821979697 287.56350984750566 0.721230916932893
14.090874376933114 290.10240496801333 0.7244632146714547
14.09610193188653 293.46465994821534 0.7282599969958384
14.101329486839946 296.9243115841675 0.7344449011021098
14.106557041793362 299.00353695615087 0.739117341972464
14.111784596746778 299.6574691628746 0.7388551421206998
14.117012151700195 297.36930379530395 0.7349458776348465
14.12223970665361 294.68382332656137 0.7313505676919736
14.127467261607027 289.12853699686605 0.7242182036835689
14.132694816560443 286.3521168350941 0.7211485187522796
14.13792237151386 286.69073813395863 0.7224851217045836
14.143149926467276 289.18862017193464 0.7254655965314596
14.148377481420692 287.93204050573786 0.724368498658578
14.153605036374108 285.1064394118718 0.720539457754996
14.158832591327524 280.654462674569 0.7147362632693535
14.16406014628094 279.07129027484547 0.7121048524701211
14.169287701234357 279.36092888967306 0.7126531073070428
14.174515256187773 279.28917094076115 0.7113218851578988
14.179742811141189 280.10699326375476 0.7129665825188065
14.184970366094605 281.4138341015773 0.714832600314276
14.190197921048021 281.42722646100964 0.7149492268904925
14.195425476001438 279.6814589717498 0.7132771683137279
14.200653030954854 280.86526089001376 0.7135866346155554
14.20588058590827 284.96295392527634 0.7174618135572883
14.211108140861686 287.97366689703927 0.7211500305386958
14.216335695815102 290.96551410399775 0.724590304813173
14.221563250768519 290.58119955140006 0.7237213312942449
14.226790805721935 289.6717433760738 0.7230977965526488
14.232018360675351 289.17220206175944 0.7211918387100104
14.237245915628767 292.62991595534 0.7255305120731247
14.242473470582183 290.10893517629756 0.7216577306052706
14.2477010255356 289.3425919120306 0.7216183648834645
14.252928580489016 287.4555371935845 0.7206069845125943
14.258156135442432 287.9610806549067 0.720969112993047
14.263383690395848 289.8547125140532 0.7227420157338321
14.268611245349264 291.8643768327828 0.724479974988391
14.27383880030268 291.2516430427923 0.7221791050871342
14.279066355256097 291.62072528118915 0.7227941315566216
14.284293910209513 294.12982403440157 0.7256168128139854
14.28952146516293 295.5373145592922 0.7255998992980686
14.294749020116345 297.8807393949084 0.7279218686280123
14.299976575069762 298.3679769938099 0.727595321954259
14.305204130023178 301.9318711339399 0.7330218921430192
14.310431684976594 306.2163086231123 0.7388220819727709
14.31565923993001 309.5390049732207 0.7424277381946491
14.320886794883426 311.966771734229 0.7445213200477934
14.326114349836843 314.63654022356855 0.7473802918438166
14.331341904790259 318.10798234417126 0.7510291033959191
14.336569459743675 316.78467146929523 0.7504054638708765
14.341797014697091 317.18395278045597 0.7506604059645154
14.347024569650507 317.65515326263125 0.7502999268301822
14.352252124603924 317.84246601868387 0.7501748358112181
14.35747967955734 320.4386502136572 0.7526662007313603
14.362707234510756 317.57810175569676 0.7496815172568756
14.367934789464172 317.59107412993194 0.7511401362355425
14.373162344417588 321.2406226262542 0.7565934289124606
14.378389899371005 321.84596669474666 0.7581231498350104
14.38361745432442 323.99270154738025 0.7609278513571481
14.388845009277837 321.2255051534476 0.7560026355533539
14.394072564231253 319.928434695781 0.753315521450011
14.39930011918467 321.66931893576304 0.7545547173847971
14.404527674138086 323.6854178184663 0.7565512410568773
14.409755229091502 327.89672976612513 0.7615407381420329
14.414982784044918 327.9550993091132 0.761780051515997
14.420210338998334 330.29579705004716 0.7643184606309549
14.42543789395175 334.482891438481 0.7684929723968948
14.430665448905167 335.97530399158603 0.7694513027164911
14.435893003858583 336.56419373304334 0.770432685988286
14.441120558811999 337.1803256034161 0.7715500196616336
14.446348113765415 339.8805876658728 0.77431691527235
14.451575668718831 342.6082317393869 0.7777981854213009
14.456803223672248 345.86486284171866 0.7812809988981725
14.462030778625664 349.0960616016828 0.7842362545041767
14.46725833357908 348.7131734937666 0.7841522746684843
14.472485888532496 353.072728579888 0.7891218965860336
14.477713443485912 356.8549248200994 0.7931024825186208
14.482940998439329 363.0482832410347 0.799428396429075
14.488168553392745 371.5465020027721 0.8083607730548374
14.493396108346161 377.7402114760976 0.815108420721103
14.498623663299577 385.55737821022217 0.8235808345201966
14.503851218252994 391.1872454410917 0.8295895062602884
14.50907877320641 395.86689898338994 0.8343806980265572
14.514306328159826 398.7671446616631 0.8376827282885565
14.519533883113242 395.7395680058346 0.8341387698778395
14.524761438066658 389.28153168437365 0.8273695732369848
14.529988993020075 377.6180310168096 0.8152584176523016
14.53521654797349 366.45001396552436 0.8036181370420369
14.540444102926907 353.885563938102 0.791294436432156
14.545671657880323 344.51632462144494 0.7817710910824837
14.55089921283374 329.6693626906921 0.7657543232794403
14.556126767787156 320.04265536362453 0.754054495009006
14.561354322740572 311.5735587907028 0.7440120881201685
14.566581877693988 307.13828366426986 0.7389761328798489
14.571809432647404 304.0190011813949 0.7358522216827219
14.57703698760082 302.3818383199995 0.7344644172654479
14.582264542554237 300.9122817993278 0.732720157277885
14.587492097507653 302.55916354951 0.7345540217754039
14.592719652461069 307.1555312271164 0.7404999518940291
14.597947207414485 308.38923053987253 0.7417231762171481
14.603174762367901 306.5284317342897 0.7373365963358467
14.608402317321318 308.04223372300027 0.7387872982541099
14.613629872274734 310.8821804967651 0.742766397382295
14.61885742722815 316.8075541981063 0.74956496175204
14.624084982181566 322.2249428698999 0.7552796573213948
14.629312537134982 326.15282883065004 0.7591017420239762
14.634540092088399 332.5895006144627 0.7648969998947782
14.639767647041815 337.27477730652896 0.7709814044621268
14.644995201995231 337.71125673066166 0.7725686139857045
14.650222756948647 337.07523695414216 0.7714668032793098
14.655450311902063 336.74745826068545 0.7703471110240729
14.66067786685548 336.07494263564206 0.7682609122041011
14.665905421808896 335.7350094911476 0.7672851500857726
14.671132976762312 335.4335285164008 0.7663590985066928
14.676360531715728 333.9753698005436 0.7647862067965455
14.681588086669144 333.7136289423065 0.7649966875382619
14.68681564162256 330.47082114534214 0.7615081288003647
14.692043196575977 328.7810617252664 0.7585602549888806
14.697270751529393 329.2894633337855 0.759185368625836
14.70249830648281 333.9989809086962 0.7641783130185682
14.707725861436225 336.8760441287062 0.7667935112494371
14.712953416389642 338.1218419863724 0.7689199530763855
14.718180971343058 339.0994966147373 0.7699267352519085
14.723408526296474 341.66271958112776 0.7725481043597826
14.72863608124989 345.5799328101046 0.7775778428342224
14.733863636203306 349.2883521723799 0.7813947927917867
14.739091191156723 349.5999450570909 0.7808991708840333
14.744318746110139 349.1877472235187 0.7803467645691878
14.749546301063555 349.42198003752213 0.7803256820715571
14.754773856016971 347.5426840318616 0.7787194718945502
14.760001410970387 345.10276289548864 0.7766629282199136
14.765228965923804 345.5920540755832 0.7762753701354996
14.77045652087722 343.96145394484324 0.7749096702501072
14.775684075830636 344.5117516261947 0.7755875322517581
14.780911630784052 342.72488345867123 0.7740800990058759
14.786139185737468 340.6942682717034 0.7717683910636871
14.791366740690885 340.2623263990483 0.770669803537162
14.7965942956443 339.48683023204467 0.769001820858523
14.801821850597717 338.076720032903 0.7676511423288926
14.807049405551133 340.18952066125036 0.7703853386533662
14.81227696050455 341.2567042851543 0.7722335926306347
14.817504515457966 342.80374332276693 0.7741293053770819
14.822732070411382 345.278768739187 0.775931885886763
14.827959625364798 347.8448642260648 0.7790826722131449
14.833187180318214 351.9059241925316 0.7836873405489988
14.83841473527163 353.6723883270454 0.7854351636494619
14.843642290225047 355.45248599711675 0.7878891296295574
14.848869845178463 356.8689054889595 0.7892099809211237
14.854097400131879 356.67955524952316 0.7888115480450004
14.859324955085295 356.9227985023568 0.7891037602307911
14.864552510038711 354.9584759407762 0.7862959967493045
14.869780064992128 351.50112954963254 0.7826035926774327
14.875007619945544 355.04074513137624 0.786810198313088
14.88023517489896 356.45123872746376 0.7881623455083814
14.885462729852376 359.1312124537017 0.7917790917913734
14.890690284805792 360.43481424232937 0.7936805405869761
14.895917839759209 361.88168375721955 0.7950510019091358
14.901145394712625 360.0395260887563 0.793187223382719
14.906372949666041 359.5280526493532 0.7923455448141604
14.911600504619457 359.00348109288433 0.7914372151711045
14.916828059572873 360.1531875422011 0.7931050741796523
14.92205561452629 359.09964039848694 0.7920971689751221
14.927283169479706 353.89987074866144 0.786448697755592
14.932510724433122 350.6382036365793 0.7837920413700264
14.937738279386538 345.0681029370107 0.778169178224083
14.942965834339955 341.42917619732526 0.7745437646452408
14.94819338929337 336.4951375788078 0.7683217061385524
14.953420944246787 329.1236796159483 0.7602443906547045
14.958648499200203 324.7815107790905 0.7554134499233748
14.96387605415362 320.5812054198176 0.750975006596437
14.969103609107036 317.3968539476054 0.7469969531533072
14.974331164060452 318.09125609198327 0.747989524692048
14.979558719013868 313.46802817539196 0.7421951370255998
14.984786273967284 310.2864412881642 0.7390908869396081
14.9900138289207 306.294186995923 0.7345773435855661
14.995241383874117 307.6647024191902 0.7364373699351124
15.000468938827533 308.0024383491725 0.7370525921155164
15.005696493780949 308.0787559328109 0.7372440973230816
15.010924048734365 307.8774564249551 0.7375148479402562
15.016151603687781 309.4831136367642 0.7398003219935183
15.021379158641198 313.9704227041049 0.7449741639344006
15.026606713594614 313.37365465497544 0.7435383397362864
15.03183426854803 315.7777677503546 0.7458874425021532
15.037061823501446 316.6218073212531 0.7471050917423573
15.042289378454862 317.5956138619951 0.7488045004080671
15.047516933408279 317.8844527976841 0.7491780404018461
15.052744488361695 316.5269360683378 0.7467373288446932
15.057972043315111 318.3817423320212 0.7484618709015342
15.063199598268527 320.0324682180966 0.7507457890751655
15.068427153221943 319.4882233172875 0.7495843220689862
15.07365470817536 320.86730472344385 0.7509396683522408
15.078882263128776 321.90521683045097 0.7520746834245621
15.084109818082192 321.3466970272396 0.75176016500019
15.089337373035608 321.3781116942979 0.7519662435388805
15.094564927989024 319.8261154182825 0.749430464565558
15.09979248294244 317.32486797214744 0.7459377537651762
15.105020037895857 314.94625938995677 0.7430500178823913
15.110247592849273 310.33905102728494 0.7375830147958359
15.11547514780269 307.53443244750065 0.7351050772126241
15.120702702756105 307.7153369511554 0.7359576706216333
15.125930257709522 308.941809225562 0.7383374115754205
15.131157812662938 307.5472434107083 0.7369613855477252
15.136385367616354 305.6719688935816 0.7354735328322614
15.14161292256977 302.36421150527104 0.7325785337630238
15.146840477523186 296.96956905631384 0.7267438709043655
15.152068032476603 294.02066347105614 0.7229556615248968
15.157295587430019 290.5953573488161 0.7194143110534573
15.162523142383435 287.52681866068167 0.7145743841622948
15.167750697336851 283.7338834591331 0.7096307718012416
15.172978252290267 280.769677526994 0.704448570710467
15.178205807243684 277.08983740319877 0.7000100810825699
15.1834333621971 276.6904444441538 0.7006258099657133
15.188660917150516 272.24505622059564 0.6965807162880183
15.193888472103932 272.297242415162 0.6986909925014191
15.199116027057348 272.2742954636399 0.6992028961609821
15.204343582010765 273.9508161362964 0.700634722428789
15.20957113696418 273.7136879710651 0.7000791896931238
15.214798691917597 273.09960511756043 0.697688465586986
15.220026246871013 270.42065883298466 0.6944526561893306
15.22525380182443 265.5331197076132 0.6883902294351772
15.230481356777846 264.11884058476465 0.6861922068183431
15.235708911731262 263.17115065639155 0.6861000807932287
15.240936466684678 265.26882308491184 0.6886952625391051
15.246164021638094 267.8620333682759 0.6940118645082529
15.25139157659151 270.14245993395394 0.6994567686504424
15.256619131544927 271.54758280407316 0.7010203273306884
15.261846686498343 269.46426964509476 0.6983440284751018
15.267074241451759 267.53476114810996 0.6955610770929405
15.272301796405175 263.215645176214 0.6910776815416713
15.277529351358591 262.2943923422574 0.6901351080683058
15.282756906312008 262.2722951814082 0.6889862330653013
15.287984461265424 261.47170279697235 0.6863831029354779
15.29321201621884 263.9611052501538 0.6897672096943033
15.298439571172256 266.3155230755518 0.6927353895720293
15.303667126125672 268.84340323885624 0.695481615885817
15.308894681079089 272.3515898873734 0.6985252340362228
15.314122236032505 272.1237912097108 0.6972834506939908
15.319349790985921 271.6903933829979 0.6962541251744464
15.324577345939337 273.8465407490382 0.6983150981500275
15.329804900892753 272.71863204148525 0.6982672419435512
15.33503245584617 273.61658687911074 0.6996392504120572
15.340260010799586 273.0334072433616 0.6995040707297099
15.345487565753002 271.87090544397824 0.6980066128060818
15.350715120706418 274.7980886295502 0.7015094064130429
15.355942675659835 278.64101153504043 0.7052765811730054
15.36117023061325 281.50957006586157 0.7090413989571175
15.366397785566667 281.97871768866037 0.7080131952492769
15.371625340520083 282.5368419830004 0.7080827133185155
15.3768528954735 284.60692624960427 0.7100301681471162
15.382080450426916 285.01386888851357 0.7097150757555418
15.387308005380332 286.8295649994046 0.7131949555859557
15.392535560333748 287.4284705553384 0.7147020074129142
15.397763115287164 286.9713064560336 0.7230987519114678
15.40299067024058 289.80058433447016 0.7347882604967458
15.408218225193997 287.9598333918885 0.7372593642967118
15.413445780147413 287.09589781876673 0.7405104233435824
15.418673335100829 285.2812725350089 0.7410637145710312
15.423900890054245 284.1358757398417 0.7409899614381745
15.429128445007661 284.86998157994003 0.7444511995274251
15.434355999961078 285.33962373843326 0.7478680673066769
15.439583554914494 285.1595193988154 0.7507444275889427
15.44481110986791 285.19795788231835 0.7544045493927896
15.450038664821326 288.2270164643455 0.7600964323739274
15.455266219774742 284.99659682526226 0.7581488786814478
15.460493774728159 283.97170890392056 0.7591233090005454
15.465721329681575 282.8241777108514 0.7590486842745994
15.470948884634991 283.87179142927147 0.763279173798215
15.476176439588407 284.1734704091428 0.7644912544399731
15.481403994541823 284.0400453353234 0.7668562554661348
15.48663154949524 284.502046103597 0.7707202301763861
15.491859104448656 286.8038609260994 0.7750920499458622
15.497086659402072 287.69662585759767 0.7783156617173315
15.502314214355488 287.5339841321482 0.7778877538070438
15.507541769308904 287.2859774742829 0.7793881315946577
15.51276932426232 288.5206009993595 0.7841542517302474
15.517996879215737 290.32444181841845 0.7888087578335354
15.523224434169153 288.6183320306539 0.7887469127450107
15.52845198912257 286.6528629160144 0.7870370353063857
15.533679544075985 284.3780188683083 0.7838006805405925
15.538907099029402 286.5512707798181 0.7874682435933512
15.544134653982818 291.11653291409135 0.7950248309489416
15.549362208936234 297.4133121153262 0.8054586650241357
15.55458976388965 299.88655467850754 0.8114464313404655
15.559817318843066 303.5375753037633 0.8188934477827052
15.565044873796483 303.6487906189922 0.8200119947362283
15.570272428749899 303.36019328588577 0.8197462552110317
15.575499983703315 304.8055301558761 0.8235922369917859
15.580727538656731 303.6378942276559 0.8231499641281536
15.585955093610147 304.0532875200624 0.8255256919056299
15.591182648563564 302.02729523154284 0.8231818920966917
15.59641020351698 303.9636597895336 0.826964899689423
15.601637758470396 306.1402557330231 0.8326956381750066
15.606865313423812 304.5026360961875 0.8334576754042139
15.612092868377228 302.362374617081 0.8331277839188468
15.617320423330645 299.1882306586998 0.8303680349987826
15.62254797828406 296.5451420245994 0.8275418106025548
15.627775533237477 296.0697690515211 0.8281656456214272
15.633003088190893 292.98196536444226 0.8262401979717745
15.63823064314431 293.51226493813124 0.8244926817843409
15.643458198097726 289.6443857621458 0.8068157158469211
15.648685753051142 287.87347184045495 0.7979819051840694
15.653913308004558 287.23471679706097 0.7912917398648696
15.659140862957974 284.44563797664773 0.7838959442855131
15.66436841791139 286.09241494331536 0.7837816308765189
15.669595972864807 287.3547532540919 0.7847990232831105
15.674823527818223 285.4248927914937 0.7811647826885968
15.680051082771639 283.30147720673034 0.7783685596945707
15.685278637725055 283.2418015028 0.776184663779928
15.690506192678471 280.7347797811949 0.770729203720658
15.695733747631888 279.8271722810919 0.7662604890198413
15.700961302585304 274.62742476187634 0.7568349137796366
15.70618885753872 271.8676436322009 0.7518157749319252
15.711416412492136 270.817221609446 0.7491965743151672
15.716643967445552 274.35250029013775 0.7530438284733608
15.721871522398969 277.56890865463913 0.756488181545428
15.727099077352385 280.9906462281987 0.76014207533442
15.732326632305801 281.00523233710726 0.7598290794293205
15.737554187259217 280.34628068073437 0.7578434913877193
15.742781742212633 277.6497452259712 0.752934073908249
15.74800929716605 280.0223828071535 0.7557138820849882
15.753236852119466 279.63650320782824 0.7543814261891489
15.758464407072882 282.5710824364499 0.7573413059050602
15.763691962026298 281.1809532762584 0.7548228216054602
15.768919516979715 282.9084784396956 0.7556389986987975
15.77414707193313 284.4742597274493 0.7571092866377814
15.779374626886547 282.41662065669027 0.7534568963027088
15.784602181839963 282.2443090013379 0.752249796167469
15.78982973679338 281.6886600802793 0.7509239140310733
15.795057291746796 284.3264232723 0.7550766216384156
15.800284846700212 284.9454381305332 0.7551502730367596
15.805512401653628 284.83334924058266 0.7549190040563252
15.810739956607044 288.7613259418166 0.7598066472508891
15.81596751156046 290.16983160533465 0.7598315517185075
15.821195066513877 289.448198340602 0.7572492563441826
15.826422621467293 291.5576171111263 0.757974809088026
15.831650176420709 292.76793226652313 0.7594529725576811
15.836877731374125 291.8602952398216 0.7587157840130974
15.842105286327541 289.5650251527047 0.7578487453732381
15.847332841280958 287.5416395658465 0.7549227579740517
15.852560396234374 285.33568047734786 0.7516150377521821
15.85778795118779 286.00230591596943 0.7514780832209501
15.863015506141206 287.2695539521074 0.7525665026966396
15.868243061094622 285.12532890655547 0.7493642689827857
15.873470616048039 282.8359476925533 0.7461767280839624
15.878698171001455 282.92378697188366 0.746114041828094
15.883925725954871 282.9377717632042 0.7451141072641522
15.889153280908287 283.68774454629437 0.7451731748548183
15.894380835861703 284.83792416829215 0.7469122922515704
15.89960839081512 285.3688734416174 0.7475139623823621
15.904835945768536 286.62605325919316 0.7488595399152634
15.910063500721952 285.44710478061796 0.7470286991407262
15.915291055675368 281.16510892892086 0.7416844315056322
15.920518610628784 281.0859763548375 0.7427359391350478
15.9257461655822 281.48401822648896 0.7428620127433296
15.930973720535617 282.85707985027784 0.7445671939055427
15.936201275489033 282.0628673822915 0.7425215832318094
15.94142883044245 280.07026424091276 0.7380468382428123
15.946656385395865 281.69699058616993 0.7390071345737607
15.951883940349282 282.4474967696545 0.7398890640223205
15.957111495302698 281.6914686833966 0.738248891153845
15.962339050256114 281.6392804351054 0.7384664154953668
15.96756660520953 279.3266010316956 0.7354221044097029
15.972794160162946 279.4257637299108 0.735693417565056
15.978021715116363 280.82752177036343 0.7380256806052465
15.983249270069779 284.06165514511787 0.7417741288733013
15.988476825023195 286.57975625301856 0.7447082676116539
15.993704379976611 286.48751864640883 0.7442406975217353
15.998931934930027 288.0694440870101 0.7465725716312632
16.004159489883442 284.96762044417204 0.7430088488587764
16.009387044836856 286.0518206408585 0.7435491731212572
16.01461459979027 285.40942586034976 0.7416180564121123
16.019842154743685 284.83779281990786 0.7400905566632777
16.0250697096971 280.81900208545926 0.7349414523584584
16.030297264650514 281.9956959578167 0.7375880902953506
16.03552481960393 282.9728708734486 0.7386050162331715
16.040752374557343 287.8521660651104 0.7445259607289852
16.045979929510757 294.0145264896947 0.7519118716385045
16.05120748446417 297.5331816472466 0.7553405331110036
16.056435039417586 304.2346897953339 0.7637003675096066
16.061662594371 307.3932235148279 0.7678870681959413
16.066890149324415 311.90863716377015 0.7729358032843978
16.07211770427783 312.76417813934665 0.7736494993404532
16.077345259231244 314.44384658815187 0.7746210860045111
16.08257281418466 316.54324972747213 0.7769537574383767
16.087800369138073 320.5411447797813 0.7810804663899199
16.093027924091487 321.7288724500267 0.782677414760028
16.0982554790449 322.24878011349927 0.7833044254308521
16.103483033998316 322.8779513489603 0.7844218414694695
16.10871058895173 325.26271696688116 0.7875897171247628
16.113938143905145 327.2171227894978 0.7898668542196131
16.11916569885856 328.28858448109906 0.7908866959288133
16.124393253811974 327.7594238238246 0.7914924248342117
16.129620808765388 327.23564905474063 0.7916041822707238
16.134848363718802 327.59289245269514 0.7926350557842229
16.140075918672217 329.50055085471644 0.7943473904201307
16.14530347362563 331.034391675293 0.7954236851568548
16.150531028579046 328.69138194997396 0.7908548934978963
16.15575858353246 328.7793961846149 0.7915553634244956
16.160986138485875 329.52459950255974 0.7928447367707262
16.16621369343929 325.74264233862976 0.7881884232402938
16.171441248392703 319.54380414292064 0.78080887872682
16.176668803346118 314.229541308063 0.7746514635465861
16.181896358299532 313.4773911374251 0.7743105247832575
16.187123913252947 313.6184196435053 0.7757358645180239
16.19235146820636 309.90918533988184 0.7711064638979847
16.197579023159776 302.8897114328063 0.7617366677025502
16.20280657811319 294.65261604664846 0.7510669678066004
16.208034133066604 288.7245252843479 0.7443038693338564
16.21326168802002 282.69582759404557 0.7369394795837899
16.218489242973433 280.77298054166897 0.7347496280131885
16.223716797926848 276.73197656584244 0.730012652752959
16.228944352880262 273.90701601507175 0.7257045754868846
16.234171907833677 274.281358853984 0.7277932038980619
16.23939946278709 271.06277279563403 0.7243524448091491
16.244627017740505 269.82326347025304 0.7240857143232164
16.24985457269392 264.3897793687081 0.7165219736734962
16.255082127647334 260.68219369892495 0.7101738013469373
16.26030968260075 257.55655416709203 0.7058822575247503
16.265537237554163 258.48782244643115 0.7071655283457202
16.270764792507578 260.7088530138812 0.7103778013495892
16.275992347460992 261.7155238333407 0.7114852519066357
16.281219902414406 259.6291794215601 0.7097527660226768
16.28644745736782 257.64191088080287 0.706623824531692
16.291675012321235 257.34611580881966 0.7056844727730416
16.29690256727465 258.1128034045058 0.7063674264883884
16.302130122228064 257.3992537015512 0.7049993476896115
16.30735767718148 258.3084376996492 0.7076107091176586
16.312585232134893 255.10097027579278 0.7029301195898567
16.317812787088307 254.31383190952081 0.7022447203912351
16.323040342041722 253.6801586295242 0.7006189632104837
16.328267896995136 254.26989799475967 0.7006763164502834
16.33349545194855 254.6923413540119 0.699224526556757
16.338723006901965 254.65437037594174 0.6986703826680174
16.34395056185538 256.2782839511335 0.6996673938088568
16.349178116808794 257.063720048287 0.7014624198090541
16.35440567176221 261.54843067379795 0.7076082695961555
16.359633226715623 267.151955450526 0.7138303263266264
16.364860781669037 272.7105610335834 0.720142374701903
16.37008833662245 281.14907172172104 0.728674697366352
16.375315891575866 282.613411473362 0.7296604041376431
16.38054344652928 282.0709558193064 0.7279200398052144
16.385771001482695 283.58196529844565 0.7305547650896361
16.39099855643611 287.3655767644397 0.7362394967795195
16.396226111389524 290.69907051130485 0.7403279697180537
16.401453666342938 292.0871179860442 0.7425869029278103
16.406681221296353 292.49378518982076 0.7433442621596993
16.411908776249767 293.13847573370884 0.743705146318196
16.41713633120318 293.84613397991086 0.7441063770548912
16.422363886156596 290.09640119503695 0.7390268592734613
16.42759144111001 286.287333418349 0.7329072281555861
16.432818996063425 281.833151783949 0.7267297635370961
16.43804655101684 279.7194329773852 0.7230545519205236
16.443274105970254 277.33671080704835 0.7203850482219953
16.448501660923668 278.6121176775019 0.7229730565992795
16.453729215877082 278.1074729532515 0.7218104195562248
16.458956770830497 276.8038569829142 0.7208508666884462
16.46418432578391 276.0299726124866 0.7197631558616427
16.469411880737326 276.61822735981997 0.7197692376082633
16.47463943569074 278.8446461241255 0.7238721457394348
16.479866990644155 279.2478705221437 0.7237087998807854
16.48509454559757 280.53626985593024 0.7252964630553578
16.490322100550983 281.1675140167954 0.7253982017071454
16.495549655504398 282.7427181510764 0.7254209839583246
16.500777210457812 283.6613260462943 0.7263362398609305
16.506004765411227 285.9589039156697 0.7297101339524343
16.51123232036464 287.03164526321865 0.7325335102233387
16.516459875318056 283.2348235294338 0.7293805882686789
16.52168743027147 280.31922616468177 0.7256699942552342
16.526914985224884 276.1653266513825 0.7200203253431453
16.5321425401783 271.41449857812205 0.7137100533397963
16.537370095131713 265.3889404324251 0.7056282870991525
16.542597650085128 259.79441111892964 0.6992644049545951
16.547825205038542 256.0414027192161 0.6942892465076284
16.553052759991957 258.85985608661196 0.69787983450446
16.55828031494537 257.8588477437846 0.6984859676626081
16.563507869898785 255.44573559603745 0.6966386195429262
16.5687354248522 251.81600124604788 0.692644913610319
16.573962979805614 251.02995248213963 0.6926962317895775
16.57919053475903 251.32258343568202 0.6909479560272415
16.584418089712443 252.55330081133263 0.6924142388254814
16.589645644665858 251.60721799609874 0.6885223965855276
16.594873199619272 250.9534766513523 0.6871287132722234
16.600100754572686 247.95686295233867 0.682967663065464
16.6053283095261 244.50306604180386 0.6792869550396476
16.610555864479515 244.19809929137207 0.6802258581113543
16.61578341943293 243.8149573317502 0.6802396687648151
16.621010974386344 245.02075196828142 0.681623759482664
16.62623852933976 250.34325059299937 0.6890219055875622
16.631466084293173 252.02225459122482 0.6908457628497495
16.636693639246587 254.4023155902916 0.6936159473073465
16.641921194200002 253.864362703131 0.6925879465196538
16.647148749153416 254.15822589215097 0.6911987436000191
16.65237630410683 253.59367267321315 0.6892445713163491
16.657603859060245 253.91516172183432 0.6887370285716582
16.66283141401366 249.50905115945267 0.6812280357283097
16.668058968967074 246.20170446419908 0.6775014217422218
16.67328652392049 242.46393148066906 0.6718189280987685
16.678514078873903 244.94232028169185 0.6744334132869672
16.683741633827317 246.00573694353298 0.6762919707418661
16.68896918878073 247.17646530424037 0.6785324572391688
16.694196743734146 245.81820241566436 0.6787673230866935
16.69942429868756 243.88959930544382 0.675818108747827
16.704651853640975 245.4948943448281 0.6782913329034372
16.70987940859439 246.81588763094834 0.6814145841560418
16.715106963547804 245.88218756406988 0.6807225768443669
16.720334518501218 241.57829180016086 0.6758408463427823
16.725562073454633 236.17960497166322 0.6670788919237448
16.730789628408047 235.78396763788726 0.6665784169432108
16.73601718336146 236.24027966344687 0.6676630635706553
16.741244738314876 236.8614540774021 0.6682188006594671
16.74647229326829 234.8650563462369 0.6651383569612379
16.751699848221705 233.68348902804493 0.663487446401371
16.75692740317512 228.078370127968 0.6550088791704659
16.762154958128534 228.1912080889132 0.6547796167344508
16.767382513081948 227.59718864120507 0.6528798227816616
16.772610068035362 226.7382311376328 0.6517349749177457
16.777837622988777 227.61708144113857 0.651833649050289
16.78306517794219 227.52105016801247 0.6517728332462112
16.788292732895606 229.40773220259905 0.6545214345798707
16.79352028784902 227.6831861929991 0.652607458640045
16.798747842802435 223.7851528348333 0.6464760556991194
16.80397539775585 224.24926285121362 0.6476461856081349
16.809202952709263 225.03912925210892 0.6486863922664933
16.814430507662678 224.25510497321198 0.6467509802527304
16.819658062616092 223.03869693375043 0.645163157630794
16.824885617569507 219.37385930616463 0.6405008085755941
16.83011317252292 217.71883032562104 0.638399322776083
16.835340727476336 219.00886177562222 0.641293083482407
16.84056828242975 219.37249642858197 0.6454726645404001
16.845795837383164 220.90567400290516 0.6489710720502395
16.85102339233658 220.13871292980272 0.6499355397997988
16.856250947289993 217.95623155541557 0.6439474183863576
16.861478502243408 216.60238308380008 0.6410548157726788
16.866706057196822 214.74433869692496 0.6383068799343468
16.871933612150237 215.70117945784946 0.6394389019692293
16.87716116710365 217.55263339438758 0.643245568379205
16.882388722057065 219.29002934823595 0.6459526283160428
16.88761627701048 217.34649326122593 0.6432734819209841
16.892843831963894 216.80621569476293 0.6432469081643488
16.89807138691731 215.24596633610147 0.6409954720591189
16.903298941870723 213.55824907298927 0.6385863971324294
16.908526496824138 212.69045723252617 0.6360880185635233
16.913754051777552 212.14366951167847 0.6355148221612485
16.918981606730966 215.8447539457775 0.641653438319717
16.92420916168438 217.9042646670235 0.6443741688239295
16.929436716637795 215.4417455466198 0.640107183990505
16.93466427159121 212.82303960259898 0.635631625296192
16.939891826544624 211.15456571456355 0.6340384665093515
16.94511938149804 211.68109016056115 0.6357504711685116
16.950346936451453 214.2172544472293 0.6396220406494779
16.955574491404867 214.59272675603148 0.6399872726551787
16.960802046358282 215.30180571175092 0.640974024500128
16.966029601311696 217.61671450886212 0.644986909083847
16.97125715626511 215.78499942931393 0.6418772679054664
16.976484711218525 215.81058127129344 0.639966155694267
16.98171226617194 212.60086576936405 0.6362142559204965
16.986939821125354 209.19072227776374 0.6316807424046338
16.99216737607877 205.72402417253505 0.626973255544112
16.997394931032183 204.31832216753344 0.6234378347117548
17.002622485985597 208.0083008028584 0.6284651202561257
17.00785004093901 211.64925124128575 0.6321156024120653
17.013077595892426 215.78566255126037 0.6373315638643436
17.01830515084584 216.50267468272511 0.6382611341430218
17.023532705799255 215.83715721369376 0.6370536601974565
17.02876026075267 213.85575829376486 0.6350587777563775
17.033987815706084 214.61032490825775 0.6353486277250796
17.039215370659498 212.74837253963932 0.6338383602818671
17.044442925612913 214.7704867542459 0.6372065442267772
17.049670480566327 215.97752387734818 0.6392727678569282
17.05489803551974 215.97548973806158 0.6388905425962126
17.060125590473156 218.89628532765323 0.6410689454440287
17.06535314542657 217.0685511540063 0.6389413159534386
17.070580700379985 218.300280560046 0.6413129298192285
17.0758082553334 218.21837939859017 0.6424175843212573
17.081035810286814 218.00163670085092 0.642714135885416
17.086263365240228 221.20859104807715 0.6465499486549151
17.091490920193642 220.31667554785918 0.6455922109234857
17.096718475147057 220.30910032066024 0.6447642855594449
17.10194603010047 218.85487971514894 0.641580776901831
17.107173585053886 216.88983701881338 0.6382420249223933
17.1124011400073 217.63165989791727 0.638008245339262
17.117628694960715 217.72514233831762 0.6375992945694627
17.12285624991413 218.8490348439965 0.6393805288156935
17.128083804867543 218.8883534083723 0.6386894586752735
17.133311359820958 218.90761460678021 0.6369266768141864
17.138538914774372 219.88538616665457 0.6404687388407183
17.143766469727787 220.48297847548136 0.641456521666209
17.1489940246812 222.08130908781325 0.6447495579762121
17.154221579634616 221.27219188978523 0.6425955757101743
17.15944913458803 221.66000841497646 0.6411741792529768
17.164676689541444 221.88984957771052 0.6404955317025248
17.16990424449486 225.62738760386142 0.6449622412287206
17.175131799448273 232.64790953380455 0.6564768907086171
17.180359354401688 232.12969720177648 0.6570042609488671
17.185586909355102 231.32076427332365 0.6548375172016435
17.190814464308517 230.21192352069536 0.6539995724880556
17.19604201926193 233.64047216036263 0.6568790689642945
17.201269574215345 238.00891657709343 0.6612647943640175
17.20649712916876 241.28346870040596 0.665415285747524
17.211724684122174 241.49071442123008 0.6653861033877513
17.21695223907559 242.01643563286817 0.6656029598859473
17.222179794029003 245.19146294350747 0.6702045280368094
17.227407348982418 245.54054040548687 0.671981178749854
17.232634903935832 243.35235637963825 0.6690054310688798
17.237862458889246 240.34886367120532 0.6656296552019964
17.24309001384266 237.0834594538425 0.660733673183434
17.248317568796075 236.30116747632562 0.6592712542902109
17.25354512374949 238.3305031751418 0.6629462680595227
17.258772678702904 238.78763453194918 0.6643415395702429
17.26400023365632 239.80046855108273 0.6661948999554905
17.269227788609733 236.6926156909306 0.6601479466645833
17.274455343563147 234.53343003029326 0.6562883321229693
17.279682898516562 233.27663975154562 0.6545967169556824
17.284910453469976 232.38518792839818 0.6539160505823233
17.29013800842339 234.12255365863007 0.6568673028964667
17.295365563376805 233.59592460176506 0.6540020192589384
17.30059311833022 234.96046445523413 0.6563695928876891
17.305820673283634 234.46237412141846 0.6565757797761275
17.31104822823705 232.71254983140594 0.655440011894282
17.316275783190463 235.05134014887108 0.6594062124021065
17.321503338143877 235.04945004877112 0.6596453706592917
17.32673089309729 234.94361990969836 0.6596514897211473
17.331958448050706 234.01275054982264 0.6581212119391325
17.33718600300412 232.74057903297074 0.6539839589342864
17.342413557957535 234.52693035276693 0.6559414078501151
17.34764111291095 233.76509428618922 0.6555798511212853
17.352868667864364 232.6799299188413 0.6564615172027779
17.358096222817778 231.00700271676286 0.6540654643264978
17.363323777771193 228.2108463773544 0.6512069186437869
17.368551332724607 228.6908905937286 0.6521607905311501
17.37377888767802 228.41680322193463 0.6527798266673234
17.379006442631436 229.78789494299704 0.6546622723124441
17.38423399758485 229.8529295616709 0.6541449858195126
17.389461552538265 228.24570328808622 0.6524724721008909
17.39468910749168 229.6766925670018 0.6546306860736204
17.399916662445094 231.99129988652953 0.6555931224084384
17.405144217398508 232.33467535491857 0.6547107182652588
17.410371772351922 228.82399151977327 0.6491288774819378
17.415599327305337 229.2994429097315 0.6502299393716273
17.42082688225875 229.52318471357756 0.6512553064022186
17.426054437212166 231.1085746843726 0.6536978317958692
17.43128199216558 232.92405940686191 0.6564733218284758
17.436509547118995 232.42570059622733 0.6553769582499496
17.44173710207241 235.57307542646677 0.6594826490040893
17.446964657025823 236.2397803920526 0.6599880205506564
17.452192211979238 237.83139662658124 0.6628444233654016
17.457419766932652 238.6449506073699 0.6630340423543406
17.462647321886067 237.6797072152139 0.6609296804190928
17.46787487683948 235.0318715481808 0.6576158987033117
17.473102431792896 233.40686285831558 0.656872876609152
17.47832998674631 232.05769944698906 0.6564165869841206
17.483557541699724 232.67412635273706 0.6569827375143833
17.48878509665314 232.60318689376902 0.6549825942238042
17.494012651606553 233.03993940722734 0.656121903659915
17.499240206559968 234.96983983156218 0.6574510033304449
17.504467761513382 237.52978898934566 0.6607559981066485
17.509695316466797 240.9696857971605 0.6652687081841697
17.51492287142021 240.51138989544302 0.6646258088656041
17.520150426373625 238.22015463203428 0.6626927980099827
17.52537798132704 237.5921338299302 0.6615925095321336
17.530605536280454 240.1536300930237 0.6653266349392384
17.53583309123387 240.9247366620827 0.6662353304515327
17.541060646187283 241.62103553473077 0.6663308910159962
17.546288201140698 240.6772655483761 0.6656101188162254
17.551515756094112 239.86254687165902 0.6633245759869723
17.556743311047526 241.71278940613686 0.664641935986403
17.56197086600094 243.35451113766734 0.6675490920124878
17.567198420954355 243.14772183399995 0.6680305107652095
17.57242597590777 242.1179086752362 0.6682499187418744
17.577653530861184 238.48079078078223 0.6635506440795648
17.5828810858146 236.62367103003035 0.6614951487511879
17.588108640768013 234.70231814320252 0.6589308590921278
17.593336195721427 236.682319538984 0.6602292628168662
17.598563750674842 240.58416356468786 0.6627915748802048
17.603791305628256 241.71207017725737 0.6637051378002848
17.60901886058167 240.28624425826445 0.6617412212179612
17.614246415535085 239.77092437242902 0.6628788224418956
17.6194739704885 241.67201902829052 0.6649137861032604
17.624701525441914 242.73240568822666 0.6670372897916997
17.62992908039533 243.07767753509856 0.6663652262006763
17.635156635348743 244.57273665566663 0.6688428542534997
17.640384190302157 246.10360674957124 0.670920832980898
17.64561174525557 244.32089077614316 0.6676370951240689
17.650839300208986 242.41763546310023 0.6644416912748203
17.6560668551624 243.46829312556565 0.6644531961855168
17.661294410115815 245.73730018371904 0.667491947574931
17.66652196506923 251.7323789581606 0.6767624095222656
17.671749520022644 254.35327851267684 0.6810418135749459
17.676977074976058 256.9192268647477 0.6838731490990438
17.682204629929473 261.2681094934898 0.6893631759142839
17.687432184882887 265.0994470681843 0.6931672012804281
17.6926597398363 269.60559927104424 0.6992541004185804
17.697887294789716 272.81169631819716 0.7030402847563383
17.70311484974313 273.2740221130101 0.7033226345410768
17.708342404696545 275.88846496987225 0.7059679656990887
17.71356995964996 277.8327195649203 0.7076880862318556
17.718797514603374 281.41553920366084 0.7115252623223706
17.724025069556788 288.4584741452327 0.7196484555899086
17.729252624510202 291.5960345861337 0.7234191394620479
17.734480179463617 297.9973669468788 0.7306386628537452
17.73970773441703 300.7760303503898 0.7330774269986239
17.744935289370446 301.56491652547936 0.7343227513982142
17.75016284432386 304.2983298198999 0.7375064087384648
17.755390399277275 306.63038079584464 0.7409862851047787
17.76061795423069 308.993347730746 0.7441291679969366
17.765845509184103 309.04372289215223 0.7440593865665708
17.771073064137518 309.23026355318297 0.744274235681456
17.776300619090932 306.57404230353126 0.7402985660523179
17.781528174044347 305.4193125342942 0.7392918031193041
17.78675572899776 307.46296741577555 0.741586905025708
17.791983283951176 309.87782733638704 0.7446694164962975
17.79721083890459 310.5158090559296 0.7452028625342758
17.802438393858004 307.2534035222108 0.7410519411303523
17.80766594881142 303.93779291742663 0.7363896182705111
17.812893503764833 300.03344307587355 0.7322940201149045
17.818121058718248 296.680756679502 0.729733018514837
17.823348613671662 292.66960772523805 0.7253275935557228
17.828576168625077 293.02319764302854 0.7259608474964694
17.83380372357849 293.51852383531224 0.7257715906102477
17.839031278531905 293.1316515337252 0.7260216281800463
17.84425883348532 290.18657315158543 0.7227544472031219
17.849486388438734 290.14208448719614 0.7223186745371108
17.85471394339215 289.80959750972954 0.7215525685626717
17.859941498345563 288.74588156054796 0.7198249359909639
17.865169053298978 289.02269003766116 0.7205737394772074
17.870396608252392 288.9792424311164 0.7212677662915696
17.875624163205806 293.1518527329741 0.7257453924724296
17.88085171815922 295.3948335984639 0.7287640858209495
17.886079273112635 299.86907651144844 0.7331592958515002
17.89130682806605 303.6797208642675 0.7381165287089761
17.896534383019464 308.92909762997834 0.7444597012288241
17.90176193797288 314.3797768643106 0.750637958147568
17.906989492926293 319.36692094317215 0.7560419607927091
17.912217047879707 324.38324120632853 0.7619282008692296
17.917444602833122 328.28394166566227 0.7660672436515158
17.922672157786536 329.7245851474661 0.7670769229322
17.92789971273995 328.9189060467985 0.7650715320931577
17.933127267693365 329.8151695795541 0.765255364310943
17.93835482264678 330.16257076173343 0.7664197692981657
17.943582377600194 327.3403477604097 0.7637641861785042
17.94880993255361 323.75852001160035 0.7602888942548774
17.954037487507023 317.99301648793266 0.754149211475723
17.959265042460437 312.6677207308251 0.7476863250074983
17.96449259741385 304.82284269747316 0.7383833978012239
17.969720152367266 297.92655750071543 0.7301167479787072
17.97494770732068 294.48953001777613 0.7251142993276172
17.980175262274095 290.47980624202035 0.7203026718607508
17.98540281722751 289.3856055672738 0.7188899988979367
17.990630372180924 286.204291301187 0.7161501486875662
17.995857927134338 281.6919265851878 0.7110582787693902
18.001085482087753 275.6171827769021 0.7028583724596676
18.006313037041167 273.3799124172952 0.6998897595229321
18.01154059199458 272.8700701869112 0.6996869496095695
18.016768146947996 273.76805546906985 0.7024782343390134
18.02199570190141 274.627362375953 0.7050912454575561
18.027223256854825 273.532673355378 0.7042662600771424
18.03245081180824 270.7756143686537 0.7005211092877647
18.037678366761654 266.5029496895876 0.6945272935190446
18.042905921715068 265.3125202284537 0.6916705491681691
18.048133476668482 262.8383385383371 0.689509638092678
18.053361031621897 265.0546171383409 0.6942645568779593
18.05858858657531 266.61848758298663 0.6964980338243728
18.063816141528726 268.6301211345475 0.6992412707277245
18.06904369648214 267.8954693692098 0.6959448213222609
18.074271251435555 270.0902560370523 0.6968279242144104
18.07949880638897 269.76100203925733 0.6952461734766773
18.084726361342383 272.54027528477354 0.6985886704911525
18.089953916295798 273.4790350305807 0.7012390590238317
18.095181471249212 274.43282634587814 0.7037730753946668
18.100409026202627 276.8480764926352 0.7066606599636321
18.10563658115604 278.9956193204835 0.7099704368792618
18.110864136109456 281.1606794066721 0.7116163748947967
18.11609169106287 282.6211267065897 0.7132633946880877
18.121319246016284 287.0483232388528 0.7178571842481994
18.1265468009697 296.042479476756 0.7282182221664586
18.131774355923113 302.540778008255 0.7359592317625059
18.137001910876528 306.1771481689431 0.7394050418267262
18.142229465829942 312.9497253714105 0.746791325951174
18.147457020783357 321.41046765288144 0.7564692512252771
18.15268457573677 334.13808618178973 0.7705590519657268
18.157912130690185 347.92327028595247 0.7863116380672645
18.1631396856436 358.919828068979 0.798351911567809
18.168367240597014 373.7899808742011 0.8138841241341889
18.17359479555043 384.3242028087129 0.8255194826869905
18.178822350503843 388.8951712269113 0.8300004366631445
18.184049905457258 387.7960364510647 0.8290178199546289
18.189277460410672 386.9753972671838 0.8278297299436305
18.194505015364086 384.6577243017814 0.8247881117753331
18.1997325703175 380.5687466650396 0.820604310851754
18.204960125270915 378.18196942021893 0.8183912183175505
18.21018768022433 375.114762254221 0.8151435263934163
18.215415235177744 373.6896860101098 0.8138443980199498
18.22064279013116 373.41414466659194 0.8131321320976177
18.225870345084573 377.3275711769882 0.8173630375950619
18.231097900037987 374.41843988205903 0.8142779083031916
18.236325454991402 375.0558667577904 0.8149912098655052
18.241553009944816 374.7543369216713 0.8149740314454904
18.24678056489823 376.3879858162835 0.8162634746853089
18.252008119851645 377.4000937515747 0.8176426114881347
18.25723567480506 377.4086348834015 0.817494022039189
18.262463229758474 372.83868812043636 0.8125713674253242
18.26769078471189 366.71277239293283 0.805952090495244
18.272918339665303 356.6821849774971 0.7944778318663923
18.278145894618717 345.6742224950318 0.7825508214563621
18.28337344957213 336.0386056445889 0.7722558564406797
18.288601004525546 331.55402242987816 0.7674392857361345
18.29382855947896 324.7120380395789 0.7602938091609283
18.299056114432375 320.8562291058684 0.7558833185496799
18.30428366938579 312.10187519163077 0.7460056507442776
18.309511224339204 304.30442014933203 0.7367407481688628
18.314738779292618 298.2972063391566 0.7290167096210786
18.319966334246033 293.3002811412388 0.723250070531165
18.325193889199447 290.7850558851474 0.7198343918948968
18.33042144415286 287.34832124639337 0.7167415220985316
18.335648999106276 286.0689546596162 0.7156467217152261
18.34087655405969 281.8981971008689 0.7116243323383042
18.346104109013105 279.00897858203473 0.7077941042316394
18.35133166396652 278.4274972630247 0.705853881516153
18.356559218919934 278.1664634207119 0.7053764088006732
18.361786773873348 278.23376237410986 0.7052877279982849
18.367014328826762 277.2408351358238 0.7032438408398773
18.372241883780177 278.9699523134391 0.7049700404839979
18.37746943873359 283.70335703602774 0.710980661599755
18.382696993687006 286.7879838823788 0.7144839726393983
18.38792454864042 293.39099456599865 0.7248075149261108
18.393152103593835 301.33441870143685 0.7458803882748661
18.39837965854725 312.60363017343315 0.7669883902808211
18.403607213500663 319.4271885866828 0.7805664509467092
18.408834768454078 326.7701368573559 0.7936001175987184
18.414062323407492 332.9643413400864 0.8042085760439668
18.419289878360907 339.19741121047156 0.8157615168991657
18.42451743331432 342.08049656381684 0.8223755508034187
18.429744988267736 342.14154066473264 0.826653735320342
18.43497254322115 340.7002925570858 0.827800069588773
18.440200098174564 336.3087128425952 0.8258902391666227
18.44542765312798 331.9011602436235 0.8238064822186002
18.450655208081393 328.7495075212959 0.8223595987360371
18.455882763034808 324.42180705224865 0.8209964133753224
18.461110317988222 321.45937152787775 0.8212050677281308
18.466337872941637 318.77420303724637 0.820745708354853
18.47156542789505 322.63502503370705 0.8290511557617488
18.476792982848465 320.0455318772606 0.8266317949563754
18.48202053780188 318.36201716115704 0.827878321628104
18.487248092755294 313.8715416691511 0.8243342389313957
18.49247564770871 308.9829748489756 0.8198671009300211
18.497703202662123 304.5287594289528 0.8167656386442417
18.502930757615538 301.77031799145453 0.8154280035339729
18.508158312568952 299.53188174684607 0.8144049052401284
18.513385867522366 300.16679565594706 0.8184020727014578
18.51861342247578 300.45622556045214 0.8194647476364825
18.523840977429195 298.18116144853985 0.8195793438424681
18.52906853238261 297.00856781342844 0.8192889767318168
18.534296087336024 294.42071433712437 0.816950672035999
18.53952364228944 291.92830946093386 0.8161219742653002
18.544751197242853 289.95657368852005 0.8151882601632094
18.549978752196267 289.6490748517548 0.8177402709540802
18.555206307149682 289.09952772337533 0.8187142979179967
18.560433862103096 291.19123134365816 0.8240606386421019
18.56566141705651 291.2599809327337 0.8287131337591023
18.570888972009925 292.6782989571865 0.8328072674597119
18.57611652696334 293.4631301793373 0.8356201142766889
18.581344081916754 291.1174140445884 0.8313427120469178
18.58657163687017 290.66978906093937 0.8333338921884141
18.591799191823583 287.9664338635109 0.8326860012689653
18.597026746776997 291.6281370299877 0.8394981508332486
18.60225430173041 292.50294922210435 0.8413474153536464
18.607481856683826 294.2079445931167 0.8440747519713115
18.61270941163724 294.4328071424647 0.8472739835690482
18.617936966590655 296.6307601964011 0.8524360800235761
18.62316452154407 299.8103467712166 0.8569287985501998
18.628392076497484 303.4270638579715 0.8448709496060708
18.633619631450898 307.70587784407945 0.8406296436416688
18.638847186404313 312.14513563126116 0.8390970816529527
18.644074741357727 317.8126296520966 0.8414536578392002
18.64930229631114 320.6995469240431 0.841736917087979
18.654529851264556 326.50943011977637 0.8442831779197885
18.65975740621797 332.1231057185046 0.8487616230246858
18.664984961171385 331.8762134538077 0.8455202106542222
18.6702125161248 330.533278528808 0.8411789687519927
18.675440071078214 332.32906044543785 0.8422760456353947
18.680667626031628 332.24437203749466 0.8386750973090517
18.685895180985042 333.70955984165727 0.8380795702658956
18.691122735938457 334.3949533536103 0.836749034110431
18.69635029089187 337.0385083291781 0.8374315614447487
18.701577845845286 341.0558544543 0.8407088440160708
18.7068054007987 343.6925880973335 0.8420219212946001
18.712032955752115 343.8651422698354 0.8406352276694691
18.71726051070553 344.96979723585 0.8412356746038466
18.722488065658943 340.5610339546485 0.8341290376065829
18.727715620612358 336.698128550835 0.8281785912799109
18.732943175565772 331.56363333167366 0.8203696947646397
18.738170730519187 332.7478821059562 0.8206123218618938
18.7433982854726 333.4636159636349 0.8206607130297108
18.748625840426016 338.0900797287675 0.8247085909145037
18.75385339537943 339.40734016754845 0.825320152210084
18.759080950332844 342.4489252739817 0.8283459396070882
18.76430850528626 343.1607396726314 0.828035256747207
18.769536060239673 340.1106297677259 0.8239497424968566
18.774763615193088 337.0585707052739 0.8183829762040702
18.779991170146502 334.9200032948726 0.8138189737565727
18.785218725099917 330.83034607862174 0.8077366280643042
18.79044628005333 329.0559517593022 0.8044319437774329
18.795673835006745 327.4060391096943 0.8022019353906705
18.80090138996016 323.62199283717456 0.7970957951453719
18.806128944913574 320.6099796389237 0.7927548462457766
18.81135649986699 315.78442572011323 0.7859912866939429
18.816584054820403 313.7069409008531 0.7836376755926925
18.821811609773818 314.71607618547404 0.7840579094601732
18.827039164727232 313.0561438025005 0.7821493262963332
18.832266719680646 309.29616896549663 0.7768957801344246
18.83749427463406 301.7085424808878 0.7672761450343679
18.842721829587475 296.8116963467741 0.7611146232179428
18.84794938454089 293.97854290498174 0.757325015825803
18.853176939494304 294.27655853088714 0.7583651851706631
18.85840449444772 295.83189392194436 0.7612045842195473
18.863632049401133 296.10895216743575 0.7609724231186875
18.868859604354547 292.9503227851191 0.7572649864520273
18.87408715930796 294.2845143632404 0.7577086140529078
18.879314714261376 292.7188875727316 0.7549945552772174
18.88454226921479 292.2317877258545 0.7546055083226199
18.889769824168205 288.74181532533356 0.7480598804612495
18.89499737912162 288.1863498385828 0.7467221637731488
18.900224934075034 287.7328709674917 0.7442805378791919
18.90545248902845 286.711316898215 0.7432898836956063
18.910680043981863 283.40625347045597 0.7397054833914409
18.915907598935277 282.67988931782355 0.7392971345695833
18.92113515388869 284.1539330183706 0.7417117619681525
18.926362708842106 288.8927534081871 0.747014160073826
18.93159026379552 288.2217006181369 0.7450183929004033
18.936817818748935 285.9255896043024 0.7422196868551231
18.94204537370235 284.20737169991315 0.7401369808412301
18.947272928655764 285.44707721140503 0.7418919067360561
18.952500483609178 290.56749617143873 0.7475767629504726
18.957728038562593 290.0095150478754 0.7447556508608894
18.962955593516007 289.94652002113946 0.7442254209776894
18.96818314846942 284.8391624405142 0.7371614438582046
18.973410703422836 283.6320397212912 0.7353626786791118
18.97863825837625 284.12404811955054 0.7354738518566329
18.983865813329665 286.34947925400917 0.7376998195683822
18.98909336828308 285.79420152185827 0.7365326883067786
18.994320923236494 288.4181425183064 0.7402414945990573
18.999548478189908 303.67401812830144 0.7599594875776337
19.004776033143322 304.4835811349396 0.7611189273509288
19.010003588096737 308.8969172126306 0.7672640671658795
19.01523114305015 296.06903886339654 0.7507843381803763
19.020458698003566 293.035091945312 0.7463185986037837
19.02568625295698 283.9944501222777 0.7341487935412756
19.030913807910395 276.6306126108391 0.7247665928650996
19.03614136286381 278.41104058418097 0.7271568580305959
19.041368917817223 281.14245679917946 0.7300661508644064
19.046596472770638 280.55695155920887 0.7282438338336599
19.051824027724052 275.6907924306824 0.7217935138531661
19.057051582677467 273.9990470774692 0.7198577511426453
19.06227913763088 269.6830769104442 0.7143807222153606
19.067506692584296 271.1406662909543 0.7162824722241303
19.07273424753771 270.81566942062 0.7160571188719022
19.077961802491124 271.4683496450889 0.7174536385556194
19.08318935744454 270.41485814883544 0.7156591183736397
19.088416912397953 268.0298014524971 0.7115098464465287
19.093644467351368 266.2711999356355 0.7085367789112049
19.098872022304782 265.36411458122154 0.7066935193091184
19.104099577258197 263.10465308768545 0.7035641443848074
19.10932713221161 262.81870052028074 0.7028705844791233
19.114554687165025 263.41236194675804 0.7042002401418814
19.11978224211844 263.32087930837247 0.7051048750984693
19.125009797071854 264.5656779456145 0.7074415886076345
19.13023735202527 264.10527308678144 0.7072861096225137
19.135464906978683 264.07393513244904 0.706344437518358
19.140692461932098 262.521489428919 0.7029953030853181
19.145920016885512 261.84867768269004 0.7013945583366374
19.151147571838926 259.9797628922877 0.6993782080340442
19.15637512679234 261.7713743501429 0.7016241101465942
19.161602681745755 262.9905503030537 0.7040110007330318
19.16683023669917 265.64000571398236 0.706354976278846
19.172057791652584 267.0735869368424 0.7089285207005986
19.177285346606 267.602744475619 0.7087722307543841
19.182512901559413 267.65225600341216 0.7074215225170061
19.187740456512827 267.4523755410725 0.7061453292294031
19.19296801146624 264.958103623424 0.7027839935903983
19.198195566419656 262.37888010382324 0.7008436515182748
19.20342312137307 261.66350165169746 0.700494213241667
19.208650676326485 262.3873654018042 0.7008883876841855
19.2138782312799 262.87184160981803 0.7024842422286889
19.219105786233314 262.23333446754856 0.7002769983329306
19.22433334118673 261.2890829420882 0.6987309354220518
19.229560896140143 262.93606969787976 0.7009175550755355
19.234788451093557 264.3800501561418 0.7022796411847214
19.24001600604697 265.0843141858155 0.7036643718391482
19.245243561000386 263.82579850882877 0.7010405741862263
19.2504711159538 264.4211462911377 0.7016564084574833
19.255698670907215 266.4007782169282 0.7048081183793703
19.26092622586063 268.1930930751723 0.7070864549239922
19.266153780814044 268.09817752044034 0.706336626211242
19.271381335767458 268.7591017232233 0.7069073552780888
19.276608890720873 269.6363617480493 0.7068511884572115
19.281836445674287 273.1430514161427 0.7117864804096921
19.2870640006277 275.6078260050167 0.7146206032506571
19.292291555581116 276.8414500673167 0.7169659226209409
19.29751911053453 278.67800385001607 0.720133499032386
19.302746665487945 280.31855095856207 0.7217420614994898
19.30797422044136 282.34413317431927 0.7243482226163364
19.313201775394774 284.585401208469 0.7273574167424357
19.318429330348188 287.0978996929122 0.730280296753568
19.323656885301602 288.8636810845286 0.7324953305702061
19.328884440255017 290.40381260092227 0.7336913226227847
19.33411199520843 291.84428988178206 0.7337684872218683
19.339339550161846 291.8476800046134 0.733764743585525
19.34456710511526 292.7446963370261 0.7342877415616875
19.349794660068675 294.07373735233995 0.7362169267636802
19.35502221502209 296.6411101772798 0.7402168502539898
19.360249769975503 297.8856953449148 0.7415606952940378
19.365477324928918 300.74468143001417 0.7448128658532418
19.370704879882332 303.56011580226203 0.746778847996342
19.375932434835747 309.2466432834758 0.7526483107107922
19.38115998978916 312.2439038062098 0.7556220475076894
19.386387544742576 313.85490578368433 0.7573592596437365
19.39161509969599 315.42679450752655 0.7601339264560888
19.396842654649404 316.568355272173 0.7616224761669159
19.40207020960282 322.3987268322367 0.7681194322848188
19.407297764556233 322.3735211134643 0.7690699735297586
19.412525319509648 322.14502128645546 0.7679433577619466
19.417752874463062 321.0363394065311 0.7674241858304578
19.422980429416477 321.5640573211354 0.7676877408219945
19.42820798436989 320.8870551623945 0.7658666701249645
19.433435539323305 319.4957285817664 0.7645316558594949
19.43866309427672 317.5875772078707 0.7621194899506836
19.443890649230134 316.1030906607971 0.7605401194380671
19.44911820418355 318.1803960025856 0.7627702695242435
19.454345759136963 318.01054487505303 0.7615519070347823
19.459573314090377 320.92104100393846 0.7647285335620363
19.464800869043792 320.1575718126791 0.7635248593226867
19.470028423997206 320.6872745246421 0.7645230338925981
19.47525597895062 320.7228247038263 0.7649024975378586
19.480483533904035 320.2758275979055 0.7641418514806103
19.48571108885745 317.6351258025109 0.7608426097164986
19.490938643810864 321.3592468823717 0.7653481341833342
19.49616619876428 320.7765382874081 0.7638772462396377
19.501393753717693 323.5135732874062 0.7672155791117499
19.506621308671107 323.37615892878057 0.7666100566992559
19.51184886362452 324.1614892754797 0.7680736720413667
19.517076418577936 323.196183486022 0.7678913096676583
19.52230397353135 323.38990975331814 0.7677927908332366
19.527531528484765 324.2336645390326 0.7691593325979986
19.53275908343818 326.2300651408866 0.7708905732310097
19.537986638391594 329.92480010650866 0.7748957238341978
19.54321419334501 328.7741328094952 0.7734224583422774
19.548441748298423 329.779960923484 0.7748955676512347
19.553669303251837 330.95466552335 0.7766082234638297
19.55889685820525 335.55727640832396 0.7817964130795273
19.564124413158666 343.1231780176698 0.790136885767544
19.56935196811208 348.0148360509926 0.7953618981140947
19.574579523065495 347.5605232692293 0.7940843989374983
19.57980707801891 345.3606929430171 0.7916424662492875
19.585034632972324 341.82038427888875 0.7881034405161117
19.590262187925738 344.97467580439746 0.7918637830024343
19.595489742879153 349.0184035984702 0.7960453839344884
19.600717297832567 352.92169303811914 0.8001480326829895
19.60594485278598 358.4720100101268 0.8064045559914141
19.611172407739396 361.64437597131297 0.8093763258438089
19.61639996269281 362.09553130838134 0.8093730008022549
19.621627517646225 363.25529743210444 0.8100696666836588
19.62685507259964 364.9244581424496 0.812231572516442
19.632082627553054 368.6188926890217 0.8163125571331092
19.637310182506468 370.51692879446847 0.8183873101781286
19.642537737459882 372.9649303402209 0.8209949215981386
19.647765292413297 377.43790212498806 0.8255813373893861
19.65299284736671 383.3004045904518 0.8323552739029891
19.658220402320126 384.9296420186866 0.8338897401098563
19.66344795727354 383.0359771450567 0.8319966949898766
19.668675512226955 381.7622395168612 0.8304655336220794
19.67390306718037 382.3435940836841 0.8308138714011157
19.679130622133783 385.2652143712573 0.8336400286737643
19.684358177087198 384.07020512138826 0.8321107856525424
19.689585732040612 383.6884076896686 0.8312786527722028
19.694813286994027 383.9566480539465 0.8316596290051002
19.70004084194744 384.80919653590456 0.8328309220298905
19.705268396900856 381.14586046293596 0.8290458061602469
19.71049595185427 378.50062595312824 0.8266792563432174
19.715723506807684 375.76645474018466 0.823120710080044
19.7209510617611 373.497166559455 0.8211052281563628
19.726178616714513 370.13708749370073 0.81706378084773
19.731406171667928 366.54871054280045 0.8133371486794366
19.736633726621342 366.48973573838686 0.8139881095199388
19.741861281574757 366.1978478031261 0.8133413022042336
19.74708883652817 364.21795647163367 0.810651400758905
19.752316391481585 364.38394422404485 0.8103445974284372
19.757543946435 363.02276835439324 0.8087065198215984
19.762771501388414 356.73569812591467 0.8016330715864635
19.76799905634183 349.83078301852805 0.7942854190141478
19.773226611295243 346.3693308519956 0.7901506086733132
19.778454166248657 342.9529285044426 0.7870498537305153
19.783681721202072 340.3654074655417 0.784106738916826
19.788909276155486 338.0608570718966 0.7818845462585615
19.7941368311089 336.79562210038836 0.77992413708606
19.799364386062315 336.59761569453815 0.7795236329892498
19.80459194101573 337.9198096497809 0.7815515295889813
19.809819495969144 337.05678115363327 0.7805039127751249
19.81504705092256 334.8194024453232 0.7771948779359945
19.820274605875973 332.18138482902634 0.7735017362233683
19.825502160829387 331.8632840841139 0.7721010694177917
19.8307297157828 332.45880083215377 0.77323088170754
19.835957270736216 331.82402683969514 0.7734271770947105
19.84118482568963 328.0908807834189 0.7689916999260974
19.846412380643045 326.4894846335553 0.7677288301138785
19.85163993559646 324.5085073203821 0.7646153950444906
19.856867490549874 326.8562735130679 0.7677496739846742
19.86209504550329 326.4044120852083 0.7673895747097078
19.867322600456703 325.7900977368128 0.7663116374998389
19.872550155410117 324.08529218712744 0.7641615761458946
19.87777771036353 323.4333523325019 0.7627855873331769
19.883005265316946 323.7016065002183 0.7634320126586285
19.88823282027036 323.5763444214622 0.7629816533308463
19.893460375223775 320.1506142399099 0.759045258048771
19.89868793017719 317.7597694913468 0.7558057803797089
19.903915485130604 317.0255152798125 0.7548354664911223
19.909143040084018 314.6108148039481 0.7520343398076706
19.914370595037433 317.6049560497066 0.7557126600816326
19.919598149990847 318.6622629698249 0.7563631071937922
19.92482570494426 318.44975377898703 0.7566394545258142
19.930053259897676 319.6910279908227 0.7580968961112551
19.93528081485109 318.70623722180784 0.7572286754535521
19.940508369804505 316.60275440935953 0.7548408643190634
19.94573592475792 312.47188102612506 0.7493818598401188
19.950963479711334 306.9635935363846 0.742790800834771
19.956191034664748 307.63171974092523 0.743822827285516
19.961418589618162 309.36301156217195 0.7460613492115836
19.966646144571577 308.9778246326739 0.7454963833958513
19.97187369952499 310.30305005628804 0.7468498109612867
19.977101254478406 310.1560323748818 0.7463879704065771
19.98232880943182 313.9022570844181 0.7511335740563113
19.987556364385235 311.0751380888237 0.7472169669720503
19.99278391933865 314.27091193650267 0.7516803009636088
19.998011474292063 316.7082295129795 0.754524225691358
20.003239029245478 323.0112813765336 0.761735814831516
20.008466584198892 325.24208967604983 0.7646769468283442
20.013694139152307 330.1287882175721 0.7695267674090605
20.01892169410572 337.46508320940166 0.7776479004997557
20.024149249059136 345.6627939045347 0.7864828185560674
20.02937680401255 353.1319559768892 0.7945408984482312
20.034604358965964 355.1432329364674 0.7973139933361278
20.03983191391938 356.5906926717164 0.798846986676451
20.045059468872793 356.10269530891077 0.7979741460029162
20.050287023826208 355.93726506882393 0.7976808976758677
20.055514578779622 350.45270592225893 0.7912999942821582
20.060742133733036 346.04360518195824 0.787015764744852
20.06596968868645 338.18815317359486 0.7780856930837541
20.071197243639865 333.7309955653025 0.7725570466784737
20.07642479859328 327.916771776154 0.7663107564857323
20.081652353546694 326.45508967530236 0.7649855573616381
20.08687990850011 326.09815676196786 0.7653389315037047
20.092107463453523 325.15275982786915 0.7645532296078467
20.097335018406937 322.24494475747554 0.7607094601638328
20.102562573360352 322.4803677280036 0.7606950447629197
20.107790128313766 319.9402792626358 0.7570695513871498
20.11301768326718 319.52544101471915 0.7558518125621922
20.118245238220595 318.36482891480034 0.7549649495408476
20.12347279317401 319.72290204560295 0.7564203427551115
20.128700348127424 319.9718688940107 0.7578338177116952
20.13392790308084 322.6458805323252 0.7607678318812606
20.139155458034253 323.4888291616413 0.7609681709434328
20.144383012987667 327.6517565024925 0.7658473056874406
20.14961056794108 330.3735202719756 0.7692384415234446
20.154838122894496 333.24279567509774 0.773043597976088
20.16006567784791 331.4622674162991 0.770974407265714
20.165293232801325 328.0743190775217 0.766504481778517
20.17052078775474 323.6096271803987 0.7613900403493976
20.175748342708154 320.7151190315655 0.7582185489141704
20.18097589766157 319.2147567259443 0.7566558733090114
20.186203452614983 320.3688133505587 0.7576688049559865
20.191431007568397 318.1721985092932 0.7544573739282481
20.19665856252181 314.45814509373196 0.7506359467743202
20.201886117475226 310.29562276401435 0.7456935063867186
20.20711367242864 306.66891953382435 0.74126744781213
20.212341227382055 302.8797190872308 0.7366028908866127
20.21756878233547 299.4230214934986 0.7335648335639223
20.222796337288884 294.0663521975245 0.7281884360026555
20.228023892242298 294.310419793618 0.7287717456606303
20.233251447195713 292.9621719378341 0.7271985563053148
20.238479002149127 292.1535452336238 0.72627433255851
20.24370655710254 291.1107818842736 0.7249759887321359
20.248934112055956 288.68704388060814 0.7207434803423228
20.25416166700937 290.74122293757426 0.7226820651939444
20.259389221962785 291.8919368631691 0.7239272934045438
20.2646167769162 293.46323937818823 0.7257146016779958
20.269844331869614 293.8725453506851 0.7258223370153631
20.275071886823028 293.68242776431896 0.7245049622608943
20.280299441776442 287.8498443905728 0.7167570946834195
20.285526996729857 282.2660409489202 0.7101085263810327
20.29075455168327 279.35205013186766 0.706401213012792
20.295982106636686 282.13987352658603 0.7111317135626888
20.3012096615901 286.94432329434085 0.7175924660819356
20.306437216543515 288.5959102936207 0.7206839572785109
20.31166477149693 289.9239090510589 0.7222001794300916
20.316892326450343 291.62234896930585 0.7238441828827392
20.322119881403758 288.87379914819786 0.7202795087575645
20.327347436357172 289.35869266590515 0.7205728514539563
20.332574991310587 283.90008042631814 0.713266751540829
20.337802546264 284.98896791650105 0.7149065429898556
20.343030101217416 283.227591725286 0.7129655593706952
20.34825765617083 284.9411191079044 0.7142250789142139
20.353485211124244 283.6844632926199 0.7124942092786491
20.35871276607766 282.20683870676504 0.7108657619167288
20.363940321031073 281.9962498629975 0.7114673432768289
20.369167875984488 282.87615344937836 0.7125738553507606
20.374395430937902 284.254726667996 0.7133606337382407
20.379622985891316 284.2500123543995 0.7127795333761817
20.38485054084473 282.836975835404 0.7112608070270823
20.390078095798145 284.5744530780045 0.7138313767789743
20.39530565075156 285.21106067604535 0.7136532172191382
20.400533205704974 289.040286937979 0.7183794575420898
20.40576076065839 289.868153763041 0.7192228894661935
20.410988315611803 287.60701618148886 0.7163241550674163
20.416215870565217 283.5568099786906 0.7115162460938462
20.421443425518632 281.34204932296865 0.7083902437407977
20.426670980472046 280.80120538061135 0.7076932397897677
20.43189853542546 283.7158198474326 0.711603676971599
20.437126090378875 284.6187054557123 0.7123043761424895
20.44235364533229 284.03688986470206 0.7122978949292746
20.447581200285704 281.9608335592866 0.7111857210468977
20.45280875523912 281.8189640365121 0.7108945775354886
20.458036310192533 282.80126888106696 0.7130307080947345
20.463263865145947 284.8415176033252 0.7135949048551958
20.46849142009936 285.22297883196364 0.7147421476095684
20.473718975052776 286.3034017888101 0.7167927942867037
20.47894653000619 285.153457774933 0.7159898485079079
20.484174084959605 284.44145277859695 0.7152601327770475
20.48940163991302 281.97953327570866 0.7107173294869259
20.494629194866434 281.98761825419075 0.7109925047987098
20.49985674981985 282.26284777075506 0.7110836563535307
20.505084304773263 284.0545821353962 0.7130703528846567
20.510311859726677 287.3520038522604 0.7171364236814546
20.51553941468009 286.43784420430177 0.7152517989770465
20.520766969633506 286.04385211489375 0.7153233583314185
20.52599452458692 282.6765451435015 0.7114172370560147
20.531222079540335 282.7941525266142 0.710633863596579
20.53644963449375 280.4076047343102 0.7078268758509998
20.541677189447164 277.7728797975794 0.7046079883752265
20.546904744400578 278.4707957268162 0.7051912644750592
20.552132299353993 279.6496915806532 0.7068343477562744
20.557359854307407 285.60555365873597 0.7138065437838661
20.56258740926082 288.53061988528856 0.7180520673519898
20.567814964214236 288.10259951394676 0.7183438284463022
20.57304251916765 286.37625706516576 0.716078124915135
20.578270074121065 285.2299329914276 0.7148675490778631
20.58349762907448 282.1981650179996 0.7105386710706482
20.588725184027894 280.4370511321852 0.7076447746714964
20.593952738981308 279.3939931261945 0.7062928832617906
20.599180293934722 280.31211192134884 0.706430327948389
20.604407848888137 278.7271607544526 0.7050028078491055
20.60963540384155 281.0898431588614 0.7082254799169942
20.614862958794966 279.99327553689017 0.7073153119076812
20.62009051374838 281.45036192608904 0.7100746597416187
20.625318068701795 283.3501722568383 0.7126608730275975
20.63054562365521 283.9636587685277 0.7140504569073347
20.635773178608623 283.798790923886 0.7129401860942253
20.641000733562038 281.1180337033144 0.7091943990391917
20.646228288515452 281.0467903452178 0.7088379204626069
20.651455843468867 280.79538907418413 0.708817545694274
20.65668339842228 281.4231627224532 0.7105044439444581
20.661910953375695 283.3007921953864 0.7131627041565782
20.66713850832911 283.2153997018124 0.7116817974324209
20.672366063282524 280.21548522191324 0.7069261533178531
20.67759361823594 279.0041705638529 0.7049935133339698
20.682821173189353 283.5768417010733 0.7114870317181364
20.688048728142768 285.1277396474716 0.713631386557377
20.693276283096182 287.7635877884929 0.7170293035817868
20.698503838049596 283.63894093958055 0.7125400716932283
20.70373139300301 284.20452858548407 0.7126792786412347
20.708958947956425 284.2812315676792 0.7130790949513187
20.71418650290984 285.4906406250115 0.7136779957648458
20.719414057863254 284.4100769462031 0.7119612282556929
20.72464161281667 284.34118421296824 0.7123787722044741
20.729869167770083 284.68299272159067 0.7128415817588912
20.735096722723497 286.9553420696709 0.7152774482086544
20.740324277676912 290.14712106383774 0.7189897946449477
20.745551832630326 289.25925555125593 0.717955141287905
20.75077938758374 285.95126765591436 0.7141873402237792
20.756006942537155 285.55812388117005 0.7136701513966079
20.76123449749057 286.34112683737004 0.7141248531119321
20.766462052443984 289.10059499344516 0.7177108473089969
20.7716896073974 287.573047801968 0.7154547089644792
20.776917162350813 289.29859481753317 0.7166681403446735
20.782144717304227 288.03468966221504 0.7149048676063118
20.78737227225764 287.3280938006246 0.714067338095739
20.792599827211056 284.6735770250162 0.7118080542889773
20.79782738216447 285.71520116589653 0.7129648794904235
20.803054937117885 290.1826591459517 0.7187302873584186
20.8082824920713 295.3727741079513 0.7239815571406586
20.813510047024714 299.8919381216639 0.7299209470170703
20.81873760197813 302.5946813236694 0.7333458557814552
20.823965156931543 303.02448075156184 0.7340835638331131
20.829192711884957 303.8824038787624 0.7343059275155174
20.83442026683837 305.62943105452337 0.7361810178306067
20.839647821791786 305.7250175280154 0.7362644412398934
20.8448753767452 307.506346874873 0.7392501704538895
20.850102931698615 305.4666577881657 0.7366183717050558
20.85533048665203 302.7926943914585 0.7333922055059804
20.860558041605444 301.4190912662053 0.7316807609055673
20.865785596558858 299.059084861317 0.7284576137085375
20.871013151512273 297.98581532800296 0.72716661934147
20.876240706465687 298.36810562978775 0.7278062061739711
20.8814682614191 298.6524322182986 0.7277568720067045
20.886695816372516 300.03653851382893 0.7293098016141613
20.89192337132593 298.31925693694365 0.7270432014264774
20.897150926279345 299.4127062382558 0.7291246998736861
20.90237848123276 298.20016237191913 0.7274111338276853
20.907606036186174 295.58870258689853 0.7237802575773161
20.912833591139588 295.6773906614198 0.7231821453636632
20.918061146093002 293.46999986633205 0.7208083550766372
20.923288701046417 291.69057961843924 0.719121453418585
20.92851625599983 288.5875816603159 0.715579524521164
20.933743810953246 288.65450265571366 0.7155210656971664
20.93897136590666 290.55892395097214 0.7181566635830685
20.944198920860075 288.8824465104052 0.71648566623086
20.94942647581349 287.93921970516146 0.7153039490989948
20.954654030766903 287.3649520847261 0.7143850989149131
20.959881585720318 288.58365899847496 0.7157705236308037
20.965109140673732 288.40750527007714 0.7151546509389411
20.970336695627147 288.8088368968156 0.7153319731439742
20.97556425058056 286.36862487560825 0.7115518629524645
20.980791805533975 286.50619855956245 0.7122244556256874
20.98601936048739 283.3638648227309 0.7092783322024944
20.991246915440804 279.8052502509333 0.7051571704424663
20.99647447039422 275.446123549364 0.7002435332813864
21.001702025347633 274.4170852557374 0.6995638099928433
21.006929580301048 276.389860659044 0.7022455120071734
21.012157135254462 276.5013119378756 0.7024550013865686
21.017384690207876 272.76024678858175 0.6965897168363694
21.02261224516129 270.84184379818663 0.6934954835887321
21.027839800114705 271.4985717103448 0.6943694179457094
21.03306735506812 270.97687205042064 0.6927325354113342
21.038294910021534 270.6661770996963 0.6935453220385315
21.04352246497495 267.8220283907596 0.6894302904158621
21.048750019928363 266.3848377251064 0.6882848822168535
21.053977574881777 267.85520532147467 0.6904813592914993
21.059205129835192 272.22439664029787 0.697432078556672
21.064432684788606 279.6231720278147 0.7075470680295072
21.06966023974202 277.78046547761153 0.7043210935742891
21.074887794695435 274.37830671055025 0.6991969460923123
21.08011534964885 270.4070425232691 0.6940175753692467
21.085342904602264 266.3263378347605 0.6872243301006735
21.09057045955568 267.18370089110454 0.6871824832973383
21.095798014509093 266.5315926402008 0.6846395184157912
21.101025569462507 269.07483655516586 0.688587287240708
21.10625312441592 269.2364765410558 0.6893049641180743
21.111480679369336 270.67287977494584 0.6903931644289475
21.11670823432275 271.2788639860599 0.6918629099061836
21.121935789276165 268.34505544056765 0.6883163150196874
21.12716334422958 267.5033930404664 0.6877671665165772
21.132390899182994 266.4818920963507 0.687791581082267
21.13761845413641 269.38540196841143 0.6912359750558761
21.142846009089823 268.74061262064873 0.6896085441811732
21.148073564043237 269.7724129134599 0.6902319617612652
21.15330111899665 264.93730994379285 0.682680650430119
21.158528673950066 263.2045636303826 0.6803005292308986
21.16375622890348 264.85203481478476 0.6821121470517677
21.168983783856895 267.9066451633561 0.686873006919509
21.17421133881031 268.5057358125392 0.6880795989356641
21.179438893763724 266.09656854660085 0.6845950482565142
21.184666448717138 264.1287187965032 0.6827141602128524
21.189894003670553 263.82306647540844 0.6805277132507352
21.195121558623967 263.8798527510745 0.6794146962828679
21.20034911357738 266.6052890552138 0.6819307066433153
21.205576668530796 264.4324323613279 0.6790659565801301
21.21080422348421 262.44763497481244 0.6762350997608243
21.216031778437625 263.30048179947346 0.6771348036377808
21.22125933339104 267.33281652644365 0.6826976864956487
21.226486888344454 267.408435249983 0.6837269170368031
21.231714443297868 264.34717991074234 0.6796153133323883
21.236941998251282 263.97408118021093 0.6790086376826987
21.242169553204697 264.23395385400585 0.6788800656119889
21.24739710815811 264.1320096931862 0.6778958762748653
21.252624663111526 262.3107277462948 0.6765454797806199
21.25785221806494 263.06108905205434 0.6762821772943315
21.263079773018355 262.6976813149443 0.675479717983049
21.26830732797177 262.0732953046936 0.6740368317803108
21.273534882925183 261.98899095614075 0.6737890993364747
21.278762437878598 262.48956056847294 0.6754000165736103
21.283989992832012 264.98565881323526 0.6853303720652109
21.289217547785427 265.2223791869564 0.6968079632789562
21.29444510273884 262.3426026291656 0.7003605474492952
21.299672657692255 258.76049839734713 0.7004855744263389
21.30490021264567 257.4549793519504 0.7024496041987152
21.310127767599084 260.91545119045844 0.7106652815751594
21.3153553225525 261.8389942980214 0.7164996936607072
21.320582877505913 263.5369012173257 0.7227270825329118
21.325810432459328 264.785386161489 0.7262392104308681
21.331037987412742 267.19276292636476 0.7316595461190186
21.336265542366156 266.594978948413 0.7333283828193169
21.34149309731957 263.19990081196937 0.7316070650817482
21.346720652272985 258.2391508120765 0.7259321736627747
21.3519482072264 254.90979687938858 0.7225107870792352
21.357175762179814 254.62125749199367 0.7244914388349849
21.36240331713323 254.742488253926 0.7273910439411415
21.367630872086643 257.95395739865074 0.7349125142543268
21.372858427040057 257.34892779454856 0.739006935700465
21.378085981993472 256.6847522871953 0.7410648736212933
21.383313536946886 254.80721237921148 0.7420994010764627
21.3885410919003 256.29149917075387 0.746273613949756
21.393768646853715 259.2855418644263 0.7516276021867999
21.39899620180713 261.4562522300508 0.7553945533686026
21.404223756760544 261.0788960515427 0.7541096629214833
21.40945131171396 261.7219428084295 0.7571007846549169
21.414678866667373 262.8202972431676 0.7610152118283519
21.419906421620787 264.4237767119598 0.7649131245919072
21.4251339765742 263.49964610374377 0.7657519437757878
21.430361531527616 260.3279976658742 0.7627856474326073
21.43558908648103 262.1505834114084 0.7685780100095428
21.440816641434445 263.5669809645418 0.7752416246314033
21.44604419638786 265.3488643688258 0.7802245340908724
21.451271751341274 265.7892152758581 0.7824638005988914
21.45649930629469 267.84340724956354 0.7848958378600794
21.461726861248103 268.9449250036813 0.7875296225351525
21.466954416201517 268.3611175831986 0.7890817342223726
21.47218197115493 264.43111845069745 0.7849741749645742
21.477409526108346 262.1431082005208 0.7834987407125664
21.48263708106176 259.11844795163887 0.77929615921156
21.487864636015175 259.1974633203054 0.7804564852349083
21.49309219096859 257.47617172990596 0.779000655016869
21.498319745922004 260.4259594694046 0.7857726156933379
21.503547300875418 260.70354924229156 0.7874384915357268
21.508774855828833 262.38749112713947 0.789238421600934
21.514002410782247 259.01155886359413 0.7680255134385449
21.51922996573566 259.43867359099664 0.7600773143397046
21.524457520689076 261.1560729292519 0.754804143034243
21.52968507564249 264.49511876580203 0.7550156425498464
21.534912630595905 265.42727304744614 0.7537098029249104
21.54014018554932 267.25524238743895 0.7535496270791511
21.545367740502734 269.30892801285114 0.753397721342416
21.550595295456148 269.43881134576753 0.749621095389869
21.555822850409562 268.3043212451766 0.745783023554679
21.561050405362977 267.96349568390013 0.7430401438232249
21.56627796031639 268.00649723456274 0.7404301157435453
21.571505515269806 270.8781595535268 0.7430043932148722
21.57673307022322 272.77582628198115 0.7440125181157521
21.581960625176634 275.7037228633456 0.7478479155623837
21.58718818013005 274.4019261501262 0.7456440122275605
21.592415735083463 274.07710606263214 0.7433152857017219
21.597643290036878 272.3070252690809 0.7395340650963499
21.602870844990292 270.1588375609368 0.7344558908372387
21.608098399943707 273.14130099648173 0.736297124415923
21.61332595489712 277.921350663347 0.7413146753721611
21.618553509850535 280.9297533259791 0.7445040248637301
21.62378106480395 278.2663822319781 0.7398224074428891
21.629008619757364 279.48199952513767 0.7411950064063908
21.63423617471078 277.5447052235208 0.737381156561994
21.639463729664193 279.5363468506076 0.7390805012925818
21.644691284617608 276.66353737108824 0.7333076360212197
21.649918839571022 277.9764659401863 0.7358283627852579
21.655146394524436 276.987339491831 0.7354026035187069
21.66037394947785 278.92255321981054 0.7377633613473646
21.665601504431265 280.9101252240831 0.7386726485927666
21.67082905938468 283.89290150016285 0.740350864155259
21.676056614338094 284.61486613283637 0.739786045150226
21.68128416929151 284.7550151930851 0.7397538405174835
21.686511724244923 285.180295884996 0.7389130595590591
21.691739279198337 284.7703531076608 0.7383401234093108
21.696966834151752 285.70470356950386 0.7388755591181188
21.702194389105166 283.8097771894782 0.7366460110300176
21.70742194405858 281.0678499800458 0.7329251616615347
21.712649499011995 281.3194317161886 0.7334362870647806
21.71787705396541 287.79305367452093 0.7407691346050714
21.723104608918824 289.3671279844703 0.742622084829497
21.72833216387224 290.72134981791544 0.7436820564558919
21.733559718825653 288.22727819301264 0.7407340264449034
21.738787273779067 292.07942383788946 0.7451053857451457
21.74401482873248 295.5479719992783 0.7488911529415937
21.749242383685896 297.69733425109007 0.7516157496092238
21.75446993863931 299.28553565304844 0.7535981162234554
21.759697493592725 300.9538963732259 0.7550452356954253
21.76492504854614 302.9270785694499 0.7560084636018668
21.770152603499554 301.03147581756656 0.7537508444838322
21.77538015845297 299.1113219711177 0.7516643588466453
21.780607713406383 301.5880279891104 0.7549946812062133
21.785835268359797 306.6761967139182 0.7608184898196989
21.79106282331321 310.7595483465988 0.7646089916782801
21.796290378266626 309.6742539685735 0.7620971330759521
21.80151793322004 309.7239635352675 0.7615080418209326
21.806745488173455 308.63555728295614 0.7599477238321642
21.81197304312687 309.56814999949273 0.7611505914105795
21.817200598080284 313.9829457050428 0.766286991725446
21.822428153033698 320.0351969516684 0.7725773910380636
21.827655707987113 323.71106137785114 0.7768791280320421
21.832883262940527 325.4517799172691 0.7791724623927849
21.83811081789394 325.73636943541686 0.7801368647795557
21.843338372847356 329.09585604892555 0.7845820081414512
21.84856592780077 330.42755008153586 0.7865145081409116
21.853793482754185 330.6413326706156 0.786760826493635
21.8590210377076 330.70333640962536 0.7852831433773958
21.864248592661014 330.5567713909749 0.7846561660045761
21.869476147614428 327.96971430886566 0.7818622481356732
21.874703702567842 321.66526841720514 0.7748465893206924
21.879931257521257 316.30203327629636 0.7683767212557241
21.88515881247467 315.5775904685417 0.7672542597607259
21.890386367428086 312.4847024745975 0.7627971266815634
21.8956139223815 309.7287920399491 0.7593704797442975
21.900841477334914 310.574862973231 0.7597045684881296
21.90606903228833 309.944620388361 0.758876354922109
21.911296587241743 306.75277104406655 0.7546561367831086
21.916524142195158 304.2708859605924 0.7512990059613568
21.921751697148572 299.39783092607934 0.7453860217455188
21.926979252101987 299.2805101362586 0.7446704536444159
21.9322068070554 300.28623565810733 0.7466599007294251
21.937434362008815 307.3336841226534 0.7549892563719708
21.94266191696223 310.1278626639058 0.7588757238386735
21.947889471915644 307.5328682160246 0.7553095498932917
21.95311702686906 302.3704728353498 0.7485802765350156
21.958344581822473 300.7404039173724 0.7462621527049299
21.963572136775888 302.1135493052249 0.7474035615464348
21.968799691729302 301.87205332522353 0.7467457782143361
21.974027246682716 301.8770036105939 0.7472652197961436
21.97925480163613 300.51407445177097 0.7457886293681042
21.984482356589545 302.26592508595763 0.7478871741598068
21.98970991154296 305.85316220193107 0.7514552832271688
21.994937466496374 308.16411267609465 0.7531933203667667
22.00016502144979 308.4871631362889 0.753211398679188
22.005392576403203 305.5803650385957 0.7497803024179345
22.010620131356617 303.64444603256277 0.7475741532521768
22.015847686310032 305.9537873082189 0.751642546070413
22.021075241263446 310.2287159543068 0.7560936237113588
22.02630279621686 312.72846791836946 0.7596324911297286
22.031530351170275 315.8419951671644 0.761531417778191
22.03675790612369 315.3459188850612 0.7612047929387292
22.041985461077104 315.45710040431726 0.7611679137292022
22.04721301603052 313.8416941081526 0.7589622107906537
22.052440570983933 316.90548026382936 0.7624356029980844
22.057668125937347 317.97446900433937 0.7632837395714227
22.06289568089076 320.059757578964 0.7646478757014673
22.068123235844176 320.249833997028 0.7646723897563805
22.07335079079759 319.6209857408854 0.7643759651409924
22.078578345751005 317.1830544640898 0.762400632884929
22.08380590070442 316.8713614734363 0.761216908117953
22.089033455657834 318.1228748999249 0.7615338650425156
22.09426101061125 319.86776424657563 0.763288006354647
22.099488565564663 321.95537567573376 0.765291095585406
22.104716120518077 323.54424914922964 0.767776137284754
22.10994367547149 321.32100505858807 0.7649797528295097
22.115171230424906 316.31265031266776 0.7592951503115694
22.12039878537832 311.8656523641064 0.7538973815576407
22.125626340331735 310.7597249484401 0.7529876656680253
22.13085389528515 308.3181488337561 0.7511434241497521
22.136081450238564 307.97227816002095 0.7510910294536736
22.141309005191978 308.1173677383273 0.7510064631464876
22.146536560145393 309.64976224691077 0.7528964201588945
22.151764115098807 311.0109569942938 0.7544582342143356
22.15699167005222 308.136140141671 0.7506442878007376
22.162219225005636 306.4884969903152 0.7480652520080283
22.16744677995905 305.97161946071765 0.7465518782861061
22.172674334912465 309.2158267773702 0.750165312783093
22.17790188986588 311.58320634641916 0.7528799939101769
22.183129444819293 309.1079012012595 0.7508012090008781
22.188356999772708 307.61105494495064 0.7478806347004473
22.193584554726122 306.74883396287333 0.7463352651554488
22.198812109679537 305.8938608610201 0.7451492461572943
22.20403966463295 304.7192126967142 0.7431608205127732
22.209267219586366 305.6763252699296 0.745084150959903
22.21449477453978 308.4876757022609 0.7483080667430057
22.219722329493194 312.2563297450535 0.7526852937372647
22.22494988444661 309.15915481700085 0.7485709087057473
22.230177439400023 307.73846100113235 0.7457710293272976
22.235404994353438 306.12115010950487 0.7441512004822056
22.240632549306852 307.0651811653165 0.7456591049371057
22.245860104260267 308.0412381916079 0.7469646040050449
22.25108765921368 306.4065324355374 0.7453461920299596
22.256315214167095 305.58451549442293 0.7439146627330692
22.26154276912051 306.0188626098051 0.7440044266537476
22.266770324073924 307.42233714462543 0.7452161374925009
22.27199787902734 306.2488536696455 0.7428160769743765
22.277225433980753 306.90836570633286 0.7434710128483232
22.282452988934168 307.1015807278017 0.7438393815686658
22.287680543887582 305.15415108406796 0.7421603407020829
22.292908098840996 304.03734068015126 0.7406180921370111
22.29813565379441 303.5172289187392 0.7397108667264111
22.303363208747825 304.06862489956154 0.7406988570449982
22.30859076370124 301.88796035923207 0.7396065604183988
22.313818318654654 300.80265027856876 0.7388530364431426
22.31904587360807 301.63168407884433 0.7397649665265648
22.324273428561483 299.5360186349896 0.7359067422550345
22.329500983514897 300.57935646129835 0.7366769807984438
22.334728538468312 296.4576815770954 0.7309952459778281
22.339956093421726 296.3443757113563 0.7313263472423039
22.34518364837514 296.27962570384227 0.7310810159863959
22.350411203328555 295.57408267875826 0.7313279401079493
22.35563875828197 294.23712334615306 0.7305759311846572
22.360866313235384 292.4247891571722 0.7276319753988677
22.3660938681888 291.3426254116999 0.7248593205142254
22.371321423142213 290.77097421253404 0.7231230296957348
22.376548978095627 288.1960125925298 0.7204292250467876
22.38177653304904 287.3115512145864 0.719928620896819
22.387004088002456 286.8227896888296 0.7186734437517966
22.39223164295587 285.2464890809355 0.7175333651002271
22.397459197909285 284.75764093817617 0.7176496010601162
22.4026867528627 280.605850786185 0.7118092735625617
22.407914307816114 278.9031096742162 0.7096579356868593
22.41314186276953 277.03844805846126 0.7067208052625675
22.418369417722943 281.6769606358007 0.712751640939144
22.423596972676357 282.1991723661041 0.713418986639778
22.42882452762977 282.70869699560217 0.7132054256782556
22.434052082583186 281.25861180822426 0.7111917939750604
22.4392796375366 281.07579957014303 0.7105012188227956
22.444507192490015 277.87161939749996 0.7066387434389074
22.44973474744343 276.23026345206586 0.7056876247003674
22.454962302396844 276.7597901772047 0.7068494774573864
22.460189857350258 279.27045351849995 0.7096836523010698
22.465417412303673 278.0311996350832 0.7076146476489309
22.470644967257087 277.05954582547656 0.7059275991718698
22.4758725222105 273.6523755720241 0.7022010760017827
22.481100077163916 275.190632665903 0.704757898311788
22.48632763211733 277.9276446333309 0.7089676705685121
22.491555187070745 280.2544850491514 0.711461421898539
22.49678274202416 280.2031342209426 0.7112696687348149
22.502010296977573 279.5621710259069 0.7105472268039288
22.507237851930988 276.77214632135883 0.7062929286936266
22.512465406884402 277.162556092475 0.7064351869878863
22.517692961837817 275.9858071707581 0.703500733518404
22.52292051679123 273.9939543772325 0.7012745439392593
22.528148071744646 273.703753616011 0.7021935996039886
22.53337562669806 273.88910185749313 0.7024969159829155
22.538603181651474 274.5421453520177 0.7033831637024022
22.54383073660489 274.0998035767992 0.7020589181534216
22.549058291558303 272.88886313064097 0.7016439365005352
22.554285846511718 272.08338624548213 0.7014789117965439
22.559513401465132 270.277989902971 0.6994115339548258
22.564740956418547 267.5565451351986 0.6952679274452614
22.56996851137196 267.408165178316 0.6952888164956293
22.575196066325375 267.28552287798163 0.6951976901204069
22.58042362127879 269.81049187678855 0.6980185025457788
22.585651176232204 269.8926770814198 0.6975649351399544
22.59087873118562 271.35362596545355 0.6988349208205445
22.596106286139033 270.8676252711912 0.6976872278620678
22.601333841092448 271.1592189806203 0.697096107130134
22.606561396045862 273.9808364831209 0.7010096181290882
22.611788950999276 270.9418278180597 0.6973994068430373
22.61701650595269 272.1833529336657 0.699458891785628
22.622244060906105 269.46429455138986 0.695471929299829
22.62747161585952 269.5878805435087 0.6956260923352666
22.632699170812934 267.55909934269 0.6929312545439194
22.63792672576635 267.2094938161753 0.6922568357602866
22.643154280719763 266.01415820848615 0.6907979021691428
22.648381835673177 264.8831420977951 0.6884326521518053
22.653609390626592 265.161031654155 0.6895698655887927
22.658836945580006 267.4493714224991 0.6925808036080453
22.66406450053342 267.83569313193954 0.6937776742112747
22.669292055486835 271.82251139077135 0.6984481652227349
22.67451961044025 271.13484529864553 0.6976064023883766
22.679747165393664 272.70957362792734 0.6992810561962676
22.68497472034708 273.3268971320371 0.700566091243964
22.690202275300493 274.44501660760113 0.7016706367223196
22.695429830253907 270.50246331281016 0.6962945688063416
22.70065738520732 267.18131525541406 0.6919785949122634
22.705884940160736 265.98841703992605 0.6898565203731589
22.71111249511415 269.2334328365497 0.6944842144460526
22.716340050067565 271.3894722462512 0.6972535825820911
22.72156760502098 274.43451771589906 0.7005973999574114
22.726795159974394 275.40203650448444 0.7017060598794819
22.73202271492781 278.24593129822836 0.7049451411853906
22.737250269881223 279.5143554775345 0.7068654104324346
22.742477824834637 279.30373091251374 0.7060633836823844
22.74770537978805 279.2701727862126 0.7061930750727925
22.752932934741466 279.59519175715826 0.7057482073250867
22.75816048969488 279.5537744924097 0.7045268215145267
22.763388044648295 281.34339313104954 0.7067855208405639
22.76861559960171 283.4961615460919 0.7104480105657583
22.773843154555124 285.45310507445197 0.7143520227697623
22.779070709508538 286.760302232353 0.7160524011001415
22.784298264461952 285.8403895679892 0.714929554485046
22.789525819415367 284.5263019695549 0.7123062927692533
22.79475337436878 285.75124256151236 0.7138333962878025
22.799980929322196 286.8700313801258 0.7143164366797855
22.80520848427561 289.7852422327197 0.7180876492237311
22.810436039229025 292.4958174230677 0.7208820567195395
22.81566359418244 291.1075927115386 0.719222687024141
22.820891149135853 288.54785912036965 0.7156852794376478
22.826118704089268 282.990167287051 0.7080183914282264
22.831346259042682 285.72371150222756 0.7114520483646607
22.836573813996097 284.79817291985665 0.7104595383597676
22.84180136894951 288.7665633662825 0.7163473124330018
22.847028923902926 288.0952099062074 0.7161996324668013
22.85225647885634 287.54687075731164 0.7160002437535355
22.857484033809754 286.73668823411634 0.7144404034964364
22.86271158876317 288.3233594252143 0.716752173827639
22.867939143716583 290.02421627933074 0.7185914793922114
22.873166698669998 291.1637104768211 0.7202690986115707
22.878394253623412 289.81867735476357 0.7178256456902056
22.883621808576827 290.6969676803496 0.7182978054723977
22.88884936353024 286.6323549074429 0.7123631298553422
22.894076918483655 285.38513894635446 0.7102169860654717
22.89930447343707 285.3066321701181 0.7098727263051811
22.904532028390484 288.41057768583767 0.7137341360316541
22.9097595833439 287.6176957692139 0.7127522350588257
22.914987138297313 284.869945198992 0.7097955396124396
22.920214693250728 286.06313230530066 0.7114029760177125
22.925442248204142 287.4648438633334 0.713171034080012
22.930669803157556 286.0310523102144 0.7106644015549028
22.93589735811097 283.95332418150815 0.708291643917136
22.941124913064385 284.7214578051759 0.7091707678693288
22.9463524680178 287.71095452808106 0.7128538091149874
22.951580022971214 289.8792828380711 0.7163298424983999
22.95680757792463 286.67820004775905 0.7125762817890389
22.962035132878043 284.7577647023495 0.7116433353535977
22.967262687831457 281.72015257205044 0.7065661402084304
22.972490242784872 281.67557695813485 0.7058083285840364
22.977717797738286 283.5258938842883 0.7066793145047312
22.9829453526917 283.5626505170511 0.7067339400433481
22.988172907645115 283.95175693003165 0.7081025771720317
22.99340046259853 282.4781739073998 0.7073055681080289
22.998628017551944 280.03470201733074 0.705460609241197
23.00385557250536 275.96045999708355 0.700250243374121
23.009083127458773 275.78058160295654 0.7002075846227124
23.014310682412187 278.3698749040123 0.7030677025433235
23.0195382373656 279.6029126382241 0.7043829556612357
23.024765792319016 279.3489105984214 0.7034207841043565
23.02999334727243 278.8893680635942 0.7014114314252978
23.035220902225845 281.2358076678631 0.703695126970534
23.04044845717926 280.7746642402796 0.7036094384189394
23.045676012132674 280.5133372282378 0.7039846458857341
23.05090356708609 279.26075037343577 0.7026502780400212
23.056131122039503 281.07719869872165 0.7048993777832175
23.061358676992917 279.7503514410569 0.7025424755020581
23.06658623194633 276.74083846871235 0.6994076436378707
23.071813786899746 271.33783231546977 0.6933403434640507
23.07704134185316 273.45763759687725 0.6963867825074873
23.082268896806575 276.99623984331015 0.7008479013607062
23.08749645175999 279.75515076164385 0.7037489226983502
23.092724006713404 279.71901438712536 0.7046427599418567
23.097951561666818 280.9240262025453 0.7052553157222932
23.103179116620232 280.19919180467355 0.7035443248828419
23.108406671573647 280.504187998903 0.703225159651363
23.11363422652706 279.1695509375902 0.7016206951641338
23.118861781480476 281.6159670605708 0.7052071857234704
23.12408933643389 279.9594981772967 0.7022429925710535
23.129316891387305 283.2043624433563 0.706050673224079
23.13454444634072 283.28811081975533 0.7069629558000718
23.139772001294133 283.6773169378949 0.7076836149561172
23.144999556247548 283.1113282438412 0.7079282400156992
23.150227111200962 284.4979720981684 0.7097352357128168
23.155454666154377 287.4101190918098 0.7127802795094775
23.16068222110779 288.801189568171 0.7133557485337505
23.165909776061206 288.48459776037606 0.7115805111175822
23.17113733101462 290.4698512848947 0.7155004642554015
23.176364885968034 290.38871706872135 0.7158845230838696
23.18159244092145 289.57538570979705 0.7154496014202794
23.186819995874863 286.4523811672852 0.710526693449822
23.192047550828278 284.7590844776481 0.7081278949053927
23.197275105781692 285.3419212713514 0.7092507893269402
23.202502660735107 286.7163005176699 0.7108562627620068
23.20773021568852 289.6411608855562 0.7150875194776071
23.212957770641935 288.8228991464497 0.714474128251234
23.21818532559535 286.5635319018854 0.7118875895274147
23.223412880548764 286.79315898765134 0.7107686851815219
23.22864043550218 288.07587156722275 0.7117910342280876
23.233867990455593 286.37775659648446 0.7095399200796614
23.239095545409008 285.94588492026685 0.7082149386149075
23.244323100362422 285.6829414067387 0.7076202341705584
23.249550655315836 289.78690938524073 0.7129050674516791
23.25477821026925 290.4163894894063 0.7138816123691676
23.260005765222665 290.0261154383729 0.7136337435484233
23.26523332017608 290.4697063489519 0.7133313537250405
23.270460875129494 290.1254102744901 0.7119859165990969
23.27568843008291 289.61970092607777 0.7108391365244808
23.280915985036323 290.0379787757248 0.7117221537931089
23.286143539989737 292.4855274291258 0.7162657955161208
23.291371094943152 293.61829460224743 0.7182533180366846
23.296598649896566 294.1457817276812 0.7196008454017552
23.30182620484998 291.47194869683915 0.7152983692448053
23.307053759803395 287.991335015976 0.7113074395486871
23.31228131475681 288.65107058817745 0.7118268007936643
23.317508869710224 288.6103876470911 0.7111941242206631
23.32273642466364 289.19568782365667 0.7109390050683028
23.327963979617053 287.74467052186577 0.7089273595337555
23.333191534570467 289.0577637357979 0.7103492768256678
23.33841908952388 285.53410037306173 0.7066324911243927
23.343646644477296 285.0626675484405 0.7065698713782053
23.34887419943071 285.94133680306624 0.7078388188752908
23.354101754384125 289.8829055806903 0.713560391057328
23.35932930933754 292.0011611219589 0.715544776983687
23.364556864290954 291.2866755353197 0.7144120019338999
23.369784419244368 291.61770657352486 0.713998684816283
23.375011974197783 291.3378601842265 0.7138910552775237
23.380239529151197 292.17935708771535 0.7149550334406388
23.38546708410461 290.721150015807 0.7128794825765861
23.390694639058026 290.0977395757573 0.7122180056389145
23.39592219401144 288.127708675006 0.7111991607433036
23.401149748964855 285.1395378614257 0.7099962286076016
23.40637730391827 284.08103107444276 0.7086696556864112
23.411604858871684 283.6997219328466 0.7071781729017516
23.416832413825098 285.72941588989244 0.707500904380505
23.422059968778512 285.45766253637845 0.7070068106971009
23.427287523731927 283.15057598613606 0.7031140215599364
23.43251507868534 282.26391307959506 0.7021483297111609
23.437742633638756 281.36821563162624 0.7007457646316636
23.44297018859217 282.80630706340423 0.7022545498230224
23.448197743545585 286.24669633511337 0.7058471150447597
23.453425298499 287.3313204145858 0.7069921421819806
23.458652853452413 287.16847079188767 0.7082294485882699
23.463880408405828 287.17062443650775 0.7092918381467787
23.469107963359242 287.35928777279463 0.7095436247173029
23.474335518312657 288.31351830343743 0.7103202881083134
23.47956307326607 290.3395755608389 0.7126138519114037
23.484790628219486 292.3467033878227 0.7149997364527859
23.4900181831729 289.7762273838161 0.7117128107206966
23.495245738126314 287.379012324007 0.7079320732380213
23.50047329307973 284.05243161792384 0.7027799288457321
23.505700848033143 285.3085794542875 0.703808276094471
23.510928402986558 286.65311876835597 0.7063278505522945
23.516155957939972 287.5201855675851 0.7084289541939824
23.521383512893387 287.6843760345358 0.7084368142121635
23.5266110678468 288.28899160109773 0.7090331218986192
23.531838622800215 291.06679409172517 0.7117970298637615
23.53706617775363 289.9306768723478 0.7099466170683695
23.542293732707044 287.7791961873678 0.7057838876537649
23.54752128766046 286.6398696477042 0.7048817583369894
23.552748842613873 290.0125311904872 0.7089650058959632
23.557976397567288 292.559452232257 0.7117476077368571
23.563203952520702 296.2652724901787 0.7157693616231006
23.568431507474116 296.28598230598715 0.7159789813337689
23.57365906242753 297.4512339756738 0.7176217939214612
23.578886617380945 294.7642341978315 0.7127604992674146
23.58411417233436 293.4706817279934 0.7110116529471748
23.589341727287774 293.3994101585112 0.7108206656474425
23.59456928224119 293.3542318034284 0.7107346439529564
23.599796837194603 293.27958397662434 0.7097669470592984
23.605024392148017 290.6193936322226 0.7059646385380879
23.610251947101432 293.81326693663533 0.7103295066463933
23.615479502054846 298.140264117232 0.716496825632454
23.62070705700826 300.4022799193073 0.7189130228196748
23.625934611961675 298.3164693138552 0.7153180470952729
23.63116216691509 297.5861200192404 0.7136571067258837
23.636389721868504 297.8817105921143 0.7130838014028926
23.64161727682192 298.36549713435795 0.7144607646896636
23.646844831775333 297.8719477070283 0.7134714491807557
23.652072386728747 294.984411537718 0.7107485817244177
23.65729994168216 293.6800692255363 0.7092836906826415
23.662527496635576 293.39791923400503 0.7090521274896119
23.66775505158899 294.3343867495246 0.709110517337802
23.672982606542405 296.8684254294221 0.7111183079277942
23.67821016149582 297.5674434474505 0.7111795322812585
23.683437716449234 294.9882404270048 0.7072579795556246
23.688665271402648 294.2790891884247 0.7059864078443923
23.693892826356063 296.6873708369777 0.7083624845027943
23.699120381309477 296.29193687142254 0.7079560608390861
23.70434793626289 299.08793267290827 0.7110978152758413
23.709575491216306 301.9274804126287 0.7147473194953343
23.71480304616972 304.40369232847326 0.7173310297149589
23.720030601123135 302.49780373055603 0.7151916372654946
23.72525815607655 301.2560855607208 0.7130850337013609
23.730485711029964 301.0254345890649 0.7117811993605244
23.735713265983378 301.3765493979817 0.7110983679641762
23.740940820936792 298.7863756275095 0.7089583209178163
23.746168375890207 299.94781678496975 0.710379850284324
23.75139593084362 299.04217353827676 0.7094226776394071
23.756623485797036 297.63645556550443 0.7076764807948478
23.76185104075045 295.7145542632964 0.7055149961946895
23.767078595703865 293.83239556327874 0.7030253616636857
23.77230615065728 294.12360136763385 0.7031564859792797
23.777533705610693 296.48786511947964 0.7060547533003487
23.782761260564108 303.1418117108786 0.7132656995852811
23.787988815517522 307.8544070029647 0.7182214417651378
23.793216370470937 307.1626054717436 0.7172342305568157
23.79844392542435 303.7699495858858 0.7123052637613122
23.803671480377766 300.5608329952796 0.7077430381144367
23.80889903533118 301.52871222482133 0.7084924138960893
23.814126590284594 303.7301852341957 0.7107801580091783
23.81935414523801 306.6922249613305 0.7142998376309042
23.824581700191423 307.74456696454996 0.7157426866867811
23.829809255144838 304.6150087076027 0.7126619285585581
23.835036810098252 302.92759067105493 0.7103929114180025
23.840264365051667 304.6422816126604 0.711722661973687
23.84549192000508 307.9116431149472 0.7151602772426088
23.850719474958495 310.3911383269884 0.7169625408449508
23.85594702991191 307.04067984924404 0.7133992196062128
23.861174584865324 308.44627021571125 0.714224363656088
23.86640213981874 307.9700836740337 0.7133911714948243
23.871629694772153 308.6399089832774 0.7134725381942966
23.876857249725568 306.5226009425174 0.7110045990768937
23.882084804678982 306.28425574427024 0.710954747103516
23.887312359632396 306.89643839334946 0.71204026878624
23.89253991458581 308.26754155300216 0.7128019213918255
23.897767469539225 307.3359393996797 0.7121129872907304
23.90299502449264 301.9933910988331 0.7052711377418864
23.908222579446054 299.24147152284115 0.7022459734989219
23.91345013439947 299.36208642123825 0.7017077845320285
23.918677689352883 302.2728287667317 0.7050152012617444
23.923905244306297 302.09175882194313 0.7046937492675288
23.929132799259712 304.79482374919974 0.7079610485136246
23.934360354213126 304.62364987113676 0.7081533532360079
23.93958790916654 304.7613573174903 0.7079012376543822
23.944815464119955 301.69339707948 0.7036523971383586
23.95004301907337 301.16070201791456 0.7027885973319385
23.955270574026784 298.5038787162911 0.6999688623350113
23.9604981289802 297.55812941171814 0.7000222922281061
23.965725683933613 296.18025615461573 0.6976616864016865
23.970953238887027 297.955833842975 0.6998085425756297
23.97618079384044 297.74658353501115 0.6988676773999216
23.981408348793856 298.83841926612524 0.700588836572754
23.98663590374727 301.10024809491927 0.7040596834650178
23.991863458700685 302.64237948269067 0.7059894808560627
23.9970910136541 303.03373102031384 0.706401692940327
24.002318568607514 303.02243262817154 0.7057502022138873
24.007546123560928 306.45709497425923 0.7098082560708088
24.012773678514343 306.7554941834115 0.7109151236297087
24.018001233467757 308.886822316096 0.7131387676764038
24.02322878842117 309.7302852348493 0.7135928457078365
24.028456343374586 310.42828059924204 0.7139489534858252
24.033683898328 311.2857391486275 0.71510090260824
24.038911453281415 309.89643394880363 0.7142896905279825
24.04413900823483 308.28186235692544 0.711829466824841
24.049366563188244 305.64012916141417 0.7084655437276218
24.054594118141658 308.36106330711783 0.7115883048846297
24.059821673095072 309.3527949279792 0.7133009628865465
24.065049228048487 310.5548818700568 0.7152843534251689
24.0702767830019 306.5373160628328 0.7229982951861479
24.075504337955316 305.87357387583677 0.7305432854442722
24.08073189290873 303.11911300061854 0.7338512521374841
24.085959447862145 305.6282590224559 0.742622715131374
24.09118700281556 305.3395364644194 0.7483848562327667
24.096414557768973 302.9034123716433 0.7520811500731156
24.101642112722388 301.299886126076 0.7547461124371231
24.106869667675802 301.5751303350935 0.7582706347720571
24.112097222629217 301.1516804003072 0.7592905144383456
24.11732477758263 304.4063851087337 0.7655739280783088
24.122552332536046 303.2890785554723 0.7678217629103029
24.12777988748946 305.0539632418191 0.7730423365263412
24.133007442442874 305.6691121579781 0.7771587693990994
24.13823499739629 310.5665961868221 0.7871825041678951
24.143462552349703 313.79331870614476 0.7947125959305317
24.148690107303118 309.1323220546596 0.7925133725067569
24.153917662256532 306.78573860817386 0.7922732265005782
24.159145217209947 305.26643145456984 0.7927708232104304
24.16437277216336 307.200166758375 0.7977713266447605
24.169600327116775 306.7701738868109 0.7993433154055154
24.17482788207019 303.92289153452947 0.7982469776927367
24.180055437023604 305.37398088644005 0.8023657555346188
24.18528299197702 306.02272817431674 0.806620849093579
24.190510546930433 308.01071657406686 0.8127656870287691
24.195738101883848 307.9294394732289 0.8161167987119066
24.200965656837262 308.1311144186955 0.8198650780026215
24.206193211790676 304.3518722393157 0.8177366842146563
24.21142076674409 300.39233114432795 0.8149976956124863
24.216648321697505 297.65639298741894 0.8123561999768161
24.22187587665092 301.43981909076314 0.8189404014190561
24.227103431604334 304.78387245406117 0.8260084825100371
24.23233098655775 305.7547889115999 0.8301071707289995
24.237558541511163 300.9508984832009 0.827293141016255
24.242786096464577 297.14911537950877 0.8249835470186598
24.248013651417992 295.27464416990205 0.8243380813244507
24.253241206371406 295.0711929983762 0.8261475565640735
24.25846876132482 296.0288816074371 0.830714864560233
24.263696316278235 295.4438000754586 0.8333920988413294
24.26892387123165 294.39871839855164 0.8336598614510811
24.274151426185064 295.25883724481463 0.8354858521986364
24.27937898113848 296.6634533933797 0.8380459427397496
24.284606536091893 296.92672787155516 0.8412334541270051
24.289834091045307 295.83745970654496 0.8433093741980476
24.29506164599872 295.9674505483938 0.8474106320974384
24.300289200952136 296.9275112142168 0.8491715956785868
24.30551675590555 296.7604412003622 0.8503997781987772
24.310744310858965 296.38312156314953 0.8497719110479295
24.31597186581238 294.38513222077154 0.8487099310817824
24.321199420765794 294.5169924121287 0.8508263918473342
24.326426975719208 294.4576729574541 0.8528298966653829
24.331654530672623 294.0436720734498 0.8553550339243072
24.336882085626037 294.90796653834656 0.8577735020532572
24.34210964057945 292.7518169451389 0.8571779100531581
24.347337195532866 292.0772238550711 0.8572357647927901
24.35256475048628 289.4488894716972 0.8565237673451883
24.357792305439695 286.0441441447848 0.8547040679292139
24.36301986039311 285.66464190803646 0.8561309609120098
24.368247415346524 285.95320327610636 0.8582422748593017
24.373474970299938 294.48700610198136 0.872192175031479
24.378702525253352 296.58833799940675 0.8780632804167157
24.383930080206767 295.4683774019445 0.8783339559882412
24.38915763516018 293.6386032843366 0.8770064297401472
24.394385190113596 293.9839679246012 0.8790332923127193
24.39961274506701 293.80513160900546 0.8816814356126572
24.404840300020425 292.63612489522365 0.881640045993925
24.41006785497384 294.05295442142295 0.8865419093671726
24.415295409927253 295.9910867924846 0.89164901223447
24.420522964880668 298.2926548473715 0.8983484588491149
24.425750519834082 299.42945012646305 0.9018416233607721
24.430978074787497 301.2275338597383 0.9059559778705664
24.43620562974091 302.43999717034876 0.9093271708816016
24.441433184694326 299.6715266457852 0.9084230939958311
24.44666073964774 299.0761470918967 0.9099850351789124
24.451888294601154 301.20699951643775 0.916781595454087
24.45711584955457 305.20048118729255 0.9239614994370997
24.462343404507983 307.3972058546969 0.9299737365933417
24.467570959461398 305.41085229821005 0.9297072043728936
24.472798514414812 303.5854863791715 0.928350638816178
24.478026069368227 301.1295550512299 0.9273194764923609
24.48325362432164 300.4358902825706 0.9277468091707413
24.488481179275055 301.3167298936038 0.9346533837609589
24.49370873422847 302.49066847865043 0.9393649068768645
24.498936289181884 305.33196583422097 0.9461767827980615
24.5041638441353 301.9098968581882 0.9411724337306381
24.509391399088713 301.6053508899984 0.9421505073399709
24.514618954042128 299.34198613619094 0.9400674798831563
24.519846508995542 303.48383143003076 0.9481335166214918
24.525074063948956 303.68177854857356 0.9508270787451093
24.53030161890237 301.21718170206543 0.9489277336988491
24.535529173855785 299.4129995727605 0.950329497846375
24.5407567288092 299.9874703315829 0.9547024349239742
24.545984283762614 301.0194342014408 0.9604230400220455
24.55121183871603 301.8769979143519 0.963219719269529
24.556439393669443 299.7709532190259 0.9598313900099584
24.561666948622857 304.6035083746555 0.9681642308915033
24.566894503576272 302.7171896194567 0.9669657287495959
24.572122058529686 304.79498406937944 0.972410297942144
24.5773496134831 303.08070570816415 0.9716568715536013
24.582577168436515 300.8770554527787 0.9718128477720455
24.58780472338993 302.325880009175 0.9764417193646512
24.593032278343344 304.39085874484357 0.9825425832266944
24.59825983329676 307.9627581208601 0.9892529739483734
24.603487388250173 308.08338133196247 0.9933169014437154
24.608714943203587 303.8248526976243 0.9902335053229545
24.613942498157 301.6674727282726 0.99070555077894
24.619170053110416 299.287284030409 0.9888196402267855
24.62439760806383 296.9628351845207 0.9866690903049613
24.629625163017245 296.32217102146274 0.9877825607084035
24.63485271797066 295.56068825735366 0.9894178750982897
24.640080272924074 294.2736461732963 0.9903666499141078
24.645307827877488 294.483712050827 0.9934301472639289
24.650535382830903 295.61618354175175 0.9978818570976835
24.655762937784317 299.2836189015106 1.0066946120311495
24.66099049273773 299.89302469161714 1.0103642007106235
24.666218047691146 299.31354078715975 1.010929527810692
24.67144560264456 295.5020053600881 1.0067687576065425
24.676673157597975 293.28925523369537 1.0042445949542682
24.68190071255139 293.12759052555504 1.0071569150242181
24.687128267504804 293.7728594053306 1.0102291527815856
24.692355822458218 295.75418932307633 1.016409982161665
24.697583377411632 296.89869147699375 1.020910624704687
24.702810932365047 296.06473893821885 1.0228857609921072
24.70803848731846 296.16837889360687 1.0267958089538116
24.713266042271876 292.79523163355316 1.0246110935276822
24.71849359722529 297.130751574418 1.0341843641191348
24.723721152178705 298.88416399829083 1.0384498330626042
24.72894870713212 299.5741029529264 1.0406340495995547
24.734176262085533 293.0026887302696 1.0313879453316706
24.739403817038948 292.116226636446 1.0320823507641645
24.744631371992362 298.1070968468485 1.0454416249682321
24.749858926945777 304.6356265195293 1.0583237321323296
24.75508648189919 302.41726090896236 1.0594483992394197
24.760314036852606 297.50599096445325 1.0541049492979895
24.76554159180602 296.91070187258356 1.0587238489964732
24.770769146759434 300.9588406792191 1.0691003664855991
24.77599670171285 298.82932611172674 1.066461094458838
24.781224256666263 295.5066429951748 1.0604688078090228
24.786451811619678 294.47738532807017 1.0593475425541408
24.791679366573092 293.61864855507554 1.0597263938114339
24.796906921526507 295.0503250662126 1.0654509906014182
24.80213447647992 293.5099895899718 1.0663744005348763
24.807362031433335 295.2543034279999 1.0731566102402386
24.81258958638675 296.42724815659193 1.0804126817050437
24.817817141340164 293.39636433526493 1.0760689481769365
24.82304469629358 290.9012960460503 1.0760157538961752
24.828272251246993 287.33641691097296 1.070684573099909
24.833499806200408 288.3873558448754 1.077890290025932
24.838727361153822 289.0279315849044 1.0823272699957207
24.843954916107236 290.9871821212356 1.0892510350364843
24.84918247106065 291.8101234189554 1.0918469252639817
24.854410026014065 294.2624222396216 1.0975786611711424
24.85963758096748 294.8880022025518 1.1029446639408689
24.864865135920894 294.9344537242988 1.104953416219767
24.87009269087431 295.8847629551493 1.109345758297165
24.875320245827723 295.7098963236997 1.110599934112038
24.880547800781137 300.0758301870702 1.1241171478147844
24.885775355734552 297.0255419616737 1.1215165470942698
24.891002910687966 297.19409448094336 1.124713143021906
24.89623046564138 296.78507608167934 1.125148320255198
24.901458020594795 297.9083814918594 1.1303740221605842
24.90668557554821 298.9910796770697 1.1359338942127157
24.911913130501624 297.9499715037365 1.1379127302091876
24.91714068545504 301.6047170414732 1.1480294357449619
24.922368240408453 299.5722575707424 1.1468110868850563
24.927595795361867 299.4751672145913 1.148253138148622
24.93282335031528 297.0507530379987 1.1463252680914557
24.938050905268696 295.91989342290407 1.1488398282860819
24.94327846022211 297.2608527671106 1.1574153399446412
24.948506015175525 295.67975622661794 1.1565953850498532
24.95373357012894 296.5496303882156 1.1583290778382944
24.958961125082354 298.26850278718007 1.1627877086633918
24.964188680035768 301.3630755634989 1.17616881427162
24.969416234989183 300.40663949739536 1.1788691800791107
24.974643789942597 297.65617265848897 1.176921492933569
24.97987134489601 294.9326732311864 1.1717007655357974
24.985098899849426 294.87346911925243 1.176362808740741
24.99032645480284 296.81064959653327 1.1851972233501074
24.995554009756255 297.28784277303214 1.1909279743186176
25.00078156470967 300.2614594868985 1.1978196336434086
25.006009119663084 299.67503844002573 1.1984127703931304
25.011236674616498 298.56164645395734 1.1999013369381861
25.016464229569912 295.95231927526885 1.200240116288138
25.021691784523327 299.8830627470671 1.2129163620588534
25.02691933947674 302.23966341722644 1.2207558737915607
25.032146894430156 302.6067548026751 1.2274659212174106
25.03737444938357 304.0018858172497 1.2337705100481609
25.042602004336985 307.63901475485636 1.244583434019958
25.0478295592904 312.59207867910357 1.2546106572120403
25.053057114243813 311.65640427578785 1.2534338714286737
25.058284669197228 311.4777523716699 1.256579120693631
25.063512224150642 305.6758311883995 1.2490368214014789
25.068739779104057 304.19888002375757 1.250844812378736
25.07396733405747 305.66891226139444 1.256713637794008
25.079194889010886 310.9522774557512 1.2702511214465981
25.0844224439643 308.9185056466364 1.2694448706048065
25.089649998917714 307.51463772482043 1.2714074777044257
25.09487755387113 307.33483285511386 1.2750735347207431
25.100105108824543 312.5245020363851 1.2913990264841306
25.105332663777958 313.2598120908987 1.2974598825873143
25.110560218731372 310.13387903488575 1.2940684367753066
25.115787773684787 307.98785356412435 1.292460209936697
25.1210153286382 308.8521423332629 1.2984767625222218
25.126242883591615 313.4064966426965 1.3146604275039002
25.13147043854503 312.32320118760913 1.3187431994184222
25.136697993498444 314.8550827323983 1.3292593153517436
25.14192554845186 309.9343916450925 1.3198955728927648
25.147153103405273 309.4741685893214 1.3216196447739994
25.152380658358688 306.6179052664369 1.3185614634419078
25.157608213312102 309.1081389564242 1.330833324010204
25.162835768265516 311.9581542736387 1.3436208326239487
25.16806332321893 308.400363123474 1.3380573507026947
25.173290878172345 308.3304101051982 1.341595899034705
25.17851843312576 307.2812291046282 1.3433381051549518
25.183745988079174 316.6234175838781 1.3712234936106067
25.18897354303259 321.0463334449626 1.3856563188339137
25.194201097986003 322.3732378750691 1.3936387961683485
25.199428652939417 320.1118399774624 1.3904787149389852
25.204656207892832 314.19700178937677 1.3809895807081194
25.209883762846246 308.75016503441685 1.373332652246072
25.21511131779966 302.36210891808145 1.36746882429546
25.220338872753075 305.8393505174089 1.3850794471316938
25.22556642770649 307.38109008749564 1.394653893289164
25.230793982659904 312.98380489054165 1.410391793720506
25.23602153761332 318.2773724123288 1.427124317027336
25.241249092566733 322.2806544722493 1.4435762859671681
25.246476647520147 325.5837856873237 1.4545389787110352
25.25170420247356 322.9024609215563 1.4508653274938728
25.256931757426976 327.9893867128909 1.4680165923270574
25.26215931238039 326.43576730452935 1.4687575187407615
25.267386867333805 326.2753269616924 1.4723569047313416
25.27261442228722 321.28716324885414 1.4619504026151486
25.277841977240634 321.9345671922347 1.470093421492284
25.283069532194048 318.5180775109338 1.4660509668523278
25.288297087147463 316.51821433973333 1.466839901485088
25.293524642100877 315.93462337214265 1.471776933056197
25.29875219705429 316.0113402983485 1.484227469631608
25.303979752007706 314.9266455021289 1.487439659284908
25.30920730696112 314.6470488470505 1.4933978341793492
25.314434861914535 318.5228018550123 1.5072394788396155
25.31966241686795 322.4904950303022 1.5221954545540433
25.324889971821364 322.99409455692887 1.5259709904596825
25.330117526774778 319.4395969180598 1.5217248245906085
25.335345081728192 315.38843207157237 1.5231444982771782
25.340572636681607 312.4885043826234 1.52329676788341
25.34580019163502 313.16076942521323 1.5312401866969443
25.351027746588436 311.2829780212291 1.527628102742742
25.35625530154185 312.49541236370925 1.5367783036101097
25.361482856495265 312.6662041028442 1.543555494347887
25.36671041144868 313.7102251570516 1.5536223787155141
25.371937966402093 310.83440333301263 1.5553289648917992
25.377165521355508 309.88616488073563 1.5606628661197457
25.382393076308922 309.4787684932098 1.5683050267658343
25.387620631262337 310.32155712060575 1.5772328549680648
25.39284818621575 305.5139186378138 1.574294069993564
25.398075741169166 307.58632178434294 1.5861011403945007
25.40330329612258 310.41939949157864 1.6020403583347052
25.408530851075994 317.0132290115581 1.6206603071223293
25.41375840602941 322.14724272411064 1.636744486419894
25.418985960982823 318.5075326452229 1.6292400595522274
25.424213515936238 312.148197796282 1.621199856446178
25.429441070889652 299.4494077486081 1.5965532144976635
25.434668625843067 298.36584394385477 1.6034415405265094
25.43989618079648 303.8803535964242 1.626182196178453
25.445123735749895 311.07521376331636 1.6516302871712525
25.45035129070331 316.0579475290378 1.6705157451097425
25.455578845656724 310.18933331739146 1.658164717374685
25.46080640061014 312.8709213512443 1.6753957460095237
25.466033955563553 315.18779949486316 1.6920116497017013
25.471261510516968 324.98831305369976 1.7296749552525632
25.476489065470382 331.2344162615429 1.7515653697632938
25.481716620423796 322.0300664151341 1.7350045625489712
25.48694417537721 316.1609745540136 1.724633238482235
25.492171730330625 310.8765871271511 1.7202876315542366
25.49739928528404 308.7459043114244 1.7234570171968504
25.502626840237454 312.39280959766575 1.744113791376493
25.50785439519087 313.59723147360444 1.7574963047256815
25.513081950144283 316.3095613518973 1.7741305015397533
25.518309505097697 319.37886413582913 1.7913752554926883
25.523537060051112 321.43102145918937 1.8086791525005321
25.528764615004526 319.81828902386206 1.8136181124746569
25.53399216995794 319.5090103186524 1.821644819126661
25.539219724911355 314.60524336794964 1.8157158803520204
25.54444727986477 312.04213107179856 1.8120958638408886
25.549674834818184 314.5803791644123 1.8339511365565209
25.5549023897716 320.7617486660981 1.8646244175948605
25.560129944725013 324.6919451782639 1.8930800996463408
25.565357499678427 324.41759652619504 1.9018353491231175
25.57058505463184 321.3408258549804 1.9042643060982636
25.575812609585256 318.7435495384628 1.9103046493516331
25.58104016453867 318.42070922841134 1.9182604516032609
25.586267719492085 320.03545120497176 1.9329239037637331
25.5914952744455 320.8693262335975 1.93591194195606
25.596722829398914 322.17013322429403 1.9521047586610083
25.601950384352328 317.55167922706187 1.9482494552920182
25.607177939305743 317.30984403364 1.9650490446274649
25.612405494259157 317.32503760985196 1.9770393321103863
25.61763304921257 318.9747640251874 1.997410820397079
25.622860604165986 323.5014435238069 2.0231552643802266
25.6280881591194 325.79554459532125 2.0411056943464425
25.633315714072815 332.8419833977771 2.077360592845365
25.63854326902623 333.10849674527583 2.0948950866464036
25.643770823979644 332.93000110742736 2.1144627694238003
25.648998378933058 330.3190079393512 2.118560751139483
25.654225933886472 326.0047161014429 2.116633618099035
25.659453488839887 324.51021210411005 2.119126037976082
25.6646810437933 328.9677492250951 2.151271253743641
25.669908598746716 331.58876693556704 2.171437108334545
25.67513615370013 328.2634392197998 2.1852114188030343
25.680363708653545 326.2849891847113 2.192001905225329
25.68559126360696 321.71665683027186 2.199960516054051
25.690818818560373 324.0864168652523 2.2209388190572183
25.696046373513788 314.5038410093361 2.2008296831509777
25.701273928467202 318.00649304141336 2.2208682925942567
25.706501483420617 318.66550220331084 2.23455314685845
25.71172903837403 330.1687390825957 2.295159342585614
25.716956593327446 333.23630369189215 2.3213982743644945
25.72218414828086 337.9065052385835 2.363012058770467
25.727411703234274 340.9663678555201 2.3935325065400392
25.73263925818769 332.1884292881525 2.388287917659917
25.737866813141103 329.8941401094214 2.406328896359354
25.743094368094518 320.76422708192644 2.3948830392499167
25.748321923047932 317.5269739657519 2.4105867098400977
25.753549478001347 317.2710476291967 2.4244063299715477
25.75877703295476 321.4948836820102 2.4586016704363085
25.764004587908175 328.88801482196686 2.5045534547607824
25.76923214286159 331.4264139680284 2.5399933493167803
25.774459697815004 321.70639470253775 2.5229546982411035
25.77968725276842 316.40324274900956 2.5280735720976613
25.784914807721833 317.80674545402735 2.5534059499487385
25.790142362675248 328.49308216819725 2.632941074123083
25.795369917628662 334.47150492140423 2.678794768186818
25.800597472582076 340.776081096996 2.742529030803543
25.80582502753549 331.0409265987471 2.7238039379108074
25.811052582488905 331.1098386139619 2.7586921877541735
25.81628013744232 325.6613607736291 2.7757827481627793
25.821507692395734 334.1892415004788 2.856249908719779
25.82673524734915 337.73907988008455 2.9089070709400233
25.831962802302563 334.0861529864869 2.9103402696591796
25.837190357255977 331.3922300192472 2.9230874077814026
25.84241791220939 329.8081700100263 2.944091779809426
25.847645467162806 341.77156438245106 3.0433099643489228
25.85287302211622 342.54952683762116 3.089717556861207
25.858100577069635 349.45781371747466 3.1931889706253274
25.86332813202305 338.89151743041856 3.19471410940291
25.868555686976464 338.0266208273304 3.2400763748854264
25.87378324192988 332.3152526299975 3.2293815665913375
25.879010796883293 332.1614932771087 3.2667074941531684
25.884238351836707 341.4364949862554 3.3645650607142406
25.88946590679012 334.41781535440305 3.3856259860953184
25.894693461743536 337.54545544396774 3.4824021511151626
25.89992101669695 326.7732440952305 3.4796837689870372
25.905148571650365 320.0880802189327 3.5169482676761628
25.91037612660378 322.90813982829445 3.568423895527292
25.915603681557194 324.2678004251848 3.6551591772909924
25.920831236510608 329.5720051188497 3.74944195429155
25.926058791464023 316.6722697348238 3.7641452533630066
25.931286346417437 309.62989735539816 3.7934671622488176
25.93651390137085 311.54502639999885 3.904917819135406
25.941741456324266 316.2796982553251 4.022504087746485
25.94696901127768 337.06894709954423 4.261501104947259
25.952196566231095 330.649329273187 4.357193750920332
25.95742412118451 329.1831771795123 4.48458131856028
25.962651676137924 319.4158532244409 4.524935680114813
25.967879231091338 329.56206084154354 4.656942571901128
25.973106786044752 344.00886328044726 4.802347626996486
25.978334340998167 341.9054512540973 4.862217457079775
25.98356189595158 319.98129765760865 4.793771627082334
25.988789450904996 304.30862335457783 4.741498994306031
25.99401700585841 298.60776472100457 4.802863387560785
25.999244560811825 305.076989675068 4.918569477360455
26.00447211576524 325.00161795877267 5.2113775649838905
26.009699670718653 322.6385412085907 5.265602279608728
26.014927225672068 325.4887532554209 5.4297775826639505
26.020154780625482 307.0176437593844 5.366565918092744
26.025382335578897 313.9428895136936 5.570337626085037
26.03060989053231 321.85906344151573 5.76464621986053
26.035837445485726 317.7646802074105 5.878044546119387
26.04106500043914 319.6148857515415 6.057007932342268
26.046292555392554 319.93197588121586 6.217153786894789
26.05152011034597 312.89906159056073 6.358371085042955
26.056747665299383 294.89316791005547 6.330519391030241
26.061975220252798 284.5791833655003 6.484246401029738
26.067202775206212 291.42294593588355 6.791314920368695
26.072430330159627 304.9024516238464 7.458342139736126
26.07765788511304 301.6136452306758 7.6489973257933555
26.082885440066455 301.7816326757056 8.06511867943717
26.08811299501987 302.121372436702 8.189753391067182
26.093340549973284 277.11424980639725 8.356965966174837
26.0985681049267 276.3091518373945 8.837722885545645
26.103795659880113 270.95656981078935 9.418179539910303
26.109023214833528 288.15128141054083 10.584440103941558
26.114250769786942 263.4343454795718 11.088226300360278
26.119478324740356 238.43710174839129 12.178128887291296
26.12470587969377 241.95670974646677 14.01536641921997
26.129933434647185 282.9132243107687 20.950168630856307
26.1351609896006 241.73977459458973 27.394751685612828
