# Supplementary material for: Unraveling metal effects on CO2 uptake in pyrene-based metal-organic frameworks
Source: Nat Commun. 2025 Feb 11;16:1516. doi: 10.1038/s41467-025-56296-w (PMC11814143; doi:10.1038/s41467-025-56296-w)
Supplement: Supplementary file 3 — Source Data [file 41467_2025_56296_MOESM3_ESM.zip › SourceCode/SuppInf/FigureS5_Ga-TBAPy_InSitu_VariableT_PXRD/Data/GaTBAPy_0070p.dat]

0.002613777476707968 21.020180637938847 5.1606533469609595
0.007841332430123905 18.793878758040975 5.020034275821326
0.01306888738353984 19.188014778508975 4.838731735122548
0.018296442336955775 16.470514740469042 3.3130698120022033
0.02352399729037171 14.201960167849299 2.925434937680133
0.028751552243787646 15.786956600150111 2.6302017184734496
0.03397910719720358 22.609927719660632 2.5979081457713824
0.03920666215061952 22.515860984710578 2.5858279117435874
0.04443421710403546 26.021667281139308 2.6164030445807525
0.0496617720574514 23.9921280531121 2.40915523571639
0.054889327010867336 20.90360324844988 2.265503747240254
0.060116881964283275 22.457862350710496 2.186978872189237
0.06534443691769921 19.914458220023267 2.0216758926953493
0.07057199187111515 22.53006991102119 2.0673489635006357
0.07579954682453109 24.091578215862935 1.9838225826971365
0.08102710177794703 25.83212063731956 1.9229039834473785
0.08625465673136297 25.236378340819524 1.8442866147995052
0.09148221168477891 22.66710402507811 1.594182334041131
0.09670976663819485 18.796563544518257 1.396711958139587
0.10193732159161079 17.03774499981087 1.3214441430910884
0.10716487654502672 16.748987151077536 1.3157405483749198
0.11239243149844266 17.91755555249541 1.359164221413285
0.1176199864518586 18.07867550307347 1.322862207176933
0.12284754140527454 19.122913256582 1.258733684862659
0.12807509635869047 19.00744961646187 1.1995586565949974
0.1333026513121064 18.606332698076276 1.175843530167345
0.13853020626552232 18.534626085941746 1.1557262069507221
0.14375776121893824 19.44220545055931 1.1740849995064486
0.14898531617235417 19.58198547996626 1.2151239344971523
0.1542128711257701 19.80702431902161 1.231556549812679
0.15944042607918602 17.33172939080072 1.0905882448501842
0.16466798103260194 15.633067568843511 1.0240979176013398
0.16989553598601786 16.146078256083946 1.0165972675496406
0.1751230909394338 16.527620803391784 0.9971676414313174
0.18035064589284971 17.002168395993042 0.9944561437114322
0.18557820084626564 17.407391766698144 1.0005936950371563
0.19080575579968156 16.554734328422217 0.9616921497964059
0.1960333107530975 16.110507493935152 0.9310101153761918
0.20126086570651341 16.429273235453355 0.9303884694752979
0.20648842065992934 15.937502118152176 0.8992064656261703
0.21171597561334526 16.05005392568653 0.9045080680356016
0.2169435305667612 17.717585779771543 0.9412289008231144
0.22217108552017711 17.56275221859481 0.9001732169154931
0.22739864047359304 18.6771726606923 0.9228942956568611
0.23262619542700896 17.920300228290444 0.9023773505270344
0.2378537503804249 18.022101157294813 0.9347099355202505
0.2430813053338408 19.212619952880146 0.9412072381116507
0.24830886028725674 20.63821153931667 0.9479195468984177
0.25353641524067266 20.94042335620666 0.9314036833747329
0.2587639701940886 20.569106164045216 0.896412985431808
0.2639915251475045 18.949093006231905 0.8738833270041699
0.26921908010092044 17.740098847327868 0.8416094250631664
0.27444663505433636 17.37672746738121 0.8098359161131073
0.2796741900077523 16.29239385795643 0.7867723576093651
0.2849017449611682 15.874656531680639 0.7661689028279622
0.29012929991458414 15.72129705954507 0.7564041704993351
0.29535685486800006 16.076909990616365 0.7816048454051542
0.300584409821416 17.36104009678563 0.8161627964827172
0.3058119647748319 16.550117405585606 0.789568340247676
0.31103951972824784 17.34184526640282 0.8257164643958843
0.31626707468166376 17.259251851923672 0.8141705750452364
0.3214946296350797 16.83569841099667 0.8022372286528184
0.3267221845884956 16.12430243682068 0.7943025678805881
0.33194973954191154 16.252353190053196 0.8109396857156526
0.33717729449532746 17.439937439948107 0.8195253528435017
0.3424048494487434 17.88389180323331 0.8436376077898369
0.3476324044021593 18.716480170477144 0.8547325625216351
0.35285995935557524 19.032987445083588 0.8586212148830039
0.35808751430899116 19.788578061093652 0.8942795764811574
0.3633150692624071 19.59828170576693 0.876646078446172
0.368542624215823 18.68865019462238 0.8593967433578064
0.37377017916923894 19.881641522033853 0.8697720749285125
0.37899773412265486 21.12209970640246 0.9023835080588639
0.3842252890760708 21.59843514167146 0.9294793272989043
0.3894528440294867 23.16910665286792 0.9738517652558076
0.39468039898290264 22.352833328747256 0.9583053633187261
0.39990795393631856 22.123527934639046 0.9035927127262071
0.4051355088897345 20.550985684514266 0.8509766540834518
0.4103630638431504 20.64608352567126 0.8339288291345406
0.41559061879656634 20.251854060259774 0.828459793296269
0.42081817374998226 19.74513719521551 0.8190014738976397
0.4260457287033982 19.388012184115937 0.8151254156845658
0.4312732836568141 19.648657777476057 0.8307421876189135
0.43650083861023004 20.460609542316742 0.8414907765201765
0.44172839356364596 20.867851880015948 0.8322242702331792
0.4469559485170619 21.175028619551117 0.8178168300423817
0.4521835034704778 21.194574072811196 0.8154809972333287
0.45741105842389373 19.474356436654304 0.7951518430697158
0.46263861337730966 18.216377991803952 0.7716523889296842
0.4678661683307256 18.671008141135367 0.7743461291755861
0.4730937232841415 18.845664568120466 0.7714938858184389
0.47832127823755743 18.790641985041596 0.7755611691109661
0.48354883319097336 18.051215433385135 0.7527850001173708
0.4887763881443893 18.093458267324813 0.7743073119681648
0.4940039430978052 18.778330371615347 0.7853220263089431
0.49923149805122113 19.787986616717422 0.7904709418312332
0.5044590530046371 20.533499172582562 0.8076186656092637
0.5096866079580531 20.14750059240842 0.8049467623830695
0.5149141629114691 20.315987640649265 0.8344476471077824
0.5201417178648851 19.497904925460087 0.8148061217870869
0.525369272818301 18.16107320421244 0.770256829971013
0.530596827771717 18.117811963400904 0.7624180595345208
0.535824382725133 18.72776750239993 0.7633920956230444
0.541051937678549 19.829140640274936 0.7813513244499846
0.546279492631965 19.92462791013198 0.7943375326359374
0.5515070475853809 19.518414138356285 0.7790191469146843
0.5567346025387969 18.743584041983176 0.7439283861040672
0.5619621574922129 18.18924375904235 0.7135177718555337
0.5671897124456289 18.481800181731824 0.7191389554432591
0.5724172673990449 18.13180497977042 0.7147235859278152
0.5776448223524608 18.225754457955613 0.6999634952326362
0.5828723773058768 18.595256153161834 0.7120894558016507
0.5880999322592928 18.84136744489032 0.7082799441738873
0.5933274872127088 19.26227475936847 0.7355529254377587
0.5985550421661248 18.91276563878946 0.7604254014918285
0.6037825971195407 17.869085517069088 0.7525360880453674
0.6090101520729567 17.42609639314509 0.7406488766768116
0.6142377070263727 18.888912888766487 0.7358350854291843
0.6194652619797887 20.0715972532986 0.7421932699063891
0.6246928169332047 20.764672540655127 0.748937253554158
0.6299203718866206 21.48371103119088 0.7718329838743512
0.6351479268400366 21.34169462403826 0.7753806996098641
0.6403754817934526 21.492491120067843 0.766918759069084
0.6456030367468686 21.306840992211537 0.7555341070145083
0.6508305917002846 21.219115265817987 0.7560938109032528
0.6560581466537005 22.02343520361427 0.776916293243293
0.6612857016071165 21.471914775728475 0.7549572507225468
0.6665132565605325 20.45932187320512 0.7161736987563109
0.6717408115139485 19.867977878989315 0.6952983161489568
0.6769683664673645 19.410031382690214 0.6788911208701839
0.6821959214207804 20.558944965141645 0.6987805984888635
0.6874234763741964 21.123133860680582 0.7198177876103055
0.6926510313276124 22.004883884197515 0.7222429100001195
0.6978785862810284 22.294096736779146 0.7122423186707704
0.7031061412344444 22.75052217822649 0.7203488694930203
0.7083336961878604 22.805037952416885 0.7105714657568776
0.7135612511412763 21.49766925127803 0.6958668353264845
0.7187888060946923 21.781553437124987 0.727122842157401
0.7240163610481083 21.18933778774977 0.7179800546356729
0.7292439160015243 22.78625739436035 0.7653312093572886
0.7344714709549403 23.884789664564412 0.7585764393306469
0.7396990259083562 24.499656101581444 0.7488410826408743
0.7449265808617722 24.955053595291865 0.7560222970164003
0.7501541358151882 24.980687484544557 0.7548471403758847
0.7553816907686042 25.253218617358247 0.7660799065910807
0.7606092457220202 27.001897430305302 0.7840680672567741
0.7658368006754361 26.7406352854896 0.7705656295871628
0.7710643556288521 29.142042432402185 0.7898839729986789
0.7762919105822681 29.349483099091387 0.7877472162742656
0.7815194655356841 29.339378135149328 0.8008714423310433
0.7867470204891001 30.23799402279064 0.825856949875655
0.791974575442516 28.259563283158847 0.7969001162007829
0.797202130395932 27.551958673662952 0.795392463714056
0.802429685349348 29.45246525331879 0.8302669860522823
0.807657240302764 33.514801167065194 0.8829242475847482
0.81288479525618 36.41280986381481 0.9112207302592086
0.8181123502095959 38.233901489576205 0.9244100769312855
0.8233399051630119 39.67039986572881 0.9489086789291161
0.8285674601164279 40.2071376165867 0.969696908049743
0.8337950150698439 42.93608917764821 1.0125400163038552
0.8390225700232599 47.15093878588884 1.059505367279313
0.8442501249766758 51.42061336301351 1.111168994970279
0.8494776799300918 56.904476153761586 1.1826811217143818
0.8547052348835078 57.200959290478195 1.1725577600166603
0.8599327898369238 62.80685816890814 1.2180301239365712
0.8651603447903398 67.5049291535552 1.2611392581381131
0.8703878997437557 71.61245257153678 1.3271984903703171
0.8756154546971717 76.7851844966575 1.37039726571222
0.8808430096505877 75.84010539499681 1.364601283816623
0.8860705646040037 73.89653203524013 1.3325199083601282
0.8912981195574197 72.94814556836862 1.3218657495490393
0.8965256745108356 71.64341729369828 1.3231481814597221
0.9017532294642516 74.98715459029789 1.3540139981247423
0.9069807844176676 75.90554214439457 1.3554738727365183
0.9122083393710836 80.54261962227683 1.391507201940025
0.9174358943244996 82.8727039330986 1.3902702161516827
0.9226634492779155 89.02587577565023 1.4196429111684719
0.9278910042313315 91.72255898789543 1.424412047182847
0.9331185591847475 91.48644857359805 1.4416332880286082
0.9383461141381635 90.69309763727247 1.4290836884547833
0.9435736690915795 87.32035702254343 1.408405391616406
0.9488012240449955 89.70485674073349 1.409638768447452
0.9540287789984114 94.53509700716282 1.4331028561633525
0.9592563339518274 96.53715751382285 1.4556246073262156
0.9644838889052434 96.00131008861653 1.4588490608773377
0.9697114438586594 100.70642156301477 1.489176346198437
0.9749389988120754 105.06722192176969 1.512720138879241
0.9801665537654913 109.36283661056143 1.535709306759459
0.9853941087189073 116.01638602603988 1.574314432182579
0.9906216636723233 114.36990979535882 1.5598130962894083
0.9958492186257393 111.10435931599744 1.5453134231715921
1.0010767735791553 109.48506344882054 1.537793696839996
1.0063043285325712 107.38215444925439 1.5398613030809578
1.0115318834859872 108.07479255155634 1.5453662618020956
1.0167594384394032 111.5121899185098 1.546756506406767
1.0219869933928192 113.86690225530376 1.5618552231498044
1.0272145483462352 110.03154365260686 1.5004923404988881
1.0324421032996511 112.03870492672927 1.521442675671545
1.0376696582530671 113.7294840284969 1.5405536380799345
1.042897213206483 118.7441536872509 1.5672038638641514
1.048124768159899 126.43237330802135 1.6397920926121268
1.053352323113315 125.77837266251855 1.6200622553416661
1.058579878066731 128.83960321069455 1.6302422436556177
1.063807433020147 133.55655333010097 1.669521522897733
1.069034987973563 135.8626920819133 1.6585864880525807
1.074262542926979 135.91513371074575 1.665228627945603
1.079490097880395 131.95006849865092 1.638287172240371
1.084717652833811 127.83501810338207 1.6128731365807236
1.089945207787227 126.6345136990713 1.6173313238343259
1.095172762740643 131.46074594878766 1.6490155536108662
1.1004003176940589 132.67012641253726 1.6637077242909095
1.1056278726474749 137.25164904511587 1.697098016489637
1.1108554276008908 135.9715222422679 1.6645180305781306
1.1160829825543068 136.30497475462187 1.6522390580295452
1.1213105375077228 138.83930914995304 1.6500070563690896
1.1265380924611388 137.2501830041446 1.6388467940810418
1.1317656474145548 139.29525107826078 1.6475022904103738
1.1369932023679707 136.56610218389326 1.6321357624536823
1.1422207573213867 138.53245207404717 1.647750596627096
1.1474483122748027 140.66871030381296 1.6560500717855198
1.1526758672282187 140.78100467178987 1.6588752421732162
1.1579034221816347 142.0412523090043 1.6695363748135301
1.1631309771350506 138.5177817992199 1.6466556282690694
1.1683585320884666 141.1564410878575 1.644439541296447
1.1735860870418826 143.0873728718473 1.6630042818531903
1.1788136419952986 147.9295780469478 1.709219976626228
1.1840411969487146 145.14749889924167 1.6757947958372008
1.1892687519021305 145.83106954343015 1.6909396998266542
1.1944963068555465 149.07057029264382 1.6936390578563538
1.1997238618089625 150.19158918968932 1.684561769888784
1.2049514167623785 148.32009469632746 1.6734854391800915
1.2101789717157945 145.29135542860817 1.64513487956526
1.2154065266692105 146.35331435801254 1.654564830566713
1.2206340816226264 146.30367587166432 1.6616118010943672
1.2258616365760424 148.65481012810977 1.682845184131644
1.2310891915294584 155.87339567471088 1.7231186191788617
1.2363167464828744 152.5888118183693 1.701911322738822
1.2415443014362904 146.27775561823145 1.6502683594212249
1.2467718563897063 142.4438190618517 1.626703117941726
1.2519994113431223 139.1796178300615 1.5996690309857189
1.2572269662965383 137.85634265513332 1.575487518121932
1.2624545212499543 146.1353469754904 1.6237807360001317
1.2676820762033703 152.36497252846826 1.6753769515906034
1.2729096311567862 155.50269797010674 1.7214642194907428
1.2781371861102022 151.46719010313225 1.7021686849228361
1.2833647410636182 147.73362370830256 1.6629552232784153
1.2885922960170342 150.87398075443372 1.704700057935152
1.2938198509704502 159.79000830872437 1.752357978577508
1.2990474059238661 164.06987754166943 1.7782994660032414
1.3042749608772821 164.26730548733488 1.7606070701955148
1.309502515830698 163.59345847040026 1.7355939893029322
1.314730070784114 162.3430850640997 1.733710107778955
1.31995762573753 166.79766900041005 1.7795862742849227
1.325185180690946 165.0535654611641 1.7762868326625665
1.330412735644362 169.9945053408785 1.8102623577639432
1.335640290597778 161.595818512773 1.739587556135594
1.340867845551194 161.35851050310077 1.7256586428358145
1.34609540050461 161.81917500901392 1.7285358267953832
1.351322955458026 166.27036862849903 1.7545530522034467
1.356550510411442 164.23882544557222 1.739712693380422
1.361778065364858 161.7852056557535 1.7243619767481304
1.3670056203182739 156.07677343918925 1.687960561352463
1.3722331752716899 154.02954136336757 1.6889243431187388
1.3774607302251058 156.54275593632624 1.7124098970980381
1.3826882851785218 163.2536068553287 1.752052094342462
1.3879158401319378 168.3261479529543 1.7557357058209098
1.3931433950853538 169.76596899893923 1.7559658571319268
1.3983709500387698 165.82037048841514 1.7204319163386832
1.4035985049921857 163.00367532237823 1.7178450307442716
1.4088260599456017 161.3718241794591 1.72236439217114
1.4140536148990177 159.89041397239106 1.7219955925037453
1.4192811698524337 168.18273602561365 1.7893898882555141
1.4245087248058497 164.91286677087658 1.7445259682591465
1.4297362797592656 158.7916976259744 1.6819374599731483
1.4349638347126816 152.4910120318527 1.6383204779053981
1.4401913896660976 148.66810439950885 1.5952619985108631
1.4454189446195136 153.66409809365365 1.6249807965818752
1.4506464995729296 159.18405797955225 1.674304039714797
1.4558740545263456 163.6180328601134 1.705857271473089
1.4611016094797615 164.49039155961322 1.722390489827661
1.4663291644331775 157.38863345244565 1.6831972780323456
1.4715567193865935 155.5289884617339 1.6552034548659376
1.4767842743400095 156.89020118446257 1.6528079176097097
1.4820118292934255 159.17409333395508 1.6758211688736433
1.4872393842468414 159.2732853040364 1.6764776966376764
1.4924669392002574 155.93964495703352 1.6525896514457983
1.4976944941536734 152.23263220388094 1.6253577941701836
1.5029220491070894 151.9048902585266 1.6261264958539057
1.5081496040605054 158.2219889178667 1.662321995700849
1.5133771590139213 160.82507178918178 1.7093218239150019
1.5186047139673373 162.03070800815172 1.750463553197791
1.5238322689207533 164.49431536012574 1.7781314431021298
1.5290598238741693 168.3915746681546 1.7953066268036604
1.5342873788275853 166.55825432598334 1.7413620721749075
1.5395149337810012 163.10211409928024 1.7151480605677387
1.5447424887344172 166.00643408799604 1.7180376471458776
1.5499700436878332 161.91955789420652 1.6877814932553146
1.5551975986412492 162.0475438733548 1.6703922381546616
1.5604251535946652 164.9549229766698 1.6900091504355275
1.5656527085480811 161.0617254106285 1.687163367935486
1.5708802635014971 166.71939958705514 1.7093226059522135
1.576107818454913 168.6971419664727 1.7285292542755557
1.581335373408329 176.3843900189949 1.7604174005021938
1.586562928361745 179.62479007239642 1.7591748149799058
1.591790483315161 181.01094999734346 1.7747814307146756
1.597018038268577 181.25294371053153 1.7603712069123543
1.602245593221993 178.35487864434103 1.7420345488125613
1.607473148175409 184.64412968385233 1.7812460632536167
1.612700703128825 192.47269294113343 1.8281360941254994
1.617928258082241 192.04605010191307 1.8186306403957355
1.623155813035657 194.1409642836112 1.83247931143844
1.628383367989073 199.0777398432459 1.8906446904492977
1.6336109229424889 199.88249335810406 1.9014869779336836
1.6388384778959049 205.23485313132807 1.9272864341234712
1.6440660328493208 214.8304372765744 1.9855714976160919
1.6492935878027368 221.13378862119427 2.001971953128799
1.6545211427561528 217.98653927971446 1.968370443514487
1.6597486977095688 220.97040626661916 1.9637345027193944
1.6649762526629848 226.98251858730734 1.967508292447769
1.6702038076164007 225.78332584099905 1.9323027788273768
1.6754313625698167 228.10859138810648 1.9226672992731122
1.6806589175232327 228.4374366090046 1.910997735318728
1.6858864724766487 228.97745873313173 1.9156783660673888
1.6911140274300647 233.97613993424665 1.950876673215541
1.6963415823834807 231.83415553623033 1.939471221896683
1.7015691373368966 231.81620600277554 1.9338854698106538
1.7067966922903126 230.74024074545264 1.9134422552479031
1.7120242472437286 231.81341631498378 1.9086722453770308
1.7172518021971446 231.24459559572665 1.8913746806964733
1.7224793571505606 236.50264934981323 1.9120989819867236
1.7277069121039765 244.31944633803482 1.9477573183674215
1.7329344670573925 251.41720275659526 1.9679054705473944
1.7381620220108085 248.26874930782432 1.9400574225803484
1.7433895769642245 252.2152822349811 1.9455745154604904
1.7486171319176405 257.9664772878634 1.9833985230861928
1.7538446868710564 267.70924730008704 2.0302099453323246
1.7590722418244724 272.12790510953454 2.033658168386998
1.7642997967778884 263.75602292548024 1.9666964995520846
1.7695273517313044 258.54173878556605 1.9155218527937687
1.7747549066847204 258.9548557866194 1.9127397589457902
1.7799824616381363 255.76108048859982 1.8946522991020425
1.7852100165915523 264.92499454429725 1.932413150195795
1.7904375715449683 274.00820013695227 1.9761181433061343
1.7956651264983843 278.56475751781255 2.002133048362159
1.8008926814518003 282.6397935930345 1.996726880968871
1.8061202364052162 282.362883299546 1.9883012271060048
1.8113477913586322 281.789782560945 1.9639402407892348
1.8165753463120482 279.08029197326374 1.9255563272702148
1.8218029012654642 279.8618259622654 1.9319988565473225
1.8270304562188802 276.4525167859034 1.9220684576496354
1.8322580111722961 280.14528193755996 1.9281724236824143
1.8374855661257121 278.403813713349 1.9178770636321483
1.842713121079128 274.87263004481116 1.8823421123114634
1.847940676032544 271.62991043082013 1.8461899471270513
1.85316823098596 276.34531394183784 1.865871967210494
1.858395785939376 281.6921813433049 1.8778064261183571
1.863623340892792 286.1594525665112 1.894512576990783
1.868850895846208 286.9204382228431 1.898756237662637
1.874078450799624 285.0116860809185 1.8933104112844075
1.87930600575304 290.6633208413042 1.9250294866123012
1.884533560706456 288.2765484476511 1.9036326617250268
1.889761115659872 288.72268353627305 1.9003405127553352
1.894988670613288 291.98594361624293 1.9004855085715708
1.9002162255667039 289.50405723249264 1.8672881347895687
1.9054437805201199 291.2724897635839 1.8613920625963232
1.9106713354735358 284.5658250693045 1.8219279617647428
1.9158988904269518 278.6081988260412 1.800703128762815
1.9211264453803678 275.7453010005023 1.7913006873083732
1.9263540003337838 280.9451955612978 1.8049665558249448
1.9315815552871998 280.1345826964386 1.801024852932114
1.9368091102406157 281.79922838728237 1.788432711078419
1.9420366651940317 276.38667694401073 1.7421041294818451
1.9472642201474477 269.90862035169084 1.7122259090127097
1.9524917751008637 265.23681457410066 1.6827890680677409
1.9577193300542797 261.6760576191516 1.6665878781799437
1.9629468850076957 259.41500802545113 1.6580319386216822
1.9681744399611116 262.887508435945 1.650133300877226
1.9734019949145276 267.0212762815175 1.670607529605416
1.9786295498679436 259.99788688062114 1.6440982455083983
1.9838571048213596 259.925724861564 1.6347388255483593
1.9890846597747756 261.1017717531443 1.630675277239157
1.9943122147281915 263.4811460895573 1.6423876584600405
1.9995397696816075 267.5483547944807 1.6507275519658091
2.0047673246350235 260.0308217189162 1.6181247833739958
2.0099948795884393 252.42220163993352 1.5733083705465907
2.015222434541855 250.5814562532221 1.5538363379426037
2.0204499894952708 256.2508044523766 1.576846913249011
2.0256775444486865 262.25803759233014 1.6032806010708402
2.0309050994021023 261.519664624252 1.5997365283571772
2.036132654355518 263.3544471614212 1.610640987838754
2.041360209308934 264.45757034563326 1.6173419461709784
2.0465877642623496 267.276339574997 1.6202990714933336
2.0518153192157653 259.1300391170044 1.5836747173803014
2.057042874169181 249.49622067531027 1.5482384371882132
2.062270429122597 246.10965553879836 1.5412387728054142
2.0674979840760126 243.3540945042043 1.539803813482589
2.0727255390294284 250.26463663865414 1.5816049942556167
2.077953093982844 256.5547460451033 1.602370840285447
2.08318064893626 254.42572855860655 1.601751756794098
2.0884082038896756 249.0062836484406 1.576096460785729
2.0936357588430914 240.37565965909624 1.5307707806321387
2.098863313796507 240.7730724211097 1.5277413482818878
2.104090868749923 243.07947896960994 1.5306791044577666
2.1093184237033387 248.2044105873405 1.5357176356269298
2.1145459786567544 252.69963453262326 1.5488544116494791
2.11977353361017 249.59129245468222 1.5414470530294895
2.125001088563586 243.73727057263403 1.5219950816598662
2.1302286435170017 235.65931263036794 1.4839854429107844
2.1354561984704175 234.58070912363632 1.4944048704977364
2.140683753423833 240.3136934749644 1.5118207916137254
2.145911308377249 245.25708898676203 1.540994916176549
2.1511388633306647 247.08946241758812 1.5463022580821166
2.1563664182840805 255.78407396293528 1.574127816625263
2.1615939732374962 254.08996884376086 1.5643140804892377
2.166821528190912 258.3219578181624 1.5928793739249094
2.1720490831443278 261.7228824879581 1.6044749395470532
2.1772766380977435 252.68528403946405 1.5669038142413811
2.1825041930511593 249.29974512705562 1.5421324247287054
2.187731748004575 249.83689282378577 1.527826053928827
2.192959302957991 254.71639937583203 1.5697798717449423
2.1981868579114066 253.19243461289304 1.571761783606537
2.2034144128648223 246.72696165878583 1.5525086329776099
2.208641967818238 241.57765256650754 1.5266446851390258
2.213869522771654 240.34804949511218 1.5053669419919444
2.2190970777250696 246.0589445992127 1.5360878223252883
2.2243246326784853 246.59472665628255 1.533007377160956
2.229552187631901 247.8340619203409 1.5457745400343403
2.234779742585317 253.9219610449035 1.5688086192728294
2.2400072975387326 248.63775840896278 1.5455729621415626
2.2452348524921484 247.1274225808948 1.539034424993601
2.250462407445564 247.52749925136132 1.5386684816418685
2.25568996239898 245.11363819641872 1.5247933768969055
2.2609175173523957 244.16156106886802 1.5194736222411527
2.2661450723058114 245.40424126189254 1.5222939357326977
2.271372627259227 239.21164864588863 1.506160800293119
2.276600182212643 238.9242123971627 1.5145580222647552
2.2818277371660587 241.72117131519903 1.5238928328235717
2.2870552921194744 236.7750239433583 1.4989004213523949
2.29228284707289 243.56842660021258 1.5257811603334521
2.297510402026306 240.08475302622355 1.4968631035408453
2.3027379569797217 232.97182996006046 1.4628045538996606
2.3079655119331375 240.3263632283465 1.4907709850297692
2.3131930668865532 234.81427151610222 1.4601441990504245
2.318420621839969 236.34286037772097 1.4760445702267082
2.3236481767933848 239.94391723405286 1.4891524816130195
2.3288757317468005 235.60885657862713 1.4808846572029561
2.3341032867002163 241.0847749700727 1.5027240490913512
2.339330841653632 238.19977692033376 1.4914129376938885
2.344558396607048 239.10127324393045 1.5107787915091095
2.3497859515604635 242.83450845277903 1.5297258270723508
2.3550135065138793 247.44411168958334 1.5282570084973441
2.360241061467295 249.42177592951407 1.525915111758762
2.365468616420711 241.61635602051854 1.472794023080253
2.3706961713741266 240.89157476183445 1.440088704056993
2.3759237263275423 244.15733497165792 1.4578603717916412
2.381151281280958 247.68570148984747 1.475195272667674
2.386378836234374 250.46978126188338 1.4999615220094018
2.3916063911877896 246.9457814915902 1.505815894009209
2.3968339461412054 242.10761850837434 1.4904170170606816
2.402061501094621 242.0578742899319 1.4814479630817232
2.407289056048037 239.75398917341735 1.467976093800136
2.4125166110014526 237.55632603537916 1.462896986653973
2.4177441659548684 235.7518237072027 1.4525306058273253
2.422971720908284 231.40414400938988 1.4215437124105568
2.4281992758617 234.36068255697452 1.4274078771425656
2.4334268308151157 235.05338630101778 1.4114829813304437
2.4386543857685314 240.63025283344908 1.4191109742293797
2.443881940721947 251.4270952471854 1.449968351198932
2.449109495675363 261.6475146938138 1.4759633385557276
2.4543370506287787 274.85484786738397 1.502910833189601
2.4595646055821945 279.73035673351205 1.475781438584989
2.4647921605356102 301.07803033580404 1.483946412201279
2.470019715489026 319.6967520198983 1.4607719138580986
2.4752472704424417 377.4901924800332 1.5376146660454912
2.4804748253958575 497.6806464323366 1.7204716343422737
2.4857023803492733 689.4239429681996 1.986730853453159
2.490929935302689 947.9474170257516 2.306836883646466
2.496157490256105 1271.853104989473 2.6596057163728117
2.5013850452095205 1615.4872188313993 2.9881310894510142
2.5066126001629363 1925.5617085920417 3.2511279768414116
2.511840155116352 2212.9244333546258 3.4890326387954325
2.517067710069768 2479.101773506957 3.688979190231417
2.5222952650231836 2774.466886759605 3.903339425203631
2.5275228199765993 3192.007884772839 4.177956091988099
2.532750374930015 3694.618525078722 4.471200229159905
2.537977929883431 4409.967963327541 4.882854184005838
2.5432054848368466 5241.415034954194 5.328212725601932
2.5484330397902624 6049.601504617116 5.7328308430697845
2.553660594743678 6647.131103180498 6.027084022790181
2.558888149697094 6875.914843656553 6.125330992560907
2.5641157046505096 6727.219544222803 6.050049080942272
2.5693432596039254 6312.124218457937 5.847400078738883
2.574570814557341 5764.822219473537 5.57299418008053
2.579798369510757 5287.656795018773 5.346213547406797
2.5850259244641727 4875.9904644774 5.131935669778539
2.5902534794175884 4536.306374995517 4.956299835711362
2.595481034371004 4184.400566320076 4.7510953686270705
2.60070858932442 3769.901565295488 4.498444320137081
2.6059361442778357 3260.24014190453 4.175585528641807
2.6111636992312515 2699.3347078471375 3.796182913414267
2.6163912541846672 2129.331848182662 3.3702301357039826
2.621618809138083 1587.370642472223 2.911685650461682
2.6268463640914987 1146.331450929647 2.4669075875343323
2.6320739190449145 813.910248272847 2.0819810647368726
2.6373014739983303 598.3971716848282 1.798666303076761
2.642529028951746 465.5834821293919 1.6062324205183938
2.6477565839051618 372.59072295291776 1.4658449682517585
2.6529841388585775 325.76967493281575 1.4100258720012773
2.6582116938119933 297.96752679590946 1.3752579030120666
2.663439248765409 278.8563390830233 1.3540716217190787
2.668666803718825 268.17440173149583 1.3476144796049028
2.6738943586722406 258.34049107924767 1.3432775637835277
2.6791219136256563 249.31939057416915 1.3400484732752784
2.684349468579072 241.58473286368184 1.3284746783328714
2.689577023532488 241.7085259710153 1.3454372719541363
2.6948045784859036 249.64309786053357 1.3853492106039116
2.7000321334393194 250.73871811266724 1.4086669589598855
2.705259688392735 248.6310119982631 1.4092079133245976
2.710487243346151 248.40313110902827 1.4172118130362197
2.7157147982995666 248.78670562106078 1.4289264904016565
2.7209423532529824 248.9181370580026 1.444882555273919
2.726169908206398 247.73905112896992 1.4668086791401258
2.731397463159814 247.82000006350881 1.4752337577584225
2.7366250181132297 248.88327853608192 1.4907254780014612
2.7418525730666454 253.8251607739264 1.5241339319660676
2.747080128020061 255.9896594808641 1.5346190651745741
2.752307682973477 252.51443400333682 1.5066763924933142
2.7575352379268927 249.88235772398465 1.4913419495818225
2.7627627928803085 239.4610336677508 1.450408341874311
2.767990347833724 230.8618583656134 1.4245771483579348
2.77321790278714 224.8884705174258 1.4048475148749837
2.7784454577405557 228.4540508566125 1.4240620024028539
2.7836730126939715 234.40754038387487 1.4591436717084783
2.7889005676473873 244.86066342703623 1.5049855561735332
2.794128122600803 248.35279960297686 1.5225585591690982
2.7993556775542188 245.64763377809908 1.4992435547094745
2.8045832325076345 245.46108991677718 1.4895880824526313
2.8098107874610503 250.62434260335772 1.5066820236262786
2.815038342414466 253.71723853642325 1.5298678302759607
2.820265897367882 250.37127581852198 1.527220153666245
2.8254934523212976 243.6779310488093 1.4921242817743179
2.8307210072747133 240.89108542103156 1.488892442566334
2.835948562228129 243.15302357127618 1.4825533064537553
2.841176117181545 242.2789590628902 1.475815068301958
2.8464036721349606 244.41273789180858 1.4906103128543104
2.8516312270883764 239.6630844361603 1.4688932428462973
2.856858782041792 231.80361424774665 1.4406262338590303
2.862086336995208 235.57616254369194 1.4508581574823263
2.8673138919486236 230.72415766727903 1.439293116789749
2.8725414469020394 234.1212638927735 1.4483068325544899
2.877769001855455 240.2831707548558 1.490064220484885
2.882996556808871 239.54962295653343 1.4877639852645548
2.8882241117622867 240.363723776472 1.490995402269096
2.8934516667157024 237.62702299603478 1.470705849529572
2.898679221669118 236.84574708211008 1.4649946881689246
2.903906776622534 239.357556212401 1.4742866322788326
2.9091343315759497 246.94945254344137 1.508401237498166
2.9143618865293655 247.9322212818043 1.5140034098959563
2.919589441482781 247.6152829266934 1.5108148194874254
2.924816996436197 240.79414156579014 1.48448816278236
2.9300445513896127 236.30134967925562 1.4701259966549394
2.9352721063430285 235.48722764598244 1.4623876593153684
2.9404996612964442 237.47595436726442 1.4607119882146669
2.94572721624986 238.49334067914697 1.4655732228841014
2.9509547712032758 245.4887520510746 1.5154639983011606
2.9561823261566915 240.56749562542583 1.501657055598595
2.9614098811101073 239.3895406024312 1.4951279798398722
2.966637436063523 237.37338011626207 1.4813390210892117
2.971864991016939 234.62560179655404 1.4634874252847367
2.9770925459703546 234.9612527505442 1.4586980996679595
2.9823201009237703 236.15526135164436 1.463879770305913
2.987547655877186 237.73786999331952 1.4629769438067406
2.992775210830602 235.7687125510786 1.450700683069269
2.9980027657840176 231.61289121836785 1.4125834344376318
3.0032303207374333 229.32722461002103 1.394218807233385
3.008457875690849 233.09645809549002 1.4118651276378955
3.013685430644265 240.93690226329474 1.4405835013880834
3.0189129855976806 250.3551701801047 1.478390601347156
3.0241405405510964 248.42943077683915 1.474700682642923
3.029368095504512 242.9358767868748 1.4391913443971711
3.034595650457928 235.22397867409512 1.4013389336641267
3.0398232054113437 228.23654175491697 1.368190568375181
3.0450507603647594 228.66342714064652 1.3674582054410283
3.050278315318175 226.4523573086146 1.3642815916541704
3.055505870271591 228.73318435113526 1.369129446240942
3.0607334252250067 233.3393567535053 1.3883314096428059
3.0659609801784224 239.4972541743152 1.411049937438524
3.071188535131838 243.2415704753402 1.4299702867477768
3.076416090085254 240.1094002122798 1.4107778396663766
3.0816436450386697 238.24071354132764 1.3852647724918317
3.0868711999920855 240.413727009408 1.376643857705654
3.0920987549455012 244.0293025360788 1.3871326079308222
3.097326309898917 247.0994947877339 1.3858812678766954
3.1025538648523328 245.2956250473934 1.3747215866254643
3.1077814198057485 243.993903181265 1.369856834305222
3.1130089747591643 240.89746854752093 1.3395006880824851
3.11823652971258 243.88787269605928 1.3473368070651623
3.123464084665996 248.55045117563378 1.3512183045888615
3.1286916396194115 250.31886781256796 1.3488108847930997
3.1339191945728273 254.89296862508357 1.3637136306668918
3.139146749526243 256.96928463281455 1.3528578156664135
3.144374304479659 262.10269805921433 1.3540015131071694
3.1496018594330746 262.23406941212346 1.333282805512389
3.1548294143864903 261.65796725320035 1.317338538636847
3.160056969339906 259.69030648275225 1.2959093131424109
3.165284524293322 261.79029283565137 1.2909454512146086
3.1705120792467376 268.844338773204 1.2917234497027337
3.1757396342001534 280.1602525279499 1.3080645063402538
3.180967189153569 287.4089360212404 1.3096846996252969
3.186194744106985 295.7888475358169 1.3108302877303621
3.1914222990604006 303.55646880530924 1.3111883411080172
3.1966498540138164 309.64751973950297 1.306183232137448
3.201877408967232 320.6185180389405 1.3138450247461373
3.207104963920648 334.6230702441319 1.3283798521702215
3.2123325188740637 347.4795502926251 1.33743974053305
3.2175600738274794 366.3625656842053 1.363098384721566
3.222787628780895 384.7382733622975 1.3899664611961817
3.228015183734311 404.6249619679311 1.4207117883288565
3.2332427386877267 428.4588889814286 1.4578698899183151
3.2384702936411425 459.46245559594234 1.5048874384470676
3.2436978485945582 495.64693959070775 1.5608475772488897
3.248925403547974 531.0971115194893 1.6126808141127078
3.2541529585013897 569.4374516629979 1.664284987110653
3.2593805134548055 609.3039539244792 1.7157577104147446
3.2646080684082213 648.7966274899561 1.769257675066318
3.269835623361637 696.3920316491864 1.8353262462550968
3.275063178315053 742.9281054854022 1.8979615472064686
3.2802907332684685 793.2610896969838 1.9583397542929033
3.2855182882218843 846.4810944237104 2.016033622545955
3.2907458431753 908.9104172519393 2.089983110346959
3.295973398128716 977.3396897717499 2.1670066763322886
3.3012009530821316 1038.6066448342185 2.23233758385434
3.3064285080355473 1075.3894471486356 2.268670501963012
3.311656062988963 1092.881660834951 2.2815293820858202
3.316883617942379 1084.3548804361192 2.2640462261729866
3.3221111728957946 1062.499415344882 2.2378544265713853
3.3273387278492104 1025.1354727409107 2.193431841257045
3.332566282802626 969.8873764703442 2.1312387874805045
3.337793837756042 907.6260170741107 2.0640607752185955
3.3430213927094576 826.808015618984 1.966933336302044
3.3482489476628734 751.3332151782148 1.8720354297546165
3.353476502616289 686.0166930514531 1.7886923350639063
3.358704057569705 627.2775588022822 1.7106935336414226
3.3639316125231207 563.9557488241261 1.6160023535859938
3.3691591674765364 511.4260419064474 1.5415872502943766
3.374386722429952 467.4041975957589 1.4812144294132352
3.379614277383368 424.038076213951 1.414384722993166
3.3848418323367837 392.22703985365797 1.366542699661181
3.3900693872901995 364.836636542549 1.3187192139768342
3.3952969422436152 347.7245065874276 1.3049654435636031
3.400524497197031 330.2647255854878 1.280885508586934
3.4057520521504467 317.89321821127453 1.2744934960798562
3.4109796071038625 299.17837551845747 1.2461341121920149
3.4162071620572783 289.248656062309 1.2371087091611042
3.421434717010694 282.4098564385003 1.233434612646493
3.4266622719641098 281.9282583510983 1.2514704196503512
3.4318898269175255 276.68276783680477 1.255194480746929
3.4371173818709413 269.38362702904146 1.254793451521193
3.442344936824357 260.79487599023105 1.2412480863029631
3.447572491777773 258.81405096079214 1.2488100916668492
3.4528000467311886 252.7739925965548 1.2385501352902852
3.4580276016846043 247.6343351080749 1.2318129066247474
3.46325515663802 243.5853496382239 1.2180071879986079
3.468482711591436 237.68426898122357 1.1917909797637851
3.4737102665448516 232.4328918301851 1.1678543659844367
3.4789378214982674 231.82082932434315 1.162321213934706
3.484165376451683 233.88417755938045 1.1775531902818044
3.489392931405099 240.23315077503688 1.205652591412252
3.4946204863585146 247.34345098098626 1.2278539249141651
3.4998480413119304 254.84220634778094 1.243479933865848
3.505075596265346 258.9821965505782 1.2447545607063233
3.510303151218762 264.9928191335403 1.2577322593520115
3.5155307061721777 269.48641032683554 1.2539966334128354
3.5207582611255934 270.80100515970594 1.2416211580888012
3.525985816079009 277.07256238839517 1.2339500483720593
3.531213371032425 281.0100449553763 1.2197767565202258
3.5364409259858407 288.81528335496023 1.2125525090028004
3.5416684809392565 309.7146785717903 1.2380392796243844
3.546896035892672 337.59321552722537 1.269872588489687
3.552123590846088 393.00743542997 1.3592792592377023
3.5573511457995037 486.9743482818602 1.5029492573826309
3.5625787007529195 650.8345315367724 1.7293387733894634
3.5678062557063353 932.7839552327378 2.0681746970688857
3.573033810659751 1453.578799661891 2.579676759360605
3.5782613656131668 2382.43694884363 3.304381106815851
3.5834889205665825 4046.3701299012387 4.307730735332079
3.5887164755199983 6792.817376797773 5.581025954349553
3.593944030473414 10588.281492599837 6.9086183265153975
3.59917158542683 14620.512370480017 8.072387388068494
3.6043991403802456 18209.701653953947 8.987262165739176
3.6096266953336613 20133.32725116865 9.45448822055149
3.614854250287077 19825.70989193707 9.387594811125954
3.620081805240493 17495.815639047 8.814834339749506
3.6253093601939086 13906.00476867236 7.848416475379191
3.6305369151473244 10269.392213619061 6.7221872175338
3.63576447010074 6980.10668785613 5.520163347927864
3.640992025054156 4598.035686881181 4.462268520107862
3.6462195800075716 2905.653792273589 3.5442287624182596
3.6514471349609874 1843.48201411135 2.8191954862255795
3.656674689914403 1207.8949727003817 2.282318042077602
3.661902244867819 859.3096775135116 1.9243905026345223
3.6671297998212347 658.949465877161 1.686518554674567
3.6723573547746504 548.8095998265138 1.5453354467702847
3.677584909728066 475.4831801681198 1.4433690052457655
3.682812464681482 420.869237054861 1.3607304513333587
3.6880400196348977 385.0042505942113 1.3108504402387278
3.6932675745883135 355.23294143295396 1.26228339389503
3.698495129541729 334.8929742250525 1.2347551527860814
3.703722684495145 321.7237039257854 1.2183513269434132
3.7089502394485607 310.69586153092524 1.2002561569799783
3.7141777944019765 306.73751261027525 1.1963754960312483
3.7194053493553922 300.6175120074366 1.1819468454311644
3.724632904308808 295.42133979908147 1.169811015054252
3.7298604592622238 288.0941951076125 1.1603700713412648
3.7350880142156395 280.6828420248554 1.1510579179191922
3.7403155691690553 279.5074956954237 1.1617870812706137
3.745543124122471 279.20842841396484 1.1671475764730836
3.750770679075887 279.1472214010633 1.1712896976820941
3.7559982340293026 273.963176316679 1.1558142007883299
3.7612257889827183 270.6932974890095 1.1416019576993992
3.766453343936134 267.9490930146593 1.1372707263866693
3.77168089888955 273.8609902683251 1.1471420361293905
3.7769084538429656 271.6397426763102 1.1403309927070802
3.7821360087963813 271.67145128426193 1.137744520958079
3.787363563749797 271.87966304267275 1.1416704859239715
3.792591118703213 270.9960303387252 1.13481608797205
3.7978186736566286 277.30078664489616 1.1430716460603474
3.8030462286100444 284.50197924062337 1.144345451116484
3.80827378356346 290.377788714657 1.1415715959707082
3.813501338516876 299.8675898927152 1.1561863217329076
3.8187288934702917 306.4908748720841 1.1670987589892392
3.8239564484237074 307.8441399986481 1.1663101462532661
3.829184003377123 309.4826309970885 1.1633343590149146
3.834411558330539 307.2864942398721 1.1591558410071197
3.8396391132839547 300.5880896188251 1.14256932983234
3.8448666682373704 296.9640361299034 1.1353072213331312
3.850094223190786 292.12998449470933 1.13311220540496
3.855321778144202 291.03662928221 1.1455662497012535
3.8605493330976177 288.1127426147152 1.1524012792468181
3.8657768880510335 283.1891761626164 1.1495622871136022
3.8710044430044492 275.4962228360059 1.1364065548138944
3.876231997957865 274.53908695125824 1.1310729202068128
3.8814595529112808 276.9055963975345 1.131347339900936
3.8866871078646965 279.0061801731561 1.1396351408894578
3.8919146628181123 282.2089458462733 1.1407935493861339
3.897142217771528 279.7452765529452 1.1320850698245233
3.902369772724944 278.66768474324624 1.1293612740888834
3.9075973276783595 274.99835402633335 1.1121292928285018
3.9128248826317753 273.33607627291155 1.1022410550464878
3.918052437585191 272.3079856550675 1.0974634968334782
3.923279992538607 273.9861598720607 1.0952925902624606
3.9285075474920226 281.57168240573213 1.1058813784906822
3.9337351024454383 290.05494073740743 1.1164615550270314
3.938962657398854 294.7886309944122 1.1199419883915207
3.94419021235227 294.4714649688934 1.111578474189668
3.9494177673056856 302.1887365928377 1.120856457873813
3.9546453222591014 304.0540533145336 1.1206352328292708
3.959872877212517 312.9297206176557 1.1344561642093152
3.965100432165933 324.14903509041125 1.1526414862351542
3.9703279871193486 336.9145981099165 1.1693000571663963
3.9755555420727644 352.43838656424373 1.1903568696414493
3.98078309702618 362.8286765488973 1.2004299220288714
3.986010651979596 372.26567358048175 1.2109061895074176
3.9912382069330117 381.82598201485905 1.2221979995307677
3.9964657618864274 401.976345821436 1.2555221224513777
4.001693316839844 421.3441518833035 1.2831270862388247
4.00692087179326 446.95353821034064 1.3178063677955543
4.012148426746676 472.59248798733046 1.3588063824295782
4.017375981700092 492.904805489673 1.4025234450810018
4.0226035366535084 528.647865801481 1.461381470657612
4.027831091606925 570.9708772630162 1.5249192225075845
4.033058646560341 621.5436034505748 1.5940383350942182
4.038286201513757 677.3948310460978 1.6608716071470768
4.043513756467173 739.1606663474427 1.7384618689100044
4.0487413114205895 801.4579777460767 1.8092702618394458
4.053968866374006 874.5908594157725 1.8937957914923151
4.059196421327422 943.1113459873219 1.9706261474331983
4.064423976280838 1019.994420521807 2.050510897158834
4.069651531234254 1102.6821927140347 2.1245884152721266
4.0748790861876705 1208.4472211492405 2.225465341450255
4.080106641141087 1329.643103333825 2.3363028153085286
4.085334196094503 1473.696702471438 2.4641145350514124
4.090561751047919 1625.0342937804876 2.5909284995637107
4.095789306001335 1797.9236746171991 2.7256577343115866
4.1010168609547515 1999.3668128963122 2.8766710414093235
4.106244415908168 2210.209843731585 3.030989460873049
4.111471970861584 2451.6275084266726 3.190309000181148
4.116699525815 2698.4989292671935 3.336632305139831
4.121927080768416 2949.8501528908705 3.442229322361383
4.1271546357218325 3216.261431683738 3.5571559940057327
4.132382190675249 3497.055196393344 3.697097359989922
4.137609745628665 3809.626926871174 3.847210168588458
4.142837300582081 4113.734592457717 3.9857561390588656
4.148064855535497 4389.8285391971485 4.103996046101894
4.1532924104889135 4662.596390028334 4.213374726425648
4.15851996544233 4945.029587315457 4.330769385235868
4.163747520395746 5211.915315976934 4.4486221221530995
4.168975075349162 5442.102838418882 4.543816349501676
4.174202630302578 5649.319609257603 4.6246883181296745
4.1794301852559945 5795.792616919818 4.684398995569867
4.184657740209411 5888.69698439886 4.714117586502948
4.189885295162827 5922.286588105229 4.722763807606652
4.195112850116243 5879.616193904732 4.7025437572071125
4.200340405069659 5749.245188311936 4.636716784492601
4.2055679600230755 5549.3912682444625 4.547962851429536
4.210795514976492 5272.404604543468 4.426824100347842
4.216023069929908 4951.993384895422 4.287528720449972
4.221250624883324 4562.547917486035 4.1109887184493346
4.22647817983674 4195.704809199145 3.948802761189545
4.2317057347901565 3813.122151571374 3.7642729749786787
4.236933289743573 3418.6958123161 3.556982314973549
4.242160844696989 3053.2454898202895 3.352180020529749
4.247388399650405 2726.1226946562906 3.16115252442018
4.252615954603821 2433.320898293084 2.9895777660373426
4.257843509557238 2187.1324586167157 2.839399121787602
4.263071064510654 1944.7532536909616 2.6761883284134034
4.26829861946407 1724.5178512608038 2.511665842730935
4.273526174417486 1538.9674163274449 2.367379251600974
4.278753729370902 1378.937247647444 2.238575481720738
4.283981284324319 1233.924341606284 2.116943624793967
4.289208839277735 1108.5565001334533 2.003480164788605
4.294436394231151 1002.2608841525323 1.905451998737119
4.299663949184567 908.4091298656354 1.8144287869622113
4.304891504137983 831.195784451533 1.733690279146585
4.3101190590914 761.3684417948074 1.6561735670919473
4.315346614044816 697.0258273415824 1.5823061619158671
4.320574168998232 645.9175526628272 1.5219885014692927
4.325801723951648 599.0360822568325 1.4672854817725831
4.331029278905064 551.2612932800652 1.4101072008157511
4.336256833858481 515.4365301708442 1.365892512361081
4.341484388811897 483.53945904952684 1.3232156730294096
4.346711943765313 457.8751143944737 1.2867297557871136
4.351939498718729 439.8629060656467 1.259728421004463
4.357167053672145 422.54111608561914 1.2352542786106337
4.362394608625562 404.28391878302165 1.2123990841072805
4.367622163578978 386.02637057022946 1.1877768170425296
4.372849718532394 370.8291255325627 1.1665655060483673
4.37807727348581 354.0222919313724 1.1419577134987644
4.383304828439226 345.44197226831767 1.1317657477112297
4.388532383392643 336.0995529240985 1.118109401613
4.393759938346059 323.2994269095141 1.1007226917211885
4.398987493299475 312.5467351714188 1.0849027280680008
4.404215048252891 298.1990279737378 1.0693521774944152
4.409442603206307 288.5132691592717 1.0585548924770414
4.414670158159724 280.59441993445836 1.0518394379873561
4.41989771311314 271.75262091790745 1.0503382286415865
4.425125268066556 265.77132116249595 1.0447853024874245
4.430352823019972 258.72637785147316 1.038501423834298
4.435580377973388 252.2501857798411 1.0245777309574058
4.440807932926805 244.63530461288292 1.0042371175479705
4.446035487880221 236.80697356480616 0.989778201327439
4.451263042833637 227.6065245166738 0.9749412981511918
4.456490597787053 222.0969070083691 0.9633297531554826
4.4617181527404695 219.5284387381278 0.9663555922175285
4.466945707693886 215.7786088193888 0.9594194363990466
4.472173262647302 217.51631683543272 0.9655149132432662
4.477400817600718 216.08746652388524 0.9693731954880018
4.482628372554134 215.40653034720216 0.9735723540618371
4.4878559275075505 214.47452327483416 0.9764847354624299
4.493083482460967 212.93303150663723 0.9788143521667769
4.498311037414383 208.48364136709233 0.9749109899970826
4.503538592367799 206.39604806403125 0.984877276245966
4.508766147321215 202.15566696948386 0.9766641200946252
4.5139937022746315 198.49084175863345 0.967528787342647
4.519221257228048 198.7088994863531 0.9657931885919969
4.524448812181464 195.90553165198673 0.9534408496000206
4.52967636713488 197.82778574125462 0.9691376036670657
4.534903922088296 200.41589103987002 0.9787375936759003
4.5401314770417125 200.78280560960107 0.9772757137417257
4.545359031995129 196.66099085351576 0.9657743768368321
4.550586586948545 200.3708526085755 0.9723130130779752
4.555814141901961 198.57801831152895 0.9725311463124268
4.561041696855377 200.29576333698623 0.9836177950423692
4.5662692518087935 200.88858544393946 0.9865655359029919
4.57149680676221 192.5430208307106 0.9628312029945731
4.576724361715626 189.1302832246198 0.9479738716732163
4.581951916669042 191.88841822588498 0.9533159072442363
4.587179471622458 192.17565040058113 0.9660334934453745
4.5924070265758745 197.02116367355157 0.9865612545920405
4.597634581529291 196.08791710815882 0.9876944931054465
4.602862136482707 193.07428484078596 0.9876688239200206
4.608089691436123 192.61593124103567 0.9875854128046416
4.613317246389539 187.7598655683602 0.9789761273904174
4.6185448013429555 185.69884999340343 0.9858591968557087
4.623772356296372 181.655485063398 0.9743292161064083
4.628999911249788 182.07617666069316 0.9776437711376647
4.634227466203204 177.2808764206692 0.961851099071533
4.63945502115662 174.52637380489566 0.9489695615915812
4.6446825761100365 170.606654057056 0.9214817635932595
4.649910131063453 168.2231495704566 0.9107183262196199
4.655137686016869 174.1365896957179 0.9279729659283118
4.660365240970285 177.89306066773278 0.9428177885203695
4.665592795923701 181.00584556106966 0.9692370607389134
4.6708203508771176 183.14538991170667 0.9783496239158074
4.676047905830534 186.55059854275274 0.9976546758171754
4.68127546078395 183.86021487435556 0.9886233777627039
4.686503015737366 180.88186576881307 0.9757858901432085
4.691730570690782 175.27126881254486 0.9678362479972894
4.696958125644199 176.6940174683256 0.9724042787062364
4.702185680597615 177.14377040553705 0.9649361494456226
4.707413235551031 184.1216623198378 0.9873179115844247
4.712640790504447 185.14359458958577 0.977835644841069
4.717868345457863 181.98809965307686 0.9640375534323775
4.72309590041128 178.51312073739993 0.9589206502442967
4.728323455364696 173.99703741173647 0.9533326878756259
4.733551010318112 175.05182893396088 0.9594398926295729
4.738778565271528 178.40888312814428 0.9651203254901757
4.744006120224944 180.73945704569297 0.9629792269139287
4.749233675178361 178.10564383882382 0.9486203874271324
4.754461230131777 181.0714810982878 0.9648950720829848
4.759688785085193 184.01606562289317 0.9861676455560177
4.764916340038609 183.55388452929006 0.9929389637518071
4.770143894992025 178.07652164149755 0.979364092679616
4.775371449945442 177.02158149430178 0.9694175385643345
4.780599004898858 172.6371025511903 0.946234959218135
4.785826559852274 170.65706330978483 0.9324967571617256
4.79105411480569 166.56700342790012 0.9183736690087476
4.796281669759106 167.02966064201706 0.9249854414656967
4.801509224712523 172.04599783111505 0.9383973164434041
4.806736779665939 176.61126480738875 0.96267156087969
4.811964334619355 180.28685573986593 0.9863572732562115
4.817191889572771 174.75242754718204 0.9692119542356428
4.822419444526187 168.76629023037825 0.9505593932628282
4.827646999479604 164.63724573476472 0.9257025743293572
4.83287455443302 161.80901527240067 0.907267185871252
4.838102109386436 162.68240383684858 0.9134579435063419
4.843329664339852 165.25627601223962 0.92610501839462
4.848557219293268 167.5318001990536 0.9407170591104519
4.853784774246685 171.64770258732628 0.958424647887566
4.859012329200101 177.80142359589905 0.9748264184682841
4.864239884153517 180.44104058348861 0.9733667604879339
4.869467439106933 179.67218391261926 0.9617094938050761
4.8746949940603495 174.70821311684267 0.9473972668332589
4.879922549013766 172.50952472053885 0.9378796165964781
4.885150103967182 171.70985062410304 0.9380689291149631
4.890377658920598 178.52534106986775 0.9584527633222899
4.895605213874014 175.41052443740725 0.9445672030302436
4.9008327688274305 176.52822425791408 0.9448376594527825
4.906060323780847 174.28426988064214 0.940631914432977
4.911287878734263 171.41928045554383 0.9279694625995935
4.916515433687679 170.033594613092 0.9264445931080145
4.921742988641095 164.83635052920906 0.9068638222282301
4.9269705435945115 168.05066545427186 0.9155003280256528
4.932198098547928 169.96781944085112 0.9281870193795055
4.937425653501344 170.15566078125084 0.9156879366674939
4.94265320845476 168.55890891120433 0.9045045720653359
4.947880763408176 166.62592383115123 0.8893819584832068
4.9531083183615925 169.90921583375544 0.9029690581040403
4.958335873315009 173.12709249534632 0.9208757760283095
4.963563428268425 177.7964535921373 0.9355903566815313
4.968790983221841 177.92962762647525 0.9373893190019378
4.974018538175257 175.59173549544985 0.9196689044706434
4.9792460931286735 176.11516285549533 0.9175425186902709
4.98447364808209 175.16535546587593 0.9093675934491535
4.989701203035506 177.27548568024972 0.9065738232898796
4.994928757988922 178.4009905097457 0.8996321891771096
5.000156312942338 182.9456753110171 0.8923649449072226
5.0053838678957545 187.41146609826225 0.8850361434109348
5.010611422849171 196.27173268841952 0.8886205291880857
5.015838977802587 204.253734746594 0.891153832214678
5.021066532756003 209.68724049671448 0.8917823277806525
5.026294087709419 214.86243759557905 0.8916900451793214
5.0315216426628355 216.27795780409866 0.8921798893756765
5.036749197616252 219.22663132155154 0.9062260744811553
5.041976752569668 223.31105958634305 0.915242887277774
5.047204307523084 227.98933645825977 0.9236079801315927
5.0524318624765 231.31037178249085 0.9180426570736172
5.0576594174299165 239.26344436796205 0.9209843155445755
5.062886972383333 247.15410505485835 0.9256314908444395
5.068114527336749 258.5699078747241 0.9367834563131657
5.073342082290165 277.3208181280457 0.9615716187576016
5.078569637243581 296.2754658829865 0.9832742098582679
5.0837971921969975 316.6782738160773 1.0066276455449947
5.089024747150414 333.22441066186684 1.0240298975019542
5.09425230210383 353.42921627412994 1.0468155511865593
5.099479857057246 378.7695663235711 1.0767423130279543
5.104707412010662 407.3103851988888 1.110999559057827
5.109934966964079 435.1652390635157 1.143946813522048
5.115162521917495 456.48775266922274 1.1699096796379593
5.120390076870911 467.1882880183404 1.183216261603702
5.125617631824327 464.34838658797105 1.1783750769707273
5.130845186777743 447.88411230675507 1.1569192614601471
5.13607274173116 424.94068893802586 1.129261820117071
5.141300296684576 394.38174111104104 1.0931745585458952
5.146527851637992 363.3954198875906 1.055969916537429
5.151755406591408 333.0735314661329 1.020827112686162
5.156982961544824 303.0398805650959 0.9854474093069874
5.162210516498241 281.66088499875804 0.9653564481659987
5.167438071451657 261.71660810232095 0.9474208806186328
5.172665626405073 241.9568812277012 0.9260976693013925
5.177893181358489 230.9069854918829 0.9177281134059712
5.183120736311905 220.30924059844173 0.9126172024331286
5.188348291265322 211.05152285144166 0.9016538934826946
5.193575846218738 207.08868763335335 0.8986239374990164
5.198803401172154 199.68633735384984 0.88833413905794
5.20403095612557 196.8501485484729 0.8873143100926988
5.209258511078986 191.71117818254348 0.8814107813628914
5.214486066032403 188.29598439875497 0.8866239104039817
5.219713620985819 183.94525243485143 0.8828791801972339
5.224941175939235 179.6252245635942 0.872518711237617
5.230168730892651 179.42008351422294 0.8838051290006645
5.235396285846067 177.8834734208996 0.8824171929958546
5.240623840799484 177.4230963802059 0.8865688313706719
5.2458513957529 173.73994363698245 0.8903125431450285
5.251078950706316 173.0453357618631 0.8925415780433451
5.256306505659732 178.16840902145026 0.9056549903746338
5.261534060613148 183.3127803492598 0.9245046964704976
5.266761615566565 181.14598557809146 0.9139768558237257
5.271989170519981 175.5545855736273 0.8948564187468047
5.277216725473397 174.51101096441207 0.8843794486409183
5.282444280426813 170.63755260760396 0.8730808811097399
5.2876718353802294 168.84294586848782 0.8647810154895973
5.292899390333646 168.3084232322781 0.8656703484875871
5.298126945287062 168.76995925273076 0.874007744031913
5.303354500240478 171.33305460522567 0.8830130986819122
5.308582055193894 174.42770615494825 0.8974507048666035
5.3138096101473105 171.89094696540948 0.8895943201101364
5.319037165100727 170.53732657622834 0.8805582241933336
5.324264720054143 170.8032765080744 0.8887771301732235
5.329492275007559 171.68252300520427 0.8872386969947134
5.334719829960975 171.30033134160968 0.8860473666409155
5.3399473849143915 166.47740909303792 0.8713902264063613
5.345174939867808 164.19228219293768 0.8601654593752132
5.350402494821224 168.57839699731701 0.8655900699693561
5.35563004977464 170.84326299528965 0.8667603890131828
5.360857604728056 170.43612488624763 0.8620762020759644
5.3660851596814725 169.7469587512117 0.8633185823563764
5.371312714634889 174.68293204390125 0.8868938536126832
5.376540269588305 175.90042186590864 0.8890661096274709
5.381767824541721 176.74958294753534 0.8888006538880847
5.386995379495137 173.030215752101 0.8674107664813467
5.3922229344485535 169.77667404692002 0.8492401607473817
5.39745048940197 166.9978968525258 0.8368220403971245
5.402678044355386 168.49179800755616 0.8346698217244248
5.407905599308802 170.87262608846635 0.8378110339466955
5.413133154262218 177.3175534590276 0.8477532803667347
5.4183607092156345 179.05737401289286 0.8406158958663708
5.423588264169051 181.73600071984342 0.83578253963563
5.428815819122467 185.09119331019963 0.8293761856244942
5.434043374075883 190.17439504707477 0.8347344501236915
5.439270929029299 192.5081615696868 0.8319311811471065
5.4444984839827155 194.00892257055625 0.8331190776639701
5.449726038936132 195.59199370702817 0.8350656172146249
5.454953593889548 198.8173267776044 0.8469266597013252
5.460181148842964 198.7665896874826 0.8497552549373145
5.46540870379638 195.18887029854213 0.8496939716935507
5.4706362587497965 190.78107647093702 0.8445623858129286
5.475863813703213 183.32495381781013 0.8380094308412187
5.481091368656629 182.39787064562364 0.8434100309740898
5.486318923610045 180.8667958703533 0.8442381515121969
5.491546478563461 178.8168845057828 0.842372816402453
5.4967740335168775 181.1932304633594 0.8512555587312527
5.502001588470294 179.64347150946665 0.8514535957693603
5.50722914342371 177.28688463322942 0.8500322146509345
5.512456698377126 175.749832891146 0.844201886572718
5.517684253330542 172.05206641407003 0.8351378889988286
5.522911808283959 170.8601865639802 0.8344287838599713
5.528139363237375 173.15315638547185 0.8427872477531704
5.533366918190791 173.95209757792705 0.8467503307539298
5.538594473144207 172.75076495627098 0.8437839493903717
5.543822028097623 174.3043141826948 0.8460595993275045
5.54904958305104 174.97999394586012 0.8430366609847284
5.554277138004456 177.46609676160787 0.8535173440805432
5.559504692957872 175.38789270094142 0.8460444838054466
5.564732247911288 173.2368823517507 0.8367261494438594
5.569959802864704 170.0269763641212 0.8211293962272502
5.575187357818121 168.88809050687556 0.8018524078420259
5.580414912771537 172.47784447072723 0.8014098602122565
5.585642467724953 176.9537099176601 0.8154944759055417
5.590870022678369 183.02052386079023 0.8287489884087897
5.596097577631785 184.29233722480254 0.8332077733446615
5.601325132585202 184.55023512511093 0.8327015323939687
5.606552687538618 186.44823933090814 0.8250454837946438
5.611780242492034 191.90745845376543 0.8252275753201943
5.61700779744545 201.1055575513909 0.8307955060773015
5.622235352398866 218.3145053775617 0.8430716119423071
5.627462907352283 248.1448196022507 0.8751154724403427
5.632690462305699 291.17755001680126 0.9226485204506986
5.637918017259115 357.2388917424114 1.000740968402687
5.643145572212531 446.25432147779924 1.10315588214858
5.648373127165947 544.622790183582 1.2069332211994115
5.653600682119364 645.9099432453238 1.3108992770390377
5.65882823707278 731.4946461020369 1.3921621523575207
5.664055792026196 789.6074817282454 1.4440375177826272
5.669283346979612 829.1029085243817 1.4788883052695099
5.674510901933028 842.4357867976994 1.4882843992908246
5.679738456886445 839.989381113384 1.4854077092253184
5.684966011839861 830.322609845196 1.476562895701271
5.690193566793277 818.2263260235444 1.4635765466277817
5.695421121746693 806.7642697903574 1.4529037494905483
5.700648676700109 796.4056442660724 1.4427235371826226
5.705876231653526 789.9260693543159 1.4386581297727148
5.711103786606942 779.7629149142862 1.428938022042049
5.716331341560358 776.023168331806 1.4241672353777648
5.721558896513774 772.9241551295579 1.4190245072787184
5.7267864514671905 782.1298635432069 1.4275682835499912
5.732014006420607 795.293985067901 1.4393343485573096
5.737241561374023 811.0752374327648 1.4545868751944142
5.742469116327439 834.3442279989027 1.473727418303748
5.747696671280855 875.5282903286721 1.509153326335663
5.7529242262342715 926.2727200395548 1.5506794876398853
5.758151781187688 985.8495296786664 1.5974698056995311
5.763379336141104 1056.774098484153 1.6538013935946547
5.76860689109452 1117.5512627009593 1.6978073509534668
5.773834446047936 1173.6722028470836 1.7391337578463546
5.7790620010013525 1193.2997642376245 1.7530181561823315
5.784289555954769 1175.480043194782 1.7396135954097842
5.789517110908185 1123.2378944525135 1.70064204783652
5.794744665861601 1025.4207279504997 1.6234066287886795
5.799972220815017 896.4866816968888 1.5178235765908674
5.8051997757684335 760.5006580664038 1.4014713890516306
5.81042733072185 626.435260742387 1.2767432601278095
5.815654885675266 517.812757785342 1.1682461884883906
5.820882440628682 423.9319775483873 1.0634800698853264
5.826109995582098 355.15933358006777 0.9849244496607477
5.8313375505355145 309.9631147270558 0.9345473616636802
5.836565105488931 274.06585950187906 0.8928954559131151
5.841792660442347 249.96351711797266 0.8600713921553299
5.847020215395763 235.85763480623754 0.8433547250640958
5.852247770349179 224.99925860275775 0.8267305383628215
5.8574753253025955 219.76871994890524 0.8211583607791136
5.862702880256012 213.5730201927552 0.8175681288269762
5.867930435209428 214.36497584531898 0.8208303156328826
5.873157990162844 212.69895830714833 0.8160652432746258
5.87838554511626 213.44740779874505 0.8165952808554553
5.8836131000696765 209.7313793617296 0.8083378908251289
5.888840655023093 208.81798036917974 0.8048381315815094
5.894068209976509 207.07509799021508 0.8003784318048452
5.899295764929925 208.14074961525768 0.8023229508002897
5.904523319883341 206.95709268787664 0.7939957918893845
5.9097508748367575 212.17234386848153 0.8044785212878778
5.914978429790174 216.62724492063072 0.8120476638016739
5.92020598474359 218.96494474684658 0.8131192658309057
5.925433539697006 225.84081940621425 0.8310260024055
5.930661094650422 227.3068426869061 0.8292123160203203
5.9358886496038386 227.96130903056718 0.823766127809202
5.941116204557255 230.98628757300864 0.8195872866770524
5.946343759510671 236.44350474155357 0.8218273084747529
5.951571314464087 241.43430876804175 0.8328625393965553
5.956798869417503 248.85025432694883 0.8449903690748276
5.96202642437092 257.9065247462327 0.8616791786027552
5.967253979324336 265.53673415935464 0.875615386752298
5.972481534277752 277.97312792214154 0.8911674713984384
5.977709089231168 290.7731488477216 0.9082410617735415
5.982936644184584 304.75653629596275 0.925966054869795
5.988164199138001 329.29055101462797 0.9604351331223863
5.993391754091417 355.3212146485438 0.9966316491074456
5.998619309044833 382.0519875808333 1.0299152142398114
6.003846863998249 425.2957624964241 1.0870003216127542
6.009074418951665 474.3509221712063 1.148168651155613
6.014301973905082 530.0852964629912 1.214954748035676
6.019529528858498 609.7684791319379 1.3033331353873316
6.024757083811914 699.8660165363641 1.3953460337468382
6.02998463876533 809.8484219587111 1.4987269507043477
6.035212193718746 952.7661995690132 1.6258377006780653
6.040439748672163 1117.226723236626 1.7635467355519496
6.045667303625579 1301.1693713230666 1.9062099879605372
6.050894858578995 1508.515835898427 2.0555034407717465
6.056122413532411 1687.251081236871 2.1752579136225196
6.061349968485827 1828.2062706854026 2.2652912626373984
6.066577523439244 1918.0641118027447 2.3201684388572783
6.07180507839266 1931.0646010937837 2.329338620493097
6.077032633346076 1885.3573387520355 2.302346362032317
6.082260188299492 1794.7842450579665 2.2497471626143337
6.087487743252908 1679.061394547973 2.1802127633256454
6.092715298206325 1542.5603785569472 2.0930157984342794
6.097942853159741 1404.3598954273223 1.996906046071572
6.103170408113157 1272.5699156397302 1.9036267520961085
6.108397963066573 1155.4510174805696 1.8148899089448507
6.113625518019989 1048.4820892799228 1.731716760765394
6.118853072973406 960.3474847840512 1.658535235400194
6.124080627926822 878.7086786640217 1.5868565360730273
6.129308182880238 801.9607824590263 1.5180800747150973
6.134535737833654 730.1443685801037 1.4513455196709149
6.1397632927870704 662.5555723128498 1.3837263584797892
6.144990847740487 598.5497663281602 1.3181312406697936
6.150218402693903 545.9671009284269 1.2612327822228775
6.155445957647319 494.93947079084876 1.2033926059858304
6.160673512600735 448.71429498811847 1.150218667205495
6.1659010675541515 415.99077787052073 1.114520377615601
6.171128622507568 386.10524041530385 1.0786416801859926
6.176356177460984 361.17161571653463 1.04911198390239
6.1815837324144 341.1879590591499 1.020663512895986
6.186811287367816 320.8868559452472 0.9939944568884552
6.1920388423212325 303.7941935689217 0.9724672065557127
6.197266397274649 292.67636520233475 0.9580172972572077
6.202493952228065 286.05533185598125 0.955003574423828
6.207721507181481 279.61469893058586 0.941549702640844
6.212949062134897 271.7699604127252 0.9220953079565807
6.2181766170883135 259.04616511317613 0.898989261064823
6.22340417204173 246.8430402643539 0.8739171157632312
6.228631726995146 240.09946770309912 0.860956255823718
6.233859281948562 236.73256373561298 0.8580803384896805
6.239086836901978 237.88882335793537 0.8657228982076511
6.2443143918553945 236.46495932045002 0.867788604052057
6.249541946808811 235.657007024934 0.8697428519274053
6.254769501762227 232.1975003908987 0.8574297745192928
6.259997056715643 231.10260277625926 0.8505025045943904
6.265224611669059 229.02859188707973 0.8478073587143706
6.2704521666224755 225.19964587756465 0.8443092669954684
6.275679721575892 221.64120901801445 0.8370022775404838
6.280907276529308 215.96513846298026 0.8287425493850221
6.286134831482724 214.7398724013414 0.825655818825224
6.29136238643614 212.57749863682153 0.8206003391452412
6.2965899413895565 213.94271017206455 0.8263149775537576
6.301817496342973 219.69092727164588 0.8389131584885148
6.307045051296389 221.8246899440392 0.8450955969910976
6.312272606249805 219.8474793358811 0.8421080084900061
6.317500161203221 216.0432402085684 0.8340107696858416
6.3227277161566375 215.03437816549032 0.8339966932750623
6.327955271110054 213.34697420604437 0.8288887328222592
6.33318282606347 211.81096103333658 0.821131337660061
6.338410381016886 210.36775087936945 0.8149408419488297
6.343637935970302 211.83866175045233 0.8162151866883239
6.3488654909237185 211.64631551991044 0.814321003584425
6.354093045877135 212.9214606937016 0.8202281266958151
6.359320600830551 213.63239901942532 0.8161634003206815
6.364548155783967 210.19936028546866 0.8080866382474972
6.369775710737383 211.53213037581068 0.8074889306624088
6.3750032656908 208.2787548911288 0.8008794481248995
6.380230820644216 208.5985766556741 0.80475709051386
6.385458375597632 209.9331103275416 0.8067655458348659
6.390685930551048 208.7925054703734 0.8044948475993665
6.395913485504464 212.17176628548756 0.8079353416595866
6.401141040457881 215.42058334339848 0.8155331439455618
6.406368595411297 214.4622635517561 0.8123462333826647
6.411596150364713 212.77670340893775 0.8060096423145403
6.416823705318129 210.42539823578616 0.7984650663492284
6.422051260271545 210.21327486438915 0.7986337346027025
6.427278815224962 209.3560012903759 0.7982258711661057
6.432506370178378 211.6802670343435 0.8078241555589093
6.437733925131794 213.29777283652535 0.8108087238067054
6.44296148008521 212.8508201116661 0.8052664056743934
6.448189035038626 212.57316141919756 0.8009386333584397
6.453416589992043 216.08646309024775 0.80333092992831
6.458644144945459 221.4040385718831 0.8116127207444784
6.463871699898875 223.11063201283758 0.8104580839628246
6.469099254852291 224.02307681454718 0.8068098337783649
6.474326809805707 226.51829453022037 0.8084685447577633
6.479554364759124 231.98847417735468 0.8138629317928647
6.48478191971254 234.80041452898675 0.8177918496434385
6.490009474665956 242.07901212133115 0.8261747988020818
6.495237029619372 243.64831161396472 0.8264886171856534
6.500464584572788 245.31274022402897 0.8209393948710787
6.505692139526205 251.0021561981484 0.821725345228642
6.510919694479621 259.59168257005035 0.8332062381132603
6.516147249433037 270.8636494143429 0.8485354344914348
6.521374804386453 285.15836645444153 0.8679816562945669
6.526602359339869 298.9985203576721 0.8821566695596599
6.531829914293286 322.19404311134974 0.9056014790838829
6.537057469246702 345.3810714244391 0.9308073337350445
6.542285024200118 378.24811894922135 0.9703666273253526
6.547512579153534 413.7690398783528 1.0121865959554979
6.55274013410695 448.87542881152126 1.051036241229995
6.557967689060367 485.7219234899364 1.0915961697839642
6.563195244013783 513.7593147365202 1.1183199290737162
6.568422798967199 535.8593115482726 1.1425237434629618
6.573650353920615 537.8146240491997 1.1425643509327397
6.5788779088740315 532.1230183392145 1.1348321953778175
6.584105463827448 515.4359143585816 1.1159796844809218
6.589333018780864 489.54492466365446 1.08842306777753
6.59456057373428 465.5636964167157 1.0618347700686415
6.599788128687696 438.22638249844886 1.0315510204168614
6.6050156836411125 412.1815292591148 1.0002081345201757
6.610243238594529 387.3704079696177 0.9735185673461383
6.615470793547945 359.2444307352186 0.9410932739689791
6.620698348501361 342.6023408485781 0.9240566534474429
6.625925903454777 324.2432842150441 0.9008290737092637
6.6311534584081935 312.9731342308862 0.890541408082583
6.63638101336161 301.4041289431003 0.8778604763370974
6.641608568315026 289.92391826463285 0.8600696639605051
6.646836123268442 280.84739817927857 0.8474931057831104
6.652063678221858 268.6407128570287 0.8297449547888391
6.6572912331752745 258.94631766653265 0.8168949203012722
6.662518788128691 257.2785324891707 0.8178457089275603
6.667746343082107 253.48317354904458 0.8146222082381529
6.672973898035523 255.2416578325129 0.8184967468660583
6.678201452988939 252.44445387175455 0.815722678088224
6.6834290079423555 247.0805672167074 0.8155403488844721
6.688656562895772 245.1132440757397 0.8144303148061358
6.693884117849188 240.47258379659317 0.8072598254169242
6.699111672802604 238.3302007556641 0.8044523884295662
6.70433922775602 233.01102689744795 0.7939091246556054
6.7095667827094365 232.60529507109712 0.7946302256594989
6.714794337662853 234.84224851611958 0.8008756120201859
6.720021892616269 238.82785670938168 0.807182099806424
6.725249447569685 241.62936132129903 0.8131125827050436
6.730477002523101 238.8256242566124 0.8035722582625897
6.7357045574765175 237.71840504929813 0.8010462625945516
6.740932112429934 237.53860451352844 0.8000058150031529
6.74615966738335 236.56730192466287 0.7977383710568563
6.751387222336766 235.98578918877212 0.798261311719782
6.756614777290182 234.26876403764427 0.7944928825504644
6.7618423322435985 236.9941564949068 0.8023748762529044
6.767069887197015 239.4464069850334 0.804956715108714
6.772297442150431 240.42843989956495 0.8060126272540344
6.777524997103847 238.9300951948717 0.8021600338462959
6.782752552057263 238.52033675666607 0.7982593319839086
6.7879801070106796 236.40311206032925 0.7937725069695988
6.793207661964096 236.32821886338093 0.7911031429316625
6.798435216917512 234.85351309252997 0.7901339104654677
6.803662771870928 234.1696380596629 0.7881343390683136
6.808890326824344 237.95324441531244 0.7931553379852443
6.814117881777761 242.83976811438106 0.7982037660090685
6.819345436731177 244.67566687517873 0.7978093834780489
6.824572991684593 244.9782455560072 0.798334185102779
6.829800546638009 244.57987818107114 0.7974143450885064
6.835028101591425 241.94406101092972 0.7958551793540944
6.840255656544842 242.10348215133908 0.7974783486126562
6.845483211498258 243.42226432772665 0.8007154829389599
6.850710766451674 242.89981938987452 0.7947359215084189
6.85593832140509 244.45102047965753 0.7969169719109668
6.861165876358506 248.2594772383174 0.8024804207722956
6.866393431311923 252.33927322484897 0.8069913678059691
6.871620986265339 256.4938415708829 0.8135636994219988
6.876848541218755 259.76575174687014 0.8181950563377536
6.882076096172171 260.8541968756364 0.8196387063827724
6.887303651125587 264.9893480065303 0.8247464878878786
6.892531206079004 265.5882315663593 0.8210810231791237
6.89775876103242 265.75840084442865 0.8151585216550191
6.902986315985836 264.47967841345616 0.8094993665180557
6.908213870939252 264.18392432874555 0.8053075884877869
6.913441425892668 266.32824521142356 0.8035217869469065
6.918668980846085 269.23228474260037 0.8055974448334501
6.923896535799501 270.3713481573877 0.8050281827885398
6.929124090752917 276.22620469167 0.8122209007831658
6.934351645706333 279.4583461109968 0.816452391527954
6.939579200659749 285.2978478426081 0.8250566044392474
6.944806755613166 291.90116710170645 0.8336370087209231
6.950034310566582 296.01312996480607 0.8379245626464218
6.955261865519998 300.2242575493896 0.839990357042415
6.960489420473414 306.66978092406544 0.8454681547983548
6.96571697542683 316.69755567442235 0.8574522695480922
6.970944530380247 325.52395974513547 0.864957644056291
6.976172085333663 337.8362534130349 0.8785521832434918
6.981399640287079 353.13083849765786 0.8937739574788249
6.986627195240495 376.1309056806763 0.9195286689051496
6.9918547501939114 410.86659187102373 0.9585556438235275
6.997082305147328 459.9019267444662 1.011720932213785
7.002309860100744 517.700677630652 1.0706876168474424
7.00753741505416 600.8675411211995 1.1497922778022827
7.012764970007576 707.4198248142897 1.2446123220195042
7.0179925249609925 842.9832151928271 1.3575221510902893
7.023220079914409 990.23116307516 1.4712464712876996
7.028447634867825 1127.5988003290452 1.5680456955384199
7.033675189821241 1231.576531877068 1.635383510108
7.038902744774657 1288.38594085629 1.6686733061674517
7.0441302997280735 1288.1587130146852 1.6671214361649531
7.04935785468149 1243.819853940772 1.6378913823145762
7.054585409634906 1173.9952454846584 1.5910820519638265
7.059812964588322 1090.426650461214 1.533416649464548
7.065040519541738 1006.5231392393249 1.4724911330589543
7.0702680744951545 930.4920425133521 1.4147627931729398
7.075495629448571 864.758593196565 1.3632726026496595
7.080723184401987 805.225670393176 1.3160593038063946
7.085950739355403 758.5708666833651 1.277960334026531
7.091178294308819 719.564716304259 1.2448846630538994
7.0964058492622355 685.7589656630922 1.2147007220005746
7.101633404215652 655.2908475443052 1.187077745866844
7.106860959169068 625.0294790002603 1.1591389591423242
7.112088514122484 597.0547318443907 1.1345223316598525
7.1173160690759 572.4473608765343 1.1113211914290728
7.1225436240293165 552.9629259235081 1.0920434778989203
7.127771178982733 535.1573789943097 1.07309260331015
7.132998733936149 520.2169077512349 1.0578406488585255
7.138226288889565 510.29072785882545 1.047505842618446
7.143453843842981 498.9151754236963 1.0361020396521694
7.1486813987963975 491.8039011598765 1.0294400513908841
7.153908953749814 491.2854150706312 1.0289921759661973
7.15913650870323 490.66917612821 1.027523842628346
7.164364063656646 497.4417439796752 1.0341892731472497
7.169591618610062 504.990029960026 1.041047513069564
7.1748191735634785 517.555406986828 1.0528165448969364
7.180046728516895 545.6404393535536 1.0796103330051419
7.185274283470311 588.0805926009946 1.1185701963011125
7.190501838423727 654.4369037662132 1.1792928015653732
7.195729393377143 750.1998872782071 1.2615385881068535
7.2009569483305595 891.2536800548663 1.3754521615373039
7.206184503283976 1074.4729243165268 1.5083893420003578
7.211412058237392 1328.9434306661876 1.6754851170794818
7.216639613190808 1642.782510001303 1.8629119620641157
7.221867168144224 2017.7953689816086 2.061787933708654
7.227094723097641 2404.1708136990655 2.2482580775695644
7.232322278051057 2705.37300210128 2.380379784727683
7.237549833004473 2877.2188921506067 2.452130424307024
7.242777387957889 2832.281605374558 2.430355416731009
7.248004942911305 2620.3800864560803 2.3367077924084567
7.253232497864722 2289.4927551389815 2.183437302426304
7.258460052818138 1896.2922277190075 1.9871645466254442
7.263687607771554 1521.1721852175594 1.7780874050314288
7.26891516272497 1194.4624204598715 1.574724426920399
7.274142717678386 943.0059782728981 1.4005728819440315
7.279370272631803 753.9743124806419 1.2524723302876493
7.284597827585219 612.9651550297739 1.1306090652322895
7.289825382538635 525.4447535047591 1.0485086858704793
7.295052937492051 469.82122191703786 0.9947629341453554
7.300280492445467 432.29964598936573 0.9574665882089933
7.305508047398884 402.40830548167224 0.9245305677568034
7.3107356023523 384.87453520575076 0.9042377195008694
7.315963157305716 373.12090499705914 0.8923610646678335
7.321190712259132 362.75001977503973 0.8822699793244458
7.326418267212548 357.6423503510513 0.8782874039860443
7.331645822165965 352.8055721960295 0.8717448889347498
7.336873377119381 346.1446428344751 0.8638699303872993
7.342100932072797 339.28657492788005 0.853992973148242
7.347328487026213 335.256205656141 0.8488746380529764
7.352556041979629 328.008688433835 0.8396623106085349
7.357783596933046 324.95469037934237 0.8342775665358897
7.363011151886462 325.7532884828151 0.8352284239578655
7.368238706839878 328.8068402995541 0.8407036058847202
7.373466261793294 335.4199455059724 0.8494746625567177
7.37869381674671 334.71090876052926 0.8500585714542591
7.383921371700127 331.4369649739918 0.8453461224109985
7.389148926653543 328.28148908523036 0.8423309313450842
7.394376481606959 324.6554189187787 0.8377036445811853
7.399604036560375 326.63386059518433 0.840218066681258
7.4048315915137914 326.21492773501257 0.837248789512411
7.410059146467208 323.6581079958546 0.83365313182911
7.415286701420624 325.31467403768323 0.8376769349245712
7.42051425637404 327.55192506280764 0.8389464382994581
7.425741811327456 329.30593429156534 0.8422016128538722
7.4309693662808725 330.94051954430375 0.8414172933645545
7.436196921234289 333.72947327268145 0.8449987431063475
7.441424476187705 335.6551546582438 0.8468244978931369
7.446652031141121 339.53394548844074 0.8493513739161547
7.451879586094537 344.019629639962 0.8550422580645809
7.4571071410479535 350.59192735153533 0.8603309780443775
7.46233469600137 355.2657969763828 0.8651361702302386
7.467562250954786 359.9629104567421 0.8713229244967927
7.472789805908202 365.95501504351967 0.8787281711391551
7.478017360861618 372.56762358587986 0.8863425692783979
7.4832449158150345 380.60071497125267 0.892848999076846
7.488472470768451 392.4260419880249 0.9034684571568495
7.493700025721867 402.6835033120533 0.9127406023826444
7.498927580675283 417.7298708755353 0.926444560154324
7.504155135628699 434.5264929620126 0.9423015008670441
7.5093826905821155 451.2643078230512 0.9578191984736316
7.514610245535532 468.4249631607258 0.973651536048898
7.519837800488948 486.06572411775494 0.9913627575473177
7.525065355442364 501.3997209046827 1.0069110272445791
7.53029291039578 508.86608928565954 1.0143344849769529
7.5355204653491965 511.76608843647836 1.0171024929608348
7.540748020302613 514.5246597718469 1.0194496391865768
7.545975575256029 510.9748013179086 1.0151170501125353
7.551203130209445 506.4003853868148 1.0105686825208915
7.556430685162861 499.5691112690014 1.0037154614172399
7.5616582401162775 490.01080571021316 0.9943761816774584
7.566885795069694 477.13786947697025 0.9812067475315555
7.57211335002311 466.5385877060886 0.9707961236524799
7.577340904976526 456.4588765225974 0.9597393605562056
7.582568459929942 447.38948200565875 0.948322081365079
7.5877960148833585 439.8998256589287 0.9412060366581831
7.593023569836775 431.5018722095489 0.9326506555748406
7.598251124790191 428.23088787050176 0.9299427450941645
7.603478679743607 423.1480994988841 0.9250944685189323
7.608706234697023 424.72443913432295 0.9271624487276457
7.6139337896504395 423.781034121528 0.9257282527378695
7.619161344603856 424.01751977029414 0.9253828938396895
7.624388899557272 424.56370334818604 0.924630756996979
7.629616454510688 425.4000150312929 0.9266484273556926
7.634844009464104 427.1105306497314 0.9289396053080939
7.6400715644175206 427.59737743706705 0.9288808784406818
7.645299119370937 433.1054311888669 0.9336240523106245
7.650526674324353 446.95919566903666 0.9449667043665507
7.655754229277769 459.5565784144437 0.9572784072929715
7.660981784231185 471.67006585228245 0.9691811363035727
7.666209339184602 482.1209836319085 0.9787219108694747
7.671436894138018 490.2496770582211 0.9871086145619082
7.676664449091434 501.0086640715767 0.9958369118699193
7.68189200404485 506.40149775857157 0.9988308165554177
7.687119558998266 513.04348730846 1.0043098668781463
7.692347113951683 518.2439622927458 1.0083962702017524
7.697574668905099 519.5943715804974 1.0109339722414121
7.702802223858515 522.5370142030663 1.013991262321777
7.708029778811931 522.095013898658 1.0135126649141042
7.713257333765347 519.549380246428 1.0092260670969024
7.718484888718764 510.3823324600748 1.0002544356416603
7.72371244367218 498.6899094461056 0.9899825790328928
7.728939998625596 490.0527381523664 0.9812825350223494
7.734167553579012 485.22044053680554 0.9762817257441678
7.739395108532428 483.3748072151097 0.973860763250332
7.744622663485845 483.2174065243095 0.9729437074603745
7.749850218439261 486.84808862638977 0.9768366955376847
7.755077773392677 489.41270638498514 0.9785386521369854
7.760305328346093 489.2641678826459 0.9790051328571053
7.765532883299509 487.72595662221994 0.9782574079537091
7.770760438252926 483.36428579599277 0.9735330888863452
7.775987993206342 481.21700759985947 0.9713528096956754
7.781215548159758 475.88213723894995 0.9645064035162255
7.786443103113174 466.64246178050996 0.9537944474247825
7.79167065806659 462.6256752113627 0.9516588500314668
7.796898213020007 453.0667354251207 0.9414301390787319
7.802125767973423 442.3186889680344 0.9306615157754105
7.807353322926839 434.4206504526203 0.9225949767813979
7.812580877880255 427.10596721567083 0.9141005589266801
7.817808432833671 424.9571484678194 0.9117480353929238
7.823035987787088 423.30170984070685 0.9086696541533019
7.828263542740504 418.1632690235083 0.9026888912194149
7.83349109769392 414.8355334158374 0.8980241802922097
7.838718652647336 411.151726476345 0.8942527884159702
7.8439462076007525 409.94127966945973 0.8936121230361853
7.849173762554169 415.93833203479295 0.899888685168328
7.854401317507585 418.3392699164718 0.9022090963879152
7.859628872461001 419.8688835358706 0.902736874161872
7.864856427414417 420.94845995065583 0.9015316721231997
7.8700839823678335 420.1945293362073 0.9009657844738977
7.87531153732125 423.341234161766 0.9038673103540598
7.880539092274666 429.5334407483662 0.9101282774857187
7.885766647228082 435.3494357890959 0.9160564327355682
7.890994202181498 439.0981003296794 0.9198389614106971
7.8962217571349145 443.90118544036466 0.9245948602665512
7.901449312088331 447.3484513913061 0.9265638280978387
7.906676867041747 448.6927951930161 0.928009481790938
7.911904421995163 450.63683909474383 0.9312931542592119
7.917131976948579 454.69976784693824 0.9354904304792925
7.9223595319019955 460.8631906081859 0.9402541423177502
7.927587086855412 467.7327684842707 0.945667989125605
7.932814641808828 472.3230489885789 0.9493635534826842
7.938042196762244 476.3990965244982 0.9535785326225945
7.94326975171566 481.15500295572076 0.9579586418774688
7.9484973066690765 487.9400356716227 0.9628890216010628
7.953724861622493 496.1337686944669 0.9693632489305626
7.958952416575909 509.6887346592468 0.9819614390186162
7.964179971529325 520.2466500884586 0.9918615627087725
7.969407526482741 530.4476166579941 1.000743830649854
7.9746350814361575 537.5025961948617 1.0066563040956613
7.979862636389574 545.5962686339775 1.01402659448158
7.98509019134299 552.6693988198251 1.0198873375042568
7.990317746296406 561.9092470357191 1.0287460920426523
7.995545301249822 571.6283161445925 1.0371871973781515
8.000772856203238 577.4332401954698 1.0400877911463582
8.006000411156654 579.4492602961265 1.0405502529314876
8.01122796611007 584.6405632718286 1.0456086815896921
8.016455521063486 586.8457451345753 1.0470785795119808
8.021683076016902 589.7746308968823 1.0500295699536537
8.026910630970319 595.6371109050382 1.054118035305174
8.032138185923735 603.6628104793208 1.0621424106543484
8.037365740877151 610.3308181398877 1.0673087987232053
8.042593295830567 622.1018553487398 1.0766816602981253
8.047820850783983 626.8886682218841 1.0806075973871574
8.0530484057374 639.0752694068054 1.0908384328312
8.058275960690816 648.9071535946823 1.0987323308501384
8.063503515644232 657.7706921931407 1.1063988790658386
8.068731070597648 667.7072746016828 1.1139747348738342
8.073958625551064 671.7568007121109 1.1170069296685563
8.07918618050448 675.9596881532361 1.1204740022903148
8.084413735457897 683.8941099987215 1.1266068885964982
8.089641290411313 690.5618173346022 1.132089786886397
8.09486884536473 698.9170669800693 1.137396120571501
8.100096400318145 705.6172333853424 1.1425579481606518
8.105323955271562 703.2562235405688 1.1395604009164249
8.110551510224978 703.5111999173853 1.1386251066965911
8.115779065178394 702.4739235219361 1.1365451958744337
8.12100662013181 700.5090600965021 1.1341122762274725
8.126234175085226 700.0520314404321 1.1329421177689136
8.131461730038643 695.8033825980165 1.1296112178960838
8.136689284992059 699.5640622152561 1.1313648109144838
8.141916839945475 705.94266244037 1.136835424405227
8.147144394898891 717.7019822588071 1.1460002994330307
8.152371949852308 734.8745750911329 1.1594958853125443
8.157599504805724 752.3523346056338 1.1730910887861612
8.16282705975914 770.7054121995266 1.186746104507902
8.168054614712556 784.472928351781 1.1967511297453108
8.173282169665972 794.9046969208001 1.203626522907229
8.178509724619389 798.4980198724008 1.2057629722819365
8.183737279572805 798.7495631655141 1.2053335355151393
8.188964834526221 791.6876398522539 1.1992877926111294
8.194192389479637 785.9496009705522 1.1944333736610442
8.199419944433053 776.727804103617 1.1871932293367933
8.20464749938647 765.3903000428245 1.1778629910447111
8.209875054339886 752.3561720561922 1.1681601134081603
8.215102609293302 734.5917869938972 1.1538782201874216
8.220330164246718 720.597412622055 1.1419381696712827
8.225557719200134 706.0307216588884 1.1303867714648774
8.23078527415355 698.1111430079118 1.1239640094020265
8.236012829106967 690.5241733609215 1.1178563922373514
8.241240384060383 683.1219963648334 1.1111230051940777
8.2464679390138 676.4081170245561 1.1060951076320336
8.251695493967215 669.0757434899862 1.0998213997071806
8.256923048920632 662.3611163061278 1.0937154425247546
8.262150603874048 657.1762408544403 1.0882277564534864
8.267378158827464 653.0313853616472 1.0853136994006636
8.27260571378088 649.8519460644219 1.0815607048660292
8.277833268734296 649.0400561234762 1.0801245595256341
8.283060823687713 651.2888708905529 1.0817420816761771
8.288288378641129 652.1343940620244 1.0829558256629261
8.293515933594545 652.0437640190466 1.0834020587654378
8.298743488547961 650.4628835179991 1.0812827850516504
8.303971043501377 656.5741306141254 1.0861139833843485
8.309198598454794 661.9900537576918 1.090257893729268
8.31442615340821 670.3097570321564 1.0972316190114135
8.319653708361626 678.9795760554857 1.1026416030173627
8.324881263315042 681.6839855656575 1.1029708328627172
8.330108818268458 684.2736964171739 1.1042077500477085
8.335336373221875 687.0047162458425 1.1071269012666827
8.34056392817529 693.6992823586831 1.113088163721239
8.345791483128707 699.7048190572907 1.1176123975549337
8.351019038082123 704.6812555726723 1.1204782952445482
8.35624659303554 711.83836063081 1.1250177053599728
8.361474147988956 714.9278445468142 1.1272119527367368
8.366701702942372 717.9234970058402 1.1290924549560188
8.371929257895788 726.8414784182321 1.1354205712434287
8.377156812849204 731.7766006063273 1.1387960197341869
8.38238436780262 740.7475306115559 1.1460176039128898
8.387611922756037 742.4661815866704 1.1474156095636197
8.392839477709453 744.5804781473295 1.1486958083655876
8.398067032662869 738.5909720784189 1.1448109249866085
8.403294587616285 730.0947507078088 1.137853932907565
8.408522142569701 721.5710924287265 1.1306168950338027
8.413749697523118 708.9313946068538 1.1187875975624044
8.418977252476534 697.7113740050106 1.1099481964048625
8.42420480742995 687.4035588050211 1.1012341491349835
8.429432362383366 676.5489220711141 1.092729358172894
8.434659917336782 666.1375696469655 1.0841820278199652
8.439887472290199 659.9154988712304 1.0787086693530943
8.445115027243615 648.6578996901972 1.0694316318417163
8.450342582197031 641.1904262765379 1.062448757264594
8.455570137150447 631.618920774002 1.0530089408716328
8.460797692103863 622.2609329644292 1.0443936482431626
8.46602524705728 617.5960314982782 1.0401099403578957
8.471252802010696 608.7803450637939 1.0335834763000524
8.476480356964112 604.3234866957496 1.030246027307599
8.481707911917528 600.2542496173342 1.0266665970113062
8.486935466870944 593.9379040175631 1.0210752516180306
8.49216302182436 590.7031646788847 1.0176339338358567
8.497390576777777 591.6154551846868 1.0176882287656943
8.502618131731193 589.0054253602672 1.0150024192381155
8.50784568668461 584.3530803605006 1.0105536409527422
8.513073241638025 578.3975815085272 1.0053014524654487
8.518300796591442 569.3347727744501 0.9973043206508545
8.523528351544858 562.3049211114753 0.9911782242329716
8.528755906498274 557.1024705885442 0.9857333473352762
8.53398346145169 553.9852574834587 0.9819807768642248
8.539211016405106 547.4730085482865 0.9757565597257692
8.544438571358523 545.7759788342423 0.9736498365869896
8.549666126311939 541.1950036292509 0.969449337419887
8.554893681265355 542.1280916778637 0.9711347615816082
8.560121236218771 542.1879933778624 0.9703517345330692
8.565348791172188 546.6619377753908 0.9744373883645255
8.570576346125604 551.5101741947215 0.9774928989570396
8.57580390107902 555.4793297597251 0.9802156306963087
8.581031456032436 558.5462526458651 0.9825445051298058
8.586259010985852 560.3452843195978 0.9839666988549659
8.591486565939269 560.8101958401612 0.9848151362997736
8.596714120892685 565.1924511609664 0.9879640800479421
8.601941675846101 567.4903292764975 0.9891552903654138
8.607169230799517 570.0211187976602 0.9913093024447855
8.612396785752933 568.4801300014395 0.989974841115623
8.61762434070635 567.4243564495526 0.9890586723335931
8.622851895659766 563.4221091850916 0.9849887677321276
8.628079450613182 566.8085130788222 0.9875577436779811
8.633307005566598 569.1541036524131 0.9896380366314581
8.638534560520014 570.6981828780257 0.9912205666440389
8.64376211547343 573.8031323049341 0.9938420055174066
8.648989670426847 574.4833612960391 0.9930793569506048
8.654217225380263 575.0929216212163 0.9931324321987351
8.65944478033368 580.2815965663792 0.9971938030231012
8.664672335287095 586.4475439997824 1.0022883283744946
8.669899890240512 594.0985576035557 1.007770782325815
8.675127445193928 604.8925200665009 1.0164509574137954
8.680355000147344 615.2452718205386 1.0232856739955118
8.68558255510076 625.560830164528 1.032566153582474
8.690810110054176 637.2158035106954 1.0418317008501166
8.696037665007593 644.043285021239 1.0473333260209874
8.701265219961009 658.1878889115848 1.0580017389208696
8.706492774914425 670.7568608721356 1.0677663068470928
8.711720329867841 677.5380111669776 1.0730108037951058
8.716947884821257 682.5941681213385 1.0759322057419676
8.722175439774674 684.1149393596174 1.0766030320763857
8.72740299472809 681.5457888918306 1.074330431689087
8.732630549681506 683.7592795371189 1.0756969143741792
8.737858104634922 681.4214909925863 1.0743944944799346
8.743085659588338 686.4567260222759 1.0798535926259916
8.748313214541755 688.6397932364116 1.0827996395861845
8.75354076949517 684.4607751235466 1.0798615426891618
8.758768324448587 677.8380309066893 1.0734386466350465
8.763995879402003 663.4538315603534 1.0614429917715382
8.76922343435542 652.8031017320308 1.0514307051058518
8.774450989308836 643.9760060652943 1.043463385632849
8.779678544262252 632.5211311660863 1.0322663254640851
8.784906099215668 626.7635271334977 1.026569327809443
8.790133654169084 623.3636660656109 1.0243728683837785
8.7953612091225 615.956319103582 1.018333042452947
8.800588764075917 607.6649473223122 1.0119872270995636
8.805816319029333 596.482630221174 1.0030126654539921
8.811043873982749 587.4628724364813 0.9954723424150311
8.816271428936165 579.7403872676151 0.9874364578703922
8.821498983889581 575.9042015749503 0.9831078221292515
8.826726538842998 575.9659115762051 0.982984885481223
8.831954093796414 571.9721879590957 0.9793470021652276
8.83718164874983 568.9093367913879 0.9765338925990681
8.842409203703246 565.1045020746257 0.9733968128007137
8.847636758656662 560.5334100779187 0.9686754474709128
8.852864313610079 557.2376692246575 0.9649972727208836
8.858091868563495 558.397186200941 0.9656642808269699
8.863319423516911 557.5352634952761 0.9652956447017866
8.868546978470327 557.9393956494274 0.9660616930118644
8.873774533423743 557.708552856005 0.965270773327956
8.87900208837716 553.246382256417 0.9613685188632203
8.884229643330576 551.2108334671618 0.9588713063237191
8.889457198283992 551.1066979716255 0.9580940194572868
8.894684753237408 551.2024500076773 0.958503638516841
8.899912308190824 555.3453510169506 0.9631622376840238
8.90513986314424 554.340889286354 0.9620150765774942
8.910367418097657 557.1688965493181 0.9643655219237455
8.915594973051073 560.5426048077503 0.9658889035794388
8.92082252800449 564.2034293885058 0.9682727485603889
8.926050082957905 566.4707751554333 0.9702743089535483
8.931277637911322 567.4813853555974 0.9707842531880371
8.936505192864738 565.1124205513948 0.9669703937770433
8.941732747818154 565.135372042031 0.9658732291810839
8.94696030277157 567.6320264574359 0.9667863722628891
8.952187857724986 573.1709845067522 0.9718228858517435
8.957415412678403 575.8715575887944 0.9743605267425641
8.962642967631819 582.58010742159 0.980181616539939
8.967870522585235 585.1972966198448 0.9820785242989941
8.973098077538651 587.0027506206709 0.9830099036146572
8.978325632492067 589.5245725147109 0.9849533868558651
8.983553187445484 591.9105470772166 0.9864359109187524
8.9887807423989 597.0092833326672 0.9900107391053664
8.994008297352316 600.8567335997213 0.9930791576810094
8.999235852305732 603.0867268070166 0.9948679120612232
9.004463407259149 607.735589194448 0.9979519502955055
9.009690962212565 612.5257930876246 1.0015809136703882
9.014918517165981 618.8790529909223 1.0063002054901657
9.020146072119397 632.0647789036603 1.016688299383567
9.025373627072813 642.8313060599984 1.0243157300185473
9.03060118202623 653.3998352336366 1.0318461894796056
9.035828736979646 667.2183811935352 1.0425296912833524
9.041056291933062 681.8927281813244 1.0539308411341306
9.046283846886478 701.716958975252 1.0691013536295226
9.051511401839894 719.5023059034248 1.0822450663341898
9.05673895679331 737.4776898857208 1.0943244102548615
9.061966511746727 756.5392911274715 1.1074587712501434
9.067194066700143 782.6756216533854 1.1260588295225618
9.07242162165356 807.8660471118927 1.143891526764938
9.077649176606975 830.1449297002326 1.1587033432124336
9.082876731560392 845.3427877194581 1.1689119369137615
9.088104286513808 856.9671053583604 1.1773086896768887
9.093331841467224 862.9829665259448 1.1809012898978126
9.09855939642064 864.9317896316938 1.1816939326036644
9.103786951374056 863.2683481552098 1.1787136321294882
9.109014506327473 856.3566939317205 1.173092426852791
9.114242061280889 850.0638677774973 1.1690139722350161
9.119469616234305 847.6392645229722 1.1667255836272015
9.124697171187721 844.6131354708796 1.1640260554036863
9.129924726141137 844.5002252691332 1.163791041668014
9.135152281094554 846.1279206157706 1.1659476961489215
9.14037983604797 857.4529116645141 1.174361774572376
9.145607391001386 878.1678606996832 1.1874590252121926
9.150834945954802 904.6626712886426 1.2047426868649853
9.156062500908218 936.0729373184685 1.2256236846669044
9.161290055861635 973.626212429961 1.2599669876658746
9.16651761081505 1012.1803780964556 1.2913953590597902
9.171745165768467 1048.0093872814805 1.3193827297890208
9.176972720721883 1069.5821251940858 1.336479988241056
9.1822002756753 1073.6548625885457 1.3411969708152636
9.187427830628716 1073.5575908874926 1.3441414334180797
9.192655385582132 1062.5425931509885 1.3402424981135619
9.197882940535548 1056.516805106458 1.3398528416432527
9.203110495488964 1045.005355140831 1.3348613478254565
9.20833805044238 1033.4393436313671 1.3299779070435718
9.213565605395797 1022.4818378898317 1.3239630782408434
9.218793160349213 1008.5623105778212 1.3171574784928965
9.224020715302629 1001.796317454728 1.3145585547829661
9.229248270256045 999.3334890327662 1.3144301576415989
9.234475825209461 991.8812836691626 1.3108932306315213
9.239703380162878 989.1454108778538 1.3102462600676053
9.244930935116294 988.0935198046509 1.3103895483224286
9.25015849006971 992.5680001475305 1.3151341864057307
9.255386045023126 1000.0689020237157 1.3211622341610947
9.260613599976542 1013.1670436948983 1.3310673142608642
9.265841154929959 1025.3742326983133 1.342084698068932
9.271068709883375 1036.0709389648364 1.349893616931176
9.276296264836791 1052.7548353778348 1.3621603627855199
9.281523819790207 1070.3209087771074 1.3745985405289995
9.286751374743623 1087.9611509728131 1.3870560162671552
9.29197892969704 1103.7031646625207 1.3991285900840837
9.297206484650456 1112.3273458308129 1.4061497325537131
9.302434039603872 1105.234435042662 1.4018013927342272
9.307661594557288 1088.3996186283248 1.3929574442234338
9.312889149510704 1053.4181565789208 1.371447880402093
9.31811670446412 1011.5078534465637 1.345316075118863
9.323344259417537 964.8204555633091 1.3159811599419027
9.328571814370953 915.0695300411949 1.2834747192255933
9.33379936932437 864.4548489434458 1.2482747774939078
9.339026924277785 815.5100273955024 1.2131914082261173
9.344254479231202 770.7464218909302 1.1794060089099765
9.349482034184618 740.6563035664482 1.1568312355053834
9.354709589138034 716.3230425695953 1.138302645938
9.35993714409145 700.4188764038167 1.1271292127709096
9.365164699044866 690.7778167580656 1.120601362578932
9.370392253998283 680.3595168664442 1.1132000816006222
9.375619808951699 671.7891250300668 1.10667038361403
9.380847363905115 664.8406431851242 1.1015573444139302
9.386074918858531 657.7484091160164 1.0970666203536168
9.391302473811947 656.3301700671578 1.0973804001417875
9.396530028765364 655.5114348519872 1.0969651170863663
9.40175758371878 651.8916596592359 1.0951274716647728
9.406985138672196 655.145395739926 1.097853504922148
9.412212693625612 657.646480977205 1.0986719709095407
9.417440248579029 652.9842432304473 1.0828902369525146
9.422667803532445 650.7543203072712 1.0754030985603396
9.427895358485861 646.1890333001995 1.0685291874257437
9.433122913439277 641.6884681597783 1.061997225453013
9.438350468392693 641.4903482037547 1.0599910534910313
9.44357802334611 639.2511014317647 1.056042873927882
9.448805578299526 638.7465743956922 1.0536259815698596
9.454033133252942 635.4294628647159 1.0488204861030177
9.459260688206358 637.4764042453395 1.0491162244342251
9.464488243159774 637.0225558873024 1.0479264692744044
9.46971579811319 635.6973839340051 1.0450037564984669
9.474943353066607 633.7955465278757 1.0411390324933067
9.480170908020023 633.6126760812874 1.0392749748625743
9.48539846297344 635.0046831227684 1.0385693379870082
9.490626017926855 635.248801042998 1.0374070356297593
9.495853572880272 635.2937920098503 1.037261793222204
9.501081127833688 634.9882129794877 1.036340705128611
9.506308682787104 631.9557164425463 1.0329064973341062
9.51153623774052 626.9162821473499 1.027199948437215
9.516763792693936 624.6905026087848 1.0242395021100512
9.521991347647353 627.2858593236353 1.0245693155257944
9.527218902600769 630.7373604127117 1.0263655764032191
9.532446457554185 633.5504799486869 1.027987371830313
9.537674012507601 634.5854768187808 1.028631522292592
9.542901567461017 636.5779941664849 1.0290545480496656
9.548129122414434 638.7845988914239 1.0301128982144057
9.55335667736785 641.8488272414227 1.0315091267963248
9.558584232321266 642.3189257676421 1.0312121884652978
9.563811787274682 641.9510805356405 1.0306724108058476
9.569039342228098 640.1223823983081 1.0282499330605381
9.574266897181515 633.5398470547561 1.0218726881200555
9.57949445213493 633.6607962306384 1.0204443291087137
9.584722007088347 631.8583671200396 1.017446660316396
9.589949562041763 632.4783403495198 1.0172623630401751
9.59517711699518 631.5957394377679 1.0164802824816423
9.600404671948596 631.8796661182478 1.0181395614129218
9.605632226902012 630.4227215270104 1.0161389846058786
9.610859781855428 631.3583029088724 1.0157687933035033
9.616087336808844 631.0848788984665 1.014200075527313
9.62131489176226 633.6321123420669 1.0152636525734091
9.626542446715677 634.7814746799215 1.015853503836044
9.631770001669093 637.5968451706426 1.0183217819578656
9.636997556622509 637.786915126341 1.0177339773932812
9.642225111575925 639.4504534594707 1.019098396068924
9.647452666529341 639.3784836583935 1.0188478183371943
9.652680221482758 637.8314057232799 1.0176367127414667
9.657907776436174 636.5358183290292 1.014214577368525
9.66313533138959 636.8803764269529 1.012792815016462
9.668362886343006 640.6448198393873 1.0160928109775582
9.673590441296422 641.6087299244473 1.018192045575896
9.678817996249839 641.5900585071334 1.0170705671288494
9.684045551203255 636.341551884475 1.0115611342789812
9.689273106156671 637.3998390686321 1.0103675712110398
9.694500661110087 640.5306793461683 1.0116190476053064
9.699728216063503 645.7045141938222 1.0161418435302598
9.70495577101692 644.7660271953133 1.0147961954689282
9.710183325970336 647.6755061866339 1.017069419973257
9.715410880923752 649.6144150601062 1.0169620738474887
9.720638435877168 648.6991287883203 1.0159866760458893
9.725865990830584 647.9546644506663 1.0154968212242472
9.731093545784 643.2021642384628 1.011068316096277
9.736321100737417 642.5337558468443 1.009994225221003
9.741548655690833 650.5507699374771 1.0158824780683084
9.74677621064425 656.5532239622399 1.0191690164163274
9.752003765597665 660.3868613976773 1.021307860950983
9.757231320551082 658.6815167406942 1.019915885124272
9.762458875504498 657.4234499917243 1.0192396087959619
9.767686430457914 660.0907648470732 1.0218651317674068
9.77291398541133 661.6622774275452 1.022423153936626
9.778141540364746 661.8417923980809 1.0199405726159778
9.783369095318163 661.0557507055929 1.0184039840995305
9.788596650271579 660.8236873560215 1.0182867779779317
9.793824205224995 663.1437839893711 1.021448666716991
9.799051760178411 667.4961790916255 1.02391214216717
9.804279315131827 668.356273756678 1.0230197840442101
9.809506870085244 665.6613965706371 1.0194940059771183
9.81473442503866 665.1520195902073 1.0189866628208217
9.819961979992076 665.1742390993925 1.018190929515342
9.825189534945492 666.4547370514853 1.0189706369199187
9.830417089898909 670.3371908653858 1.021446581871974
9.835644644852325 671.6074010907884 1.0206813881204684
9.840872199805741 674.8350574818311 1.0221331207559612
9.846099754759157 678.1864451427406 1.024340058900024
9.851327309712573 680.5783487133733 1.0269611046597993
9.85655486466599 681.0706540078673 1.027430515091263
9.861782419619406 681.3949411648646 1.0276604396556452
9.867009974572822 683.406294135006 1.0271238685739121
9.872237529526238 689.1702025946184 1.0309506741181735
9.877465084479654 694.0395776958528 1.034426091881512
9.88269263943307 699.2745420728363 1.0383140941652753
9.887920194386487 703.9724250238205 1.041250138352807
9.893147749339903 706.1520373896312 1.0426549188769174
9.89837530429332 709.1013239849275 1.0442210900466202
9.903602859246735 708.7434229750091 1.0436414457829573
9.908830414200152 710.2970126122589 1.0438177894149123
9.914057969153568 712.2207220682377 1.043602233376607
9.919285524106984 716.5333267173587 1.0461117517751515
9.9245130790604 720.035254927628 1.0485062945595154
9.929740634013816 725.9576912041746 1.053487680926207
9.934968188967233 731.0776184022562 1.0568742727396117
9.940195743920649 731.9492882995736 1.0571928770292338
9.945423298874065 734.690378583337 1.0583335357288068
9.950650853827481 740.037732150374 1.061685751912323
9.955878408780897 746.6512718309338 1.066266641287945
9.961105963734314 748.7418487186661 1.0681457954545865
9.96633351868773 745.280640783637 1.065520116450237
9.971561073641146 740.3047195163623 1.0608954715208996
9.976788628594562 742.2826798689529 1.0611640197676433
9.982016183547978 739.0774661940914 1.058005264638542
9.987243738501395 737.6669992356832 1.055711950157828
9.99247129345481 734.9283407853402 1.052776101366474
9.997698848408227 731.7991418036368 1.0505379222743332
10.002926403361643 730.7940868249159 1.0495465248056743
10.00815395831506 722.4683605747047 1.0428937792279587
10.013381513268476 713.5882121778172 1.0359092640818004
10.018609068221892 709.4304419737583 1.0320299640098132
10.023836623175308 706.3766790892813 1.029697844196387
10.029064178128724 704.6140761024769 1.02793139446839
10.03429173308214 705.8150620873387 1.0292138504891644
10.039519288035557 705.9961464860394 1.0287740174653561
10.044746842988973 708.1102982489556 1.0304889583971673
10.049974397942389 708.3706717256349 1.0309566390090557
10.055201952895805 704.1126144233513 1.0276947365777513
10.060429507849221 701.234619427915 1.024832332366265
10.065657062802638 697.4851651196635 1.0221678097297366
10.070884617756054 696.4958496619126 1.0212403030532704
10.07611217270947 693.0143660871662 1.018857545040566
10.081339727662886 690.2219252907349 1.0161893221484188
10.086567282616302 687.4039065280633 1.0139114599325643
10.091794837569719 684.4926414161224 1.0107368593830475
10.097022392523135 681.974294794196 1.0078639984487272
10.102249947476551 688.1597865666014 1.011813722772629
10.107477502429967 689.2257985580367 1.0114709030845062
10.112705057383383 688.3716858803487 1.0103402129122994
10.1179326123368 684.5646589420797 1.007847278775655
10.123160167290216 679.5215398871572 1.0049488844219243
10.128387722243632 678.4918549454344 1.0038747453603938
10.133615277197048 680.3439224583569 1.0045569318443055
10.138842832150464 681.9475230834249 1.0048374267315747
10.14407038710388 683.3467100997883 1.0058380160381313
10.149297942057297 684.5690617536216 1.0069088910292958
10.154525497010713 686.0001044897432 1.0081333849848744
10.15975305196413 685.2074497581044 1.0075209734009511
10.164980606917545 684.4723663941863 1.0063949314967842
10.170208161870962 685.3932744399367 1.0065051241630771
10.175435716824378 686.0959813146367 1.0067871633660033
10.180663271777794 685.4687962873624 1.0049693569985751
10.18589082673121 690.1507925552594 1.0074906400237293
10.191118381684626 687.182035816453 1.005325730023113
10.196345936638043 685.6390679886989 1.0031089483138054
10.201573491591459 684.0684427872254 1.0020298503289984
10.206801046544875 679.4098685226138 0.9987853562332999
10.212028601498291 678.4357031879116 0.9981127611409693
10.217256156451707 680.7132422570614 0.999268174967637
10.222483711405124 687.3462777530495 1.0048345299072634
10.22771126635854 692.0337285047415 1.0079864210751592
10.232938821311956 696.6058220586441 1.0113587413152532
10.238166376265372 694.1403483128049 1.008463655472095
10.243393931218788 694.1047198090183 1.0093323828976408
10.248621486172205 691.5649285665029 1.0069656063582408
10.253849041125621 691.7828195987676 1.0072005474701107
10.259076596079037 687.1650711201333 1.0030513975244517
10.264304151032453 686.3082212079227 1.00222571348556
10.26953170598587 683.6467417641144 0.9993409938938864
10.274759260939286 680.7008532485065 0.9969721532589259
10.279986815892702 681.3523020555846 0.9974019185561089
10.285214370846118 679.2827397320306 0.9956412451468584
10.290441925799534 681.190703546974 0.9966595402198863
10.29566948075295 680.0912991057129 0.9955440898163432
10.300897035706367 677.792244738157 0.9928218298660699
10.306124590659783 680.080691191865 0.9934954363158913
10.3113521456132 673.8674881113615 0.9890336540800069
10.316579700566615 673.7242266679427 0.9897769753095305
10.321807255520032 668.2975870274828 0.9856409934155631
10.327034810473448 666.7942228599437 0.9848556282498754
10.332262365426864 665.3700743525233 0.9834349827457528
10.33748992038028 668.7310861248004 0.9854107409469216
10.342717475333696 668.0143211434273 0.9838581769201057
10.347945030287113 670.1524697256723 0.9847210201643015
10.353172585240529 673.8366068888428 0.9875144369335078
10.358400140193945 673.3817490202408 0.9860837786639807
10.363627695147361 675.159512281246 0.985636394435108
10.368855250100777 677.9490205166084 0.987736764728212
10.374082805054194 680.39951250795 0.9886699744383972
10.37931036000761 680.0222499403466 0.9879535293155034
10.384537914961026 676.1837413647523 0.9851928961639991
10.389765469914442 677.3645186386784 0.9862994410365125
10.394993024867858 678.9385075839195 0.9874938016703181
10.400220579821275 677.4058575718458 0.9864353848613769
10.40544813477469 671.7029152922678 0.9814602273864119
10.410675689728107 666.0908384193073 0.9772041549973848
10.415903244681523 662.8865037172847 0.9748952804161589
10.42113079963494 661.51602733079 0.9733722129894306
10.426358354588356 653.793506864892 0.9677883576698315
10.431585909541772 648.4619784384884 0.9638562564967034
10.436813464495188 644.6034024388563 0.9616958361961676
10.442041019448604 635.9262785040665 0.954950454564063
10.44726857440202 625.1861162899348 0.9453606173288213
10.452496129355437 614.5165749581582 0.9355631029613158
10.457723684308853 611.125596938312 0.9328676626199536
10.462951239262269 612.8633719462637 0.9344706346801139
10.468178794215685 612.8840328000347 0.9358533228462734
10.473406349169101 605.6397753775111 0.9306821927028975
10.478633904122518 598.8979318068225 0.9249963232660284
10.483861459075934 596.1348670827587 0.9218334725960394
10.48908901402935 592.1688158196371 0.9184046869235306
10.494316568982766 589.564175142403 0.915227140173239
10.499544123936182 581.8048040345432 0.9085384240169512
10.504771678889599 574.0625976231631 0.9026705865400491
10.509999233843015 574.4112446712531 0.9041277876307093
10.515226788796431 577.512974226629 0.9061709854118613
10.520454343749847 574.8119501718586 0.9032474810352702
10.525681898703263 571.106528011481 0.898812248236304
10.53090945365668 564.8907220818263 0.893148776046673
10.536137008610096 566.3167047848044 0.8952389941511805
10.541364563563512 568.8550923551043 0.8981581292677143
10.546592118516928 572.5747976775167 0.9010906016595406
10.551819673470344 571.512076680114 0.8993718977075601
10.55704722842376 566.3966465547484 0.8946237124959041
10.562274783377177 562.7592010063944 0.8914259731569096
10.567502338330593 560.7618736144774 0.8897343231010321
10.57272989328401 561.0423859335585 0.8895592587382646
10.577957448237425 560.828775733343 0.8899298782087572
10.583185003190842 561.1267421319981 0.889817159381172
10.588412558144258 559.9723353652618 0.8881971331452764
10.593640113097674 556.4076347601554 0.8852295020289239
10.59886766805109 553.0407636334384 0.8818047661847833
10.604095223004506 545.3036053999658 0.8753184323302986
10.609322777957923 539.2124371273486 0.8704841371514063
10.614550332911339 536.566351052108 0.8682422750194815
10.619777887864755 535.8054124083087 0.8670913932970798
10.625005442818171 535.6958862862141 0.8669298955867942
10.630232997771587 531.9980113406904 0.8638223276887798
10.635460552725004 532.1802229428616 0.8640584367946782
10.64068810767842 533.3312562876847 0.8652261398597051
10.645915662631836 538.369859295191 0.8689538042423937
10.651143217585252 538.2978815400805 0.868844865595102
10.656370772538668 539.8407908625497 0.8693232802568335
10.661598327492085 535.6402061116125 0.8656505420648395
10.666825882445501 537.4543028876958 0.8670029284767867
10.672053437398917 535.6335573939134 0.8640521292477433
10.677280992352333 540.6918507261936 0.8682043422368528
10.68250854730575 543.6716885435206 0.8703336645461456
10.687736102259166 548.1555369953028 0.8736578132120043
10.692963657212582 550.7499382768505 0.8750404433123357
10.698191212165998 554.5255586188515 0.8775893369875576
10.703418767119414 557.4936914493848 0.8791481333145678
10.70864632207283 556.3518835734652 0.8781482234322648
10.713873877026247 560.5679941732116 0.8808598810025342
10.719101431979663 563.593458207974 0.8823542437733217
10.72432898693308 570.7076290631971 0.8872114308117167
10.729556541886495 581.6495060403105 0.8954870222670619
10.734784096839912 592.9007938995503 0.9051656628485071
10.740011651793328 599.3180761954914 0.9099027232003031
10.745239206746744 604.7880461771082 0.9133017573431819
10.75046676170016 611.9335591389994 0.9178182673890923
10.755694316653576 618.4962657009658 0.922140664874831
10.760921871606993 622.063992169887 0.9243549386448872
10.766149426560409 627.9191716603565 0.9290701811637587
10.771376981513825 628.390580291034 0.9291163180092692
10.776604536467241 626.903365433021 0.9279746652371745
10.781832091420657 627.1336878531123 0.9271221130460103
10.787059646374074 626.2797110562076 0.9261707301833207
10.79228720132749 621.6775489488862 0.9215960876765944
10.797514756280906 620.3214030044085 0.9206202437506628
10.802742311234322 617.9548725870699 0.9192311522199302
10.807969866187738 618.2646962107685 0.9197945351809667
10.813197421141155 623.1918010739805 0.9233015614401117
10.81842497609457 625.7854563484649 0.9251089564492236
10.823652531047987 630.571446143311 0.9284040816980643
10.828880086001403 637.969954084976 0.9330870118246339
10.83410764095482 643.709816747561 0.9371045535838418
10.839335195908236 658.9070682309427 0.9472601503083938
10.844562750861652 674.9875301660182 0.9588123387830271
10.849790305815068 696.562601742442 0.9736026793439302
10.855017860768484 726.2961317981335 0.9931228018937226
10.8602454157219 749.3965115982807 1.0087013101743498
10.865472970675317 770.0866582288091 1.021970006238734
10.870700525628733 777.0587751291994 1.0262706325918927
10.875928080582149 773.948161030691 1.0242994613851808
10.881155635535565 763.9444095315398 1.0167678548382657
10.886383190488981 750.3443491658523 1.007399942446326
10.891610745442398 729.3695606207476 0.9933044867023071
10.896838300395814 706.6001782633107 0.9758910694038133
10.90206585534923 683.6473437564852 0.9597142202141217
10.907293410302646 668.1974096878889 0.9486990553696629
10.912520965256062 652.0645803997637 0.937585733486409
10.917748520209479 637.3520658767037 0.9269525442889707
10.922976075162895 625.8794929283605 0.9187660993354002
10.928203630116311 617.2622290542284 0.9121143723948191
10.933431185069727 610.5126352161884 0.9069029061329204
10.938658740023143 605.0582504234213 0.9024834268876485
10.94388629497656 597.806895984313 0.8976626769505874
10.949113849929976 594.2600250706196 0.8950084855017895
10.954341404883392 587.6486440923832 0.8893680006751273
10.959568959836808 582.6830557483003 0.8849497660197952
10.964796514790224 579.3794168643228 0.882385787613322
10.97002406974364 575.5113228902171 0.8809751975888902
10.975251624697057 571.1807516085931 0.880054747513191
10.980479179650473 563.1671484844287 0.8757409638171926
10.98570673460389 555.1676075477897 0.8707027972287341
10.990934289557305 551.1751181823029 0.8684308896385917
10.996161844510722 546.6201278336338 0.8655156587246243
11.001389399464138 542.4644802712025 0.8621121762084772
11.006616954417554 538.7731453309606 0.8597353018002437
11.01184450937097 532.3416734179943 0.8554522979443087
11.017072064324386 529.8734722888325 0.8543954808257468
11.022299619277803 524.486147254188 0.8509078646955007
11.027527174231219 522.3401040565509 0.8497267655277316
11.032754729184635 521.4568265289753 0.8493307970132155
11.037982284138051 518.567458807783 0.8483216915744203
11.043209839091467 517.409947353223 0.847188988032606
11.048437394044884 518.4670390209421 0.8480276985011344
11.0536649489983 521.0216396035859 0.850556144270883
11.058892503951716 519.4716916851164 0.8487688411198198
11.064120058905132 515.9525229364568 0.8464150643025034
11.069347613858548 515.4227583622935 0.8469241326494382
11.074575168811965 514.4975149920796 0.8460791098296275
11.079802723765381 513.9449577852333 0.8455745663859805
11.085030278718797 512.1911045073462 0.844498214074321
11.090257833672213 509.43919065885063 0.8421087603720624
11.09548538862563 510.22547461857545 0.842975731096747
11.100712943579046 506.2977521022758 0.8402324184208865
11.105940498532462 502.57740518014623 0.8374188112183231
11.111168053485878 501.5460576243189 0.8371510137620799
11.116395608439294 497.05514007948193 0.8343483723947092
11.12162316339271 496.1579187116037 0.833718448161175
11.126850718346127 493.5503622275007 0.8320249644335063
11.132078273299543 493.4980388044645 0.8319566590912348
11.13730582825296 494.32663340591625 0.8329118142218785
11.142533383206375 490.89507064872714 0.830603172268443
11.147760938159792 492.39521015529925 0.8321890645373202
11.152988493113208 489.26367965404 0.8290355648642656
11.158216048066624 490.82086631303963 0.8300937128801757
11.16344360302004 489.03573069177514 0.8282759076034765
11.168671157973456 489.29945462873513 0.8288962978276513
11.173898712926873 491.7020507151572 0.8317304787572897
11.179126267880289 488.7098037561104 0.8290853174004732
11.184353822833705 489.7809796475999 0.8296207731318014
11.189581377787121 484.91021374970484 0.8256736052826993
11.194808932740537 482.5182782697164 0.8236158684322902
11.200036487693954 481.57476577092035 0.8232508840985676
11.20526404264737 480.09386167934866 0.8216334265886962
11.210491597600786 478.7353367704497 0.8203230289461522
11.215719152554202 476.77109446422594 0.8191330079572035
11.220946707507618 479.58678616036906 0.8216131804124256
11.226174262461035 482.326318805147 0.823859842654009
11.23140181741445 484.70745179548004 0.8265006407470826
11.236629372367867 483.2313213959112 0.8252108494315159
11.241856927321283 479.19550812815277 0.8220780336017761
11.2470844822747 480.87912903650295 0.824456422171829
11.252312037228116 483.73081562004006 0.826810868384089
11.257539592181532 487.0091229559314 0.829349366540619
11.262767147134948 487.23960184027095 0.8297701677253712
11.267994702088364 485.33933100690444 0.8277380990290792
11.27322225704178 483.63531874869926 0.8268457075083074
11.278449811995197 481.9125068741638 0.8251562782582471
11.283677366948613 480.9579573252069 0.823815916167831
11.288904921902029 482.2656591625049 0.8245492813287654
11.294132476855445 479.7030077497376 0.8219065159626632
11.299360031808861 477.08470218162984 0.8198022926392251
11.304587586762278 479.0721440009303 0.821107771602985
11.309815141715694 480.20864940577286 0.8211163769357263
11.31504269666911 483.9913574018516 0.8239373695347555
11.320270251622526 488.64193007358716 0.8273440849153691
11.325497806575942 489.1153685400549 0.8270421157678293
11.330725361529359 489.31730891371876 0.8275095030249544
11.335952916482775 488.69119450776856 0.8268798247982106
11.341180471436191 487.18640039506295 0.8255151735896173
11.346408026389607 485.006878317862 0.8242106693522794
11.351635581343023 485.89518790061436 0.8251910299493248
11.35686313629644 485.0448617807445 0.8245207835598101
11.362090691249856 483.37808769579414 0.8224640891175146
11.367318246203272 482.5421427095169 0.8211287142565332
11.372545801156688 479.3559347068226 0.8187861731888422
11.377773356110104 478.8329108360376 0.8187732313898196
11.38300091106352 476.00247105770785 0.8173379122856305
11.388228466016937 473.2905912819982 0.8155089353061811
11.393456020970353 466.5083690968023 0.8095102529644235
11.39868357592377 460.9777410529807 0.8047723152050235
11.403911130877185 453.3538995807991 0.797182290501851
11.409138685830602 450.8895544266587 0.7951718759937072
11.414366240784018 450.0911418975113 0.7945627863137241
11.419593795737434 452.72808555124146 0.7972746853752223
11.42482135069085 457.2853246895821 0.8021766848948007
11.430048905644266 457.21051994949886 0.8020420928687989
11.435276460597683 452.7341684998925 0.7981690428690446
11.440504015551099 445.3874850973602 0.7914163067149715
11.445731570504515 437.1644876682232 0.7839221099922683
11.450959125457931 433.77261116858904 0.7806020046804993
11.456186680411347 433.3109494379998 0.7801544224259228
11.461414235364764 431.5684199299114 0.77910101847124
11.46664179031818 429.7129819454904 0.7775574562347184
11.471869345271596 432.34637472015135 0.7806551015639972
11.477096900225012 433.41419120690506 0.7821953543632377
11.482324455178428 435.64832518625934 0.7909750524617586
11.487552010131845 438.9998793437927 0.7955722943289959
11.49277956508526 435.029176756911 0.7930523686099782
11.498007120038677 434.97616498988 0.7947581727748566
11.503234674992093 435.42601880562546 0.7956847091364377
11.50846222994551 437.6496135001134 0.7992502923223646
11.513689784898926 443.8962216310077 0.8062205981777645
11.518917339852342 441.28467939114336 0.8042885012188234
11.524144894805758 440.35917531644765 0.8047401214870598
11.529372449759174 436.28369451807094 0.8018268550388283
11.53460000471259 434.19520647888993 0.8008543475855892
11.539827559666007 435.366034624021 0.8025280308286659
11.545055114619423 436.05977173366904 0.8033909766943567
11.550282669572839 437.1752106858297 0.8050992605023339
11.555510224526255 438.27422330624165 0.8069450345788548
11.560737779479672 436.81738655504495 0.8061595543066069
11.565965334433088 434.94714356506256 0.8055088559822046
11.571192889386504 430.8064800449356 0.8031427879891098
11.57642044433992 428.6967169740401 0.802635147583102
11.581647999293336 428.0057665959151 0.8033717942142721
11.586875554246753 423.37947712154516 0.7986358029379035
11.592103109200169 421.449321143893 0.7966535277759246
11.597330664153585 417.13707208411023 0.7920981404551484
11.602558219107001 418.23523544117865 0.7933294970059407
11.607785774060417 416.4334832234219 0.7927881186305371
11.613013329013834 415.4457110550085 0.7928173664839366
11.61824088396725 412.355066118767 0.7911012209305222
11.623468438920666 408.1825837892732 0.7878711915790769
11.628695993874082 407.9729348639915 0.7879373830896161
11.633923548827498 406.4717682737789 0.7868573323574376
11.639151103780915 403.3538970289098 0.7834856832183282
11.64437865873433 400.2503356371312 0.7803041048934912
11.649606213687747 396.3688965166727 0.7776266487128783
11.654833768641163 392.18329553020646 0.7745176196060132
11.66006132359458 389.26720930269585 0.77244311818454
11.665288878547996 388.99486373652127 0.772580709382979
11.670516433501412 387.6863607304309 0.7709891409538813
11.675743988454828 386.6467184043676 0.7707977362283214
11.680971543408244 387.35548451576034 0.7717354579118805
11.68619909836166 386.8680623449103 0.7715860623825045
11.691426653315077 384.4016654245582 0.7703755596822445
11.696654208268493 383.8425669570844 0.7696547045999359
11.701881763221909 379.77504488029814 0.7663495310354609
11.707109318175325 378.573366927345 0.7657668190929369
11.712336873128741 378.1991738143398 0.7662680180953242
11.717564428082158 383.06170447287906 0.7729178790843628
11.722791983035574 384.7261616422561 0.7755006849690703
11.72801953798899 383.5319946119656 0.7742867145955986
11.733247092942406 382.4436116709741 0.7731996397946164
11.738474647895822 377.4062171640586 0.7673315682883299
11.743702202849239 373.5771331302357 0.76394209785684
11.748929757802655 371.90720836924976 0.7622842153215396
11.754157312756071 374.75977372374297 0.7647083234293791
11.759384867709487 378.01003537982194 0.7686659150173779
11.764612422662903 379.5791410620026 0.7710809661696452
11.76983997761632 379.9294006494659 0.7709432123024655
11.775067532569736 378.0690517443287 0.7692633392034587
11.780295087523152 380.4723846480313 0.7702409225980629
11.785522642476568 383.531245243787 0.7723978850121014
11.790750197429984 381.3965752515344 0.7705681124392068
11.7959777523834 381.32628820433075 0.7703363652109855
11.801205307336817 383.0740067115961 0.7731101545680379
11.806432862290233 387.4904505453413 0.7779000698967926
11.81166041724365 391.9221836037273 0.7820619987385591
11.816887972197065 393.68509068390966 0.7832625108075074
11.822115527150482 393.46824503026414 0.7825882165927752
11.827343082103898 392.64276001544425 0.7806891064288348
11.832570637057314 395.14848201942476 0.7831694082994527
11.83779819201073 396.25091772242854 0.7845635528768345
11.843025746964146 393.90328552701396 0.7819676078232096
11.848253301917563 393.88455170107216 0.7817715462537191
11.853480856870979 392.16440248020643 0.7805831843547896
11.858708411824395 393.3346502044379 0.7822588629046174
11.863935966777811 394.6344008603113 0.7845456052228525
11.869163521731227 394.5365953137901 0.7855179130256675
11.874391076684644 392.62992573080754 0.7842029217273474
11.87961863163806 392.2393277568981 0.784021866895686
11.884846186591476 388.4800990100957 0.7799538254598758
11.890073741544892 386.9863535298631 0.7787488341603833
11.895301296498308 386.46991739901495 0.7780825589004032
11.900528851451725 382.51371431500974 0.7737869210246965
11.90575640640514 384.24266512128054 0.7754868516236361
11.910983961358557 383.85531258503005 0.7749439668304474
11.916211516311973 381.70738675627786 0.77336649220434
11.92143907126539 380.8725229366567 0.7743532270890071
11.926666626218806 377.6818185951241 0.7726590258891418
11.931894181172222 376.8880234528659 0.7725979591365623
11.937121736125638 377.1122578114377 0.7726419178719235
11.942349291079054 375.30402614617014 0.7695123449541318
11.94757684603247 372.8922856592881 0.7662704336019327
11.952804400985887 371.94886924065554 0.7662681691474991
11.958031955939303 373.3058126041355 0.7690813046677625
11.963259510892719 372.0524302212311 0.7681483311524372
11.968487065846135 369.59934182605366 0.7663379304218919
11.973714620799552 368.03561261328326 0.7640444950182718
11.978942175752968 369.2865022315488 0.765853639334121
11.984169730706384 370.8567913831794 0.7682283018436321
11.9893972856598 371.7636803837597 0.7696753232252115
11.994624840613216 369.7870844064969 0.7679157384155811
11.999852395566633 367.5803709725051 0.7650206242717393
12.005079950520049 370.8264226258978 0.7667549933135166
12.010307505473465 372.19365485177786 0.7683267248978001
12.015535060426881 374.8213324701966 0.7720950747689661
12.020762615380297 374.6243137809167 0.7725560779717231
12.025990170333714 370.01752325721077 0.7685983164593853
12.03121772528713 366.5901289609139 0.765169098897205
12.036445280240546 367.1707232916244 0.76565217385242
12.041672835193962 368.0131507005237 0.7675923930180703
12.046900390147378 371.32109337843184 0.771797736876095
12.052127945100795 373.7136028028026 0.7736534650398449
12.05735550005421 378.1078770322488 0.7775861773522799
12.062583055007627 380.9916316750657 0.7801942707532997
12.067810609961043 386.48297088778514 0.7853189317900261
12.07303816491446 389.45652683659176 0.7881981987557738
12.078265719867876 393.8300469741802 0.7931053127411676
12.083493274821292 401.8912514907393 0.8010426385653967
12.088720829774708 410.1634476811129 0.8092340829549712
12.093948384728124 421.18471367437854 0.8198369438978177
12.09917593968154 434.8084540499279 0.8330457467165135
12.104403494634957 452.09472879299483 0.8487746196439366
12.109631049588373 471.6493493580783 0.8658989829873746
12.114858604541789 492.44940541188333 0.8843761661442351
12.120086159495205 515.5932615774781 0.9046995327693161
12.125313714448621 538.0837749768531 0.9242456893539469
12.130541269402038 560.8246181621097 0.943571669276203
12.135768824355454 579.2669076695827 0.958898695860595
12.14099637930887 589.5511849012879 0.9670747200382236
12.146223934262286 595.9074100434613 0.9728478872966247
12.151451489215702 594.1793932219023 0.9715355095155785
12.156679044169119 585.7272727120048 0.9646835990781685
12.161906599122535 577.8669737858094 0.958951951217915
12.167134154075951 559.9190280743468 0.9438461241531448
12.172361709029367 542.9451156541675 0.9299290857062421
12.177589263982783 524.5387173224493 0.9149244404942727
12.1828168189362 505.67425988368495 0.8983792903322279
12.188044373889616 491.33773430772834 0.8863489335586612
12.193271928843032 475.388325946611 0.8723255596610526
12.198499483796448 462.4376476856207 0.8600295051949848
12.203727038749864 447.4306145387627 0.8465065747098109
12.20895459370328 437.69009981345283 0.8375104468674213
12.214182148656697 426.30897809164696 0.8272520888364189
12.219409703610113 418.2007830833811 0.8204693625063931
12.22463725856353 410.5335290945464 0.8133639529043837
12.229864813516945 402.5379190958541 0.8066723200774979
12.235092368470362 397.11721878470445 0.8011931400029639
12.240319923423778 390.6747077565524 0.7953401964800385
12.245547478377194 382.96600492238025 0.7878130086984891
12.25077503333061 378.41154233319514 0.7831727286105709
12.256002588284026 373.9995903906261 0.7795163930529617
12.261230143237443 370.0440355652148 0.7761621153650866
12.266457698190859 367.26551348935476 0.7741019198483996
12.271685253144275 363.90312257860387 0.770580583017332
12.276912808097691 358.23734474459764 0.7646640540761971
12.282140363051107 353.47804133886643 0.7599493528786292
12.287367918004524 350.7501319594235 0.7578478923549121
12.29259547295794 345.500505803744 0.7541042737616194
12.297823027911356 346.96482132987154 0.7565277757382428
12.303050582864772 344.45003613736435 0.7540221923255419
12.308278137818188 344.520800069495 0.7537221574737827
12.313505692771605 347.1413576139143 0.758288880433887
12.31873324772502 347.282390367591 0.7655626941160109
12.323960802678437 347.25608331271906 0.76914973074448
12.329188357631853 346.515859198406 0.7712542127384803
12.33441591258527 343.237641738823 0.7722668823910269
12.339643467538686 343.9726357816338 0.7774015331289685
12.344871022492102 340.91094764431824 0.7768230760257105
12.350098577445518 339.2004137288998 0.7769121687478977
12.355326132398934 337.1137328515596 0.7765740838267652
12.36055368735235 335.4030516621015 0.7767617038200149
12.365781242305767 334.52324645883203 0.7781735866623013
12.371008797259183 332.2634119972297 0.7779583799243237
12.376236352212599 331.7519720029067 0.7800058354735765
12.381463907166015 331.334284152114 0.7814933717729278
12.386691462119432 334.5211063345863 0.7875128256726359
12.391919017072848 333.4134316072261 0.7877689902022813
12.397146572026264 331.0054110492303 0.7842036538047925
12.40237412697968 329.2764624361166 0.7846072080511992
12.407601681933096 326.94565796061534 0.7833749138977999
12.412829236886513 328.65358269828806 0.7878792293747432
12.418056791839929 328.6910989301253 0.7890485337030396
12.423284346793345 329.0019607027592 0.7906960987695708
12.428511901746761 327.7087916503562 0.790684643649924
12.433739456700177 326.81614847600946 0.7898584954226878
12.438967011653594 326.70395998962954 0.7903631015362602
12.44419456660701 324.6474716394444 0.7881957296454445
12.449422121560426 324.0572768377653 0.789497293818376
12.454649676513842 321.87271391765285 0.7898863275981645
12.459877231467258 324.053307706085 0.7966366698707802
12.465104786420675 325.1672752540763 0.8007337733805447
12.47033234137409 325.3481534009276 0.8032542219018961
12.475559896327507 322.43114930035733 0.7998359910808237
12.480787451280923 319.23652253730813 0.7967360710604722
12.48601500623434 317.17911789518894 0.7958618133503557
12.491242561187756 317.87541955191193 0.7962522618542602
12.496470116141172 317.78830004753587 0.7961900716666738
12.501697671094588 318.9231212963562 0.7972724429304393
12.506925226048004 319.37125746744863 0.7993013667421123
12.51215278100142 317.898515967032 0.8004687137602546
12.517380335954837 314.5789452455641 0.7986218503971969
12.522607890908253 312.64727332274975 0.7969266733105533
12.527835445861669 308.3284672435299 0.7911725364281808
12.533063000815085 308.54895644772904 0.7899345992605441
12.538290555768501 312.2017594194595 0.794990194144636
12.543518110721918 313.4535533546531 0.7977533989855272
12.548745665675334 317.3100519378633 0.8054928370006263
12.55397322062875 317.02831056358104 0.8069174079474664
12.559200775582166 313.4817220562374 0.8038845550135222
12.564428330535582 311.5938673244443 0.7978765981755812
12.569655885488999 305.9624250662053 0.7825002692989956
12.574883440442415 306.7140145573768 0.7800449617989854
12.580110995395831 308.48401581084437 0.7798424732746083
12.585338550349247 309.3305426137953 0.7774592417402264
12.590566105302663 309.07657587367555 0.7748488134585376
12.59579366025608 308.0106077276472 0.7723483188375018
12.601021215209496 308.396361473999 0.7703073800587895
12.606248770162912 306.35225055377566 0.7676420479866778
12.611476325116328 306.1838783054317 0.7684547090236646
12.616703880069744 305.5668192369793 0.7659738769866655
12.62193143502316 307.86758296242283 0.7686927537343871
12.627158989976577 315.19162667185435 0.775743392487957
12.632386544929993 313.9284815722446 0.7715942617022594
12.63761409988341 316.38314514600603 0.7732676083042826
12.642841654836825 311.94218937864275 0.7674050237191165
12.648069209790242 311.59763426277624 0.7665102083870654
12.653296764743658 313.65635096537414 0.7681219944666731
12.658524319697074 312.7778509679004 0.7664135572082007
12.66375187465049 316.1367987742354 0.770581412571321
12.668979429603906 321.559371414881 0.7759870313508298
12.674206984557323 328.85984300977094 0.783526817695809
12.679434539510739 335.6164601039718 0.7895391401598221
12.684662094464155 342.5486043877607 0.7952537355409879
12.689889649417571 343.635240495352 0.7962644953715675
12.695117204370987 346.6516786733317 0.7991679434133293
12.700344759324404 353.09356715999485 0.8051858137685908
12.70557231427782 361.00100670598215 0.8131884964201163
12.710799869231236 369.5646379886172 0.8207936216038306
12.716027424184652 380.00917294929394 0.8313100135177263
12.721254979138068 386.7884688083445 0.838475742847258
12.726482534091485 393.0926090053208 0.8437430080616334
12.7317100890449 403.2274236663336 0.854008431137539
12.736937643998317 415.13901275337463 0.8659694742675376
12.742165198951733 426.518616577081 0.8771437798007107
12.74739275390515 438.2690808529359 0.8891028397088983
12.752620308858566 444.7185979919425 0.895372391432426
12.757847863811982 449.39374292050036 0.8988527655160142
12.763075418765398 449.126282610258 0.8985350105128797
12.768302973718814 444.93213095350967 0.8935784101468681
12.77353052867223 439.1933256204499 0.8872853491530959
12.778758083625647 431.8647491947327 0.8800100692163889
12.783985638579063 422.34178294960066 0.8700014062672219
12.789213193532479 415.8968103007714 0.8630633746198213
12.794440748485895 405.7736783308568 0.8520857754100826
12.799668303439312 398.84188999107533 0.8438233309607576
12.804895858392728 394.9726116561827 0.8407189092548617
12.810123413346144 388.6633392595689 0.8345967446518138
12.81535096829956 385.57469197895807 0.8311499283428752
12.820578523252976 383.4462432669246 0.8284745495883842
12.825806078206393 383.69136154586334 0.8286433029137453
12.831033633159809 382.9438756464393 0.8280021995178264
12.836261188113225 385.19986985421644 0.8309029848631737
12.841488743066641 391.58037401815 0.8370341575173073
12.846716298020057 395.0621207398135 0.840789172304207
12.851943852973474 401.8328864356043 0.8470785671536742
12.85717140792689 405.53138206466616 0.8501417828055715
12.862398962880306 410.0694832669642 0.8539603484561243
12.867626517833722 413.1030356310101 0.8567799749865597
12.872854072787138 417.86766135884477 0.8616290706513783
12.878081627740555 421.0236283663909 0.8646131548359712
12.88330918269397 424.9473524196315 0.8684721453184602
12.888536737647387 425.72280051088063 0.8685997088554535
12.893764292600803 420.9882426594561 0.8630899768146808
12.89899184755422 413.8749420576333 0.8565642018643282
12.904219402507636 405.2144335994401 0.8476438923165001
12.909446957461052 394.2264500000961 0.836551641113495
12.914674512414468 380.8804663989116 0.8229194731326224
12.919902067367884 367.1640308652934 0.8074123494450234
12.9251296223213 358.0676051339065 0.7979429763219974
12.930357177274717 353.7696759136128 0.793997838115756
12.935584732228133 348.1026319308408 0.7864612563479377
12.940812287181549 342.81823790676145 0.780509939167108
12.946039842134965 335.385096642801 0.7708577443474444
12.951267397088381 327.9595737986428 0.7612738803574853
12.956494952041798 323.7197198023056 0.7574759466472456
12.961722506995214 322.9243347517543 0.7570992890009666
12.96695006194863 320.7970261829019 0.7563575994011996
12.972177616902046 321.51370039978315 0.7574208667697734
12.977405171855462 321.1004341274969 0.7557508537526626
12.982632726808879 320.2866716608017 0.7535043288453743
12.987860281762295 321.67526196107065 0.7541811545293462
12.993087836715711 320.61093424835985 0.7529529323651865
12.998315391669127 319.26655213877297 0.7528782899282491
13.003542946622543 316.6302693349279 0.7499305290413908
13.00877050157596 317.40372267140646 0.7522457884377876
13.013998056529376 320.72767283453067 0.756318076634045
13.019225611482792 321.3070045464669 0.7573081262712067
13.024453166436208 323.40669800939907 0.759761551884708
13.029680721389624 321.63154622140615 0.7576372546556022
13.03490827634304 320.25270527872703 0.7552011435766697
13.040135831296457 320.8732825774219 0.7561386832105607
13.045363386249873 325.3569606553845 0.7620914053308576
13.05059094120329 328.9539808041308 0.7667501625977519
13.055818496156705 329.9349455931495 0.7679264676186128
13.061046051110122 333.1380826010132 0.7711140955127069
13.066273606063538 337.258599474375 0.7744792392147788
13.071501161016954 342.79601491125516 0.7796485264655547
13.07672871597037 349.51892458658966 0.7862596796168827
13.081956270923786 358.0553796394228 0.7959416402501229
13.087183825877203 363.2206961085463 0.8022766292146185
13.092411380830619 366.0747182354138 0.804785212244743
13.097638935784035 367.6604077205566 0.8052273800371959
13.102866490737451 364.5007739125698 0.8021389122329184
13.108094045690867 363.23071193071894 0.8011837965039864
13.113321600644284 357.982820033026 0.7968687223345791
13.1185491555977 355.95560333529073 0.7951333580861016
13.123776710551116 355.31066465502914 0.7942354622321985
13.129004265504532 351.2402368957092 0.7890887485973498
13.134231820457948 350.7594465059482 0.7875096239766757
13.139459375411365 352.6583503831877 0.7897838531983399
13.14468693036478 358.42423940979194 0.7956695651012707
13.149914485318197 363.97083034500827 0.8023918849312056
13.155142040271613 365.1204723332327 0.8040514315739283
13.16036959522503 365.6160154528201 0.8047327321845509
13.165597150178446 366.6921794651519 0.8061218231154942
13.170824705131862 367.45593229966784 0.80667060715272
13.176052260085278 369.1581446998462 0.8084857618649477
13.181279815038694 367.4468339280044 0.8065609754334753
13.18650736999211 367.90438608535936 0.8071756330235589
13.191734924945527 367.23328595419997 0.8070132105221075
13.196962479898943 367.42249998437615 0.8068055453132079
13.202190034852359 367.6333498987173 0.8077338857794865
13.207417589805775 369.1744897638375 0.8096557605806858
13.212645144759191 365.01302172178436 0.8051837699431115
13.217872699712608 360.78469686170786 0.8008234593649574
13.223100254666024 358.7382478101373 0.7985263768416724
13.22832780961944 353.4620938297743 0.7923964022825882
13.233555364572856 352.2053844132849 0.7911431754200252
13.238782919526273 350.957256798267 0.7893261178182286
13.244010474479689 346.68437861279546 0.7841318611642624
13.249238029433105 343.9888847353805 0.7815513556393543
13.254465584386521 341.0979520537107 0.77767461129438
13.259693139339937 336.21679611704315 0.7714298414951558
13.264920694293354 331.8741057993519 0.7673789652597257
13.27014824924677 328.65465171464353 0.7638330413130945
13.275375804200186 325.171133267014 0.7608424559317171
13.280603359153602 322.50814055023005 0.7580764101583352
13.285830914107018 316.4104503646446 0.7504575857658771
13.291058469060435 311.4833290256517 0.745735792788753
13.29628602401385 312.26538328629766 0.7474452850747959
13.301513578967267 312.8430856044706 0.7480830670836799
13.306741133920683 313.1644983877961 0.7496608904584467
13.3119686888741 313.2571038907783 0.7497033427102918
13.317196243827516 308.976463242451 0.7434428582472817
13.322423798780932 308.12430035773417 0.7422667754641088
13.327651353734348 305.9786331910421 0.7392613034436399
13.332878908687764 304.1555952917841 0.7380288112585864
13.33810646364118 304.0908503435725 0.7395932404952201
13.343334018594597 303.24664926520455 0.7391407467293806
13.348561573548013 303.09881429234616 0.7395545711868775
13.353789128501429 304.53851565789813 0.7412381695870883
13.359016683454845 303.2268198929588 0.7384474085620623
13.364244238408261 303.5373360704582 0.7371789831247608
13.369471793361678 304.17691944352987 0.7365625661064824
13.374699348315094 303.749827314052 0.7367503316635741
13.37992690326851 305.9397786043644 0.740319907547785
13.385154458221926 308.097479507018 0.7429349266098951
13.390382013175342 311.9507841020329 0.7474485068457201
13.395609568128759 311.11824095330684 0.7459123153518282
13.400837123082175 310.80658390601906 0.7454577063216692
13.406064678035591 306.5662208503778 0.7414411838371296
13.411292232989007 307.0415523971207 0.742151724213971
13.416519787942423 308.7268133212555 0.7439684523250968
13.42174734289584 312.7546759488073 0.7497955359503112
13.426974897849256 316.4866345081501 0.7529716588124679
13.432202452802672 317.34609440199887 0.75308479807611
13.437430007756088 317.19354155826727 0.7528177143207802
13.442657562709504 318.6250783543639 0.7543406882696635
13.44788511766292 318.9585098014189 0.7560233662106529
13.453112672616337 318.70110561090945 0.7558061940794054
13.458340227569753 319.13592562994285 0.7554974947759251
13.46356778252317 315.60836787043996 0.7512235014189662
13.468795337476585 316.2134538479787 0.7513633885011486
13.474022892430002 320.0025155543168 0.7563692158068046
13.479250447383418 323.3468704854005 0.7604290856224346
13.484478002336834 327.56426854302697 0.7659477195532794
13.48970555729025 325.0069946481071 0.7632470829931391
13.494933112243666 321.82478676234973 0.7606194228557416
13.500160667197083 321.55140134096723 0.7595166670453718
13.505388222150499 320.289725239107 0.7577337609668515
13.510615777103915 320.2848698614323 0.7579550571483623
13.515843332057331 318.3211474229124 0.7552042509502734
13.521070887010747 317.2085976908955 0.755234922909751
13.526298441964164 316.72596750162404 0.7563202781245146
13.53152599691758 315.45246444875374 0.7553532426800147
13.536753551870996 312.6241917976127 0.7520014865829372
13.541981106824412 307.6119351000185 0.7445915173734979
13.547208661777828 304.41868239276505 0.7392587330637572
13.552436216731245 301.94901496670974 0.7355849674921502
13.55766377168466 301.6087130940923 0.735518892718269
13.562891326638077 298.29641811960727 0.7311739654158232
13.568118881591493 295.7701412748346 0.7287697802324093
13.57334643654491 292.28704975154153 0.7248268182233032
13.578573991498326 291.16086405930866 0.7241921864577121
13.583801546451742 290.8921542262488 0.725208093022171
13.589029101405158 285.90361368471065 0.7184084846730342
13.594256656358574 284.3617709486508 0.716685868492264
13.59948421131199 284.2500219700054 0.7180767468176422
13.604711766265407 283.6150892178553 0.7164257801418052
13.609939321218823 282.1538216026936 0.7165832311524707
13.615166876172239 280.045931395255 0.7130971267364693
13.620394431125655 279.1546758671208 0.7115006457300893
13.625621986079071 278.0540593813978 0.7101019409904585
13.630849541032488 277.23757752658497 0.7102479705831746
13.636077095985904 274.6730578616625 0.7076209298129145
13.64130465093932 275.4008661836868 0.7098818350641963
13.646532205892736 276.26391710832075 0.7113623225672498
13.651759760846153 277.7738913926588 0.7132325180852316
13.656987315799569 279.1138426723441 0.7159592661167308
13.662214870752985 279.9664057266551 0.7173640169230024
13.667442425706401 278.18094454331685 0.7151381819649131
13.672669980659817 274.9211787094697 0.710174108144354
13.677897535613234 271.50875900182143 0.7046733511623815
13.68312509056665 270.3782983551538 0.7024820889421289
13.688352645520066 271.6707301705077 0.7050502124252802
13.693580200473482 274.4044022399294 0.7076319449742534
13.698807755426898 275.13022145357036 0.7072980022723905
13.704035310380315 276.78180686977345 0.7093347514944999
13.70926286533373 277.57799794229516 0.7116234409189364
13.714490420287147 280.2741978715402 0.7161158563296418
13.719717975240563 282.46644037294647 0.7175373288609483
13.72494553019398 284.09264211773694 0.7200230874433539
13.730173085147396 280.4621844743556 0.7138205490017604
13.735400640100812 277.4983177859849 0.7090862774210928
13.740628195054228 274.19299134461266 0.7048027095175893
13.745855750007644 277.75690163368034 0.709599426908359
13.75108330496106 279.80593478187967 0.7130651192699119
13.756310859914477 277.7853214437628 0.7132872952896668
13.761538414867893 273.27577706683735 0.7086171751646894
13.766765969821309 268.1658386978596 0.7013056600370744
13.771993524774725 268.4101117247377 0.7012371392308869
13.777221079728141 267.3690857697209 0.6992914127529803
13.782448634681558 264.33606752209954 0.6965234488683235
13.787676189634974 264.39122154704995 0.6975107906567235
13.79290374458839 263.434849715309 0.6965298367229238
13.798131299541806 264.5165970109136 0.6972479677297839
13.803358854495222 263.7318503619515 0.6942977784346694
13.808586409448639 262.88279082765456 0.6928278886165485
13.813813964402055 261.3103924463137 0.6930495214076177
13.819041519355471 260.68483093670045 0.6939028788468122
13.824269074308887 264.80958526089586 0.6998316887856832
13.829496629262303 265.9449838124789 0.7014515382279073
13.83472418421572 268.4748770566932 0.7041574805159542
13.839951739169136 272.0405586584885 0.7071704449890354
13.845179294122552 273.4636606962259 0.7082345993323137
13.850406849075968 277.41360133037506 0.7127723276039281
13.855634404029384 277.98502865117837 0.712779930907674
13.8608619589828 276.4949007043349 0.7112521617546982
13.866089513936217 276.3603789518571 0.7108498888301988
13.871317068889633 278.065733648362 0.7129798123411268
13.87654462384305 280.1478915352376 0.7153283753630207
13.881772178796465 279.42794672754263 0.7129796233305997
13.886999733749882 281.9103436226084 0.7159706259760048
13.892227288703298 284.34156443404794 0.7195538984527653
13.897454843656714 289.6959837135399 0.7266787118030155
13.90268239861013 294.48382353023914 0.7321290476460528
13.907909953563546 294.9885474111664 0.7309639582013202
13.913137508516963 295.7329692130984 0.7304807075586135
13.918365063470379 296.80505769759964 0.7321741802503766
13.923592618423795 295.06331205178935 0.7302125428894576
13.928820173377211 294.8210517033725 0.7304012872786347
13.934047728330627 292.83227382465066 0.7274698908507782
13.939275283284044 290.68643622193787 0.7240141411618217
13.94450283823746 289.14983982901856 0.7220347928750087
13.949730393190876 288.7702081253643 0.7223230568193644
13.954957948144292 285.5376868445421 0.7182203428056814
13.960185503097708 287.5729829163441 0.720819272793
13.965413058051125 287.720053854595 0.7210836524502863
13.97064061300454 287.04142404621956 0.7221739697817392
13.975868167957957 284.4126081328207 0.7202082212710065
13.981095722911373 281.0953811291099 0.717929837208025
13.98632327786479 279.0529899140651 0.7169074394027606
13.991550832818206 275.946910850701 0.7122618855677801
13.996778387771622 272.103444506787 0.7087370940305485
14.002005942725038 269.80330963766454 0.7051009795676958
14.007233497678454 271.58121845560134 0.7091684250800968
14.01246105263187 274.6604465552727 0.7120930637571542
14.017688607585287 276.7896433226809 0.714357900069064
14.022916162538703 276.1331632816588 0.7099014759242693
14.028143717492119 273.5613709628984 0.704508343686532
14.033371272445535 270.35992492464175 0.7000818909806815
14.038598827398951 269.3616128622626 0.6992797571187334
14.043826382352368 269.42568681177704 0.7003486708883725
14.049053937305784 272.32123301619305 0.7046515955283886
14.0542814922592 274.1166097968108 0.7070830616834822
14.059509047212616 276.2469533345645 0.7102987700189302
14.064736602166032 280.119187308556 0.7151145774603773
14.069964157119449 280.9779574379638 0.7156788824257145
14.075191712072865 283.06351477549555 0.7189498068921819
14.080419267026281 283.2534475276895 0.7178712591735377
14.085646821979697 287.3499737050998 0.7223415682597849
14.090874376933114 290.20629218388035 0.7267298210974359
14.09610193188653 293.97909645600424 0.731217421350265
14.101329486839946 296.93448433049423 0.7342637387974464
14.106557041793362 297.86526928142507 0.7353530659436129
14.111784596746778 298.5200827659739 0.7367967279280263
14.117012151700195 298.5115622143475 0.7367987602341266
14.12223970665361 296.4426089910077 0.7333808022626045
14.127467261607027 293.60648277873406 0.7292683605686745
14.132694816560443 291.20329698039495 0.7262039357646207
14.13792237151386 289.09257769649287 0.723916125728792
14.143149926467276 289.6039583510775 0.7257983577423359
14.148377481420692 287.87079117699267 0.7243568697491752
14.153605036374108 286.8963931009942 0.7235617477374106
14.158832591327524 283.9579734688581 0.7205366405076191
14.16406014628094 284.366065586025 0.7216738901431347
14.169287701234357 283.944957300676 0.7199722365530562
14.174515256187773 282.60097007831394 0.71685223587908
14.179742811141189 282.5047955556837 0.7169363731306594
14.184970366094605 284.40134879876143 0.7187409407998248
14.190197921048021 285.5636720901047 0.7206928328121706
14.195425476001438 284.41968344102867 0.7202801441163279
14.200653030954854 282.2089048398083 0.7148147223492669
14.20588058590827 283.20576252992413 0.7149006932498926
14.211108140861686 286.19320473777304 0.7182817003809617
14.216335695815102 290.58652950409476 0.7243235706898137
14.221563250768519 295.8524372511047 0.73181081094055
14.226790805721935 298.9893867389164 0.7366674447745496
14.232018360675351 295.85723229223146 0.7319809128828151
14.237245915628767 295.8008975936737 0.7315691272269579
14.242473470582183 291.6281039070092 0.7256217231925236
14.2477010255356 289.6304878604441 0.7215337474548801
14.252928580489016 287.58363912774144 0.7185094808961854
14.258156135442432 289.0260955862789 0.7198262423089465
14.263383690395848 292.85777912685904 0.7240355153506648
14.268611245349264 296.6488912595902 0.7286844626283673
14.27383880030268 298.5522402182355 0.7298462805978944
14.279066355256097 297.5554441611028 0.7295785964162481
14.284293910209513 297.43814446430235 0.7283089756832548
14.28952146516293 302.46723559951374 0.7337145188747535
14.294749020116345 305.406226120423 0.7370976878414915
14.299976575069762 307.68694738717255 0.7393378205257274
14.305204130023178 308.3407700287048 0.7409072437410972
14.310431684976594 308.99650342784474 0.7422173670340932
14.31565923993001 311.01796710058943 0.743748596732753
14.320886794883426 313.91971357275895 0.7475362965649122
14.326114349836843 316.4306411346495 0.7501754608780021
14.331341904790259 315.15161552486614 0.7475017715806441
14.336569459743675 314.6134041207389 0.7472568459076715
14.341797014697091 313.4894500502525 0.7457654050854483
14.347024569650507 318.79189512299087 0.7514009528619943
14.352252124603924 322.6945741777683 0.7557867118403704
14.35747967955734 325.74110677543825 0.7594482128747269
14.362707234510756 323.50019720661226 0.7569394447875323
14.367934789464172 320.7213923798471 0.7546174265745904
14.373162344417588 322.56483753732414 0.7566701913585901
14.378389899371005 322.68254361557007 0.7565679193463547
14.38361745432442 325.70667590277964 0.7602469063092112
14.388845009277837 324.4041844115804 0.7569557391758784
14.394072564231253 320.11976539198554 0.7520316833535035
14.39930011918467 322.2253997285953 0.7558986345371839
14.404527674138086 324.05874101786816 0.7587828315324396
14.409755229091502 326.9648994976933 0.7618006268561718
14.414982784044918 332.15598564437073 0.7674925695447316
14.420210338998334 335.2185506357177 0.7700025775508395
14.42543789395175 338.3189797968412 0.7732119177838604
14.430665448905167 340.54677131829834 0.7757345603957815
14.435893003858583 339.4291048352855 0.7749350664942963
14.441120558811999 344.1169020673507 0.780569182164617
14.446348113765415 347.8081480256905 0.7845313700916194
14.451575668718831 349.0526349131038 0.7865320899468561
14.456803223672248 349.26528241052637 0.7869567613508999
14.462030778625664 349.53173943647914 0.7863756239691868
14.46725833357908 351.80210594744483 0.7881199482217026
14.472485888532496 359.0461331283605 0.794877866269515
14.477713443485912 364.18545037833155 0.800714679156589
14.482940998439329 370.4681955096142 0.8078593737897737
14.488168553392745 374.4189817733911 0.8120210468475854
14.493396108346161 379.6636074402507 0.8175645175050492
14.498623663299577 386.8123574633818 0.8250153118834328
14.503851218252994 392.0285658689133 0.8297181951567705
14.50907877320641 400.67013590453456 0.8389396406962321
14.514306328159826 401.81632353070546 0.8401572490285868
14.519533883113242 397.8391285489584 0.836242509392875
14.524761438066658 389.0168666554182 0.8270257489663825
14.529988993020075 377.4634897025589 0.815150544320451
14.53521654797349 365.2446855848256 0.802292817270985
14.540444102926907 356.1827216802906 0.7935474755088162
14.545671657880323 345.37534574857733 0.7823476641832956
14.55089921283374 332.7858838060864 0.7683081793040449
14.556126767787156 323.56328600828965 0.7592693414881355
14.561354322740572 313.2965693474587 0.74741332957142
14.566581877693988 308.3279387053791 0.7426897784276919
14.571809432647404 306.64817168546466 0.7398563605226988
14.57703698760082 305.0115125200557 0.737022916629489
14.582264542554237 304.2581208640577 0.7350664732456654
14.587492097507653 302.22601022159273 0.7318805953015386
14.592719652461069 302.34980663917224 0.7308566913862935
14.597947207414485 305.68198038914284 0.7342890709465941
14.603174762367901 306.8465516960361 0.7359187651791663
14.608402317321318 311.9369159665628 0.7419384984572848
14.613629872274734 312.2754145566843 0.7428255313376182
14.61885742722815 315.2855580745047 0.7460625745205098
14.624084982181566 318.6918028208139 0.748919364352345
14.629312537134982 323.3398150007743 0.7530196876771442
14.634540092088399 327.9871262981535 0.7575532411098269
14.639767647041815 332.66503616615273 0.7631283051536432
14.644995201995231 333.4836295625291 0.7651770053605892
14.650222756948647 334.73927296926206 0.765764299472429
14.655450311902063 333.2471920818413 0.7637214389958565
14.66067786685548 331.06608829372857 0.7611255705301692
14.665905421808896 333.73295255484686 0.7644053686837053
14.671132976762312 334.6160999199427 0.7653071519900907
14.676360531715728 335.4928811259138 0.7660015520410394
14.681588086669144 334.7137897975866 0.7647639392828712
14.68681564162256 332.7536134933716 0.7626692895025027
14.692043196575977 333.9930040262477 0.7635041379290545
14.697270751529393 335.09969744608753 0.7641776319253739
14.70249830648281 338.3888867117348 0.7672398593220332
14.707725861436225 340.337664633901 0.7695734346548587
14.712953416389642 340.71253314277965 0.7708509288805208
14.718180971343058 340.2245455949989 0.7703453911094792
14.723408526296474 342.83301998008767 0.7727126244369098
14.72863608124989 347.9827076021473 0.7791979913116732
14.733863636203306 352.3725921345368 0.784639902704
14.739091191156723 358.3569000060934 0.7914281244889765
14.744318746110139 357.4548925788617 0.7907302621843807
14.749546301063555 358.2405406965346 0.7913219935851655
14.754773856016971 352.4090546256791 0.7847613553034856
14.760001410970387 347.9617786141177 0.7809289005697785
14.765228965923804 345.2351946345358 0.7771505860221158
14.77045652087722 343.4711452910278 0.7749308106430188
14.775684075830636 344.88958353584087 0.7762414684644562
14.780911630784052 342.2441923377202 0.772086286687432
14.786139185737468 342.73174520613054 0.7729408965244389
14.791366740690885 342.4510804170383 0.7728801837825592
14.7965942956443 339.0353017387261 0.7691459354478577
14.801821850597717 339.9192554791618 0.7708576782257837
14.807049405551133 336.85187046587805 0.7662941254234962
14.81227696050455 335.9071911947843 0.7657761155297594
14.817504515457966 339.20975184196215 0.7693915826582938
14.822732070411382 343.17112781387374 0.7732029332849737
14.827959625364798 351.18563608402 0.7826156538773263
14.833187180318214 355.07025872299585 0.7867939287709792
14.83841473527163 357.1088767287078 0.7884352163769651
14.843642290225047 355.89545255861975 0.7873802518591838
14.848869845178463 358.36123081612726 0.7898235437603488
14.854097400131879 362.03955696040913 0.7940650457427361
14.859324955085295 361.6842947199734 0.7942305142886956
14.864552510038711 362.4997764933734 0.7944997382396541
14.869780064992128 363.4725622446946 0.796258540314441
14.875007619945544 364.2075219628833 0.7972810458338695
14.88023517489896 362.64325600913946 0.7954164523278223
14.885462729852376 362.50620217388945 0.795986350812703
14.890690284805792 359.49308761229247 0.791841161243181
14.895917839759209 361.26717028619106 0.7936882435552511
14.901145394712625 361.11127083793053 0.7939306906419367
14.906372949666041 362.31535216497787 0.7952638000895653
14.911600504619457 363.02827672890277 0.7962627955195083
14.916828059572873 363.0347899676542 0.7965893881957237
14.92205561452629 356.81667544341366 0.7897879547609187
14.927283169479706 352.4973584764924 0.7856363780956063
14.932510724433122 347.7572010608632 0.7804807890869466
14.937738279386538 346.07023485991135 0.7779688722714792
14.942965834339955 344.9366143059151 0.7766276987177168
14.94819338929337 342.2289152221253 0.7735740853226736
14.953420944246787 336.55623940338194 0.767867065451397
14.958648499200203 329.80484482387016 0.7609942759511573
14.96387605415362 323.38500959634223 0.753188281646647
14.969103609107036 319.24742122932577 0.74795576748179
14.974331164060452 319.22194136391676 0.7473965455758227
14.979558719013868 320.32430091498395 0.7483617281224549
14.984786273967284 317.574265588494 0.7457966958465262
14.9900138289207 315.46526564861 0.7445061349015131
14.995241383874117 313.6720003328274 0.7426220799795888
15.000468938827533 312.72891644026106 0.7419156589284438
15.005696493780949 313.4481237015104 0.7429122548738301
15.010924048734365 313.54925428145094 0.7428491008464161
15.016151603687781 312.3190032968707 0.7418396668665573
15.021379158641198 312.72017978716286 0.742504273552287
15.026606713594614 313.53637673988254 0.7432464346202604
15.03183426854803 314.90250498812725 0.7448391284010795
15.037061823501446 316.2593547073593 0.7460127462716696
15.042289378454862 315.99511305512584 0.7464655276277697
15.047516933408279 314.54538886206825 0.7451826789560679
15.052744488361695 315.48423429015423 0.7452861470971257
15.057972043315111 317.82249436314055 0.74786059367516
15.063199598268527 318.2226431376539 0.7475241018538928
15.068427153221943 319.74998391182817 0.7499879568556131
15.07365470817536 320.2215892479822 0.7506067692158209
15.078882263128776 320.99771998787054 0.7521231080823249
15.084109818082192 320.5920762157315 0.7512449358895655
15.089337373035608 319.52488405594136 0.7493388031187349
15.094564927989024 319.2187041484416 0.7483808811208145
15.09979248294244 319.61162929854993 0.7483626375429291
15.105020037895857 318.3399210224456 0.7474270485540677
15.110247592849273 313.83555271814566 0.7425889594455312
15.11547514780269 307.98348805329204 0.7370339424148455
15.120702702756105 306.4806015464079 0.7359486878190732
15.125930257709522 306.66688530970237 0.7358255714188646
15.131157812662938 308.4953723502877 0.7381848191191542
15.136385367616354 306.70904492944607 0.7356097073251162
15.14161292256977 302.72791281206474 0.7300692308734488
15.146840477523186 297.02190988359945 0.7245496964721602
15.152068032476603 295.59762582747953 0.7233941248600287
15.157295587430019 292.5737625256563 0.7199087627087827
15.162523142383435 290.44765658629836 0.718431695550773
15.167750697336851 286.57495590806826 0.7127120470064561
15.172978252290267 284.3489672892377 0.7094619661974324
15.178205807243684 282.77993484699255 0.7078587607166233
15.1834333621971 278.42771592649734 0.703029564275975
15.188660917150516 273.5059549284835 0.6979432129769467
15.193888472103932 269.74504973320893 0.695250471881524
15.199116027057348 268.7811982413254 0.6944261463946068
15.204343582010765 269.4610459400742 0.6954940595513969
15.20957113696418 269.6327648718828 0.6939834711575876
15.214798691917597 271.23195765705276 0.6962995294804204
15.220026246871013 272.3310630665249 0.6984089043139783
15.22525380182443 269.486110161503 0.6947642597967706
15.230481356777846 269.54792369270496 0.695199365980081
15.235708911731262 265.4545774570918 0.691018276454781
15.240936466684678 264.6748693094781 0.6889391474786316
15.246164021638094 265.8078657972537 0.6902111946739496
15.25139157659151 266.47796974869743 0.6901800618997231
15.256619131544927 266.51495799365017 0.6898790595455184
15.261846686498343 263.97698487092174 0.6883032086912149
15.267074241451759 263.7577377215364 0.6881818653397811
15.272301796405175 261.9596681629539 0.6852528636884546
15.277529351358591 261.88551734802905 0.6849201425656275
15.282756906312008 260.0854652129002 0.6819664585836083
15.287984461265424 261.8241383145754 0.6854649833917915
15.29321201621884 266.9799154005035 0.6925059481526297
15.298439571172256 270.27783406527425 0.6958670208021829
15.303667126125672 271.0027468917089 0.6957190637340978
15.308894681079089 270.87718825656674 0.6946722078094628
15.314122236032505 269.1805234910745 0.6925409993580719
15.319349790985921 270.5404764583105 0.695900950898369
15.324577345939337 276.2490620692481 0.7037683664640814
15.329804900892753 281.0882721616156 0.7101042690806413
15.33503245584617 284.24151899238757 0.7140818092270775
15.340260010799586 281.7668083828181 0.7099927706944092
15.345487565753002 282.2468315150046 0.7105568888889882
15.350715120706418 281.972999874911 0.7100100311656116
15.355942675659835 285.4950431732371 0.713985233029306
15.36117023061325 286.2276356214665 0.713628984686567
15.366397785566667 284.62589396234216 0.7111137172205795
15.371625340520083 283.82390976055456 0.7093462177148682
15.3768528954735 283.35104587470124 0.7089627147293291
15.382080450426916 286.4731051693377 0.7128142785778248
15.387308005380332 288.4373280681711 0.7152395879669156
15.392535560333748 288.83008320549305 0.7150219856739886
15.397763115287164 289.2413641418729 0.724192920581743
15.40299067024058 289.6463093054195 0.7321832393106137
15.408218225193997 287.849708547429 0.7352960493409746
15.413445780147413 287.5631842086821 0.740194805601454
15.418673335100829 288.8615416508612 0.7462719925432487
15.423900890054245 290.8308167776875 0.7512898662480073
15.429128445007661 293.77482210370295 0.7571630476226044
15.434355999961078 291.76333965677173 0.7557792944858772
15.439583554914494 290.33021200594726 0.7565152977963923
15.44481110986791 289.29257065292194 0.7584618336771191
15.450038664821326 289.5226199163926 0.7624583514588128
15.455266219774742 286.2609417048192 0.7607231047513154
15.460493774728159 280.7042158805411 0.75624724178052
15.465721329681575 279.5371583369662 0.7561881978718024
15.470948884634991 282.07068960508724 0.7611447071288506
15.476176439588407 285.5423993126425 0.7663524775008614
15.481403994541823 288.9823145417197 0.771843213466523
15.48663154949524 287.4640978727417 0.7723498418955658
15.491859104448656 289.3512608081789 0.7766945603496874
15.497086659402072 287.7291185887273 0.7771897715407003
15.502314214355488 290.2436090427185 0.7819493747784795
15.507541769308904 291.57194535180196 0.7853887210379124
15.51276932426232 292.19507836155907 0.7886415840325994
15.517996879215737 295.00182897301636 0.7944442202914889
15.523224434169153 293.7713236957654 0.7952268649669144
15.52845198912257 294.6833798929228 0.7982770621805342
15.533679544075985 296.2677202891991 0.8021309616489865
15.538907099029402 299.7438615933391 0.8076265897440891
15.544134653982818 301.092474424526 0.8091182921931053
15.549362208936234 300.3542797040514 0.8087498330072127
15.55458976388965 299.78941386961026 0.8094262077556214
15.559817318843066 298.16288561302747 0.8096036352548726
15.565044873796483 299.31184369360693 0.8130357900878016
15.570272428749899 300.64227749519665 0.8158090142264993
15.575499983703315 304.70995109763464 0.8219686694235319
15.580727538656731 307.5617544014565 0.826851833916588
15.585955093610147 309.30750097604283 0.8316764469943654
15.591182648563564 309.0642954990352 0.8334514197952141
15.59641020351698 306.21371832063335 0.8319651332283834
15.601637758470396 305.0506861770243 0.8312878981071771
15.606865313423812 302.17243068829833 0.8296541710384607
15.612092868377228 302.1846450425717 0.832875631936585
15.617320423330645 303.1044892056235 0.8373281927737869
15.62254797828406 301.8409410883889 0.8375187303778593
15.627775533237477 299.27909345681144 0.8345995963683128
15.633003088190893 295.91971779027944 0.8308332482729144
15.63823064314431 292.1311139820137 0.8232325049330513
15.643458198097726 289.79017538852383 0.8081547738445417
15.648685753051142 290.31121756126043 0.8026225785363509
15.653913308004558 291.8579988890754 0.79969869798958
15.659140862957974 290.5814255797885 0.7954634357802022
15.66436841791139 288.5511454735944 0.7900684493969184
15.669595972864807 287.6581762595969 0.7858680486736976
15.674823527818223 287.6846223424819 0.7842062492832957
15.680051082771639 289.1771663021103 0.7839761524854881
15.685278637725055 290.266709261396 0.7842057523637022
15.690506192678471 289.1901801938429 0.7806295322528354
15.695733747631888 284.6895784443479 0.7713476468389171
15.700961302585304 280.48890771535997 0.7636087285042904
15.70618885753872 279.2088341488432 0.7603678989965584
15.711416412492136 276.99124751675765 0.7564770799718182
15.716643967445552 276.5345118091889 0.75523165512547
15.721871522398969 278.2465992378457 0.7565443816703293
15.727099077352385 279.969532083121 0.7587286451951785
15.732326632305801 279.24485374177044 0.7570460192627049
15.737554187259217 277.13387410189586 0.7533869299052693
15.742781742212633 277.602654504043 0.7543367085629096
15.74800929716605 283.7672866112129 0.7618597321261963
15.753236852119466 285.3619724958063 0.7633411580440806
15.758464407072882 285.69830893578506 0.7611040306038245
15.763691962026298 282.83897307755285 0.7551848884722712
15.768919516979715 283.77977755766153 0.7553219546980631
15.77414707193313 285.15190052921037 0.75757221250092
15.779374626886547 285.37519775758244 0.7584757711191776
15.784602181839963 285.76106884932625 0.7582787547980585
15.78982973679338 286.8313993977819 0.7589897371541096
15.795057291746796 288.1327656076884 0.760415786928713
15.800284846700212 289.34475614016236 0.7626664319444232
15.805512401653628 287.79982271004246 0.7615798443439967
15.810739956607044 287.67058765758037 0.7616247563930695
15.81596751156046 289.25781894650174 0.7617632987390119
15.821195066513877 289.16123397511666 0.7591125427438936
15.826422621467293 291.97940992628514 0.7609085586989442
15.831650176420709 294.2478059632454 0.7629064593435534
15.836877731374125 295.0583661756529 0.7640009889360707
15.842105286327541 295.19438940782106 0.7645867750495542
15.847332841280958 291.73474584195543 0.7594294833178785
15.852560396234374 289.70152641068347 0.7570389861396669
15.85778795118779 290.4382599740385 0.7567627334588616
15.863015506141206 289.9421045748871 0.7551700637214755
15.868243061094622 288.35258106172296 0.7516985423536059
15.873470616048039 285.9227403387203 0.7485575926140885
15.878698171001455 282.9519185641895 0.7449535564900945
15.883925725954871 284.05394326268373 0.7460226543333999
15.889153280908287 284.83945701156705 0.7476094071663346
15.894380835861703 287.7935710050819 0.7522688580949012
15.89960839081512 288.7231875107011 0.7524844789549713
15.904835945768536 286.8895400374504 0.7492641698382284
15.910063500721952 285.47534655110263 0.7458377313849037
15.915291055675368 282.36755713158186 0.7420084304671434
15.920518610628784 283.32291444781623 0.7440249864483407
15.9257461655822 284.3391238492607 0.7461384333325205
15.930973720535617 285.5681435995494 0.7479456009034724
15.936201275489033 283.5903111332058 0.7449439002505557
15.94142883044245 284.4818401510251 0.7446101048269251
15.946656385395865 288.33183108559535 0.7482808576963722
15.951883940349282 285.4320282491199 0.7444185192213538
15.957111495302698 286.1878668749708 0.7447773148982743
15.962339050256114 283.99256000894525 0.7419370521626993
15.96756660520953 285.95690098206416 0.7440151490347818
15.972794160162946 287.4392599570524 0.7470964279530301
15.978021715116363 285.8976276073944 0.7455792317173475
15.983249270069779 288.2454891407154 0.7473366670321645
15.988476825023195 289.75723103383865 0.7490648103124585
15.993704379976611 288.58048383496504 0.7473360806586319
15.998931934930027 288.0051795450487 0.7458701242870598
16.004159489883442 287.6226495338552 0.7458591427790298
16.009387044836856 286.6711424036827 0.743790584103154
16.01461459979027 287.82304587392053 0.7445666488128192
16.019842154743685 286.0559787043195 0.7429391946176827
16.0250697096971 283.22494494701857 0.7390201989815224
16.030297264650514 286.3575582086985 0.7428507706668886
16.03552481960393 286.63809140458557 0.7425346308859628
16.040752374557343 288.4164298687233 0.7438510444742714
16.045979929510757 289.85587754747667 0.7461972468545008
16.05120748446417 291.802955287769 0.7475246222627192
16.056435039417586 295.09602909831824 0.7516455130193904
16.061662594371 296.829010549904 0.7546626487600572
16.066890149324415 299.97760604423445 0.7582501105542249
16.07211770427783 305.064102820199 0.76479316665963
16.077345259231244 313.0499295538472 0.7742666501571485
16.08257281418466 320.16814235113424 0.7824152164850287
16.087800369138073 323.53959579750057 0.7862221977401888
16.093027924091487 325.1094594819306 0.78793597580846
16.0982554790449 326.0601240310048 0.7884819677750273
16.103483033998316 327.88615160892806 0.7906904664976228
16.10871058895173 328.01144831389803 0.790588712021443
16.113938143905145 329.80270522528656 0.7929516549077827
16.11916569885856 330.9859553414613 0.7946723740517668
16.124393253811974 330.9319427386521 0.7962031972661228
16.129620808765388 330.6920843803058 0.7974243908797264
16.134848363718802 331.4112397147822 0.7994620022262184
16.140075918672217 332.83976031771084 0.8003576368647423
16.14530347362563 335.3261372179587 0.801827108547227
16.150531028579046 336.6232724601748 0.8013693984600571
16.15575858353246 334.88961073994324 0.7983421018096312
16.160986138485875 332.20672305652994 0.7938835821110175
16.16621369343929 329.5319533381065 0.7901998906148777
16.171441248392703 323.22253929590136 0.783074254808504
16.176668803346118 318.82799536136315 0.7785014273080312
16.181896358299532 315.1611533665553 0.7749912205979496
16.187123913252947 313.9363289146234 0.7738105646852611
16.19235146820636 309.86384704364497 0.7690691794742981
16.197579023159776 302.99825205913965 0.7615458459774481
16.20280657811319 293.73318018673285 0.7506074876330705
16.208034133066604 289.01962413685624 0.7447362793759934
16.21326168802002 287.6531767167194 0.7421963765441368
16.218489242973433 284.053790868049 0.7369833113837732
16.223716797926848 280.860552645943 0.7328302966744523
16.228944352880262 278.51609791113884 0.730669397062452
16.234171907833677 276.9129139623801 0.729614083165566
16.23939946278709 272.160104800316 0.7241199955053238
16.244627017740505 265.72653893879004 0.7163331676390937
16.24985457269392 262.40213797223765 0.7127653076182335
16.255082127647334 261.17334477743105 0.7108330828236702
16.26030968260075 259.7561601480174 0.7084111086445164
16.265537237554163 259.8479084639426 0.7078608642304104
16.270764792507578 256.8439797682799 0.7026686560890457
16.275992347460992 255.4656926706587 0.7016776961369366
16.281219902414406 255.35647786619182 0.7018957349202782
16.28644745736782 254.96471728165346 0.7022652445909865
16.291675012321235 256.1662837124934 0.7052704126193348
16.29690256727465 257.86614857048886 0.7071317143625209
16.302130122228064 257.0968375014972 0.7049161258448373
16.30735767718148 257.90079090499995 0.7042367218113015
16.312585232134893 258.2867861739257 0.705125569417029
16.317812787088307 258.14078672576414 0.7058889339191483
16.323040342041722 259.4401068264179 0.7078785281744994
16.328267896995136 258.8472477751412 0.7052754000372226
16.33349545194855 258.08232120237477 0.7046923877975313
16.338723006901965 256.9052851846637 0.7030542569564417
16.34395056185538 258.42409726104705 0.7039744660131996
16.349178116808794 257.5688747880641 0.7023170715339325
16.35440567176221 260.09763677360354 0.7035996946706619
16.359633226715623 262.8592177170421 0.7070646580409969
16.364860781669037 267.94197747781993 0.7141777397311514
16.37008833662245 276.7688596164487 0.7251159894596522
16.375315891575866 278.8839555168133 0.7269204959072478
16.38054344652928 282.8151020108444 0.7313043231242882
16.385771001482695 285.74677756361876 0.7338673327720617
16.39099855643611 290.61715262892443 0.739747123223529
16.396226111389524 292.5753184581573 0.7406904498569906
16.401453666342938 291.11033377721765 0.7387013518738131
16.406681221296353 290.6569408834126 0.7400399030881071
16.411908776249767 291.2288837370437 0.7411390141820062
16.41713633120318 292.2528257105356 0.7437188704868283
16.422363886156596 291.78370302248925 0.7430479691546249
16.42759144111001 290.65462431495007 0.739672201905996
16.432818996063425 288.753477776526 0.736247690039639
16.43804655101684 289.86289560564694 0.7355735844137677
16.443274105970254 286.39295495415166 0.7305821339165314
16.448501660923668 284.17601336227 0.7286388282114256
16.453729215877082 280.07262800210185 0.7233307728821826
16.458956770830497 278.9566625006825 0.7238360767788461
16.46418432578391 278.5954715691155 0.723053510671824
16.469411880737326 279.7856105826665 0.7238811175757452
16.47463943569074 281.3599776458466 0.7250553146685474
16.479866990644155 280.69736395854187 0.7242558545513845
16.48509454559757 282.9491798176292 0.727301879475567
16.490322100550983 282.9406951233734 0.7273815634988152
16.495549655504398 285.72344594862005 0.7304431296076307
16.500777210457812 287.0319175946406 0.7329241271561564
16.506004765411227 289.02843594138534 0.7354489278950158
16.51123232036464 286.91867245623 0.7314463143623905
16.516459875318056 281.8857203551324 0.7249180220037209
16.52168743027147 278.5413199381815 0.7207220946045209
16.526914985224884 278.5707079510463 0.7222690889133893
16.5321425401783 280.2720906576058 0.7250237559444445
16.537370095131713 277.89711717901673 0.7206435348590395
16.542597650085128 271.74226484970086 0.7139628096083365
16.547825205038542 264.3006277452469 0.7044091524669129
16.553052759991957 260.4921573816456 0.6995998345932211
16.55828031494537 255.71654793849999 0.6942298041586196
16.563507869898785 254.88580011049365 0.6928002621128796
16.5687354248522 252.3198499029143 0.6885006603905233
16.573962979805614 251.76439775845802 0.6878349327470148
16.57919053475903 251.12220238005628 0.6865552023147728
16.584418089712443 250.0325277647392 0.6859737871361763
16.589645644665858 248.27835560531167 0.6854275016798166
16.594873199619272 247.9907017325404 0.684008419794115
16.600100754572686 247.35688343922766 0.6851424468332301
16.6053283095261 246.6061681102239 0.6820444927732899
16.610555864479515 246.04430215977004 0.6806797185933546
16.61578341943293 245.66405211612837 0.6800373859093132
16.621010974386344 245.06484153545043 0.6775593186370418
16.62623852933976 247.97980367252785 0.6826085671934213
16.631466084293173 248.83027387141038 0.6835020744359424
16.636693639246587 250.53379415207348 0.6856379106398451
16.641921194200002 248.25226580218668 0.6816983707231633
16.647148749153416 250.90717473842528 0.6840407415889078
16.65237630410683 253.22577627046365 0.6869754398893574
16.657603859060245 256.6018008990241 0.6908469053799876
16.66283141401366 253.4494126045606 0.6878258006163198
16.668058968967074 249.44802387386557 0.6828201421464397
16.67328652392049 247.18510815575593 0.6811989615142487
16.678514078873903 247.3081571359738 0.6810480246602111
16.683741633827317 250.15393922283778 0.6845020392998932
16.68896918878073 250.94244614766166 0.6855641749139478
16.694196743734146 249.64947623551578 0.6848098623113764
16.69942429868756 248.14879747403745 0.6811745391985374
16.704651853640975 247.52885327535134 0.6790766472522447
16.70987940859439 246.99715096347072 0.67752628012885
16.715106963547804 246.34044498199808 0.6768048027922026
16.720334518501218 245.24534227617534 0.6773442195347639
16.725562073454633 243.0021584080614 0.6763407919931914
16.730789628408047 240.44342991659653 0.6727746083706825
16.73601718336146 238.66133812056916 0.6710007489384382
16.741244738314876 236.62491479553796 0.6657247934821325
16.74647229326829 235.13706393928592 0.6626310208840392
16.751699848221705 236.46098338173417 0.6648310933460905
16.75692740317512 232.97944591388259 0.6618487507349097
16.762154958128534 232.9779729737087 0.6635197927270459
16.767382513081948 229.48744454915618 0.6582599806803494
16.772610068035362 226.96182288984053 0.652756451827052
16.777837622988777 226.69226080601052 0.651763071778582
16.78306517794219 229.89931943891614 0.6561571733365352
16.788292732895606 232.2249768365959 0.6599582842061718
16.79352028784902 232.30924392873357 0.6611847525682546
16.798747842802435 228.34681996474137 0.6545585401876458
16.80397539775585 222.35995443252955 0.6467929275445047
16.809202952709263 221.3228319036872 0.6454279137757934
16.814430507662678 222.1092427691033 0.6458117497874595
16.819658062616092 221.35537379405824 0.6438769373668203
16.824885617569507 220.12777037804148 0.6412790216270898
16.83011317252292 220.1824361225006 0.6436750177523005
16.835340727476336 218.58852223312044 0.6416557996743426
16.84056828242975 216.2280766344905 0.6396000079281837
16.845795837383164 215.936371506429 0.639075487266617
16.85102339233658 215.5671012182252 0.6384072941902219
16.856250947289993 218.77688591755674 0.6429890075079295
16.861478502243408 220.25673531152572 0.6468482262562035
16.866706057196822 218.93335490165714 0.6457932501850442
16.871933612150237 218.49998027319938 0.6450877918418763
16.87716116710365 218.55888117714113 0.6434577813221913
16.882388722057065 217.9897161223831 0.6431749829369958
16.88761627701048 219.7698615772848 0.6462529766778634
16.892843831963894 219.69403479331461 0.6469953864082725
16.89807138691731 218.14004692666848 0.6446630417436806
16.903298941870723 218.54422133869116 0.6437816952136853
16.908526496824138 219.13357195372467 0.6438971227359921
16.913754051777552 219.85234688061502 0.6441802380625294
16.918981606730966 220.55110100237417 0.6455522569763336
16.92420916168438 218.26223604146892 0.6416724249403473
16.929436716637795 216.91738743530584 0.6397064796945239
16.93466427159121 217.67130197544964 0.6416458930052694
16.939891826544624 217.83741591904774 0.6428561510767434
16.94511938149804 216.14221164136302 0.6401092289101932
16.950346936451453 213.73242344376493 0.6365231365693352
16.955574491404867 211.06042145533797 0.6317426190077444
16.960802046358282 211.44247728567225 0.6343018304057532
16.966029601311696 211.36284091834085 0.6329644335453481
16.97125715626511 209.01644135547397 0.6285263421658492
16.976484711218525 209.88500957267684 0.6305530450147196
16.98171226617194 210.58498964034993 0.6322090653961832
16.986939821125354 213.56371695024401 0.6380364704253719
16.99216737607877 213.9554554054435 0.6373240569524419
16.997394931032183 215.5387249470946 0.6394907568450594
17.002622485985597 213.16807328757577 0.6357543193613692
17.00785004093901 213.24407363691847 0.6330037507415568
17.013077595892426 214.05963584941028 0.6343487611014103
17.01830515084584 215.23388602909944 0.6336686829103602
17.023532705799255 215.48672053582754 0.63343377281433
17.02876026075267 215.23320478044394 0.6336816886194685
17.033987815706084 218.18115306751451 0.6382822075626097
17.039215370659498 216.52190692784296 0.6374920017642415
17.044442925612913 215.61142391001235 0.6366914558752811
17.049670480566327 216.05198592451273 0.6392628786713233
17.05489803551974 217.3945078623246 0.642263545101386
17.060125590473156 219.61583512846119 0.6457561417434117
17.06535314542657 217.90815400038957 0.6419588441652244
17.070580700379985 217.49536504026247 0.6402316101326743
17.0758082553334 218.617132041531 0.6423923069520959
17.081035810286814 216.48850162507804 0.6383347253741188
17.086263365240228 218.86921397326242 0.6419838705527099
17.091490920193642 219.5488329966744 0.6414542647811238
17.096718475147057 221.90540333276005 0.6447924036338923
17.10194603010047 219.84469405750127 0.6423548890459245
17.107173585053886 217.80228934395475 0.6381028984578042
17.1124011400073 216.29725430895138 0.6359210893145278
17.117628694960715 218.520632426175 0.6389040852685511
17.12285624991413 221.06736925990307 0.6443995049716778
17.128083804867543 222.36899152875063 0.6455986576060675
17.133311359820958 220.68191089353886 0.6411101225764388
17.138538914774372 220.19340511384902 0.6405997454045268
17.143766469727787 221.13451844203357 0.6413398666781082
17.1489940246812 223.5480306079881 0.6452696107616124
17.154221579634616 223.83680827215483 0.6456508619988103
17.15944913458803 223.9216458505494 0.6458249204118288
17.164676689541444 223.9482391471582 0.6452196724915235
17.16990424449486 226.8649300589035 0.64972417353948
17.175131799448273 231.1919776589791 0.655918915671571
17.180359354401688 231.26461766303083 0.6554542662477536
17.185586909355102 233.17262577172295 0.6565079461789162
17.190814464308517 233.0233926310557 0.6562244154071334
17.19604201926193 235.2825393285349 0.6603788301908954
17.201269574215345 237.01839911645513 0.6611985711399556
17.20649712916876 236.6125766749029 0.6598400246650609
17.211724684122174 237.711179149873 0.6605618487323943
17.21695223907559 239.9532111358402 0.6639134133688311
17.222179794029003 242.81442212209805 0.6678612966338704
17.227407348982418 243.817294573871 0.6685285081151577
17.232634903935832 247.37565697502328 0.6741854397402205
17.237862458889246 246.67480220480599 0.6733092619584943
17.24309001384266 248.4721040334655 0.6767031453605917
17.248317568796075 246.26231462489145 0.6744350067828268
17.25354512374949 245.94403040797803 0.6740803991645387
17.258772678702904 244.09222158914193 0.671274464737562
17.26400023365632 239.80176742486887 0.6646024248025647
17.269227788609733 238.14629653490786 0.6618886945197971
17.274455343563147 236.5124996239977 0.659348545886331
17.279682898516562 236.30434880547625 0.6611783770629623
17.284910453469976 236.76443200867902 0.660777346660881
17.29013800842339 237.2222302327156 0.660804737263152
17.295365563376805 238.3102081788162 0.6613449674581571
17.30059311833022 239.60047049200642 0.663928856189928
17.305820673283634 240.03278515864875 0.6642517211075077
17.31104822823705 242.0609842209618 0.6669706371027813
17.316275783190463 243.17919167072296 0.6675141476495671
17.321503338143877 241.50664251466216 0.6672789254629858
17.32673089309729 238.9302452509455 0.6650920349699642
17.331958448050706 235.53379915764063 0.6614035434238029
17.33718600300412 235.0334788175161 0.6593298660637499
17.342413557957535 233.62420019198137 0.6559981550421814
17.34764111291095 233.0974165924856 0.6550411310565631
17.352868667864364 233.41484407095655 0.6564139905016763
17.358096222817778 234.33441816786257 0.6570095857333441
17.363323777771193 234.7721534479188 0.6564356207849573
17.368551332724607 232.61738807273952 0.6527894451319894
17.37377888767802 231.0064250998043 0.6517268383820537
17.379006442631436 230.91973255045994 0.6525777498319582
17.38423399758485 234.5389983389759 0.658350225030606
17.389461552538265 233.67044671044715 0.6563594038632357
17.39468910749168 234.71571701642685 0.6581471704011906
17.399916662445094 235.32841315936182 0.6590640982160153
17.405144217398508 235.46264627941343 0.6596637008040012
17.410371772351922 232.43880623760884 0.6557990891664083
17.415599327305337 234.11333462381924 0.6572642899147972
17.42082688225875 233.9832405700667 0.657302042331507
17.426054437212166 234.49185584158624 0.6585610761426944
17.43128199216558 232.83163726409384 0.6565989355085518
17.436509547118995 232.46210759706398 0.6568894706270846
17.44173710207241 235.02792564670352 0.6594491769509189
17.446964657025823 237.38278161715178 0.6616025536708086
17.452192211979238 236.5029278026031 0.6589867746181537
17.457419766932652 233.74390351475813 0.6549941977586715
17.462647321886067 232.39986836933326 0.6531850765811335
17.46787487683948 232.35721715211588 0.653505479567355
17.473102431792896 231.72595500819696 0.6545798375184922
17.47832998674631 229.08704127902857 0.6513481156096774
17.483557541699724 228.30745235401892 0.6500488029163023
17.48878509665314 229.6763449368275 0.6511890429379192
17.494012651606553 235.9309107825109 0.6587635423701741
17.499240206559968 238.75151646318488 0.6617628226806986
17.504467761513382 237.6626330457036 0.6606121911027718
17.509695316466797 238.43166115950967 0.6612957613994637
17.51492287142021 238.95816901719454 0.6635892093079486
17.520150426373625 239.8272362935628 0.6642569968394377
17.52537798132704 239.45872678654928 0.662241857376901
17.530605536280454 239.8947241420844 0.6620922923155703
17.53583309123387 238.55096066997874 0.6602234692513113
17.541060646187283 237.9764909058936 0.659670421829987
17.546288201140698 240.3263033309935 0.6640303643438186
17.551515756094112 241.5664905213457 0.6653816602551987
17.556743311047526 246.9067792723137 0.6721278385101259
17.56197086600094 248.6135564672565 0.6732703614234418
17.567198420954355 247.52059993308922 0.6718903483987778
17.57242597590777 244.70041408898533 0.6695947367325452
17.577653530861184 241.63547486926066 0.6668501639378742
17.5828810858146 239.7831321980132 0.6659545463490608
17.588108640768013 239.3213498879715 0.6651538987061711
17.593336195721427 239.57823343672987 0.6643975236758796
17.598563750674842 241.544137412201 0.6651789062467243
17.603791305628256 241.07955886772592 0.6639345910865838
17.60901886058167 241.636525746754 0.6651113250371363
17.614246415535085 241.29189465273438 0.6662407133687392
17.6194739704885 241.71379756735698 0.6667938028056001
17.624701525441914 240.74654754648145 0.6642795641896004
17.62992908039533 242.19408658695434 0.6641419058626334
17.635156635348743 245.27679440318119 0.6680165197782962
17.640384190302157 246.45316438327416 0.669664421926103
17.64561174525557 248.63268268838146 0.6730964041659488
17.650839300208986 247.92724052065319 0.6726388557905338
17.6560668551624 249.15139614323195 0.674562628010189
17.661294410115815 249.7274701354332 0.6766634122658451
17.66652196506923 252.25782822954966 0.6801801275097948
17.671749520022644 254.75121654307054 0.6823747413747924
17.676977074976058 256.8348784000258 0.6829348029563411
17.682204629929473 260.6300287028755 0.6866118639334476
17.687432184882887 264.90906835521525 0.6914654198435298
17.6926597398363 270.6474668486647 0.6996569970513734
17.697887294789716 275.41111571714106 0.7059217657708641
17.70311484974313 278.33852423542197 0.7103466829625666
17.708342404696545 279.46793174289985 0.7101414574971101
17.71356995964996 281.02840972998047 0.7102090424281102
17.718797514603374 287.4702207118063 0.7180076425084986
17.724025069556788 292.35444818691633 0.723600265266898
17.729252624510202 295.89568964719234 0.7283737272493118
17.734480179463617 298.8540714569061 0.732188436850605
17.73970773441703 301.62912828457064 0.7354549255029981
17.744935289370446 305.8339268947747 0.7413537025303342
17.75016284432386 308.6474335170976 0.7439632320645204
17.755390399277275 312.48658700650066 0.7480715464105121
17.76061795423069 316.12276798695893 0.7517666374818422
17.765845509184103 318.1944670971791 0.7538724935178591
17.771073064137518 316.73376385331517 0.7516025553416057
17.776300619090932 316.01169690162186 0.7513006690677536
17.781528174044347 314.8111113517405 0.7499162050343737
17.78675572899776 313.7793423720683 0.748904386659191
17.791983283951176 311.4605433157248 0.745861943169719
17.79721083890459 310.25992977665146 0.7445271391606326
17.802438393858004 309.2521798630997 0.743568554971495
17.80766594881142 308.4609491722909 0.7429199438679651
17.812893503764833 303.3865841318643 0.7367806553895873
17.818121058718248 300.4716604516104 0.734132229990233
17.823348613671662 296.08199361943906 0.7287487860726254
17.828576168625077 293.46602457350536 0.7262489599770328
17.83380372357849 289.5210397426947 0.7207321843138927
17.839031278531905 287.4180835811149 0.7184076303599126
17.84425883348532 287.4139559432839 0.7187876212587391
17.849486388438734 287.7268641232725 0.7181858200818882
17.85471394339215 288.62530813940015 0.7193365880556454
17.859941498345563 287.43002807997306 0.7179868128457093
17.865169053298978 286.6969086990125 0.7175816443016921
17.870396608252392 289.6742022600151 0.722098146777301
17.875624163205806 293.89037066173364 0.7262683725895456
17.88085171815922 298.0088522950294 0.7311851594248918
17.886079273112635 302.9242661225395 0.7359266099348396
17.89130682806605 306.7070215153617 0.7395617554465537
17.896534383019464 309.1383883497605 0.7423685317484787
17.90176193797288 314.478515333231 0.7484467117021845
17.906989492926293 320.13502798978953 0.7549647584486885
17.912217047879707 326.81925039173717 0.7632603285158739
17.917444602833122 329.7035660859624 0.7662894369492507
17.922672157786536 332.43487179370675 0.7697107872466429
17.92789971273995 333.62418353703214 0.7707473329089114
17.933127267693365 335.8573494992649 0.7725673474935427
17.93835482264678 333.4310595687009 0.7709041693280488
17.943582377600194 326.41896352326467 0.7627579656042989
17.94880993255361 322.70836982232834 0.7589938205447061
17.954037487507023 318.4089330893724 0.7539281032263422
17.959265042460437 314.10059151105935 0.7481302375856607
17.96449259741385 309.1701365945908 0.7422911664613782
17.969720152367266 304.3823373968496 0.7367845034767034
17.97494770732068 299.1836317678865 0.7308430287915959
17.980175262274095 297.02937985809 0.7289444130640635
17.98540281722751 290.9913456341808 0.7215380824463259
17.990630372180924 284.50454471269416 0.7139295896362288
17.995857927134338 279.5181343713334 0.7080948666448347
18.001085482087753 277.7601451877225 0.705512841912133
18.006313037041167 276.3627290521524 0.7044770563557935
18.01154059199458 274.72786550675056 0.7022198087427867
18.016768146947996 269.64409808111793 0.6957043258029316
18.02199570190141 268.1719718760835 0.6950488230331527
18.027223256854825 266.6500615637943 0.6937765846969022
18.03245081180824 265.128491252556 0.6927844839925158
18.037678366761654 265.981524264351 0.6946955979335112
18.042905921715068 267.58617485812255 0.6957102236636221
18.048133476668482 268.8992461004558 0.6973441227611237
18.053361031621897 271.3417720631182 0.6998433588595395
18.05858858657531 269.0386022268686 0.6964951000102458
18.063816141528726 270.51066441982954 0.6975783892087576
18.06904369648214 270.27633914448126 0.6962690931852477
18.074271251435555 273.92635474611467 0.7001977777434913
18.07949880638897 276.72093300680916 0.703923371483732
18.084726361342383 276.32333516022226 0.7035984434224253
18.089953916295798 274.9781848930322 0.7025322422268995
18.095181471249212 272.125610105686 0.6984165458555972
18.100409026202627 274.56618653169113 0.7022018407757143
18.10563658115604 279.20560837988654 0.7080328865335437
18.110864136109456 283.0390421171101 0.7131927284081232
18.11609169106287 288.6325981570762 0.7198958084470458
18.121319246016284 293.1111522602431 0.7256279289703275
18.1265468009697 294.02674592696013 0.7256928922548028
18.131774355923113 299.467226511199 0.7323323215791927
18.137001910876528 306.26935395211166 0.7396999811560583
18.142229465829942 315.0751015516214 0.7495233243442202
18.147457020783357 326.8523278875838 0.7627265229705398
18.15268457573677 337.1376137913511 0.7739244951986797
18.157912130690185 347.20674524512754 0.7859176816664394
18.1631396856436 359.24895911460976 0.7992228581179142
18.168367240597014 371.7090274243552 0.81242462947243
18.17359479555043 382.8657664620976 0.8240266995408334
18.178822350503843 388.22209962025244 0.8290707500468122
18.184049905457258 387.3239307242473 0.828210252699459
18.189277460410672 386.6442074467495 0.8273584919119087
18.194505015364086 385.36041820892007 0.8256452691441515
18.1997325703175 380.43972462472584 0.8208085191737483
18.204960125270915 376.5549708018243 0.8163959087109585
18.21018768022433 368.86299386647124 0.8077933233922099
18.215415235177744 369.28587653547163 0.8085600138834276
18.22064279013116 371.8093753508068 0.8112614438021676
18.225870345084573 377.21399027266585 0.8174198239339762
18.231097900037987 379.2663761997294 0.8199728250181799
18.236325454991402 383.21684394296256 0.8241924164015418
18.241553009944816 384.2224028128294 0.8256359199598606
18.24678056489823 385.429171327698 0.826537867776415
18.252008119851645 384.52230926407 0.8259677610267545
18.25723567480506 380.07823548252605 0.821211147249304
18.262463229758474 372.93581544839793 0.8134017006218377
18.26769078471189 365.55725190629937 0.8055169765603286
18.272918339665303 356.7702638517965 0.7952347543510496
18.278145894618717 345.0934756313505 0.781967894195725
18.28337344957213 334.94283060354184 0.7701514681321135
18.288601004525546 329.15038350875517 0.7638265546058184
18.29382855947896 322.78839898036915 0.7568622486598844
18.299056114432375 318.6251363420262 0.75318969830651
18.30428366938579 309.158030554838 0.7430073902343328
18.309511224339204 303.8000024375585 0.737247548832655
18.314738779292618 299.9509330318098 0.73231855825826
18.319966334246033 296.2648917998236 0.7280573165717517
18.325193889199447 292.3047344892673 0.7221146505609042
18.33042144415286 288.12566352358556 0.7180051436805173
18.335648999106276 285.2886351858123 0.7159235420119636
18.34087655405969 281.5276776539628 0.7122161130232433
18.346104109013105 280.1766816172783 0.7104538305223533
18.35133166396652 279.63472408767103 0.7073610227141929
18.356559218919934 281.32650783047916 0.7091001561560646
18.361786773873348 279.14499023526736 0.7071589485735336
18.367014328826762 276.7883993688753 0.7038489400452338
18.372241883780177 275.4582935700165 0.7026822095611628
18.37746943873359 279.5603949312881 0.7068109946038365
18.382696993687006 284.49609087827184 0.7125426343214916
18.38792454864042 294.21667332699343 0.7258451764879781
18.393152103593835 303.73390567187835 0.748713816476489
18.39837965854725 313.4813172303338 0.7678283118939617
18.403607213500663 320.7203243954899 0.7824236161889198
18.408834768454078 329.0409900065711 0.7968079364068371
18.414062323407492 337.8497562121395 0.8106670654267281
18.419289878360907 345.58766932974106 0.8239075757437517
18.42451743331432 347.89081594822596 0.8303558329857598
18.429744988267736 348.1215004938011 0.8354805357577928
18.43497254322115 343.15497805294143 0.8325804786621118
18.440200098174564 338.71180756362094 0.8302424747667093
18.44542765312798 333.15277438223296 0.8268253540681225
18.450655208081393 333.4200923474448 0.8291522237652509
18.455882763034808 328.99073241701325 0.826857148629437
18.461110317988222 327.2691064460401 0.8275183675972501
18.466337872941637 322.60328712066536 0.8240576560064745
18.47156542789505 320.0513847179468 0.8233202097143427
18.476792982848465 317.0487182578174 0.82191702057372
18.48202053780188 313.7944330190382 0.8199980087347477
18.487248092755294 310.9803382923477 0.81999941647334
18.49247564770871 310.3358651020354 0.8212698313262418
18.497703202662123 308.6819388145135 0.8221534520891705
18.502930757615538 307.68759615463404 0.822420771327678
18.508158312568952 304.41328266946726 0.8200237061731119
18.513385867522366 299.83747898093844 0.8168818512824296
18.51861342247578 299.57013518642054 0.8189049083504902
18.523840977429195 298.63837146928887 0.8205943074474439
18.52906853238261 298.6118040505506 0.8230015965862478
18.534296087336024 296.48840023708846 0.8209594342781751
18.53952364228944 293.1854241226603 0.8185024123210508
18.544751197242853 291.47739436826845 0.8175650989958889
18.549978752196267 290.96901648976075 0.8187544260925679
18.555206307149682 289.43272369887296 0.8193601638539728
18.560433862103096 290.9508459546946 0.8237678042843639
18.56566141705651 293.99023105315615 0.831656506562606
18.570888972009925 294.3727127516837 0.833043464433176
18.57611652696334 294.75700679157586 0.8344689427712219
18.581344081916754 291.6479049283353 0.8315442310951321
18.58657163687017 292.54002669205516 0.8334166319549554
18.591799191823583 292.3105050423037 0.8348947406711827
18.597026746776997 294.307641052527 0.8391963299396794
18.60225430173041 296.89083183786926 0.8451565593268284
18.607481856683826 297.1847936274923 0.8478987523727678
18.61270941163724 301.4319775926685 0.8551997607527084
18.617936966590655 304.05634192514424 0.8609962023123005
18.62316452154407 306.6665965216982 0.8650797529453441
18.628392076497484 312.6244541219243 0.8571822525017732
18.633619631450898 315.2889030430393 0.8515730708463144
18.638847186404313 318.4618122991587 0.8483083075391552
18.644074741357727 322.2973142262242 0.8481042188986766
18.64930229631114 320.94060933443563 0.8429210485013783
18.654529851264556 325.02975701809896 0.8435305006226105
18.65975740621797 329.0774403145975 0.8456413709470032
18.664984961171385 335.91439648755727 0.8505920596702274
18.6702125161248 338.3747583862962 0.8506286835704029
18.675440071078214 341.53711593726047 0.8527821273731379
18.680667626031628 341.8784285767864 0.8500507913658902
18.685895180985042 344.39581298871536 0.8510011046291297
18.691122735938457 345.097441318805 0.8495915377438117
18.69635029089187 345.3827254419629 0.8473168325944129
18.701577845845286 342.9101042687922 0.8422958983652314
18.7068054007987 341.2036015343428 0.8379961527797459
18.712032955752115 341.32887549958724 0.8366897753532087
18.71726051070553 341.75610324077627 0.8361533895081757
18.722488065658943 342.9399194609199 0.8360709428536095
18.727715620612358 339.7549364141535 0.831095943644628
18.732943175565772 339.30659339647787 0.829342240248002
18.738170730519187 338.424579218412 0.8272403249587801
18.7433982854726 338.91584851092193 0.8273860547381954
18.748625840426016 339.7535964007516 0.8272417416329142
18.75385339537943 340.2350958781859 0.8270072033937051
18.759080950332844 343.5177301069783 0.8302389622697852
18.76430850528626 345.12674873266377 0.8302397579657478
18.769536060239673 344.81128169442644 0.8290005455196037
18.774763615193088 342.15174118053136 0.8242882807206672
18.779991170146502 339.6814277076352 0.8201808907014698
18.785218725099917 335.5322653412473 0.814579866532227
18.79044628005333 334.0379047363167 0.8111364889542532
18.795673835006745 332.0200188895458 0.8078160596035052
18.80090138996016 327.89949898129976 0.8020952060422378
18.806128944913574 323.6335162298721 0.7961292279818288
18.81135649986699 318.3011586915346 0.7888428359139041
18.816584054820403 315.2556482121851 0.7849022027589202
18.821811609773818 313.34827191970345 0.7809512017686832
18.827039164727232 310.374117223591 0.7771798542733972
18.832266719680646 304.11444348003886 0.7688255543623493
18.83749427463406 299.166677541864 0.763508136232248
18.842721829587475 296.69747145830894 0.7611835783358811
18.84794938454089 294.01114554015885 0.757328790470652
18.853176939494304 294.89900536486 0.7586464984292742
18.85840449444772 294.21431385708325 0.7567710902180714
18.863632049401133 292.92202764715864 0.754775210230897
18.868859604354547 294.9121018171429 0.7577816045716285
18.87408715930796 299.0958923090932 0.762684734658424
18.879314714261376 299.2711275941538 0.7632693432076781
18.88454226921479 296.7045436736354 0.7614187323286079
18.889769824168205 290.90572341305057 0.7517977671655294
18.89499737912162 291.04637972222775 0.7510926697550014
18.900224934075034 292.7445477764317 0.7508578027354744
18.90545248902845 294.5653317233817 0.7516911042454698
18.910680043981863 295.78989620875996 0.7538379513075982
18.915907598935277 292.62843519755637 0.7500458444785317
18.92113515388869 290.7210486843669 0.749492776202622
18.926362708842106 287.74103816590423 0.7465443874351996
18.93159026379552 284.6191694660457 0.7420664341901644
18.936817818748935 285.3431413501435 0.7425933941325491
18.94204537370235 285.1884490651052 0.7415218832230512
18.947272928655764 286.77602558072687 0.7427685743658398
18.952500483609178 288.00852233883256 0.7441046686016175
18.957728038562593 287.6359054451273 0.7434309089681016
18.962955593516007 285.33954853293415 0.739669825247435
18.96818314846942 283.0548526740274 0.7364000629057466
18.973410703422836 280.5644129604041 0.732416130554973
18.97863825837625 278.276993573722 0.7285940561526687
18.983865813329665 281.82302962696815 0.7318933335470832
18.98909336828308 286.24281027948797 0.7377668014678506
18.994320923236494 292.8440631056284 0.7463432358748869
18.999548478189908 310.9687718676615 0.7699560006547571
19.004776033143322 311.90242329970374 0.7720622898667575
19.010003588096737 312.2686640976813 0.7723893711216131
19.01523114305015 301.3979084422226 0.7580708602742137
19.020458698003566 293.566607745994 0.7469555464877745
19.02568625295698 288.20369697388116 0.7393615372579937
19.030913807910395 278.727227266702 0.7274273074884471
19.03614136286381 280.0919222600403 0.7293927597716504
19.041368917817223 278.8113421249195 0.7268518531153628
19.046596472770638 274.89640290848286 0.7211203498453154
19.051824027724052 272.4970708311274 0.7189702901010542
19.057051582677467 273.10023970196573 0.7196338390968401
19.06227913763088 272.15333173237315 0.7187556747638447
19.067506692584296 271.15857094594963 0.7165647585646618
19.07273424753771 270.569471492821 0.7150247256231214
19.077961802491124 270.4709335586938 0.714829921279905
19.08318935744454 272.895284126543 0.7165892963385437
19.088416912397953 272.20527651305855 0.7164913582474645
19.093644467351368 271.9735569856919 0.7166834146626041
19.098872022304782 271.6828344565192 0.7164324385213442
19.104099577258197 269.20218741691275 0.7130242702725602
19.10932713221161 269.6268187769059 0.7123260372944997
19.114554687165025 268.23869089489045 0.7102018152859689
19.11978224211844 264.71989047345335 0.7054621757719908
19.125009797071854 263.6713810404847 0.7046200884329054
19.13023735202527 263.5344211687616 0.7041058610763999
19.135464906978683 264.65167290809757 0.7055982809703306
19.140692461932098 266.1976989041738 0.7072633726241847
19.145920016885512 267.34378051985874 0.7084047891470223
19.151147571838926 266.9704955674552 0.7076676251927646
19.15637512679234 268.394386124716 0.7091311119314115
19.161602681745755 266.2538262584124 0.7064427043200254
19.16683023669917 265.2329483758582 0.7053305534840006
19.172057791652584 266.5355320780002 0.7071781805921634
19.177285346606 267.5201355963534 0.7087832391597294
19.182512901559413 271.21761779573325 0.7136912348910331
19.187740456512827 268.6094198015582 0.7097585245228515
19.19296801146624 266.7248351228084 0.7071685993558507
19.198195566419656 261.7842076091859 0.7005274660968578
19.20342312137307 263.635771985207 0.7033835935274798
19.208650676326485 261.7657916714933 0.7005997649826509
19.2138782312799 262.57969637988197 0.7004786547511522
19.219105786233314 261.2291254582149 0.6979463658814152
19.22433334118673 261.29301406451646 0.6985293182508724
19.229560896140143 262.6551998816945 0.7018594943655374
19.234788451093557 266.9443533247021 0.7079458978990023
19.24001600604697 271.61641897171006 0.7149960398214995
19.245243561000386 271.74426381966026 0.7150249691091465
19.2504711159538 270.79436303196917 0.7120188361067679
19.255698670907215 270.66555968596543 0.7116300641043484
19.26092622586063 271.85767167361604 0.7126728460435273
19.266153780814044 273.5257608205973 0.7138500108138411
19.271381335767458 274.0980129757102 0.7151328185317931
19.276608890720873 275.16772596407145 0.7158170816411047
19.281836445674287 280.134713637401 0.7226905078132794
19.2870640006277 280.3597172232308 0.7238235002409292
19.292291555581116 279.5951992701834 0.7222881726449659
19.29751911053453 277.4944018996033 0.7184483438727569
19.302746665487945 277.65430430534906 0.7175568477825063
19.30797422044136 280.61881353810736 0.7206470748866588
19.313201775394774 283.96911221444503 0.7251853342080875
19.318429330348188 285.357799873022 0.7269469928429144
19.323656885301602 286.0507054779474 0.7279257271747902
19.328884440255017 288.6782088973916 0.7304955345730362
19.33411199520843 293.8154951749778 0.7362531816120422
19.339339550161846 296.4745698686238 0.7405902168115935
19.34456710511526 296.0663988944658 0.7399575430756462
19.349794660068675 296.5022764862656 0.7406995838068133
19.35502221502209 297.59918825464365 0.7412854240411493
19.360249769975503 301.00949536338464 0.7444386042729174
19.365477324928918 304.125287031721 0.7478301871149191
19.370704879882332 308.86050850065317 0.7520580665854095
19.375932434835747 315.0290379213392 0.7595624004642421
19.38115998978916 317.42511763711116 0.7627333294136002
19.386387544742576 318.6026113627291 0.7639009667175655
19.39161509969599 320.39182739378316 0.7663948794395563
19.396842654649404 321.311758552231 0.7667343969713317
19.40207020960282 328.38339213552456 0.7751772213105218
19.407297764556233 328.099286893576 0.774997151158012
19.412525319509648 328.65340249676586 0.7753687644747989
19.417752874463062 327.9044659702707 0.7746298871572518
19.422980429416477 324.8503102544164 0.7702846833327676
19.42820798436989 323.01790820467164 0.7670200756349141
19.433435539323305 320.6859080967741 0.7645438292604083
19.43866309427672 318.8785762684673 0.7627673150042765
19.443890649230134 316.9698838577844 0.7612268596631442
19.44911820418355 316.8588765901383 0.7616077312432266
19.454345759136963 322.29891445679425 0.7678690215122218
19.459573314090377 328.64637745904207 0.776293686088876
19.464800869043792 328.23411397690376 0.7753916960782563
19.470028423997206 323.46635437553493 0.7687930106694107
19.47525597895062 319.4177693850443 0.7634956777005117
19.480483533904035 317.1111037141111 0.7603259794075937
19.48571108885745 318.9204963967323 0.7626848976414924
19.490938643810864 323.5976725030381 0.767897177311479
19.49616619876428 325.95147324299575 0.7707946416493455
19.501393753717693 326.58359841241366 0.7714315573716718
19.506621308671107 323.8884274995154 0.7682635421069011
19.51184886362452 323.3113369820083 0.7670859414907515
19.517076418577936 327.81322430636203 0.7726676521564091
19.52230397353135 329.3322869687197 0.7737905432728764
19.527531528484765 330.5091871118152 0.775031773437588
19.53275908343818 330.01036020941484 0.7740476355523442
19.537986638391594 329.5629448558699 0.7735131344916588
19.54321419334501 331.21750561300684 0.7763424422799833
19.548441748298423 332.2501606674312 0.7775761277582165
19.553669303251837 334.21368892278565 0.7793812763497542
19.55889685820525 337.2169274762731 0.7823690287805128
19.564124413158666 338.87356550852155 0.7840488951545197
19.56935196811208 340.6186754787239 0.7860294418690562
19.574579523065495 341.8845466242995 0.7872239667211328
19.57980707801891 345.879752856213 0.7913271540461164
19.585034632972324 347.4654858961984 0.7933046771324779
19.590262187925738 349.19719043291406 0.7951326543913927
19.595489742879153 349.116196897586 0.7952658148526202
19.600717297832567 351.68716209925475 0.7981319709480739
19.60594485278598 356.67392293747764 0.8036991784017321
19.611172407739396 359.62378757027756 0.8063188098183536
19.61639996269281 362.2000582406121 0.8097578308977926
19.621627517646225 366.7652037324655 0.8151583175292672
19.62685507259964 368.44431595305025 0.8170225336044639
19.632082627553054 373.89969635991326 0.8220079894624889
19.637310182506468 372.8818812281744 0.8205374503144113
19.642537737459882 375.2651626808987 0.8231841233570828
19.647765292413297 379.35093624675716 0.8272707055868208
19.65299284736671 382.27918333311703 0.8302251260958506
19.658220402320126 381.64519062683075 0.829493836612842
19.66344795727354 382.75245463199946 0.8311933141296003
19.668675512226955 384.3579325598285 0.833047354089628
19.67390306718037 388.32042636949296 0.8376039271870503
19.679130622133783 386.61787541576587 0.8353239223157677
19.684358177087198 385.8310700272572 0.8342961972394862
19.689585732040612 386.00960045429525 0.8340360119722546
19.694813286994027 386.2482194378195 0.8346839713432473
19.70004084194744 388.2651813914882 0.8369662071614881
19.705268396900856 385.8765296788187 0.8341552843894389
19.71049595185427 385.40813503182727 0.8337172078288195
19.715723506807684 379.6689477863247 0.8273270167541052
19.7209510617611 379.5187795411326 0.8275101783202389
19.726178616714513 376.3984852214571 0.823808547645433
19.731406171667928 374.3637041225233 0.8212026470180249
19.736633726621342 370.69395251374016 0.8173087014115346
19.741861281574757 365.7413635351035 0.8114666422869257
19.74708883652817 362.8262037910556 0.8080215351840799
19.752316391481585 361.4638760452252 0.8065119597561892
19.757543946435 358.5318252446209 0.8029661714750966
19.762771501388414 355.35190011117163 0.7998434685854867
19.76799905634183 350.5899501671135 0.7949925508101209
19.773226611295243 350.3448773005221 0.7948352715299171
19.778454166248657 347.4911167112934 0.7919328316119879
19.783681721202072 346.0455570321152 0.7890835117499295
19.788909276155486 344.17213005291114 0.7875148123423277
19.7941368311089 343.29065963603904 0.7867847154423644
19.799364386062315 342.6593730361033 0.7861525277053474
19.80459194101573 341.0954164928996 0.7841034057709921
19.809819495969144 340.39136170871376 0.7827631325064338
19.81504705092256 338.37952100948235 0.7803683194510486
19.820274605875973 336.0328359297437 0.7785149660029755
19.825502160829387 335.3358436079448 0.7780363687483457
19.8307297157828 334.41179772968417 0.7772639183073804
19.835957270736216 331.9178455843519 0.7737762782046516
19.84118482568963 329.4625822087829 0.7702540021489866
19.846412380643045 328.7731275192526 0.7699299257366897
19.85163993559646 327.9364702201788 0.7680877319589202
19.856867490549874 328.44937000855214 0.7690001086549537
19.86209504550329 326.44895565519 0.7663038027574557
19.867322600456703 323.0049935597994 0.7625286008031766
19.872550155410117 322.8784105920907 0.7628906408960849
19.87777771036353 325.1155166399347 0.7655391156465067
19.883005265316946 329.5331148573715 0.7710703246785782
19.88823282027036 329.12693362011527 0.7712708787783455
19.893460375223775 323.6676059858453 0.7650774238670013
19.89868793017719 319.8860737018305 0.7602411808294453
19.903915485130604 316.53817135106647 0.7555729351564922
19.909143040084018 314.9187720598438 0.7537105025393936
19.914370595037433 317.78610317827844 0.7575903477749585
19.919598149990847 318.00379477453674 0.7575121726469497
19.92482570494426 318.136213888717 0.7579451875636374
19.930053259897676 315.80012716868544 0.7557113306051997
19.93528081485109 313.651249154585 0.7530461745294568
19.940508369804505 310.8028499618435 0.7495264786155168
19.94573592475792 309.263668751232 0.7467461873340312
19.950963479711334 309.4189906007736 0.747096072154236
19.956191034664748 311.1209244096301 0.7483350049283528
19.961418589618162 310.30091764954636 0.7465776514626193
19.966646144571577 310.1614277198938 0.7456543717930341
19.97187369952499 310.47435563088237 0.7465278271686503
19.977101254478406 315.65366855762403 0.7530424331963621
19.98232880943182 319.4690900620533 0.7583111378114221
19.987556364385235 320.727406012523 0.7593572744720143
19.99278391933865 323.9241700990741 0.7639447072287843
19.998011474292063 325.32149604432004 0.7653894636718009
20.003239029245478 328.6932674195886 0.7694734017220145
20.008466584198892 328.03770107665946 0.7685914077223852
20.013694139152307 330.12328682367485 0.7702241106958352
20.01892169410572 335.26249441492075 0.7757123971176474
20.024149249059136 345.0371531756199 0.7864112742608943
20.02937680401255 356.2990425181449 0.7986947692311724
20.034604358965964 361.69259971987776 0.8049764095311059
20.03983191391938 364.56531168717885 0.8076999261191965
20.045059468872793 360.4502752609603 0.802710423762972
20.050287023826208 358.17769103964304 0.8001214190107777
20.055514578779622 351.8969660249413 0.7931541263680142
20.060742133733036 347.454545709574 0.7892044079870684
20.06596968868645 341.57675441327297 0.7826525252507752
20.071197243639865 337.3631675983495 0.7776277331229159
20.07642479859328 332.8222403516998 0.7725549104613731
20.081652353546694 327.9755755098094 0.7679973925026101
20.08687990850011 324.02145241979 0.7635506811771816
20.092107463453523 320.53406126984424 0.7591000549683341
20.097335018406937 320.5887513006759 0.7577618261583572
20.102562573360352 321.78172309941226 0.7588180525006525
20.107790128313766 323.19728603525215 0.7601712805086948
20.11301768326718 323.6373702203834 0.7603180464734605
20.118245238220595 322.7210884481868 0.7591245755181788
20.12347279317401 323.0938453589699 0.7600504213616478
20.128700348127424 322.3450196941684 0.7597850886443729
20.13392790308084 320.60062681529865 0.7577783069336329
20.139155458034253 320.04258251041244 0.7565069150338039
20.144383012987667 321.3391459832197 0.7576354119598372
20.14961056794108 324.33961194787474 0.761326509114892
20.154838122894496 326.3943426966125 0.7640898051254702
20.16006567784791 326.6046802513773 0.7640630050670744
20.165293232801325 323.7376562602898 0.7606869539341279
20.17052078775474 322.1654195621228 0.7593379073756739
20.175748342708154 321.47144113417323 0.7587476432478538
20.18097589766157 325.9206424765332 0.7639887496867591
20.186203452614983 327.3402232203741 0.7646707162712195
20.191431007568397 323.9363268087516 0.7602802502814565
20.19665856252181 318.0794171931256 0.7528984645628176
20.201886117475226 312.1033166006574 0.7463165274237773
20.20711367242864 308.3676700462958 0.7426886748927043
20.212341227382055 305.2886047219473 0.7397697590513568
20.21756878233547 300.00289241540867 0.7336131309341137
20.222796337288884 294.03519313401455 0.7263535484785134
20.228023892242298 291.94022842104073 0.7244746768683856
20.233251447195713 292.4758434536828 0.7250709611027728
20.238479002149127 291.73409165216447 0.7243812532085774
20.24370655710254 287.7186051569296 0.719534533095636
20.248934112055956 285.8047102518542 0.7171851702357056
20.25416166700937 287.9861822699055 0.7201564960104657
20.259389221962785 289.7925809967798 0.7214913148586963
20.2646167769162 291.4946572171389 0.72417217603115
20.269844331869614 289.50342447071836 0.7211987460882061
20.275071886823028 288.9982387349517 0.721047648938705
20.280299441776442 286.7810271385606 0.7182872960117377
20.285526996729857 285.1159883326995 0.7162871384733197
20.29075455168327 284.59854706477 0.7153781428243827
20.295982106636686 287.9467466166996 0.7192325844554683
20.3012096615901 291.67813633643004 0.7238308254627059
20.306437216543515 291.4954017766146 0.7245748681880413
20.31166477149693 292.0406094860803 0.7261465170874466
20.316892326450343 290.52704669626024 0.722907404138732
20.322119881403758 287.7173064661344 0.7186513195734434
20.327347436357172 288.1247212185161 0.7184837096505509
20.332574991310587 286.9482751504622 0.7171825368805714
20.337802546264 290.97885963147286 0.7226493861710287
20.343030101217416 290.8952842733007 0.7217938443661959
20.34825765617083 290.9689074870445 0.7214145890432022
20.353485211124244 287.72895513088474 0.717436840813201
20.35871276607766 284.4186541567826 0.7133486720165106
20.363940321031073 283.6295482620126 0.7132700226576929
20.369167875984488 283.26350320455856 0.7130559764735509
20.374395430937902 287.39288977201204 0.7178602892739422
20.379622985891316 290.9465540102019 0.7214706899308096
20.38485054084473 291.5171028295201 0.7217299801747044
20.390078095798145 290.24937849041464 0.7214287902962802
20.39530565075156 289.617979767775 0.7203157298623476
20.400533205704974 288.9830100843403 0.7186846726470904
20.40576076065839 287.3821636840223 0.7164462051132029
20.410988315611803 284.62255876197713 0.713420979278962
20.416215870565217 282.611611544584 0.7121925040115044
20.421443425518632 282.34808806061505 0.7123374431771289
20.426670980472046 282.3816196908538 0.7127686764955177
20.43189853542546 282.192552970094 0.7121499451054847
20.437126090378875 284.6052257773747 0.7144494568746435
20.44235364533229 284.3954647617881 0.7138298861003991
20.447581200285704 285.94797040520274 0.717099558727529
20.45280875523912 285.17944467111556 0.7156367240290233
20.458036310192533 285.7440554296447 0.7176193681168174
20.463263865145947 282.2859387637208 0.7120580523679974
20.46849142009936 279.42357782454945 0.708920864676448
20.473718975052776 278.004785524075 0.7065549823453062
20.47894653000619 280.5399897593758 0.7093729999206001
20.484174084959605 282.68658179348654 0.7119225901187866
20.48940163991302 287.8039800623141 0.7182195853458823
20.494629194866434 286.55575880234 0.7162966843149025
20.49985674981985 285.7429465866845 0.7151864449463534
20.505084304773263 283.9366318425949 0.7128465211989645
20.510311859726677 285.89485402229207 0.7158484914932051
20.51553941468009 288.19667652035895 0.7206800586407159
20.520766969633506 287.0720819060941 0.7184821896710567
20.52599452458692 286.41786765786077 0.7182886716297233
20.531222079540335 287.3232711083654 0.7160379511081335
20.53644963449375 288.30458485871515 0.7174353397262216
20.541677189447164 286.07365285104385 0.7148002528566736
20.546904744400578 283.03276776727296 0.7115707419325008
20.552132299353993 281.46019792595075 0.7108626456681874
20.557359854307407 284.7430001067848 0.7137385760819971
20.56258740926082 286.95667456454936 0.7166336443733906
20.567814964214236 285.80494230906817 0.7152698030184053
20.57304251916765 282.2496399000382 0.7112740451307581
20.578270074121065 283.2958235817479 0.7127524607512636
20.58349762907448 282.43009744090887 0.7104009585966952
20.588725184027894 284.5023399862115 0.712565053455803
20.593952738981308 285.65577384692494 0.7144787135038337
20.599180293934722 286.2963847321622 0.7154758370128308
20.604407848888137 283.70205954362575 0.7129276942942585
20.60963540384155 284.69420925900954 0.7131929890131624
20.614862958794966 284.74470643396313 0.7134582370738936
20.62009051374838 285.8391500134323 0.715851743159666
20.625318068701795 284.9320307942729 0.7149527797092108
20.63054562365521 284.34887109117597 0.7153627301081393
20.635773178608623 283.07165297589074 0.7133702168912688
20.641000733562038 280.84784920517853 0.7101401179507106
20.646228288515452 281.92204445233784 0.7114604433079494
20.651455843468867 283.3514844987584 0.711452425680878
20.65668339842228 283.1697319618311 0.7113754334443018
20.661910953375695 284.6602651261302 0.7125690481548715
20.66713850832911 283.70868727231016 0.711767042853922
20.672366063282524 283.8615036608136 0.7117517406722839
20.67759361823594 286.781499773855 0.7149569603467161
20.682821173189353 288.1368240955563 0.7169054405129038
20.688048728142768 286.57894539234894 0.7144352157884087
20.693276283096182 282.84340168061686 0.7101845065277004
20.698503838049596 280.547374567649 0.7077228943179411
20.70373139300301 280.2005198161484 0.7073198550910014
20.708958947956425 282.6212281011944 0.7105634829349892
20.71418650290984 282.8558048987239 0.7103689964341723
20.719414057863254 285.0674716974186 0.7123713371788818
20.72464161281667 284.34154135680086 0.7112718393980895
20.729869167770083 284.6588926414581 0.7113048623493085
20.735096722723497 285.12336617957806 0.7118582558448937
20.740324277676912 286.0550564128933 0.7137169846886997
20.745551832630326 286.1103854562023 0.7140735975543864
20.75077938758374 287.6263996223221 0.7170491077725564
20.756006942537155 289.77961784698283 0.7189863101568336
20.76123449749057 292.8551743427322 0.7225429326858573
20.766462052443984 289.30005962664103 0.7183779581663127
20.7716896073974 289.93173686995 0.7188128974879798
20.776917162350813 291.3663067042185 0.7201775915144586
20.782144717304227 291.71578704960234 0.719977082454905
20.78737227225764 292.8843258459709 0.7206788974922071
20.792599827211056 294.07640495448345 0.7228378696586989
20.79782738216447 300.6207249642145 0.730382540548537
20.803054937117885 303.05583660202774 0.7329633386200792
20.8082824920713 305.09388160162365 0.7349135325711587
20.813510047024714 304.0968077425948 0.7326813522693595
20.81873760197813 304.69698527340654 0.7343190613726721
20.823965156931543 305.2827451563398 0.7350631179377227
20.829192711884957 305.7221339968262 0.7359314456965765
20.83442026683837 307.0016995170397 0.7378562095908615
20.839647821791786 307.7149292008971 0.7384523988765881
20.8448753767452 307.584641630587 0.7383163440359197
20.850102931698615 307.6520115914182 0.7382299793045561
20.85533048665203 307.13736655542607 0.7375595904158788
20.860558041605444 304.85201817342374 0.7360896227124746
20.865785596558858 304.4006583180539 0.7361846756919403
20.871013151512273 301.558561254558 0.7335937878811174
20.876240706465687 301.0152129978409 0.7323234224702819
20.8814682614191 299.6390435418438 0.7301858165099812
20.886695816372516 298.1112276690685 0.7277121644767893
20.89192337132593 300.0628630287419 0.7294533515576098
20.897150926279345 301.1213057317449 0.7310053736749802
20.90237848123276 300.6573816651186 0.7301842413070148
20.907606036186174 299.89559518853906 0.7289112557287657
20.912833591139588 299.4564732314586 0.7280537172093506
20.918061146093002 295.7715006279282 0.7232577655905926
20.923288701046417 292.58711766903605 0.7193601330360738
20.92851625599983 293.5197021548676 0.7207582249561906
20.933743810953246 293.8629582080783 0.7214084904399908
20.93897136590666 295.4124562846834 0.7243244761559773
20.944198920860075 291.02289570354515 0.7191507780319476
20.94942647581349 289.1108420855208 0.7175526819302072
20.954654030766903 288.99090736326826 0.717046666606422
20.959881585720318 292.85921691114055 0.7212825915724648
20.965109140673732 295.35881478978797 0.7235685535711265
20.970336695627147 295.1215499424239 0.7230088110656411
20.97556425058056 289.9574397732508 0.7166906867992693
20.980791805533975 286.2769161215871 0.7125905072964906
20.98601936048739 280.8851387695142 0.706080012500638
20.991246915440804 278.9592169899765 0.7036549669836469
20.99647447039422 278.50714254661824 0.7031802379677806
21.001702025347633 279.93925905947253 0.7060806283403611
21.006929580301048 282.8403554289972 0.7108885998458938
21.012157135254462 281.1337814148529 0.7087987359637868
21.017384690207876 275.24994083139364 0.7003523172385253
21.02261224516129 271.0484831299544 0.6943016233958373
21.027839800114705 269.60861097699814 0.6924210396065483
21.03306735506812 271.65690186272366 0.6950812376705574
21.038294910021534 272.30761285049164 0.6971248516086886
21.04352246497495 273.0194485590145 0.6981548149706147
21.048750019928363 274.6772466941424 0.7006098165348031
21.053977574881777 274.18266395540115 0.6995860681665579
21.059205129835192 272.7186274587788 0.6969991769332857
21.064432684788606 272.0531827098579 0.6955819916415822
21.06966023974202 272.012505050535 0.6952287293464189
21.074887794695435 271.07328645603275 0.6935663690478626
21.08011534964885 268.2123400841385 0.690999865787704
21.085342904602264 266.96745559081864 0.6886756323704788
21.09057045955568 270.7622004180128 0.6939596017287036
21.095798014509093 271.1709595801273 0.6937458021711836
21.101025569462507 272.43117540163394 0.6949898380755491
21.10625312441592 268.4844463173936 0.6899475499824242
21.111480679369336 268.22116572837933 0.6889648402590155
21.11670823432275 265.27833586000884 0.6849831319712386
21.121935789276165 262.7089346657399 0.6826147711344618
21.12716334422958 262.57846780933056 0.6814593936111819
21.132390899182994 266.1362949032291 0.68598488592286
21.13761845413641 268.3959989035362 0.6869674991467853
21.142846009089823 268.1096799289802 0.6860522325283894
21.148073564043237 265.9730442161925 0.6838284070906665
21.15330111899665 266.87329289658095 0.684574203272931
21.158528673950066 269.0734147058738 0.6879235939572526
21.16375622890348 269.5844749416631 0.6881565221257777
21.168983783856895 268.38254076613504 0.6864421308885424
21.17421133881031 266.1612976779709 0.6835564601721117
21.179438893763724 263.649341987442 0.6802481181640684
21.184666448717138 264.9407528188621 0.6818463333917821
21.189894003670553 266.9291007933887 0.6835500136294492
21.195121558623967 269.43799523924207 0.6868770621975722
21.20034911357738 269.7433605886908 0.6872507538355886
21.205576668530796 266.00569502338885 0.6824628199230515
21.21080422348421 265.00612836373966 0.6815589983138768
21.216031778437625 263.8504647672908 0.6805723814642435
21.22125933339104 267.0846700235421 0.6835536307129788
21.226486888344454 267.3772144492198 0.6834936532298717
21.231714443297868 268.1371899403507 0.6826189573522469
21.236941998251282 266.86941379526365 0.6812941866765688
21.242169553204697 265.8761179966452 0.6807301167287356
21.24739710815811 266.3417616681234 0.6815707175404838
21.252624663111526 265.6758915972467 0.6807027714287126
21.25785221806494 267.61927682749706 0.680973474080711
21.263079773018355 265.9517593503709 0.6773415957263443
21.26830732797177 265.11853469674907 0.6766443194430175
21.273534882925183 261.98516560175034 0.6726804062899652
21.278762437878598 261.4471247610561 0.6740503566555338
21.283989992832012 260.937039124468 0.6808304225596645
21.289217547785427 261.8502381694251 0.6926501746762648
21.29444510273884 261.8409803144019 0.6987432162589177
21.299672657692255 259.2681581900906 0.6985164245725627
21.30490021264567 263.15500414890016 0.7087337699815
21.310127767599084 266.24779006025597 0.716207252694069
21.3153553225525 268.4201668798534 0.7230883744747912
21.320582877505913 267.76691519244235 0.7248692711401521
21.325810432459328 265.1187095218194 0.7247118722778643
21.331037987412742 266.5495448495861 0.730995437949003
21.336265542366156 264.5353586799266 0.7333676503922659
21.34149309731957 261.64414884757906 0.7324656732585076
21.346720652272985 257.4136696205254 0.7279700699790483
21.3519482072264 255.36486187206054 0.7270769130148499
21.357175762179814 256.0499071181925 0.7303726314459617
21.36240331713323 256.75718407244494 0.7343620103120432
21.367630872086643 257.4788808340313 0.7371630585449545
21.372858427040057 258.45622613791556 0.7408840650464119
21.378085981993472 257.2697049117998 0.7410915371435931
21.383313536946886 255.9491921432999 0.7409488329267462
21.3885410919003 255.72878612811604 0.7423196200535194
21.393768646853715 257.8848773801102 0.7464522919069874
21.39899620180713 258.4665286692663 0.7496857262070803
21.404223756760544 260.940195555479 0.753835087541408
21.40945131171396 264.1612311458331 0.7626541982947671
21.414678866667373 265.9216419252324 0.7679415329367706
21.419906421620787 266.0020499867083 0.7707345634420009
21.4251339765742 260.6914758208925 0.763796321098656
21.430361531527616 258.62428266363753 0.7605136381920078
21.43558908648103 258.8514137382073 0.7624591177652967
21.440816641434445 259.5802130892018 0.7662577775285643
21.44604419638786 259.90850466852345 0.768610456796434
21.451271751341274 263.9684951380171 0.7759591209402718
21.45649930629469 267.0013284125489 0.7811701485790656
21.461726861248103 268.5957293017891 0.785289520384203
21.466954416201517 266.19436653628844 0.7833923605489551
21.47218197115493 261.88553618984866 0.778068854542312
21.477409526108346 260.14681377752356 0.7767561896368816
21.48263708106176 259.0361059585146 0.77587751770949
21.487864636015175 261.04147765896914 0.781258009880289
21.49309219096859 262.07111307586433 0.7855274748059413
21.498319745922004 263.88392520728524 0.7904113311236658
21.503547300875418 264.7834428561722 0.7934641081623074
21.508774855828833 264.5198307368427 0.7917393049617705
21.514002410782247 264.7094859850464 0.7760225689008338
21.51922996573566 264.2311014593928 0.7670279799961606
21.524457520689076 264.21951942531484 0.7594019699937062
21.52968507564249 266.58431840383736 0.7571868735339363
21.534912630595905 268.6712562393385 0.7554206989231249
21.54014018554932 269.8965428283913 0.7545708205499293
21.545367740502734 272.24351328177136 0.7559938071812811
21.550595295456148 269.2088072727816 0.7495904691924348
21.555822850409562 268.58657590999326 0.7460562483519226
21.561050405362977 268.8772270462661 0.7455935875010576
21.56627796031639 269.5125467525067 0.7444207752465534
21.571505515269806 272.42678975703774 0.7478935696111716
21.57673307022322 276.0850582019113 0.7503606293821508
21.581960625176634 279.14459781664806 0.7527565301375463
21.58718818013005 278.12368181399296 0.7495308828049295
21.592415735083463 276.2780359815954 0.7455605766784902
21.597643290036878 275.98655075033247 0.7440784347352088
21.602870844990292 273.886362751072 0.7398427615253347
21.608098399943707 275.359139679163 0.7396695421557954
21.61332595489712 274.3156859976994 0.7356955032259882
21.618553509850535 278.04120591256094 0.7384357919208976
21.62378106480395 279.04614674099236 0.7387512224697008
21.629008619757364 281.14024858088777 0.7417979628483848
21.63423617471078 277.557176351939 0.7368269405379102
21.639463729664193 276.1421800139363 0.7347118173076196
21.644691284617608 277.2560960865618 0.7365232429839897
21.649918839571022 277.61796497002774 0.7364150339630278
21.655146394524436 280.5735192458095 0.739897895734528
21.66037394947785 281.55214936948335 0.7394640377859482
21.665601504431265 283.9765116962783 0.7434037304656907
21.67082905938468 286.61130363087466 0.7465996256711044
21.676056614338094 288.46503100931176 0.747947708049327
21.68128416929151 287.6075417818892 0.7448688744668199
21.686511724244923 287.9714923947027 0.7430983626873926
21.691739279198337 288.6275573120438 0.7435012988605474
21.696966834151752 289.2119888742515 0.7435816998923294
21.702194389105166 287.95772551178817 0.7433850246365746
21.70742194405858 285.9178177754641 0.7410964263117955
21.712649499011995 286.8342134948038 0.7422576055491029
21.71787705396541 291.2250296615036 0.7463434857185236
21.723104608918824 291.9534299624013 0.7468455024597862
21.72833216387224 291.70088551577936 0.745697952568089
21.733559718825653 290.5574704357442 0.7440890577520145
21.738787273779067 294.6653430528374 0.7485712869460277
21.74401482873248 298.27860852194794 0.7534355497805055
21.749242383685896 300.70762868390693 0.7568612386950726
21.75446993863931 302.513521465508 0.758730368115244
21.759697493592725 300.048703593239 0.754576799614262
21.76492504854614 300.4776002825896 0.7530734538838263
21.770152603499554 302.7042379001505 0.7562026178055591
21.77538015845297 304.71250617922476 0.7591019362490855
21.780607713406383 306.47109580166926 0.7611578661656059
21.785835268359797 306.4051914843828 0.7598103788753651
21.79106282331321 308.2192666878444 0.7615377182249703
21.796290378266626 312.9733632622223 0.7679042294320484
21.80151793322004 314.8579819419945 0.7699391953239406
21.806745488173455 317.20637539567446 0.7714917840967987
21.81197304312687 316.1956870016155 0.7698450008123857
21.817200598080284 317.93172223562243 0.7723021778387631
21.822428153033698 319.7377192814839 0.7744648723716574
21.827655707987113 320.9878848127434 0.7755723323016256
21.832883262940527 322.73938592745606 0.7775241484314147
21.83811081789394 323.56791116544855 0.7785960842358263
21.843338372847356 325.12141965735276 0.7801008523904049
21.84856592780077 329.6987461362037 0.7851227798774482
21.853793482754185 331.539060844017 0.7875832654870601
21.8590210377076 331.39010357540093 0.7866219867059229
21.864248592661014 326.8730594397359 0.7811630602069695
21.869476147614428 323.7517851008269 0.7762819914954454
21.874703702567842 322.91295741803754 0.7747699835320593
21.879931257521257 323.7989282906602 0.775532857974818
21.88515881247467 324.7349061354619 0.7763882193148139
21.890386367428086 320.63600013052957 0.7719511236862813
21.8956139223815 315.7293371407107 0.7668926876618261
21.900841477334914 311.83286278951573 0.7625138344434861
21.90606903228833 308.83475755057236 0.7586445968195938
21.911296587241743 309.33742642385795 0.7593271724335993
21.916524142195158 306.123738159871 0.754385933963352
21.921751697148572 302.1292494199007 0.7499584187316743
21.926979252101987 302.67389804940194 0.7493639983935652
21.9322068070554 303.20641090190225 0.750348532367393
21.937434362008815 305.85802520835887 0.7541012981512393
21.94266191696223 307.4570301376725 0.7559337511394092
21.947889471915644 306.2466628397589 0.7546541792465139
21.95311702686906 299.90603414175297 0.7455176899045227
21.958344581822473 297.9304285873733 0.7420604780394887
21.963572136775888 300.9907259607719 0.7443810083742782
21.968799691729302 305.01068393507813 0.7492807880709746
21.974027246682716 307.9341482046971 0.7529550888098894
21.97925480163613 308.9543690413982 0.7545335048195778
21.984482356589545 310.8813696735547 0.7562100775400512
21.98970991154296 313.6434075126728 0.7595157704767338
21.994937466496374 315.2827011584508 0.7611281620858498
22.00016502144979 313.3253157787279 0.7586538301279354
22.005392576403203 308.53622121672095 0.7524721099527618
22.010620131356617 306.15553813517533 0.7496287676117463
22.015847686310032 308.38943664383874 0.752027362337986
22.021075241263446 309.98559866591427 0.753223955961741
22.02630279621686 311.7259755173789 0.7551383354300938
22.031530351170275 311.00977295124716 0.7538515276516446
22.03675790612369 312.8234172618414 0.7561025402505275
22.041985461077104 314.91256514033824 0.7588975531866947
22.04721301603052 316.69403843333816 0.7616334752012097
22.052440570983933 317.18372953229533 0.7626579570143995
22.057668125937347 320.75376525087347 0.7667962856165917
22.06289568089076 322.43020949444286 0.7682325697207047
22.068123235844176 324.0371225956675 0.7700770817883233
22.07335079079759 322.89764099693696 0.7687657931717387
22.078578345751005 320.1523462169105 0.7658534461052684
22.08380590070442 318.1185317685104 0.7631660979314401
22.089033455657834 316.753859278838 0.7613483053657399
22.09426101061125 316.4965290339017 0.7610433943208527
22.099488565564663 318.4653966777441 0.7634361962178583
22.104716120518077 321.53833669071616 0.7669699476238167
22.10994367547149 323.4679940251847 0.7688677366122295
22.115171230424906 320.66316219550134 0.7647980091226568
22.12039878537832 318.18441537201176 0.7613598954959642
22.125626340331735 318.46123628916274 0.7612586815420344
22.13085389528515 315.58446922733174 0.757542237090502
22.136081450238564 312.61723064459665 0.7539982719107483
22.141309005191978 311.13834203617733 0.7535129107622505
22.146536560145393 309.16605791306426 0.7516385425064808
22.151764115098807 306.4721142289155 0.7474216783128328
22.15699167005222 305.8451164623539 0.7452104105163594
22.162219225005636 308.98191637306 0.749161277150746
22.16744677995905 310.25220877668175 0.7512888680003842
22.172674334912465 311.7087935554846 0.7539514731433652
22.17790188986588 313.91247404638244 0.7553135686494883
22.183129444819293 315.0673341451222 0.7562196253281086
22.188356999772708 309.4699921057807 0.7487897835620285
22.193584554726122 308.00307959619084 0.7473794551358355
22.198812109679537 309.5421131990515 0.7502461023719788
22.20403966463295 311.7214734452324 0.7527698594648035
22.209267219586366 311.15194840591823 0.7517776160604464
22.21449477453978 309.5168068047788 0.7486735557504474
22.219722329493194 310.24162642449903 0.7484920397743677
22.22494988444661 308.4981865196585 0.7461571985859922
22.230177439400023 309.6749726285749 0.7469217095623876
22.235404994353438 306.91720887860293 0.7443892910251411
22.240632549306852 306.15073996907665 0.7440121162326316
22.245860104260267 307.4899943341746 0.7456472402497769
22.25108765921368 308.1589582336639 0.7472074637680978
22.256315214167095 308.9865723262856 0.7471449903294932
22.26154276912051 308.0743684712792 0.7462821951670483
22.266770324073924 308.31472847536344 0.7464161324786186
22.27199787902734 310.8065287919674 0.7495132413601215
22.277225433980753 311.9527895555154 0.7516819594927086
22.282452988934168 311.0039468848644 0.7494823714772785
22.287680543887582 307.0089077429087 0.7448239373847845
22.292908098840996 304.98827456327507 0.7412441542760484
22.29813565379441 301.99771033730235 0.7374237466392614
22.303363208747825 299.40835665705123 0.7347527204943061
22.30859076370124 296.31699791274156 0.7319341716776433
22.313818318654654 297.6272339691075 0.7346829134313746
22.31904587360807 299.6842677771333 0.7376372149179992
22.324273428561483 298.4295991599945 0.7355488034116641
22.329500983514897 298.4621045503423 0.7354318425932728
22.334728538468312 293.71837836657073 0.728566556326241
22.339956093421726 290.5981033559574 0.7246121235219962
22.34518364837514 289.35549356503657 0.72289517753589
22.350411203328555 289.78282826476453 0.7242863266322287
22.35563875828197 290.77469593450934 0.7256224264233112
22.360866313235384 290.7687345657867 0.725766794852009
22.3660938681888 292.0224023373125 0.727629670931357
22.371321423142213 292.3718138287404 0.7276745676576313
22.376548978095627 292.22080696616644 0.7265593379802575
22.38177653304904 291.55119224555057 0.7260264307403361
22.387004088002456 290.0576746375775 0.7239064476112904
22.39223164295587 289.71099869215334 0.7239799897846668
22.397459197909285 288.66330544322057 0.7218062504494543
22.4026867528627 285.7179418993773 0.7172384049719719
22.407914307816114 284.07184654902363 0.7147850347329533
22.41314186276953 282.0671785132036 0.7120424285574505
22.418369417722943 285.32160788708853 0.7162830510881414
22.423596972676357 285.590700049391 0.7173441230802025
22.42882452762977 284.6453934167475 0.7172437976384167
22.434052082583186 284.01316464878454 0.717347103878111
22.4392796375366 279.8604698245101 0.7115018285147359
22.444507192490015 277.2448818923895 0.7071732818601605
22.44973474744343 275.8035076121454 0.7045769185386964
22.454962302396844 272.9614870086721 0.7008496712585972
22.460189857350258 273.4267398353565 0.7023452857977167
22.465417412303673 274.3884452866127 0.7043996523863285
22.470644967257087 278.29275119949824 0.7090506600022256
22.4758725222105 278.406351156586 0.7098999619977235
22.481100077163916 281.6168911354863 0.7130711301992124
22.48632763211733 283.5664035704389 0.7144065719367588
22.491555187070745 282.4626109473682 0.7119401352530383
22.49678274202416 279.88705650849454 0.7092501701839605
22.502010296977573 276.4894051250875 0.7066819348471554
22.507237851930988 275.1666463939316 0.7058056655175181
22.512465406884402 276.6698789787921 0.7082703435939514
22.517692961837817 277.1203004198766 0.7082305639876038
22.52292051679123 275.31448182912817 0.7053553622834372
22.528148071744646 275.99643814499495 0.7066634990895132
22.53337562669806 273.34200047333354 0.7027679131854718
22.538603181651474 272.9882091149108 0.7033886977423744
22.54383073660489 269.62366660609814 0.6985269186214996
22.549058291558303 269.07855888226555 0.6975351813327458
22.554285846511718 269.19272799605557 0.6968509358656105
22.559513401465132 269.4728425919468 0.6960200349184551
22.564740956418547 270.72627706927983 0.6981519330653813
22.56996851137196 273.90721903099876 0.7025031923911161
22.575196066325375 274.4538820664748 0.703546562045734
22.58042362127879 273.44306990029446 0.701564630001516
22.585651176232204 269.43156238207206 0.6960534221714215
22.59087873118562 269.51777506067964 0.6971664418798402
22.596106286139033 268.0739539829498 0.6950887333055689
22.601333841092448 270.23340006269825 0.6987072067316512
22.606561396045862 275.9704366021996 0.7059103566789647
22.611788950999276 276.48131533045733 0.706054914178743
22.61701650595269 274.2587562962039 0.701206080144363
22.622244060906105 268.895641277021 0.6944169632529186
22.62747161585952 266.69701214882247 0.6926639552369774
22.632699170812934 267.47961425928315 0.6941120804634449
22.63792672576635 266.45832141813605 0.6927379230494621
22.643154280719763 266.49843143423453 0.6918880653272892
22.648381835673177 267.84914924365927 0.6931052159584357
22.653609390626592 266.2164858366257 0.6908425276152137
22.658836945580006 265.66704586066504 0.6903539350169174
22.66406450053342 265.1240373505798 0.6896752293127322
22.669292055486835 268.824302228159 0.6950557522665071
22.67451961044025 269.9767790694273 0.6956764794228747
22.679747165393664 271.3477822055741 0.6958223349165692
22.68497472034708 273.7221658718595 0.6987611120223726
22.690202275300493 275.77692066748097 0.7021991256488808
22.695429830253907 274.0822381036067 0.700535691553743
22.70065738520732 273.00367530357494 0.6995904765291098
22.705884940160736 271.31691610746304 0.6987638819007018
22.71111249511415 275.72674613218874 0.7048612633754033
22.716340050067565 275.58010615612847 0.7039323253752284
22.72156760502098 276.4332798590273 0.7037606765866115
22.726795159974394 275.48292834029127 0.7017883475527558
22.73202271492781 279.44072987602834 0.7060613480201419
22.737250269881223 281.82864338066673 0.7083116269023146
22.742477824834637 282.44955016274963 0.7091422562000012
22.74770537978805 283.87997591982986 0.7123272541689146
22.752932934741466 285.58345274801184 0.7149632283841447
22.75816048969488 286.6318813510769 0.715830207253211
22.763388044648295 284.7634155889913 0.7129884928615791
22.76861559960171 284.2297605740798 0.7123322980454784
22.773843154555124 284.6989492666524 0.7135137128197886
22.779070709508538 284.8251255831081 0.7141324729200328
22.784298264461952 285.62805349142855 0.7141580115982937
22.789525819415367 285.84411676855945 0.7130248826359729
22.79475337436878 285.68127475784473 0.7121305431861313
22.799980929322196 287.5957566800867 0.7147396339680625
22.80520848427561 288.69542330770963 0.7162241058194979
22.810436039229025 290.30009826487253 0.7176383727272541
22.81566359418244 288.8130909095337 0.7153878711392546
22.820891149135853 289.000648394062 0.7159604807719891
22.826118704089268 290.23714967749095 0.7179289971651055
22.831346259042682 291.0410735450705 0.719704170259539
22.836573813996097 290.6979728202516 0.7205190819885748
22.84180136894951 290.32231497472094 0.7193310409913175
22.847028923902926 290.04481613647874 0.7186064297774727
22.85225647885634 288.29551611411847 0.7150686453690821
22.857484033809754 289.0203288789427 0.7164158260213193
22.86271158876317 290.0236969204489 0.7173166525256652
22.867939143716583 292.0676853864388 0.7204449347083589
22.873166698669998 291.30277106874337 0.7192385713312894
22.878394253623412 291.73034248623634 0.7200329845027638
22.883621808576827 292.32126935097745 0.7204212858486334
22.88884936353024 290.81932830899046 0.7174859657767969
22.894076918483655 287.8359402697563 0.7132829465593835
22.89930447343707 289.18091845206015 0.7158732311326694
22.904532028390484 290.02938792689775 0.717174953352856
22.9097595833439 289.1671168423184 0.7159933355362339
22.914987138297313 288.6168901794711 0.7153306684854294
22.920214693250728 290.4105363485084 0.718177131317727
22.925442248204142 290.44461120456504 0.7183655690091805
22.930669803157556 288.71082842443514 0.714714527070913
22.93589735811097 284.96527430830747 0.7101822986919852
22.941124913064385 288.63089849190663 0.7137485882761442
22.9463524680178 291.2901674152226 0.7170479494700823
22.951580022971214 292.7219804517806 0.7187674468440293
22.95680757792463 289.3638708908255 0.7162578107191021
22.962035132878043 288.55127520731946 0.7167328670364339
22.967262687831457 287.068456299108 0.7143071374083535
22.972490242784872 288.9024633717088 0.7157146072427226
22.977717797738286 288.14994916528826 0.7129010425750908
22.9829453526917 284.4577623402549 0.7081911531100528
22.988172907645115 281.9402479160767 0.7063696395540191
22.99340046259853 281.39042766339907 0.7065704287186115
22.998628017551944 282.1771378144383 0.7081624257482589
23.00385557250536 280.51525323183927 0.7055802150906899
23.009083127458773 279.48564285939904 0.703923434163211
23.014310682412187 280.940376474023 0.7051862776143883
23.0195382373656 284.34905543500287 0.7089945102311142
23.024765792319016 286.7883206014122 0.7114901756074714
23.02999334727243 287.5270306164945 0.7118391858385007
23.035220902225845 284.87378998441096 0.7083453346220682
23.04044845717926 283.1913872601017 0.706777099708088
23.045676012132674 281.00817681718684 0.7034961933927459
23.05090356708609 279.4991623229652 0.7024699751964325
23.056131122039503 279.15209308005353 0.7017983036961479
23.061358676992917 280.9034163038942 0.703987860709387
23.06658623194633 282.77647594784486 0.7057453242585868
23.071813786899746 281.7327347924984 0.7043664188540832
23.07704134185316 281.6098240464009 0.7063164158958999
23.082268896806575 280.1514984810772 0.7046558249001673
23.08749645175999 282.7020589143931 0.7077609552592092
23.092724006713404 284.4545779156877 0.7078213325925283
23.097951561666818 285.2986602918317 0.7088635407251922
23.103179116620232 285.3387470667807 0.709525610206757
23.108406671573647 285.3759885663641 0.7101393160942079
23.11363422652706 285.8200082122279 0.7105961373381334
23.118861781480476 285.72832939485727 0.7104905038222399
23.12408933643389 282.7714133777728 0.7058786020111264
23.129316891387305 282.37886895894206 0.7054808716612364
23.13454444634072 282.90444852827096 0.7061933631752425
23.139772001294133 286.55713939975203 0.7110424209510344
23.144999556247548 289.6752553697583 0.7151936957362656
23.150227111200962 291.8309634520619 0.7172898729901442
23.155454666154377 290.61381684211733 0.7157829940921884
23.16068222110779 288.5546129167792 0.712475395240655
23.165909776061206 287.1130896983426 0.7104817612509061
23.17113733101462 288.7527296441665 0.7128724287126603
23.176364885968034 289.2209438295777 0.7124064415082667
23.18159244092145 285.1564351676576 0.7075805221044227
23.186819995874863 281.12407766754615 0.7029843074192302
23.192047550828278 282.09763407704713 0.704635755530976
23.197275105781692 284.62092096617187 0.7083547622035034
23.202502660735107 287.00513620135393 0.7117522917968209
23.20773021568852 286.84455400002804 0.7117284780851592
23.212957770641935 287.9613468926045 0.712764471799234
23.21818532559535 287.69185440398473 0.7111047455018514
23.223412880548764 285.4200888523913 0.707603851038181
23.22864043550218 286.91579602348935 0.7088079442644948
23.233867990455593 283.9498403159992 0.7066384212678146
23.239095545409008 284.5785955349248 0.7071911754564452
23.244323100362422 283.2627484507952 0.7058270807784064
23.249550655315836 285.964454592237 0.7079258827815196
23.25477821026925 286.9116755880484 0.7089085660024361
23.260005765222665 287.36565994196286 0.7106072121097429
23.26523332017608 287.14789268007183 0.7106331417393975
23.270460875129494 286.9444804472017 0.7104099341903028
23.27568843008291 288.5249263969314 0.711444353686255
23.280915985036323 287.00380404372765 0.7084910122355352
23.286143539989737 286.0885133563704 0.7090602346553833
23.291371094943152 287.3121284454927 0.7100090310391726
23.296598649896566 287.2101443602466 0.7092955942682511
23.30182620484998 285.21777435585267 0.7057955167177608
23.307053759803395 285.68837554025515 0.7066596824323138
23.31228131475681 286.08672075667613 0.7082335772533451
23.317508869710224 286.57104573953467 0.7084061830802134
23.32273642466364 288.6387396676287 0.7116054819241976
23.327963979617053 290.7134663628741 0.714250546424728
23.333191534570467 291.7691416272128 0.71569388121075
23.33841908952388 290.3722056764061 0.7141679652639078
23.343646644477296 285.4294832290761 0.7074588861616268
23.34887419943071 283.2889826520949 0.7042307466857342
23.354101754384125 283.63128178944396 0.7046415504662749
23.35932930933754 288.96964377071015 0.7111354478152224
23.364556864290954 290.3757870652999 0.7135272079714831
23.369784419244368 289.6787746895022 0.7122865378685388
23.375011974197783 288.6371401461427 0.7105739557964532
23.380239529151197 288.38735161255346 0.7092994699952343
23.38546708410461 289.7539213398686 0.7120586187601078
23.390694639058026 290.68311174960854 0.7137263960322322
23.39592219401144 289.18368977017224 0.712625460252581
23.401149748964855 285.865953315249 0.7081092585541455
23.40637730391827 284.8908452688566 0.7070607302648271
23.411604858871684 283.4287360815336 0.7047361685600915
23.416832413825098 283.8985794338447 0.7048165012452016
23.422059968778512 280.9486387485167 0.7010969715456812
23.427287523731927 280.7062392995499 0.7004503377443505
23.43251507868534 280.88778119088283 0.700632144936927
23.437742633638756 281.8889585158185 0.7012791922078405
23.44297018859217 282.7894303647863 0.7025432076862016
23.448197743545585 284.9416828155148 0.7048097846954148
23.453425298499 288.74791153359246 0.7091286992876915
23.458652853452413 289.5041264642722 0.7103513999925992
23.463880408405828 290.78726375529686 0.712131162116195
23.469107963359242 288.16775545140274 0.7094675061845727
23.474335518312657 287.64109840878876 0.7091426509182873
23.47956307326607 289.8338328552763 0.7124494812686339
23.484790628219486 293.0219756199147 0.7165044715045042
23.4900181831729 294.33128976890794 0.7177572961829471
23.495245738126314 294.86616105384337 0.7177200236636364
23.50047329307973 293.508553513039 0.7149089812020862
23.505700848033143 291.49609358986265 0.7123272240984497
23.510928402986558 289.1265058806281 0.7095142635617403
23.516155957939972 288.99804244223924 0.7103536250273436
23.521383512893387 290.0978395261803 0.7119109443763744
23.5266110678468 284.14045493789183 0.7039372942454598
23.531838622800215 283.0148450626357 0.7021119084422618
23.53706617775363 283.1537545170463 0.7026352223302998
23.542293732707044 286.4833023451227 0.7061827698023806
23.54752128766046 286.7518536730299 0.7056467795877432
23.552748842613873 289.8969448738332 0.7088381560303239
23.557976397567288 293.0261911862312 0.7124452967805014
23.563203952520702 295.39211325659625 0.7148702696846129
23.568431507474116 299.6180803921778 0.7188226202068883
23.57365906242753 299.8208850305313 0.7184667741029611
23.578886617380945 299.6356646892052 0.7170835778657371
23.58411417233436 297.4791806602903 0.7155730621521385
23.589341727287774 296.55038597710904 0.7142859374163333
23.59456928224119 296.1818194170914 0.7132294287384655
23.599796837194603 296.6949827076135 0.7131757356304864
23.605024392148017 296.9910507251412 0.712939360011415
23.610251947101432 297.66222090007653 0.7143835558573911
23.615479502054846 296.32860574257177 0.7128845659900845
23.62070705700826 294.45222431394154 0.7108635491120782
23.625934611961675 290.97894351013485 0.7066816107190306
23.63116216691509 289.0797582967957 0.7035181346937008
23.636389721868504 288.42079050457164 0.7021289360769801
23.64161727682192 288.27634259315846 0.7020395196855351
23.646844831775333 289.28686140185783 0.7026990655131102
23.652072386728747 293.25268661407887 0.7078549479248352
23.65729994168216 296.2085593001729 0.7113945893636869
23.662527496635576 297.712633417721 0.7136698189277398
23.66775505158899 296.93837786702414 0.7122970117667926
23.672982606542405 298.56186119645906 0.7128269997863952
23.67821016149582 298.3205638048264 0.7116556318494899
23.683437716449234 298.1340374791267 0.7105957633842774
23.688665271402648 294.42583452597546 0.7055581128346314
23.693892826356063 296.42753680276337 0.7071462548670399
23.699120381309477 298.8944593508265 0.7099575094228996
23.70434793626289 305.0940740228724 0.7177169248668672
23.709575491216306 303.99949705866607 0.7162747440151552
23.71480304616972 303.7368997047863 0.7155848958501397
23.720030601123135 302.510913383872 0.7145938612165831
23.72525815607655 302.0600175793674 0.7138507535994748
23.730485711029964 301.87571992674117 0.7135647078203228
23.735713265983378 300.93858018432866 0.7123644813292327
23.740940820936792 298.7642357591089 0.710213084538569
23.746168375890207 298.2503679039534 0.7086436817169081
23.75139593084362 298.9808345364814 0.7086532300030923
23.756623485797036 300.32423710742677 0.7089488096297513
23.76185104075045 300.8126771350798 0.7104141417306776
23.767078595703865 298.5536187476283 0.7088077674717279
23.77230615065728 297.83682606232446 0.7078800298990487
23.777533705610693 298.39372635397655 0.7077209967032952
23.782761260564108 302.1174156995859 0.7108355332003521
23.787988815517522 307.77650020416354 0.7170073917498899
23.793216370470937 310.9719900361682 0.7203992877035822
23.79844392542435 311.95085471650407 0.7212741977037216
23.803671480377766 310.4376628077133 0.7195685749301738
23.80889903533118 308.4966005462145 0.7173368557643026
23.814126590284594 307.7345905575716 0.7161643940101918
23.81935414523801 307.2221074058991 0.7154196463844641
23.824581700191423 304.56079028577386 0.7115935857598873
23.829809255144838 301.74506636039797 0.7090098165238236
23.835036810098252 301.91450413772884 0.709301155516969
23.840264365051667 305.75648333015386 0.7132517842872417
23.84549192000508 306.80797417748937 0.7141913807980379
23.850719474958495 306.8566134779955 0.712962907678151
23.85594702991191 307.1259890066829 0.7126774489512473
23.861174584865324 310.91022102650254 0.7160505235831313
23.86640213981874 310.8383398598518 0.7165291141684496
23.871629694772153 307.7488563111826 0.7137189510655707
23.876857249725568 304.96620165109 0.7100767591041542
23.882084804678982 306.61311827554886 0.7115235316745485
23.887312359632396 308.6336317561815 0.7133570102882261
23.89253991458581 312.01503195624326 0.7170147409196538
23.897767469539225 309.4293611729921 0.7141882092710635
23.90299502449264 305.4893496800338 0.7089382721264735
23.908222579446054 302.8865554569473 0.7056864784626629
23.91345013439947 302.54790753570694 0.7052296765596981
23.918677689352883 302.8385815746267 0.7055804696507665
23.923905244306297 300.70420938198544 0.7029869246520137
23.929132799259712 303.0426193783519 0.7057447724280221
23.934360354213126 302.72719965815793 0.7061775901288081
23.93958790916654 304.02269463339314 0.7078409513331171
23.944815464119955 305.6564234715088 0.7086550859921114
23.95004301907337 309.1618941853751 0.7131591875783275
23.955270574026784 309.04157889265736 0.713005928568376
23.9604981289802 306.618773974819 0.7120275437183274
23.965725683933613 302.7946151758917 0.7070709324805641
23.970953238887027 300.84819746525204 0.7044922739554341
23.97618079384044 302.41361228802947 0.7054056548312665
23.981408348793856 303.8840725947752 0.7064536930502031
23.98663590374727 304.3709521928865 0.7077142311663672
23.991863458700685 305.3762715047074 0.7080579258895171
23.9970910136541 304.7445449372213 0.7070639530813655
24.002318568607514 304.0749399726162 0.7061995289878052
24.007546123560928 303.7975514148906 0.7064615205203633
24.012773678514343 305.30076727802174 0.7085217597443032
24.018001233467757 307.3139636500488 0.7095935590180145
24.02322878842117 309.40033250562584 0.711868852565418
24.028456343374586 306.2036887477455 0.707876186111921
24.033683898328 306.1878596076529 0.7075356355631179
24.038911453281415 304.7429574803695 0.705916700809585
24.04413900823483 309.6384843156569 0.7113711894858441
24.049366563188244 308.73197184875113 0.7110390049870314
24.054594118141658 310.34319323419373 0.7131249916356961
24.059821673095072 309.8360920569259 0.7131316794122852
24.065049228048487 308.44519014980693 0.7114213655406666
24.0702767830019 305.58039617482046 0.7206840719010732
24.075504337955316 303.9907472469459 0.7276498217580649
24.08073189290873 304.3312707809244 0.7349342400634872
24.085959447862145 306.91872271362695 0.7449157308451321
24.09118700281556 307.8684575524394 0.7513912088850252
24.096414557768973 305.7197844624693 0.7537333204316226
24.101642112722388 305.45427982074574 0.7568034722177855
24.106869667675802 306.1585705925112 0.7616106607933972
24.112097222629217 304.88401036091796 0.7647097950304925
24.11732477758263 305.34816836001954 0.7683269446137206
24.122552332536046 303.9891462788972 0.7692853795007828
24.12777988748946 307.66876687172675 0.7757039514710572
24.133007442442874 309.94008282973874 0.7823173338247909
24.13823499739629 311.0731327199951 0.7868632223443434
24.143462552349703 309.60857430223246 0.7887765032012596
24.148690107303118 308.07584964752726 0.7900893824937343
24.153917662256532 308.2532984316468 0.7947960460975982
24.159145217209947 306.9260958059575 0.7951912904739985
24.16437277216336 305.1562075486178 0.7946072351534142
24.169600327116775 303.9743605238749 0.7953800901732742
24.17482788207019 304.84929877387236 0.7998759170242685
24.180055437023604 306.4074638980294 0.8066635940240258
24.18528299197702 307.1769077820772 0.81091487012721
24.190510546930433 306.4389414354414 0.813103971412057
24.195738101883848 302.4519669861902 0.8098265575429366
24.200965656837262 300.92546055565265 0.8106739459057961
24.206193211790676 300.7229940712571 0.8135890167915403
24.21142076674409 304.1634290143075 0.8203008599343419
24.216648321697505 305.1410137943795 0.8233927799760506
24.22187587665092 304.33861533730544 0.8239167224183692
24.227103431604334 300.4588223005405 0.8217789773112981
24.23233098655775 298.26406707401003 0.821270072208653
24.237558541511163 295.1128782014298 0.8198754220537873
24.242786096464577 295.29982132369844 0.8215857903929196
24.248013651417992 296.9164003302487 0.8260762252867863
24.253241206371406 295.87159130992876 0.8267064011484857
24.25846876132482 294.88974543745104 0.8282372693565095
24.263696316278235 293.7557958318092 0.8285016314837037
24.26892387123165 294.54165646298645 0.8309136270526395
24.274151426185064 296.96275062078126 0.8362306401321035
24.27937898113848 302.34501505753235 0.8473822147274749
24.284606536091893 306.6686992198025 0.8553799011760846
24.289834091045307 304.6751759503056 0.8540405317432352
24.29506164599872 296.2152296111225 0.8435206849120894
24.300289200952136 290.66599714758354 0.8392468812022984
24.30551675590555 290.377389089732 0.8429148915183504
24.310744310858965 293.87788490507415 0.8504969838834863
24.31597186581238 296.9602229707828 0.8571271803986408
24.321199420765794 295.9920787148401 0.856497543530619
24.326426975719208 294.02610506180156 0.8565722489709631
24.331654530672623 292.5646789828722 0.8562667348856665
24.336882085626037 294.35721300844153 0.8587766305295548
24.34210964057945 294.6442170771662 0.8592736987942576
24.347337195532866 291.9022878613972 0.8563644996946841
24.35256475048628 288.9596268289213 0.8564753439041595
24.357792305439695 288.3619470737637 0.8582177179128556
24.36301986039311 290.00020275503726 0.8626636675770888
24.368247415346524 289.7380335007418 0.8629595034349428
24.373474970299938 291.1037038507816 0.8668881655327603
24.378702525253352 290.0778846166831 0.8677166914490324
24.383930080206767 292.4634533687209 0.8728421384518138
24.38915763516018 295.0603875708717 0.8777800525378516
24.394385190113596 299.29964297941666 0.8861509429828859
24.39961274506701 299.0275144415003 0.8887945526235963
24.404840300020425 301.1325632739409 0.8944215673722277
24.41006785497384 301.16890252175523 0.8970046602467175
24.415295409927253 300.92486701829944 0.8982462442145903
24.420522964880668 294.62532407738513 0.8908934169010283
24.425750519834082 296.12367335714447 0.8949224212199243
24.430978074787497 298.5073446329398 0.9021197030241748
24.43620562974091 303.00952416654764 0.9120994329158201
24.441433184694326 303.1338861090282 0.9145418393151575
24.44666073964774 302.40349988624274 0.9155080534807152
24.451888294601154 302.3782072490594 0.9180640128464024
24.45711584955457 301.7728532507265 0.9196142407118029
24.462343404507983 302.7463376973024 0.9232861902895024
24.467570959461398 302.61255893949726 0.9250247555547946
24.472798514414812 304.8946845416567 0.9293882393185615
24.478026069368227 303.5383390397455 0.9285117208699554
24.48325362432164 302.2103710857908 0.9293711407243775
24.488481179275055 301.0854909967746 0.9317097715294439
24.49370873422847 301.00733178533085 0.933022921356616
24.498936289181884 303.1655276212691 0.9374228047132063
24.5041638441353 303.0449874806977 0.9392762127705102
24.509391399088713 304.098188501147 0.9434594662850445
24.514618954042128 304.09466708661273 0.94605881959025
24.519846508995542 305.0118308813618 0.9482970016845457
24.525074063948956 304.1948321653067 0.9502668596874745
24.53030161890237 302.99823057222596 0.9513207233778755
24.535529173855785 300.83125722531946 0.9520854250778182
24.5407567288092 297.3250855489221 0.9495878020416159
24.545984283762614 297.0288569557101 0.951044132200327
24.55121183871603 297.4377288873257 0.9520447411918057
24.556439393669443 301.4336308616664 0.959477980825199
24.561666948622857 303.6633952290377 0.9643680490270354
24.566894503576272 305.2484362869538 0.9697047760096181
24.572122058529686 304.74939030317057 0.971602520485678
24.5773496134831 305.6328031449432 0.9765562847297685
24.582577168436515 304.26782437342825 0.9769168216879498
24.58780472338993 303.936789213901 0.9780899361912895
24.593032278343344 304.1528477247661 0.9817693418524948
24.59825983329676 302.93095007978883 0.9827017339450991
24.603487388250173 302.5128828039114 0.9855062812271225
24.608714943203587 301.23404085913586 0.9862493235470854
24.613942498157 302.00461081935686 0.9901234640212107
24.619170053110416 300.16169861688434 0.9892476080431215
24.62439760806383 297.41035359747286 0.9870304576475339
24.629625163017245 294.2745348825478 0.9823597824247552
24.63485271797066 299.6351274646305 0.9934922986780194
24.640080272924074 300.3948568247224 0.997102208782674
24.645307827877488 302.318651907662 1.0033391994308627
24.650535382830903 298.1501168416023 0.9996842186008031
24.655762937784317 298.96063697343914 1.0029088530843546
24.66099049273773 298.23619413172867 1.0040482242409343
24.666218047691146 297.18692277932985 1.0069756450096348
24.67144560264456 296.0833214106282 1.0085296929305105
24.676673157597975 295.477191826641 1.0126386345143685
24.68190071255139 299.1120883114425 1.0219050775962628
24.687128267504804 300.91896845523627 1.0273383400115799
24.692355822458218 297.19248804888736 1.020867327695905
24.697583377411632 294.3980286663989 1.0163569787827778
24.702810932365047 290.3669694904303 1.012539826996945
24.70803848731846 291.7278945006211 1.0187458689215312
24.713266042271876 289.85080467516593 1.0190274729268465
24.71849359722529 291.3742031727518 1.0235378785601583
24.723721152178705 291.8237366078811 1.0258579819242997
24.72894870713212 292.97120422305136 1.0289252373322124
24.734176262085533 292.0982076712579 1.0293330404311387
24.739403817038948 296.74661205625364 1.0396429001082792
24.744631371992362 296.015680835907 1.0423396216219802
24.749858926945777 297.09849434625045 1.0464819432130537
24.75508648189919 294.3826801998366 1.045413800781746
24.760314036852606 295.35398090671447 1.0498379742630946
24.76554159180602 294.904957217207 1.0508508611517298
24.770769146759434 293.0266722901931 1.0494955260146355
24.77599670171285 291.3079272167888 1.04919914869801
24.781224256666263 288.1430411062268 1.0450277647899062
24.786451811619678 290.7986089200803 1.0518542653899428
24.791679366573092 292.1054624318297 1.0562956899482778
24.796906921526507 293.71697713244737 1.0622812374416633
24.80213447647992 290.2334586107379 1.060948689758365
24.807362031433335 285.345365708371 1.0547276906281204
24.81258958638675 288.1690543503801 1.065723693479372
24.817817141340164 289.64072261950605 1.070178888828254
24.82304469629358 293.93417712778466 1.08111490766971
24.828272251246993 292.7747129765464 1.0815946355651196
24.833499806200408 292.2148802491345 1.0831121317989476
24.838727361153822 288.7134020612609 1.079842326285913
24.843954916107236 288.1105966191052 1.0805216139111853
24.84918247106065 288.7603238141792 1.084658086694203
24.854410026014065 293.70668628987545 1.0963911551192258
24.85963758096748 294.38993485664355 1.1005288235380823
24.864865135920894 296.74853014438196 1.108649126798631
24.87009269087431 295.0640681728406 1.1097200927428301
24.875320245827723 298.2726838297028 1.1173324870437107
24.880547800781137 296.8586081867243 1.1154077791089727
24.885775355734552 293.04704476756217 1.1103523850746961
24.891002910687966 290.49751965330273 1.1097232021430017
24.89623046564138 293.4724026715847 1.120039270905359
24.901458020594795 294.7370004927421 1.1261986668883726
24.90668557554821 296.812904858824 1.1330165958642953
24.911913130501624 293.43895724792026 1.1281732048420474
24.91714068545504 297.56461576338216 1.1390331126773032
24.922368240408453 297.24766816051067 1.1425237377961943
24.927595795361867 300.697105640773 1.153729664233576
24.93282335031528 299.15674230232634 1.1534187109665235
24.938050905268696 299.88975113367195 1.1565107004125004
24.94327846022211 298.3380580797616 1.157881761892521
24.948506015175525 297.0733638869757 1.1621995945266983
24.95373357012894 296.39541395931815 1.164629952536838
24.958961125082354 298.1374933573076 1.1729157492319564
24.964188680035768 301.62521492453425 1.1802865048568798
24.969416234989183 302.97863636667637 1.1860301163243818
24.974643789942597 308.5533567862818 1.197410190751966
24.97987134489601 311.3375994608494 1.2068572115455594
24.985098899849426 309.9910294639921 1.2072881101915156
24.99032645480284 302.413958863924 1.1944074437724432
24.995554009756255 297.35045934135724 1.187246005813049
25.00078156470967 300.75894257218346 1.1957903550668527
25.006009119663084 302.5376118963239 1.2025271723942517
25.011236674616498 299.18079608922096 1.198782599123379
25.016464229569912 296.139606405059 1.1989788743136813
25.021691784523327 297.23215623524413 1.2070527821732167
25.02691933947674 304.8112738454417 1.2251829599753765
25.032146894430156 308.27436171109815 1.234272511221502
25.03737444938357 308.83941468501894 1.2383449873847616
25.042602004336985 309.5060886181715 1.2447739785942755
25.0478295592904 309.89274851472135 1.2495094299685285
25.053057114243813 313.71043631209835 1.2590508255918236
25.058284669197228 310.2858291219638 1.2554089931851111
25.063512224150642 309.9014365677717 1.2571267027350317
25.068739779104057 306.3708230033574 1.2546287857214973
25.07396733405747 308.2475117910424 1.2622471046524992
25.079194889010886 311.5506896398759 1.275588965994634
25.0844224439643 310.8913978335653 1.2776121040964001
25.089649998917714 309.7340581065817 1.2796667210604789
25.09487755387113 304.3800037807187 1.271787347497064
25.100105108824543 305.5744756465737 1.2779049797738224
25.105332663777958 305.7387509886521 1.2840384114257997
25.110560218731372 312.89750133894813 1.302199855339348
25.115787773684787 316.1949660751772 1.3134110083339112
25.1210153286382 312.38481228687556 1.3081647356142918
25.126242883591615 312.77388156296695 1.3127832529522971
25.13147043854503 311.1598430082415 1.315571423833993
25.136697993498444 313.11580741016195 1.3228548359647745
25.14192554845186 310.8276672119143 1.321077759737556
25.147153103405273 309.9363828431216 1.323112136646063
25.152380658358688 313.7962089621232 1.3380876510434792
25.157608213312102 314.1297349877289 1.3458247603991051
25.162835768265516 314.7898126858056 1.350422873782642
25.16806332321893 313.057484793139 1.3466586786418266
25.173290878172345 313.7150886553902 1.3498859331952446
25.17851843312576 312.2152835483471 1.350789059212836
25.183745988079174 320.92667284197313 1.3764834956360623
25.18897354303259 321.871274983581 1.3858867784971651
25.194201097986003 318.88813898496585 1.384734475411729
25.199428652939417 308.2547505514769 1.3661412861467326
25.204656207892832 303.5153646931804 1.3604254538553047
25.209883762846246 306.8371207944423 1.3708459703467002
25.21511131779966 307.7623879292914 1.376034978976151
25.220338872753075 306.62034248956854 1.3772293155553506
25.22556642770649 308.97102251605776 1.3871664054931772
25.230793982659904 307.11586326948225 1.3895480342529893
25.23602153761332 312.14005174333045 1.4038619911744674
25.241249092566733 310.7046009086627 1.4098507966809541
25.246476647520147 314.76617048643226 1.4225193472949953
25.25170420247356 315.8707532213448 1.4326065107960932
25.256931757426976 323.6309513938465 1.4542777454349098
25.26215931238039 322.77681282897424 1.4596363864128767
25.267386867333805 321.8313295943904 1.4603535486012513
25.27261442228722 318.0721692181845 1.453972566504964
25.277841977240634 321.86686034585716 1.467545480959511
25.283069532194048 323.2556040233461 1.4762306028008274
25.288297087147463 328.2654065799455 1.494733130416578
25.293524642100877 327.1838149208747 1.4978381315880587
25.29875219705429 330.26845513300094 1.5138953334581502
25.303979752007706 323.2838313441868 1.5039939494370453
25.30920730696112 319.53684226570664 1.5012604295305818
25.314434861914535 313.8976675351696 1.4940101090903888
25.31966241686795 313.37857446242504 1.5011745324880796
25.324889971821364 308.51594560862674 1.4965331379389208
25.330117526774778 309.50250536593876 1.503767630763221
25.335345081728192 312.71660299777864 1.5170455861113428
25.340572636681607 316.86796346644104 1.5328456713959338
25.34580019163502 320.3147014711191 1.547019740200605
25.351027746588436 308.5889033490088 1.5223692294416946
25.35625530154185 311.25777706814137 1.536813386132408
25.361482856495265 308.3293954743391 1.5332018153607248
25.36671041144868 318.4398407040824 1.5659940147017801
25.371937966402093 322.20525004681866 1.5771233133428506
25.377165521355508 322.02666416585214 1.5841320966369576
25.382393076308922 322.95492267573724 1.5916625951070829
25.387620631262337 317.803300449789 1.5865168117945285
25.39284818621575 312.48253575720474 1.5812647568483826
25.398075741169166 306.2259620056357 1.5739404653891058
25.40330329612258 305.48238249433564 1.5803290055362011
25.408530851075994 307.983788968989 1.5925215964043513
25.41375840602941 313.5901394925739 1.6153533358246446
25.418985960982823 315.99710222599987 1.62681862045745
25.424213515936238 313.9754931984788 1.628953829911192
25.429441070889652 310.2095309876869 1.623604308138635
25.434668625843067 308.59806446214253 1.6267416700423853
25.43989618079648 311.6365124144388 1.6451312377240757
25.445123735749895 315.9952633787995 1.668012868147614
25.45035129070331 316.8851358036492 1.6783404461791682
25.455578845656724 316.1868085865594 1.6817414754807125
25.46080640061014 311.93787821385615 1.673386144690029
25.466033955563553 313.91823380617075 1.685962023524936
25.471261510516968 319.9523239242575 1.7115754168119297
25.476489065470382 326.67178225460975 1.738107589527103
25.481716620423796 323.50825731459094 1.7388742864611346
25.48694417537721 319.9865120145705 1.7337588986027113
25.492171730330625 319.62120103619844 1.740516456554576
25.49739928528404 314.1000025280505 1.7360573988032661
25.502626840237454 314.4574514760808 1.7498319362517212
25.50785439519087 310.4938177313898 1.7489870676690236
25.513081950144283 317.1207111786109 1.7772800751809184
25.518309505097697 318.1767288000349 1.7941481530567176
25.523537060051112 325.4988937836616 1.8233638754001664
25.528764615004526 328.1738089526021 1.8415045798717415
25.53399216995794 324.7915795886132 1.8327791429633915
25.539219724911355 315.52467809730126 1.8169640383143968
25.54444727986477 317.7871500873453 1.8342322809666811
25.549674834818184 323.39768937177956 1.8712424949588427
25.5549023897716 324.15657413838744 1.8835209246593996
25.560129944725013 318.1255652840845 1.8810384819636388
25.565357499678427 316.19327932888183 1.874813220843753
25.57058505463184 317.60877288942436 1.8874617585288793
25.575812609585256 322.29681182723004 1.9069681271088441
25.58104016453867 321.13710117929304 1.9139884711488062
25.586267719492085 323.7444661048867 1.9393975326943402
25.5914952744455 320.8793544269882 1.9373347848877214
25.596722829398914 323.40522593504505 1.961382966875418
25.601950384352328 325.8183458521845 1.9716933133626184
25.607177939305743 331.14636988404385 2.0034156925609286
25.612405494259157 323.9399523349614 1.9905627017520588
25.61763304921257 316.0650227582961 1.9836705859540813
25.622860604165986 311.1608707158714 1.981716933578473
25.6280881591194 315.08169962604455 2.007751155048339
25.633315714072815 324.98906457067267 2.0531590739993564
25.63854326902623 326.37102834956005 2.0689632112858476
25.643770823979644 333.09037649623355 2.1068268628295326
25.648998378933058 331.8218268115803 2.1144590688829332
25.654225933886472 336.67383464891685 2.1507319306789285
25.659453488839887 329.8137311683051 2.1414202444548507
25.6646810437933 326.19826515776816 2.1544622312723383
25.669908598746716 318.74353952058937 2.1413773719366658
25.67513615370013 313.62533533344583 2.1414076507780186
25.680363708653545 322.0022716540993 2.172579482053655
25.68559126360696 319.2381344765704 2.179181829735364
25.690818818560373 328.49666323458985 2.232052274426084
25.696046373513788 323.1976078774069 2.2334318328632516
25.701273928467202 330.99642476235914 2.2753365960689105
25.706501483420617 331.09177905851016 2.2872083810697137
25.71172903837403 331.726892473692 2.310246528667191
25.716956593327446 322.7139344262191 2.29633159037531
25.72218414828086 317.3533948324079 2.2961496676363238
25.727411703234274 319.9487992461192 2.3217158938408886
25.73263925818769 318.60153550969153 2.3428962780721383
25.737866813141103 316.0034952769371 2.3559497088476036
25.743094368094518 312.33247718348576 2.3613361686944705
25.748321923047932 314.91928768704867 2.389637694491402
25.753549478001347 323.16036253626027 2.4385824354215178
25.75877703295476 329.88186650850326 2.4841887159849296
25.764004587908175 339.2738912522398 2.5459442711291445
25.76923214286159 341.7375660745262 2.586751122904608
25.774459697815004 330.9435200820146 2.567042838964614
25.77968725276842 319.9475229312036 2.550377771384638
25.784914807721833 315.6404844844179 2.55928491945889
25.790142362675248 325.8892992837223 2.631311085596852
25.795369917628662 326.94982749089564 2.6572756169729885
25.800597472582076 327.804065819518 2.676812127998809
25.80582502753549 310.3392403436178 2.6279177515886185
25.811052582488905 320.8347512402343 2.706408736809145
25.81628013744232 326.36098088630143 2.7680966135481935
25.821507692395734 326.64843741675776 2.8031829148957934
25.82673524734915 331.39491102204744 2.8588555464399104
25.831962802302563 325.5595335001509 2.8542538060887233
25.837190357255977 333.22353773982866 2.9283473568835374
25.84241791220939 330.38465002421094 2.946663682545089
25.847645467162806 331.27963523978036 2.996233079441735
25.85287302211622 329.77621588963723 3.022316447875309
25.858100577069635 324.7483690862702 3.0504941711402234
25.86332813202305 318.48341160938236 3.067771339541734
25.868555686976464 324.96218110080287 3.1520105000664578
25.87378324192988 330.4081719929006 3.219681525196573
25.879010796883293 332.6103404622722 3.271401005105083
25.884238351836707 331.1726355309346 3.3310985472767602
25.88946590679012 328.98007877525214 3.389701640291658
25.894693461743536 347.73218190004917 3.5548443161992185
25.89992101669695 347.19190765013576 3.5904513926217647
25.905148571650365 334.04403280711125 3.5998496244945333
25.91037612660378 311.49928730499835 3.5259245836620265
25.915603681557194 309.27141226433685 3.593148180018172
25.920831236510608 327.95453879733884 3.75604903850024
25.926058791464023 345.77025499765716 3.990302329371133
25.931286346417437 338.4493518494991 4.051755488105734
25.93651390137085 327.3634690092305 4.1194033913478
25.941741456324266 316.1317331328916 4.091234134151723
25.94696901127768 329.7055753147898 4.2653664464990575
25.952196566231095 330.7886164286516 4.384767745866491
25.95742412118451 333.1705140799912 4.511780731486712
25.962651676137924 328.17686374966587 4.622109422964371
25.967879231091338 328.8687377411974 4.672951777646869
25.973106786044752 340.8969157057963 4.832363131839209
25.978334340998167 326.58758298002937 4.772876876008062
25.98356189595158 319.58841335436057 4.7908277423614125
25.988789450904996 312.43880425067124 4.8044205577013095
25.99401700585841 317.291473410502 4.950839943890297
25.999244560811825 315.09445455282037 5.050623498816753
26.00447211576524 310.1902951054312 5.159923024666297
26.009699670718653 297.38799638174453 5.125527098413965
26.014927225672068 298.6405722929349 5.226889331298234
26.020154780625482 306.4989977140526 5.362031122257619
26.025382335578897 311.70586903861846 5.576000958544523
26.03060989053231 299.5714888882943 5.654705097876815
26.035837445485726 276.37270523599807 5.578763341558385
26.04106500043914 254.0095006645952 5.486681987795659
26.046292555392554 284.68308902396313 5.864670555154967
26.05152011034597 285.55643406389834 6.074208778747983
26.056747665299383 281.71299258797904 6.187431820933421
26.061975220252798 263.1977777145179 6.23589873840381
26.067202775206212 266.67159748264066 6.434398088060624
26.072430330159627 271.8247116807991 6.846793985104144
26.07765788511304 282.9343657089454 7.190393042857994
26.082885440066455 300.6429769250177 8.015721842307682
26.08811299501987 326.99230272884205 8.836827859590192
26.093340549973284 311.5836287762395 9.23822347003238
26.0985681049267 292.1484257481221 9.303992098101808
26.103795659880113 254.92404649227203 9.135293902581255
26.109023214833528 243.9989269103381 9.739834338978346
26.114250769786942 209.05864984438026 9.877793746566152
26.119478324740356 220.34149841517547 11.706897023548388
26.12470587969377 204.11046295259027 12.872658717604216
26.129933434647185 216.32271190477107 18.319430065994236
26.1351609896006 172.68447383112928 23.153676314596307
