# Supplementary material for: Unraveling metal effects on CO2 uptake in pyrene-based metal-organic frameworks
Source: Nat Commun. 2025 Feb 11;16:1516. doi: 10.1038/s41467-025-56296-w (PMC11814143; doi:10.1038/s41467-025-56296-w)
Supplement: Supplementary file 3 — Source Data [file 41467_2025_56296_MOESM3_ESM.zip › SourceCode/SuppInf/FigureS5_Ga-TBAPy_InSitu_VariableT_PXRD/Data/GaTBAPy_0071p.dat]

0.002613777476707968 13.38079102461485 4.117440761784797
0.007841332430123905 17.007934667792505 4.494051012521511
0.01306888738353984 21.443408325373433 4.071920337417962
0.018296442336955775 27.247571968065518 4.011310426268201
0.02352399729037171 27.20720286733452 3.891596376567609
0.028751552243787646 23.553321272444006 3.30526602150999
0.03397910719720358 22.942447801028777 2.7601248085207026
0.03920666215061952 20.32136575835457 2.464341085946677
0.04443421710403546 19.9465006444731 2.2975529292534906
0.0496617720574514 22.495794691650236 2.1596818090585628
0.054889327010867336 19.141510407676225 2.0402564639212026
0.060116881964283275 18.687820041194275 1.9844496941646879
0.06534443691769921 17.493297018938495 1.8333235100191578
0.07057199187111515 17.039895356125687 1.7373310123945873
0.07579954682453109 17.542508124078804 1.6839149052645004
0.08102710177794703 18.513262117212935 1.5778516757016081
0.08625465673136297 18.754301739960198 1.5915989477808117
0.09148221168477891 18.311222639263296 1.5460700178597748
0.09670976663819485 18.64775907546854 1.55411249820865
0.10193732159161079 18.04380032122801 1.5110119341050556
0.10716487654502672 17.79334075576772 1.4796444442909158
0.11239243149844266 17.992165954571863 1.3756935514131998
0.1176199864518586 18.91194980517881 1.3770114149364527
0.12284754140527454 19.516942951787634 1.2961477205576961
0.12807509635869047 21.577356007652465 1.3336475268129246
0.1333026513121064 19.67624439294035 1.3014868323563709
0.13853020626552232 19.406872008810435 1.2606952873430197
0.14375776121893824 21.1938973540878 1.2941124324311768
0.14898531617235417 20.47245823903545 1.2630411805680737
0.1542128711257701 20.10157983055116 1.2230478872243975
0.15944042607918602 19.909154990371952 1.1924321204813877
0.16466798103260194 19.689237758017214 1.1920741129447334
0.16989553598601786 18.125303635330134 1.0706034649872358
0.1751230909394338 18.23483064579906 1.0259996521158319
0.18035064589284971 17.977540855448265 1.007646601222761
0.18557820084626564 17.42947128640414 0.9808924034661172
0.19080575579968156 16.865198809413577 0.9686763660827085
0.1960333107530975 17.788562522746293 0.9844684190361883
0.20126086570651341 18.887278177643008 0.9919729609411235
0.20648842065992934 17.939657616258064 0.9395676492698436
0.21171597561334526 17.21430219990718 0.9285518518451373
0.2169435305667612 17.02637436472695 0.9298718818716023
0.22217108552017711 18.393576143277958 0.9728979296620582
0.22739864047359304 20.062822749218615 1.044461960281453
0.23262619542700896 19.70923053143758 1.01111947603085
0.2378537503804249 19.016878105681478 0.9512834710401835
0.2430813053338408 18.873546364514716 0.9176140327251016
0.24830886028725674 20.30371710561105 0.9289624352949322
0.25353641524067266 21.266217148545483 0.9062386094626471
0.2587639701940886 20.548120910512818 0.8989226651078261
0.2639915251475045 19.433646040718664 0.8721083139443683
0.26921908010092044 18.389288180930436 0.8608188459498848
0.27444663505433636 18.223463297529594 0.8772734837419937
0.2796741900077523 18.304873695489047 0.873974931487159
0.2849017449611682 18.130515653002025 0.8724964104560279
0.29012929991458414 16.807718251090524 0.8464488393848226
0.29535685486800006 16.663765467158623 0.8148852288930437
0.300584409821416 16.8497518420431 0.7845797218048639
0.3058119647748319 17.930564422534506 0.7902615120880424
0.31103951972824784 19.324061244733905 0.8222309207383393
0.31626707468166376 19.526629800746935 0.8429415564926339
0.3214946296350797 18.76663094239456 0.832553176114675
0.3267221845884956 17.158603506512755 0.7842574254800098
0.33194973954191154 16.350362794805754 0.7632235037753645
0.33717729449532746 16.098824360814852 0.7554007214903029
0.3424048494487434 17.593570529761013 0.8070887605387563
0.3476324044021593 19.309873871039006 0.8518214652351144
0.35285995935557524 21.05455311057125 0.8940919224339732
0.35808751430899116 21.17504716664964 0.9066710081801007
0.3633150692624071 20.515598528773772 0.8822363718617973
0.368542624215823 20.44300405275968 0.8719393697181458
0.37377017916923894 19.836956557443635 0.8565288130746694
0.37899773412265486 19.151780995579546 0.8338452176747934
0.3842252890760708 18.40798506707798 0.8448509485097222
0.3894528440294867 17.934116366993997 0.8282898177271284
0.39468039898290264 17.007280404146066 0.7907781164983217
0.39990795393631856 16.958660335465833 0.7603723658503896
0.4051355088897345 17.047118767250282 0.7441818271052095
0.4103630638431504 17.974652488079872 0.7633744192014064
0.41559061879656634 19.423675343915242 0.79307335500554
0.42081817374998226 18.810159042985266 0.7917063759523084
0.4260457287033982 17.98982843351225 0.7749254613434351
0.4312732836568141 17.89369516826537 0.7548311037246261
0.43650083861023004 17.684942491879212 0.7464937770753106
0.44172839356364596 17.64557260028025 0.7434331078957506
0.4469559485170619 17.47968327300019 0.7518483790629137
0.4521835034704778 17.221516881660666 0.7673847612095681
0.45741105842389373 16.89271379019052 0.7629793425367288
0.46263861337730966 16.676575501855147 0.7447704505411981
0.4678661683307256 17.057536229249266 0.7313853388662959
0.4730937232841415 16.970743876167305 0.7261625186908085
0.47832127823755743 17.881784519439865 0.7348424939404368
0.48354883319097336 19.751656959975918 0.7826503929112902
0.4887763881443893 20.324743826550282 0.7963408091986696
0.4940039430978052 21.097324986595716 0.7973031242391818
0.49923149805122113 21.123048472459406 0.7915714685765951
0.5044590530046371 19.491973493138797 0.7576357449968236
0.5096866079580531 19.648399647287448 0.771700994397601
0.5149141629114691 19.451074236778435 0.7844807174254406
0.5201417178648851 18.39461821039943 0.7659897622930216
0.525369272818301 18.901641886051173 0.7582360468655416
0.530596827771717 18.025793446064018 0.7148741550963694
0.535824382725133 17.64538797838018 0.6970845131925938
0.541051937678549 17.382878420699228 0.688499373573899
0.546279492631965 17.554589128938822 0.6984890553826519
0.5515070475853809 18.441557861418605 0.717236091278679
0.5567346025387969 19.11296261589651 0.7349285828856298
0.5619621574922129 19.729898532461537 0.7521972970033218
0.5671897124456289 18.781055324193904 0.7399109459647517
0.5724172673990449 18.42031764776432 0.7250846029783337
0.5776448223524608 18.760942189214006 0.7081640548983391
0.5828723773058768 19.976292075230262 0.7268007477460403
0.5880999322592928 20.679438749283648 0.7416241906849012
0.5933274872127088 20.639945146049676 0.7640133012026596
0.5985550421661248 20.178764000946483 0.7846939925583005
0.6037825971195407 19.886760519962998 0.7910152760125861
0.6090101520729567 20.387072727775145 0.7793334150409573
0.6142377070263727 21.02872274285384 0.7786407991235382
0.6194652619797887 20.757668146079684 0.7465521681788176
0.6246928169332047 19.695275251579933 0.7254352463715968
0.6299203718866206 20.014501739364505 0.7202308638593199
0.6351479268400366 19.503639386280582 0.7179946750816265
0.6403754817934526 18.69783539810616 0.7021314914834009
0.6456030367468686 18.672624261270094 0.7020640800709393
0.6508305917002846 19.574474943698867 0.7104621341344453
0.6560581466537005 20.72246694869987 0.7272422148547569
0.6612857016071165 20.852323265574388 0.7201010884359124
0.6665132565605325 21.037267554644014 0.7169293966160707
0.6717408115139485 21.05933156812348 0.719194793996588
0.6769683664673645 21.853283066647098 0.7275121096001573
0.6821959214207804 21.453544857347218 0.721026744643217
0.6874234763741964 22.799166187400182 0.7564637955675226
0.6926510313276124 23.036063282365223 0.7463549248811737
0.6978785862810284 23.221133489752706 0.7367652425970215
0.7031061412344444 22.736208136864118 0.7199326228093537
0.7083336961878604 21.53712463805295 0.6910985241970984
0.7135612511412763 21.081835592838935 0.6864648168047138
0.7187888060946923 20.874048118501495 0.6918202400532554
0.7240163610481083 22.16355273467854 0.7133035962376503
0.7292439160015243 22.600070203352885 0.7298929114263772
0.7344714709549403 24.08141469361928 0.7669205831910332
0.7396990259083562 25.293166750797 0.7856635714461888
0.7449265808617722 25.457276240684525 0.7793567463607859
0.7501541358151882 25.185596523895324 0.7653640400208843
0.7553816907686042 26.17017504131405 0.7641210829212765
0.7606092457220202 26.973865718787494 0.7711820466857969
0.7658368006754361 29.20209591142201 0.816273117145692
0.7710643556288521 31.441971929942493 0.8371444314484654
0.7762919105822681 31.40480613675971 0.8367874711095414
0.7815194655356841 30.03780077924104 0.8063103700704827
0.7867470204891001 30.888888345383073 0.8162862328918529
0.791974575442516 33.64455351267915 0.8662439223668003
0.797202130395932 34.62508276043786 0.8794113027457889
0.802429685349348 37.061955805346976 0.9103460399422135
0.807657240302764 37.775847063418674 0.9329978144429109
0.81288479525618 36.74072005994223 0.9089635534038097
0.8181123502095959 40.80535564295417 0.9604422580583626
0.8233399051630119 42.37407689455306 0.9866165741415247
0.8285674601164279 45.12740358906175 1.0194861651395606
0.8337950150698439 49.197176236151186 1.0791971668039013
0.8390225700232599 52.554677198692744 1.1183860867309239
0.8442501249766758 55.71090412694894 1.1602896778564138
0.8494776799300918 59.51299488100523 1.2232021554222647
0.8547052348835078 61.47019272872288 1.2483213238690853
0.8599327898369238 64.23052653678114 1.2592984261085236
0.8651603447903398 67.39922796117439 1.2798945075574262
0.8703878997437557 69.4962555979942 1.2701868268322631
0.8756154546971717 70.33778526616389 1.279714067822003
0.8808430096505877 70.98674198598229 1.2888635732489262
0.8860705646040037 76.81202584535764 1.3543156839235495
0.8912981195574197 76.45044527724616 1.3529816377042683
0.8965256745108356 75.96464723275147 1.3460510677587822
0.9017532294642516 76.63678133322004 1.3805133340176823
0.9069807844176676 73.46527504435853 1.366455057414586
0.9122083393710836 76.75279018104045 1.4150904898910566
0.9174358943244996 83.10803232002687 1.4449040973341565
0.9226634492779155 87.0439871495645 1.4393622842104499
0.9278910042313315 93.76281403186186 1.4858546823970573
0.9331185591847475 93.59932010172987 1.4476739530648588
0.9383461141381635 93.0396076896851 1.430543589166526
0.9435736690915795 93.5267312688247 1.4541071707215623
0.9488012240449955 92.30549992852943 1.4442758185832871
0.9540287789984114 89.52492980208105 1.4202463871836517
0.9592563339518274 90.74143464664573 1.4353026607939774
0.9644838889052434 88.47208426142335 1.4058709271915748
0.9697114438586594 96.7947999421267 1.458832626153132
0.9749389988120754 104.48890047757712 1.5167584562923973
0.9801665537654913 107.92744229804207 1.5428704608169903
0.9853941087189073 111.96740504621513 1.571530190537852
0.9906216636723233 115.90127541376523 1.5983844712020512
0.9958492186257393 113.12545831019594 1.5687407431346199
1.0010767735791553 112.82335380293533 1.5792655534553772
1.0063043285325712 110.56353557287926 1.5556503567033795
1.0115318834859872 108.50941858516109 1.5229661811622004
1.0167594384394032 111.18230769569352 1.508583798646463
1.0219869933928192 114.97304472201728 1.5339915109617028
1.0272145483462352 119.89690002126136 1.5772626329492512
1.0324421032996511 125.01538641283146 1.6300990352845623
1.0376696582530671 124.95790571431641 1.6262871461632722
1.042897213206483 124.06605590950662 1.6150653360280138
1.048124768159899 126.13387826393061 1.6376540801363193
1.053352323113315 125.40474005983653 1.6196632616347708
1.058579878066731 127.76318270279197 1.6198600183317657
1.063807433020147 126.51961244757179 1.5909274228905925
1.069034987973563 127.63685295153651 1.583581337854758
1.074262542926979 129.0645160787631 1.6014490766833944
1.079490097880395 130.9593804814072 1.641584256487114
1.084717652833811 132.85245442013715 1.674715140018561
1.089945207787227 134.9991280459464 1.7043277609503058
1.095172762740643 134.55307135869575 1.687597483016883
1.1004003176940589 130.7104961937092 1.6464775420229876
1.1056278726474749 130.08078315910416 1.606186189755058
1.1108554276008908 134.04919275508144 1.6325279051860386
1.1160829825543068 132.80377550369803 1.6069922152790135
1.1213105375077228 134.08210803898277 1.6169183809226906
1.1265380924611388 135.57680889666338 1.6414578365746082
1.1317656474145548 134.69425763999698 1.6305443446059336
1.1369932023679707 134.88928550521206 1.6398059249068326
1.1422207573213867 136.34105846450595 1.648365887734317
1.1474483122748027 133.02625637911268 1.6291402345612551
1.1526758672282187 135.84985827671602 1.6347838175500178
1.1579034221816347 134.74971009865098 1.6305119293802854
1.1631309771350506 137.2580931717601 1.6419742367863346
1.1683585320884666 143.19780606576066 1.667142774551604
1.1735860870418826 145.1888518150068 1.6900653525580756
1.1788136419952986 146.9069633810194 1.6915676289888466
1.1840411969487146 146.39690226605381 1.673392240353372
1.1892687519021305 146.73380966615812 1.6775938593878597
1.1944963068555465 156.6206702026631 1.7443308415443912
1.1997238618089625 161.0724746962279 1.755667584688844
1.2049514167623785 167.92816833966162 1.8080781018154826
1.2101789717157945 163.77405925224596 1.7752432900862125
1.2154065266692105 161.57190883950753 1.7450143248639354
1.2206340816226264 157.1285260334935 1.7122429634003995
1.2258616365760424 157.50348744018274 1.727827677899048
1.2310891915294584 166.6380423632355 1.7784128167337596
1.2363167464828744 166.45246002231409 1.7759607614465227
1.2415443014362904 171.26850205729056 1.812508764618699
1.2467718563897063 163.1944490093227 1.775563562543061
1.2519994113431223 156.80614638735005 1.746078842352792
1.2572269662965383 149.8208674368278 1.6880925445131116
1.2624545212499543 153.82296487234285 1.6926275501785917
1.2676820762033703 155.45957294325444 1.6963780190952507
1.2729096311567862 153.5082345277025 1.6683530027450524
1.2781371861102022 157.84944600084566 1.6899026330182019
1.2833647410636182 159.82791022042653 1.708143267957407
1.2885922960170342 159.89918218629356 1.7139875058242224
1.2938198509704502 162.88522405824313 1.7373659666308825
1.2990474059238661 159.6920580338762 1.7282950509187782
1.3042749608772821 157.2915834567388 1.7078596972478421
1.309502515830698 160.93300507972475 1.7163593158692803
1.314730070784114 156.99971044794168 1.689018440963974
1.31995762573753 162.40652473475308 1.7176627817893098
1.325185180690946 165.2996475782649 1.7476143414337615
1.330412735644362 163.93031896999207 1.7379551594368157
1.335640290597778 162.0477283235229 1.7258910408275694
1.340867845551194 158.80656265787857 1.7064269364524693
1.34609540050461 160.03376465778993 1.7025757090552704
1.351322955458026 166.97459202968398 1.7407171598397981
1.356550510411442 164.76031500728715 1.714252919728142
1.361778065364858 155.86166943497034 1.664662057481016
1.3670056203182739 148.57911629338213 1.6319730255862561
1.3722331752716899 149.67814827063373 1.6561058002744737
1.3774607302251058 156.7482770433092 1.6959539946297673
1.3826882851785218 171.23638875573562 1.787022703558708
1.3879158401319378 169.93356139460772 1.7598376666065347
1.3931433950853538 171.51330134702977 1.7616186584830051
1.3983709500387698 168.41449413536284 1.7227163766865283
1.4035985049921857 168.6009465213941 1.7209028515748386
1.4088260599456017 168.66253828179237 1.7370868629695435
1.4140536148990177 168.20702289834247 1.746919379031573
1.4192811698524337 171.96043294473367 1.7913903288078323
1.4245087248058497 163.61530980715736 1.7428810148123617
1.4297362797592656 164.0621883808989 1.7367145180444237
1.4349638347126816 159.32898892524733 1.6986206407457367
1.4401913896660976 154.5815826517889 1.644270896256908
1.4454189446195136 161.32319991712225 1.6670062008776314
1.4506464995729296 158.89555630722873 1.6418720424546371
1.4558740545263456 153.5907435033471 1.5991761696706304
1.4611016094797615 158.23253002870163 1.634807744422369
1.4663291644331775 157.62247275610457 1.6537157812153807
1.4715567193865935 161.5986743777093 1.6951671050423651
1.4767842743400095 162.09615256629215 1.6921327427731856
1.4820118292934255 161.159477078966 1.682478851992174
1.4872393842468414 158.1495226543694 1.6592231361718084
1.4924669392002574 160.377965506831 1.6830361266511626
1.4976944941536734 154.38557332829305 1.6604884600815883
1.5029220491070894 155.04222414391307 1.6789826736929092
1.5081496040605054 154.94541031697636 1.6516303744684036
1.5133771590139213 155.9881382954211 1.6617200830756353
1.5186047139673373 155.3390890419434 1.6375419354781429
1.5238322689207533 160.95442872928012 1.688825103362333
1.5290598238741693 165.85942753898246 1.7275545909892631
1.5342873788275853 169.54453763606026 1.7522332988743823
1.5395149337810012 169.49510236170866 1.7742711979534969
1.5447424887344172 170.38635572017787 1.7638919628224785
1.5499700436878332 165.7060977534359 1.73881836204079
1.5551975986412492 168.6719019843235 1.7393691138773422
1.5604251535946652 174.62252430365012 1.780125357288041
1.5656527085480811 174.1720304367237 1.774874337761171
1.5708802635014971 176.9358125086149 1.77890732605914
1.576107818454913 175.7036603564033 1.7592162065894335
1.581335373408329 177.80010939099552 1.7743361685028298
1.586562928361745 181.641697258123 1.8021363481821142
1.591790483315161 177.21985039828294 1.7780925740680675
1.597018038268577 176.9005031238345 1.7705161891031045
1.602245593221993 179.36025130752049 1.766718580587251
1.607473148175409 188.89415072578905 1.8104627190744975
1.612700703128825 195.02015693659214 1.8266965395448895
1.617928258082241 196.07875545380998 1.8181462696118618
1.623155813035657 190.74925319173613 1.8015282860791275
1.628383367989073 188.08449578863397 1.7879387648030565
1.6336109229424889 193.3213501682394 1.8159568087334421
1.6388384778959049 200.16518854372762 1.8616741903394487
1.6440660328493208 209.23511633345134 1.8989688108416134
1.6492935878027368 217.99189039798554 1.9249659988256418
1.6545211427561528 221.01115299416557 1.9499906309696782
1.6597486977095688 219.0541076805584 1.92693514432762
1.6649762526629848 229.75449705251444 1.9701316854101913
1.6702038076164007 230.35260668186575 1.9534409821765366
1.6754313625698167 233.27656995900017 1.9444182182351648
1.6806589175232327 234.8032931287931 1.9488791466036302
1.6858864724766487 232.2366749933871 1.9305827523709278
1.6911140274300647 234.55844618061568 1.9362867842529232
1.6963415823834807 240.2432506257065 1.9508174432097358
1.7015691373368966 243.0113987055947 1.9718634814628662
1.7067966922903126 240.30827560531753 1.9555544345692044
1.7120242472437286 237.3376696251725 1.96825516949398
1.7172518021971446 228.77245892681904 1.9144751383253729
1.7224793571505606 235.2171986256542 1.9357385929054656
1.7277069121039765 240.26025179958643 1.9417581122989735
1.7329344670573925 248.59991114847358 1.9599665122308498
1.7381620220108085 253.27487127930902 1.958856564854092
1.7433895769642245 257.5592919935387 1.9796729685230707
1.7486171319176405 260.63484017412696 1.9859902421475237
1.7538446868710564 269.86170179045513 2.0271790294129066
1.7590722418244724 276.4346535824075 2.0526925811689503
1.7642997967778884 281.6677719376777 2.0796006452668068
1.7695273517313044 279.332052220432 2.0626863290995927
1.7747549066847204 275.56484237005907 2.0361871122327098
1.7799824616381363 272.7430099850105 2.0200703349134006
1.7852100165915523 274.84724640665365 2.006083554234334
1.7904375715449683 278.6778423931281 2.0088815874944714
1.7956651264983843 281.90624143949805 2.034471711058863
1.8008926814518003 277.0294270441038 1.9755450886683408
1.8061202364052162 275.3052088535991 1.9566923585467226
1.8113477913586322 269.6725175304557 1.901674233877522
1.8165753463120482 273.3445866395379 1.9160962418550471
1.8218029012654642 276.87607994990714 1.9370228586347635
1.8270304562188802 277.46768301670716 1.9311919366257322
1.8322580111722961 286.7278347396285 1.9565694781433265
1.8374855661257121 283.4191200340199 1.9330095485991243
1.842713121079128 285.46478144804945 1.9277230082377779
1.847940676032544 280.35252407778904 1.8843904186078737
1.85316823098596 285.7127153988674 1.8980343126958967
1.858395785939376 290.1111072184458 1.9258111086715242
1.863623340892792 289.6290381462628 1.9233322174471863
1.868850895846208 291.00417230202936 1.9398613712940815
1.874078450799624 285.428157901347 1.923525313748873
1.87930600575304 292.17842270218705 1.9346748172438766
1.884533560706456 294.5362812774973 1.935047517929434
1.889761115659872 289.53795001842076 1.8926567495248074
1.894988670613288 284.9745717220219 1.850690512136531
1.9002162255667039 283.57644711178943 1.8252471177257694
1.9054437805201199 280.85389223543723 1.7904964288356011
1.9106713354735358 285.18726908482887 1.7917163797231823
1.9158988904269518 287.59372823534466 1.8048215334641884
1.9211264453803678 283.5451779044492 1.787765435803128
1.9263540003337838 282.82595231547805 1.7942575039579598
1.9315815552871998 273.91220666523964 1.752591396888791
1.9368091102406157 273.44938451821855 1.748839291061266
1.9420366651940317 270.31513254516346 1.7219402230278253
1.9472642201474477 266.77912903183477 1.7046153839536764
1.9524917751008637 271.23314497876686 1.7160800076502833
1.9577193300542797 273.71673094805664 1.7177592829453354
1.9629468850076957 275.2272683002977 1.7226039845421306
1.9681744399611116 278.1720243705796 1.7328403652145492
1.9734019949145276 273.54275953894467 1.7000488555571258
1.9786295498679436 267.5191177426791 1.6648394557130546
1.9838571048213596 263.56303745323487 1.6159943562147012
1.9890846597747756 254.680387572571 1.5846475767610022
1.9943122147281915 251.95273933855395 1.5973113217731647
1.9995397696816075 253.91546685945949 1.6083776659890816
2.0047673246350235 255.24305395062177 1.615866697428216
2.0099948795884393 255.2038500452319 1.6043260271933744
2.015222434541855 258.97454077974777 1.5926813321611404
2.0204499894952708 260.53363054089465 1.5857245634409884
2.0256775444486865 260.03216478414754 1.5828975594538282
2.0309050994021023 254.5722695807768 1.5458896123614316
2.036132654355518 251.8878806662532 1.5305811893995702
2.041360209308934 246.49816629471874 1.5095635144652024
2.0465877642623496 246.13950612967292 1.4895081893577353
2.0518153192157653 241.01881433086885 1.472240294686585
2.057042874169181 237.26944825548026 1.4669677639786993
2.062270429122597 240.1423912737837 1.4814798221396348
2.0674979840760126 239.9760875330903 1.4956060181457655
2.0727255390294284 250.79789731828006 1.5542925129413896
2.077953093982844 259.16280015237754 1.5799319085683563
2.08318064893626 255.7636862274762 1.5735384748219998
2.0884082038896756 252.363256282838 1.5596262826071707
2.0936357588430914 244.046138896583 1.5135543153664046
2.098863313796507 248.6161622715869 1.5374902712707452
2.104090868749923 252.83789654875613 1.5604176019775442
2.1093184237033387 250.8520529331329 1.5521726725996796
2.1145459786567544 249.45112500014983 1.5549940864067664
2.11977353361017 242.49530109375078 1.5290998860776428
2.125001088563586 246.86132930893942 1.5465090620371262
2.1302286435170017 245.73266400742216 1.5351235389642952
2.1354561984704175 246.03948234065993 1.5347228950180998
2.140683753423833 246.3365010084343 1.533584877983187
2.145911308377249 247.59323460631322 1.5411004362952276
2.1511388633306647 243.3022673194121 1.5107622640601797
2.1563664182840805 244.18238388001296 1.5112365184443375
2.1615939732374962 244.4800304021345 1.5184798281537968
2.166821528190912 245.8134894557442 1.5466765675343925
2.1720490831443278 260.0642105176057 1.6190349675099989
2.1772766380977435 252.45394180194532 1.5859866806279752
2.1825041930511593 253.4705482676346 1.5856549233007762
2.187731748004575 250.66158275641766 1.5612055082027883
2.192959302957991 250.53746859355616 1.556789026226944
2.1981868579114066 250.5421158777679 1.5461360039605148
2.2034144128648223 252.59957877422713 1.5476905009448059
2.208641967818238 254.9475625967983 1.5553959772829256
2.213869522771654 247.81087375691789 1.538708099758309
2.2190970777250696 247.55704898010237 1.5555207900740813
2.2243246326784853 244.45513008349036 1.5513915343832358
2.229552187631901 245.71337155022485 1.5545351967713763
2.234779742585317 249.77894201385922 1.5610741165765885
2.2400072975387326 246.10126312636316 1.5277937238488566
2.2452348524921484 239.8862560732636 1.4946695772338638
2.250462407445564 239.63241756268093 1.49104889268441
2.25568996239898 238.41038440425686 1.4998305028785313
2.2609175173523957 239.39411656628135 1.5113722198521315
2.2661450723058114 243.93447967009175 1.5507299608905998
2.271372627259227 241.86336081787573 1.5650203760662027
2.276600182212643 246.69141823782505 1.594141441596591
2.2818277371660587 240.24803573605232 1.5554577020558045
2.2870552921194744 238.66731488754172 1.5441172055458272
2.29228284707289 238.54562384585734 1.5279822968319925
2.297510402026306 240.43283094395022 1.5278537301188224
2.3027379569797217 241.50745115973632 1.527679819214847
2.3079655119331375 248.1124382401143 1.5406844568727107
2.3131930668865532 253.22333905007667 1.5624746623685952
2.318420621839969 253.82316559821888 1.5678596913767422
2.3236481767933848 246.74109001112458 1.5229673042701364
2.3288757317468005 241.51567584343329 1.5162880829545862
2.3341032867002163 236.2451594688677 1.480509734040082
2.339330841653632 241.21705991717653 1.49037603280328
2.344558396607048 243.71307990537534 1.5037991592896702
2.3497859515604635 242.3662334958735 1.4729516368906943
2.3550135065138793 243.38270868560042 1.4672782802178452
2.360241061467295 243.76515380050867 1.4639903534501988
2.365468616420711 244.2487335464669 1.4664884515818328
2.3706961713741266 243.88989745468058 1.4540091552462202
2.3759237263275423 241.90494049835092 1.4611910390006595
2.381151281280958 241.14971486729644 1.4564913479191393
2.386378836234374 246.417516963798 1.4924435041084856
2.3916063911877896 252.26132657145246 1.535312412591052
2.3968339461412054 249.59698866756167 1.535853511493569
2.402061501094621 249.6471186700247 1.5372307630769702
2.407289056048037 241.55663965457893 1.4927059618611538
2.4125166110014526 237.92177217547757 1.475156406806286
2.4177441659548684 234.9289855732868 1.4489586938999193
2.422971720908284 238.66215775544111 1.45319873584929
2.4281992758617 244.27966623940713 1.478505472499639
2.4334268308151157 251.44108792557813 1.4966167601218048
2.4386543857685314 258.77392150874357 1.509901727857128
2.443881940721947 258.90963973228025 1.4955090764343124
2.449109495675363 269.23289387356596 1.4982166490935709
2.4543370506287787 274.15605983183764 1.4911743515111002
2.4595646055821945 283.2804428391723 1.486921848240687
2.4647921605356102 304.84599180491176 1.5060364045156822
2.470019715489026 329.298900164748 1.5043829741121972
2.4752472704424417 387.6559088580956 1.5723886657205834
2.4804748253958575 509.1348327820168 1.748996289151067
2.4857023803492733 694.944129780676 1.9886363220142957
2.490929935302689 963.0820291004208 2.318956094149716
2.496157490256105 1301.439647035261 2.686380296330568
2.5013850452095205 1658.5219722035984 3.0299491722449714
2.5066126001629363 1971.4667428516134 3.2998793751828135
2.511840155116352 2266.1712785848804 3.5451602782512657
2.517067710069768 2537.7219052078913 3.7491896536207068
2.5222952650231836 2828.8163644414985 3.9536020159410743
2.5275228199765993 3264.109029816435 4.244361449692175
2.532750374930015 3770.776526162381 4.540409651689553
2.537977929883431 4518.2077537836385 4.976855043003508
2.5432054848368466 5337.972128624975 5.402475805800552
2.5484330397902624 6118.905930552626 5.766157521145637
2.553660594743678 6647.283447282589 5.994457385286451
2.558888149697094 6852.519813073871 6.072719449551773
2.5641157046505096 6750.234451082221 6.038767739449633
2.5693432596039254 6385.232468986827 5.884911382723744
2.574570814557341 5866.520684200843 5.634600090059442
2.579798369510757 5343.95681811406 5.367842831748254
2.5850259244641727 4928.342727389402 5.1517564742147
2.5902534794175884 4580.996021828841 4.962759527976445
2.595481034371004 4223.257038696013 4.7507707059446025
2.60070858932442 3833.624429261076 4.52773264003906
2.6059361442778357 3312.4156159757563 4.205068984987341
2.6111636992312515 2745.685950766849 3.8344895994059667
2.6163912541846672 2171.6510326542907 3.409296587984761
2.621618809138083 1621.663847992709 2.9464658325238093
2.6268463640914987 1177.5038894939519 2.5057385522439315
2.6320739190449145 825.866944784693 2.0971140669642834
2.6373014739983303 605.708383094189 1.8201601099770663
2.642529028951746 473.2005859176074 1.6379274333651934
2.6477565839051618 382.36552843588663 1.5011667639103738
2.6529841388585775 336.93243757458106 1.4386357863328854
2.6582116938119933 304.4523267064644 1.3922838054357438
2.663439248765409 283.5196911898953 1.369603893585609
2.668666803718825 273.0621238418642 1.3766086549530916
2.6738943586722406 261.6126827913813 1.3599047807938747
2.6791219136256563 253.52427025155825 1.3527340302121564
2.684349468579072 251.59433477667616 1.3589496457499732
2.689577023532488 248.4496255303705 1.369628074222977
2.6948045784859036 242.8387240815668 1.3566332677218267
2.7000321334393194 244.80058517391151 1.3883756169663137
2.705259688392735 241.92961830821977 1.3945503375996768
2.710487243346151 246.12983752169927 1.4255164152051214
2.7157147982995666 247.7028215856242 1.4400627702994198
2.7209423532529824 246.8333169987703 1.437179023082373
2.726169908206398 245.85107733269686 1.4342235340241574
2.731397463159814 249.06043860851472 1.4501923662739347
2.7366250181132297 245.1936301348633 1.442022678617849
2.7418525730666454 239.31993835919053 1.4394406151732486
2.747080128020061 233.54963161780495 1.4356083878733583
2.752307682973477 229.27456015345976 1.4193206668968275
2.7575352379268927 233.9444470463449 1.4441151328235806
2.7627627928803085 237.1931306656884 1.4492108643184576
2.767990347833724 241.8439310344909 1.4723711159309008
2.77321790278714 243.2865929143314 1.4838971409043253
2.7784454577405557 241.13739950931912 1.4836320320411853
2.7836730126939715 243.7553216825889 1.4989762606180586
2.7889005676473873 235.32687328599064 1.468238750913797
2.794128122600803 230.7807065344364 1.4383256583275668
2.7993556775542188 228.02450190692332 1.4097370187140792
2.8045832325076345 232.12119985334834 1.4161789262172535
2.8098107874610503 236.9364108417097 1.4287131454941417
2.815038342414466 239.8988992279342 1.4351707864108425
2.820265897367882 246.52252211297997 1.4749431572510634
2.8254934523212976 246.89224982125387 1.4762977823751426
2.8307210072747133 240.9592883483321 1.4576734946800582
2.835948562228129 239.72627048764923 1.4597714230088021
2.841176117181545 238.1365953075082 1.4716337864390618
2.8464036721349606 239.47663939220416 1.481823209869627
2.8516312270883764 239.79849789632829 1.4940347974332129
2.856858782041792 237.100828306525 1.482616647193139
2.862086336995208 236.37783499888747 1.4580959733968744
2.8673138919486236 232.91975139904045 1.4496835057946753
2.8725414469020394 234.6790447900362 1.4531299800758868
2.877769001855455 236.61761084605726 1.4629585439073365
2.882996556808871 231.98680499082877 1.4508248885501829
2.8882241117622867 232.7471715373768 1.4509176636772187
2.8934516667157024 231.9151700836167 1.4341057680567904
2.898679221669118 228.4410017810707 1.415215650825386
2.903906776622534 229.5371178559586 1.4104555096102707
2.9091343315759497 231.03596867498223 1.4270116549813838
2.9143618865293655 235.2967218287551 1.450714189657582
2.919589441482781 238.0976374315041 1.4635468505368534
2.924816996436197 237.04839567176774 1.4581201997126878
2.9300445513896127 234.58685370324596 1.4451998111692694
2.9352721063430285 236.07880480311934 1.4447365844205067
2.9404996612964442 241.75248351594252 1.4581585545397746
2.94572721624986 248.3449356484335 1.48952909665367
2.9509547712032758 254.28315496293723 1.518695499841557
2.9561823261566915 245.79936613140313 1.492034504528151
2.9614098811101073 237.48801640594814 1.451779267825098
2.966637436063523 234.1181881123288 1.4326508033210446
2.971864991016939 230.10587051506653 1.4229319998947956
2.9770925459703546 232.45988664234108 1.4306243053389114
2.9823201009237703 237.02362347797057 1.4524309003720313
2.987547655877186 240.1251672870202 1.4547108854014816
2.992775210830602 239.1959310757495 1.4422271554136252
2.9980027657840176 238.63314361195958 1.4412378464828917
3.0032303207374333 244.20659084944324 1.4591338535361589
3.008457875690849 245.80960642794173 1.463702188637738
3.013685430644265 242.7847850584047 1.4299191312101964
3.0189129855976806 242.8685899288259 1.420502445977818
3.0241405405510964 232.25304778247926 1.3766133742138107
3.029368095504512 228.08495132121317 1.3499742990171695
3.034595650457928 226.88447965870134 1.347498988234485
3.0398232054113437 225.94888712122554 1.3416262225613869
3.0450507603647594 226.73292052054578 1.341004050297064
3.050278315318175 227.319471620012 1.3566494764783237
3.055505870271591 231.20483165133118 1.377199964486995
3.0607334252250067 234.8740162041071 1.3929059097889473
3.0659609801784224 245.13520810189925 1.4277948546186408
3.071188535131838 246.03686061422746 1.4236871410381415
3.076416090085254 249.06939793222108 1.4340030919350368
3.0816436450386697 247.48769308620734 1.4047661517671945
3.0868711999920855 242.49103508287848 1.3775217052425572
3.0920987549455012 242.7691314613178 1.3707194034704027
3.097326309898917 244.39506234341752 1.3696101246620453
3.1025538648523328 244.63385546118982 1.3668641671115818
3.1077814198057485 244.22768946188756 1.3551059614786165
3.1130089747591643 244.29898899125058 1.3360208737658636
3.11823652971258 243.31951767008155 1.335050477932612
3.123464084665996 249.74777412935 1.3458229128644716
3.1286916396194115 250.36687998907155 1.3444336067820946
3.1339191945728273 253.8521276177966 1.3445817298898122
3.139146749526243 255.13971469073007 1.3385111164280885
3.144374304479659 255.3623034856423 1.3270821765984582
3.1496018594330746 251.17151591267577 1.291836785260001
3.1548294143864903 257.779213706719 1.312383165974776
3.160056969339906 261.3688943705048 1.320893967512933
3.165284524293322 263.26383978344893 1.3101161208961563
3.1705120792467376 266.65022658818526 1.309609591881459
3.1757396342001534 270.59650728996013 1.2901179434611785
3.180967189153569 280.78949885324226 1.2998008274438904
3.186194744106985 288.97090108422816 1.3017189391410497
3.1914222990604006 299.9955037704906 1.3063773244691719
3.1966498540138164 310.7016974292894 1.3145618315786556
3.201877408967232 321.1087008891402 1.3212687235104856
3.207104963920648 330.42700184210634 1.3221208978649734
3.2123325188740637 341.2060937012989 1.3269839137557402
3.2175600738274794 360.49230475476827 1.3567377366065
3.222787628780895 381.84672236102006 1.3926825734935997
3.228015183734311 405.4760278047545 1.431805680707775
3.2332427386877267 436.27472636291867 1.480793346304759
3.2384702936411425 466.6600700546112 1.522862848577468
3.2436978485945582 500.47052780458864 1.5720546889234384
3.248925403547974 532.2587223885889 1.6173737680864795
3.2541529585013897 564.7678199773437 1.6576317860032568
3.2593805134548055 593.9534611692073 1.6917494182555113
3.2646080684082213 634.748201274849 1.7454707228242259
3.269835623361637 678.5940381084195 1.8018728817020484
3.275063178315053 730.6473246633608 1.8686712664640914
3.2802907332684685 790.0181483919747 1.9385064002421009
3.2855182882218843 855.0910178954952 2.0162080743869284
3.2907458431753 918.4690799480755 2.0921066117221088
3.295973398128716 985.1920154707194 2.1695377547937538
3.3012009530821316 1040.9603258546144 2.230866599339742
3.3064285080355473 1077.917587391357 2.2704153728604437
3.311656062988963 1099.7063256554914 2.2875416417657757
3.316883617942379 1090.4394758377791 2.269120822749223
3.3221111728957946 1069.9484918123455 2.244272477180983
3.3273387278492104 1033.2088197402707 2.2039957432395796
3.332566282802626 978.5322994527294 2.1422129954356857
3.337793837756042 910.8621464839379 2.062193649782826
3.3430213927094576 839.1082982619406 1.9756828123465233
3.3482489476628734 767.7306142304802 1.8905416055204227
3.353476502616289 702.7954595404752 1.8117345918034116
3.358704057569705 641.5629153640061 1.730470909859368
3.3639316125231207 583.0596080717057 1.6491876833880323
3.3691591674765364 535.2677623042495 1.5840935015617477
3.374386722429952 488.65813382392855 1.5185945879310896
3.379614277383368 445.83331229569944 1.4568768715446871
3.3848418323367837 408.2848047233887 1.3991818910385254
3.3900693872901995 380.4727008796019 1.3616174302944248
3.3952969422436152 358.4020304087748 1.328274337798342
3.400524497197031 342.15906576106306 1.3007689122585535
3.4057520521504467 326.3942847453046 1.2756062825791543
3.4109796071038625 311.37203003557903 1.2667233812551764
3.4162071620572783 299.4776743552082 1.2552501404750576
3.421434717010694 285.5620890435072 1.2365899715502484
3.4266622719641098 278.05334461881847 1.2316311991003361
3.4318898269175255 273.1973038914719 1.2279961773688006
3.4371173818709413 264.06556100780233 1.222714597348705
3.442344936824357 263.03696516773635 1.2318691756891207
3.447572491777773 258.4079303966158 1.2263361627688247
3.4528000467311886 254.12208525139067 1.2234828460685316
3.4580276016846043 249.46083163476675 1.2128527403164349
3.46325515663802 249.83272927493883 1.2214142438605788
3.468482711591436 244.57966330070002 1.2019909528649324
3.4737102665448516 250.06545067841816 1.2252673457191745
3.4789378214982674 246.73613602482794 1.2168268991207136
3.484165376451683 244.04681762628059 1.2086475365009222
3.489392931405099 249.03750122221078 1.2297972848569008
3.4946204863585146 247.42171800500597 1.216037246945189
3.4998480413119304 252.18369668710142 1.2199643284499708
3.505075596265346 255.8731617021767 1.2265119638676096
3.510303151218762 257.22925812949137 1.2248658348051042
3.5155307061721777 263.2941642684355 1.2304629428885259
3.5207582611255934 265.9999660249237 1.2256981313881488
3.525985816079009 272.2358715038292 1.2258000099947894
3.531213371032425 282.0306901676055 1.2229847152316227
3.5364409259858407 291.6723853485123 1.2166786234301992
3.5416684809392565 313.20917622730053 1.2398133740941801
3.546896035892672 342.48602032061126 1.2791943561323111
3.552123590846088 390.728318469574 1.3525873296484594
3.5573511457995037 486.2506535845596 1.5014502384023685
3.5625787007529195 655.1708846969403 1.7371344420802772
3.5678062557063353 938.354974433686 2.0738352657418018
3.573033810659751 1459.754745297848 2.58510408112877
3.5782613656131668 2381.394832640826 3.30365833307327
3.5834889205665825 4035.408316697982 4.301891852307343
3.5887164755199983 6779.319207491367 5.575478102066873
3.593944030473414 10588.146257314846 6.907675104490284
3.59917158542683 14621.592331071384 8.069711963051466
3.6043991403802456 18173.221704688345 8.966249460191506
3.6096266953336613 20037.277988205497 9.407960662631924
3.614854250287077 19767.16410528664 9.35397012447731
3.620081805240493 17472.461274600784 8.794478222512923
3.6253093601939086 13959.181061828425 7.863171981768552
3.6305369151473244 10352.617382471191 6.763112896662506
3.63576447010074 7051.615464283499 5.565556114562876
3.640992025054156 4679.234880218984 4.528525745293177
3.6462195800075716 2952.2778978312144 3.5864885926237995
3.6514471349609874 1884.8794236531928 2.859877075309928
3.656674689914403 1228.0555636453623 2.3011221417806347
3.661902244867819 874.9636126992651 1.940032756029823
3.6671297998212347 667.001267700437 1.6925857342556927
3.6723573547746504 548.7776383136037 1.5389246189089232
3.677584909728066 469.70193984748937 1.4264161515289595
3.682812464681482 418.8521235907418 1.3538118978401246
3.6880400196348977 386.7872964134911 1.3144842409944915
3.6932675745883135 364.0154560011989 1.285389043722111
3.698495129541729 347.3238915049213 1.261852748096117
3.703722684495145 333.54493199371456 1.2367356086944017
3.7089502394485607 322.6343430247579 1.2177513032467793
3.7141777944019765 312.46151678433284 1.193871633805527
3.7194053493553922 303.91277266913437 1.1842760585189211
3.724632904308808 294.0511583844655 1.1690654532200062
3.7298604592622238 284.1094340730451 1.156729305158019
3.7350880142156395 277.7450202914171 1.146179952169393
3.7403155691690553 277.7650272892958 1.149317589015786
3.745543124122471 278.85958830153055 1.154718584414327
3.750770679075887 280.6531931882763 1.1652582049685123
3.7559982340293026 279.8883970800685 1.1577834687484712
3.7612257889827183 279.48356824433637 1.155701380552583
3.766453343936134 276.5556680584461 1.151770000757195
3.77168089888955 275.6277243486881 1.144953621071902
3.7769084538429656 271.9328453744258 1.1345671265717374
3.7821360087963813 271.1750477998235 1.1302520816350516
3.787363563749797 273.3193679527705 1.1358936986760202
3.792591118703213 277.0432707352043 1.141786693890546
3.7978186736566286 278.75889116071704 1.1410085979663993
3.8030462286100444 288.54185533161626 1.1500349398912453
3.80827378356346 297.76961955398593 1.157470511215368
3.813501338516876 306.7647126508105 1.1690911869966822
3.8187288934702917 314.29067409229253 1.1796538153007063
3.8239564484237074 311.765074903627 1.1669111981751055
3.829184003377123 307.7635988976099 1.152949880156058
3.834411558330539 304.6796781399457 1.1455637305429103
3.8396391132839547 301.63598705397266 1.142093357444833
3.8448666682373704 301.0753228522971 1.1440068616783103
3.850094223190786 300.16694627439387 1.147292195020718
3.855321778144202 294.36660219764667 1.147371661579531
3.8605493330976177 288.74020760479 1.1441780866247575
3.8657768880510335 283.36149307776185 1.1373982661072546
3.8710044430044492 277.3436333607769 1.1282373439901097
3.876231997957865 273.0520012223299 1.1161151308193493
3.8814595529112808 270.0134738669249 1.1071395186663036
3.8866871078646965 272.38941281684464 1.1135379953699014
3.8919146628181123 276.50449540153085 1.1240103788919211
3.897142217771528 278.6373752673675 1.1245063102990172
3.902369772724944 274.6085333765987 1.1098354176312486
3.9075973276783595 274.52289299277555 1.1006608885280598
3.9128248826317753 273.67002419943515 1.0934536258832837
3.918052437585191 279.4256279321774 1.1070605670665572
3.923279992538607 281.9766591075315 1.1120451854647333
3.9285075474920226 287.9261073749866 1.119954441632486
3.9337351024454383 292.72949278117653 1.1273029679806479
3.938962657398854 298.45591590641766 1.1325156020931944
3.94419021235227 296.98114421330075 1.1174292062548818
3.9494177673056856 300.10364422332765 1.1227357457628038
3.9546453222591014 305.0561287795849 1.125044414636775
3.959872877212517 314.2825531632286 1.134179118152626
3.965100432165933 326.32308155469633 1.1522956714684374
3.9703279871193486 339.47423865215177 1.1720791357482756
3.9755555420727644 352.6172684567314 1.1896194234850153
3.98078309702618 365.5530895008752 1.2108229985984513
3.986010651979596 378.0782807056244 1.2250329513156288
3.9912382069330117 391.6671984212675 1.241563475873226
3.9964657618864274 409.5357976626267 1.265001031754454
4.001693316839844 431.7535428792585 1.2982885623886462
4.00692087179326 453.61336578960817 1.3237491243595587
4.012148426746676 474.5250082612604 1.355779906410015
4.017375981700092 494.630045425735 1.4004434919998787
4.0226035366535084 527.3098833193403 1.4521574622895532
4.027831091606925 568.8719716541756 1.5134326339721664
4.033058646560341 616.5496802345876 1.579083450650746
4.038286201513757 670.7599589687371 1.6477032231922273
4.043513756467173 731.6089124369366 1.7281846377367702
4.0487413114205895 799.3156184094906 1.80604000505508
4.053968866374006 871.5885696205708 1.8832294729132035
4.059196421327422 938.3307598580224 1.9549386682733807
4.064423976280838 1016.6589841127907 2.0356961553747626
4.069651531234254 1112.4202014274883 2.132862310737624
4.0748790861876705 1220.0774343505664 2.2406338508668924
4.080106641141087 1340.787732531811 2.350181906111803
4.085334196094503 1473.8258007616544 2.4599014719969685
4.090561751047919 1612.9337332663522 2.569498598070176
4.095789306001335 1788.5783397451498 2.707177344976407
4.1010168609547515 1993.9752880788953 2.8646238257264143
4.106244415908168 2199.3439362575855 3.013596138975029
4.111471970861584 2427.739212932579 3.1642004548110565
4.116699525815 2690.5303191395647 3.335076115624876
4.121927080768416 2951.770321268606 3.4540232423870028
4.1271546357218325 3223.1923407217905 3.569543250117692
4.132382190675249 3490.9993121949365 3.6899054077259836
4.137609745628665 3803.413428859153 3.837809989045059
4.142837300582081 4126.985217079796 3.988136194510753
4.148064855535497 4423.407304411592 4.124273618539353
4.1532924104889135 4698.871482382714 4.234790786635871
4.15851996544233 4984.035425399063 4.352356066082936
4.163747520395746 5218.012409667286 4.44095393039522
4.168975075349162 5441.156249738221 4.528301922908482
4.174202630302578 5660.520792318169 4.616350680296883
4.1794301852559945 5844.770011004247 4.705879709336127
4.184657740209411 5954.300360995571 4.748325728830738
4.189885295162827 5996.031760457 4.760272695182525
4.195112850116243 5932.454204257554 4.723880418373713
4.200340405069659 5819.404414583259 4.670381004519168
4.2055679600230755 5626.722099666232 4.584039423353935
4.210795514976492 5396.906878026402 4.497156547443742
4.216023069929908 5091.106644163323 4.36600653268293
4.221250624883324 4693.312110345159 4.1823079273373605
4.22647817983674 4294.162471986358 3.9937403218761376
4.2317057347901565 3905.1332722092116 3.8050073968729117
4.236933289743573 3500.5605798751512 3.5940224082981453
4.242160844696989 3127.0333214364537 3.3871936053155913
4.247388399650405 2798.23373361928 3.201872704827496
4.252615954603821 2493.1674659221385 3.0266340975159642
4.257843509557238 2243.559426593139 2.8751673971599048
4.263071064510654 1991.145546330242 2.7022255332850458
4.26829861946407 1766.7964154538333 2.5401768487929703
4.273526174417486 1576.869581101209 2.3967741561346716
4.278753729370902 1412.7734143913785 2.267336059804232
4.283981284324319 1267.6264570451121 2.1496673406452196
4.289208839277735 1148.0460002428192 2.0461978780429098
4.294436394231151 1033.0650124357483 1.9412582248641848
4.299663949184567 936.102961730329 1.8468634346969162
4.304891504137983 851.167830883807 1.7583341666624968
4.3101190590914 779.1547157162421 1.68163508394906
4.315346614044816 713.9657120383876 1.6069030310579802
4.320574168998232 656.1584688380927 1.538699695118932
4.325801723951648 608.9860184602941 1.4808674217164088
4.331029278905064 566.5437727424054 1.4299493763130233
4.336256833858481 531.9788550238503 1.3863239976213508
4.341484388811897 500.0535325430312 1.3461560956914733
4.346711943765313 470.4307760595171 1.3072211281529171
4.351939498718729 447.47020882245704 1.2757129518092245
4.357167053672145 425.94780274876837 1.2458895887079953
4.362394608625562 406.6118960222744 1.2202943437941165
4.367622163578978 393.5341377055083 1.202631016987415
4.372849718532394 370.2196410019083 1.1621344322035958
4.37807727348581 352.44380762555295 1.133655251868333
4.383304828439226 339.89947819673984 1.117222992047508
4.388532383392643 329.87459893635435 1.1085428829634378
4.393759938346059 321.5439642975543 1.106757149267637
4.398987493299475 309.94305886401406 1.0901815812129378
4.404215048252891 299.03967193316413 1.0744388234307516
4.409442603206307 287.99521113441847 1.0552263087859008
4.414670158159724 280.77849637771124 1.043218634208231
4.41989771311314 269.68517874446974 1.030754379956156
4.425125268066556 263.67671609047136 1.027181610423946
4.430352823019972 256.3272928780743 1.0202351441479138
4.435580377973388 250.79757216925148 1.0173996037844657
4.440807932926805 248.87313848443614 1.0224907921267345
4.446035487880221 243.01549817677855 1.0192464977574287
4.451263042833637 238.23641092811968 1.0079855170018241
4.456490597787053 233.55880765517983 0.9906265807288819
4.4617181527404695 233.70702188795724 0.9958472302977235
4.466945707693886 230.44271938230202 0.997832846780616
4.472173262647302 226.32037392436007 0.9979481949106047
4.477400817600718 223.69875010069185 0.9998930769173707
4.482628372554134 217.99852024941273 0.9818687668528338
4.4878559275075505 221.101679066102 0.9922564171731196
4.493083482460967 219.08086289725375 0.9910441795036806
4.498311037414383 214.02378046048162 0.9815808991198329
4.503538592367799 210.14073755407696 0.9755207195407989
4.508766147321215 205.90929670402193 0.971555083816039
4.5139937022746315 200.2316098394413 0.9587914075502948
4.519221257228048 198.22896741595332 0.9587818932717274
4.524448812181464 194.19457104775321 0.9413593510453261
4.52967636713488 195.0996736738399 0.9558353748682316
4.534903922088296 201.33913337944978 0.9760509409994298
4.5401314770417125 204.9226631996647 0.988153364435533
4.545359031995129 207.48673834147473 1.0028198268013002
4.550586586948545 208.0965037469598 1.0059459122196746
4.555814141901961 204.4631503047686 1.000311625028286
4.561041696855377 197.71135045041137 0.9791642927738764
4.5662692518087935 197.37456246586572 0.9695263322142227
4.57149680676221 193.2718710248464 0.9469539859869518
4.576724361715626 190.9078737019082 0.937318003497468
4.581951916669042 189.4908470494344 0.9312074007177835
4.587179471622458 185.9295789114365 0.9252968952665768
4.5924070265758745 188.82379661797447 0.9439557335310841
4.597634581529291 191.38594719168415 0.9623008663983899
4.602862136482707 192.8559679377914 0.977690560005576
4.608089691436123 192.78945269647167 0.9837682266718083
4.613317246389539 191.24698797685863 0.9791833974140737
4.6185448013429555 188.13715864231804 0.9725012640991756
4.623772356296372 188.31506737949852 0.9808049601131315
4.628999911249788 185.77622235413875 0.97311897467593
4.634227466203204 181.82844708596485 0.966520650255151
4.63945502115662 182.21276576250136 0.9644009739317833
4.6446825761100365 182.54132344786836 0.9610301030058279
4.649910131063453 183.89744598684896 0.9722279865355278
4.655137686016869 188.9545441717317 0.9933128322949982
4.660365240970285 189.5221297007763 0.9924246890186335
4.665592795923701 184.62550726401312 0.9841631214602754
4.6708203508771176 180.9364939040487 0.9762196021577241
4.676047905830534 177.56282315127967 0.9671518136669351
4.68127546078395 180.40513951596958 0.9812383025921319
4.686503015737366 181.0774974105374 0.9793148287082318
4.691730570690782 177.05951204145921 0.9645526709994351
4.696958125644199 171.3926750428096 0.9448394368625758
4.702185680597615 171.4169790250177 0.9403837727660518
4.707413235551031 175.53327229510307 0.9526574950800598
4.712640790504447 178.54182268900283 0.959954856958844
4.717868345457863 177.92398379919752 0.9627688877215175
4.72309590041128 174.58842653525087 0.9573547441215708
4.728323455364696 173.59784370498707 0.9674230434316522
4.733551010318112 178.5057033523166 0.9815255142692908
4.738778565271528 183.39146480203166 0.9841723080124781
4.744006120224944 186.59357175262068 0.9839549321108391
4.749233675178361 182.546809374889 0.9548848266139228
4.754461230131777 180.813955612232 0.9535956461494671
4.759688785085193 180.75340853702954 0.9603634966507917
4.764916340038609 177.32826736419958 0.9521206211714843
4.770143894992025 175.74811230954109 0.9476844679466687
4.775371449945442 177.10651918835362 0.9449210486431955
4.780599004898858 177.01995867252052 0.9346307803502402
4.785826559852274 177.15849972887347 0.932940409109604
4.79105411480569 174.92803267358698 0.9334731808757757
4.796281669759106 174.42518735880643 0.9442450086864689
4.801509224712523 178.49754057287777 0.957882523775672
4.806736779665939 178.91203882368006 0.9658217031004555
4.811964334619355 178.36830000345753 0.9655420593621715
4.817191889572771 177.5958655311514 0.9669299281397364
4.822419444526187 175.12169586275846 0.9640698019872471
4.827646999479604 175.90299471146247 0.9607273443727844
4.83287455443302 175.17923638747789 0.9562961111389002
4.838102109386436 173.89741382902687 0.9514172956214668
4.843329664339852 170.89252995572517 0.942422414268403
4.848557219293268 173.57698086024348 0.9519200194846745
4.853784774246685 176.89074612661526 0.96305087316604
4.859012329200101 180.5352591605348 0.9659498371330025
4.864239884153517 182.5414328641463 0.9684578343859571
4.869467439106933 180.14670489260422 0.9628109449450019
4.8746949940603495 175.7190746215132 0.9504105159704324
4.879922549013766 175.64786686264415 0.9537919917805545
4.885150103967182 175.4004771002933 0.9472781252786081
4.890377658920598 180.07743562431574 0.9433107295435892
4.895605213874014 178.24759648702423 0.9266354414152397
4.9008327688274305 175.758807589682 0.9218245516781267
4.906060323780847 173.3146570883767 0.9230886452054297
4.911287878734263 172.06507624101664 0.9272262437824831
4.916515433687679 173.56617626330694 0.9365139663149866
4.921742988641095 177.3479590663139 0.9422050288178341
4.9269705435945115 178.9624254103739 0.9382990705532546
4.932198098547928 182.14849455924255 0.9481985052161727
4.937425653501344 180.76412293192138 0.9395111612012339
4.94265320845476 173.62028414507466 0.9197456860891142
4.947880763408176 173.3598974746632 0.9143324544299065
4.9531083183615925 175.05730855417883 0.9274281066122315
4.958335873315009 174.0848303932807 0.9275414702625437
4.963563428268425 175.1961312905061 0.9323211663848853
4.968790983221841 175.9701378206608 0.9340738756523596
4.974018538175257 176.39943071747197 0.9249746590518506
4.9792460931286735 181.83412562739164 0.9387929863950133
4.98447364808209 179.90623516434363 0.9310080156769763
4.989701203035506 181.13119548119647 0.9210815511718844
4.994928757988922 183.42421263187043 0.9110875070514162
5.000156312942338 184.84334017265252 0.8961331187341017
5.0053838678957545 188.329812001195 0.881824677719024
5.010611422849171 198.03528985904342 0.8908727023355302
5.015838977802587 204.85928747058813 0.8913075173747373
5.021066532756003 210.61536759982548 0.8921941873616659
5.026294087709419 216.525534029112 0.8955735785281801
5.0315216426628355 218.79129060663442 0.8930517597043507
5.036749197616252 222.30307841178464 0.9043914770983762
5.041976752569668 227.14178839275067 0.9149740332971158
5.047204307523084 232.422645069139 0.9295273769229685
5.0524318624765 239.6557013142523 0.942154674758607
5.0576594174299165 245.57192020420277 0.9450581167445145
5.062886972383333 252.74007940497384 0.9484693302302211
5.068114527336749 262.7627975956505 0.9557615513528304
5.073342082290165 280.32951385207224 0.9785566686147175
5.078569637243581 295.1945742675544 0.9881250330921557
5.0837971921969975 310.83205673702605 1.0011528514806605
5.089024747150414 324.5966407263663 1.008545879983657
5.09425230210383 344.8548183811959 1.029545388825331
5.099479857057246 373.6867905344258 1.0670670543454053
5.104707412010662 404.34344349075474 1.1074674014742667
5.109934966964079 434.5445776407793 1.1447805322108022
5.115162521917495 449.62147217807166 1.1607343174846003
5.120390076870911 461.3637023789202 1.1734042293111064
5.125617631824327 461.96135574710695 1.1716411173094297
5.130845186777743 447.95928515068067 1.1559354325273707
5.13607274173116 425.720841271259 1.130139747905725
5.141300296684576 393.1893427992293 1.092539001963902
5.146527851637992 361.01568650139006 1.0577944200178957
5.151755406591408 328.8994828204701 1.0220466371395989
5.156982961544824 302.9207804621619 1.0002187889003962
5.162210516498241 279.99409482641096 0.9798278368272126
5.167438071451657 256.1512550051898 0.9511103417530733
5.172665626405073 238.82740799677734 0.938686217620723
5.177893181358489 224.6787430456768 0.924430374354257
5.183120736311905 219.4758917559202 0.9262646646830638
5.188348291265322 212.75286658961264 0.9185963957426252
5.193575846218738 207.79973248551514 0.9164662647813256
5.198803401172154 202.54901967026348 0.9125753986734159
5.20403095612557 196.90639915783487 0.9054106225949516
5.209258511078986 193.3172367256351 0.9004260888118716
5.214486066032403 189.76487178237403 0.8932029126980883
5.219713620985819 186.41342448711939 0.886467634773909
5.224941175939235 184.8324594223615 0.8874831873122626
5.230168730892651 184.3472957636692 0.896155337876806
5.235396285846067 183.75863805807703 0.9010817579355096
5.240623840799484 181.9035281268623 0.8958171688809872
5.2458513957529 179.79713887734218 0.8993919647129096
5.251078950706316 179.95553693796768 0.9041223136785443
5.256306505659732 181.13832163597343 0.9117821149711328
5.261534060613148 182.056058410232 0.9156559264296242
5.266761615566565 182.47125185961588 0.9137893561441166
5.271989170519981 181.02779632705335 0.9075919311050326
5.277216725473397 180.71765313377833 0.9033295090592305
5.282444280426813 181.04382767640305 0.9135727051109496
5.2876718353802294 182.80167361892882 0.9278220622139228
5.292899390333646 180.50333017819614 0.9229020095235174
5.298126945287062 177.61623118845228 0.9150172496822957
5.303354500240478 175.92591430041261 0.8927017221737004
5.308582055193894 174.44001103338528 0.8758019112198845
5.3138096101473105 176.79657655080624 0.8814006310418593
5.319037165100727 178.74489272011942 0.8896022282076291
5.324264720054143 178.21546256619013 0.8965490574239596
5.329492275007559 176.48310016079083 0.8997112586852521
5.334719829960975 169.94827948236107 0.8828111512963105
5.3399473849143915 167.33346065921327 0.8805724309462366
5.345174939867808 165.09117743225613 0.8730936332149121
5.350402494821224 167.59482901407583 0.8681171268107406
5.35563004977464 170.09240717979222 0.8644488102722582
5.360857604728056 174.94161075126155 0.8719702616386381
5.3660851596814725 177.28361118856017 0.8733072048251096
5.371312714634889 180.45673589904766 0.881896054558991
5.376540269588305 181.27444337618056 0.8840491424724092
5.381767824541721 181.41975407184046 0.8860295368071553
5.386995379495137 182.3550773902558 0.8907125134909756
5.3922229344485535 181.8811993096802 0.8802143127902948
5.39745048940197 180.0820432495059 0.8675280150049454
5.402678044355386 180.54289835738714 0.8556056429343006
5.407905599308802 181.22175495828992 0.8532212881594053
5.413133154262218 187.5312875193514 0.8692956853028632
5.4183607092156345 192.0238781010736 0.8787708290751054
5.423588264169051 189.8549886033988 0.8629240543250729
5.428815819122467 187.94521709050403 0.8474355207829921
5.434043374075883 186.18679336035424 0.8356501983633692
5.439270929029299 184.43801794784125 0.827238017063104
5.4444984839827155 186.93650364136582 0.8329999160357904
5.449726038936132 190.06696650232436 0.8376199426105938
5.454953593889548 194.66049035842877 0.8482855506406514
5.460181148842964 195.03176609090661 0.8494775444954157
5.46540870379638 192.97067118298938 0.8454681407223811
5.4706362587497965 191.31691004260608 0.8423211144885095
5.475863813703213 189.17868289966577 0.8468707682654804
5.481091368656629 188.55182793562864 0.8508512989204016
5.486318923610045 183.19447267144326 0.844351768432824
5.491546478563461 179.68547504834592 0.840904254183587
5.4967740335168775 181.27661590667273 0.8440679676394193
5.502001588470294 182.35269035962494 0.8474394253181302
5.50722914342371 177.56565671194102 0.8340634564803692
5.512456698377126 180.73271134295126 0.8423161083444065
5.517684253330542 179.49042296273825 0.8484758532104719
5.522911808283959 180.5292612131829 0.85422781479765
5.528139363237375 178.97572862207042 0.8548385005299133
5.533366918190791 178.95755482457858 0.853282188051406
5.538594473144207 177.64626979380483 0.8494569780126467
5.543822028097623 175.58966587997773 0.8404250201026763
5.54904958305104 179.50598363749663 0.8406705534536973
5.554277138004456 181.3806909846942 0.8416591562522532
5.559504692957872 185.0193743394986 0.8502789573649351
5.564732247911288 182.63075607859835 0.8405112153333383
5.569959802864704 183.4703200806343 0.8439489018780086
5.575187357818121 181.52923880807361 0.8378520745491113
5.580414912771537 185.1606872983264 0.8420106105351899
5.585642467724953 187.1647613507293 0.8468909301431402
5.590870022678369 187.87231440795287 0.8460332277346114
5.596097577631785 190.5593939069786 0.8505051474659123
5.601325132585202 190.55395958405677 0.8423953526454866
5.606552687538618 194.65770475975506 0.836648438537668
5.611780242492034 200.7353550838693 0.8387294569550213
5.61700779744545 208.04826608289127 0.8441723399222748
5.622235352398866 223.90821987308968 0.8561858373707903
5.627462907352283 251.53789343606536 0.8811458058121234
5.632690462305699 297.23814358892935 0.9316197405124717
5.637918017259115 365.6904164886107 1.01074109408954
5.643145572212531 455.06785049898673 1.1128569683127503
5.648373127165947 559.411834499722 1.2259474921446931
5.653600682119364 660.615172338309 1.327027832280814
5.65882823707278 748.7293623880934 1.4083146364451162
5.664055792026196 807.1729948198893 1.4585191828026054
5.669283346979612 841.9104844453938 1.4865062802902207
5.674510901933028 854.9006329553947 1.4948164843072018
5.679738456886445 853.3323315018072 1.4932242225859256
5.684966011839861 841.4596489892066 1.4822402650987527
5.690193566793277 830.5754733472481 1.474265559290616
5.695421121746693 821.3973801646365 1.4676960371700274
5.700648676700109 811.2554771292789 1.458557030059147
5.705876231653526 806.4834596897389 1.4537817129704418
5.711103786606942 797.2973161462855 1.4437378486733312
5.716331341560358 792.2769799965672 1.43841235664668
5.721558896513774 790.7365818227279 1.435857010951055
5.7267864514671905 795.375863433419 1.4408212762851549
5.732014006420607 805.44884082708 1.4497867303871075
5.737241561374023 823.2679319851206 1.4663361640258303
5.742469116327439 849.6956100538234 1.4882825492895915
5.747696671280855 894.6587886492848 1.5266071535944552
5.7529242262342715 950.1646931665218 1.5699795203580864
5.758151781187688 1012.7868764949294 1.6188419480192848
5.763379336141104 1082.2390137839654 1.672796886175614
5.76860689109452 1147.8678327844711 1.723119895496577
5.773834446047936 1202.6333923353418 1.7643069602966606
5.7790620010013525 1228.1763373230228 1.782356722175027
5.784289555954769 1209.8300104846655 1.7670351566680327
5.789517110908185 1155.0721435577623 1.7244531295868395
5.794744665861601 1051.9825674423894 1.6439750930628432
5.799972220815017 921.1396372983766 1.5359146697690993
5.8051997757684335 786.2469557180827 1.4204905879632923
5.81042733072185 647.4148631305058 1.2935718529294784
5.815654885675266 533.5884599417953 1.1826153549299419
5.820882440628682 432.4095736304219 1.0733961620808754
5.826109995582098 364.37123763530366 0.998085490120096
5.8313375505355145 318.4079445504628 0.9485422044086023
5.836565105488931 284.30894130151154 0.9097607107812102
5.841792660442347 260.1717005351062 0.8832808531942516
5.847020215395763 246.89492129862904 0.8689317631963062
5.852247770349179 234.54647650204296 0.8468260191456037
5.8574753253025955 226.03419804528326 0.830476111967785
5.862702880256012 219.53535403622624 0.8197320345659371
5.867930435209428 215.40855042266193 0.8110721257243436
5.873157990162844 215.06822205271067 0.8113028992587831
5.87838554511626 214.06415123806934 0.8099511690604719
5.8836131000696765 210.25748139105846 0.803843746188533
5.888840655023093 208.1168963158104 0.8061203236482235
5.894068209976509 207.98238072985382 0.8080123079575767
5.899295764929925 212.84269041374233 0.811715298652298
5.904523319883341 217.01319504112342 0.8125634787760575
5.9097508748367575 221.55230692314038 0.8216348030522047
5.914978429790174 225.9175950339648 0.8304006115436856
5.92020598474359 229.82954132281026 0.8330936935428658
5.925433539697006 231.54475336122542 0.8311312142006587
5.930661094650422 230.28558290148314 0.8205894124886102
5.9358886496038386 230.2161874366903 0.8133541591032365
5.941116204557255 235.2595472695332 0.8199382457553347
5.946343759510671 243.96433436878286 0.8359626515378139
5.951571314464087 249.16466140516576 0.8481920763515262
5.956798869417503 255.14129651569425 0.8564324197668436
5.96202642437092 262.05882303449096 0.865728845281394
5.967253979324336 268.3920991884724 0.8740956194973102
5.972481534277752 283.875926661479 0.898558956802262
5.977709089231168 296.11311382566134 0.9180671368324616
5.982936644184584 314.0776928833532 0.9457554044749816
5.988164199138001 334.6955109624345 0.9710529490064121
5.993391754091417 358.81611405715125 1.0018406831813138
5.998619309044833 388.17409946968843 1.0376456754588268
6.003846863998249 427.86414984146876 1.0878631124897737
6.009074418951665 480.9858684412384 1.154073763484991
6.014301973905082 542.1068611612817 1.2290600162866754
6.019529528858498 616.494245124045 1.3097167879932428
6.024757083811914 709.6432442940213 1.406364664697986
6.02998463876533 813.4755534953123 1.502416755954074
6.035212193718746 949.071583105883 1.6230758098052729
6.040439748672163 1115.50177243353 1.7621226302861333
6.045667303625579 1300.1379802708163 1.9050834223794344
6.050894858578995 1508.2236180181715 2.054843309797103
6.056122413532411 1691.2291039832323 2.1765533649493967
6.061349968485827 1835.0615963477858 2.267585404204182
6.066577523439244 1931.9382811157427 2.3256983638889563
6.07180507839266 1956.451571035386 2.3432785598234034
6.077032633346076 1922.3956443698878 2.3278989947063238
6.082260188299492 1837.7305634656157 2.281149389956822
6.087487743252908 1717.8502073359152 2.2072127644918345
6.092715298206325 1573.918281275935 2.110410649777589
6.097942853159741 1438.024728838657 2.0187063745766576
6.103170408113157 1308.7621517471293 1.9299225090770449
6.108397963066573 1188.173404496797 1.8419557890763127
6.113625518019989 1077.378522114667 1.7556569066433019
6.118853072973406 987.1309737278441 1.6845528602346473
6.124080627926822 901.4349500506153 1.6097434886002713
6.129308182880238 823.8316203008345 1.5412991328014034
6.134535737833654 748.731183200249 1.4686716545814813
6.1397632927870704 684.0683846027723 1.4061091090635975
6.144990847740487 626.9449131432536 1.3489290274846648
6.150218402693903 574.0207373745673 1.2954069092220477
6.155445957647319 521.2159017065297 1.2364208762766928
6.160673512600735 473.55651047273886 1.1820254969175235
6.1659010675541515 431.51064866612245 1.131313896593004
6.171128622507568 399.43516119033103 1.0909172883051441
6.176356177460984 371.11213486616464 1.057514478171045
6.1815837324144 351.2502822559402 1.0355671599660385
6.186811287367816 331.4466287756198 1.0137830425343155
6.1920388423212325 314.66029863156365 0.9951313714965914
6.197266397274649 302.2933859990985 0.9801093895403162
6.202493952228065 294.2080023397589 0.9686043498177943
6.207721507181481 282.8036611268292 0.9422564092025748
6.212949062134897 274.13662777185004 0.9264797392531098
6.2181766170883135 263.76773633068774 0.9089687909120362
6.22340417204173 252.00047947320624 0.8905927762932708
6.228631726995146 247.94231987496607 0.8837662891744776
6.233859281948562 245.6660684286264 0.8807083017810502
6.239086836901978 243.03935926715093 0.8747462453891963
6.2443143918553945 239.7591786295679 0.8647898090989175
6.249541946808811 238.24170860766927 0.8609552689914582
6.254769501762227 234.1353781066722 0.8534173127642998
6.259997056715643 237.02123060584393 0.8598712799710267
6.265224611669059 230.88360657454405 0.8514402081621257
6.2704521666224755 225.43802473904307 0.8477675363075472
6.275679721575892 220.056328306255 0.833253993124368
6.280907276529308 216.92074186575167 0.8271152378726043
6.286134831482724 218.4836555888261 0.8327418418626009
6.29136238643614 214.7768297111377 0.8234855494885084
6.2965899413895565 214.83470150466985 0.8244837184085149
6.301817496342973 213.69634181329388 0.8226228201659971
6.307045051296389 215.25971234860594 0.8255549798758246
6.312272606249805 214.34574152863223 0.8228451032691245
6.317500161203221 212.16515734182664 0.8190765621915984
6.3227277161566375 210.6336167815377 0.8126387677592173
6.327955271110054 208.9370637112286 0.8066239163355774
6.33318282606347 212.32714733981948 0.8135082885457919
6.338410381016886 214.20306859785038 0.8175925530855573
6.343637935970302 217.23308365497851 0.8239466873192983
6.3488654909237185 218.8951652282396 0.8253532010656623
6.354093045877135 218.06529451128782 0.8230519256796374
6.359320600830551 215.0897474096221 0.8165117372486058
6.364548155783967 212.47587200399093 0.8138547644942198
6.369775710737383 213.90230108943751 0.81462881578539
6.3750032656908 213.33807872818267 0.816222932326078
6.380230820644216 213.900587589752 0.8172902547201336
6.385458375597632 212.59844980951416 0.809668748269568
6.390685930551048 211.6815357219304 0.8078757945968434
6.395913485504464 215.51307844136088 0.8173825482467263
6.401141040457881 213.99174714942552 0.8138359070192693
6.406368595411297 211.80865545487586 0.8083635288907296
6.411596150364713 208.20127903562425 0.7995316214842182
6.416823705318129 208.91309188027464 0.7968848041190946
6.422051260271545 214.23846816529235 0.8129844377501982
6.427278815224962 219.87163128824386 0.8247598044910779
6.432506370178378 220.86211324878929 0.821015465618504
6.437733925131794 220.60585932930854 0.8156082824156
6.44296148008521 219.75496735172698 0.8083381934137143
6.448189035038626 221.40340158858172 0.8044652348626374
6.453416589992043 222.49587464986288 0.8017602901812865
6.458644144945459 223.91976132127618 0.8069623500981353
6.463871699898875 224.90431981358657 0.8077462846436125
6.469099254852291 228.2445583918431 0.8142941653755611
6.474326809805707 230.8793963266775 0.8166044137511534
6.479554364759124 237.0287169891722 0.8220022307511456
6.48478191971254 237.7277097866947 0.8215054928101774
6.490009474665956 241.2785089685943 0.8242614209520158
6.495237029619372 245.23555698534426 0.8303219776226304
6.500464584572788 248.53055844594755 0.8286097479386265
6.505692139526205 254.01357155980335 0.830183166654918
6.510919694479621 265.5771715420012 0.8432821290782891
6.516147249433037 274.48033060977633 0.8511214052372128
6.521374804386453 287.9468775868923 0.8664930289679434
6.526602359339869 303.5010718938612 0.8841246086762221
6.531829914293286 326.76121110150154 0.9100317781522297
6.537057469246702 354.90085980015175 0.9427422721687038
6.542285024200118 389.47640566357563 0.9826943067646567
6.547512579153534 425.2673536498247 1.0220426275721803
6.55274013410695 459.60335238268107 1.0598342643517291
6.557967689060367 494.0711882871929 1.0965637704087652
6.563195244013783 522.4740595293845 1.1255214966894376
6.568422798967199 540.429225798906 1.1447181724045068
6.573650353920615 547.2493472968478 1.149746208053228
6.5788779088740315 541.5356957792886 1.142894843257807
6.584105463827448 523.757654616611 1.1232354026164104
6.589333018780864 496.237693127263 1.0930522445819097
6.59456057373428 471.9875758250295 1.0656176756755225
6.599788128687696 449.13811981522514 1.03983982633932
6.6050156836411125 424.4385355626707 1.0123033491863478
6.610243238594529 401.0216632947157 0.9851211789209882
6.615470793547945 374.93666582111615 0.9545071725077788
6.620698348501361 351.4127977468204 0.9243978124508873
6.625925903454777 334.64421540843097 0.9044783554128468
6.6311534584081935 321.1462584038486 0.889928044028919
6.63638101336161 309.9243182289594 0.8792321284928347
6.641608568315026 299.01194283812333 0.8650167110915361
6.646836123268442 291.07330366495654 0.8575439157123744
6.652063678221858 280.8524341161169 0.8444968768141292
6.6572912331752745 271.42350890456436 0.8330138567308296
6.662518788128691 264.6855386824287 0.8243372058438133
6.667746343082107 261.37119552503805 0.8227179357100091
6.672973898035523 259.5492570610498 0.8246430980264949
6.678201452988939 256.6069551097009 0.825804548001597
6.6834290079423555 251.22247889563687 0.8203136506224029
6.688656562895772 250.5466710755478 0.8205023369069021
6.693884117849188 248.60042671712813 0.8164489923894367
6.699111672802604 245.99467505269737 0.812265888836211
6.70433922775602 240.69095428040293 0.8053952422130279
6.7095667827094365 238.19429054180344 0.800986460764665
6.714794337662853 237.52074395823158 0.8008440852612524
6.720021892616269 240.35745532876768 0.8066022370607503
6.725249447569685 240.72698835294202 0.8041747587714693
6.730477002523101 238.29820536600377 0.7989985449658247
6.7357045574765175 236.21317443541304 0.7925666958198595
6.740932112429934 234.07103202292538 0.7865449941885463
6.74615966738335 233.82034894302612 0.7868704471819395
6.751387222336766 234.85037313127967 0.7890211873274794
6.756614777290182 237.83144785214472 0.7930765845133982
6.7618423322435985 240.47680690267654 0.798488608384612
6.767069887197015 241.07260937858914 0.8008246741582566
6.772297442150431 237.78637512368354 0.7968997219940238
6.777524997103847 235.54771764849923 0.7933617837199451
6.782752552057263 235.704624383335 0.7951058765428107
6.7879801070106796 235.38188347511118 0.7941361856906528
6.793207661964096 235.86979234583129 0.7937005705067977
6.798435216917512 239.76344692781174 0.8008832158043142
6.803662771870928 243.14778526543802 0.8026225243579037
6.808890326824344 244.8507109736914 0.8042676816200919
6.814117881777761 246.99076035705022 0.8067977156140095
6.819345436731177 244.74738697237566 0.8021266757930489
6.824572991684593 242.65401141867582 0.800961191926983
6.829800546638009 243.3507134942653 0.7977450154425256
6.835028101591425 242.01947014784764 0.7932224248192128
6.840255656544842 243.01066589502713 0.7936864017229921
6.845483211498258 245.87778922171526 0.7983835911657134
6.850710766451674 246.319521171899 0.7991000053668422
6.85593832140509 251.09527229016558 0.8075856632258491
6.861165876358506 253.2705744305323 0.8066090588564268
6.866393431311923 254.95190635255508 0.8060043033853372
6.871620986265339 257.812135604617 0.8068365815549836
6.876848541218755 258.00882791694994 0.8082274671630985
6.882076096172171 260.7400578486371 0.8111545429371361
6.887303651125587 261.8109185165346 0.8115967782574374
6.892531206079004 262.91498215589183 0.8110201364893044
6.89775876103242 265.1036025936346 0.8086174129821908
6.902986315985836 263.8894647032833 0.8037309193509511
6.908213870939252 267.2816012799324 0.8060359351787196
6.913441425892668 270.72882232523637 0.810299419508602
6.918668980846085 276.2457002821561 0.817593259084916
6.923896535799501 282.65667745315176 0.8245733807150307
6.929124090752917 285.52153204238556 0.8270043903076384
6.934351645706333 285.5733212115266 0.8251516764588177
6.939579200659749 290.803458895048 0.8328816573569647
6.944806755613166 292.27854477483794 0.8309495282384008
6.950034310566582 297.73567643638444 0.8347027775375117
6.955261865519998 302.434408384561 0.8363590548959614
6.960489420473414 308.708639769772 0.8415397550841315
6.96571697542683 319.6796172317123 0.8550429538001579
6.970944530380247 328.7002574218975 0.8647207254587529
6.976172085333663 341.6961203519395 0.8805867876084101
6.981399640287079 357.6038876011085 0.8983959980315332
6.986627195240495 381.3350610966211 0.9233436127139879
6.9918547501939114 414.242514379404 0.9594110700627803
6.997082305147328 457.58566217469513 1.0055570358619894
7.002309860100744 513.2961650738818 1.0621502609446893
7.00753741505416 597.3685039433332 1.143482007570296
7.012764970007576 710.0665690405252 1.2459232316755813
7.0179925249609925 851.9948202172633 1.3644678713153584
7.023220079914409 1001.7350111978345 1.4789016150885896
7.028447634867825 1137.0345596835853 1.5737665923531574
7.033675189821241 1244.7991004047553 1.6461667567856206
7.038902744774657 1304.8232434127153 1.6836344792260463
7.0441302997280735 1303.2454354234414 1.6801359375470308
7.04935785468149 1258.77200645382 1.6505009490938554
7.054585409634906 1185.4764983353957 1.5997438765530008
7.059812964588322 1096.636887011834 1.5379456540296688
7.065040519541738 1013.7756704334347 1.4769214221665126
7.0702680744951545 938.5347716969052 1.41993623452567
7.075495629448571 866.8977610312137 1.3635586621884717
7.080723184401987 805.6381459951389 1.313879648200631
7.085950739355403 753.1250801967109 1.270849540158157
7.091178294308819 718.6076813086254 1.242834680033756
7.0964058492622355 689.7913783273755 1.2183609900156303
7.101633404215652 664.2597238262106 1.196344469412066
7.106860959169068 636.5596598456133 1.1706425842377537
7.112088514122484 607.3045849045094 1.142978613494877
7.1173160690759 581.8475337024391 1.1187513508005027
7.1225436240293165 559.599782527485 1.097439229015199
7.127771178982733 541.0896409102987 1.0790420089126578
7.132998733936149 527.149150620553 1.0650858230043125
7.138226288889565 509.5846869702214 1.0468609331426808
7.143453843842981 498.4815193383443 1.035819539520075
7.1486813987963975 492.53903807365333 1.0305930667599372
7.153908953749814 491.3344466812537 1.0294852441501294
7.15913650870323 494.89114032844554 1.0321443847451162
7.164364063656646 502.3895857521294 1.0390506397577604
7.169591618610062 511.1360156223951 1.046121226246626
7.1748191735634785 528.4159862983339 1.062953234759923
7.180046728516895 555.5817221666629 1.089325440622393
7.185274283470311 597.9288814334152 1.13020448279079
7.190501838423727 661.304314562837 1.1867752803089413
7.195729393377143 754.8145190901398 1.2662665899424415
7.2009569483305595 889.4691323689489 1.373179650604946
7.206184503283976 1078.7762142665124 1.5111824522194817
7.211412058237392 1337.2167074247259 1.6799042564661335
7.216639613190808 1658.151377791546 1.8699752136275885
7.221867168144224 2038.6002158388467 2.0706936609922884
7.227094723097641 2420.5039047738323 2.2544728077970886
7.232322278051057 2730.8938713946254 2.3932433542470912
7.237549833004473 2899.1797747715777 2.462793961726604
7.242777387957889 2857.850487503167 2.443536087229062
7.248004942911305 2633.0978538047257 2.34148385968158
7.253232497864722 2290.750135709161 2.1825585126713336
7.258460052818138 1898.1221028990249 1.9860980976730624
7.263687607771554 1527.5782982575365 1.7812080014955256
7.26891516272497 1202.2949269298642 1.5800170014553998
7.274142717678386 951.5179752139311 1.4067776064810902
7.279370272631803 758.3917098519302 1.2573358443188232
7.284597827585219 617.766765283818 1.137144230718209
7.289825382538635 535.1264037617168 1.0602353266466906
7.295052937492051 476.64450959513954 1.002749731168346
7.300280492445467 437.68961809711027 0.9606989663375102
7.305508047398884 408.5252101635356 0.9279715101055738
7.3107356023523 389.2761674177345 0.9057817526887537
7.315963157305716 374.05558794218354 0.8890997994388989
7.321190712259132 368.6133186942488 0.8857113700747659
7.326418267212548 365.3376182501918 0.8836959662689446
7.331645822165965 358.1196596266806 0.8770425794083901
7.336873377119381 351.51120050440755 0.870463112807502
7.342100932072797 344.4445124599424 0.8603434902744687
7.347328487026213 344.85367020443454 0.8583526110085233
7.352556041979629 345.3046122583016 0.8576164691769682
7.357783596933046 339.2029538433256 0.8494107205153217
7.363011151886462 334.14188685032116 0.8438899715428734
7.368238706839878 326.9139585376639 0.8350071570600737
7.373466261793294 327.6686648406541 0.8365830179190049
7.37869381674671 328.0228681953606 0.8394732742005933
7.383921371700127 329.4593488385129 0.8428356224658524
7.389148926653543 329.28498329365874 0.845057103467183
7.394376481606959 328.42712488054536 0.8422629391899726
7.399604036560375 334.1326327294441 0.8482628811960085
7.4048315915137914 335.1011453567221 0.8488963661334831
7.410059146467208 336.4969241121617 0.8495276020031385
7.415286701420624 336.2380564899043 0.8477852028929781
7.42051425637404 332.7457193828618 0.8426428978427164
7.425741811327456 330.7830228071975 0.8392033751018295
7.4309693662808725 331.74896556564903 0.8372020515886158
7.436196921234289 335.70539988998775 0.8435112521378841
7.441424476187705 340.58146321237547 0.8484785593299904
7.446652031141121 346.5437094424696 0.8558939137006831
7.451879586094537 352.2272698352299 0.8637256710064082
7.4571071410479535 358.2299347878106 0.8700329699066864
7.46233469600137 361.5022340000359 0.8714121732995198
7.467562250954786 367.33565679184153 0.8772906291893282
7.472789805908202 373.75111433886786 0.88370697929979
7.478017360861618 384.4329731221563 0.8968978950301084
7.4832449158150345 391.71575608241324 0.9028511623332445
7.488472470768451 398.0214263127592 0.9080391085962668
7.493700025721867 407.87962874080637 0.9173281035273106
7.498927580675283 425.03327941102646 0.9342005018835635
7.504155135628699 442.49590133044984 0.9517085069645671
7.5093826905821155 465.4411436865893 0.9748306602109373
7.514610245535532 483.0243987229578 0.9914101532886003
7.519837800488948 499.51763502160895 1.007015064895282
7.525065355442364 512.0090026643269 1.018471893601464
7.53029291039578 519.77442855125 1.025070298068994
7.5355204653491965 523.9080588205842 1.0289460910447839
7.540748020302613 524.0300712951578 1.029276539299933
7.545975575256029 520.0305245463693 1.02537904280005
7.551203130209445 514.9101498860815 1.019818524238388
7.556430685162861 509.4580653186014 1.0142363280461653
7.5616582401162775 501.0114420258593 1.0047598211817745
7.566885795069694 489.89572411287924 0.9934809388331041
7.57211335002311 477.20057975191054 0.9802413088471313
7.577340904976526 465.53624398606206 0.9683642450983171
7.582568459929942 453.6085735304868 0.9545654973421314
7.5877960148833585 444.55467190379125 0.9451052243675382
7.593023569836775 438.0325352064496 0.9388808508947577
7.598251124790191 436.1627259898405 0.9370593133859851
7.603478679743607 433.42543302512627 0.9335522607549248
7.608706234697023 427.9571238232027 0.9275320165699454
7.6139337896504395 425.4944659593864 0.9253682090051233
7.619161344603856 424.26834121228063 0.9244221118167193
7.624388899557272 420.86885590929194 0.9190966666472608
7.629616454510688 422.55059206317395 0.9201409498592756
7.634844009464104 423.5783053947961 0.9208992864804627
7.6400715644175206 429.70179579922296 0.9277582787406334
7.645299119370937 438.62802433181196 0.93708540282165
7.650526674324353 452.4805199470992 0.9495351782402047
7.655754229277769 465.1313007477166 0.9628086926081911
7.660981784231185 473.5423934105103 0.9703001956891575
7.666209339184602 486.9629899980294 0.9832996517459973
7.671436894138018 498.2062061674449 0.9944646048797753
7.676664449091434 510.0394348723646 1.0058355965676766
7.68189200404485 516.1613006530818 1.0098240792995294
7.687119558998266 519.7379324688169 1.0117681003897356
7.692347113951683 526.4354110806737 1.017367033221121
7.697574668905099 526.5214414815385 1.017800751152524
7.702802223858515 530.6641044282038 1.0208870688969478
7.708029778811931 531.7024216909861 1.0226321722433385
7.713257333765347 528.4984237759011 1.019019935091405
7.718484888718764 516.8983834624313 1.0072624361070592
7.72371244367218 505.73310891014205 0.9965878906959433
7.728939998625596 495.17703745135276 0.9848598678998068
7.734167553579012 493.0821512859049 0.9831294090199733
7.739395108532428 495.75835531584937 0.98552738783791
7.744622663485845 498.90961973143277 0.9883728821991141
7.749850218439261 501.52708024693754 0.9913553720651197
7.755077773392677 502.12272943299723 0.9915233855806492
7.760305328346093 494.37636884992145 0.9833648614958226
7.765532883299509 492.8700503089363 0.9817373382784882
7.770760438252926 488.4142331541544 0.9769332213641747
7.775987993206342 482.54520379857644 0.9701565674416168
7.781215548159758 478.67260346255415 0.9660356389323639
7.786443103113174 468.7413885347918 0.9561158217626164
7.79167065806659 461.98307743789616 0.9494059870950361
7.796898213020007 451.95356335935026 0.9393886427484833
7.802125767973423 443.90999354744457 0.9317806682108395
7.807353322926839 438.10320036850493 0.9266986647661877
7.812580877880255 431.731474693085 0.9194086671324205
7.817808432833671 429.9816172534882 0.9160517745929541
7.823035987787088 427.3891235449168 0.9122347672619927
7.828263542740504 421.5750479760741 0.9066251336717962
7.83349109769392 417.6649993795895 0.9028894209884393
7.838718652647336 413.0283236515913 0.8990339520648841
7.8439462076007525 413.7823745184035 0.899404622231112
7.849173762554169 416.2771834850904 0.9002569569050697
7.854401317507585 418.1515185049783 0.9008970910587721
7.859628872461001 422.8139893670454 0.9068441162017292
7.864856427414417 427.12855948253025 0.9120421511368318
7.8700839823678335 429.1248419845936 0.9146531096037284
7.87531153732125 433.85749343298613 0.9180868009914462
7.880539092274666 437.0660955709796 0.9194384738724751
7.885766647228082 442.2231031229542 0.9249840264686795
7.890994202181498 443.83135670367875 0.926004916553504
7.8962217571349145 443.2403092071907 0.923526790294999
7.901449312088331 446.95538625649766 0.9267746701146056
7.906676867041747 449.34865622098516 0.9296480395041149
7.911904421995163 449.447571762811 0.9306455965922309
7.917131976948579 452.31694094577796 0.9330635382835306
7.9223595319019955 459.6547619636843 0.9396053448161461
7.927587086855412 466.57639810635516 0.9460427795072048
7.932814641808828 476.0412360133661 0.9538958636643806
7.938042196762244 480.62309948932875 0.9570185511264742
7.94326975171566 485.00514969356925 0.9601361037449836
7.9484973066690765 493.2704398343344 0.9669903880691461
7.953724861622493 500.61128627131177 0.9735039597385723
7.958952416575909 510.53276883657014 0.982530453482643
7.964179971529325 525.765361068517 0.996316989335138
7.969407526482741 539.2028457780037 1.0078566958227269
7.9746350814361575 548.313735413188 1.015500766610436
7.979862636389574 555.6145994921687 1.0227010454333207
7.98509019134299 562.9150359143993 1.0296103582891891
7.990317746296406 571.1059895682475 1.0378542726763094
7.995545301249822 576.3830035049009 1.0423055230958709
8.000772856203238 579.5694813435575 1.0437490018317563
8.006000411156654 582.6129777757527 1.0463532452725994
8.01122796611007 587.0025455527762 1.0498057712843816
8.016455521063486 592.8361981011989 1.0541935240616014
8.021683076016902 597.0580333804962 1.0563998447795877
8.026910630970319 599.6774867081143 1.057379586332607
8.032138185923735 609.1184381411795 1.066304063179357
8.037365740877151 616.1663537917783 1.0727056148490535
8.042593295830567 627.6577443262709 1.0822512639345607
8.047820850783983 635.2045617745243 1.0890825101986943
8.0530484057374 643.8052406847422 1.0955198471573562
8.058275960690816 651.8011933431463 1.101548961701098
8.063503515644232 657.6526047435934 1.1054377031299334
8.068731070597648 668.7246805214352 1.1139261781125835
8.073958625551064 674.5727691754076 1.1186873882184234
8.07918618050448 682.8790381481582 1.1251641156821321
8.084413735457897 688.6444817314305 1.1292821890619567
8.089641290411313 696.1352945333442 1.1352673303494978
8.09486884536473 701.9255007895161 1.1397430088040046
8.100096400318145 708.5844996038142 1.144964302649833
8.105323955271562 709.7385863100827 1.1450450308923739
8.110551510224978 708.4735254110129 1.1435858274070154
8.115779065178394 710.0156339253249 1.1443340715141184
8.12100662013181 708.2531906949374 1.1430291502871515
8.126234175085226 710.6883634695292 1.1450168916455468
8.131461730038643 711.8211066059171 1.1453108730604424
8.136689284992059 715.8505951280414 1.1468475267773657
8.141916839945475 724.677750478414 1.152948594426642
8.147144394898891 733.6170772717768 1.1592196670536206
8.152371949852308 748.8343694054296 1.171154295437104
8.157599504805724 762.4635262762139 1.1816198551196506
8.16282705975914 780.9404946702767 1.1955471085935891
8.168054614712556 793.8054065329463 1.2047877777267166
8.173282169665972 805.1504892795906 1.21251452954444
8.178509724619389 809.2041794445339 1.2153852415364879
8.183737279572805 811.4925259538757 1.2169036414285388
8.188964834526221 810.511934961411 1.2145653742955071
8.194192389479637 803.6932716835054 1.208479611526192
8.199419944433053 790.9029810822242 1.1978727497133823
8.20464749938647 774.495080636942 1.185876315609523
8.209875054339886 755.8144897908846 1.1715408098299402
8.215102609293302 736.6971723304551 1.1567213989148077
8.220330164246718 721.2525256332751 1.1435319868208023
8.225557719200134 710.7708043676317 1.135710728611683
8.23078527415355 700.2658432427916 1.1270721680314049
8.236012829106967 692.5159728509511 1.1209742290964504
8.241240384060383 682.8250715043025 1.1121983402145716
8.2464679390138 673.7047451927739 1.104083114545102
8.251695493967215 668.5092293500757 1.0996439051227291
8.256923048920632 666.1377497055736 1.0968407044959905
8.262150603874048 664.9191128792099 1.0960795158629135
8.267378158827464 661.8082154703533 1.0937598352812266
8.27260571378088 659.085679657673 1.0904255576363289
8.277833268734296 656.4259768954673 1.086718000489018
8.283060823687713 655.4046464260332 1.0851853189990668
8.288288378641129 654.6597851028766 1.084253703759307
8.293515933594545 654.1771243356959 1.08401847402079
8.298743488547961 653.409581257924 1.082691810464668
8.303971043501377 661.619237299985 1.0903847888732718
8.309198598454794 669.0364146673883 1.0959009972495097
8.31442615340821 678.1800879442893 1.1028352329090534
8.319653708361626 684.2169206830797 1.106750245187035
8.324881263315042 687.8425265913071 1.1091171787808922
8.330108818268458 691.2531415375752 1.1115666206720924
8.335336373221875 699.6203173947978 1.11800223789635
8.34056392817529 708.3800316070531 1.1242545249742042
8.345791483128707 712.3453188802837 1.126711277578186
8.351019038082123 711.8314706522698 1.1252683374841006
8.35624659303554 709.4688119269703 1.1231151637097871
8.361474147988956 715.1304481542973 1.1272262383789535
8.366701702942372 723.4707030662282 1.133562402042123
8.371929257895788 733.5157945632646 1.1407050480624454
8.377156812849204 739.28252925142 1.145482867260033
8.38238436780262 744.2725095477688 1.1493351605889803
8.387611922756037 748.0461681160978 1.152265009400169
8.392839477709453 751.9467969112845 1.1534350438263283
8.398067032662869 753.3903673247543 1.1545345940755782
8.403294587616285 748.3299950209571 1.1505763229878985
8.408522142569701 742.4018824746566 1.1466223413929149
8.413749697523118 729.1437753355107 1.1354513009171672
8.418977252476534 715.0443807000061 1.1237305874833357
8.42420480742995 700.3759099172626 1.1106174565850497
8.429432362383366 686.0894519193637 1.0987140336741588
8.434659917336782 673.9414316953593 1.0892944196739323
8.439887472290199 668.9447296081777 1.0869439393229494
8.445115027243615 661.9706142025219 1.080613943031319
8.450342582197031 651.5379802122035 1.0714275544841538
8.455570137150447 642.4882022032128 1.0625487772936761
8.460797692103863 633.1205869683242 1.0547356648879767
8.46602524705728 625.1103935311006 1.0474761537428192
8.471252802010696 617.5777836988282 1.0404540516015721
8.476480356964112 610.1026035037843 1.0337979910841741
8.481707911917528 606.3651223501375 1.0304032052357714
8.486935466870944 592.915423890372 1.018378473337246
8.49216302182436 586.9584715316206 1.0123230198876974
8.497390576777777 582.8807424529692 1.008454711129442
8.502618131731193 580.9829558576123 1.0073628000778252
8.50784568668461 580.8951579893964 1.0072169375628741
8.513073241638025 578.0913414536425 1.0045803678249352
8.518300796591442 575.5426375907939 1.002960446330147
8.523528351544858 574.8973223869083 1.0021724174759736
8.528755906498274 570.7958682193007 0.9982764721961226
8.53398346145169 563.4934240267823 0.9909347355972736
8.539211016405106 558.2903663937524 0.986817397295274
8.544438571358523 559.1306277035566 0.9879885506872438
8.549666126311939 560.0687447262775 0.988164657822917
8.554893681265355 563.8194138527231 0.9910607725359105
8.560121236218771 564.4597517406962 0.9897866343750723
8.565348791172188 567.4901052682295 0.9919307956525077
8.570576346125604 571.5806502835547 0.9959526307121417
8.57580390107902 572.8841248574358 0.9973117256570152
8.581031456032436 575.8622653874097 0.9993022015554804
8.586259010985852 576.3939895475417 0.9992120441071604
8.591486565939269 581.7462242774758 1.0036509191719354
8.596714120892685 582.8120700708787 1.0041990759633685
8.601941675846101 581.5363562676245 1.0023140264660704
8.607169230799517 577.1147078437818 0.9970655247026449
8.612396785752933 574.8126965136064 0.9947718362791864
8.61762434070635 573.5776474499064 0.9934252187416865
8.622851895659766 573.0357066514944 0.9936276050339179
8.628079450613182 577.8025390023885 0.9976801600139116
8.633307005566598 575.0127517885727 0.9950688258455633
8.638534560520014 574.1455124738369 0.9941868746249563
8.64376211547343 575.1046448188466 0.9948408553265947
8.648989670426847 579.2425861373399 0.9974041418695077
8.654217225380263 584.4573811283666 1.0010876086878175
8.65944478033368 591.7748959534664 1.0069138421030552
8.664672335287095 592.8730599877749 1.0065307885497405
8.669899890240512 601.4274819235704 1.013351292889699
8.675127445193928 612.2658990178857 1.0216568891374644
8.680355000147344 620.7504184674575 1.0282042807324643
8.68558255510076 627.6867793648311 1.0340663567982922
8.690810110054176 635.5997104648569 1.0403366168877861
8.696037665007593 643.0863121915094 1.0454613973763611
8.701265219961009 658.3510962576446 1.057420118939835
8.706492774914425 673.4346035775737 1.0687490097045529
8.711720329867841 683.4586597497859 1.0772572861260261
8.716947884821257 688.7806819304112 1.079858163678088
8.722175439774674 694.1267167337082 1.0836988625069088
8.72740299472809 692.9256080783337 1.0813966060430398
8.732630549681506 691.8461916691737 1.0814823445910036
8.737858104634922 688.2700163149298 1.0792734082868622
8.743085659588338 691.3844141922174 1.084162304139173
8.748313214541755 691.8530789026403 1.0852928370039518
8.75354076949517 690.2170777766391 1.0840473836240332
8.758768324448587 684.7530300884895 1.0780139268478095
8.763995879402003 675.5639587873675 1.0698610660419594
8.76922343435542 666.3180302331231 1.0616557338980028
8.774450989308836 652.029864231203 1.0488692227093104
8.779678544262252 637.9625283529282 1.0359035722253542
8.784906099215668 625.6223465538935 1.0244332654515105
8.790133654169084 621.5514981103246 1.0217064088039718
8.7953612091225 615.6878258326448 1.0172543835061898
8.800588764075917 607.6383346425479 1.010559466596109
8.805816319029333 604.5834814006954 1.0076034249230483
8.811043873982749 599.8879309971894 1.0042335877248774
8.816271428936165 594.5066123537888 0.9987032986863389
8.821498983889581 590.5335070938239 0.9956218358162274
8.826726538842998 581.2717293969223 0.9882099584197219
8.831954093796414 576.2311519325913 0.9833430253020169
8.83718164874983 569.1439599138405 0.9765603853316943
8.842409203703246 565.4170945663033 0.9735797456390811
8.847636758656662 564.4617891227691 0.9740197777705594
8.852864313610079 560.3831077755304 0.9709557755549096
8.858091868563495 562.4478330939169 0.9722186194257132
8.863319423516911 562.8863990671524 0.9711947032041578
8.868546978470327 568.4722099541929 0.9758730500668561
8.873774533423743 571.4493309786136 0.9770634816409052
8.87900208837716 571.0228310771641 0.9766738828750876
8.884229643330576 567.221845440203 0.9726881271207766
8.889457198283992 563.8468564614037 0.9697296536890719
8.894684753237408 562.9620236136338 0.9681263325110722
8.899912308190824 563.4719922757655 0.9693528513995182
8.90513986314424 565.4620110115721 0.9702466906082782
8.910367418097657 564.2489732852259 0.9688603796879863
8.915594973051073 563.4027938707052 0.9674852786516103
8.92082252800449 568.8034717484514 0.9704654303900521
8.926050082957905 573.3540386416578 0.9748451326249437
8.931277637911322 575.6616298042542 0.976414385671187
8.936505192864738 579.1853302931238 0.9786920724880448
8.941732747818154 578.432809789381 0.977409280024198
8.94696030277157 579.7783493448388 0.9775404336414862
8.952187857724986 583.5808264623037 0.9802621306509337
8.957415412678403 588.1227053545302 0.9843067054563676
8.962642967631819 594.4566197617797 0.9895167462806099
8.967870522585235 600.9347508798348 0.9951542331029479
8.973098077538651 597.8602439065793 0.9915349685585818
8.978325632492067 599.9879109571807 0.9932589462253804
8.983553187445484 600.4950982692737 0.9926587760366412
8.9887807423989 604.7418530473071 0.9952303458133105
8.994008297352316 614.8070124480597 1.0037239989691467
8.999235852305732 615.0438886497687 1.003951110603674
9.004463407259149 620.5913266743563 1.0076606470530414
9.009690962212565 626.8173489798676 1.012276910458605
9.014918517165981 637.0795401899476 1.020814526261496
9.020146072119397 648.0192385695154 1.0294254695628815
9.025373627072813 656.6962555130988 1.0356277046391693
9.03060118202623 664.6762549985332 1.0407860941796236
9.035828736979646 679.6612480065073 1.0522459245115359
9.041056291933062 697.5879260721503 1.065853539385014
9.046283846886478 717.4530491518674 1.0802157675010104
9.051511401839894 729.9519640494459 1.0892432221482242
9.05673895679331 746.5440736966287 1.1006187226723383
9.061966511746727 766.4572168756196 1.1147851842004564
9.067194066700143 792.5121268836671 1.1331317844208206
9.07242162165356 820.2311104585649 1.1512793488309998
9.077649176606975 837.1546813263054 1.161944161037983
9.082876731560392 850.6068516770341 1.171020928139411
9.088104286513808 865.0274488628123 1.1807289601405635
9.093331841467224 870.2801083549941 1.1842539805953167
9.09855939642064 874.4912730416567 1.1870544505126523
9.103786951374056 877.2427891225399 1.1891893735807921
9.109014506327473 868.7072955794798 1.1818917843685455
9.114242061280889 864.0905204704782 1.178242450394785
9.119469616234305 861.539170087331 1.175975391422014
9.124697171187721 859.5687095065515 1.174587576168103
9.129924726141137 857.3472637738909 1.173039085489025
9.135152281094554 859.2571061665541 1.1746095387340139
9.14037983604797 866.4698580255309 1.180185779101821
9.145607391001386 885.3922909497052 1.1924383181736393
9.150834945954802 911.5636086005529 1.2095599375101214
9.156062500908218 943.6570950195198 1.2309081243598836
9.161290055861635 981.6621063759154 1.2661010058802902
9.16651761081505 1020.4068380522623 1.2975034337134912
9.171745165768467 1051.437950282649 1.3219208494888088
9.176972720721883 1070.4025173484056 1.3366231908116672
9.1822002756753 1082.1119091795495 1.346762541165509
9.187427830628716 1081.1506908307283 1.3491264535157728
9.192655385582132 1072.8117807437322 1.345084656451038
9.197882940535548 1064.6869690398144 1.3422701159800678
9.203110495488964 1051.902701773859 1.3368230240852654
9.20833805044238 1047.0962465158377 1.3380260023020603
9.213565605395797 1040.0404037466644 1.3356410431017376
9.218793160349213 1030.0496895974954 1.3314397531828608
9.224020715302629 1025.0840993068643 1.3300960993938398
9.229248270256045 1017.2141815405805 1.326156666360379
9.234475825209461 1013.9974984356743 1.325717494715627
9.239703380162878 1009.8864824990425 1.3239525706925017
9.244930935116294 1009.5356712802005 1.3245396350531045
9.25015849006971 1011.9679663370539 1.3285233597264845
9.255386045023126 1014.8362118601899 1.3312599340795475
9.260613599976542 1022.3672005585473 1.3375172813148657
9.265841154929959 1031.1629923539053 1.3451508849621727
9.271068709883375 1045.4363315924215 1.3546991175240826
9.276296264836791 1064.6724859624912 1.368623450238247
9.281523819790207 1083.1270659371032 1.3824279906152177
9.286751374743623 1104.7001879748611 1.3972886093722952
9.29197892969704 1119.4322635548474 1.408629009204992
9.297206484650456 1128.4728570777118 1.4152920106347346
9.302434039603872 1123.445320368043 1.4141179475082275
9.307661594557288 1102.9318687570278 1.4032086982914147
9.312889149510704 1069.8915668803231 1.3835754014081343
9.31811670446412 1024.9578842245116 1.3542887295670014
9.323344259417537 980.2078046868222 1.3257883980428657
9.328571814370953 932.4901235783202 1.2940642659753827
9.33379936932437 886.7237289358767 1.2630586224973994
9.339026924277785 843.8872209415256 1.2335799075400642
9.344254479231202 802.357355723481 1.2033540258900306
9.349482034184618 765.9870719146079 1.17626940264771
9.354709589138034 736.8842491401075 1.1547611370255635
9.35993714409145 719.0205063827835 1.1430095148972343
9.365164699044866 705.6110776120411 1.133550790755853
9.370392253998283 691.209469267379 1.1227467099917794
9.375619808951699 680.1242442446204 1.1142400268392016
9.380847363905115 675.3076962990694 1.1110451085357251
9.386074918858531 670.491699565746 1.1092409242857135
9.391302473811947 672.375088395751 1.111434322988184
9.396530028765364 670.2148128797327 1.1100546812128294
9.40175758371878 667.6219142198227 1.1077628894186466
9.406985138672196 668.7524474714098 1.1090933847803277
9.412212693625612 668.054330869685 1.107944631296574
9.417440248579029 661.0647743000102 1.0899809638488545
9.422667803532445 656.2644448895138 1.0796533102988808
9.427895358485861 651.7088045198861 1.0720970981219278
9.433122913439277 652.8509201735413 1.0708947400167956
9.438350468392693 650.532617080762 1.0671708022893018
9.44357802334611 648.7298123411401 1.0640679361767122
9.448805578299526 645.5603814174502 1.058329004250085
9.454033133252942 642.1411762781988 1.0531169826404283
9.459260688206358 641.5375342640087 1.0507777311149276
9.464488243159774 647.3570688709705 1.0557030442657338
9.46971579811319 646.0880242350314 1.0531753529172998
9.474943353066607 642.1255913667277 1.0478549905851389
9.480170908020023 643.1651065545569 1.046976599626288
9.48539846297344 644.8741153873743 1.0470577179851743
9.490626017926855 643.1442781616935 1.0434704822599397
9.495853572880272 644.0099820015001 1.0426731123893025
9.501081127833688 645.1871786134267 1.0428562508259556
9.506308682787104 647.1028412513194 1.0442401658952494
9.51153623774052 648.752632817273 1.0451605282589091
9.516763792693936 644.1687126483525 1.04044768173618
9.521991347647353 642.2418560747752 1.0372654040946614
9.527218902600769 640.4826514039648 1.034698315779737
9.532446457554185 639.8547541896631 1.033759618040108
9.537674012507601 639.0400753843148 1.0326379017233187
9.542901567461017 638.9417977260125 1.0300737395262487
9.548129122414434 643.4239117927962 1.0329199049051319
9.55335667736785 648.3143692735246 1.0363425434400226
9.558584232321266 647.6949125844313 1.0359939077433726
9.563811787274682 650.4277292165871 1.0372408083577314
9.569039342228098 647.5514788419991 1.0332776833100727
9.574266897181515 642.5746066628977 1.0286688090081613
9.57949445213493 644.1308048531729 1.0289119278894152
9.584722007088347 642.1652013433697 1.026456378714724
9.589949562041763 646.3104776751081 1.0295510783959485
9.59517711699518 648.5410728041094 1.030795320196276
9.600404671948596 651.5600029720158 1.0332320916536848
9.605632226902012 649.8488803133738 1.030595175266766
9.610859781855428 645.506151982942 1.025832229207449
9.616087336808844 644.2653681711624 1.0249074191456211
9.62131489176226 644.0963329194994 1.024042312248256
9.626542446715677 641.5731158554357 1.0213220644629908
9.631770001669093 641.6508967864124 1.0213852214698975
9.636997556622509 643.3049314853337 1.0220907373251669
9.642225111575925 649.0259616267664 1.0260614347794297
9.647452666529341 651.2098479761065 1.027166034327796
9.652680221482758 650.8647623889759 1.0268447985425946
9.657907776436174 650.3916291813356 1.0256246093551125
9.66313533138959 644.7018128876022 1.0195878800870184
9.668362886343006 645.341244743969 1.0196538580208523
9.673590441296422 642.4203927039712 1.0172135975774426
9.678817996249839 644.8175082841368 1.0178392250403823
9.684045551203255 640.8138397669858 1.0143586363874442
9.689273106156671 643.149097590007 1.0160756237444633
9.694500661110087 646.6646772792973 1.0177801450903294
9.699728216063503 649.2090088089501 1.0193415136103414
9.70495577101692 651.9224646150803 1.020595619943218
9.710183325970336 654.4361976618616 1.0222993296234013
9.715410880923752 656.2948811309425 1.0224361344342008
9.720638435877168 656.1537767304676 1.020707008893117
9.725865990830584 653.2775264650569 1.0183115817737913
9.731093545784 652.129852875071 1.0175661988134264
9.736321100737417 658.955501422612 1.023078622928173
9.741548655690833 663.8051049684079 1.026733965546162
9.74677621064425 663.4207736279025 1.02466585908077
9.752003765597665 665.4639334753775 1.0252343795274457
9.757231320551082 666.7403135504985 1.0258426308826194
9.762458875504498 668.1979693512754 1.0261637543002182
9.767686430457914 671.9625341585786 1.0296567497969646
9.77291398541133 667.9310106806253 1.0259915269715787
9.778141540364746 664.7385806147269 1.0233045537509602
9.783369095318163 661.0615177499836 1.0197308504976834
9.788596650271579 661.8967981562763 1.0193705327831297
9.793824205224995 666.8293737482745 1.0229577675752508
9.799051760178411 672.9476128547462 1.0266730429548419
9.804279315131827 674.511056376941 1.0276571150804523
9.809506870085244 673.3612040195158 1.0265409782795567
9.81473442503866 674.3030732758032 1.026554595053106
9.819961979992076 677.4550665060575 1.027782852367036
9.825189534945492 680.1969757793144 1.0282203217903694
9.830417089898909 687.3522057156199 1.0333105023776745
9.835644644852325 688.9149857078758 1.0330728544931165
9.840872199805741 689.3749789535016 1.0324939478893256
9.846099754759157 689.3430310250249 1.0320997498599425
9.851327309712573 691.4044562101086 1.0337149154549117
9.85655486466599 694.2861221186103 1.0363606623132182
9.861782419619406 696.3058331761677 1.0382100872129023
9.867009974572822 701.7665813037089 1.0419168417699614
9.872237529526238 704.6091715394223 1.0431142037652883
9.877465084479654 703.6887868982179 1.042425219875523
9.88269263943307 700.5205289643259 1.0387818883357267
9.887920194386487 701.0566756446207 1.0385802545853307
9.893147749339903 705.3010802556828 1.041849251547939
9.89837530429332 713.0041421553756 1.0466778755601234
9.903602859246735 719.5491668796615 1.051009605082718
9.908830414200152 723.7113346050224 1.05334976552115
9.914057969153568 732.985987029451 1.0598145716162766
9.919285524106984 738.2721377524945 1.0629639377751445
9.9245130790604 741.4430466313642 1.0638647515702362
9.929740634013816 743.8690639789779 1.0645482623147968
9.934968188967233 749.1487354698374 1.0678430834421222
9.940195743920649 747.4542757142702 1.0668516142609203
9.945423298874065 748.466904310474 1.0679814055198393
9.950650853827481 748.027675544727 1.0674436897186663
9.955878408780897 753.7141227814782 1.0717821292036809
9.961105963734314 756.0074356314944 1.0730567031849467
9.96633351868773 754.2743450776154 1.0716804773077386
9.971561073641146 749.357736030716 1.0660097441688372
9.976788628594562 749.7877648609326 1.0655917302168207
9.982016183547978 749.4466303747996 1.0647362171285264
9.987243738501395 749.0751502728824 1.0638719963702525
9.99247129345481 746.0660924597461 1.0606381196358972
9.997698848408227 740.7227263557702 1.0562424260359007
10.002926403361643 737.400539601163 1.0524681809120777
10.00815395831506 730.3617383338318 1.0471908157585876
10.013381513268476 720.3274184260117 1.039718887913949
10.018609068221892 715.3325029100719 1.0369232808185818
10.023836623175308 711.1456791433825 1.0335475463991795
10.029064178128724 709.5533728693812 1.0320347624265138
10.03429173308214 712.6618811171488 1.034429249896555
10.039519288035557 711.5998175225354 1.0337202446208011
10.044746842988973 712.594442289315 1.0345300587421218
10.049974397942389 711.6633721906342 1.033763675494183
10.055201952895805 708.980743190339 1.0315763586409716
10.060429507849221 708.294219152397 1.030163669362568
10.065657062802638 705.8848846586565 1.0278568900395155
10.070884617756054 706.5697754939372 1.028180250791929
10.07611217270947 706.5147950336799 1.0281611556061778
10.081339727662886 705.2089280825576 1.0265330707807216
10.086567282616302 702.3900253429779 1.0242239519299108
10.091794837569719 699.1071788909339 1.0208151644637158
10.097022392523135 698.3862555527226 1.0196093689460004
10.102249947476551 701.5174335672548 1.0216875693443495
10.107477502429967 699.2343447770106 1.0187457068211832
10.112705057383383 697.3996040686928 1.0165822903567445
10.1179326123368 695.1401715385988 1.0155556535418495
10.123160167290216 694.9179481712135 1.017194663474247
10.128387722243632 690.3317554560257 1.0139081611178056
10.133615277197048 688.5587119079843 1.011471994309727
10.138842832150464 688.8406761692888 1.0095122805208527
10.14407038710388 689.3159317399491 1.0098422603050068
10.149297942057297 691.3194818745037 1.011747524089152
10.154525497010713 690.6223934404754 1.0123414944747273
10.15975305196413 693.1321345783076 1.0139451054897952
10.164980606917545 697.1570762159773 1.0154996555788642
10.170208161870962 696.9223158550072 1.014039937455232
10.175435716824378 699.2338014154733 1.0157624895408803
10.180663271777794 700.8231115228302 1.0163878172568637
10.18589082673121 698.5604937987357 1.0142266672785838
10.191118381684626 695.0115365865904 1.0113240110088828
10.196345936638043 694.0866478992745 1.0103049835943267
10.201573491591459 693.6221756468888 1.0100162216251032
10.206801046544875 691.1278495848849 1.008279253667473
10.212028601498291 692.1285866691892 1.0081048356725266
10.217256156451707 693.2470544711356 1.0083715389197934
10.222483711405124 694.6365757483247 1.009092144291979
10.22771126635854 697.2717407042423 1.0108937462918668
10.232938821311956 699.2464833727755 1.0123278591623104
10.238166376265372 701.0338530757454 1.0124790434184001
10.243393931218788 702.6414385776012 1.0133599831866047
10.248621486172205 699.4689958757696 1.011053361776196
10.253849041125621 697.7662775267116 1.0101073264285656
10.259076596079037 700.1306646517031 1.0118606780622377
10.264304151032453 700.3665549514086 1.0118676676165814
10.26953170598587 698.6803422569647 1.00974831642727
10.274759260939286 693.7958524495142 1.0063076197340526
10.279986815892702 691.4870648778291 1.0046121167249917
10.285214370846118 692.0205877990762 1.0053732129705029
10.290441925799534 690.9179410079483 1.0035406175042447
10.29566948075295 688.3247591659558 1.0015118128754195
10.300897035706367 686.1949903756132 0.999124816115066
10.306124590659783 690.884901206979 1.0019202508514653
10.3113521456132 686.9138365924359 0.9990795170383301
10.316579700566615 688.6814258973463 1.0001438929393955
10.321807255520032 681.9956849768218 0.9948295713388374
10.327034810473448 679.198722796697 0.9924829549687967
10.332262365426864 676.9672596865817 0.9905442958271145
10.33748992038028 678.7750102177239 0.9916807439509386
10.342717475333696 676.4971275750481 0.9888431651480217
10.347945030287113 675.2089890314747 0.9864052221226488
10.353172585240529 678.4308332327456 0.9887625453869944
10.358400140193945 679.8189513061274 0.9902251067036228
10.363627695147361 682.1297088440784 0.9923505520974268
10.368855250100777 684.7316751488405 0.9941634950733971
10.374082805054194 685.4009117503368 0.994543231827308
10.37931036000761 685.3710816462143 0.9936573221453175
10.384537914961026 685.6575673384119 0.9937246950744429
10.389765469914442 685.388024411025 0.9923223976678388
10.394993024867858 688.6410618179578 0.9942881133634096
10.400220579821275 687.1754144895982 0.9933208751873025
10.40544813477469 681.6860511310167 0.9889113420160599
10.410675689728107 676.2929012724409 0.9855111368055486
10.415903244681523 671.1255355276372 0.9816133999768439
10.42113079963494 668.2821397355428 0.9788608574329506
10.426358354588356 661.2283627314262 0.9731635950834064
10.431585909541772 656.8637098199456 0.969805122886128
10.436813464495188 653.6828610312655 0.9686388834512064
10.442041019448604 645.6524060969194 0.962616570680309
10.44726857440202 636.9351604972875 0.954892490967611
10.452496129355437 628.4363201656672 0.9472065522628688
10.457723684308853 624.5287515748921 0.9443884184736913
10.462951239262269 622.0677089946494 0.9424397166554319
10.468178794215685 619.4860461021437 0.940722123193309
10.473406349169101 616.8004221227129 0.9388111826698752
10.478633904122518 610.1624742527129 0.9329642033477589
10.483861459075934 609.399593567669 0.9328922630999607
10.48908901402935 602.001519232507 0.92661919091289
10.494316568982766 595.3365090057704 0.9201486436830357
10.499544123936182 587.4787914105691 0.9137271720114861
10.504771678889599 577.5788493424061 0.9057730246816554
10.509999233843015 575.1735951049774 0.9042941700245256
10.515226788796431 578.0666518463865 0.905614620537086
10.520454343749847 577.8563048555872 0.9048799700824728
10.525681898703263 583.7547618759318 0.9101197693263259
10.53090945365668 583.1579935972552 0.9092305041617018
10.536137008610096 585.1934783172007 0.9106545269711737
10.541364563563512 584.65310542555 0.9083748440174826
10.546592118516928 584.7841245317302 0.9077226884737377
10.551819673470344 582.727488612024 0.9062038594495603
10.55704722842376 582.3332954308678 0.9071340218000432
10.562274783377177 575.8089504985597 0.9020146336581928
10.567502338330593 573.0412811838647 0.8997292154117342
10.57272989328401 571.357303495581 0.8971612765619744
10.577957448237425 569.692983875483 0.8958317257214568
10.583185003190842 566.477996782542 0.8922604917516147
10.588412558144258 558.5738640073366 0.8859031271997639
10.593640113097674 554.9964554512361 0.8832377398153439
10.59886766805109 553.6405813969153 0.8824245516190284
10.604095223004506 552.7106516799047 0.8811630507774497
10.609322777957923 548.9515072312871 0.8784261853762197
10.614550332911339 546.7617467053856 0.8763197416653412
10.619777887864755 542.5603090327741 0.8725925999351608
10.625005442818171 540.1404379509681 0.8709424549872311
10.630232997771587 536.2206094685566 0.8672318458300055
10.635460552725004 536.6511860143908 0.8674210276805843
10.64068810767842 535.2236430455924 0.8656062302893709
10.645915662631836 536.9165607039056 0.8670896525091987
10.651143217585252 540.904499316158 0.8710098642581315
10.656370772538668 543.5730847445869 0.8730082849294007
10.661598327492085 545.7355774399773 0.8740108816951396
10.666825882445501 549.7383597253765 0.8763049681097266
10.672053437398917 552.3397292799767 0.877257105249127
10.677280992352333 554.174351969912 0.8786646514396491
10.68250854730575 554.7325806832227 0.879736463459567
10.687736102259166 558.4140847512092 0.8822082917115394
10.692963657212582 563.8513783242557 0.8861288170725831
10.698191212165998 566.9892168390422 0.8882345459041566
10.703418767119414 566.5419448553574 0.8867461828338181
10.70864632207283 564.3725923694269 0.8844215403688559
10.713873877026247 567.3990777059759 0.8862285342271247
10.719101431979663 573.8609378584313 0.8907314164288697
10.72432898693308 582.4578946388823 0.896721478693246
10.729556541886495 594.0811247776418 0.904945760991158
10.734784096839912 604.9946379610816 0.9132862529949607
10.740011651793328 609.7631565480123 0.9166764203730033
10.745239206746744 615.3373552398466 0.9214403649853169
10.75046676170016 619.858329908128 0.9255538199520233
10.755694316653576 624.1163035897198 0.9280565992637982
10.760921871606993 628.2657159703716 0.9297758515533974
10.766149426560409 635.3771071484393 0.933305997900123
10.771376981513825 634.9495214152984 0.9325276930369912
10.776604536467241 631.4130885008602 0.9302849329878148
10.781832091420657 630.8740986923165 0.9298982314039542
10.787059646374074 629.8008350519694 0.9290005844300686
10.79228720132749 630.4935569420618 0.9288049781134752
10.797514756280906 629.6596890226217 0.9278398024187767
10.802742311234322 628.890834200192 0.9271659444788106
10.807969866187738 627.8204379701162 0.9254920365634277
10.813197421141155 627.345554496937 0.9245874708372881
10.81842497609457 632.3103101358216 0.928584340925089
10.823652531047987 633.1784239936532 0.9296520049526581
10.828880086001403 638.0421389698168 0.9330080565335728
10.83410764095482 646.3069680415464 0.938017384082138
10.839335195908236 659.7821730753267 0.9467681705690228
10.844562750861652 677.8517631597945 0.9593498487823795
10.849790305815068 703.2293939542119 0.9772854521931247
10.855017860768484 732.0330117469537 0.996703698160861
10.8602454157219 755.6565222818653 1.0127481738191488
10.865472970675317 776.2952433991271 1.0262647418426059
10.870700525628733 784.7400395023012 1.0312390719935651
10.875928080582149 787.2769316965448 1.0328068633940635
10.881155635535565 774.6141874310139 1.022506725839108
10.886383190488981 757.7808823514335 1.0110680673079004
10.891610745442398 736.1349763522982 0.9967362139372377
10.896838300395814 715.0944453587078 0.9824829139041569
10.90206585534923 692.9838168742868 0.9668406549353389
10.907293410302646 677.2804199308156 0.9557558912206355
10.912520965256062 659.3061110126107 0.9430199436871848
10.917748520209479 646.7005325006581 0.9338966153467961
10.922976075162895 634.0603412354243 0.9247138206359865
10.928203630116311 623.9058257773546 0.9170864173555616
10.933431185069727 615.8922571941794 0.9112388729847839
10.938658740023143 607.5716827444994 0.9046312921751368
10.94388629497656 599.2551786011172 0.8981500754112287
10.949113849929976 592.7801351256252 0.8933853936376299
10.954341404883392 585.7589949623516 0.8870565773078792
10.959568959836808 580.7240261464577 0.8830922263475997
10.964796514790224 577.3118630258996 0.8803987382591124
10.97002406974364 578.3210152680114 0.8832216615728901
10.975251624697057 571.0275453056123 0.8802783389368541
10.980479179650473 565.2177881506104 0.8777130944731053
10.98570673460389 561.0787872268097 0.8751948559128618
10.990934289557305 557.8109076625424 0.873005611430647
10.996161844510722 558.7760862132301 0.874684142849872
11.001389399464138 555.0271649010006 0.8726946126362157
11.006616954417554 551.9432672394067 0.8708382236364268
11.01184450937097 547.0266985671363 0.8673487401506631
11.017072064324386 542.982380396797 0.8643665728055561
11.022299619277803 536.4381220478422 0.8594136931612
11.027527174231219 530.7373948227003 0.8553715252443471
11.032754729184635 529.496563576932 0.8549630520376299
11.037982284138051 524.4544709871706 0.8517424593895342
11.043209839091467 523.7719732483423 0.8513750047500728
11.048437394044884 526.1591406407919 0.8533582366978664
11.0536649489983 525.1584896848717 0.853009087481884
11.058892503951716 523.5648457913452 0.852116742574594
11.064120058905132 520.9465762351282 0.8507419052987187
11.069347613858548 518.3095553961155 0.8491972473189241
11.074575168811965 515.7921121463578 0.8470501034697574
11.079802723765381 515.0023408397966 0.8465753891287222
11.085030278718797 515.2468798535555 0.8469751716129271
11.090257833672213 513.5855522325778 0.8459419807852796
11.09548538862563 512.6729865174747 0.8456071963371982
11.100712943579046 513.9113867145426 0.8465707972974627
11.105940498532462 512.8929402985565 0.8459630040261383
11.111168053485878 515.3445215222247 0.8481976457865403
11.116395608439294 509.29439802068737 0.8435317894377465
11.12162316339271 500.82774832874327 0.8365457658640527
11.126850718346127 498.7029642309884 0.8352097561125087
11.132078273299543 497.43985269255995 0.8346414745179537
11.13730582825296 497.4971763042929 0.8345439729545816
11.142533383206375 498.2823467466056 0.8359048288026619
11.147760938159792 497.41969954146805 0.8347965934092596
11.152988493113208 496.6562234387647 0.8337578740204664
11.158216048066624 492.59751490251665 0.830730988657479
11.16344360302004 491.1406953148626 0.8298509753100504
11.168671157973456 488.3622407607511 0.8277963183760745
11.173898712926873 494.9225155135847 0.8342528121040506
11.179126267880289 496.14881968376915 0.8351487798180028
11.184353822833705 495.81018472785 0.8346410104051994
11.189581377787121 493.0290167825395 0.8325653489417646
11.194808932740537 488.77900798669265 0.8287603821418632
11.200036487693954 488.01042716807643 0.8280087594339908
11.20526404264737 488.48292098899515 0.8291939479676432
11.210491597600786 488.4225550435951 0.8294022198925673
11.215719152554202 486.24517001370805 0.8283498766655177
11.220946707507618 488.140139342973 0.8302742998308634
11.226174262461035 489.8442959747455 0.8308169204743167
11.23140181741445 491.1558287177481 0.8316115802264334
11.236629372367867 490.5686936507113 0.8309159957931425
11.241856927321283 488.32214237518997 0.8292467979867457
11.2470844822747 487.2392673873918 0.8285636643578335
11.252312037228116 487.29330973274784 0.8286863757982977
11.257539592181532 485.9349309948094 0.8277961349378317
11.262767147134948 486.16479960805435 0.828300468138025
11.267994702088364 485.1990298210769 0.8274670295976028
11.27322225704178 485.4245719337294 0.8277010049171629
11.278449811995197 485.5873930305146 0.8281282776795669
11.283677366948613 487.5586517297589 0.8300092844543334
11.288904921902029 492.39017655779196 0.8343874038648998
11.294132476855445 495.69854410520855 0.836626373093785
11.299360031808861 495.09904423472693 0.8351978285838795
11.304587586762278 493.03694195883895 0.832807709983851
11.309815141715694 488.6813766169125 0.8281152838770659
11.31504269666911 489.2490892779208 0.8282051690962927
11.320270251622526 492.64959807486724 0.8304933962537342
11.325497806575942 490.8331588810006 0.8282995494017593
11.330725361529359 491.8371780229282 0.8290195408930365
11.335952916482775 491.4057514224613 0.8289168808232723
11.341180471436191 493.0479319188735 0.8300814324749631
11.346408026389607 493.4999869557898 0.8304983607277096
11.351635581343023 493.36600816998936 0.8300122789114289
11.35686313629644 492.48910130111454 0.8298331584169008
11.362090691249856 492.2043955978481 0.8300858553400784
11.367318246203272 489.12016685055 0.8279348562954366
11.372545801156688 487.0054607972604 0.826832731133563
11.377773356110104 481.07626162371605 0.8219266417254327
11.38300091106352 478.71345958234247 0.819946944582409
11.388228466016937 477.2076180024579 0.81851050882041
11.393456020970353 475.7161788496584 0.8168435267168298
11.39868357592377 470.7997944143316 0.812462452164918
11.403911130877185 465.77711324310377 0.8084450507525427
11.409138685830602 463.30785410182995 0.8059397653836482
11.414366240784018 462.5118494230878 0.8062077989079831
11.419593795737434 464.41443446686264 0.8083292524438338
11.42482135069085 462.4081944115985 0.8071879068427836
11.430048905644266 460.8963218789272 0.8067564040259146
11.435276460597683 455.26372356589735 0.8009665004676515
11.440504015551099 451.53639354267705 0.7977200414657465
11.445731570504515 446.03519310293984 0.7922914667909959
11.450959125457931 446.28528996742256 0.7911245698825128
11.456186680411347 447.0387398094211 0.792363820570423
11.461414235364764 447.0985025088274 0.7930891462579729
11.46664179031818 443.2365035891032 0.7900618726866792
11.471869345271596 442.2595581555211 0.7896583323554779
11.477096900225012 441.08275538582706 0.7891131874605499
11.482324455178428 440.17687047204606 0.795089946882136
11.487552010131845 439.5647657822623 0.7962647849309301
11.49277956508526 437.4005448032602 0.7955306096955868
11.498007120038677 439.6234899562619 0.7990389194509503
11.503234674992093 443.1897090929667 0.8028104527201159
11.50846222994551 446.93461730369427 0.8075867772230625
11.513689784898926 450.6340805794489 0.811971258383551
11.518917339852342 450.414753082235 0.8123787080695329
11.524144894805758 447.9408909033374 0.8120438249560415
11.529372449759174 444.51048364748243 0.8096704004432701
11.53460000471259 444.130958613828 0.809893055683818
11.539827559666007 446.5620153408404 0.8128808565311896
11.545055114619423 447.8529294809852 0.8141727292928644
11.550282669572839 446.2478689635078 0.8130440679526351
11.555510224526255 444.2342478825696 0.8119834138178048
11.560737779479672 441.13661537313243 0.8100531910851415
11.565965334433088 439.7861471270218 0.8086514878057928
11.571192889386504 438.4249290060036 0.8081624340671577
11.57642044433992 435.65605080742006 0.8059951841436798
11.581647999293336 434.72642416005914 0.8063740966325909
11.586875554246753 431.81801836343425 0.8056070950194961
11.592103109200169 428.1731932603284 0.8028804796620285
11.597330664153585 424.37476308861517 0.7999931918352877
11.602558219107001 423.09573257366725 0.798885922685605
11.607785774060417 421.3686256262151 0.7974480067100381
11.613013329013834 423.1849830445461 0.798987472229335
11.61824088396725 421.10525725822936 0.7987689352418268
11.623468438920666 417.20013476698836 0.7953314480952791
11.628695993874082 412.5810442402563 0.7906991891904902
11.633923548827498 409.99730146255337 0.7883981930690503
11.639151103780915 407.90069702945937 0.78686014350439
11.64437865873433 406.1690318445471 0.7864242547915712
11.649606213687747 403.80559409008845 0.7841742546753903
11.654833768641163 397.0557083352061 0.7788016738614264
11.66006132359458 395.4500009798585 0.7772945856728685
11.665288878547996 395.24653192227873 0.7771571990841333
11.670516433501412 394.7288879615217 0.7773827823130114
11.675743988454828 396.36468004990746 0.779837554268225
11.680971543408244 392.3266499072677 0.7759865248381181
11.68619909836166 392.05945466637723 0.7766425647582321
11.691426653315077 388.88736597354347 0.7743006197457233
11.696654208268493 386.3127975433319 0.7728737331411207
11.701881763221909 385.47241107433587 0.7724730968808539
11.707109318175325 384.2472946223571 0.7713918688570229
11.712336873128741 386.0309716965528 0.7726072397539051
11.717564428082158 389.2201895454915 0.7772221190317152
11.722791983035574 388.22694356196956 0.7771110722418841
11.72801953798899 382.4428053522636 0.7718553826136045
11.733247092942406 382.56867152912116 0.7725374604571114
11.738474647895822 380.6961199630981 0.7694764309695161
11.743702202849239 383.6201282822539 0.7728589985067226
11.748929757802655 384.3542866991064 0.7740589117186708
11.754157312756071 384.6909922860386 0.7735728431180193
11.759384867709487 385.3969003104117 0.7748163449221211
11.764612422662903 384.45308053326187 0.7740853070977115
11.76983997761632 386.2138083226178 0.7756254714645195
11.775067532569736 384.2935910048717 0.7742459646687261
11.780295087523152 385.51419630005523 0.7745317125105519
11.785522642476568 387.70764056489696 0.7771663958408906
11.790750197429984 389.9059449042655 0.7806216307054001
11.7959777523834 390.7761122196084 0.7805446742893349
11.801205307336817 393.05476468783445 0.7823588718642103
11.806432862290233 395.59998960779274 0.7843651424610485
11.81166041724365 397.62896393034384 0.7862751110029318
11.816887972197065 400.36181445782523 0.7899517748690849
11.822115527150482 398.83560690831825 0.7889063391040968
11.827343082103898 395.84367997446026 0.7849943687083251
11.832570637057314 395.9292600307442 0.7840206959527809
11.83779819201073 396.6327316685565 0.78488066654462
11.843025746964146 397.989112652617 0.7859410307800684
11.848253301917563 400.8745419245936 0.7896256880918966
11.853480856870979 404.0717348888194 0.7938742449705015
11.858708411824395 407.1467590503486 0.7966252406283841
11.863935966777811 406.3314450880271 0.7964785376687544
11.869163521731227 404.8221967383209 0.7960834779636504
11.874391076684644 397.99389455737287 0.7907803269699275
11.87961863163806 394.71050224889143 0.7888526197426868
11.884846186591476 391.6034315146352 0.7852335021622027
11.890073741544892 388.3343162845098 0.7814972423682217
11.895301296498308 388.0194681680937 0.7798801833180471
11.900528851451725 386.92529167075884 0.7790046241339807
11.90575640640514 387.8996732563582 0.780908359869231
11.910983961358557 389.4034589444464 0.7824729801110105
11.916211516311973 387.1516014950028 0.7797837374845029
11.92143907126539 384.52444332266157 0.7769490553946603
11.926666626218806 384.7685451013418 0.778156093953683
11.931894181172222 382.49540486573585 0.777172824381039
11.937121736125638 384.70111042461474 0.7796628375797807
11.942349291079054 385.7295688774449 0.7807327098254754
11.94757684603247 381.1531640763229 0.7758974894059576
11.952804400985887 378.4153232477063 0.773342759964522
11.958031955939303 378.6788289412832 0.7738677958278641
11.963259510892719 379.10852261086234 0.7741268995212551
11.968487065846135 378.90361294153075 0.7744323969228412
11.973714620799552 377.22146526227004 0.7727768263240004
11.978942175752968 377.8431883174738 0.7745040007648197
11.984169730706384 378.5197192827253 0.7748608610654464
11.9893972856598 377.51009236186155 0.7743038292991234
11.994624840613216 377.0724017225845 0.7741969833282066
11.999852395566633 373.90609781012654 0.7708032654081939
12.005079950520049 375.8614296126122 0.7726662308365089
12.010307505473465 376.99697780962777 0.7732555236299518
12.015535060426881 376.033840624586 0.7723527731058736
12.020762615380297 377.66856225853337 0.7743500444163132
12.025990170333714 376.4014211602553 0.7738379111239357
12.03121772528713 374.5005214891039 0.7729327082163779
12.036445280240546 376.53700906726345 0.7754689750860658
12.041672835193962 376.29270103308113 0.7756043780350991
12.046900390147378 375.95494017813803 0.775012498268268
12.052127945100795 374.9483480312865 0.7734877824860364
12.05735550005421 379.70850924213914 0.778516328296837
12.062583055007627 380.7707986613495 0.7798097178759678
12.067810609961043 389.58626832425074 0.7887151905158881
12.07303816491446 394.6139990107594 0.7936182657955984
12.078265719867876 399.7791980649101 0.7986472952146225
12.083493274821292 406.39470297293144 0.8043928279573106
12.088720829774708 411.4783146016228 0.8084195827500746
12.093948384728124 423.5033004154188 0.8193877900360943
12.09917593968154 437.70847773414584 0.832677382431528
12.104403494634957 452.9702384217572 0.8475942857563228
12.109631049588373 473.86790542267556 0.8665800628783143
12.114858604541789 493.53475199366136 0.8843115772010002
12.120086159495205 515.522842413235 0.9039762296053254
12.125313714448621 536.8790969510743 0.9224356145989462
12.130541269402038 556.2372349167938 0.9392987100949279
12.135768824355454 579.034708004036 0.9587284001452214
12.14099637930887 595.1633943322281 0.9720114504376657
12.146223934262286 607.51638349506 0.9825326356019941
12.151451489215702 608.2412808958576 0.9829875253110536
12.156679044169119 599.1627223303062 0.9756763849213497
12.161906599122535 585.1639046840617 0.9649168443419915
12.167134154075951 566.8660939216619 0.9497312074301875
12.172361709029367 547.947856181154 0.934053681628624
12.177589263982783 531.3831509696362 0.9203144080361721
12.1828168189362 512.0203177625281 0.9031514710134558
12.188044373889616 495.9665125266229 0.8895482522934947
12.193271928843032 480.82500576325685 0.8762995515763595
12.198499483796448 466.4903065796449 0.8629962521148451
12.203727038749864 453.8467407944597 0.8517737179414171
12.20895459370328 446.03794645432635 0.8450389057646456
12.214182148656697 435.1000286532298 0.8351799207616567
12.219409703610113 428.855547362435 0.8301467469047507
12.22463725856353 424.34645552586136 0.8260852377073642
12.229864813516945 413.90759214969853 0.8163809786674321
12.235092368470362 407.35699061595903 0.8108052330744929
12.240319923423778 399.6673946069999 0.8034553544811577
12.245547478377194 394.6202559703293 0.7988857268840339
12.25077503333061 388.9158007383327 0.7931196787821742
12.256002588284026 378.4585387961641 0.781878044346306
12.261230143237443 373.9089467991352 0.7775719334506965
12.266457698190859 369.13884384691073 0.7730150771767403
12.271685253144275 368.84491927945265 0.7726135527767829
12.276912808097691 365.24782525690625 0.7704605877445346
12.282140363051107 357.9714767127573 0.7643182967822298
12.287367918004524 354.9986576366997 0.7624197837068929
12.29259547295794 352.430624011487 0.7608437479684355
12.297823027911356 352.29973282395395 0.7603362264405632
12.303050582864772 349.9384989133772 0.757440690659091
12.308278137818188 350.5269306786147 0.7576464138307194
12.313505692771605 351.2628832916328 0.7614852236093117
12.31873324772502 352.67154940277936 0.7711134741364081
12.323960802678437 355.580720850014 0.7796605646929048
12.329188357631853 356.48902854807847 0.7847883243466657
12.33441591258527 352.26123188610615 0.784278412413647
12.339643467538686 348.9584970765715 0.7829683559259973
12.344871022492102 344.82672352306594 0.7820299193393867
12.350098577445518 342.5729132327749 0.7816452810303252
12.355326132398934 344.51728523910697 0.7873348077757314
12.36055368735235 346.7598806012182 0.7920630048193513
12.365781242305767 346.3649941827598 0.7929874773203881
12.371008797259183 347.8711165544373 0.7960775361017327
12.376236352212599 344.4933952390661 0.7934172784198564
12.381463907166015 341.0790935122633 0.7927243379599607
12.386691462119432 343.33516038345687 0.7965171202896596
12.391919017072848 338.4303779453339 0.7927977038538148
12.397146572026264 337.68839474176946 0.7938347791924313
12.40237412697968 337.50742999397795 0.7951614542284787
12.407601681933096 334.550037421617 0.7936854282807768
12.412829236886513 335.73786800545633 0.7967722492373167
12.418056791839929 335.6663156013967 0.797176834346323
12.423284346793345 332.80561516643434 0.7946398539829482
12.428511901746761 330.5296472085173 0.793521652281922
12.433739456700177 327.58509537508985 0.7903358975619088
12.438967011653594 327.89395981877715 0.7922853132223949
12.44419456660701 329.1288347077627 0.7965295042850468
12.449422121560426 329.01845427469317 0.7982025320083791
12.454649676513842 327.77271466077235 0.798454854348397
12.459877231467258 329.85838325018295 0.8014154842551882
12.465104786420675 329.88187364306015 0.8019506390226111
12.47033234137409 331.1335021363149 0.8049934046200958
12.475559896327507 330.80485630946663 0.8067866581183424
12.480787451280923 326.53438279092353 0.8020172672171445
12.48601500623434 320.85746169949624 0.7952794633245448
12.491242561187756 318.57183568345835 0.7928456829317271
12.496470116141172 318.6947612550612 0.7945598515418583
12.501697671094588 319.9403102318758 0.7976060684831265
12.506925226048004 323.133818223367 0.802607669256737
12.51215278100142 322.02699226566875 0.8038446000690519
12.517380335954837 319.030892961384 0.8011641703337218
12.522607890908253 318.99816677782593 0.8037108576115828
12.527835445861669 315.6503775476769 0.8017579381524215
12.533063000815085 319.48059400464246 0.8057272806922589
12.538290555768501 317.8068294921452 0.8054011916114214
12.543518110721918 318.1165500245538 0.8064355654416239
12.548745665675334 320.47256347761237 0.8115891870914687
12.55397322062875 316.02913664072497 0.8081302603697085
12.559200775582166 316.08328328344885 0.8083173411472724
12.564428330535582 316.8678649414818 0.8035014116915755
12.569655885488999 314.95709993740644 0.791455861193305
12.574883440442415 316.01913867303847 0.7873267412376733
12.580110995395831 317.1604171930684 0.7853142739037547
12.585338550349247 316.7651190032163 0.7833876454705828
12.590566105302663 316.45068490542815 0.7826368984270676
12.59579366025608 315.3558577669951 0.779931290877123
12.601021215209496 313.6375775808344 0.7760070656968732
12.606248770162912 312.85533112813636 0.7730403622944683
12.611476325116328 313.52249031350146 0.7723067768118166
12.616703880069744 315.8311446689236 0.7743104741317928
12.62193143502316 315.43757552587624 0.7742994680364369
12.627158989976577 318.69176970592406 0.7770035570488046
12.632386544929993 316.07259735831667 0.7730889304609785
12.63761409988341 317.6996804481047 0.7744791925213881
12.642841654836825 315.65766769931747 0.7705026627926097
12.648069209790242 317.6062753212774 0.7735735844292099
12.653296764743658 322.47726651890906 0.7788878469776809
12.658524319697074 326.4133844517454 0.7817135156033908
12.66375187465049 330.42304154338126 0.7861899003356296
12.668979429603906 329.6898094783964 0.7822777481822657
12.674206984557323 332.2399717816393 0.784035246017416
12.679434539510739 338.3230413959738 0.7913085715821045
12.684662094464155 343.3596658865555 0.7964069447152775
12.689889649417571 345.56994388182466 0.7989127703394894
12.695117204370987 350.0428375419977 0.8039462474426657
12.700344759324404 354.9740539426625 0.808246755543681
12.70557231427782 359.9359356906389 0.8126968234403992
12.710799869231236 367.57897538163036 0.8195178592446292
12.716027424184652 376.3144161100857 0.8279700604911939
12.721254979138068 385.587509543019 0.8374002148756948
12.726482534091485 397.596620232194 0.8494471255970317
12.7317100890449 408.78115876231607 0.8607182242071533
12.736937643998317 420.57898904955175 0.8724236201847191
12.742165198951733 431.52286941897154 0.8828193355725548
12.74739275390515 444.1732022685414 0.8948452813242388
12.752620308858566 451.7919842647831 0.9018798693034631
12.757847863811982 455.05094591885035 0.9042260184800393
12.763075418765398 453.7084049026907 0.9029536666792948
12.768302973718814 450.49195114240354 0.8995627911543699
12.77353052867223 444.80614914422944 0.8934740732186851
12.778758083625647 438.6483175904169 0.887579650204946
12.783985638579063 432.0945071973407 0.8808133270439762
12.789213193532479 424.3118984560029 0.872669254231272
12.794440748485895 415.04051324434494 0.8625057125350838
12.799668303439312 406.39953202854855 0.8524372788917468
12.804895858392728 402.26527825307863 0.8477546304196627
12.810123413346144 398.0284643299818 0.8428294383917804
12.81535096829956 396.93898065868984 0.8417504691427337
12.820578523252976 396.01793712001313 0.8407807801825258
12.825806078206393 395.4062036690389 0.8404234623291494
12.831033633159809 396.1727851606823 0.8414282208148115
12.836261188113225 395.2430984967745 0.8407357256502759
12.841488743066641 398.8700317558684 0.8444273588547901
12.846716298020057 400.05101440128607 0.8451544389566585
12.851943852973474 404.7934934255173 0.8502614356429936
12.85717140792689 411.09374380004596 0.8562032001548464
12.862398962880306 416.50407709850157 0.8607674666426868
12.867626517833722 418.00226290945744 0.8619004868741547
12.872854072787138 422.40945335952284 0.8665151100714785
12.878081627740555 425.93969779480227 0.8697973229353722
12.88330918269397 426.4257168184903 0.8701453124636994
12.888536737647387 431.63742683182153 0.8743690442652748
12.893764292600803 425.94620814777545 0.8674128217283577
12.89899184755422 420.8934415343924 0.8624133929502932
12.904219402507636 412.9551284007231 0.8545589578205606
12.909446957461052 399.1175861175191 0.8407262175999378
12.914674512414468 384.29731765220157 0.8257552146700932
12.919902067367884 367.65446067430815 0.8074945633360466
12.9251296223213 355.289385203204 0.7933118343606118
12.930357177274717 351.2755853577894 0.7880456572464238
12.935584732228133 348.9117057837651 0.7852520358496523
12.940812287181549 344.2892213501141 0.7803835976201822
12.946039842134965 340.2267477882523 0.775929540588099
12.951267397088381 333.2398760129166 0.7688703750169039
12.956494952041798 330.46579961842815 0.7665075447641041
12.961722506995214 330.9423195762556 0.7664134958926004
12.96695006194863 330.3324067200979 0.7672593146838648
12.972177616902046 328.5643322356642 0.7647660106310205
12.977405171855462 323.86728945732057 0.7585438025744896
12.982632726808879 321.25944850106384 0.7558152509039636
12.987860281762295 320.4186501826637 0.7546779511239681
12.993087836715711 320.9847850359973 0.7557164119295964
12.998315391669127 321.41836045230355 0.7563758741956479
13.003542946622543 321.6494803127579 0.7562452143741181
13.00877050157596 326.036085061227 0.7608371147687207
13.013998056529376 332.5623030360038 0.768866552146599
13.019225611482792 333.47604702926634 0.7694534247054929
13.024453166436208 334.9733981587375 0.7709926313039115
13.029680721389624 330.9806805243041 0.7676226814186786
13.03490827634304 327.78896558109074 0.7635441869870119
13.040135831296457 328.5633783725356 0.7648457096544136
13.045363386249873 328.9770733470649 0.7648525626754379
13.05059094120329 330.78640357349155 0.7662800120272171
13.055818496156705 332.4491400301545 0.7684358110871091
13.061046051110122 335.9359513875102 0.7724302128140532
13.066273606063538 341.65571679486 0.7786307732914298
13.071501161016954 347.65652066658134 0.7843115467419915
13.07672871597037 354.70468993977875 0.7920814670767852
13.081956270923786 361.2816766165972 0.7995898816415825
13.087183825877203 365.07432921601577 0.803137044868389
13.092411380830619 367.74718996032817 0.8057747656970967
13.097638935784035 370.76210471015673 0.80841288491209
13.102866490737451 372.55031160422465 0.8107419309398843
13.108094045690867 369.43847574228045 0.8071644692884703
13.113321600644284 362.5005982140255 0.7991758324569611
13.1185491555977 354.18087632124565 0.7906258801353835
13.123776710551116 351.74553270763346 0.7871445112547698
13.129004265504532 350.1094483001755 0.7857194267635534
13.134231820457948 351.8910414800443 0.7874569081201548
13.139459375411365 358.38050856599455 0.7945618233017169
13.14468693036478 360.9299870290103 0.7970794223842957
13.149914485318197 364.0793034776202 0.8007803541542277
13.155142040271613 366.7486512466257 0.8038143669998069
13.16036959522503 369.5299769534375 0.8069707660235707
13.165597150178446 372.8979870871118 0.8107719826197347
13.170824705131862 373.79298480871284 0.8119851721760266
13.176052260085278 376.5146027292297 0.8146396456639521
13.181279815038694 373.91173678607333 0.8110601538445187
13.18650736999211 372.7796485814746 0.8098990502392047
13.191734924945527 371.5450402267323 0.8088060227935409
13.196962479898943 371.4603573176156 0.8092765537840737
13.202190034852359 368.3024958374118 0.8066328863109291
13.207417589805775 366.2766457565916 0.8039438918409665
13.212645144759191 361.7381184004574 0.7987217644046543
13.217872699712608 358.68651383767013 0.7954186740871135
13.223100254666024 357.67434844367114 0.7947121603487854
13.22832780961944 356.55592484134746 0.7934252195321595
13.233555364572856 353.05416463469294 0.7903894155002316
13.238782919526273 349.257961704731 0.7868666386930026
13.244010474479689 344.9601749879733 0.781998320289624
13.249238029433105 340.8297516191653 0.7782134590053092
13.254465584386521 343.00617126445314 0.7807263390829591
13.259693139339937 344.94493025506256 0.7835590199864136
13.264920694293354 340.14467072410974 0.7787575514453315
13.27014824924677 337.0686370595914 0.7756708647546401
13.275375804200186 332.48946079024074 0.7713892052707573
13.280603359153602 329.7654963274009 0.7682719649872326
13.285830914107018 329.0278823637379 0.7694348247409206
13.291058469060435 324.8601378452861 0.7650122326029082
13.29628602401385 323.03642254922113 0.76164970307411
13.301513578967267 322.79958841534545 0.7614145859964448
13.306741133920683 319.0554607093644 0.7555761447988179
13.3119686888741 314.824559354492 0.7506055159588223
13.317196243827516 310.878706312488 0.7464833030904647
13.322423798780932 309.4614990666766 0.7445345853126834
13.327651353734348 312.20695994606024 0.7478437312916986
13.332878908687764 312.1891722981949 0.7487332726536484
13.33810646364118 311.72130255676484 0.7495261829325441
13.343334018594597 308.1071195169075 0.7465610553287266
13.348561573548013 305.54384726907233 0.7441343684791476
13.353789128501429 305.4448445053399 0.743308711599855
13.359016683454845 303.608399403884 0.7393066585495183
13.364244238408261 303.38609152126827 0.7394463261525409
13.369471793361678 308.13985929990065 0.744270220189122
13.374699348315094 311.8007744416116 0.7481657237920522
13.37992690326851 314.8926861116585 0.7518041033326011
13.385154458221926 315.02024433331064 0.7516098966631339
13.390382013175342 312.51460559242537 0.7486685122467274
13.395609568128759 309.9979300083039 0.7460858268867674
13.400837123082175 311.444005285128 0.7471018313855323
13.406064678035591 311.5728169691459 0.7474598768283957
13.411292232989007 311.91045102208903 0.7476231003604156
13.416519787942423 313.9612698908584 0.7493135960423576
13.42174734289584 315.37314522695345 0.7512602402547428
13.426974897849256 316.3714091632381 0.7526559464424479
13.432202452802672 319.3093194148898 0.7555676075802839
13.437430007756088 320.4059485333926 0.7566086711819947
13.442657562709504 322.5660446177614 0.7581588041204849
13.44788511766292 322.1193613556857 0.7568845448341807
13.453112672616337 322.66001928660756 0.7581958966644018
13.458340227569753 323.70077927291123 0.7593170794216983
13.46356778252317 325.7132295767654 0.7631782096947931
13.468795337476585 326.8578570275995 0.764923818554939
13.474022892430002 325.8923782655129 0.7636148349881309
13.479250447383418 328.30592389699495 0.7659359974019568
13.484478002336834 330.5421940462631 0.7684124407635081
13.48970555729025 332.1294980292162 0.7695682061031274
13.494933112243666 329.65254491822856 0.7673262653809848
13.500160667197083 327.4059502666186 0.7651012433871033
13.505388222150499 324.93924559959146 0.7630116330675504
13.510615777103915 324.3889335397177 0.7627068696719657
13.515843332057331 322.4646233786962 0.7601056043087424
13.521070887010747 320.80382924626707 0.7576054979374449
13.526298441964164 317.41221597090686 0.7531985827832144
13.53152599691758 316.12324233077413 0.7511908231260622
13.536753551870996 315.6415720582151 0.7509946710090781
13.541981106824412 310.99783433955616 0.7459422412016662
13.547208661777828 309.9413286540325 0.744603587312308
13.552436216731245 308.4690781560965 0.7426859146394333
13.55766377168466 306.7184066724901 0.740771733867469
13.562891326638077 301.81477206687674 0.7352707555437166
13.568118881591493 297.53358396430025 0.7313299430767539
13.57334643654491 294.88208904644046 0.7290676058256844
13.578573991498326 293.15442500781074 0.7278859481362527
13.583801546451742 293.8214330612055 0.7294002353461859
13.589029101405158 292.3474740151298 0.7275511881187178
13.594256656358574 290.2680163188134 0.723997438550229
13.59948421131199 289.4412867215664 0.7235968899490068
13.604711766265407 286.88127900741097 0.7194825920177077
13.609939321218823 286.0082315828421 0.719944950098951
13.615166876172239 284.5102962011537 0.7187906700727028
13.620394431125655 286.8204291083546 0.7223584515990858
13.625621986079071 286.6155560168463 0.7218892016369245
13.630849541032488 286.5755435820564 0.7224364957739903
13.636077095985904 285.9445956604798 0.7219556480909245
13.64130465093932 281.49271011998405 0.7167750352957366
13.646532205892736 281.7778930664162 0.7166779480939193
13.651759760846153 278.98330046833024 0.7125346421021116
13.656987315799569 277.27913761095743 0.7104109107635571
13.662214870752985 279.9979710699253 0.7151974675536953
13.667442425706401 277.0653644132195 0.712449941906768
13.672669980659817 277.06597580037135 0.7114811539953887
13.677897535613234 275.06818384014986 0.7094863708752608
13.68312509056665 274.0088147218375 0.7068417542639873
13.688352645520066 276.9633476561577 0.7101281693172662
13.693580200473482 280.5852961817524 0.7136830024743174
13.698807755426898 282.6178420304855 0.7168988437940347
13.704035310380315 283.606289244786 0.717598785158549
13.70926286533373 282.40719453669243 0.7170651217593446
13.714490420287147 282.0601772608063 0.7163966644549035
13.719717975240563 282.37966582701756 0.7167418611645797
13.72494553019398 281.6526463007565 0.7154412529375346
13.730173085147396 280.93928141359424 0.7143169411406942
13.735400640100812 280.98181915165804 0.7138596696369685
13.740628195054228 281.7352886345211 0.7158738529819385
13.745855750007644 283.8693312317629 0.7190401018051484
13.75108330496106 285.81048288112913 0.7223952643916024
13.756310859914477 283.511124504847 0.7192054313984912
13.761538414867893 281.04325025773966 0.7171558642424682
13.766765969821309 276.0928432105599 0.7105245233246021
13.771993524774725 273.0079238842434 0.7071336833365672
13.777221079728141 268.6655411737284 0.7019140500235064
13.782448634681558 265.9137153987851 0.697578605949112
13.787676189634974 262.61012342636195 0.6943529172094902
13.79290374458839 262.65641349145216 0.6947380643678441
13.798131299541806 266.6228752659029 0.7004899030534173
13.803358854495222 266.6386564242931 0.7005069518123126
13.808586409448639 271.67334527178275 0.7082117206821237
13.813813964402055 273.8341376800452 0.7122998632249209
13.819041519355471 273.03631281426226 0.710253617497153
13.824269074308887 271.38349766662617 0.7073532294176097
13.829496629262303 268.6617725152048 0.7033655304084319
13.83472418421572 271.4037286699749 0.7066600335027873
13.839951739169136 274.95657128826946 0.7099615752834382
13.845179294122552 277.7192864242742 0.713250088148678
13.850406849075968 279.3805804239196 0.7136196917092831
13.855634404029384 279.6703126141259 0.7130497779729805
13.8608619589828 280.87797880620286 0.7158245506410429
13.866089513936217 281.8359103973341 0.7165492758150257
13.871317068889633 283.88529416132275 0.7214791396602067
13.87654462384305 287.3764800624032 0.7251835435907881
13.881772178796465 286.1784880589012 0.7237281620097727
13.886999733749882 291.7238257366006 0.7301392641872314
13.892227288703298 293.9809790809343 0.7319954477887507
13.897454843656714 296.988072658712 0.7355472552912508
13.90268239861013 299.3821507164503 0.7381820786471238
13.907909953563546 298.6153333522482 0.7356468312284983
13.913137508516963 301.2036311208259 0.7378171519519361
13.918365063470379 299.54364183500854 0.7353706855288757
13.923592618423795 298.26721094524964 0.7333666118966046
13.928820173377211 295.6978516029876 0.7298309592726097
13.934047728330627 295.67502650479315 0.7296621824723476
13.939275283284044 295.4932947301855 0.72904230339943
13.94450283823746 296.1095605505183 0.7308518250923988
13.949730393190876 292.7686416155003 0.7281015614951684
13.954957948144292 293.36068545861883 0.731204195363961
13.960185503097708 292.53316379082275 0.7315249728092583
13.965413058051125 293.1361321135366 0.7320022626803248
13.97064061300454 291.27657545597515 0.7285412426257282
13.975868167957957 286.0549170923279 0.7217895158482994
13.981095722911373 283.6291692860241 0.7186536691571385
13.98632327786479 279.1246193045697 0.7137387660165454
13.991550832818206 278.11800098166094 0.7124781311535591
13.996778387771622 276.3144699723376 0.7102210086263667
14.002005942725038 276.32210694060876 0.7119706621464347
14.007233497678454 276.7021881509024 0.7126593662913134
14.01246105263187 275.53971277118166 0.7109302048300015
14.017688607585287 276.5011788105774 0.7129030142063892
14.022916162538703 275.73749688394724 0.7107852091532739
14.028143717492119 276.0076128799758 0.7097142977523646
14.033371272445535 274.8959809308635 0.7079018647259436
14.038598827398951 275.1769300459199 0.709130013582416
14.043826382352368 276.55519497757075 0.7115148288845886
14.049053937305784 279.734756281994 0.7160369976065073
14.0542814922592 277.89990468123096 0.7131979014540853
14.059509047212616 278.12675991378154 0.7117471360963803
14.064736602166032 277.08834959570055 0.7092841328819881
14.069964157119449 280.626337161284 0.7131867178859858
14.075191712072865 284.2878507864495 0.7178598894653849
14.080419267026281 289.5174582998213 0.7254221356168322
14.085646821979697 295.37441392313553 0.7330083297561514
14.090874376933114 300.47799348611807 0.7399419626740127
14.09610193188653 303.57060437567463 0.7426372636251641
14.101329486839946 303.13634940718606 0.7420354112636145
14.106557041793362 302.73909339632024 0.7404541495442541
14.111784596746778 304.20777699335815 0.7410767441589645
14.117012151700195 305.22159860638703 0.7421842234423027
14.12223970665361 305.27053612652156 0.7424476523207075
14.127467261607027 298.62169774459727 0.7353480990246121
14.132694816560443 295.99364582275047 0.733024107107055
14.13792237151386 294.08961411415385 0.7298746769387997
14.143149926467276 294.7582822583486 0.7317795864126758
14.148377481420692 293.3116708998117 0.7292824480196771
14.153605036374108 289.0074716286691 0.7236200805879698
14.158832591327524 286.56923321908295 0.720822223096804
14.16406014628094 286.47839064704095 0.720140942615262
14.169287701234357 287.7465511543875 0.7222602194711398
14.174515256187773 289.2757280057653 0.7228514621607203
14.179742811141189 290.8840850436142 0.7243507824713722
14.184970366094605 289.929229646208 0.7221931691735064
14.190197921048021 284.93755118064905 0.7148256894744984
14.195425476001438 283.34090916757856 0.7150209538435357
14.200653030954854 282.4580627402322 0.7147237365585251
14.20588058590827 285.03478333093994 0.7185673830476199
14.211108140861686 288.5716190168189 0.7239608225347967
14.216335695815102 292.0230670408632 0.7268079026852808
14.221563250768519 295.48950059528374 0.730229982959297
14.226790805721935 296.7595619986236 0.731331530215669
14.232018360675351 295.52432471076656 0.7294034475138839
14.237245915628767 296.7529920408616 0.7311696877080365
14.242473470582183 293.9028483850321 0.7276913696572747
14.2477010255356 293.7045570235286 0.7272184685710164
14.252928580489016 292.00589620683445 0.7245306653902741
14.258156135442432 288.6418020975197 0.7194650079791011
14.263383690395848 293.4244613005716 0.7248686888810734
14.268611245349264 297.1923140209934 0.729294441352867
14.27383880030268 301.092214512029 0.7343174510739967
14.279066355256097 305.65775906264463 0.7391664618416215
14.284293910209513 305.8955539223007 0.7383895862004446
14.28952146516293 307.0722523798589 0.7379199942762913
14.294749020116345 307.9355436782209 0.7387905091643961
14.299976575069762 308.4242886132295 0.7388467251804584
14.305204130023178 309.75252361415437 0.7400536057239194
14.310431684976594 309.40488298317376 0.7404407487076371
14.31565923993001 310.2219911307402 0.7415579153724614
14.320886794883426 309.8871577361448 0.7411147755237492
14.326114349836843 312.7532637955459 0.7445638713483754
14.331341904790259 315.3091002022271 0.7469618196370625
14.336569459743675 319.0249039406985 0.7524037949006321
14.341797014697091 320.7359115615951 0.7543957689487573
14.347024569650507 321.6604424075343 0.7543959342056239
14.352252124603924 323.58694004038256 0.7557282733304707
14.35747967955734 325.91269377209386 0.7580782103872903
14.362707234510756 326.5696676296091 0.7589211076903675
14.367934789464172 326.35711203916037 0.7601472738842592
14.373162344417588 326.1831130016124 0.7598589900884636
14.378389899371005 326.1942467859077 0.759853988689292
14.38361745432442 329.6695522232897 0.7645606454360635
14.388845009277837 330.43469266738657 0.7648234967226769
14.394072564231253 328.1482127984362 0.761988843380916
14.39930011918467 329.04129188924884 0.7624233200561247
14.404527674138086 328.27219673163273 0.7609329614156206
14.409755229091502 329.46944880914003 0.7635732048078533
14.414982784044918 331.3542592987172 0.7666330192433033
14.420210338998334 333.2650697106472 0.7688234554902605
14.42543789395175 337.71372133564563 0.7731879487696639
14.430665448905167 341.39969731788983 0.7761673730518873
14.435893003858583 343.67316907688763 0.7779918174843907
14.441120558811999 348.60143991134544 0.7839967815184004
14.446348113765415 347.54111074906086 0.7831966465672591
14.451575668718831 345.9017529689722 0.7822539858853761
14.456803223672248 345.530345125566 0.7820341926671643
14.462030778625664 350.4891984920144 0.7864808508608832
14.46725833357908 353.9776981176201 0.789914955940962
14.472485888532496 360.3899173831652 0.796246569231405
14.477713443485912 362.1381828464824 0.7979719186534625
14.482940998439329 364.90222400680165 0.8006388409220326
14.488168553392745 370.33120147579604 0.8060686689435778
14.493396108346161 379.5380312260852 0.8163033841559763
14.498623663299577 389.87306766857154 0.8271860763118505
14.503851218252994 397.4737463447471 0.8350166099658844
14.50907877320641 403.542647553982 0.8412781289643735
14.514306328159826 401.4315751145979 0.8392766024219994
14.519533883113242 399.1904582194386 0.8371587419593924
14.524761438066658 391.1211666300695 0.8290425773417072
14.529988993020075 381.5325151803437 0.819880385094248
14.53521654797349 369.6736226334857 0.8077212419357582
14.540444102926907 359.0472683511011 0.7969684872749789
14.545671657880323 349.8723817130036 0.7865300004529854
14.55089921283374 337.9422519067606 0.7729810903432319
14.556126767787156 326.5298187725138 0.7600464797292599
14.561354322740572 318.5135059845931 0.7512754341263834
14.566581877693988 310.9538516195277 0.7427084709145091
14.571809432647404 307.78556751054725 0.7383041318925334
14.57703698760082 305.3416747079827 0.7355246807789447
14.582264542554237 303.58988229000437 0.7341773012322557
14.587492097507653 303.81238530733276 0.7358262740748149
14.592719652461069 307.0421062345051 0.7393278793718981
14.597947207414485 310.84673732898955 0.7436670441573642
14.603174762367901 316.0987781422285 0.747549471074339
14.608402317321318 319.99759295156935 0.7515827115403811
14.613629872274734 321.2771758094086 0.7525452452667992
14.61885742722815 324.28515837658784 0.7555053852436597
14.624084982181566 325.21176123363074 0.7567652740380906
14.629312537134982 329.78308667837797 0.7613651310545897
14.634540092088399 335.56124271944515 0.767241894651033
14.639767647041815 339.0092342939544 0.770695951110022
14.644995201995231 340.2929919308762 0.7728762177715368
14.650222756948647 339.7600525933648 0.7717580317023452
14.655450311902063 339.0992715647404 0.7704492749857491
14.66067786685548 338.2956057714254 0.7689995172582286
14.665905421808896 340.1953577301451 0.7705372382469183
14.671132976762312 340.55850758373174 0.7711937772558107
14.676360531715728 341.4265599658996 0.7728828675359736
14.681588086669144 338.7999405693236 0.7696695903440263
14.68681564162256 338.55123711198695 0.7698444011526647
14.692043196575977 338.1937370821034 0.7681076340628149
14.697270751529393 335.7057570745889 0.7649382001481759
14.70249830648281 339.13512488679106 0.7688384082737478
14.707725861436225 340.64936286616086 0.7712973407536147
14.712953416389642 343.62858675121157 0.7752355089541094
14.718180971343058 346.9118689878152 0.7790886556896301
14.723408526296474 348.43636254209974 0.7797416123528325
14.72863608124989 353.15807105369254 0.7840750866097117
14.733863636203306 356.76432351234394 0.7879211733926701
14.739091191156723 361.5319223225988 0.7932670395645272
14.744318746110139 360.43903829943514 0.7931947296919354
14.749546301063555 361.1731701950437 0.7935362596133931
14.754773856016971 355.2472406461363 0.7870403599949077
14.760001410970387 352.61881051467765 0.7842605049970043
14.765228965923804 352.69580777135633 0.7840236529573523
14.77045652087722 350.9327938738186 0.7826393063854864
14.775684075830636 351.77544344716756 0.7837132125269658
14.780911630784052 346.6658425360971 0.777727270404422
14.786139185737468 343.85985099132984 0.7744664798750818
14.791366740690885 341.72577141179556 0.7714216572764121
14.7965942956443 339.66205712032394 0.7693523046556777
14.801821850597717 339.37846463683763 0.7698869366142908
14.807049405551133 338.9649408632212 0.769887983688593
14.81227696050455 341.46505630142894 0.7731020027805983
14.817504515457966 348.22945242306207 0.7802157075451935
14.822732070411382 352.1126226380327 0.7831062533693872
14.827959625364798 357.6072362645607 0.790071070275956
14.833187180318214 359.3000777977899 0.7920770109726205
14.83841473527163 362.2517000619749 0.7954086437048079
14.843642290225047 362.74722380149177 0.7957578011136314
14.848869845178463 363.1112035901633 0.7955170695266577
14.854097400131879 366.05094413760236 0.798482846199885
14.859324955085295 367.97782917240517 0.8000508780353969
14.864552510038711 367.14247133406656 0.7985438490996439
14.869780064992128 365.13131593382644 0.7968767812140269
14.875007619945544 363.58803742965887 0.7960252964067167
14.88023517489896 364.0777457283311 0.7973372256250549
14.885462729852376 364.39221202041006 0.7978218879534115
14.890690284805792 364.3966104421274 0.7971575144043992
14.895917839759209 364.87572736867963 0.7973675872476441
14.901145394712625 366.5560501877426 0.7994363908532328
14.906372949666041 367.9375797566928 0.8006634634749712
14.911600504619457 366.6649930729785 0.799295841029346
14.916828059572873 365.7809742350596 0.7988080106653586
14.92205561452629 361.289739147044 0.7942766380588475
14.927283169479706 358.36629350259454 0.7917881824892805
14.932510724433122 356.925241586574 0.7905572732182833
14.937738279386538 355.76218693076055 0.7890844938240712
14.942965834339955 353.30475471988694 0.7864013889383098
14.94819338929337 347.7641889560578 0.7809196736157675
14.953420944246787 341.4424760360426 0.774307037849656
14.958648499200203 335.0349776560507 0.7669295497723043
14.96387605415362 330.3308559775505 0.7623980039181526
14.969103609107036 325.71325211116766 0.7560551485537971
14.974331164060452 322.54374161947914 0.752669217339102
14.979558719013868 320.8579264317051 0.7511747940422588
14.984786273967284 318.92754312327776 0.7488918347427722
14.9900138289207 317.2850810125731 0.7476955740786938
14.995241383874117 319.2405882901745 0.7491229958798928
15.000468938827533 320.42363953637874 0.7513537375940631
15.005696493780949 322.23949386181545 0.7528583357367336
15.010924048734365 319.90988597193746 0.7498529833783526
15.016151603687781 317.2957763929002 0.7464327018246378
15.021379158641198 317.3642559037181 0.7461605632867461
15.026606713594614 314.10279958332234 0.7431462645423046
15.03183426854803 317.3577898247964 0.7470713650998848
15.037061823501446 316.9977745226384 0.7469769658240664
15.042289378454862 319.08182807220317 0.7500686002935288
15.047516933408279 317.5531104749093 0.7483989762084823
15.052744488361695 319.57508624088945 0.7502254572570746
15.057972043315111 321.9784110534643 0.7536872941054005
15.063199598268527 321.82740387623295 0.7527380227340962
15.068427153221943 323.60647701799604 0.75408754852005
15.07365470817536 322.2925652161321 0.7518289984940009
15.078882263128776 323.63130093481095 0.7533899921337355
15.084109818082192 324.56873556388564 0.7540248619838917
15.089337373035608 324.735684413216 0.7536617245987057
15.094564927989024 323.84018744566686 0.7529994309159618
15.09979248294244 321.8269462116438 0.7504423298893232
15.105020037895857 320.21234297470903 0.7499236824764974
15.110247592849273 318.22045197196593 0.7491307336599922
15.11547514780269 315.1189532666688 0.7456651281707465
15.120702702756105 313.19353231205395 0.7435938906287265
15.125930257709522 309.5405060189478 0.73837866930518
15.131157812662938 305.99377741734816 0.7347314010504726
15.136385367616354 302.22430665022733 0.7313216618987709
15.14161292256977 298.18277940635033 0.725993938764982
15.146840477523186 296.5573770250322 0.7241931797608537
15.152068032476603 297.16660375686985 0.7238472866923994
15.157295587430019 295.1394996649319 0.7215172660549396
15.162523142383435 296.85389307075684 0.7241596423456955
15.167750697336851 292.7130171363524 0.7198356888755142
15.172978252290267 291.4167192378904 0.7191037865769707
15.178205807243684 288.4976029967902 0.7183959250377172
15.1834333621971 282.79262301108207 0.7129846382738461
15.188660917150516 276.61734404342246 0.7057091886584225
15.193888472103932 272.15906186318574 0.7003107638860347
15.199116027057348 269.58952000062766 0.6963617533748466
15.204343582010765 271.0045727160024 0.6976103785296617
15.20957113696418 274.6891865171013 0.7015708043630896
15.214798691917597 276.7792889194033 0.703125593704513
15.220026246871013 275.7407332185947 0.7009596893995426
15.22525380182443 274.0678577771261 0.6984187115328165
15.230481356777846 272.4197576593645 0.6971294491286485
15.235708911731262 271.25467795986935 0.6962028238342092
15.240936466684678 269.28087591615565 0.6930428704210461
15.246164021638094 270.78986336713376 0.6955454114994389
15.25139157659151 274.094489789581 0.7000314348823049
15.256619131544927 273.01408103310126 0.6987587490911538
15.261846686498343 270.6756820868659 0.6969083755430475
15.267074241451759 268.1029205787267 0.6942599042537732
15.272301796405175 267.0492402981695 0.6939724872311249
15.277529351358591 265.7692513290913 0.692235405896638
15.282756906312008 266.2968443584602 0.6912395230251911
15.287984461265424 267.5122572878725 0.6918382523521268
15.29321201621884 271.6635123710515 0.6967496723694967
15.298439571172256 273.54683593207625 0.6994083748488569
15.303667126125672 274.5881969043799 0.7020306452071637
15.308894681079089 273.94672660164724 0.7003807660270664
15.314122236032505 273.0431832859484 0.698915648900718
15.319349790985921 272.7001702180383 0.6981483833764727
15.324577345939337 276.6652289024182 0.7028898768300654
15.329804900892753 277.65227822467523 0.7042045280752025
15.33503245584617 280.8755471116423 0.7066759302860447
15.340260010799586 279.4445413898395 0.7050418920703045
15.345487565753002 280.81423041311376 0.7063809747506409
15.350715120706418 282.2546422702566 0.7090739430866981
15.355942675659835 283.95917031096445 0.7116398461640707
15.36117023061325 288.1316248988345 0.7167151860592584
15.366397785566667 288.91169076151647 0.7176523512540546
15.371625340520083 293.07284787767486 0.7214093173420187
15.3768528954735 295.74780039369625 0.7250939965218619
15.382080450426916 294.9654029666871 0.722130792190636
15.387308005380332 293.3767058749342 0.7200644339967459
15.392535560333748 291.35042218053763 0.7177788137924567
15.397763115287164 294.43731506574807 0.7325038700455313
15.40299067024058 296.80510254630894 0.7429540833810873
15.408218225193997 295.09726829637947 0.7461931182606156
15.413445780147413 293.8852460244888 0.7473365493274574
15.418673335100829 292.881291098531 0.7494023498940662
15.423900890054245 294.0259737390537 0.7541168014639917
15.429128445007661 296.87693042759247 0.7615157691247574
15.434355999961078 297.6612549720402 0.766191256577542
15.439583554914494 294.2966141426403 0.7649954492016042
15.44481110986791 291.0520748520696 0.7628052535621764
15.450038664821326 286.53438146963896 0.7589329115055776
15.455266219774742 285.63279701695694 0.7586680077946582
15.460493774728159 282.49050712892165 0.7560154893840914
15.465721329681575 284.40165891831106 0.7592167088102924
15.470948884634991 285.8252744276148 0.7632756880999079
15.476176439588407 289.19257855641996 0.7705443399821315
15.481403994541823 289.5380555336907 0.7739660274167206
15.48663154949524 289.64778602226954 0.7759360170434639
15.491859104448656 292.4775173975932 0.7815246651257656
15.497086659402072 290.5692485853497 0.7797847725955965
15.502314214355488 292.64914636135404 0.7847947510487513
15.507541769308904 292.33320963623027 0.7865302283692135
15.51276932426232 291.2227089747177 0.7875734555231011
15.517996879215737 292.63852531124724 0.7909369959816025
15.523224434169153 291.5783518740468 0.7911183348152053
15.52845198912257 292.5320190045362 0.7949748481810059
15.533679544075985 296.2184281210183 0.8016712661119808
15.538907099029402 299.3847611310732 0.8077285494099755
15.544134653982818 303.53999882279845 0.8136198406918312
15.549362208936234 307.353943150008 0.8188494783935348
15.55458976388965 310.79744083576355 0.8250206708852985
15.559817318843066 309.1145468946015 0.824557602304682
15.565044873796483 309.44427481499923 0.8276022408298804
15.570272428749899 309.70312828956025 0.8301017423187252
15.575499983703315 310.10151486918727 0.8321360311182519
15.580727538656731 311.6238082363503 0.8345851880789856
15.585955093610147 309.8921551534823 0.8334388294456515
15.591182648563564 308.7861588143725 0.8326889499972407
15.59641020351698 309.20470259366067 0.8356806299537465
15.601637758470396 310.32054002272156 0.8387309849917763
15.606865313423812 309.8618317239557 0.8387730849711956
15.612092868377228 308.98592065148205 0.8389902965924765
15.617320423330645 306.94139392886103 0.8370611197569986
15.62254797828406 305.0820400467285 0.8358714166855412
15.627775533237477 304.21170198953706 0.8368980703989201
15.633003088190893 301.0133011659545 0.8340927305467408
15.63823064314431 300.85640965438506 0.8326670152931478
15.643458198097726 294.058781352493 0.812574225747712
15.648685753051142 294.43135820834283 0.8071063563374317
15.653913308004558 294.85703460064383 0.8034139185465413
15.659140862957974 293.66002781027413 0.7984127483640331
15.66436841791139 292.62410071350797 0.7932092180906822
15.669595972864807 289.9282980964377 0.7859717449744322
15.674823527818223 289.5113367253665 0.7829024165781875
15.680051082771639 287.3370412585231 0.7785715857484673
15.685278637725055 288.88136026452196 0.7797720680251595
15.690506192678471 286.9513339578337 0.7772230699178441
15.695733747631888 286.5864358212213 0.7753667519255855
15.700961302585304 282.06937341669465 0.7684387503623176
15.70618885753872 281.33075872389645 0.766135874987019
15.711416412492136 282.5172585418077 0.7661624912563564
15.716643967445552 285.47040224150794 0.7689899390042688
15.721871522398969 284.9332896297316 0.7668542499019061
15.727099077352385 282.89567763383616 0.7625551673778916
15.732326632305801 280.2193090375738 0.7571373952372732
15.737554187259217 279.4042955446775 0.7553435530776091
15.742781742212633 279.1276607756335 0.7544051330964862
15.74800929716605 282.4336740677073 0.7593535273787818
15.753236852119466 280.91678644368824 0.7567955206163678
15.758464407072882 285.53716756055513 0.7621416236960185
15.763691962026298 284.2802911470275 0.7595414806092661
15.768919516979715 286.8090343286072 0.760744777566711
15.77414707193313 288.7419891833998 0.7622043779623844
15.779374626886547 287.6605796622052 0.7603554618432858
15.784602181839963 289.3591945842518 0.7611845769206586
15.78982973679338 290.53455169301225 0.7625582866452831
15.795057291746796 288.37412550451813 0.758151078765756
15.800284846700212 290.51777672622984 0.7610596585604479
15.805512401653628 288.79374249017997 0.7585217839546589
15.810739956607044 292.00094822110697 0.7623001102641986
15.81596751156046 295.1321564500234 0.7662709806837695
15.821195066513877 296.1810411815801 0.7677453468359147
15.826422621467293 297.5810331256078 0.7684929686974749
15.831650176420709 298.5407374485522 0.7684229544653491
15.836877731374125 297.24159848188935 0.7647330494659152
15.842105286327541 296.21922978874545 0.7627543977839958
15.847332841280958 295.4782316635328 0.7612826372396295
15.852560396234374 294.27160515069744 0.7599384985800314
15.85778795118779 293.7547594322524 0.7593444357679526
15.863015506141206 294.8959781270309 0.7616629656289235
15.868243061094622 293.0865641332837 0.7585770653699203
15.873470616048039 292.0596652667726 0.7569262197914404
15.878698171001455 287.1781203391744 0.7501124700412892
15.883925725954871 287.97847893798564 0.7502521142344214
15.889153280908287 287.950061204382 0.7481821335680134
15.894380835861703 289.37753722741104 0.7504451068820255
15.89960839081512 290.3283922550971 0.7540249122619208
15.904835945768536 290.1847486476222 0.7551969044285755
15.910063500721952 290.62175734097644 0.7557392557565533
15.915291055675368 291.24458394924767 0.7545186934236909
15.920518610628784 289.1239312845021 0.7508653170854063
15.9257461655822 288.08260294859343 0.7485681335289237
15.930973720535617 286.1220131093971 0.7456891750688561
15.936201275489033 284.88278352713036 0.7433160600986464
15.94142883044245 287.1658729931955 0.7458892630457923
15.946656385395865 287.44458543473206 0.746385774533405
15.951883940349282 288.83984057771823 0.7485813280700472
15.957111495302698 288.9568214480492 0.7475451033447832
15.962339050256114 289.38775456855365 0.7483321231466842
15.96756660520953 290.59299717655676 0.7498048742387761
15.972794160162946 289.7819070876986 0.7491417753529275
15.978021715116363 291.06126528943196 0.7502449111204168
15.983249270069779 296.4785635895641 0.7567486308600444
15.988476825023195 298.5926526061725 0.7594034250495697
15.993704379976611 296.78394892321586 0.7576225260999442
15.998931934930027 291.44630767638176 0.7511811269484922
16.004159489883442 288.1002419864093 0.7474355941834654
16.009387044836856 291.19006800144314 0.7504610969095913
16.01461459979027 293.0385518122001 0.7516568963193787
16.019842154743685 294.0072690338858 0.752664833077656
16.0250697096971 290.24219370250853 0.7469708984219454
16.030297264650514 290.7929499652739 0.7479545036498996
16.03552481960393 292.7608280572943 0.7505001094953431
16.040752374557343 298.1171605298568 0.7571478947822282
16.045979929510757 303.1947846269628 0.7638145228952299
16.05120748446417 306.2588598245479 0.7666171085005317
16.056435039417586 308.3744413683834 0.7684671028455917
16.061662594371 310.0401769178657 0.7698552450324889
16.066890149324415 315.3612460668246 0.7757781201357263
16.07211770427783 317.41005154143716 0.7782023153628056
16.077345259231244 320.3712255544143 0.7822800213427235
16.08257281418466 320.9502501950994 0.7829868992140084
16.087800369138073 322.01270381020873 0.7843333767043674
16.093027924091487 324.7146898776807 0.7872609149703471
16.0982554790449 329.3669805749411 0.7923495492805338
16.103483033998316 332.4470094612467 0.7967123253600247
16.10871058895173 335.31466557223695 0.8003253779979966
16.113938143905145 334.1132610567545 0.7992136739555274
16.11916569885856 331.8074375874609 0.7965659397135283
16.124393253811974 332.25359787787437 0.7969632546854732
16.129620808765388 331.555119672333 0.7959410377071838
16.134848363718802 333.68279801640654 0.7986167571389668
16.140075918672217 335.324335503665 0.8008484875774512
16.14530347362563 336.0893522721753 0.8017596896645836
16.150531028579046 336.1921055021765 0.8009556782187258
16.15575858353246 335.7664737309816 0.799658046326901
16.160986138485875 335.38322656441073 0.7990093860299288
16.16621369343929 330.9895005244754 0.7936926870013759
16.171441248392703 326.25380766862247 0.7878227119074739
16.176668803346118 321.49292954117846 0.7818267639157604
16.181896358299532 319.73369792271575 0.7793910972800931
16.187123913252947 317.5882463413635 0.7777918453681332
16.19235146820636 313.40644773649666 0.7728209074322842
16.197579023159776 309.1401361913626 0.7674611430556495
16.20280657811319 300.0039545664444 0.7561883012548688
16.208034133066604 295.48235265996817 0.7520423344480106
16.21326168802002 290.4504427400929 0.7466637374265296
16.218489242973433 286.24500729176685 0.7424983804808014
16.223716797926848 284.94329539648623 0.7416490662556808
16.228944352880262 284.71599822363345 0.7416696724422176
16.234171907833677 282.87076313709207 0.7389383564939279
16.23939946278709 277.68435108699583 0.7308771059846872
16.244627017740505 271.61861111453607 0.7220567782901895
16.24985457269392 268.3458400357344 0.7178813175870205
16.255082127647334 268.08568836187965 0.7186274116181995
16.26030968260075 265.6439745673814 0.7156590083535738
16.265537237554163 263.10606606811075 0.7121599522963055
16.270764792507578 261.5253004017196 0.7092991966261936
16.275992347460992 259.2687493456773 0.7073344989557113
16.281219902414406 257.7688419533861 0.7056521045149909
16.28644745736782 254.6483782496674 0.701068546555067
16.291675012321235 255.52152559304096 0.7022281569649581
16.29690256727465 258.46441237848404 0.7051883289234215
16.302130122228064 260.23794853964034 0.7084028958527822
16.30735767718148 262.1565134312863 0.7111970233864056
16.312585232134893 263.5400359455455 0.7125083777670056
16.317812787088307 263.36124720121194 0.7124023412289949
16.323040342041722 262.3905260254926 0.7104379392050724
16.328267896995136 260.6892280714428 0.7087853845981904
16.33349545194855 260.3487641269469 0.7075648694505517
16.338723006901965 259.6423645776403 0.706299427188798
16.34395056185538 263.40877897597437 0.7122949905328134
16.349178116808794 263.65794633925515 0.7124208824032664
16.35440567176221 266.5786733032885 0.7144957663442131
16.359633226715623 271.25918451601467 0.7184438914842685
16.364860781669037 278.00745817657804 0.7258782956866313
16.37008833662245 285.11348477427964 0.7340872359883208
16.375315891575866 289.7767736144722 0.7392680597769629
16.38054344652928 292.26749650027125 0.7420574815115338
16.385771001482695 294.5970366869838 0.7440906638211763
16.39099855643611 297.4454475954861 0.7474426753481466
16.396226111389524 298.5019744346649 0.7483318136996757
16.401453666342938 298.73202442129644 0.7478962191935707
16.406681221296353 298.88875104031234 0.7480478578571446
16.411908776249767 297.6792081898595 0.7467618473009013
16.41713633120318 295.7338951918922 0.7447689456209691
16.422363886156596 291.9120512698371 0.7397320417295671
16.42759144111001 291.09769417501263 0.7380379405563918
16.432818996063425 289.24340772892646 0.7363040166155984
16.43804655101684 288.6920584548395 0.7357529545283576
16.443274105970254 284.30704933860966 0.7304277953531912
16.448501660923668 282.2764356434025 0.7265526999821247
16.453729215877082 280.28018223360743 0.7226142231506879
16.458956770830497 280.0903038896365 0.7232490444146303
16.46418432578391 280.0308200072552 0.7232290741143919
16.469411880737326 279.3516970062464 0.7222011622731972
16.47463943569074 279.6896643473992 0.7230564666761504
16.479866990644155 279.9899186643241 0.7227884619122936
16.48509454559757 283.9167745574944 0.7278424074315171
16.490322100550983 287.65716288848773 0.7330138665430084
16.495549655504398 291.5534457836401 0.7377199282965172
16.500777210457812 289.5436441451439 0.7354126564676837
16.506004765411227 292.0530853002584 0.7382841348787698
16.51123232036464 289.6861212867904 0.7340558938449054
16.516459875318056 287.8813445743826 0.7316196708813002
16.52168743027147 281.7713740072364 0.724172394286545
16.526914985224884 277.5276852017371 0.7190203079310954
16.5321425401783 278.6254148426859 0.7213789392230301
16.537370095131713 278.2833081661375 0.7202932364955851
16.542597650085128 274.4141666503583 0.7156650556383839
16.547825205038542 267.582686138362 0.7077275218546333
16.553052759991957 264.84298190970105 0.7049739942827861
16.55828031494537 262.1153918214704 0.7039952018799884
16.563507869898785 261.15892450609255 0.7025057036917567
16.5687354248522 259.9195548085403 0.7006225560100354
16.573962979805614 258.51451375795114 0.698941732176032
16.57919053475903 256.87326390962943 0.6961127483897538
16.584418089712443 253.31642582015152 0.6929001638759542
16.589645644665858 249.78203961687785 0.6872258071452509
16.594873199619272 249.27159143097157 0.6845098048628899
16.600100754572686 251.4877936522502 0.6874695767232081
16.6053283095261 250.99548735842518 0.6872418151291043
16.610555864479515 252.64155980855335 0.6900942349829416
16.61578341943293 251.96497242255958 0.6892792500749207
16.621010974386344 252.8153826010189 0.6904068101759671
16.62623852933976 252.6957841805232 0.6897036645161357
16.631466084293173 251.2980636780825 0.6862293138788723
16.636693639246587 251.89798436479168 0.6851426148425228
16.641921194200002 253.97758155245475 0.6872160914451936
16.647148749153416 256.205009260897 0.6906080467611543
16.65237630410683 256.63434873869363 0.6921857476698924
16.657603859060245 259.5029277064222 0.6991322666650056
16.66283141401366 255.52995566579185 0.6942029286104463
16.668058968967074 254.0902609321212 0.692332291312576
16.67328652392049 250.2324611474838 0.6858263699952771
16.678514078873903 250.2692582612597 0.6831164579386024
16.683741633827317 252.07445161904252 0.6849682411851884
16.68896918878073 250.41939778359867 0.682581996448806
16.694196743734146 249.66122654094212 0.682388042611617
16.69942429868756 248.3903816709556 0.6808078019580408
16.704651853640975 249.84096161074885 0.6830958278365568
16.70987940859439 250.05939272334456 0.6827859951969185
16.715106963547804 247.55394696197268 0.6807415067948888
16.720334518501218 244.63398923110967 0.6774031733824487
16.725562073454633 241.42821045573695 0.6741755221901251
16.730789628408047 240.5193583476681 0.6717615008011389
16.73601718336146 239.89088486697776 0.6696491107532634
16.741244738314876 239.45746344723452 0.6682766465065509
16.74647229326829 238.3950391777091 0.6674324262204843
16.751699848221705 239.00243882649505 0.6693089756585592
16.75692740317512 236.02041111666185 0.6663585444419896
16.762154958128534 236.49388703876704 0.6675757133625021
16.767382513081948 233.44789523306588 0.6639825239592866
16.772610068035362 231.671138099 0.6614546341344896
16.777837622988777 232.07008834113495 0.6609980130344416
16.78306517794219 233.6028232964424 0.6615398776142531
16.788292732895606 236.2701982122373 0.6654908130701295
16.79352028784902 235.19233307952626 0.6650499115900484
16.798747842802435 231.3882537848484 0.6588232261507855
16.80397539775585 229.55999840105954 0.6567402084275772
16.809202952709263 228.90938959534097 0.6568660222345208
16.814430507662678 227.69700300192193 0.657232322355038
16.819658062616092 226.49194828467841 0.6555105003053783
16.824885617569507 225.0882339271112 0.6534700234025204
16.83011317252292 223.69812564798602 0.6508455598128791
16.835340727476336 226.5030734697442 0.6557956124024323
16.84056828242975 226.01019292629994 0.6547451244143464
16.845795837383164 225.99967313551585 0.6538177912078821
16.85102339233658 223.88557553515201 0.6507432828085006
16.856250947289993 225.7438232211544 0.6528063649173169
16.861478502243408 223.9547891178657 0.6502741089683817
16.866706057196822 222.97829176744904 0.6489033850114458
16.871933612150237 221.40682750090673 0.6469274644943498
16.87716116710365 220.41117986835752 0.6441473681215228
16.882388722057065 220.9331411010984 0.6446161213933415
16.88761627701048 222.17853364681008 0.648176444212149
16.892843831963894 220.78804172247504 0.6463123428767451
16.89807138691731 218.49783173712387 0.6437518889039121
16.903298941870723 218.58238306391158 0.6432355151862903
16.908526496824138 221.24103150406378 0.6453265242575265
16.913754051777552 221.65272741922135 0.6459193351186189
16.918981606730966 219.00445331316652 0.6428185027864333
16.92420916168438 215.1145312133253 0.6367942633231517
16.929436716637795 210.96605986651625 0.6312633180719806
16.93466427159121 212.35803068306546 0.6326964145501842
16.939891826544624 213.94920585084375 0.6359143725093269
16.94511938149804 216.3384776612929 0.6386244087175407
16.950346936451453 218.45466780355756 0.6418411807316742
16.955574491404867 217.1650039978935 0.6410966346056175
16.960802046358282 217.9103806477903 0.6437591824822103
16.966029601311696 215.6779092095829 0.639929663131475
16.97125715626511 214.546716179731 0.636337695148485
16.976484711218525 214.63809032299062 0.6345697788895273
16.98171226617194 216.1097389895992 0.6379047214742674
16.986939821125354 217.59195647184538 0.6417720896696923
16.99216737607877 218.13553274589808 0.6424175333137956
16.997394931032183 218.37857642043852 0.6431058743290129
17.002622485985597 217.37534416110327 0.6424812039893772
17.00785004093901 217.9031788287622 0.640488518110333
17.013077595892426 220.21726956940842 0.6428272119852584
17.01830515084584 220.12925044221745 0.6409538653242149
17.023532705799255 218.7503268609491 0.6395526975063737
17.02876026075267 217.41722192338887 0.6385301593078941
17.033987815706084 217.62791291904512 0.6382294043798086
17.039215370659498 217.8087908882719 0.6383308223000227
17.044442925612913 218.29627772193436 0.6386971041985409
17.049670480566327 217.96452760761605 0.639361807779548
17.05489803551974 216.76458119519873 0.6383002131565435
17.060125590473156 216.94537719006757 0.6386287465583343
17.06535314542657 215.52565009083497 0.635524267809156
17.070580700379985 218.73132998854322 0.6416398885707041
17.0758082553334 220.62310843387954 0.644290299997683
17.081035810286814 220.63764643403204 0.6435144615500262
17.086263365240228 223.42092104538602 0.6455890115137797
17.091490920193642 221.65101644936354 0.6410233933505771
17.096718475147057 222.71784104600528 0.6432444014564974
17.10194603010047 221.23490135131064 0.6420900479114728
17.107173585053886 220.94311375047204 0.6416728449713014
17.1124011400073 222.67069780078106 0.6449361666715482
17.117628694960715 223.2194968113274 0.6463259809996116
17.12285624991413 222.83077577691853 0.6451016163671384
17.128083804867543 223.55814968046428 0.6443363164602316
17.133311359820958 226.30800080387374 0.6473794670813592
17.138538914774372 227.8953446286456 0.6498557809883643
17.143766469727787 228.7939382257778 0.6522310483683627
17.1489940246812 228.33344222310564 0.6527958436455984
17.154221579634616 227.6185854929009 0.6523920436302144
17.15944913458803 226.5665373118806 0.6507323811161887
17.164676689541444 230.56218761271623 0.6549182729815969
17.16990424449486 235.30944581276526 0.659549926702657
17.175131799448273 239.6757393790377 0.6641037739177037
17.180359354401688 238.19346729900914 0.6624211184287683
17.185586909355102 236.1800529142776 0.6600596806108405
17.190814464308517 235.79271996652238 0.6606263709294058
17.19604201926193 240.43746037591526 0.6662154645833316
17.201269574215345 243.71819408695612 0.6708587918450049
17.20649712916876 243.39179274274815 0.6700670540983162
17.211724684122174 242.59470166658863 0.6701659263859315
17.21695223907559 245.59819708053206 0.6733872096447083
17.222179794029003 247.1390830272614 0.6742894893359092
17.227407348982418 248.27755522104843 0.6744499616347793
17.232634903935832 247.6426382177142 0.6727084324346472
17.237862458889246 247.9635830975827 0.6728355603108962
17.24309001384266 245.31109766610163 0.6699846221696253
17.248317568796075 242.81561579713588 0.6660864591214735
17.25354512374949 241.58010894557847 0.6647922565159831
17.258772678702904 243.91392185504986 0.6690706093484446
17.26400023365632 244.0487357988918 0.6698101216056418
17.269227788609733 242.8198144025473 0.668249526719077
17.274455343563147 239.28965404408257 0.6613121048345294
17.279682898516562 238.12795384049286 0.6607146019804839
17.284910453469976 239.1236015694197 0.663498954985065
17.29013800842339 239.90288839995227 0.6652643903955459
17.295365563376805 240.70885456240947 0.6667354269884773
17.30059311833022 240.62221340820383 0.6658600785269169
17.305820673283634 241.05238028103082 0.6666257059554989
17.31104822823705 241.6943731923643 0.6668616300129623
17.316275783190463 241.89327942383414 0.6674847743112657
17.321503338143877 241.98035618211605 0.667325598314749
17.32673089309729 240.34251225467105 0.6662494834751855
17.331958448050706 236.51644207951134 0.6609756685197732
17.33718600300412 234.4382753934953 0.6576019725735975
17.342413557957535 234.8205821578119 0.657689557075835
17.34764111291095 236.00976410487237 0.6586179651864207
17.352868667864364 237.4796502992165 0.6613399495156308
17.358096222817778 237.54111036477076 0.6606516015223084
17.363323777771193 237.60103531308258 0.6618429865952915
17.368551332724607 234.88122495250016 0.6578527464790854
17.37377888767802 233.39979235923244 0.6571433249388715
17.379006442631436 234.9007873094889 0.6600197775456011
17.38423399758485 236.17066807025523 0.6627469990439061
17.389461552538265 235.58802458390008 0.6622009668637749
17.39468910749168 234.53353977715608 0.6597880029277889
17.399916662445094 235.01176451465923 0.6585855888621234
17.405144217398508 236.0926386842005 0.6582147137244327
17.410371772351922 234.51812399806786 0.6560709045732935
17.415599327305337 234.10243359714318 0.6555107681688838
17.42082688225875 233.34733362299735 0.6545705805880391
17.426054437212166 233.7600783287284 0.6549162254925213
17.43128199216558 235.1630598214892 0.6574099380211793
17.436509547118995 234.96815305157918 0.657777288763637
17.44173710207241 236.02857909850965 0.6588012382021206
17.446964657025823 237.91488767719295 0.66104339216146
17.452192211979238 238.48619629406727 0.6621001348851864
17.457419766932652 240.10740064630113 0.6639979875353664
17.462647321886067 238.84277390580874 0.6621183990066579
17.46787487683948 237.34851633460428 0.6601485903821009
17.473102431792896 234.35478006388195 0.6566768477893752
17.47832998674631 234.3502403005342 0.657578749669865
17.483557541699724 233.9480836167287 0.6572196918873559
17.48878509665314 234.69984456149214 0.6564283573047837
17.494012651606553 235.26222081505932 0.6560020254950818
17.499240206559968 240.45750091666417 0.6622853938470625
17.504467761513382 244.78430100202257 0.6675872217874714
17.509695316466797 245.07771239413117 0.6676328551696873
17.51492287142021 242.01468393114575 0.6646452222956781
17.520150426373625 239.29914455459857 0.6619018006560082
17.52537798132704 240.12029769135742 0.6624177251991089
17.530605536280454 241.18334416962912 0.6644225454476526
17.53583309123387 242.49668344428196 0.6662629486375454
17.541060646187283 242.09356668955215 0.6659490746437866
17.546288201140698 242.08196973720135 0.6662670856382551
17.551515756094112 241.6640842483113 0.6643651352634269
17.556743311047526 241.898141119617 0.6642303947133817
17.56197086600094 243.2276858011592 0.6664744992185937
17.567198420954355 243.52482021428804 0.6685234289186269
17.57242597590777 245.38556586596766 0.6716626290799563
17.577653530861184 243.94387386461415 0.6686325226855961
17.5828810858146 241.97965443916783 0.6652963381747756
17.588108640768013 237.8092133087098 0.6587957081364247
17.593336195721427 239.2156235263311 0.6605087999261808
17.598563750674842 240.85485341637343 0.6620497627183655
17.603791305628256 245.12351424569826 0.6685360613605286
17.60901886058167 248.47153955122428 0.6735092922156266
17.614246415535085 250.26938370558793 0.676435657055434
17.6194739704885 250.9008057008989 0.6771299691521521
17.624701525441914 247.88467017201722 0.6735103938785395
17.62992908039533 248.92274409823472 0.6753637343226516
17.635156635348743 250.57118413663585 0.677365929225681
17.640384190302157 251.58563372274915 0.6778193491379235
17.64561174525557 248.99784137332344 0.671992940410801
17.650839300208986 246.3641722017424 0.6675162512464762
17.6560668551624 245.54586969907754 0.6657646289884661
17.661294410115815 247.43632102913546 0.6689687715812986
17.66652196506923 254.6183813109069 0.6797403606464473
17.671749520022644 260.26125803102207 0.6863129824728801
17.676977074976058 265.5826307640215 0.6927778054474204
17.682204629929473 266.7786908976657 0.6926140799664996
17.687432184882887 268.1444899691287 0.6938084855566512
17.6926597398363 271.0477223231693 0.698260587852641
17.697887294789716 276.88057707747487 0.7064887910880155
17.70311484974313 281.03631759262686 0.7126342006717273
17.708342404696545 282.39510748728344 0.7150580317602544
17.71356995964996 284.5817884480408 0.7175106015238002
17.718797514603374 289.0389464405554 0.7223469138275841
17.724025069556788 295.73463367614096 0.7296786271247973
17.729252624510202 300.97684938690094 0.7349930309698625
17.734480179463617 304.8087139815391 0.7396134031542867
17.73970773441703 306.5484590364728 0.7410598380794947
17.744935289370446 307.0398138458202 0.7414929722822136
17.75016284432386 307.4442979725903 0.7418071079907061
17.755390399277275 310.29157534781575 0.7451962903218852
17.76061795423069 314.9972755740838 0.7509294373784798
17.765845509184103 319.3796654474891 0.7550323985166201
17.771073064137518 322.1779818595444 0.7577357673928917
17.776300619090932 322.37954053784193 0.7579719235077517
17.781528174044347 320.97496515460506 0.7562070124391739
17.78675572899776 318.02213239853637 0.7536461743491066
17.791983283951176 314.9376913871947 0.7496525170477609
17.79721083890459 312.77922996030793 0.747198464449955
17.802438393858004 308.3779620022748 0.7421851935452376
17.80766594881142 306.54928682370485 0.7400468561023403
17.812893503764833 302.5577302638114 0.7353012860621737
17.818121058718248 299.2138349658544 0.7306930602916943
17.823348613671662 296.97409955536415 0.728014056249597
17.828576168625077 297.4408819755276 0.7302537499215863
17.83380372357849 296.18144386119553 0.7295680546814721
17.839031278531905 291.56570876065723 0.723980540751439
17.84425883348532 289.27880643586576 0.7210006159482636
17.849486388438734 288.2097217847101 0.7181430450841324
17.85471394339215 289.97963374866265 0.7205531647380653
17.859941498345563 291.8418035692919 0.723819843074125
17.865169053298978 292.60395562583966 0.7246703935593644
17.870396608252392 297.09410637409377 0.7304522792358312
17.875624163205806 299.23760526839544 0.7318333227564734
17.88085171815922 301.0130217030797 0.7344508109303082
17.886079273112635 301.3748359450249 0.7346711907577224
17.89130682806605 306.52008696264147 0.7395372708700325
17.896534383019464 313.07691216288055 0.7477626789321677
17.90176193797288 321.9651879888114 0.7575388469206811
17.906989492926293 329.8752612373028 0.7665312812586206
17.912217047879707 336.8004581671087 0.7750570568788712
17.917444602833122 341.2752866783513 0.7792615070835187
17.922672157786536 339.33532892017564 0.7776176501402116
17.92789971273995 334.3661122025065 0.7716744387500263
17.933127267693365 333.9886923419245 0.7701640313248281
17.93835482264678 333.51944124146235 0.7699889978209974
17.943582377600194 331.8375326889621 0.7677548905316975
17.94880993255361 326.3236770956525 0.7614742593144902
17.954037487507023 321.0057605917837 0.7560262297757349
17.959265042460437 314.6370329664937 0.7486859509018069
17.96449259741385 310.48037263725195 0.7444593448930591
17.969720152367266 306.0329986014753 0.7399840681218938
17.97494770732068 303.9446344564723 0.7372085047560153
17.980175262274095 300.8023621068169 0.7337723978313423
17.98540281722751 295.6360288784317 0.7268412176171987
17.990630372180924 291.0964454628266 0.7211881857196811
17.995857927134338 285.1588704979817 0.7144182629835759
18.001085482087753 283.9420168991281 0.7132914488377742
18.006313037041167 279.97455481640765 0.7090774778909589
18.01154059199458 278.92052931101244 0.7087423850737874
18.016768146947996 278.41539247111183 0.7075309057529282
18.02199570190141 279.31149577732407 0.7096395812409194
18.027223256854825 277.62239494758705 0.706892627498009
18.03245081180824 274.5654105320531 0.7023448332121054
18.037678366761654 273.0696740316586 0.7002151407753885
18.042905921715068 273.69249159831355 0.6995593350683206
18.048133476668482 273.9038579691142 0.7002368576575607
18.053361031621897 276.33167598387934 0.703362567415517
18.05858858657531 277.0819535260006 0.7056862329752741
18.063816141528726 277.7355690829234 0.7083594819123307
18.06904369648214 274.1946866920372 0.7045911682110887
18.074271251435555 275.88328153887966 0.7071463782962817
18.07949880638897 277.1336270960659 0.7083608056986365
18.084726361342383 280.48771200055546 0.7109891606285789
18.089953916295798 279.4920380703405 0.7099536142197039
18.095181471249212 278.8330350187923 0.7088995003129316
18.100409026202627 277.89729250188583 0.7075279800995211
18.10563658115604 281.05951565405434 0.7106431922941504
18.110864136109456 283.0358186389743 0.71172708535771
18.11609169106287 287.3171999085926 0.7164295705839409
18.121319246016284 292.95761165598265 0.722870698107984
18.1265468009697 296.7100217158097 0.726015033455182
18.131774355923113 303.3221031906025 0.734924300956941
18.137001910876528 311.2837509380938 0.7442149435060629
18.142229465829942 320.43235944456126 0.755047613402774
18.147457020783357 326.93314712232365 0.7621540384941194
18.15268457573677 338.21341451695105 0.7744069273777199
18.157912130690185 349.6356904774479 0.787500291226984
18.1631396856436 363.6018940330517 0.8032060657946448
18.168367240597014 375.16135274362654 0.8152812172455732
18.17359479555043 382.49653546839255 0.8234371117066946
18.178822350503843 387.86684236727143 0.828558537830781
18.184049905457258 390.10931824084963 0.8310874914601266
18.189277460410672 391.88130887377196 0.8329674514197942
18.194505015364086 391.2967479637385 0.8321498459207785
18.1997325703175 385.79603199676916 0.8265526018773255
18.204960125270915 381.0533897247664 0.8211769924461114
18.21018768022433 376.86478812472296 0.8165774306327359
18.215415235177744 376.2284623107534 0.8161719772324064
18.22064279013116 378.92544488638094 0.8189551875393799
18.225870345084573 379.9224012041401 0.8199882062209268
18.231097900037987 378.8104465219613 0.8186429492527352
18.236325454991402 380.37697625011896 0.8202044693414459
18.241553009944816 381.613816977588 0.8218526890248774
18.24678056489823 383.7455527269236 0.8240233967361968
18.252008119851645 382.33500697793795 0.822977184550594
18.25723567480506 379.06916254145716 0.8195999727979397
18.262463229758474 373.68386979793314 0.8137253648006447
18.26769078471189 369.5327854290942 0.8091540943405096
18.272918339665303 363.5783509542055 0.8023590253560927
18.278145894618717 355.0222797319138 0.7930409189993578
18.28337344957213 342.5246620216895 0.7795903409323942
18.288601004525546 334.3367045529204 0.7709994235452041
18.29382855947896 325.56536045100626 0.7613843670073233
18.299056114432375 319.12740683349034 0.7531436172619381
18.30428366938579 311.25149536082233 0.7434906394875762
18.309511224339204 301.9136581659165 0.7318593934932895
18.314738779292618 296.53251145860054 0.7256949777002834
18.319966334246033 291.95579255245957 0.7216183694422719
18.325193889199447 289.8131426491748 0.7187973742448752
18.33042144415286 285.76135370218407 0.7141635655353367
18.335648999106276 280.47667339925715 0.7074092098151878
18.34087655405969 278.36315633323125 0.7047597600338446
18.346104109013105 279.2339980853232 0.7065329407480033
18.35133166396652 282.4516563596977 0.7112326881516781
18.356559218919934 283.3171879459109 0.711402403616709
18.361786773873348 282.9492134184436 0.7116509416515495
18.367014328826762 285.36648878146104 0.7147059541131423
18.372241883780177 285.40052537322987 0.7152430699047131
18.37746943873359 289.6032827117689 0.7203722719507711
18.382696993687006 294.34558411946426 0.7256783922691533
18.38792454864042 305.39011339721804 0.7404971091089323
18.393152103593835 315.7834148268591 0.7641110793770486
18.39837965854725 323.8082711261132 0.7798611697948198
18.403607213500663 332.6109886650268 0.7953702908917765
18.408834768454078 340.39331533159344 0.8100981368103207
18.414062323407492 348.3094506859999 0.8244747119158891
18.419289878360907 349.6172075915971 0.8304476789130351
18.42451743331432 347.8701232769104 0.831534956636148
18.429744988267736 349.0097005846746 0.8365774836650083
18.43497254322115 351.6242459793756 0.8419840063911406
18.440200098174564 350.37839462843135 0.8438534630411879
18.44542765312798 347.30565408014473 0.844224581648506
18.450655208081393 339.97073177901484 0.8383243497637461
18.455882763034808 332.1162937957684 0.83137450604123
18.461110317988222 328.65568060397055 0.8294716423909545
18.466337872941637 322.5303544746945 0.8236440136475689
18.47156542789505 320.63314257903454 0.8245426766255581
18.476792982848465 317.58365817404075 0.8226781561403281
18.48202053780188 317.40147637705803 0.8255902585460009
18.487248092755294 315.57072094112334 0.8261326499585472
18.49247564770871 313.3037610744034 0.8255451610035666
18.497703202662123 312.4446103006256 0.8272335096520886
18.502930757615538 311.2383362598429 0.827448074283185
18.508158312568952 307.4807919225498 0.8247706647650137
18.513385867522366 303.8297595097197 0.8228478537431881
18.51861342247578 300.0513962553264 0.8189609716900748
18.523840977429195 300.1258459606283 0.8216843311585532
18.52906853238261 302.35233151607605 0.8260450197982573
18.534296087336024 303.61583838155065 0.8309892723083454
18.53952364228944 302.5200743933278 0.8323911835362263
18.544751197242853 302.45017123158266 0.8333797046576144
18.549978752196267 302.7991264589264 0.8356950349741566
18.555206307149682 302.12947107035086 0.8357016662861296
18.560433862103096 298.4583415138447 0.8318915937342349
18.56566141705651 294.28800394979015 0.8281432683905557
18.570888972009925 293.3834041907613 0.8281979514933541
18.57611652696334 294.70183527044776 0.8318632775602274
18.581344081916754 296.4328441512127 0.837081720825117
18.58657163687017 299.9571378284171 0.8438874015548711
18.591799191823583 297.4996263341211 0.8422329533123266
18.597026746776997 301.54224578394775 0.849661127119268
18.60225430173041 302.46332248056694 0.8522096874017029
18.607481856683826 304.32470631187556 0.8571156312528332
18.61270941163724 305.68254623728336 0.8604067318159552
18.617936966590655 302.21692876631437 0.85692684432204
18.62316452154407 304.8000438882154 0.860564363622091
18.628392076497484 310.12970811539583 0.8506778958765568
18.633619631450898 316.0772761767557 0.8502612994133945
18.638847186404313 320.82782232469737 0.8501316593018441
18.644074741357727 322.08098576981644 0.8473534746981765
18.64930229631114 325.4210838854568 0.8486541409229429
18.654529851264556 327.2523275607059 0.8464705786099783
18.65975740621797 334.1631172584158 0.852499296260149
18.664984961171385 337.68806594364145 0.8533306096227626
18.6702125161248 341.2079829388684 0.8546683542960469
18.675440071078214 341.58913182736916 0.8527489443616858
18.680667626031628 341.2491678047503 0.8497667848794336
18.685895180985042 343.43426476110835 0.8497556073060293
18.691122735938457 345.5497818049945 0.850205909577495
18.69635029089187 348.60513975605346 0.8510896931034581
18.701577845845286 347.5631456527271 0.8478384255341836
18.7068054007987 345.8929853101295 0.8448696315680347
18.712032955752115 345.0125826761481 0.8428737675028082
18.71726051070553 344.2824000378881 0.8408234394819744
18.722488065658943 345.74824148773774 0.841078983850124
18.727715620612358 342.87832661096894 0.8362764526760679
18.732943175565772 342.8035802772236 0.8349562335922682
18.738170730519187 341.2623753129574 0.831098463972611
18.7433982854726 343.8947669649985 0.8331701413139493
18.748625840426016 345.4640645348492 0.8334182695244344
18.75385339537943 345.9251222617972 0.8326860930744748
18.759080950332844 347.46225598512984 0.8341154515355637
18.76430850528626 349.0395555036161 0.8345793082652101
18.769536060239673 347.8624568330539 0.8324708988772633
18.774763615193088 348.06933227537434 0.831366895514465
18.779991170146502 343.95740974471585 0.8242314217332414
18.785218725099917 341.147882367742 0.8198872250110077
18.79044628005333 337.43310159480677 0.8143635307428565
18.795673835006745 331.68479470556946 0.8071460146413943
18.80090138996016 327.3808029108756 0.8013940734693337
18.806128944913574 324.27938528799075 0.7965648855404069
18.81135649986699 321.038706824959 0.7917819922768409
18.816584054820403 320.91770028164404 0.7920936603007878
18.821811609773818 321.9847957967718 0.7935053066788965
18.827039164727232 320.0881695703697 0.7916058031891658
18.832266719680646 314.6464669047184 0.78362746616848
18.83749427463406 308.66817385093765 0.7758026409534798
18.842721829587475 305.3235054048517 0.7716201390262692
18.84794938454089 300.7334603135579 0.7661147224130228
18.853176939494304 297.8248091695546 0.7625655254461322
18.85840449444772 294.77982263594316 0.7572067710500827
18.863632049401133 295.79920648812856 0.7576605230194717
18.868859604354547 296.973537640691 0.7591642539408832
18.87408715930796 298.87519320476946 0.7613788460503876
18.879314714261376 296.8378882221965 0.7578628834809398
18.88454226921479 295.95258658484113 0.757107332727968
18.889769824168205 293.53034465469784 0.7531281247405459
18.89499737912162 293.82238500557526 0.753339587132592
18.900224934075034 294.66815867537014 0.7537105211051967
18.90545248902845 295.1603831962353 0.7541556581872461
18.910680043981863 294.4894004968668 0.7542508704321469
18.915907598935277 296.0508591952763 0.7557559596800595
18.92113515388869 295.97123373752055 0.7558177059190646
18.926362708842106 294.58903283247304 0.7530291552496976
18.93159026379552 295.3199256376198 0.7532191147664368
18.936817818748935 294.6016229601221 0.7523359244144331
18.94204537370235 293.89261764357343 0.7510066089088185
18.947272928655764 290.746955036837 0.7465502186113292
18.952500483609178 289.59871055181617 0.7444543066865552
18.957728038562593 288.7165065588823 0.7433660166678017
18.962955593516007 291.01663521682985 0.7464129957243746
18.96818314846942 289.58943369459513 0.7442696072473958
18.973410703422836 288.6923855648327 0.7428185963240234
18.97863825837625 287.9729185335529 0.7409000391580498
18.983865813329665 286.9777081813561 0.7392867182684228
18.98909336828308 287.70472032209534 0.7418542100761214
18.994320923236494 292.7648966542956 0.7478620013723682
18.999548478189908 301.88827832117124 0.7595652900432928
19.004776033143322 301.72613730083964 0.757902281194276
19.010003588096737 302.9890167032679 0.7586645515437483
19.01523114305015 295.1166929552635 0.7493095092533669
19.020458698003566 292.15658499945306 0.7459778112553946
19.02568625295698 283.26643673747964 0.7346845802792564
19.030913807910395 279.57054394032434 0.72952462638263
19.03614136286381 279.424629994351 0.7290178602911283
19.041368917817223 278.41726571051066 0.7277330039577389
19.046596472770638 278.46990544406447 0.7277575126286822
19.051824027724052 277.16661935093265 0.7257750574763542
19.057051582677467 277.86801627101 0.7254653323940888
19.06227913763088 278.1187751970658 0.7249561330830628
19.067506692584296 278.06472603112934 0.7242128702419323
19.07273424753771 277.0450834420981 0.7220603882780224
19.077961802491124 274.8070646213169 0.7197676629701415
19.08318935744454 273.76786199796487 0.7185271992868782
19.088416912397953 272.8938807701071 0.717837739614243
19.093644467351368 272.834713208727 0.7181070298515501
19.098872022304782 270.9188395153314 0.7141764519361353
19.104099577258197 271.08302578917085 0.7148708638109178
19.10932713221161 270.8161229247485 0.7146477235122718
19.114554687165025 271.2601540602863 0.7161026809011057
19.11978224211844 269.13475652631877 0.7137964232189407
19.125009797071854 269.086674218766 0.7139487125043349
19.13023735202527 267.9732688305888 0.7126622540978965
19.135464906978683 269.4885141867482 0.7144964033036881
19.140692461932098 267.9309319451342 0.7124601276930815
19.145920016885512 267.9502175077278 0.7119100548031815
19.151147571838926 269.48114173124475 0.7139229845685932
19.15637512679234 269.7570934061117 0.7123585426472304
19.161602681745755 265.9918477078852 0.7077776770727056
19.16683023669917 266.3826496033886 0.7081068854991764
19.172057791652584 265.8728480651292 0.7075791119970788
19.177285346606 268.76301204507314 0.711643811210365
19.182512901559413 269.35746058692416 0.7099213237721116
19.187740456512827 270.17087308111377 0.710656335883666
19.19296801146624 269.3393679971107 0.7090757392406638
19.198195566419656 266.0037578951262 0.7051671833283374
19.20342312137307 264.1362256383322 0.7026196787188763
19.208650676326485 261.10395765532013 0.6981211177122728
19.2138782312799 262.7364722179577 0.7008315825950749
19.219105786233314 265.2764091394198 0.7044340319401222
19.22433334118673 267.76780905236865 0.7088121812041431
19.229560896140143 268.20371926859053 0.7088959526800841
19.234788451093557 267.35908080694884 0.7065638712946672
19.24001600604697 269.10959680122477 0.707957190934189
19.245243561000386 269.1839880105281 0.7077869831585374
19.2504711159538 272.1761919178597 0.71173156920307
19.255698670907215 272.0043225196784 0.7122614016977432
19.26092622586063 272.40709973742406 0.7116967237454402
19.266153780814044 272.33625879521315 0.7115314136560345
19.271381335767458 272.6604368629917 0.7122976205516338
19.276608890720873 274.54452357494296 0.7147623441183194
19.281836445674287 278.08766876867196 0.7195531149696112
19.2870640006277 281.0424207729306 0.7229893771019914
19.292291555581116 284.1065661702054 0.7258037120395405
19.29751911053453 280.8714786296579 0.7214960089598115
19.302746665487945 278.8181179554707 0.7170979037568546
19.30797422044136 280.3933047528629 0.7198594101623851
19.313201775394774 287.6930582382675 0.7286375177603978
19.318429330348188 292.6750190978678 0.7348140749294044
19.323656885301602 294.2819315882079 0.7374965568472354
19.328884440255017 293.0070235312582 0.7354727682097494
19.33411199520843 293.8029359789944 0.7353707354467327
19.339339550161846 294.0977374006552 0.7350215455832598
19.34456710511526 297.06966907041243 0.7379407493711551
19.349794660068675 301.3397817318128 0.7443542676385101
19.35502221502209 305.7852139895361 0.7503774063619018
19.360249769975503 309.77732108347374 0.7549283039973247
19.365477324928918 312.0345926415113 0.7577420333512518
19.370704879882332 312.2693252374331 0.757097954943324
19.375932434835747 312.7759421906099 0.7578467176069944
19.38115998978916 312.7602474156339 0.7572630052628503
19.386387544742576 313.1086154948221 0.7576714907747324
19.39161509969599 314.6018436875045 0.7598028808850991
19.396842654649404 317.0759996970209 0.7627430171045726
19.40207020960282 321.99879097628525 0.768227472833642
19.407297764556233 324.67194602257547 0.771583959752411
19.412525319509648 326.75655749986475 0.772900451457408
19.417752874463062 326.8626744724105 0.7726435302405725
19.422980429416477 327.4472548446983 0.7730704023568091
19.42820798436989 326.40593296896196 0.7715226364359669
19.433435539323305 324.11833818302716 0.7697173047247702
19.43866309427672 322.2504015890892 0.7675481991341538
19.443890649230134 319.9696922824815 0.7656793785143207
19.44911820418355 321.3759223681532 0.7668629819256765
19.454345759136963 322.5074475955654 0.7679990289076954
19.459573314090377 324.6047579060597 0.7698799652714058
19.464800869043792 324.22177050866225 0.7687247634229764
19.470028423997206 322.75725223750493 0.7666918730453487
19.47525597895062 321.67764507233505 0.7650602300378342
19.480483533904035 322.6027715347677 0.7658183081159244
19.48571108885745 323.1172047995225 0.7663112012866049
19.490938643810864 328.40192759962247 0.7725763400698975
19.49616619876428 328.71476744549227 0.7730221015647817
19.501393753717693 330.46571264789935 0.7752765811940241
19.506621308671107 328.982198136343 0.773489893731272
19.51184886362452 328.6577516741351 0.7735538351966168
19.517076418577936 329.82638326320875 0.7751294297891604
19.52230397353135 333.0303154825958 0.7782779923674855
19.527531528484765 336.2659448643547 0.7813173509874886
19.53275908343818 336.9183103274646 0.7823268697206209
19.537986638391594 337.88054976512535 0.7839119537717407
19.54321419334501 335.73997688425584 0.7820061174776037
19.548441748298423 336.0191685762297 0.7814219698026694
19.553669303251837 336.2553175506272 0.7817041419391939
19.55889685820525 341.5238434929982 0.7872861020826346
19.564124413158666 341.81061342476204 0.7874604218529341
19.56935196811208 346.15051926017014 0.7925755606597932
19.574579523065495 349.424399483826 0.7961565560919995
19.57980707801891 353.014682084538 0.8002453322891321
19.585034632972324 353.5287396433427 0.8006244695069366
19.590262187925738 355.86035472433247 0.8027761312004799
19.595489742879153 358.7061739383552 0.8057339050840366
19.600717297832567 358.88623023453573 0.8056318197187
19.60594485278598 358.256685664666 0.8046431852680652
19.611172407739396 360.16179515880066 0.8069983038323435
19.61639996269281 365.6602329327935 0.8134852012938509
19.621627517646225 370.162034844026 0.8182238065322135
19.62685507259964 371.32824631150163 0.8191938113503725
19.632082627553054 371.70699028171515 0.8191273375992117
19.637310182506468 369.60494060880404 0.8167115790612439
19.642537737459882 371.5498374404059 0.8190406350272682
19.647765292413297 376.02551478556774 0.8236988823781493
19.65299284736671 384.4183577507042 0.833219809523505
19.658220402320126 387.67001294427615 0.8367307416446911
19.66344795727354 388.291637750315 0.8374735280547719
19.668675512226955 386.94191043990816 0.8357417752413948
19.67390306718037 388.29700163817364 0.8367560222016216
19.679130622133783 391.063756786868 0.8394715707680227
19.684358177087198 390.72735782770656 0.8391198433543603
19.689585732040612 392.71709953380054 0.8414682491163
19.694813286994027 393.3149228779687 0.8422942815745572
19.70004084194744 392.6768447163988 0.8413706510954646
19.705268396900856 389.6000742968369 0.8377085822323243
19.71049595185427 388.76107661658466 0.8371524641779893
19.715723506807684 385.95512926209756 0.8338360248320692
19.7209510617611 384.9899764775332 0.8330962779856932
19.726178616714513 381.26623845234394 0.8293899016565219
19.731406171667928 378.59187084428413 0.8263190661487501
19.736633726621342 372.0850294169952 0.8196739613007834
19.741861281574757 368.2821081385637 0.8149264617097558
19.74708883652817 363.34234452759534 0.8097626686913644
19.752316391481585 362.4381959911646 0.8088910796084865
19.757543946435 360.79265573773785 0.8066001218707657
19.762771501388414 356.76033321437114 0.8018735094027613
19.76799905634183 353.1367162720497 0.7977212191865755
19.773226611295243 351.3357987801071 0.7956597055863929
19.778454166248657 350.4228365705492 0.7953390781039326
19.783681721202072 346.52260828468474 0.7900624027396633
19.788909276155486 343.3100544258925 0.7865187551240439
19.7941368311089 340.1234556912938 0.7831341210735833
19.799364386062315 341.2604157669367 0.7849423824714806
19.80459194101573 338.3872903712851 0.7816025864668652
19.809819495969144 337.4026741836654 0.7796854250129351
19.81504705092256 335.4175097531035 0.7772077785264049
19.820274605875973 336.97455631356985 0.7796100575697805
19.825502160829387 336.8483953048383 0.7797033219235595
19.8307297157828 335.65278070784626 0.7778891613195585
19.835957270736216 332.04004997486146 0.7735810450091086
19.84118482568963 328.5904477920561 0.7689612233004235
19.846412380643045 329.6817473690766 0.7707646095126429
19.85163993559646 331.8274877042176 0.7727018555022452
19.856867490549874 332.69741166387035 0.7743037752654998
19.86209504550329 331.1528907102351 0.7732760356269774
19.867322600456703 329.68576278955277 0.7709467433803288
19.872550155410117 331.4774347101443 0.7735022622615108
19.87777771036353 332.9294261837263 0.7737710358120873
19.883005265316946 334.628767571107 0.7758459600026729
19.88823282027036 332.2603858104099 0.7725277609037653
19.893460375223775 326.825244560039 0.7660690174810153
19.89868793017719 324.660203868468 0.7639876005767522
19.903915485130604 323.56457161689235 0.7629344522630255
19.909143040084018 324.2176313220243 0.7639894278844062
19.914370595037433 325.7196193906429 0.7657238891479071
19.919598149990847 325.94370117942555 0.7653636301299556
19.92482570494426 321.7748486554249 0.7606608879918624
19.930053259897676 319.99964889412206 0.758600045346548
19.93528081485109 318.34410573693424 0.7571318203817384
19.940508369804505 317.1307701510563 0.7561686011210411
19.94573592475792 319.13599614662184 0.7580445212576267
19.950963479711334 316.36113673011624 0.7542904666598782
19.956191034664748 315.59341976223465 0.7530829644736147
19.961418589618162 313.55662351121373 0.7505255219438499
19.966646144571577 312.39183908924866 0.749348294633115
19.97187369952499 312.7426553280367 0.7498462908158431
19.977101254478406 314.6639833458191 0.7518959092956476
19.98232880943182 316.8208004643283 0.7544249003920198
19.987556364385235 317.3520906701687 0.7546225664675686
19.99278391933865 320.2150277401119 0.7581349809134066
19.998011474292063 320.3692547207818 0.7583598939834733
20.003239029245478 323.01848650868095 0.7617188917077858
20.008466584198892 326.20088328928455 0.7656533617489647
20.013694139152307 334.68137853635454 0.7748576796256295
20.01892169410572 341.7435311758792 0.7830815053681173
20.024149249059136 350.1612285044572 0.7926896465185637
20.02937680401255 356.6123933706378 0.8000148330081223
20.034604358965964 359.05966169377376 0.8023550831418513
20.03983191391938 361.1445369331993 0.8043555295938044
20.045059468872793 360.45370926091607 0.8034928411144421
20.050287023826208 357.5566222943118 0.8001415372329614
20.055514578779622 351.0064858023035 0.7920049301923723
20.060742133733036 346.5201486025657 0.7870661906596316
20.06596968868645 341.1880530195504 0.7809101509392848
20.071197243639865 339.41918711146604 0.7789313762246084
20.07642479859328 335.2739302706983 0.7748831177043854
20.081652353546694 332.42561122726187 0.7722379521990568
20.08687990850011 331.89837542394116 0.772487705234201
20.092107463453523 328.2341871709655 0.7680654100012141
20.097335018406937 326.3606308377263 0.7652200393242624
20.102562573360352 324.89313161852243 0.7627865228319933
20.107790128313766 324.0113325458072 0.7612230612034785
20.11301768326718 322.0738336703154 0.7590094759850476
20.118245238220595 324.079283143528 0.7620963065624912
20.12347279317401 324.7641603072357 0.7627296871211624
20.128700348127424 325.1506145354478 0.7639164358262341
20.13392790308084 323.84746236820206 0.7621135348419819
20.139155458034253 327.11283069783184 0.7655575527609433
20.144383012987667 331.4483909813035 0.7701538514286715
20.14961056794108 332.83947595458403 0.7711254693089351
20.154838122894496 333.6100342961039 0.772041484106841
20.16006567784791 333.79493823694054 0.772236816876499
20.165293232801325 332.84369316683336 0.7712107784575711
20.17052078775474 332.383036804501 0.7712232908703363
20.175748342708154 329.44741122245387 0.7679079554804044
20.18097589766157 328.32404406240227 0.7670527201473931
20.186203452614983 325.77114291897476 0.7637151181551337
20.191431007568397 320.2516291069981 0.7565203428069601
20.19665856252181 314.83275847573054 0.7501541774731187
20.201886117475226 312.2060207080917 0.7476493354400809
20.20711367242864 309.25534158736804 0.7445848720565414
20.212341227382055 308.13098204193943 0.7436761353182169
20.21756878233547 305.509367129599 0.7402163435994906
20.222796337288884 301.5937379744846 0.7363240603022584
20.228023892242298 300.46415611136337 0.7354088164084277
20.233251447195713 297.5891378574542 0.731068176944046
20.238479002149127 292.9116786430159 0.7246209824581173
20.24370655710254 290.2974326174257 0.7213187418128877
20.248934112055956 288.5818437229911 0.7195447216457675
20.25416166700937 293.32801844234604 0.725904105929607
20.259389221962785 295.2572030290676 0.7275305885776757
20.2646167769162 296.94718466244154 0.7293531306179194
20.269844331869614 295.8552662606634 0.7280575892813402
20.275071886823028 295.1280671532098 0.727205337831629
20.280299441776442 291.20255034468283 0.7229677963751389
20.285526996729857 289.2144340578421 0.7197251953702795
20.29075455168327 288.1737252512564 0.7178983333642585
20.295982106636686 290.1420417795815 0.7200575070268154
20.3012096615901 291.65100189455114 0.7222715302452526
20.306437216543515 293.75026457627075 0.7250530072763277
20.31166477149693 295.6202613067928 0.7278223466354573
20.316892326450343 294.84270153208513 0.727318929127531
20.322119881403758 291.6475435812244 0.7241461467979838
20.327347436357172 287.5045209113954 0.7183581749797393
20.332574991310587 283.93202522488764 0.7132917498149527
20.337802546264 284.55935645869937 0.7138738562328252
20.343030101217416 287.3658346493776 0.7169244542477466
20.34825765617083 291.73814060772344 0.7224891923136971
20.353485211124244 290.4587091262849 0.7216899848878596
20.35871276607766 291.8093735257397 0.7232402192361338
20.363940321031073 291.78011664964345 0.7233533711604355
20.369167875984488 291.55369901849855 0.7229397819432746
20.374395430937902 290.1647445622031 0.7216737438221813
20.379622985891316 289.4765924139 0.7216621867018038
20.38485054084473 288.10332139944575 0.7200495409966031
20.390078095798145 289.62091037625856 0.7216974935378634
20.39530565075156 291.93642881052125 0.7235647949476502
20.400533205704974 296.28975471129985 0.7284587768755328
20.40576076065839 298.1353811741936 0.7306176583173029
20.410988315611803 298.8681367480742 0.7312854413785153
20.416215870565217 296.80816334169003 0.728847802770261
20.421443425518632 296.451057603105 0.7271016288887429
20.426670980472046 293.79183680648026 0.7245988382365574
20.43189853542546 292.63079206672865 0.7233719683753618
20.437126090378875 290.50902838369416 0.7214138166258425
20.44235364533229 288.53699467968636 0.719552686691867
20.447581200285704 287.20518033559125 0.7175195804802552
20.45280875523912 288.4330489574981 0.7185927798441569
20.458036310192533 288.74670735724277 0.7192983413986253
20.463263865145947 290.2103889992996 0.7194148070654856
20.46849142009936 287.5098221580767 0.7171191124260271
20.473718975052776 287.4664388623169 0.7174099997626674
20.47894653000619 286.976490258229 0.7177562804164387
20.484174084959605 287.7873439843378 0.7198697087921013
20.48940163991302 289.0620853460761 0.7205195087351947
20.494629194866434 289.5184116643341 0.7209073198219224
20.49985674981985 290.42341353322524 0.7218570083097358
20.505084304773263 288.7570354056481 0.7195932874424606
20.510311859726677 286.8614132254253 0.7175449291302848
20.51553941468009 289.31802568277965 0.7197150441932032
20.520766969633506 288.6490383925865 0.7180391380467558
20.52599452458692 288.9933134289718 0.7188258585259438
20.531222079540335 289.52087817391566 0.7191697780035408
20.53644963449375 288.76487061877424 0.7187586973715786
20.541677189447164 287.05144603882394 0.7167266542844609
20.546904744400578 286.5217693658967 0.7157320381063704
20.552132299353993 286.3174789687605 0.715490820905201
20.557359854307407 289.94600283493367 0.7189604983462943
20.56258740926082 293.0696127990334 0.7234594929995224
20.567814964214236 292.94751804410447 0.7233555981608406
20.57304251916765 288.3909201524515 0.7181483901974564
20.578270074121065 286.6312201989917 0.7163173928713623
20.58349762907448 284.77872881055845 0.7142322006753589
20.588725184027894 284.4631698672786 0.7133832924385975
20.593952738981308 283.75480822421537 0.711871079498156
20.599180293934722 284.8874989779037 0.7125507796172226
20.604407848888137 286.9613949990871 0.7155809965057797
20.60963540384155 289.2298915717935 0.7179801501698259
20.614862958794966 287.739607286704 0.7161421697547479
20.62009051374838 283.68305766244106 0.7111480127314412
20.625318068701795 283.17379251212793 0.71065887401506
20.63054562365521 285.21273677839304 0.7140846090524031
20.635773178608623 285.3562669637852 0.7146740415420387
20.641000733562038 286.81784317227743 0.7153533942262561
20.646228288515452 287.09196459194277 0.715651872060592
20.651455843468867 288.6149775773917 0.7166329742154907
20.65668339842228 288.01331194188134 0.7170226593040894
20.661910953375695 286.69496277208845 0.7159359399391649
20.66713850832911 285.3539805037854 0.7146801924158941
20.672366063282524 283.12224952045887 0.7127240464103097
20.67759361823594 283.5390592917305 0.7132902703929705
20.682821173189353 285.6234788260183 0.7155720140108527
20.688048728142768 289.65130543243424 0.7206102034877436
20.693276283096182 291.4321571708284 0.7225224137377253
20.698503838049596 288.41673735606247 0.7196624466536052
20.70373139300301 289.5157116194809 0.719978330413911
20.708958947956425 289.0333371944517 0.7181637267970562
20.71418650290984 290.0944320390367 0.7185317828772552
20.719414057863254 288.41515465469024 0.7157642754442937
20.72464161281667 286.3356473113613 0.7143331102789973
20.729869167770083 287.354087133222 0.7149774024167531
20.735096722723497 291.11844482388807 0.7197406997228024
20.740324277676912 292.03978430286224 0.720734249159019
20.745551832630326 290.1748423276744 0.7181467400210679
20.75077938758374 286.6505302065894 0.7136942136125534
20.756006942537155 285.76435798619906 0.7121390990181675
20.76123449749057 288.5397243029788 0.7163708418509128
20.766462052443984 291.69392041966404 0.721345355505394
20.7716896073974 296.56026899394686 0.7275486732331855
20.776917162350813 297.83749560127166 0.728369173463391
20.782144717304227 295.3884415053377 0.7245131014901602
20.78737227225764 294.31112932080947 0.7228953208559417
20.792599827211056 292.41185601518373 0.7211427074340148
20.79782738216447 299.5454793862437 0.7296408000550592
20.803054937117885 302.50499033372773 0.7321066665756252
20.8082824920713 307.69625282327576 0.7374791753728097
20.813510047024714 307.8443472252567 0.7373984450678037
20.81873760197813 307.4093278012085 0.7380027528131573
20.823965156931543 304.2381426998869 0.7339436329377097
20.829192711884957 304.024534482452 0.733818293653509
20.83442026683837 306.42881768258974 0.7363905610377786
20.839647821791786 306.91474193743977 0.7366307652507684
20.8448753767452 307.6969831123961 0.7376988618531057
20.850102931698615 308.65253237886805 0.7388726763667565
20.85533048665203 309.24729017497344 0.7404238324676012
20.860558041605444 306.9590845750601 0.7391488086854724
20.865785596558858 305.21879960709407 0.7370812110426367
20.871013151512273 303.2700264994742 0.73388259696326
20.876240706465687 303.86229091559585 0.7331828764680463
20.8814682614191 305.08304742984757 0.7347484860750227
20.886695816372516 304.23022930800573 0.7344209376991506
20.89192337132593 305.5298773512641 0.7368484179528227
20.897150926279345 304.4475681664564 0.7357234647490972
20.90237848123276 305.0301491200005 0.7364130585318378
20.907606036186174 302.6321905960807 0.7329594230692346
20.912833591139588 301.8468871746318 0.7316268993574532
20.918061146093002 298.6221395158317 0.7273027589426712
20.923288701046417 296.5517288776017 0.7243045270522267
20.92851625599983 293.30536275541107 0.7207891217606862
20.933743810953246 292.91257588165155 0.7216525467629707
20.93897136590666 294.7469367291532 0.7243134672418345
20.944198920860075 296.9319012511536 0.7266529433796601
20.94942647581349 299.16927314884305 0.7286689768395441
20.954654030766903 296.57644849357615 0.7254474006173497
20.959881585720318 293.3231906695435 0.7222391884651836
20.965109140673732 291.59453933654635 0.7197640055626549
20.970336695627147 292.6980233036079 0.7208056632296503
20.97556425058056 293.1861958764191 0.7216241165194763
20.980791805533975 291.9753344775049 0.7195199434996823
20.98601936048739 290.1198856076127 0.7173241293652279
20.991246915440804 288.84606768621416 0.7156194356713655
20.99647447039422 285.275907467016 0.7117727858929761
21.001702025347633 280.9834852289359 0.7072212003435068
21.006929580301048 279.19836748786594 0.704100600967152
21.012157135254462 277.9736264136116 0.7023869639134755
21.017384690207876 275.445500346627 0.6986714525233281
21.02261224516129 274.03060365177845 0.6976259727505414
21.027839800114705 275.7874470240472 0.7016354386939629
21.03306735506812 274.8690038848793 0.7004431998189952
21.038294910021534 274.94715692632695 0.6999565631903916
21.04352246497495 273.14220538402117 0.6954954986513722
21.048750019928363 273.7769574893152 0.6973043930868673
21.053977574881777 272.02564940663103 0.6953235846990004
21.059205129835192 275.31090264575613 0.6996053563614233
21.064432684788606 280.0852911826486 0.704630268494812
21.06966023974202 282.4827059529248 0.7078532489838033
21.074887794695435 281.9100150589122 0.7075460316537516
21.08011534964885 278.0942094789815 0.7037606815449928
21.085342904602264 274.6530136367887 0.6993056992602794
21.09057045955568 275.4473036400044 0.7002060687418312
21.095798014509093 276.6725588228052 0.7014197035788108
21.101025569462507 277.1634321240255 0.7003397175697974
21.10625312441592 274.77240484212155 0.6966626240326665
21.111480679369336 273.38231724912686 0.6952985804549074
21.11670823432275 271.9188853363671 0.6945839666469454
21.121935789276165 271.78244686810746 0.6949094954064897
21.12716334422958 270.69048295138737 0.6923180803176917
21.132390899182994 270.56924341235606 0.6916408429357512
21.13761845413641 272.325626403272 0.694251625496883
21.142846009089823 271.79860713805965 0.6943549308868674
21.148073564043237 271.1780717032954 0.692872155851419
21.15330111899665 269.4555678140359 0.6888805904668139
21.158528673950066 271.4454035413354 0.6902628326383499
21.16375622890348 273.2128012080924 0.6919354882860097
21.168983783856895 274.1355041894489 0.6922608668181252
21.17421133881031 273.8947342961245 0.6916859777089476
21.179438893763724 273.0513031425864 0.6910905316772852
21.184666448717138 270.3260697719263 0.688713817445321
21.189894003670553 270.35840109184267 0.6889911546866688
21.195121558623967 267.808117698418 0.6846081469659888
21.20034911357738 270.5939097700965 0.6875051449846077
21.205576668530796 269.3792575114329 0.6851068792340278
21.21080422348421 268.5916390469137 0.6841057953081231
21.216031778437625 269.6923752385192 0.6854110270707668
21.22125933339104 271.4533672342357 0.6881668616675831
21.226486888344454 271.07433542169304 0.6871159016132576
21.231714443297868 269.0860196399951 0.6846010622845036
21.236941998251282 268.35228381779336 0.6816508207098155
21.242169553204697 269.27459726385604 0.6830342586499455
21.24739710815811 269.2521434766337 0.6823793146429986
21.252624663111526 269.682143489014 0.6837295194489456
21.25785221806494 274.02999957598126 0.6884732397143756
21.263079773018355 273.118666916039 0.6878054165026175
21.26830732797177 271.1313827583152 0.6860838095804599
21.273534882925183 267.05118664630976 0.680926382639743
21.278762437878598 264.5664357535007 0.6774152582161906
21.283989992832012 264.83966835763687 0.6844796472374536
21.289217547785427 266.5773395589883 0.6974476821651507
21.29444510273884 266.6445857116623 0.7046517956022474
21.299672657692255 266.6450082544893 0.7100584026141499
21.30490021264567 269.5907856623912 0.7183724795101121
21.310127767599084 273.3102628171344 0.7267420176450918
21.3153553225525 274.0613000418039 0.7319757436615507
21.320582877505913 271.82459240129947 0.7323384977361588
21.325810432459328 269.01197041485125 0.7310841987295045
21.331037987412742 268.5783653430138 0.7335304009089934
21.336265542366156 268.0334340057989 0.7366623905542209
21.34149309731957 264.7614486767175 0.7354662309213942
21.346720652272985 263.0005803818289 0.7344927263837789
21.3519482072264 259.78035667043935 0.7313844256228967
21.357175762179814 261.598937510448 0.7356151426179592
21.36240331713323 260.83627045135347 0.7369388380496319
21.367630872086643 262.80468635603575 0.7424363793411995
21.372858427040057 262.5739157642426 0.7440942761088777
21.378085981993472 262.936512278062 0.7464308025152057
21.383313536946886 262.26728759783754 0.747145427224447
21.3885410919003 260.641437866926 0.7478506957409023
21.393768646853715 261.8980469332298 0.7520198242083036
21.39899620180713 260.84597538138803 0.753672010214626
21.404223756760544 263.17830656290255 0.75749287542772
21.40945131171396 262.39074591695913 0.7580140626501446
21.414678866667373 264.34264692053324 0.7626712802075781
21.419906421620787 265.10410810202376 0.766266224995842
21.4251339765742 264.8373719570333 0.7689618318486156
21.430361531527616 262.6860665315037 0.7666813934511122
21.43558908648103 261.59113974274504 0.7664352745209501
21.440816641434445 260.41864658267895 0.7663878722307789
21.44604419638786 263.964516002838 0.7743494220347082
21.451271751341274 265.9693026775922 0.7795645309158785
21.45649930629469 270.4518724853237 0.7869961660498848
21.461726861248103 271.69449572517607 0.7895765182032783
21.466954416201517 272.07005942932534 0.7918642941889649
21.47218197115493 269.0584979051725 0.7907627742086889
21.477409526108346 267.3222796939161 0.7906932339406331
21.48263708106176 267.4514402814539 0.7927933576541132
21.487864636015175 268.7075314357998 0.7966843241232217
21.49309219096859 266.09733502539154 0.7946442547404697
21.498319745922004 263.59792363851545 0.7918088062162152
21.503547300875418 263.95937714482596 0.7944932609203178
21.508774855828833 268.03367266468257 0.7977595046664604
21.514002410782247 270.9189031136788 0.785582018717754
21.51922996573566 273.4151919253449 0.7800372559676115
21.524457520689076 273.69170131755635 0.7730761997482433
21.52968507564249 273.6464223749221 0.7661252402678685
21.534912630595905 274.63070394087845 0.7629843507594867
21.54014018554932 276.76887105158835 0.7638421361478048
21.545367740502734 276.6246711767604 0.7615649127849589
21.550595295456148 272.9327256902873 0.7541680929103507
21.555822850409562 273.4530688623688 0.7534486543976887
21.561050405362977 274.2093199739738 0.7535070544681685
21.56627796031639 277.6045933765972 0.7561322466451019
21.571505515269806 279.3974258121505 0.7571210512533318
21.57673307022322 281.88998472663184 0.7576354885502598
21.581960625176634 284.46810119452635 0.7580733944792273
21.58718818013005 282.7948164841182 0.7542823332721945
21.592415735083463 280.8995699381869 0.7495896434056283
21.597643290036878 280.4150425860188 0.7489107375623267
21.602870844990292 280.6184526090847 0.7485268259795288
21.608098399943707 280.22096686402585 0.7468684965176053
21.61332595489712 281.53401524426954 0.7476001813135047
21.618553509850535 280.11655712960464 0.7436141940523073
21.62378106480395 280.452049799852 0.7446689570512662
21.629008619757364 279.4595076502596 0.7420896996336166
21.63423617471078 282.94362394528446 0.7461238407269921
21.639463729664193 283.61472631371834 0.7456613411791548
21.644691284617608 287.55844059388886 0.7491542474808651
21.649918839571022 286.8046545455605 0.7461832773571151
21.655146394524436 284.7145484645566 0.7424873666224177
21.66037394947785 284.0233630958006 0.7408091661948233
21.665601504431265 283.54085695940665 0.7409676790651274
21.67082905938468 285.6147705204212 0.7431850535117607
21.676056614338094 287.38300372985674 0.7452047438470247
21.68128416929151 287.3788817020594 0.7444765628684228
21.686511724244923 289.80809538604205 0.7464739110616095
21.691739279198337 292.0935473650722 0.7478114937619489
21.696966834151752 291.44380871457673 0.7454602924417617
21.702194389105166 293.47480485636584 0.7472513499919657
21.70742194405858 292.10620037043515 0.7452647045394877
21.712649499011995 293.93949411752084 0.7484629514858644
21.71787705396541 293.7924535325651 0.748343062440156
21.723104608918824 296.1047060803487 0.7511979565558902
21.72833216387224 295.8033293029245 0.7492691351241212
21.733559718825653 292.637108509204 0.7445450995551891
21.738787273779067 293.66820396887005 0.7448848255735558
21.74401482873248 296.5196104321672 0.7487807723513134
21.749242383685896 301.13317338128803 0.7545505298844094
21.75446993863931 306.51848025270743 0.7618184779775117
21.759697493592725 309.15114530162714 0.7657070294439327
21.76492504854614 308.14411893269465 0.7631379983497979
21.770152603499554 305.04904661262924 0.7590590443418369
21.77538015845297 301.8765535301405 0.7543911390574395
21.780607713406383 306.42352745376377 0.7604584972559755
21.785835268359797 311.1084042607826 0.7658572229357457
21.79106282331321 311.9094539107287 0.7660272451554123
21.796290378266626 314.00775041078657 0.7686380232179272
21.80151793322004 316.08766740715276 0.7707326648694396
21.806745488173455 318.65735509106753 0.7733386403613355
21.81197304312687 319.2754429900189 0.7735299388957155
21.817200598080284 321.02738028885165 0.7750990768584255
21.822428153033698 325.6049496174649 0.7800076861493129
21.827655707987113 331.0169771316895 0.7869950492045457
21.832883262940527 334.5080028072238 0.7914785016912704
21.83811081789394 335.52115972480954 0.7934614410568714
21.843338372847356 334.0003462011241 0.7919564478707823
21.84856592780077 332.281152692296 0.7890091205452319
21.853793482754185 330.91058892720406 0.7857655550187651
21.8590210377076 328.39769052629464 0.7816497739029145
21.864248592661014 328.8582572158564 0.781899544367832
21.869476147614428 328.0307110733441 0.7810341567926266
21.874703702567842 327.3005488832006 0.7801743481470047
21.879931257521257 326.1189986273566 0.7788801650277639
21.88515881247467 323.9317834317415 0.7763435804935642
21.890386367428086 323.2028095013336 0.7748792946309007
21.8956139223815 318.91478226005955 0.7702932818148055
21.900841477334914 313.3801826355254 0.7632760974147687
21.90606903228833 310.91764791591874 0.7609723975966268
21.911296587241743 311.2145633863986 0.7607464728723902
21.916524142195158 311.34921020745406 0.7611628086602088
21.921751697148572 310.1682070198218 0.7596624552423752
21.926979252101987 309.1783397411791 0.7578344218557562
21.9322068070554 310.050512046448 0.7585092418353744
21.937434362008815 310.6501008087984 0.7580455538889566
21.94266191696223 313.0965107421219 0.7608035049908917
21.947889471915644 312.5578501967338 0.760170975621397
21.95311702686906 311.88989577034755 0.7595672805367802
21.958344581822473 311.01887795878554 0.7589061792012923
21.963572136775888 312.0356872197708 0.7596271188749871
21.968799691729302 310.3171066834258 0.7566448888350753
21.974027246682716 309.2873972848302 0.7542658951488697
21.97925480163613 308.3775534808867 0.7529701255872013
21.984482356589545 311.0577884001501 0.7564568484671604
21.98970991154296 309.67037514105 0.7544554590391234
21.994937466496374 306.9768058031287 0.7506162025266458
22.00016502144979 305.2807474385268 0.7488478370236061
22.005392576403203 306.8946037796928 0.7507337280261956
22.010620131356617 306.5395167297377 0.7498422772815596
22.015847686310032 309.3085509803876 0.7526626312389809
22.021075241263446 312.1273478163572 0.7552184833540743
22.02630279621686 314.8008050595475 0.7589857363093125
22.031530351170275 317.02574186104425 0.762148928479598
22.03675790612369 316.63778216137473 0.7624305740540228
22.041985461077104 318.04285222054506 0.7643828906574502
22.04721301603052 320.1374238621493 0.7662768328992502
22.052440570983933 323.73983212934075 0.7712347544296457
22.057668125937347 323.7760853697315 0.77026879504758
22.06289568089076 328.0665701711251 0.7757684624589175
22.068123235844176 328.78180010952394 0.7759377918719177
22.07335079079759 326.4991476404194 0.7729080138108585
22.078578345751005 320.2427995287363 0.7647601677813737
22.08380590070442 318.98930013231427 0.7625561224024641
22.089033455657834 319.1147432263073 0.7625167789704975
22.09426101061125 319.89774159305637 0.7636155622409613
22.099488565564663 320.23824561933156 0.7635959529587463
22.104716120518077 322.31978249303967 0.7668020462403142
22.10994367547149 323.25511952270045 0.767233876445377
22.115171230424906 322.8868907512871 0.7666695957494409
22.12039878537832 320.23295909181724 0.7629743192729234
22.125626340331735 316.26451811485384 0.7578885476990508
22.13085389528515 311.33180186292026 0.7521121409583265
22.136081450238564 309.3397741090606 0.7499308496733889
22.141309005191978 311.09479795402194 0.7526349968541899
22.146536560145393 310.43460226677627 0.7525776810724929
22.151764115098807 311.0110103388785 0.7527464788217454
22.15699167005222 308.51151720962645 0.7502227221905997
22.162219225005636 313.16471376382697 0.7555396914820874
22.16744677995905 313.8322149628239 0.7557580638198248
22.172674334912465 318.06118316326797 0.760925816849538
22.17790188986588 318.92929220505124 0.7610438395247571
22.183129444819293 315.58953139011425 0.757499747195654
22.188356999772708 310.2566726540242 0.7505430518080165
22.193584554726122 308.1884824728551 0.7485350836917862
22.198812109679537 311.1891401334234 0.7521233324892673
22.20403966463295 314.6774526149781 0.7549518641468018
22.209267219586366 315.48146838637024 0.7557890052176306
22.21449477453978 312.6769720596331 0.7524196044793302
22.219722329493194 311.078618276642 0.7509271483755793
22.22494988444661 311.4811485817075 0.7527762890163398
22.230177439400023 312.5800824043573 0.7537347587671085
22.235404994353438 311.84264878791515 0.7527406856628045
22.240632549306852 310.86921531254376 0.750500008483936
22.245860104260267 310.3783514062954 0.7492611102377662
22.25108765921368 310.49831932375065 0.7494489769451249
22.256315214167095 308.52192981193264 0.7454713450260614
22.26154276912051 306.6074429507747 0.7434062533184568
22.266770324073924 309.0175839550335 0.7464225998549213
22.27199787902734 312.25790294319023 0.7514519041997295
22.277225433980753 313.66060784784474 0.7538480818763528
22.282452988934168 311.3092156824904 0.7509154975676607
22.287680543887582 309.1383977486603 0.7472782727670303
22.292908098840996 309.51158580842514 0.7465757318891098
22.29813565379441 312.3144968175691 0.7493702582228817
22.303363208747825 311.03670760934483 0.7484930426983698
22.30859076370124 307.14161673977407 0.7438329014727523
22.313818318654654 303.8099880942408 0.7402483139077259
22.31904587360807 303.5214996789294 0.7405074289696961
22.324273428561483 302.3485231334275 0.7396583863530827
22.329500983514897 300.35887098119184 0.7377398898623547
22.334728538468312 298.24715938378927 0.7346280515222938
22.339956093421726 294.83075298813947 0.7298223194360206
22.34518364837514 294.22105984833075 0.7280091468500474
22.350411203328555 295.0696632865314 0.7293528318367993
22.35563875828197 295.51435174931026 0.7313791603012426
22.360866313235384 298.08462906095417 0.7345307255329389
22.3660938681888 299.21939267038886 0.7349177417231884
22.371321423142213 298.12072829306516 0.7320892494584624
22.376548978095627 294.28473205586823 0.7280965787797649
22.38177653304904 290.348764922798 0.7249427416279337
22.387004088002456 289.5608949163552 0.7244983362969736
22.39223164295587 292.11553401989045 0.7269826842391043
22.397459197909285 292.93939375962486 0.7269799818682118
22.4026867528627 293.9288281904137 0.728173625047894
22.407914307816114 293.33748866310856 0.7280209561817211
22.41314186276953 292.48698275678265 0.7264848783462154
22.418369417722943 292.5351964301701 0.7259503104549674
22.423596972676357 288.17086471447664 0.7205076402052318
22.42882452762977 285.2001755427365 0.7175108703356232
22.434052082583186 283.3503929160149 0.7164033290468144
22.4392796375366 283.51330564810314 0.716307469315897
22.444507192490015 283.9327955481931 0.7163770097193712
22.44973474744343 281.3575369263169 0.7127066603446031
22.454962302396844 277.63229895558305 0.7071891691855613
22.460189857350258 278.07100375211553 0.7073666395697067
22.465417412303673 279.81520682182173 0.7101187054358903
22.470644967257087 280.81910604031685 0.7104330770095328
22.4758725222105 279.5909346613961 0.7093573829933625
22.481100077163916 281.09289134933636 0.712142595970328
22.48632763211733 288.13123815358983 0.7219916160227662
22.491555187070745 287.4747681407217 0.7215427380591237
22.49678274202416 283.0812458454075 0.7144033643577489
22.502010296977573 279.7985049378245 0.7098378099089281
22.507237851930988 276.6553749710122 0.7061978781947134
22.512465406884402 276.5115369563886 0.7059956416917366
22.517692961837817 275.8512599599511 0.7051981095577973
22.52292051679123 276.68798284420456 0.7052277024597052
22.528148071744646 279.23940283717326 0.7098693056251095
22.53337562669806 277.4637698987611 0.7073710416649387
22.538603181651474 275.255102380795 0.7056559388009106
22.54383073660489 273.1705235269745 0.7019299726565796
22.549058291558303 276.88342563354985 0.7066768171486548
22.554285846511718 279.2584223325631 0.7088466939399931
22.559513401465132 280.07961043987984 0.7085756361094656
22.564740956418547 276.95778633691685 0.7043378507353334
22.56996851137196 276.1455085199839 0.7033329823999388
22.575196066325375 277.985688903966 0.7068003701275587
22.58042362127879 276.32328670211365 0.7049486033918989
22.585651176232204 272.4468086391158 0.6999014043471732
22.59087873118562 270.76496340499045 0.6976525377807486
22.596106286139033 271.37931046922694 0.69850344182788
22.601333841092448 270.4767677040485 0.6976658777785203
22.606561396045862 271.7857806609572 0.699282802604077
22.611788950999276 270.250406868025 0.6977515622340803
22.61701650595269 271.43955571522105 0.6989243380213847
22.622244060906105 272.2847585720933 0.69933187052128
22.62747161585952 273.5383787284383 0.6998620312718529
22.632699170812934 275.04980018534593 0.7018954938472561
22.63792672576635 275.8831714004077 0.7037656716533512
22.643154280719763 274.7192800369648 0.7025774363479982
22.648381835673177 275.65623196441976 0.7041256641604232
22.653609390626592 272.6188670873754 0.6991131899647659
22.658836945580006 269.9592206516728 0.6957184795752424
22.66406450053342 268.1420132875665 0.6933635349272264
22.669292055486835 271.8560222441916 0.6980931302902764
22.67451961044025 273.9864052521039 0.7014280739129795
22.679747165393664 277.03546681022965 0.7052902861014148
22.68497472034708 275.10658756920924 0.7032115351032785
22.690202275300493 274.0241699246646 0.701304122806985
22.695429830253907 273.56468297456723 0.7004322868052509
22.70065738520732 273.46113818556427 0.7003623559234079
22.705884940160736 273.2124277856103 0.70003877463423
22.71111249511415 275.7843189491943 0.7033166128796627
22.716340050067565 279.5380597389392 0.7074012237177111
22.72156760502098 283.00020836295687 0.7105678742818028
22.726795159974394 281.81312651956034 0.708815769117647
22.73202271492781 282.7745598817394 0.7103436363332349
22.737250269881223 280.99624205905366 0.708655716303254
22.742477824834637 282.10387654798694 0.710120715315584
22.74770537978805 283.02594159655035 0.7114511475848981
22.752932934741466 287.84039023689854 0.7175183127152601
22.75816048969488 288.9512276998513 0.71786159830319
22.763388044648295 289.0933232736003 0.7178712642699321
22.76861559960171 287.5515948789058 0.7155936737178341
22.773843154555124 288.67660499980326 0.7172544556334732
22.779070709508538 290.06391159464476 0.7192154265601451
22.784298264461952 291.9874046956196 0.721765142620255
22.789525819415367 291.5974426395206 0.7219606031302369
22.79475337436878 291.8131829866871 0.7211311505329756
22.799980929322196 292.68772205756966 0.7208514813698613
22.80520848427561 293.37744916048996 0.7213720354705544
22.810436039229025 293.4538266156054 0.7217195217976069
22.81566359418244 293.6708182987443 0.7225995157184537
22.820891149135853 293.31017001761006 0.7214110724640973
22.826118704089268 290.3990761037195 0.7174070127601114
22.831346259042682 287.7224618154449 0.7148906779982398
22.836573813996097 287.60511870428513 0.7155287903572787
22.84180136894951 292.48578828211095 0.7220406337837694
22.847028923902926 293.6150185563072 0.7223261381640097
22.85225647885634 294.98639871949155 0.7224206455901881
22.857484033809754 297.0152096802818 0.7245814351750441
22.86271158876317 297.6383791509754 0.725449956449242
22.867939143716583 296.9678438724284 0.7246999654166235
22.873166698669998 294.5705190408669 0.7218886678614972
22.878394253623412 295.0317771079166 0.7217150025132049
22.883621808576827 296.50134158203286 0.7246074207750898
22.88884936353024 292.625561956391 0.7207974732305588
22.894076918483655 291.95012771711095 0.7207028188432217
22.89930447343707 290.77328613738393 0.7190117033481346
22.904532028390484 292.3727141705618 0.7205244314212712
22.9097595833439 289.9479076774567 0.7169213058942575
22.914987138297313 285.7114087619183 0.7109731131719993
22.920214693250728 286.76906903312187 0.712423937135258
22.925442248204142 288.3823145741645 0.7139709101168726
22.930669803157556 290.44760046427723 0.7158895421887003
22.93589735811097 289.15821610636846 0.714339393612665
22.941124913064385 290.97405651087416 0.7172499749538803
22.9463524680178 291.56556618220594 0.718613839464922
22.951580022971214 290.31013932528197 0.7171902199622313
22.95680757792463 288.3973895061816 0.7148528724757589
22.962035132878043 289.04044278573474 0.7162764009996757
22.967262687831457 289.5551881418979 0.7167735388503232
22.972490242784872 290.2310368122435 0.7175411085317189
22.977717797738286 288.07453384958563 0.7146446234681492
22.9829453526917 286.5655863220942 0.7125288749244585
22.988172907645115 287.18775081932483 0.7123490639182464
22.99340046259853 290.8077452348928 0.7154233765979169
22.998628017551944 288.2584340172631 0.7133603175140704
23.00385557250536 285.9805043591957 0.710727495866372
23.009083127458773 285.6390276705738 0.7114186382553997
23.014310682412187 287.4910306818133 0.7134680339788556
23.0195382373656 288.73324574777337 0.7140813587568999
23.024765792319016 289.4885555629258 0.7143835514226617
23.02999334727243 288.5254843234581 0.7137997458893242
23.035220902225845 287.66351304845165 0.7135812599411749
23.04044845717926 287.5615746091902 0.7138559051505255
23.045676012132674 285.56873865923296 0.7101705358778901
23.05090356708609 283.56091849750004 0.7072667275217351
23.056131122039503 284.2139738493571 0.7070957680784752
23.061358676992917 286.05470726861483 0.7092943447443212
23.06658623194633 285.8277963842824 0.7098056852809034
23.071813786899746 281.28727904556365 0.70406691296548
23.07704134185316 281.8653068932347 0.7058076487946875
23.082268896806575 281.1387054475635 0.7043015111043375
23.08749645175999 282.13785889232025 0.705831844763568
23.092724006713404 283.5101812422978 0.7080413181594802
23.097951561666818 286.3335756816653 0.7110128770330567
23.103179116620232 287.6067101177848 0.7128308110027932
23.108406671573647 289.1785699896411 0.7150490319350439
23.11363422652706 286.2937549556723 0.7112460103288939
23.118861781480476 284.68290942614396 0.7085307812004051
23.12408933643389 282.0945517938678 0.70438772871258
23.129316891387305 283.9748373753656 0.707123906272088
23.13454444634072 286.33099776679865 0.709978563151363
23.139772001294133 288.1560728698595 0.7118825615372624
23.144999556247548 288.5468232015901 0.7124357964702606
23.150227111200962 290.4610041867813 0.7137963458443988
23.155454666154377 291.8064613219603 0.7161309863908336
23.16068222110779 290.99873814471357 0.7147588803459299
23.165909776061206 290.09200017962286 0.7140559922717564
23.17113733101462 291.49538162675213 0.7157345822434626
23.176364885968034 291.85189932806696 0.7152436384283106
23.18159244092145 289.545326582007 0.71295310340978
23.186819995874863 285.774353215 0.7084664107721844
23.192047550828278 286.00073802632164 0.7094123317775363
23.197275105781692 286.3075767362969 0.7094461278598058
23.202502660735107 287.4747523434061 0.7107615974341974
23.20773021568852 289.29596360998966 0.7128500578936455
23.212957770641935 288.7747303074728 0.7124483689506577
23.21818532559535 287.2556986568771 0.7106449771518693
23.223412880548764 286.5789910617268 0.7101791858676716
23.22864043550218 289.8237264001647 0.7137808369094314
23.233867990455593 289.3762952729769 0.7136635252812027
23.239095545409008 289.6851947487126 0.7129312598444091
23.244323100362422 289.228835521468 0.7124830303431535
23.249550655315836 292.46517835101076 0.7163964261405156
23.25477821026925 291.1232473778139 0.7143214276059127
23.260005765222665 290.65641829364876 0.7139845906095968
23.26523332017608 286.9467206693461 0.7084445210821774
23.270460875129494 288.79790453088515 0.7111543753869202
23.27568843008291 292.59860590154057 0.7152897526601509
23.280915985036323 293.09111800415366 0.7156281168358894
23.286143539989737 292.54823653619377 0.7161734474225793
23.291371094943152 292.07327603853724 0.715794295299074
23.296598649896566 291.46678346399216 0.7153764118964155
23.30182620484998 293.40394504296574 0.7167834999138546
23.307053759803395 292.819800423345 0.715540344843784
23.31228131475681 293.50740450432056 0.716653907503959
23.317508869710224 289.6328895538357 0.7114941203592516
23.32273642466364 288.801029360302 0.7103190460530644
23.327963979617053 288.2151819777053 0.7096696304702432
23.333191534570467 288.10589306793236 0.7104783626129899
23.33841908952388 288.09083724130613 0.711372192319978
23.343646644477296 288.34194248274434 0.7111993756976762
23.34887419943071 288.3399578539046 0.7106111618471448
23.354101754384125 291.8689143871236 0.7146831997046827
23.35932930933754 294.6612810700657 0.7179062327920492
23.364556864290954 296.60295822042275 0.7204116211199043
23.369784419244368 296.5377874882423 0.7199600443840536
23.375011974197783 295.8987815777854 0.7187678213222738
23.380239529151197 294.63892239370114 0.7172120900159582
23.38546708410461 291.83732317159945 0.7141169005594604
23.390694639058026 292.60126405836934 0.7154750819882298
23.39592219401144 292.16399400335985 0.7145985170498818
23.401149748964855 289.42658643442513 0.7111220649140115
23.40637730391827 285.52416503453145 0.7064017305213991
23.411604858871684 284.52848902029695 0.7054867448308847
23.416832413825098 287.56807203146155 0.7097103014798485
23.422059968778512 288.9697813652416 0.7121181304896851
23.427287523731927 287.0300053056329 0.7103886465989265
23.43251507868534 286.4286118204415 0.7095244723365265
23.437742633638756 284.71331768524414 0.7061583794092405
23.44297018859217 287.1407330793234 0.708862358368828
23.448197743545585 288.18891925839966 0.7100586105635757
23.453425298499 288.6026783886369 0.71020244507999
23.458652853452413 286.2947057972426 0.707898357833609
23.463880408405828 287.96891755178524 0.7103800390343274
23.469107963359242 288.66388502485205 0.7104661856103696
23.474335518312657 289.344580449933 0.7099205607753264
23.47956307326607 290.5394844839051 0.7114415108560431
23.484790628219486 289.8584904941471 0.710520120438148
23.4900181831729 288.30351948783186 0.7090012321893994
23.495245738126314 287.8555566668895 0.7081706997072411
23.50047329307973 291.4704344107129 0.7124253709114368
23.505700848033143 294.3838681972294 0.7164642205862936
23.510928402986558 293.4309958352414 0.7159445715292679
23.516155957939972 290.4385326140238 0.7123570541675011
23.521383512893387 286.69992976197585 0.7071317289838059
23.5266110678468 284.80198860389316 0.7039707306051868
23.531838622800215 288.7090994329768 0.7083408851701224
23.53706617775363 292.32657749929234 0.7120185970032035
23.542293732707044 296.0439795225168 0.7160530598077042
23.54752128766046 299.29085195810734 0.7197767009991433
23.552748842613873 301.4125606604219 0.7223883115743562
23.557976397567288 303.4415288842895 0.7248771363363221
23.563203952520702 299.4120155497978 0.7209618469665439
23.568431507474116 300.2743815334488 0.7208702931297307
23.57365906242753 299.34657574542234 0.7194994308530257
23.578886617380945 299.9645595727438 0.7191259109242887
23.58411417233436 300.25799395180854 0.7197531446952417
23.589341727287774 301.08973420378885 0.7204511324424783
23.59456928224119 302.22893190093106 0.7213858255770013
23.599796837194603 304.07210513599 0.7231597509858325
23.605024392148017 302.01967323376425 0.7197861173947745
23.610251947101432 299.79158149245075 0.7165691930213531
23.615479502054846 298.9990860669191 0.7155609182064738
23.62070705700826 299.57501411036327 0.7159078216845592
23.625934611961675 300.3853311488617 0.7166666593240189
23.63116216691509 297.74310619759854 0.7133754293864745
23.636389721868504 297.92009943899706 0.7139964240982382
23.64161727682192 294.8289577365877 0.7101182916193967
23.646844831775333 293.2074976706148 0.7071565953899593
23.652072386728747 291.3066213884209 0.7045125500356183
23.65729994168216 295.41361153156885 0.7091295859134509
23.662527496635576 298.7771306997536 0.7128681619527294
23.66775505158899 300.9455662434783 0.7152057614241469
23.672982606542405 300.4200609175325 0.7144557866874296
23.67821016149582 300.14416247260573 0.7142613032307169
23.683437716449234 299.9991787148663 0.7145145099029798
23.688665271402648 299.82703686613524 0.7142711743801392
23.693892826356063 302.00799911820405 0.7163106587412396
23.699120381309477 302.6366651894247 0.7155244071390838
23.70434793626289 305.17975267281304 0.7177800104045051
23.709575491216306 305.9497707649445 0.7185046435209409
23.71480304616972 306.6272190762702 0.7203719292822561
23.720030601123135 307.3277702397235 0.7212070506300956
23.72525815607655 306.3201462126978 0.7192534264075494
23.730485711029964 304.55458868786997 0.7161112716560356
23.735713265983378 300.7933401315351 0.7110042255577015
23.740940820936792 298.2531660834954 0.7084882436973836
23.746168375890207 301.3362924125052 0.7119018602718936
23.75139593084362 303.50959008188113 0.7141025416483584
23.756623485797036 304.0469604289753 0.7141917539829218
23.76185104075045 302.7864104281659 0.7133816489725122
23.767078595703865 299.10857300886926 0.7090566405960648
23.77230615065728 299.3428013711753 0.7095848146469392
23.777533705610693 300.85590220981663 0.7109989435382749
23.782761260564108 304.80506098946756 0.7154803206283
23.787988815517522 309.441432278254 0.7197111320809918
23.793216370470937 307.8653901515578 0.7170073309985018
23.79844392542435 307.31582645718225 0.7163583570009876
23.803671480377766 306.2024434287856 0.7144942023384536
23.80889903533118 308.01855179551154 0.7161023858246182
23.814126590284594 308.84564592435794 0.7160586511200349
23.81935414523801 309.034444663527 0.7166760816742372
23.824581700191423 306.7050657505431 0.7136013283411154
23.829809255144838 306.20393938460825 0.7130749610252042
23.835036810098252 307.6833912100324 0.7145895847692412
23.840264365051667 312.6555498722731 0.7203956347695891
23.84549192000508 314.7590385614227 0.7235888655228109
23.850719474958495 314.7977431377891 0.7221467768334731
23.85594702991191 312.01396780204936 0.7190311134676395
23.861174584865324 313.88597101912814 0.7202369859044525
23.86640213981874 316.37818318324537 0.7224878829458018
23.871629694772153 317.10091323621003 0.7222307384487724
23.876857249725568 315.82721546713645 0.7203098134572216
23.882084804678982 314.5139033468219 0.719292144572982
23.887312359632396 313.69924070509416 0.7180479489716498
23.89253991458581 315.03365564634845 0.7189435272913859
23.897767469539225 313.2153259083036 0.7166905049041292
23.90299502449264 310.57694683011914 0.7128950063005579
23.908222579446054 308.5699269207606 0.7114670805524977
23.91345013439947 310.62947382368327 0.7144792842507165
23.918677689352883 309.42442714872766 0.7133712884659892
23.923905244306297 310.3965637651435 0.7144543256824645
23.929132799259712 309.4626229247083 0.712848965343543
23.934360354213126 309.0235557845056 0.7129267293509253
23.93958790916654 310.00904304629506 0.7141333087924632
23.944815464119955 308.0283665265818 0.7116585557066587
23.95004301907337 307.794541034909 0.7114189779603978
23.955270574026784 309.29294700310044 0.7136180304968075
23.9604981289802 309.39542492524464 0.7144879356501218
23.965725683933613 309.302692648933 0.7133891986246438
23.970953238887027 304.57917449064587 0.7077950910558435
23.97618079384044 305.56880847092543 0.7093312206990607
23.981408348793856 307.0182361344789 0.7105460431872169
23.98663590374727 309.84619115488493 0.7127622230064198
23.991863458700685 312.84350453058903 0.7154420615305357
23.9970910136541 313.685019645938 0.7170380555579076
24.002318568607514 312.13610256192845 0.716023269611656
24.007546123560928 307.4379607527046 0.7106442130360249
24.012773678514343 305.8268656697288 0.7091657989814142
24.018001233467757 310.0388178087228 0.7144161268038786
24.02322878842117 313.5591031720653 0.7192821939225003
24.028456343374586 312.2539616016847 0.7166500731188827
24.033683898328 309.1325431780886 0.7112007249961512
24.038911453281415 306.94130023279524 0.7091146704703069
24.04413900823483 308.39618945416083 0.7106994210323481
24.049366563188244 307.1613108666498 0.7113361941378852
24.054594118141658 311.5594266357012 0.715820551545281
24.059821673095072 310.2534532560598 0.7134033285496885
24.065049228048487 308.26089593906914 0.7105758842887202
24.0702767830019 306.07486655585586 0.7207122109895782
24.075504337955316 307.7704147181285 0.732407397938971
24.08073189290873 308.68503926651914 0.7393811766574061
24.085959447862145 308.6643904424023 0.7445769589431661
24.09118700281556 308.7299814069329 0.7493794837804155
24.096414557768973 307.9697897987463 0.7536262382798322
24.101642112722388 309.24836598607607 0.760202930029414
24.106869667675802 309.4939420940097 0.7649785688302887
24.112097222629217 310.1237530702072 0.7705175072589856
24.11732477758263 310.02113301475464 0.7734721460279615
24.122552332536046 307.5547395631099 0.7739475036069562
24.12777988748946 307.47218362162135 0.7763721059469795
24.133007442442874 308.3359046895132 0.7818875743415025
24.13823499739629 312.08025068439883 0.7898264594946074
24.143462552349703 313.4495726802596 0.795734873235051
24.148690107303118 313.4784191438359 0.7983173827151504
24.153917662256532 309.235495819261 0.7955629619031017
24.159145217209947 305.84585435253814 0.7923932157660623
24.16437277216336 304.6553730039548 0.7934448639378442
24.169600327116775 307.585900207505 0.7996042627848163
24.17482788207019 307.85794039265727 0.8037329953463764
24.180055437023604 310.03085681949295 0.8099265932015369
24.18528299197702 308.4964935062373 0.8107291077015306
24.190510546930433 308.8558581195453 0.8135718009742625
24.195738101883848 306.72015407193965 0.8133392996185272
24.200965656837262 307.274629355108 0.8175921574296436
24.206193211790676 307.87014860376286 0.8216290611146811
24.21142076674409 308.942371387313 0.8256761786899107
24.216648321697505 308.74158611786606 0.827386403127973
24.22187587665092 307.66935289281264 0.8287337985840099
24.227103431604334 304.20418946367244 0.8262724643322162
24.23233098655775 299.9178726638959 0.8221275580005173
24.237558541511163 300.8400052407368 0.8264860347705122
24.242786096464577 303.9650565507797 0.8333388532232427
24.248013651417992 308.6487934125796 0.8438442629961286
24.253241206371406 306.77580610364015 0.8427067936864834
24.25846876132482 305.1022362266368 0.8424704111255751
24.263696316278235 300.7717954808191 0.8383173901803442
24.26892387123165 296.0237412474186 0.8338701548449851
24.274151426185064 294.404283462659 0.8329872288571358
24.27937898113848 295.5891661622659 0.8363781570198671
24.284606536091893 299.83759706077103 0.8443531098498095
24.289834091045307 299.03615615447796 0.8459507961205184
24.29506164599872 297.4766802458449 0.8466837291521444
24.300289200952136 298.94322666433817 0.8509615016664341
24.30551675590555 300.2748417448625 0.8546682581434993
24.310744310858965 300.80749562988353 0.856328636577044
24.31597186581238 298.80615100058037 0.8556534966164748
24.321199420765794 295.7923765679507 0.8530507104914312
24.326426975719208 295.58332848699115 0.8552510082913689
24.331654530672623 296.4988797606623 0.8590418593226571
24.336882085626037 301.7401187330881 0.8684473987972383
24.34210964057945 302.4840849920392 0.8707371813144282
24.347337195532866 299.44308137466237 0.8681449274861346
24.35256475048628 294.2996206170901 0.8639816941181591
24.357792305439695 293.2188234315079 0.8664734951725798
24.36301986039311 292.8205658910387 0.8691737724195088
24.368247415346524 295.14020230862064 0.8733084536878322
24.373474970299938 297.18625329557017 0.877395931132198
24.378702525253352 298.14379172916523 0.8801722229006615
24.383930080206767 298.45322812392624 0.8823579602538416
24.38915763516018 299.5883275646207 0.8856358223792332
24.394385190113596 301.85822201038167 0.8911966471876126
24.39961274506701 299.17753957069766 0.8891196473729531
24.404840300020425 297.63224480946025 0.8889235764863255
24.41006785497384 298.51334952578793 0.8927276827933942
24.415295409927253 301.14483729697815 0.9000771923234522
24.420522964880668 301.6548785680686 0.9046342281259934
24.425750519834082 301.6745362232253 0.9059901976449645
24.430978074787497 301.9640293768748 0.9068062053121316
24.43620562974091 302.1139082066611 0.9072209424257379
24.441433184694326 299.96358955804186 0.9063856963891765
24.44666073964774 301.22602939313117 0.9121106698439991
24.451888294601154 302.5617566332073 0.9177521511988714
24.45711584955457 305.62227206758547 0.9246497406352653
24.462343404507983 306.15531039620873 0.9270412390805505
24.467570959461398 306.1760574294865 0.9291487125529877
24.472798514414812 306.8401546397949 0.9319270000594461
24.478026069368227 306.04660009081954 0.9338273910619065
24.48325362432164 304.74254557059464 0.9333777754594668
24.488481179275055 301.7423630789657 0.9312302457161632
24.49370873422847 302.2623181754974 0.9339016200412535
24.498936289181884 305.53826509065055 0.9422564930591739
24.5041638441353 303.00272457600545 0.9412343790677878
24.509391399088713 301.89654937565894 0.9418554002399123
24.514618954042128 298.6031085480992 0.9387493373343869
24.519846508995542 301.8220998773643 0.9458846734324121
24.525074063948956 303.2606562832097 0.9506983126024995
24.53030161890237 304.5877071829754 0.9555787942694902
24.535529173855785 306.7046964949975 0.9615728791444503
24.5407567288092 306.9471006821983 0.964892450278184
24.545984283762614 306.5701983424819 0.9661549747436866
24.55121183871603 306.9423697497031 0.9685897476044268
24.556439393669443 309.94433699918466 0.9736444032597907
24.561666948622857 315.9408487469397 0.9842409657349204
24.566894503576272 317.2685717834698 0.9884993811207806
24.572122058529686 314.4325557565427 0.9867656706781777
24.5773496134831 311.1761501662529 0.9845629960846339
24.582577168436515 306.9221408039454 0.9810436871668206
24.58780472338993 307.98571728159743 0.9878868782713791
24.593032278343344 305.71459229504234 0.9879919056933787
24.59825983329676 309.04498643209934 0.9955974310248383
24.603487388250173 307.2794805355935 0.9940352483808303
24.608714943203587 307.5060941876162 0.9973850329835088
24.613942498157 306.3042815253324 0.9983135759942996
24.619170053110416 302.66309826263546 0.9928990714939749
24.62439760806383 300.14263154603765 0.9914811652036118
24.629625163017245 299.1556037503951 0.9919614564970746
24.63485271797066 302.28949332442795 1.000048720143556
24.640080272924074 299.9881713580375 0.998200627087743
24.645307827877488 298.9267704366554 0.9974787124008382
24.650535382830903 296.84723498916003 0.9965059679914887
24.655762937784317 298.0680459396229 1.000634488085695
24.66099049273773 299.6727430484686 1.0066162133387466
24.666218047691146 301.1823346643774 1.0138637524344971
24.67144560264456 301.3698938560599 1.018264200626238
24.676673157597975 301.0554920522757 1.0223965886305506
24.68190071255139 301.6135760283054 1.0251614504764406
24.687128267504804 300.23166722820406 1.0232749574435378
24.692355822458218 299.65809140976535 1.0213634777265432
24.697583377411632 299.21273138126975 1.0212934628637138
24.702810932365047 298.2054192923747 1.0230976839103307
24.70803848731846 299.98611480224275 1.0298326766145283
24.713266042271876 296.11389129753877 1.027134838158266
24.71849359722529 301.249941866917 1.0394073713151355
24.723721152178705 301.989907208524 1.0432936744506893
24.72894870713212 306.96396168732053 1.0542432938285489
24.734176262085533 302.8746911874597 1.0483038154043047
24.739403817038948 303.41242799913647 1.0505803938074272
24.744631371992362 304.4408454403768 1.0545999813572122
24.749858926945777 308.76565418318484 1.0642958749672813
24.75508648189919 303.0491956797782 1.0584665044968309
24.760314036852606 298.9322107618962 1.0549273244657147
24.76554159180602 295.16222222164015 1.0510759097883402
24.770769146759434 295.8236012393478 1.0538635877546105
24.77599670171285 299.95937590402656 1.065228944921543
24.781224256666263 297.1938825501601 1.0636542503273412
24.786451811619678 302.10828953721636 1.0771701698068539
24.791679366573092 298.2604986065316 1.0715771496283242
24.796906921526507 298.5839318982887 1.0742537868838522
24.80213447647992 298.17217577428016 1.0763154633159704
24.807362031433335 298.40343464088653 1.0799990683931526
24.81258958638675 299.6339887033124 1.086106732002187
24.817817141340164 298.4504739494717 1.088363557068901
24.82304469629358 295.8728101401885 1.0860515241786508
24.828272251246993 293.269293257805 1.0831288841191342
24.833499806200408 291.3769072454264 1.0790844063665548
24.838727361153822 290.4688076603239 1.0797172547783522
24.843954916107236 291.4751817315794 1.0842982653170221
24.84918247106065 295.9806150951354 1.096532569768464
24.854410026014065 294.7680589832844 1.0974150594631493
24.85963758096748 294.12110707482503 1.0999286287353067
24.864865135920894 293.11761426880474 1.1002078676758364
24.87009269087431 294.6160005005203 1.105000849521591
24.875320245827723 298.52543943398115 1.1142318725550262
24.880547800781137 297.97357294549755 1.1175500211711937
24.885775355734552 298.2360983866557 1.120500505658879
24.891002910687966 299.8092951259278 1.1272125639805817
24.89623046564138 302.1285234718347 1.1344224000023078
24.901458020594795 303.5941670896331 1.1432822440769677
24.90668557554821 303.4445707909073 1.14757616836227
24.911913130501624 302.30896711306616 1.1483442911634538
24.91714068545504 303.5344098360024 1.1517836147448184
24.922368240408453 304.4911115064785 1.1554696565696532
24.927595795361867 305.15841619687296 1.1616813721501482
24.93282335031528 303.75745417663256 1.162311356246365
24.938050905268696 303.18902708279705 1.1652147634476537
24.94327846022211 300.47635860975976 1.162130836923226
24.948506015175525 301.44992248095724 1.1716709831376493
24.95373357012894 302.2768029377878 1.1772629534159318
24.958961125082354 298.31810471871603 1.172144957653948
24.964188680035768 297.5310957517755 1.1705509942645107
24.969416234989183 298.99629621551907 1.1767969882202556
24.974643789942597 305.09218186161235 1.191910961807736
24.97987134489601 311.6321354767262 1.2063572481322682
24.985098899849426 310.99216389498514 1.2086907851761013
24.99032645480284 308.1365899512303 1.2053203093987102
24.995554009756255 305.4622508123451 1.203518753538794
25.00078156470967 307.04387803607244 1.207645510561516
25.006009119663084 309.43713141701477 1.2150049164202186
25.011236674616498 308.54354328897807 1.2180744208977352
25.016464229569912 302.1466301564931 1.2086723060781783
25.021691784523327 302.4081721653373 1.213681545312697
25.02691933947674 303.04154844973027 1.218714108605786
25.032146894430156 305.47679182440584 1.23055812278391
25.03737444938357 305.9333037773603 1.2355854569670417
25.042602004336985 307.85866995508894 1.2417324556447393
25.0478295592904 307.7366697273858 1.2420505769719974
25.053057114243813 311.4482652175074 1.2529461586135093
25.058284669197228 309.1824402113352 1.2563226086420725
25.063512224150642 308.08060177454945 1.2588699295860113
25.068739779104057 307.64677492605773 1.2616211929275047
25.07396733405747 313.18526106920314 1.2723935561448485
25.079194889010886 317.47719830237355 1.2840567745382943
25.0844224439643 315.1705531103624 1.28548548686917
25.089649998917714 308.70235324204526 1.2780534324041974
25.09487755387113 311.051740299107 1.2883304169705647
25.100105108824543 313.19013077499847 1.2961011088942171
25.105332663777958 310.3535774189416 1.2940527292822517
25.110560218731372 310.8759286594401 1.299036248105692
25.115787773684787 310.5093401050666 1.302366053382565
25.1210153286382 308.5074102838138 1.300028490837431
25.126242883591615 303.3022736157324 1.2934404585677957
25.13147043854503 300.4983507186635 1.2919902360943256
25.136697993498444 306.1389693518301 1.309461196104805
25.14192554845186 315.181565824836 1.3325030356603342
25.147153103405273 312.8154498867949 1.3297270791791678
25.152380658358688 317.22140809412167 1.3421912908055427
25.157608213312102 317.19526267553704 1.3469444963968544
25.162835768265516 321.2819130038275 1.3605304843091026
25.16806332321893 322.9153816985398 1.367674053841359
25.173290878172345 318.4949572419805 1.3639145705399631
25.17851843312576 314.75834039734013 1.3610940882692197
25.183745988079174 311.68290783742464 1.3593979645642826
25.18897354303259 312.4784581432917 1.3638803561724087
25.194201097986003 313.71069227499646 1.3701581722329554
25.199428652939417 316.28773080749374 1.3835953203683697
25.204656207892832 314.0502227436452 1.386017400466311
25.209883762846246 312.973955467483 1.3879547931751217
25.21511131779966 308.4908424081326 1.3764827324673834
25.220338872753075 307.6851269149772 1.3811246566814759
25.22556642770649 311.62396461705066 1.394341666935325
25.230793982659904 312.3390434362764 1.4012081025545036
25.23602153761332 316.3160368569308 1.4105565992144293
25.241249092566733 318.5189693932571 1.4211590385395751
25.246476647520147 324.12670769310216 1.4378507608054538
25.25170420247356 329.253873731287 1.4584332252045622
25.256931757426976 331.45144450785534 1.4691553425465311
25.26215931238039 325.9702971494692 1.4667469614428166
25.267386867333805 320.1802095861904 1.4566585051678456
25.27261442228722 317.19212687045666 1.4545771011307569
25.277841977240634 322.5811674105052 1.4698942353378721
25.283069532194048 321.9722898781515 1.4716191246592105
25.288297087147463 319.9336762546253 1.4717113967783175
25.293524642100877 318.0974340696349 1.472009824348317
25.29875219705429 323.84951021311747 1.4941871025262592
25.303979752007706 319.3792325653369 1.489597832292792
25.30920730696112 314.71919221513065 1.4872467382415688
25.314434861914535 314.5111879964611 1.4939942471336307
25.31966241686795 321.23502874716394 1.5159016121115871
25.324889971821364 322.85220862567206 1.525045148034622
25.330117526774778 317.96941177900504 1.5154957584506468
25.335345081728192 314.17283097216585 1.5113909215090326
25.340572636681607 318.4396804810236 1.5272689527414678
25.34580019163502 324.1632585356712 1.5507462757102735
25.351027746588436 322.713022665192 1.5538209101554745
25.35625530154185 319.66156053838534 1.553893489389707
25.361482856495265 310.776318057158 1.5350694124210311
25.36671041144868 309.1864586580469 1.5380117455901348
25.371937966402093 314.21542765546354 1.5561443985003567
25.377165521355508 316.58863870044433 1.5725155447947439
25.382393076308922 316.4620929965944 1.5797002146775303
25.387620631262337 314.17583079241996 1.586218012240929
25.39284818621575 314.262735815219 1.5925872894488964
25.398075741169166 316.91948124933003 1.6033467769190928
25.40330329612258 314.35261652456325 1.5983033173297092
25.408530851075994 317.51234145315715 1.6118246257366582
25.41375840602941 316.09477808515203 1.6168902086822117
25.418985960982823 311.4131978590823 1.6098852285267553
25.424213515936238 306.73594106091446 1.6033312606072698
25.429441070889652 302.49441351084147 1.6007066722854764
25.434668625843067 307.3384137929446 1.6231542439507964
25.43989618079648 310.2497682155149 1.6408893114768595
25.445123735749895 312.8016158113949 1.6534911757273296
25.45035129070331 314.28381797826734 1.663385220450509
25.455578845656724 314.3687804212383 1.67219783998404
25.46080640061014 317.8317137061841 1.689395012297766
25.466033955563553 317.38929264444596 1.6997701363011357
25.471261510516968 313.3392664859125 1.6998273744697179
25.476489065470382 311.0350638190295 1.7066367900267325
25.481716620423796 311.32768207871584 1.7244877051907335
25.48694417537721 315.5080159953496 1.741917618664071
25.492171730330625 318.07956466984086 1.7523699054601931
25.49739928528404 313.12638585836174 1.7383570409878568
25.502626840237454 314.3443502871907 1.7492271485832724
25.50785439519087 318.19002607345783 1.771780814052953
25.513081950144283 317.9154143829983 1.776730254281254
25.518309505097697 313.06558068681164 1.7743943843916634
25.523537060051112 311.1574383267242 1.7782304458672813
25.528764615004526 316.70514628327487 1.8094711948566857
25.53399216995794 328.244165829336 1.847267139063636
25.539219724911355 334.0964319490866 1.8714772105528978
25.54444727986477 334.3266632805658 1.87829508196593
25.549674834818184 335.04477841657297 1.8926840636575315
25.5549023897716 332.9988342874723 1.90258780923288
25.560129944725013 334.52683520065267 1.9218446347042013
25.565357499678427 332.9237331964915 1.9250380977531962
25.57058505463184 332.31771109778333 1.9323861146236918
25.575812609585256 330.7814525668649 1.9360942369028766
25.58104016453867 331.3079528432045 1.9481153985742556
25.586267719492085 331.62798452817555 1.9583010699182613
25.5914952744455 331.41254602831543 1.9625874572862723
25.596722829398914 327.0760801626628 1.9635307811137839
25.601950384352328 323.95331332591536 1.966062466979288
25.607177939305743 323.4937360804988 1.9820210442352348
25.612405494259157 317.7454562588455 1.9756913096080295
25.61763304921257 311.6313891892302 1.9790151819820978
25.622860604165986 312.0944327867462 1.9939552936388445
25.6280881591194 322.3286043480387 2.0378417863611595
25.633315714072815 330.13291878102643 2.063812899578162
25.63854326902623 329.87594008421473 2.0763328169412487
25.643770823979644 331.2996023932885 2.099719233434987
25.648998378933058 338.1720058571609 2.133674149009855
25.654225933886472 341.54380056259004 2.158814812938692
25.659453488839887 339.72370104078794 2.16092461029923
25.6646810437933 340.721392363857 2.1865126495747482
25.669908598746716 334.0297949975567 2.181604992215162
25.67513615370013 327.0385140175676 2.184696712546893
25.680363708653545 321.33612260140904 2.1752449111612173
25.68559126360696 332.83310154310345 2.2342181560731524
25.690818818560373 338.76674748483964 2.263285368173951
25.696046373513788 340.0397345731757 2.289547037698869
25.701273928467202 339.6861864948528 2.3032203871970283
25.706501483420617 345.91507065496677 2.34136571007444
25.71172903837403 349.68772992322823 2.3764481393683723
25.716956593327446 342.8849957877392 2.370733029309256
25.72218414828086 334.4696407290006 2.362918861931544
25.727411703234274 332.2305771037994 2.3689430620841834
25.73263925818769 329.17167479390775 2.3799843323316243
25.737866813141103 318.77713303070163 2.353745950517118
25.743094368094518 319.5791739889538 2.375073669046342
25.748321923047932 313.35809466554554 2.3768224281989383
25.753549478001347 319.86118432501013 2.431493375196128
25.75877703295476 317.1006596677196 2.442843812828734
25.764004587908175 321.48402222884533 2.4770671165206015
25.76923214286159 329.7500329542119 2.525788385403287
25.774459697815004 321.4726801323482 2.5141737626534466
25.77968725276842 326.4967123553264 2.56844174229582
25.784914807721833 320.2298097939837 2.5675056217781043
25.790142362675248 326.16045187063713 2.62346995043065
25.795369917628662 323.59956133284936 2.631433434093191
25.800597472582076 321.29712621565665 2.6501114829475747
25.80582502753549 315.23836463901137 2.6485791453938563
25.811052582488905 315.781636143857 2.6895511051985204
25.81628013744232 326.2605266330623 2.7761222741612976
25.821507692395734 335.0852188620597 2.8537510768967533
25.82673524734915 340.7878162176411 2.917439354408266
25.831962802302563 335.14823420799115 2.910781680593706
25.837190357255977 336.58831755324854 2.961785906231256
25.84241791220939 337.46312522046577 2.9990193689299702
25.847645467162806 348.934298065915 3.102472454329369
25.85287302211622 343.42896957962984 3.1227611215111546
25.858100577069635 342.20750242726075 3.1645370754964475
25.86332813202305 322.6592873751509 3.1247699798757385
25.868555686976464 312.51280123132864 3.1196723692276276
25.87378324192988 298.6334043171289 3.0770262006306313
25.879010796883293 304.15244026347716 3.1385539996224527
25.884238351836707 311.7193686767698 3.22589898073805
25.88946590679012 326.0677092123359 3.386674065489841
25.894693461743536 338.47118966050454 3.5278499886586663
25.89992101669695 345.2296428419915 3.6117160260504004
25.905148571650365 328.3178587389006 3.5550460491449676
25.91037612660378 327.853648243131 3.5946628928756503
25.915603681557194 311.5559629949673 3.6005452605852604
25.920831236510608 316.67906516551227 3.7004596721342664
25.926058791464023 311.0828434854656 3.7575040767876375
25.931286346417437 315.47973841946157 3.8405493984911576
25.93651390137085 312.55282362966835 3.911228605054391
25.941741456324266 316.1144037233261 4.021452827059358
25.94696901127768 317.22283821885304 4.134142634523599
25.952196566231095 331.64462638308277 4.3781570403302625
25.95742412118451 342.8379743252184 4.621510826607383
25.962651676137924 332.1351373959591 4.661638981843618
25.967879231091338 334.8785103727447 4.731578984427121
25.973106786044752 335.3016696992254 4.743553295258208
25.978334340998167 353.6710169267647 4.945168580742798
25.98356189595158 345.2723367564517 4.979616931910742
25.988789450904996 344.47336774757616 5.044711778606896
25.99401700585841 327.34865563235 5.044604612352363
25.999244560811825 314.72282844168103 5.059841913258819
26.00447211576524 303.6697960586299 5.105652490643984
26.009699670718653 304.0196538705009 5.174787908631239
26.014927225672068 315.5443821627536 5.346188569633871
26.020154780625482 329.0301212405768 5.5556212423008775
26.025382335578897 319.63228097237845 5.620584878077185
26.03060989053231 318.53303100169245 5.734783472908974
26.035837445485726 306.48501672860976 5.7727757241641395
26.04106500043914 308.37859178824704 5.949586100747438
26.046292555392554 327.056100215135 6.285993289333492
26.05152011034597 336.1694139586584 6.590567898487422
26.056747665299383 328.7447436505024 6.683999315225476
26.061975220252798 319.08514080090737 6.866117566675704
26.067202775206212 322.2121130562427 7.141064061507064
26.072430330159627 329.5864201953798 7.754369624907769
26.07765788511304 328.47824523148796 7.982378601018523
26.082885440066455 324.1140941661948 8.358210777589054
26.08811299501987 320.5652886089769 8.436034502170054
26.093340549973284 309.4297890492281 8.830804387993405
26.0985681049267 331.3348193368176 9.677791995959927
26.103795659880113 345.38955294277883 10.6333894666763
26.109023214833528 348.3700465323886 11.63799095413135
26.114250769786942 281.9606726749822 11.471498481944916
26.119478324740356 263.6860550968391 12.806699830817362
26.12470587969377 219.968949786695 13.363379813789486
26.129933434647185 211.10958964006755 18.09734558184319
26.1351609896006 108.20212831992667 18.327836987892518
