# Supplementary material for: Unraveling metal effects on CO2 uptake in pyrene-based metal-organic frameworks
Source: Nat Commun. 2025 Feb 11;16:1516. doi: 10.1038/s41467-025-56296-w (PMC11814143; doi:10.1038/s41467-025-56296-w)
Supplement: Supplementary file 3 — Source Data [file 41467_2025_56296_MOESM3_ESM.zip › SourceCode/SuppInf/FigureS5_Ga-TBAPy_InSitu_VariableT_PXRD/Data/GaTBAPy_0072p.dat]

0.002613777476707968 20.96924831572626 5.0541362782879515
0.007841332430123905 28.239584852583032 5.185237267174734
0.01306888738353984 27.16900481692922 4.350405829314768
0.018296442336955775 25.23939030422609 3.5570316675486553
0.02352399729037171 25.12855868950011 3.5193977805704115
0.028751552243787646 20.78547016249828 3.243838174915264
0.03397910719720358 17.82732693412411 2.757408413870555
0.03920666215061952 14.615243928332536 2.226909242772506
0.04443421710403546 14.156366614080312 1.991641314048341
0.0496617720574514 13.143957496892943 1.7632676940565108
0.054889327010867336 13.693407682982613 1.7441167747340547
0.060116881964283275 15.756804347068822 1.822797110721508
0.06534443691769921 19.820040870419337 2.068744833937651
0.07057199187111515 20.496832566063084 2.1465659486560362
0.07579954682453109 20.46138678566016 2.139785802738841
0.08102710177794703 16.84563836625421 1.7528328515196512
0.08625465673136297 15.69994475006458 1.5334171008428987
0.09148221168477891 16.757973376340537 1.4384526600453336
0.09670976663819485 18.440499126146097 1.4386865208267576
0.10193732159161079 20.435632005245115 1.5255479073401077
0.10716487654502672 21.549057959984967 1.6043031825331069
0.11239243149844266 22.245117242029348 1.6074805478783012
0.1176199864518586 21.22473576506121 1.5186478350233907
0.12284754140527454 22.179625894071876 1.3986565129473918
0.12807509635869047 23.059671100349018 1.3315118722117127
0.1333026513121064 21.962998941661404 1.2666214830503661
0.13853020626552232 22.749741035359616 1.2803244192313468
0.14375776121893824 21.545090500742806 1.288305326837567
0.14898531617235417 21.10382862771705 1.294758785565616
0.1542128711257701 20.06170396482471 1.302229265936711
0.15944042607918602 16.958402777673463 1.1455475155811907
0.16466798103260194 16.848500679475546 1.0916227658780078
0.16989553598601786 18.443353632589737 1.1132004689642245
0.1751230909394338 19.78527719709097 1.1502329143310037
0.18035064589284971 20.932012916438097 1.2080703126991421
0.18557820084626564 19.58592423794441 1.1750410895170602
0.19080575579968156 18.168749350567918 1.1102679597003902
0.1960333107530975 18.6171159825678 1.0701395543872227
0.20126086570651341 19.519954248689817 1.0603013255232827
0.20648842065992934 19.88718357065014 1.0473065549428582
0.21171597561334526 19.525857834280835 1.0163548540226635
0.2169435305667612 20.479670417376525 1.0422606643641894
0.22217108552017711 21.178422405399452 1.0309536764289935
0.22739864047359304 21.84816184391639 1.0537798442157347
0.23262619542700896 22.67440448486453 1.0444176163275787
0.2378537503804249 21.844677317987703 0.9897417969696383
0.2430813053338408 20.895485040043294 0.9637350470875383
0.24830886028725674 20.415320070341764 0.9322123815745288
0.25353641524067266 20.43882172289141 0.9480992353028206
0.2587639701940886 20.692781383086594 0.9517772625546589
0.2639915251475045 19.94537569949159 0.9206012313035317
0.26921908010092044 19.097736694289637 0.8866125187765205
0.27444663505433636 17.34005160850734 0.8318203770894713
0.2796741900077523 16.175923234187913 0.8005264447141497
0.2849017449611682 16.73421020060696 0.8135181869583328
0.29012929991458414 16.131804590844926 0.7800800667463442
0.29535685486800006 16.82533592951412 0.8061179652720919
0.300584409821416 16.664307236905675 0.7836165821296514
0.3058119647748319 16.74956952586857 0.7873870633993247
0.31103951972824784 17.57625348082506 0.8040216267935412
0.31626707468166376 17.223051170442044 0.7655184448826178
0.3214946296350797 17.4161003205712 0.7734167748312141
0.3267221845884956 16.99715136375955 0.7480064445277564
0.33194973954191154 17.801230560208605 0.7874011149154945
0.33717729449532746 19.19610375581081 0.8346203567124564
0.3424048494487434 20.005351256284243 0.8481123043512735
0.3476324044021593 20.592048519669635 0.8787841966970784
0.35285995935557524 20.703678134042885 0.8642894963614508
0.35808751430899116 21.226088048648702 0.8534883485692225
0.3633150692624071 21.5372621565612 0.8591579132942929
0.368542624215823 20.758615363423292 0.8547762145881157
0.37377017916923894 20.334484791057584 0.8605062938137464
0.37899773412265486 18.725466065689066 0.8519709062883919
0.3842252890760708 17.837401163073586 0.851893263837033
0.3894528440294867 18.41232472098936 0.8712823746127997
0.39468039898290264 17.91241369685799 0.8192058147794709
0.39990795393631856 18.60877681348836 0.7965338290623499
0.4051355088897345 18.23032577366911 0.7674167894202513
0.4103630638431504 19.14741716744474 0.7818559945160226
0.41559061879656634 19.34894270005878 0.8049677648873125
0.42081817374998226 20.16318882786542 0.8452356437149261
0.4260457287033982 19.085570981472095 0.8283423080923651
0.4312732836568141 18.202001899266396 0.7791179804850193
0.43650083861023004 18.500373975558325 0.7862685203018018
0.44172839356364596 18.45896965389244 0.7732127175163354
0.4469559485170619 19.3331804653177 0.7837392876122448
0.4521835034704778 19.731574995713803 0.8071877099670205
0.45741105842389373 20.169329846135618 0.8378438833346598
0.46263861337730966 19.50035278681055 0.8512505367778681
0.4678661683307256 20.29348857033988 0.8603287762220633
0.4730937232841415 20.228426023545154 0.8406919523821406
0.47832127823755743 20.783267494518466 0.8197764208297084
0.48354883319097336 19.710790816802852 0.7820013794499157
0.4887763881443893 18.885042278440856 0.7677405393246027
0.4940039430978052 19.022907755437032 0.7516694800337845
0.49923149805122113 19.16642732272389 0.7494515388775885
0.5044590530046371 19.04555399549941 0.75636796894163
0.5096866079580531 18.314773287145663 0.7500624042691494
0.5149141629114691 16.393359573897687 0.7272630451320926
0.5201417178648851 15.742999425780146 0.704764970122107
0.525369272818301 15.900380565473727 0.6851065318323096
0.530596827771717 15.791449673114927 0.6788593758361278
0.535824382725133 17.176536168726713 0.7151834271478943
0.541051937678549 17.100940148570395 0.7269718629825568
0.546279492631965 17.7769234281617 0.738720548941492
0.5515070475853809 18.42771126763445 0.755776616078582
0.5567346025387969 19.121201309489916 0.7724887467335995
0.5619621574922129 18.489725348354916 0.7481385087552824
0.5671897124456289 18.700907549118806 0.7441933968979517
0.5724172673990449 19.093610523274954 0.7358118732890735
0.5776448223524608 19.500324739277215 0.7245257626766579
0.5828723773058768 18.653576732892546 0.6905584087502176
0.5880999322592928 18.00318837147172 0.6804946488009845
0.5933274872127088 18.113961198923413 0.703907033651174
0.5985550421661248 18.16559422696371 0.7208033036626081
0.6037825971195407 18.4333996267246 0.7436055623749255
0.6090101520729567 19.502432323926225 0.7785945843384016
0.6142377070263727 19.878757106554357 0.7624966600300831
0.6194652619797887 20.155327904663245 0.7560808984925209
0.6246928169332047 19.97105501690815 0.7393839896898007
0.6299203718866206 19.972680014088123 0.7156152266603052
0.6351479268400366 19.619016967246672 0.7086944392014053
0.6403754817934526 20.386415511028172 0.7177015476703402
0.6456030367468686 19.967638567756754 0.7053514421334421
0.6508305917002846 20.542894158349007 0.708722163753309
0.6560581466537005 21.99278961002715 0.7302840997449909
0.6612857016071165 20.90464851427956 0.7228059553359746
0.6665132565605325 22.003014340672507 0.7349685003667075
0.6717408115139485 20.976804925310564 0.7226513475885846
0.6769683664673645 21.688292402326667 0.7324542337923216
0.6821959214207804 22.0992041763224 0.7403370924376346
0.6874234763741964 22.18429637891971 0.7478223544233839
0.6926510313276124 22.01622538938732 0.7348800143170179
0.6978785862810284 20.873499498147 0.7141091007779015
0.7031061412344444 21.41692210742481 0.7186129925132119
0.7083336961878604 23.27143470625289 0.7536845213142486
0.7135612511412763 23.732715119236186 0.7571785087745534
0.7187888060946923 23.940708545458286 0.7649748900925691
0.7240163610481083 23.354629062575093 0.7541841260025176
0.7292439160015243 23.203585079669132 0.7495167877115958
0.7344714709549403 23.775210103564742 0.7451259829863652
0.7396990259083562 25.05571464852713 0.7561543722121188
0.7449265808617722 25.36012836783111 0.7509426678592854
0.7501541358151882 25.335880480896815 0.7610743953835444
0.7553816907686042 25.538110987907626 0.7662105078603136
0.7606092457220202 27.080458393575977 0.7971267974306347
0.7658368006754361 28.721079699962438 0.8243163934029921
0.7710643556288521 30.72569517593116 0.8251860861003059
0.7762919105822681 29.786947445466208 0.7977999216585887
0.7815194655356841 29.547953282747457 0.7830302094039192
0.7867470204891001 29.45144435363384 0.7945808302919185
0.791974575442516 29.46796811966174 0.8168184817488597
0.797202130395932 30.4701668418252 0.8209783020170954
0.802429685349348 32.00129998930083 0.8475954866678769
0.807657240302764 33.540704813254514 0.8511005982287425
0.81288479525618 38.49579151102313 0.9198809242475039
0.8181123502095959 42.658771089248134 0.9763284800436346
0.8233399051630119 43.3097542533149 0.9937875284583237
0.8285674601164279 45.65902046540979 1.0448006309805415
0.8337950150698439 44.99412256677632 1.0512580527576665
0.8390225700232599 47.90403595011779 1.0874208197703057
0.8442501249766758 50.68501244435199 1.1218061600585005
0.8494776799300918 51.89499499132458 1.1441622953802177
0.8547052348835078 55.99239840502118 1.1908594057704056
0.8599327898369238 63.00410597572084 1.2557092785446031
0.8651603447903398 68.01870221341943 1.2991428748975216
0.8703878997437557 73.98881554479584 1.3582131096772663
0.8756154546971717 77.35515039601235 1.3649767728835263
0.8808430096505877 79.27823013432699 1.3703439044336465
0.8860705646040037 80.05950584683879 1.3581750065510036
0.8912981195574197 80.18030758398497 1.3607502990146176
0.8965256745108356 83.34759858723945 1.4173661250622456
0.9017532294642516 87.45685651271808 1.4659692915189413
0.9069807844176676 88.85791121259705 1.4870847484148755
0.9122083393710836 87.7142627590365 1.4782780731493237
0.9174358943244996 84.66750099320495 1.449723321562162
0.9226634492779155 81.97309855396384 1.4061283089199947
0.9278910042313315 83.2128673136383 1.402784164612543
0.9331185591847475 83.09700850412389 1.368124710169252
0.9383461141381635 89.72168188959459 1.4179332388627184
0.9435736690915795 98.2166609165248 1.51859042935893
0.9488012240449955 100.80977313679824 1.5168782116981991
0.9540287789984114 103.99932097577448 1.5350565012309871
0.9592563339518274 100.38409865397172 1.4928702829234366
0.9644838889052434 96.91535136859687 1.4578814408063308
0.9697114438586594 100.128242629039 1.4824607950352355
0.9749389988120754 102.46930563103099 1.4825858199493973
0.9801665537654913 110.19481376260686 1.5442266221845165
0.9853941087189073 114.55113502175556 1.5637509374877996
0.9906216636723233 115.17028767295089 1.5506225269343024
0.9958492186257393 111.52085609134117 1.5181920696981608
1.0010767735791553 114.20709195549716 1.5420439252786855
1.0063043285325712 112.94108172841413 1.5454411138965045
1.0115318834859872 112.44654453858311 1.5491303576699766
1.0167594384394032 113.73034019144501 1.5537546888914828
1.0219869933928192 117.23854780177142 1.5798746423273207
1.0272145483462352 120.76098157425433 1.602326476361689
1.0324421032996511 124.74908081148574 1.6355410463298063
1.0376696582530671 125.67860330050168 1.628078914883292
1.042897213206483 129.69042243712124 1.6623024633709313
1.048124768159899 132.17723319382168 1.6808158377506406
1.053352323113315 133.7479298618008 1.696224601983452
1.058579878066731 132.97219132691293 1.6731330790482868
1.063807433020147 128.1594400963202 1.6241028284907637
1.069034987973563 128.52862022369263 1.602470714040001
1.074262542926979 126.84133933019159 1.581865095610815
1.079490097880395 130.27732118447653 1.5827471214741113
1.084717652833811 132.40602179174994 1.6042616065133275
1.089945207787227 132.9795809857701 1.6299401075014637
1.095172762740643 134.3325620903818 1.6523507529054209
1.1004003176940589 133.4607610694968 1.6647030407043357
1.1056278726474749 141.4154888906114 1.7156815073522325
1.1108554276008908 138.4515828067231 1.671873368583478
1.1160829825543068 137.19804940342905 1.6459246188420498
1.1213105375077228 139.1030770633188 1.644422315317434
1.1265380924611388 138.11749884651667 1.6278622608106068
1.1317656474145548 144.25826818241492 1.6783569741613296
1.1369932023679707 148.31152661965908 1.717490209768538
1.1422207573213867 150.1233412991957 1.7435723815522997
1.1474483122748027 150.6168618600338 1.7629434115180418
1.1526758672282187 158.75955902805782 1.8009088974767378
1.1579034221816347 154.15352499420666 1.7781202992105647
1.1631309771350506 154.71026484582742 1.7803027335924944
1.1683585320884666 157.77011056088318 1.7801330517413385
1.1735860870418826 154.48902877832168 1.7590959947596259
1.1788136419952986 151.18520573362795 1.7198207460341497
1.1840411969487146 146.67320890870175 1.6761263017564858
1.1892687519021305 139.37357334748083 1.6287534365746321
1.1944963068555465 143.6474415153192 1.6582742031991549
1.1997238618089625 148.4240101130267 1.684953306155208
1.2049514167623785 152.19502186714473 1.719486330744291
1.2101789717157945 156.51767588883146 1.7465404748161357
1.2154065266692105 157.09140526611117 1.7332240462595827
1.2206340816226264 156.41757712232564 1.7070176347446095
1.2258616365760424 154.99207539822507 1.690757362196146
1.2310891915294584 157.96484291024717 1.7035704526229014
1.2363167464828744 156.99480688120315 1.7055970861511178
1.2415443014362904 157.06584557087385 1.7057453063221049
1.2467718563897063 154.25976564815963 1.6792158782097408
1.2519994113431223 151.71498959303267 1.6715775866040892
1.2572269662965383 150.78970794475467 1.6657930691640472
1.2624545212499543 152.13182963895625 1.676240863356494
1.2676820762033703 155.19348683462337 1.6899450635264546
1.2729096311567862 154.86359256106402 1.6753754672690246
1.2781371861102022 155.5035324182771 1.6761804848267956
1.2833647410636182 156.58667899708146 1.6921294175811492
1.2885922960170342 155.42132646186076 1.6834345043271974
1.2938198509704502 158.49607457555098 1.6954236363375481
1.2990474059238661 159.81246712180544 1.708409393826312
1.3042749608772821 165.18463322519187 1.7354503426337833
1.309502515830698 167.31314345814667 1.7482915720480756
1.314730070784114 166.04686437273466 1.750183025417697
1.31995762573753 167.5522649538286 1.7324687058794723
1.325185180690946 168.15283598901496 1.7486734603998784
1.330412735644362 167.1026887808942 1.740608543464688
1.335640290597778 165.71153315899494 1.7178532356887126
1.340867845551194 161.14176714679434 1.695691345968384
1.34609540050461 159.53638869879228 1.6944718235006666
1.351322955458026 159.97309256501532 1.7172210192442303
1.356550510411442 157.1524491325374 1.6919580209488307
1.361778065364858 156.31475872178862 1.6885588379270289
1.3670056203182739 158.50971953145998 1.696241490473327
1.3722331752716899 157.83409236645682 1.6980131789738646
1.3774607302251058 163.33989841150967 1.7364747097494393
1.3826882851785218 166.86576824607093 1.7339824862483384
1.3879158401319378 173.0446439259131 1.7563989570036906
1.3931433950853538 172.6009677672107 1.7384852110484348
1.3983709500387698 166.1991343494551 1.6897165546540254
1.4035985049921857 160.44533499708075 1.6490687411975642
1.4088260599456017 154.24785730914869 1.6194674964966635
1.4140536148990177 158.38959326475302 1.6582359473441677
1.4192811698524337 163.72917864137946 1.7038688531866997
1.4245087248058497 167.70959302490232 1.7263132142067512
1.4297362797592656 166.82188544629935 1.714457259868119
1.4349638347126816 159.26602357397437 1.6650558010659848
1.4401913896660976 156.33611873682563 1.642548662769693
1.4454189446195136 158.33706830391654 1.6431539046952635
1.4506464995729296 157.0319911844209 1.648366726513625
1.4558740545263456 161.77182171702216 1.6680536333152722
1.4611016094797615 163.19711830842198 1.7020264336891724
1.4663291644331775 164.84910101285314 1.724308500681937
1.4715567193865935 164.45801066045303 1.71988932040437
1.4767842743400095 160.763840374314 1.6814862539217212
1.4820118292934255 159.3480325838143 1.6646206665666814
1.4872393842468414 157.72886653617232 1.6424859134755654
1.4924669392002574 151.91858163966046 1.5949323465757195
1.4976944941536734 154.03710996864913 1.6257704707333231
1.5029220491070894 157.50510189638032 1.6574802254061376
1.5081496040605054 163.43335084314558 1.713862499561045
1.5133771590139213 171.13579492853856 1.7833777015751688
1.5186047139673373 168.69279095252998 1.7634709986630834
1.5238322689207533 170.5861714662079 1.7629673329642208
1.5290598238741693 168.3695076642916 1.7365012759053153
1.5342873788275853 168.13024608829627 1.7245475187553836
1.5395149337810012 173.7277653208103 1.7809228450656898
1.5447424887344172 168.60026916797926 1.7402839513333765
1.5499700436878332 175.13856267947963 1.7878229961351675
1.5551975986412492 174.24823620083063 1.7489552726469026
1.5604251535946652 172.08755702389172 1.723685459930691
1.5656527085480811 173.8976048639432 1.7366625568205392
1.5708802635014971 180.6806949773385 1.7601331718812576
1.576107818454913 183.22002118922805 1.779279256419052
1.581335373408329 181.4971601924926 1.7676208938926175
1.586562928361745 181.01648628574065 1.7524690240168823
1.591790483315161 174.7010229895833 1.7204293413986662
1.597018038268577 175.97385174020732 1.7385663781371674
1.602245593221993 181.93366478946973 1.7783639900071273
1.607473148175409 191.23141926618277 1.8354283966587714
1.612700703128825 195.61387716754808 1.8428585514765958
1.617928258082241 190.13966710647057 1.8040834032236146
1.623155813035657 182.41723735142227 1.7508700230560084
1.628383367989073 185.26041182247712 1.7638575024778218
1.6336109229424889 190.45498190462493 1.783121457658938
1.6388384778959049 190.24251304931389 1.769834898550479
1.6440660328493208 192.77402371961688 1.7686744553512206
1.6492935878027368 196.75200875338786 1.7611147141803905
1.6545211427561528 201.62441068724306 1.7901600682424519
1.6597486977095688 220.39547584714103 1.905408001777464
1.6649762526629848 232.5498382006745 1.9669616732344077
1.6702038076164007 238.16446990980378 2.008865421740903
1.6754313625698167 238.87970354754356 2.0020927993858955
1.6806589175232327 235.99925167257263 1.974042236638605
1.6858864724766487 235.05494365436402 1.9674977832697642
1.6911140274300647 232.66805407892548 1.9403331084007354
1.6963415823834807 234.29253016120893 1.9359278240454967
1.7015691373368966 226.3227425899428 1.8904183172119313
1.7067966922903126 228.27753481168486 1.8970488112052462
1.7120242472437286 236.4844733365039 1.9645008896357135
1.7172518021971446 235.56470181104237 1.9552958013636668
1.7224793571505606 242.82850465757147 1.9809584699402252
1.7277069121039765 242.65523869666052 1.9554694866865687
1.7329344670573925 246.25635651257616 1.9461980069112723
1.7381620220108085 252.17276525299863 1.9439087975142664
1.7433895769642245 262.0885428291711 1.9842737002794353
1.7486171319176405 269.64408938966 2.0029982432371396
1.7538446868710564 275.40069086855004 2.029238157674779
1.7590722418244724 280.8496274450953 2.050754968172077
1.7642997967778884 277.63273498541 2.0564340910002112
1.7695273517313044 271.7182010184102 2.0233335819078953
1.7747549066847204 262.1643831212368 1.9734242437786726
1.7799824616381363 258.6722398228629 1.9558615758995945
1.7852100165915523 267.1703214834668 1.976596104562266
1.7904375715449683 280.05031208393916 2.024758230862046
1.7956651264983843 287.3239891278728 2.0576636334706193
1.8008926814518003 290.56156214278775 2.0338163664844617
1.8061202364052162 283.9304343507354 1.992035340700559
1.8113477913586322 273.4701175588496 1.9215141707656764
1.8165753463120482 273.74471718253443 1.9114381029273386
1.8218029012654642 270.1194839511469 1.900174440399095
1.8270304562188802 276.56222211959494 1.9330336369130736
1.8322580111722961 284.7071289104377 1.9617792610545508
1.8374855661257121 281.4343144262808 1.9348680616639662
1.842713121079128 283.89804075038626 1.932728501232799
1.847940676032544 275.28694311441484 1.8848110333274275
1.85316823098596 273.5767920104897 1.8760220822172802
1.858395785939376 276.85576228508285 1.885718994449424
1.863623340892792 288.8276083723376 1.9233584110287756
1.868850895846208 294.5680800309294 1.9396287895580795
1.874078450799624 289.74288608039984 1.9070567787655395
1.87930600575304 287.90205629113944 1.8866001447397034
1.884533560706456 283.2323707643297 1.868946312139662
1.889761115659872 275.112766557137 1.8180944927939504
1.894988670613288 274.6097845537915 1.806452772286856
1.9002162255667039 274.8727660714663 1.790251420318516
1.9054437805201199 272.15648855953754 1.7606729013815055
1.9106713354735358 279.8226908498492 1.7776573821193622
1.9158988904269518 281.2868996918075 1.779625308880612
1.9211264453803678 284.0770155221842 1.7953418396725966
1.9263540003337838 286.15209312232895 1.8021902640906489
1.9315815552871998 283.0502165671585 1.7960510682581687
1.9368091102406157 278.7896422039149 1.7642353740179129
1.9420366651940317 277.69409788102985 1.7414673764221218
1.9472642201474477 275.229894260313 1.729134679128487
1.9524917751008637 274.3558281363852 1.7062867125904766
1.9577193300542797 270.6287529388934 1.6852068800033924
1.9629468850076957 274.26230275356676 1.710257189202375
1.9681744399611116 279.3327289368242 1.7213031384365691
1.9734019949145276 278.0791066342218 1.7097417872864467
1.9786295498679436 271.69435034848595 1.685137933160908
1.9838571048213596 268.7134634418507 1.6530104567156791
1.9890846597747756 262.31332722693696 1.6300127448536461
1.9943122147281915 259.7793747288506 1.6147521865495185
1.9995397696816075 258.8018350964068 1.5942841034140516
2.0047673246350235 255.5280025414767 1.5836608838036323
2.0099948795884393 258.3562089030927 1.6086026311747124
2.015222434541855 262.8868769511662 1.6194222519806554
2.0204499894952708 263.13721584447114 1.609530150404824
2.0256775444486865 261.53988160722906 1.6014356415904325
2.0309050994021023 261.08740787103176 1.591403938365852
2.036132654355518 254.7677403259394 1.5702504337386018
2.041360209308934 248.14303631107438 1.5446876027261163
2.0465877642623496 249.1377133163978 1.5238691045541377
2.0518153192157653 249.73889266841576 1.5206817010123168
2.057042874169181 249.79332297963327 1.5294393254561838
2.062270429122597 254.735721482686 1.5715099357144566
2.0674979840760126 250.75282681387026 1.575703131508506
2.0727255390294284 250.76575878899246 1.5765241869215776
2.077953093982844 252.8448912312672 1.5656792394035668
2.08318064893626 252.94543152843346 1.571289298805481
2.0884082038896756 252.90766650114406 1.5774341916357217
2.0936357588430914 250.79399612899115 1.5799651669748127
2.098863313796507 254.97428657131576 1.5993624009938154
2.104090868749923 255.26725953106427 1.5902530014545333
2.1093184237033387 253.77666782695601 1.569317817973709
2.1145459786567544 255.16785576657168 1.5743146418143046
2.11977353361017 248.63910913285505 1.5421772323524863
2.125001088563586 250.040000443123 1.5492678066442886
2.1302286435170017 252.32111223723382 1.5730090574871813
2.1354561984704175 250.5213671075352 1.567229463618764
2.140683753423833 247.1432969993474 1.5575223812097487
2.145911308377249 245.38162416633358 1.550333042099856
2.1511388633306647 241.51172097206597 1.5252214909745823
2.1563664182840805 249.66126415360202 1.5553052023783083
2.1615939732374962 250.7977796986658 1.5499940188087749
2.166821528190912 249.50141438084634 1.5421782490140117
2.1720490831443278 255.0845500100709 1.5674504710845727
2.1772766380977435 247.49067383755295 1.5419080859177012
2.1825041930511593 248.07705916472642 1.5444283873241602
2.187731748004575 248.20506892428705 1.5403618759340356
2.192959302957991 241.49686097134023 1.5103391440775678
2.1981868579114066 241.8909410730325 1.509865658696617
2.2034144128648223 238.76878074600918 1.497252089257361
2.208641967818238 240.0459910480275 1.495472345966737
2.213869522771654 239.11188446028459 1.4904356549123579
2.2190970777250696 243.99334934061343 1.5148772588175052
2.2243246326784853 249.5896738047311 1.5431808250611438
2.229552187631901 252.8244177777761 1.5621712444125055
2.234779742585317 257.67551748471817 1.5854505477798018
2.2400072975387326 250.9899192283202 1.551511539977823
2.2452348524921484 245.61261939994495 1.5218765634887341
2.250462407445564 243.8067420415225 1.516376877852401
2.25568996239898 235.46853489253914 1.4786632738737369
2.2609175173523957 237.4509914788307 1.4857466699554702
2.2661450723058114 243.02362046123216 1.5077999298620526
2.271372627259227 244.22597330053273 1.5188331466541496
2.276600182212643 255.62593794282154 1.5730458072486335
2.2818277371660587 261.9318308134715 1.606642514102146
2.2870552921194744 258.61030598519096 1.586263817229183
2.29228284707289 255.07069875301355 1.5627623186715798
2.297510402026306 245.0459207824588 1.5105626451043024
2.3027379569797217 243.51648982754486 1.5005066323741898
2.3079655119331375 249.250896826651 1.5261399592685898
2.3131930668865532 249.53778168433885 1.53200436928875
2.318420621839969 248.66906404182333 1.5261707551374146
2.3236481767933848 235.9867763957267 1.4619889801641763
2.3288757317468005 229.37563253130625 1.4402752987523666
2.3341032867002163 227.8330569826696 1.4361680485689867
2.339330841653632 233.23057303506772 1.466834821361863
2.344558396607048 243.533002159237 1.5173017365723307
2.3497859515604635 250.3592439036773 1.5405856121882517
2.3550135065138793 256.5765176555721 1.5424543685724175
2.360241061467295 255.10189338015522 1.5248909535558373
2.365468616420711 245.32973029788087 1.4738101246125992
2.3706961713741266 243.1016004762508 1.4429393658342247
2.3759237263275423 239.74417614373712 1.4300749986281605
2.381151281280958 237.11812636699545 1.4226953143714145
2.386378836234374 236.8116005979707 1.4326775123678035
2.3916063911877896 234.17399697216237 1.4421132511305992
2.3968339461412054 234.70824297250198 1.4567763686348465
2.402061501094621 241.39570717064834 1.4953414990723137
2.407289056048037 244.2840419498616 1.5136883193583177
2.4125166110014526 247.5674678889802 1.5188715931978318
2.4177441659548684 244.80786246023243 1.4938677242895284
2.422971720908284 241.13020959445296 1.4554815813400124
2.4281992758617 243.09425477480218 1.4674905299668954
2.4334268308151157 248.0516056036919 1.4717245776252068
2.4386543857685314 252.1417557608116 1.4592004936796763
2.443881940721947 254.2619009582282 1.4427994721882784
2.449109495675363 256.82093204907784 1.41841255249263
2.4543370506287787 261.4435916308075 1.4158080925238288
2.4595646055821945 263.89170436069156 1.3844149592756714
2.4647921605356102 289.00386707259815 1.4190664310476149
2.470019715489026 313.33652308195394 1.4315341350266568
2.4752472704424417 377.6016258475617 1.5280214660896678
2.4804748253958575 503.5966957798534 1.726776650165662
2.4857023803492733 694.5778916040825 1.9808655173848373
2.490929935302689 966.9966773587862 2.322964546158302
2.496157490256105 1301.7915900724754 2.68849237682356
2.5013850452095205 1668.352386426068 3.0444595531330845
2.5066126001629363 1976.2323856617347 3.3051632074748825
2.511840155116352 2254.003329069729 3.522877752959163
2.517067710069768 2516.217773093854 3.7178354621368848
2.5222952650231836 2810.2756434283892 3.930777798774708
2.5275228199765993 3263.219382677806 4.245398159975925
2.532750374930015 3796.4816413659914 4.5647762704432555
2.537977929883431 4537.718473045703 4.989369170046258
2.5432054848368466 5378.0959665716155 5.432157060211133
2.5484330397902624 6184.322522598303 5.820677940909289
2.553660594743678 6717.1202725808935 6.05494168409726
2.558888149697094 6943.693578911668 6.151323002474285
2.5641157046505096 6729.6736517835825 6.019021165918904
2.5693432596039254 6304.611485443594 5.813628479103519
2.574570814557341 5771.491843003778 5.549797811205863
2.579798369510757 5287.54076978119 5.318112942860974
2.5850259244641727 4906.297603566113 5.131185257420541
2.5902534794175884 4549.475176717586 4.930672191053057
2.595481034371004 4231.651904126816 4.7559034143638055
2.60070858932442 3829.1771238889955 4.51409090205542
2.6059361442778357 3329.1015502650334 4.217024420527908
2.6111636992312515 2767.739092634551 3.8516093300262715
2.6163912541846672 2178.188149128132 3.4132281688436037
2.621618809138083 1630.0597950822364 2.9523253061905765
2.6268463640914987 1185.7512600919827 2.5113757575990325
2.6320739190449145 845.5740119945095 2.1272268526101215
2.6373014739983303 622.4736171800449 1.8370979106113678
2.642529028951746 480.2131589791416 1.6333555527759016
2.6477565839051618 383.1906073953315 1.4874314730043035
2.6529841388585775 334.0059380747107 1.4220671817676973
2.6582116938119933 305.33927404373765 1.3859168636858852
2.663439248765409 288.42460706350704 1.3751737268116946
2.668666803718825 277.98461216517563 1.3686884116020779
2.6738943586722406 268.8847877046034 1.3746429965218885
2.6791219136256563 259.0929886305322 1.3690054061367518
2.684349468579072 249.88428759696453 1.3468133990140538
2.689577023532488 246.34713705011498 1.3520750697870279
2.6948045784859036 244.5005392400684 1.3561096158055148
2.7000321334393194 246.0519427865689 1.3770603946966182
2.705259688392735 249.97249248710065 1.4037432519198296
2.710487243346151 251.19413489480982 1.4157043485159542
2.7157147982995666 255.37853438043277 1.447449650565629
2.7209423532529824 252.44621405856614 1.4366946704308319
2.726169908206398 243.39954501080652 1.4122243609139122
2.731397463159814 235.83753880817602 1.3833342951735188
2.7366250181132297 234.90737906800035 1.3949669842272794
2.7418525730666454 234.39839111365967 1.4184176290441317
2.747080128020061 239.29059481321246 1.4581424566040297
2.752307682973477 248.28121029969998 1.5102617260550149
2.7575352379268927 249.14795252758853 1.5074857672210624
2.7627627928803085 244.83325600688656 1.4735221067126907
2.767990347833724 241.28171820570856 1.4623746825424984
2.77321790278714 235.32746324247117 1.4342121872063986
2.7784454577405557 233.53895212973214 1.4348320373634569
2.7836730126939715 235.05002962405786 1.4532161905702259
2.7889005676473873 232.35123836499062 1.4550520833598957
2.794128122600803 231.02496884955087 1.467421489704051
2.7993556775542188 238.56341395829395 1.4849314516784409
2.8045832325076345 246.175651415353 1.5104608267458728
2.8098107874610503 246.08144001104654 1.4911445422943177
2.815038342414466 242.15206366495505 1.4584836477287662
2.820265897367882 236.26652682684133 1.4464915559913618
2.8254934523212976 232.47985497617822 1.4362105970620456
2.8307210072747133 232.59517657998566 1.4347206351777815
2.835948562228129 236.49088717965506 1.4614329471704839
2.841176117181545 232.0123157346333 1.4487687387245647
2.8464036721349606 237.1959947492916 1.4689052105498215
2.8516312270883764 237.78887978251456 1.4771328668747095
2.856858782041792 238.8145877163448 1.477111616721554
2.862086336995208 235.47156339158764 1.4497097691647511
2.8673138919486236 231.3126956108185 1.447903674158366
2.8725414469020394 229.53681316472353 1.4400184126491886
2.877769001855455 235.56279033171782 1.4544513240412833
2.882996556808871 242.396988189416 1.4919289440318086
2.8882241117622867 242.2280940022343 1.4862981338675705
2.8934516667157024 245.58176037166965 1.5098305067298494
2.898679221669118 242.6884417888754 1.4975880206458463
2.903906776622534 239.21019701065583 1.4657758610637317
2.9091343315759497 246.10915276567175 1.4800175597812155
2.9143618865293655 249.0878190730441 1.498395224660924
2.919589441482781 252.16205517794816 1.523394570670189
2.924816996436197 247.9400818423819 1.5128201230647222
2.9300445513896127 247.78421558832332 1.5206549180138214
2.9352721063430285 247.97852109612887 1.506452870279447
2.9404996612964442 240.61860876984895 1.4625058431979034
2.94572721624986 239.59660500261325 1.4532375094152923
2.9509547712032758 244.2140814889842 1.4816658604449735
2.9561823261566915 243.3670299508575 1.493310016902387
2.9614098811101073 244.34133105701338 1.4930621904673609
2.966637436063523 243.494299873634 1.4845135927236057
2.971864991016939 244.1355602761301 1.4859684071993364
2.9770925459703546 241.44946336443556 1.4557623483122746
2.9823201009237703 238.78705029283773 1.445693800432042
2.987547655877186 237.893690524503 1.4389166932988717
2.992775210830602 228.81018858213645 1.3892356947670603
2.9980027657840176 226.02417997623883 1.3731298792293531
3.0032303207374333 227.14507376466202 1.3713835505169079
3.008457875690849 229.37456962386827 1.382369677833766
3.013685430644265 234.9912856064886 1.396696247250438
3.0189129855976806 235.40380832278598 1.3990291072795402
3.0241405405510964 230.21181727593225 1.3804750685373708
3.029368095504512 223.40296066089968 1.3453306266614407
3.034595650457928 225.643059359646 1.3510371474093315
3.0398232054113437 231.08520216492207 1.3681261744795001
3.0450507603647594 232.9331463535278 1.3648993501486846
3.050278315318175 231.0638741438359 1.3622487199709374
3.055505870271591 228.79655754555043 1.3547506729255383
3.0607334252250067 230.14096230842134 1.3644113164432004
3.0659609801784224 239.13502137850952 1.3887036711275653
3.071188535131838 238.71805142371178 1.380428095554897
3.076416090085254 240.92509415994715 1.3826524011001253
3.0816436450386697 240.9885985613765 1.3717025303644297
3.0868711999920855 241.37232425235976 1.3714781812946495
3.0920987549455012 239.75411644632482 1.3543253609815593
3.097326309898917 238.12866456824847 1.333450723745973
3.1025538648523328 235.48156646779137 1.314753139491894
3.1077814198057485 235.35098257232713 1.301289568360797
3.1130089747591643 237.30141088703806 1.304340506879794
3.11823652971258 242.12878502788166 1.3273691834543573
3.123464084665996 246.78779433019199 1.3464036269054334
3.1286916396194115 245.22266904772076 1.324960454524162
3.1339191945728273 244.19963835946606 1.3096624553613527
3.139146749526243 245.03644724523804 1.2946779356259475
3.144374304479659 250.91934662924717 1.2981204231360381
3.1496018594330746 254.2578204708875 1.3001173203094296
3.1548294143864903 262.81456146691954 1.3224862864042457
3.160056969339906 265.50299883907076 1.326420519047284
3.165284524293322 270.0334732234561 1.327776808466899
3.1705120792467376 276.42730304476976 1.3274264587155387
3.1757396342001534 278.29518322187766 1.3059976394422397
3.180967189153569 287.50157654702593 1.3135415536043682
3.186194744106985 295.30040068398966 1.3196620090547204
3.1914222990604006 306.9732489071212 1.321481511014498
3.1966498540138164 318.2499152434906 1.3236319922016522
3.201877408967232 331.41638919981716 1.3389729615902557
3.207104963920648 344.0700470430129 1.3531796201829684
3.2123325188740637 355.4895046578255 1.3668703376603324
3.2175600738274794 373.5037939935239 1.3894454720543423
3.222787628780895 396.4192704307293 1.421981324217022
3.228015183734311 412.24427921620827 1.4399284094669347
3.2332427386877267 437.5158262784392 1.4798409749688433
3.2384702936411425 466.51272164493764 1.5184672759992226
3.2436978485945582 500.8543491908931 1.5695971575906176
3.248925403547974 537.7654603010621 1.6240939366175433
3.2541529585013897 571.6872153744526 1.6691417539263336
3.2593805134548055 603.5056218761802 1.7070588325618592
3.2646080684082213 643.6339559888747 1.757661653829597
3.269835623361637 694.8112770321823 1.8268434605043724
3.275063178315053 745.7324620784606 1.8947378768464664
3.2802907332684685 796.880877329536 1.9517626145139224
3.2855182882218843 854.5224371362749 2.0178786630261834
3.2907458431753 914.3962772653626 2.0861026581693243
3.295973398128716 977.8054439428195 2.156970906590276
3.3012009530821316 1035.6999254246357 2.216291292691204
3.3064285080355473 1077.2978830278971 2.262957710512253
3.311656062988963 1100.310201513426 2.282569418345591
3.316883617942379 1101.1693087781812 2.282314711954207
3.3221111728957946 1079.2903640495758 2.252309466997329
3.3273387278492104 1045.6916651064118 2.217671235455529
3.332566282802626 988.4464435197368 2.1489329026727684
3.337793837756042 930.6848719091635 2.0848231254976914
3.3430213927094576 857.2241291286589 1.9954613602901723
3.3482489476628734 783.5252818385104 1.9068924855095355
3.353476502616289 714.2995960198601 1.8205928414645864
3.358704057569705 651.4843057753865 1.7397678158937793
3.3639316125231207 591.9988240820867 1.6604253396662343
3.3691591674765364 543.4019522269559 1.591522076827103
3.374386722429952 495.4315711900404 1.527322978797172
3.379614277383368 454.41013277155514 1.469636482406116
3.3848418323367837 412.9756182045484 1.4063522577268683
3.3900693872901995 377.3922020498448 1.347790997250327
3.3952969422436152 353.963484882865 1.3136455709242476
3.400524497197031 333.1006753353879 1.2839379564488944
3.4057520521504467 320.6312544478798 1.272293083385831
3.4109796071038625 304.0276422161346 1.256246839799851
3.4162071620572783 292.69016668122254 1.2420317128157368
3.421434717010694 276.26558479143137 1.2112018022871327
3.4266622719641098 269.6540536751427 1.2023105544356918
3.4318898269175255 267.29576639922226 1.2099065404946001
3.4371173818709413 261.21631346313734 1.2104882165846862
3.442344936824357 258.8428877253424 1.21765114755355
3.447572491777773 252.7332401940093 1.2120918682276614
3.4528000467311886 242.4911478352537 1.1838205007507339
3.4580276016846043 238.57804544861287 1.1727972304220131
3.46325515663802 235.06511940957824 1.154360413235651
3.468482711591436 238.86343496005128 1.1663236431421864
3.4737102665448516 242.41908606271699 1.1869937276777378
3.4789378214982674 243.32000142691558 1.1920833534127573
3.484165376451683 245.69668066689303 1.21318559495312
3.489392931405099 250.866699382505 1.2451955636979273
3.4946204863585146 258.41383579931164 1.2704647890551735
3.4998480413119304 256.5194016170892 1.2436070866281406
3.505075596265346 256.61409722834117 1.2319012548292312
3.510303151218762 260.1624904763124 1.2320602953957749
3.5155307061721777 267.60995850369164 1.2340870455214588
3.5207582611255934 278.0414480876834 1.2577839262642505
3.525985816079009 283.42519521609705 1.2509723015321372
3.531213371032425 290.38170895109823 1.25400376320678
3.5364409259858407 299.9152049246877 1.2526539888761414
3.5416684809392565 320.2158977806611 1.269527604390183
3.546896035892672 348.6683724883386 1.301494553430274
3.552123590846088 399.4162109706778 1.3724728864537608
3.5573511457995037 498.30696102287834 1.5222498178205444
3.5625787007529195 661.819305646744 1.747148299088286
3.5678062557063353 943.6724210773203 2.0795860591693702
3.573033810659751 1462.6802183672437 2.5876931691715215
3.5782613656131668 2379.8170323635077 3.3025637273740593
3.5834889205665825 4028.600504073276 4.29826163282199
3.5887164755199983 6773.925382561292 5.573259653870637
3.593944030473414 10628.692216735637 6.937076126355533
3.59917158542683 14719.063267840278 8.126500796249335
3.6043991403802456 18311.116776439747 9.033254517154962
3.6096266953336613 20114.728302165542 9.437240211079637
3.614854250287077 19770.632846101777 9.344122025188055
3.620081805240493 17491.736615038626 8.78682345190902
3.6253093601939086 14026.74021798104 7.8843549903635015
3.6305369151473244 10428.17279349754 6.794553919588968
3.63576447010074 7110.565680903342 5.592079549952705
3.640992025054156 4708.088547324676 4.537303523520511
3.6462195800075716 2977.60119851042 3.601613534314659
3.6514471349609874 1901.2016888125827 2.8747161537947434
3.656674689914403 1240.0882139179826 2.3160401561370563
3.661902244867819 878.619038252172 1.9457154465749336
3.6671297998212347 672.0909088698805 1.70206035371466
3.6723573547746504 557.0558695916907 1.5586554175953788
3.677584909728066 481.2955441941543 1.4542189375061745
3.682812464681482 430.00890382622697 1.3854488827591462
3.6880400196348977 391.41638125067715 1.3306915196128004
3.6932675745883135 365.21711684310986 1.2893835044469197
3.698495129541729 339.82105863365547 1.2401683347776185
3.703722684495145 327.36265499130815 1.2139005455738152
3.7089502394485607 313.9863948910079 1.1869735830372259
3.7141777944019765 307.001710011635 1.174630679545291
3.7194053493553922 302.8750128365791 1.172154328693677
3.724632904308808 295.6958015077875 1.1633876950521584
3.7298604592622238 291.7858607356615 1.1690887645863695
3.7350880142156395 286.4187544937724 1.1634368299829516
3.7403155691690553 284.0449093215655 1.1642695248473218
3.745543124122471 288.9288852606442 1.1818807439126187
3.750770679075887 289.88611384966265 1.1867937940362956
3.7559982340293026 287.7407969704259 1.1804303116690957
3.7612257889827183 280.11015642430175 1.1592494074320934
3.766453343936134 273.42936969685826 1.1430722970363907
3.77168089888955 272.6133197969561 1.1316482421983394
3.7769084538429656 270.90733430832086 1.1291925017615085
3.7821360087963813 273.2963223324345 1.1378199556472732
3.787363563749797 273.44726460321084 1.138666178332459
3.792591118703213 280.3329457930342 1.1471814734100512
3.7978186736566286 281.90529172934646 1.1378702255936217
3.8030462286100444 294.0005010247663 1.1497095063055813
3.80827378356346 301.64899226841203 1.150939998792128
3.813501338516876 312.5164570651145 1.1682521975813747
3.8187288934702917 317.455887110539 1.1798063505883725
3.8239564484237074 311.5391331255151 1.161529001894211
3.829184003377123 311.60474644490216 1.1611132728419034
3.834411558330539 311.67412532511906 1.1620469739071957
3.8396391132839547 313.1089937182958 1.169879200915607
3.8448666682373704 317.73403772197975 1.1859704512088725
3.850094223190786 314.6654651306107 1.1844028440629173
3.855321778144202 303.72662217142033 1.1675598377487448
3.8605493330976177 295.1043019757895 1.1550151253824892
3.8657768880510335 285.65834489553123 1.1352227106725286
3.8710044430044492 275.53945262357104 1.1152259637193411
3.876231997957865 277.46511396237236 1.1210492354109107
3.8814595529112808 276.24627478681043 1.1178403264297165
3.8866871078646965 277.64756978444285 1.1228857754772272
3.8919146628181123 281.3436926565433 1.1309164057141714
3.897142217771528 278.0350796720082 1.112655513620347
3.902369772724944 276.3364104333336 1.105609799847964
3.9075973276783595 273.79281472564315 1.094592135661018
3.9128248826317753 277.7161669171657 1.1005526146899771
3.918052437585191 282.55990919413387 1.1135827069411754
3.923279992538607 287.2302476742089 1.1205171857558824
3.9285075474920226 292.76631003863923 1.1245259947259842
3.9337351024454383 297.0029674811273 1.1283091198251363
3.938962657398854 297.92506404978917 1.1208108498286282
3.94419021235227 301.2880579043617 1.1243824115826508
3.9494177673056856 305.65189048733026 1.1273273011775848
3.9546453222591014 310.0798102120986 1.132694680274271
3.959872877212517 319.79367886333404 1.1447153209304501
3.965100432165933 328.93816471218 1.1564142991976754
3.9703279871193486 340.9156735224234 1.1750039250458626
3.9755555420727644 352.361601573498 1.1916462597795168
3.98078309702618 365.13190767764047 1.2086398615146792
3.986010651979596 383.4397094511994 1.231617499359768
3.9912382069330117 400.72705589624456 1.2543044800332144
3.9964657618864274 422.1037365790951 1.285699102224144
4.001693316839844 438.4658847993927 1.3057348932753716
4.00692087179326 457.7621690644255 1.3306562833124334
4.012148426746676 482.36177924866325 1.3708968235653576
4.017375981700092 506.2930240258363 1.4224355731393845
4.0226035366535084 538.1737358033216 1.4769347477115113
4.027831091606925 576.5765141694839 1.532013247428185
4.033058646560341 623.1322335144479 1.5964683949182576
4.038286201513757 673.4760554514794 1.6557701459050809
4.043513756467173 731.5843104069642 1.726880239408365
4.0487413114205895 795.2711919947169 1.799028311723614
4.053968866374006 867.3534353161388 1.8804531489531482
4.059196421327422 939.6617816432322 1.959829859872179
4.064423976280838 1023.0660636578759 2.045848320867114
4.069651531234254 1119.892933070629 2.138382035194472
4.0748790861876705 1234.4556606693372 2.250340708319705
4.080106641141087 1352.2796324370604 2.357695639446902
4.085334196094503 1481.054320238911 2.463049733302244
4.090561751047919 1623.7312805986417 2.578880031846061
4.095789306001335 1797.9665730490367 2.7145548136279354
4.1010168609547515 2011.8417171178112 2.8832073815744264
4.106244415908168 2227.01074961196 3.0404918950875537
4.111471970861584 2462.6185147807687 3.1960355203860313
4.116699525815 2715.466920466907 3.352203528536507
4.121927080768416 2976.2282570344523 3.4663287351327265
4.1271546357218325 3253.850337550952 3.5891738236135953
4.132382190675249 3541.6020435118694 3.7264887967276126
4.137609745628665 3867.7087645032902 3.882952332166198
4.142837300582081 4191.215813811185 4.028572290943156
4.148064855535497 4500.572495630452 4.172770979453862
4.1532924104889135 4776.139135248943 4.28419294864934
4.15851996544233 5061.869396571799 4.400085367082041
4.163747520395746 5310.6288956188355 4.4984397411662815
4.168975075349162 5561.169385051035 4.605325418105363
4.174202630302578 5770.953932917778 4.682381516888121
4.1794301852559945 5937.655450502163 4.75584119318834
4.184657740209411 6003.648297962424 4.764744463076168
4.189885295162827 6050.56128318187 4.7814914011881156
4.195112850116243 5985.808104514365 4.745263010457534
4.200340405069659 5862.685664188287 4.686306577583427
4.2055679600230755 5657.072890768617 4.592948998575598
4.210795514976492 5387.459524940399 4.476674033218875
4.216023069929908 5078.527514598176 4.346671282891929
4.221250624883324 4691.323573987779 4.174768768178279
4.22647817983674 4314.552432246882 4.010586730850942
4.2317057347901565 3911.485456085255 3.812638217803933
4.236933289743573 3514.4240613515785 3.6097734716138556
4.242160844696989 3145.973060868148 3.410954413977062
4.247388399650405 2806.8208322868813 3.2174244568074304
4.252615954603821 2490.0394847755265 3.024787439948984
4.257843509557238 2239.421306835589 2.8701508656767416
4.263071064510654 1993.7432448770498 2.7048456237916843
4.26829861946407 1774.4874994251318 2.5506423506808393
4.273526174417486 1581.098191691254 2.4030500098324556
4.278753729370902 1411.759176777182 2.269982207507427
4.283981284324319 1266.4064120836215 2.1523579610542978
4.289208839277735 1138.5429455323626 2.0381703236146778
4.294436394231151 1025.5745240402487 1.9325475545989563
4.299663949184567 928.9765864928971 1.8335573933782683
4.304891504137983 856.6748805383232 1.75912259924359
4.3101190590914 789.1229881291615 1.686831261635447
4.315346614044816 721.339799463165 1.6103250007045802
4.320574168998232 661.889203162099 1.5401148680459664
4.325801723951648 610.5079926683175 1.4793816190060936
4.331029278905064 567.743016228272 1.4312431986470258
4.336256833858481 532.4968257613729 1.3874063794359393
4.341484388811897 498.19796420625124 1.341239612183642
4.346711943765313 471.66739776021205 1.3043519003420438
4.351939498718729 447.4729957612218 1.2723050062772048
4.357167053672145 425.14618495266336 1.2407548611978563
4.362394608625562 406.7914405315417 1.218569269839804
4.367622163578978 395.330474868157 1.2024864906134989
4.372849718532394 373.25872749683884 1.1689201704432817
4.37807727348581 360.33617005837175 1.14931310128588
4.383304828439226 348.44332475325183 1.1318779184191283
4.388532383392643 338.4364656137615 1.1188712974090436
4.393759938346059 327.05233844957047 1.1054209414102165
4.398987493299475 316.1436441957715 1.0924843903273744
4.404215048252891 304.6890430926025 1.0755319787345035
4.409442603206307 297.49007351022107 1.0709524608661736
4.414670158159724 288.3615362262738 1.0583829755903773
4.41989771311314 279.9223315694836 1.0580503820325022
4.425125268066556 267.08544451860166 1.044003157547385
4.430352823019972 255.59075958884767 1.0276297481419392
4.435580377973388 246.83728673403675 1.0092187208441876
4.440807932926805 244.6834817379439 1.0035688776275635
4.446035487880221 238.23478506352302 0.9894807462603465
4.451263042833637 232.94845934518932 0.9800120190894918
4.456490597787053 229.71045164258746 0.9788628797753293
4.4617181527404695 219.44481565197964 0.9631805454657285
4.466945707693886 217.70255281688202 0.9685886926332369
4.472173262647302 216.83990896836627 0.9685954209679509
4.477400817600718 220.06168374443754 0.9785217985360202
4.482628372554134 222.07780778779718 0.9843601808406194
4.4878559275075505 223.0905910523563 0.9967349360841703
4.493083482460967 220.45263683553813 1.0007608186572399
4.498311037414383 216.20737863346216 1.0061580490685786
4.503538592367799 211.80303888706158 0.9968394374475249
4.508766147321215 205.30534396383317 0.975863269581614
4.5139937022746315 200.52774920036373 0.9680496187237184
4.519221257228048 200.814496122256 0.9626094412571797
4.524448812181464 200.04483267379604 0.9582040751046829
4.52967636713488 201.31508972245473 0.9697882675953341
4.534903922088296 202.44373877331765 0.9711995024047622
4.5401314770417125 201.7898804389073 0.9765531716681657
4.545359031995129 198.44835103744103 0.9723186078068977
4.550586586948545 198.45090253110226 0.9772236887536493
4.555814141901961 195.85033753957876 0.9666347330992995
4.561041696855377 190.61510264726428 0.9470394255104764
4.5662692518087935 192.78727335572998 0.9434196802861433
4.57149680676221 190.999569983388 0.9326996071475471
4.576724361715626 195.81148821908303 0.9498777448007975
4.581951916669042 198.3845735011123 0.9580930553927693
4.587179471622458 197.28543392713925 0.9607856521056529
4.5924070265758745 199.6572814561093 0.9768267329567516
4.597634581529291 195.29911176644444 0.9664926655855016
4.602862136482707 194.6590339424632 0.9730753088747048
4.608089691436123 194.7180850850894 0.9850749436370801
4.613317246389539 193.50357745813886 0.9859535788842178
4.6185448013429555 194.5772144110335 0.9972446274813002
4.623772356296372 191.94340860614295 0.9946248889406599
4.628999911249788 192.219281733068 0.9958765692137831
4.634227466203204 188.91816726671368 0.9922691424389217
4.63945502115662 187.77415203131457 0.9823304958907102
4.6446825761100365 184.529444997685 0.9672668875388309
4.649910131063453 184.32163255004755 0.9680700859250645
4.655137686016869 190.44584790654844 0.9918215185458704
4.660365240970285 190.8221683827031 0.9947297315505085
4.665592795923701 189.5194271974511 0.9925262776968102
4.6708203508771176 187.26550849311187 0.9774562552137503
4.676047905830534 187.5590422208566 0.9783387467330849
4.68127546078395 186.99447860708946 0.9771883346072642
4.686503015737366 187.5439250778121 0.9799759959226526
4.691730570690782 183.35763785299292 0.9709873634768191
4.696958125644199 183.16949420281685 0.9624740550911397
4.702185680597615 185.77765704405746 0.963390239507608
4.707413235551031 188.52312209471455 0.9711496576248237
4.712640790504447 188.0930993611246 0.9724273395224253
4.717868345457863 188.1272343883272 0.9775470038325477
4.72309590041128 184.98069210824772 0.9713433609845963
4.728323455364696 180.70973451666 0.9611741819094556
4.733551010318112 179.60759262173795 0.9568036826057588
4.738778565271528 180.13101239945036 0.9564290618911131
4.744006120224944 182.21954172418364 0.9596238263556324
4.749233675178361 182.79797361555242 0.9578792901670221
4.754461230131777 179.91738918399736 0.9528295300102556
4.759688785085193 179.84939270933006 0.9605507355743985
4.764916340038609 174.5230269192848 0.941125536567717
4.770143894992025 173.45417749367047 0.9424574353002334
4.775371449945442 175.2090353481294 0.945876497739732
4.780599004898858 176.34647882836097 0.9492254907265367
4.785826559852274 176.95090346243012 0.9497403999259665
4.79105411480569 171.252749989034 0.9322974296528809
4.796281669759106 170.57876382018824 0.921006965083579
4.801509224712523 170.0080804659475 0.9106771792932592
4.806736779665939 169.61691729341456 0.9192389953931541
4.811964334619355 171.80267838071106 0.9289046933674789
4.817191889572771 172.86089270352363 0.944928873638534
4.822419444526187 176.60945829882561 0.9685500038950714
4.827646999479604 182.20860088118926 0.9814894925801628
4.83287455443302 179.40309209817534 0.9668511037432385
4.838102109386436 177.1767578888568 0.9614175431098867
4.843329664339852 174.78200711712216 0.9512168414425857
4.848557219293268 173.8778625171288 0.947928972088186
4.853784774246685 175.67765003166966 0.9494479353330258
4.859012329200101 176.9913831169272 0.9395002295125839
4.864239884153517 174.94575602449444 0.9201758668200734
4.869467439106933 175.31922509172395 0.9251259380069426
4.8746949940603495 170.20877877691734 0.9097213869904712
4.879922549013766 173.99006126445494 0.9301076263910404
4.885150103967182 173.60331804107292 0.9321240407451403
4.890377658920598 174.36572173167855 0.9297019856451082
4.895605213874014 171.87198960971676 0.917235416344036
4.9008327688274305 177.33793812027434 0.9276856605295237
4.906060323780847 183.83317418896775 0.9439932711800084
4.911287878734263 182.27046041297623 0.9435571887715366
4.916515433687679 179.62122949285893 0.9405159782718486
4.921742988641095 173.50384841373295 0.9220249763213788
4.9269705435945115 176.88574999338627 0.930809925920473
4.932198098547928 179.61121773700972 0.9301249261247555
4.937425653501344 183.35223165406552 0.9468889258859782
4.94265320845476 179.87705180156448 0.945092275398919
4.947880763408176 178.40612033543866 0.9380820839690436
4.9531083183615925 180.09198070987267 0.9402605446575193
4.958335873315009 179.87119822925447 0.9348718454649876
4.963563428268425 182.06753109475758 0.941380113528387
4.968790983221841 182.3656964955795 0.9383572749851133
4.974018538175257 180.8863300509325 0.9334997246304751
4.9792460931286735 186.29139276717257 0.9431520726897726
4.98447364808209 185.57373434976023 0.9259580259611544
4.989701203035506 185.31932906261386 0.9115389249163679
4.994928757988922 185.42932738921172 0.8974975875917233
5.000156312942338 188.88691765281393 0.8929384522617697
5.0053838678957545 194.4741697467128 0.8906663327951126
5.010611422849171 201.28022544644466 0.8965563638638462
5.015838977802587 202.42851390149173 0.8829826752684273
5.021066532756003 206.46819890048172 0.8837042744120382
5.026294087709419 211.25039431007283 0.8832699078784418
5.0315216426628355 216.04031541185702 0.8905325333720082
5.036749197616252 224.0657135701572 0.9135642465029365
5.041976752569668 229.4931410411384 0.9188231272199863
5.047204307523084 237.53001646919643 0.9299272528492545
5.0524318624765 243.869151211413 0.9339906601686078
5.0576594174299165 252.67253560778022 0.9385437950791771
5.062886972383333 259.8650630576839 0.9459357569372752
5.068114527336749 273.2039126585338 0.9658998949163358
5.073342082290165 288.7713793309179 0.9863125590654825
5.078569637243581 302.5088173724948 1.0006964699236256
5.0837971921969975 318.5854376492079 1.0139753282912343
5.089024747150414 333.61435022346666 1.0282705831410823
5.09425230210383 353.4747563015494 1.0519578142990331
5.099479857057246 379.9567126662043 1.083171876852399
5.104707412010662 410.915820968538 1.1195908700592827
5.109934966964079 438.4275201408972 1.1496238278257147
5.115162521917495 454.9771945231064 1.1689014952159582
5.120390076870911 469.6470361110214 1.185916080524937
5.125617631824327 469.2155149066615 1.185183271359704
5.130845186777743 453.79863613458286 1.1679920109503323
5.13607274173116 433.46285513182954 1.1431835480886747
5.141300296684576 398.60716915975325 1.1008395793543848
5.146527851637992 360.59864143728726 1.0514938109427565
5.151755406591408 327.20338334281513 1.0130292021180598
5.156982961544824 298.3951392693324 0.9798241774064618
5.162210516498241 279.9442799377642 0.9659977109627665
5.167438071451657 261.0713453647575 0.9514062415366236
5.172665626405073 243.878007641456 0.9364701318855271
5.177893181358489 230.6404282322284 0.9217286594871008
5.183120736311905 221.19536463110356 0.9146020356659403
5.188348291265322 213.79038823374975 0.9081151521037617
5.193575846218738 209.3497999718376 0.9045532641655173
5.198803401172154 202.9657652228137 0.8932713360467253
5.20403095612557 202.8964409618543 0.8997055909982047
5.209258511078986 199.90154226726588 0.8933710591317068
5.214486066032403 195.07197150538752 0.8896075456722562
5.219713620985819 190.29797163119932 0.8895360163453682
5.224941175939235 181.58302179983593 0.8702907551911148
5.230168730892651 175.64578570248392 0.8566860373295461
5.235396285846067 176.32991258207994 0.8609510498207026
5.240623840799484 175.8559715482992 0.8586643907487557
5.2458513957529 177.00805763545858 0.8705358075677238
5.251078950706316 178.7431313597166 0.883572211393906
5.256306505659732 180.34846609942448 0.8907511651992361
5.261534060613148 181.54517274057525 0.9014201767139047
5.266761615566565 179.46761959429955 0.8922161820568031
5.271989170519981 176.00864703250633 0.881490998783488
5.277216725473397 177.35526960549092 0.885042877673778
5.282444280426813 176.4950203558295 0.8878023469086805
5.2876718353802294 177.6400426335958 0.8973072148400766
5.292899390333646 176.58961462931288 0.8891470598410278
5.298126945287062 173.16280928199637 0.8792888049631109
5.303354500240478 173.3562085136014 0.8736972645679335
5.308582055193894 174.88117650479833 0.8791098364089664
5.3138096101473105 178.86125184498502 0.8965794456532571
5.319037165100727 180.54393837935305 0.9044911681860566
5.324264720054143 177.08162638236638 0.8932190717613799
5.329492275007559 171.74467971246833 0.8754057073609586
5.334719829960975 168.4544046357194 0.8655483637644733
5.3399473849143915 167.69320070697924 0.8616313684777133
5.345174939867808 168.16694011246256 0.8616958288966444
5.350402494821224 167.32089416275548 0.8564357120341509
5.35563004977464 166.97362195154088 0.8474908016646381
5.360857604728056 171.1680586564149 0.8515255713002227
5.3660851596814725 173.7811879619587 0.8560930693229253
5.371312714634889 177.8740736250389 0.8660000543455272
5.376540269588305 182.52813251552928 0.8781872328471338
5.381767824541721 183.8540583320839 0.8851515741140591
5.386995379495137 183.5142594024079 0.8823813524729566
5.3922229344485535 184.66037833974758 0.8846942695523541
5.39745048940197 180.50890645436388 0.8779575519933678
5.402678044355386 178.55966097033243 0.8569981514956801
5.407905599308802 182.43883529915016 0.8640097167749112
5.413133154262218 186.88722673612128 0.8643008436218336
5.4183607092156345 189.45197544722612 0.8598858568973861
5.423588264169051 189.5585380966182 0.8504163649357449
5.428815819122467 192.61649329598973 0.8476542591073651
5.434043374075883 192.98190939916338 0.8400175836411069
5.439270929029299 196.66654948283548 0.8473111515164883
5.4444984839827155 198.47663173496179 0.852598949842556
5.449726038936132 197.61116320594144 0.8484057619230052
5.454953593889548 202.55560808323662 0.8574845464827521
5.460181148842964 203.17027390591778 0.8639441672889565
5.46540870379638 201.49189462917886 0.8656999321595443
5.4706362587497965 196.00493055735623 0.8538567259128662
5.475863813703213 189.00500041547156 0.8439553491305427
5.481091368656629 186.7070345106869 0.8459869049529531
5.486318923610045 183.51352879973493 0.8431105354422963
5.491546478563461 182.6121701344554 0.8439839339179933
5.4967740335168775 180.9379748835654 0.8378933293878988
5.502001588470294 181.01852896978508 0.841024107851251
5.50722914342371 179.22591952184808 0.8367300083105936
5.512456698377126 181.2540927535807 0.8482165866225013
5.517684253330542 181.19576120391798 0.8483899522029135
5.522911808283959 177.957848302874 0.8390485399267142
5.528139363237375 181.77706807803088 0.8530271029071884
5.533366918190791 178.85723315429638 0.8450187299489074
5.538594473144207 180.38000148613435 0.8589491394289128
5.543822028097623 183.3869138350013 0.8645416687771119
5.54904958305104 179.81932540065145 0.8483595473311133
5.554277138004456 179.6933803214235 0.8397564020809486
5.559504692957872 182.30021275781968 0.8411880709596417
5.564732247911288 180.61064546435802 0.8363358183149875
5.569959802864704 181.4317553376955 0.8449571897368431
5.575187357818121 182.67181344200688 0.8419094215746338
5.580414912771537 183.58212235410434 0.8363818474704987
5.585642467724953 186.90956805471833 0.8365294788070873
5.590870022678369 186.2432770694484 0.8317971695438645
5.596097577631785 188.36691614086672 0.8375895405708565
5.601325132585202 189.26355260561343 0.830105833060564
5.606552687538618 196.3786473175779 0.8314247807744098
5.611780242492034 200.8315166572887 0.8243217992482005
5.61700779744545 207.02262788011328 0.8198858711897348
5.622235352398866 224.78472944657574 0.8375350284581475
5.627462907352283 253.59178500876948 0.8690837751656337
5.632690462305699 301.80126750652386 0.9312901333922813
5.637918017259115 371.6990442550451 1.0179376061103487
5.643145572212531 462.09230151277217 1.122127427227555
5.648373127165947 563.4946484186474 1.229256117171009
5.653600682119364 666.4091588724475 1.331149029869947
5.65882823707278 753.180874884854 1.4111231338825379
5.664055792026196 811.4783098361398 1.462027462713714
5.669283346979612 847.0285307143935 1.493688878752781
5.674510901933028 855.1669575478705 1.4970935146702518
5.679738456886445 849.1115638685617 1.490234719024891
5.684966011839861 840.6007450658956 1.481369725071685
5.690193566793277 830.3389497618949 1.4728657893608617
5.695421121746693 825.4200277974356 1.4699987001180348
5.700648676700109 817.726858726165 1.462425497266954
5.705876231653526 810.1605600524503 1.4548321282979024
5.711103786606942 798.9396745425759 1.4436058805792367
5.716331341560358 798.8841360487058 1.443090141162416
5.721558896513774 797.6760965990181 1.441465407224236
5.7267864514671905 807.2336383083881 1.449323504498216
5.732014006420607 819.460275860881 1.4597679424002554
5.737241561374023 834.8863518729142 1.4744855704184014
5.742469116327439 860.5839525444637 1.497541878056894
5.747696671280855 901.3277791493207 1.5325256226863524
5.7529242262342715 952.5607780859559 1.571671164508623
5.758151781187688 1013.1060759938966 1.6176461970198472
5.763379336141104 1082.3780946367647 1.6715682303755808
5.76860689109452 1150.220040266067 1.722273772676302
5.773834446047936 1206.535434411552 1.7632231552121995
5.7790620010013525 1229.2179505536023 1.7786755471434064
5.784289555954769 1213.0569854095006 1.767566077193087
5.789517110908185 1161.826653046929 1.7302446247760714
5.794744665861601 1058.3998722904741 1.650337054524838
5.799972220815017 931.8722472534076 1.5471728958345883
5.8051997757684335 793.0463492465819 1.4275529963669749
5.81042733072185 653.2067063912388 1.2980032879620325
5.815654885675266 538.3259354869039 1.1839405938815444
5.820882440628682 438.52112407664265 1.0747065198727137
5.826109995582098 369.2473242159482 0.9976194554904907
5.8313375505355145 319.4646376961557 0.9395936491433001
5.836565105488931 281.42666123409987 0.8962022275867645
5.841792660442347 255.48690101126587 0.8668330735314806
5.847020215395763 240.23139402940586 0.8493427362289907
5.852247770349179 228.01563507030565 0.8310963476001634
5.8574753253025955 221.62859083474078 0.8253206758125284
5.862702880256012 217.4783388849596 0.8226388861192485
5.867930435209428 219.28656673481018 0.8276931479197351
5.873157990162844 221.05629799679906 0.8289632808817292
5.87838554511626 225.17188110138744 0.8378996955995133
5.8836131000696765 222.3785991794296 0.8328956738564929
5.888840655023093 219.58780093543956 0.8246312198007185
5.894068209976509 220.3973488245495 0.826315368164489
5.899295764929925 223.79494785164462 0.8260048818352776
5.904523319883341 225.81957064388214 0.827079376513077
5.9097508748367575 228.16396903699294 0.8307228526156076
5.914978429790174 227.50609571688574 0.8276459745505741
5.92020598474359 227.59485389183402 0.8226722696138083
5.925433539697006 229.0489212433714 0.8218049984423182
5.930661094650422 228.53742244283492 0.8158087227476033
5.9358886496038386 228.38213084581014 0.8133097796733789
5.941116204557255 233.2352600718772 0.8182342671594779
5.946343759510671 242.58773669742988 0.8345541912152564
5.951571314464087 251.59386104761168 0.8539141364278533
5.956798869417503 259.3358075542686 0.865320922455491
5.96202642437092 263.1514742895334 0.8714032261939723
5.967253979324336 269.71573226117704 0.8835081579485491
5.972481534277752 283.01893946654263 0.901389188684218
5.977709089231168 296.724191336822 0.9174946406672767
5.982936644184584 313.94419723607194 0.9396770832787915
5.988164199138001 337.13703132449945 0.9683992888764991
5.993391754091417 361.4753166850188 1.0003991966580967
5.998619309044833 390.9504685787157 1.0373710870605344
6.003846863998249 433.59970006562577 1.0928678104980987
6.009074418951665 481.82645021594107 1.1527446773235313
6.014301973905082 535.7353824138293 1.2165508586826062
6.019529528858498 608.8764239615602 1.2968708390174597
6.024757083811914 697.7652658737246 1.3902176853685653
6.02998463876533 813.7862936023233 1.5028288703767902
6.035212193718746 966.4298124743435 1.6405706098293475
6.040439748672163 1140.9869844971058 1.7850287296448044
6.045667303625579 1324.767290384333 1.9224751203112662
6.050894858578995 1527.1868323463816 2.0652455124887603
6.056122413532411 1703.5446163680792 2.182371514160835
6.061349968485827 1845.8355766631603 2.275764256985909
6.066577523439244 1946.5664163883075 2.338961714567726
6.07180507839266 1970.416998821153 2.3555318115318755
6.077032633346076 1936.3778502445498 2.336740637952978
6.082260188299492 1848.8023633538223 2.287181744655546
6.087487743252908 1733.6306277972071 2.218899760311142
6.092715298206325 1593.1579327454394 2.1283073107795616
6.097942853159741 1447.7222144837233 2.0287445480673774
6.103170408113157 1317.403270548704 1.9373837731290033
6.108397963066573 1195.1265054384671 1.8465021695055386
6.113625518019989 1081.6057898617405 1.7583009295676024
6.118853072973406 986.0741304493642 1.6801570393863148
6.124080627926822 901.4063596770058 1.6077956558688324
6.129308182880238 826.5989668060263 1.542125813398156
6.134535737833654 759.6237415950441 1.4802534593259606
6.1397632927870704 690.3365576651906 1.411701492886151
6.144990847740487 628.0450624492167 1.3491231313391818
6.150218402693903 568.2260338326408 1.2861665601795702
6.155445957647319 513.5832639935517 1.224518741264556
6.160673512600735 466.8400740848199 1.1712713373472126
6.1659010675541515 432.9318053174379 1.1345328971661133
6.171128622507568 407.71467091615153 1.1055793662251134
6.176356177460984 379.5672701813333 1.0723070111009063
6.1815837324144 355.7464874206584 1.042905958637812
6.186811287367816 330.7639504570221 1.0086985770708619
6.1920388423212325 313.6042294102377 0.9863771408177431
6.197266397274649 302.0873457841444 0.9717259031501847
6.202493952228065 292.79579629785786 0.9622011002254224
6.207721507181481 284.06891436485216 0.9448572604932838
6.212949062134897 276.4041083627221 0.9277600905752369
6.2181766170883135 267.6638356551368 0.9134636530223714
6.22340417204173 259.3365786265709 0.8942006528872029
6.228631726995146 253.08393963484002 0.8829111197535673
6.233859281948562 251.0922299709665 0.8811672877008608
6.239086836901978 248.84430330017844 0.8807529036878621
6.2443143918553945 241.71760539710934 0.8725648623042919
6.249541946808811 240.8316060654781 0.8700365939782414
6.254769501762227 238.5976836268587 0.8625026290401522
6.259997056715643 236.64934527583986 0.856477350975998
6.265224611669059 233.39580489199045 0.8533895531688236
6.2704521666224755 228.49192789154534 0.8485558036390958
6.275679721575892 224.80643746969278 0.8432674554729735
6.280907276529308 223.18332288317538 0.8459757421008175
6.286134831482724 219.8728661983976 0.8399503956133283
6.29136238643614 221.31441038348697 0.8418995328712535
6.2965899413895565 222.71015056608692 0.8436965395549559
6.301817496342973 225.04002052960954 0.847320346353327
6.307045051296389 225.81501100486813 0.8515680183555692
6.312272606249805 223.06979306801645 0.8474781123301924
6.317500161203221 224.9758255152194 0.8516721380917135
6.3227277161566375 224.4042608019644 0.8461324027326631
6.327955271110054 224.04739001906384 0.8435773707770418
6.33318282606347 223.79773219756174 0.8382474069446592
6.338410381016886 221.62036864356114 0.8372255849252253
6.343637935970302 222.80893895272948 0.8407859812615031
6.3488654909237185 218.8781648616606 0.8329720115651742
6.354093045877135 216.54478584430598 0.8237511723618052
6.359320600830551 214.6377021130378 0.813902444224803
6.364548155783967 216.90650843731214 0.8171991118898841
6.369775710737383 218.78860424578644 0.8175064470175892
6.3750032656908 217.59909075936758 0.8146331265974819
6.380230820644216 220.53477006598717 0.8229237724266333
6.385458375597632 219.0304591531953 0.8176507915578332
6.390685930551048 215.79392980050213 0.8110387564008467
6.395913485504464 217.21707776652067 0.8145438144221685
6.401141040457881 212.44540033022815 0.8125686742955145
6.406368595411297 213.274989691607 0.817224810372355
6.411596150364713 213.34888839317483 0.8154426435243034
6.416823705318129 215.63727590884608 0.8163917317751583
6.422051260271545 219.69009894725642 0.8183809674330305
6.427278815224962 218.72324718736147 0.815178996516099
6.432506370178378 219.58493805215505 0.8141821312707638
6.437733925131794 217.75565020711733 0.8126340691671006
6.44296148008521 219.32611674698822 0.8148946372074483
6.448189035038626 222.73648627252697 0.817580266322734
6.453416589992043 225.34012230096417 0.8150649623224125
6.458644144945459 226.54676345407216 0.8155408969060707
6.463871699898875 226.30891894428802 0.8096296507249539
6.469099254852291 229.4088923324455 0.814771284532951
6.474326809805707 232.30177339684275 0.8156913882100165
6.479554364759124 237.28028147760793 0.8184011925032244
6.48478191971254 237.91641075626083 0.8199619418494788
6.490009474665956 240.34424451510603 0.8225600500691005
6.495237029619372 242.3862184545762 0.8246109511260697
6.500464584572788 248.6986801074187 0.8320837152570459
6.505692139526205 258.8404836685987 0.8408414667724005
6.510919694479621 272.69500950784766 0.8575201724276406
6.516147249433037 281.52790089160476 0.8634588996078052
6.521374804386453 295.1442435461844 0.8772206313732894
6.526602359339869 306.2445361599916 0.8874442573555059
6.531829914293286 324.8442732006508 0.905177237910453
6.537057469246702 352.6313834285852 0.9375557560119916
6.542285024200118 387.04051788398476 0.9775320461058856
6.547512579153534 425.71226226288434 1.0210807285231696
6.55274013410695 463.99351342127403 1.0635227210065819
6.557967689060367 502.26947654553203 1.105303222699591
6.563195244013783 530.5964216339592 1.1364391972952175
6.568422798967199 548.8063610568455 1.1557801652552342
6.573650353920615 547.5076811842654 1.1519255166516362
6.5788779088740315 544.3743081662315 1.148152011490377
6.584105463827448 532.4913368974871 1.1346425512944656
6.589333018780864 509.71651259639737 1.1105139710853287
6.59456057373428 487.3029062216555 1.0859250862574146
6.599788128687696 456.0325512707547 1.0506973444253767
6.6050156836411125 423.3761589233972 1.011219383784113
6.610243238594529 395.2523942873611 0.9776490000879815
6.615470793547945 370.9323285756688 0.9497956130240983
6.620698348501361 358.86158925675585 0.9370039383479476
6.625925903454777 343.21461195387275 0.9192270010819372
6.6311534584081935 338.6330302482882 0.9168223525159775
6.63638101336161 329.29171304763275 0.908945206923628
6.641608568315026 324.2902911758248 0.9063554431163248
6.646836123268442 319.624184019723 0.9018083846360568
6.652063678221858 301.8089081748857 0.8783819741985189
6.6572912331752745 292.8758207085663 0.8671147052958001
6.662518788128691 276.2042258372851 0.8437329263261851
6.667746343082107 267.88529884771265 0.8341774257795525
6.672973898035523 263.25473050145166 0.8317567396095001
6.678201452988939 256.8755749279126 0.8222810075380695
6.6834290079423555 250.8573371781686 0.8148501391437799
6.688656562895772 247.7482374602309 0.8107200081037068
6.693884117849188 246.66694801061874 0.8100481457263672
6.699111672802604 245.02494876254056 0.8086016661999291
6.70433922775602 242.09770134330114 0.8035249352650939
6.7095667827094365 241.9618616748533 0.8046881435059399
6.714794337662853 240.3868833787074 0.8057277120944447
6.720021892616269 242.02001053206186 0.8084754928154942
6.725249447569685 243.30460807345176 0.8121784990963596
6.730477002523101 244.9356869109757 0.8136969946031658
6.7357045574765175 247.78956304024936 0.8172278661252876
6.740932112429934 247.0306442511356 0.8145876257129252
6.74615966738335 247.8109278064963 0.8144950710753956
6.751387222336766 244.5823703530391 0.810126751003007
6.756614777290182 245.29633233299532 0.810453260775308
6.7618423322435985 242.74478824669742 0.8054016498242689
6.767069887197015 241.9414463368215 0.8020264892082134
6.772297442150431 242.60364315875907 0.7997787270027893
6.777524997103847 242.8651584648497 0.7991213939488878
6.782752552057263 241.12886111352418 0.794398374510905
6.7879801070106796 239.6277469418415 0.7939075672557441
6.793207661964096 239.96500431313714 0.7957237040244081
6.798435216917512 243.5622583609959 0.8027857097933044
6.803662771870928 247.7484636443526 0.8091595114666861
6.808890326824344 249.64360762157008 0.8089737767086052
6.814117881777761 250.59272583054556 0.8067213690302072
6.819345436731177 248.25032957613794 0.8001654714855071
6.824572991684593 249.05400178702328 0.8040339947602705
6.829800546638009 250.69974794561332 0.8094788187020965
6.835028101591425 250.0848851861906 0.8090564987090234
6.840255656544842 253.87753451718075 0.8149503418262816
6.845483211498258 253.35518630183324 0.8104724298020652
6.850710766451674 255.32038665550078 0.810256472667361
6.85593832140509 255.96837023112806 0.807752280343437
6.861165876358506 252.8896217191563 0.7988276171898017
6.866393431311923 254.61513152617061 0.8021479590140163
6.871620986265339 255.61986810360247 0.8031650096995452
6.876848541218755 255.58864223421367 0.8015069780160576
6.882076096172171 260.47369820857637 0.8082160309052796
6.887303651125587 263.5870024613861 0.8116295597982887
6.892531206079004 264.9457365690294 0.8116401690767673
6.89775876103242 267.3062306249744 0.8122685173085068
6.902986315985836 271.81954222175256 0.8167568025735303
6.908213870939252 273.3340917236114 0.8177885199787315
6.913441425892668 273.91033230736446 0.8159864782618116
6.918668980846085 277.8181798294313 0.8199710595596053
6.923896535799501 282.12548351394486 0.82476148985308
6.929124090752917 285.3128554224083 0.8261990829155199
6.934351645706333 290.7608109909756 0.8326038000542432
6.939579200659749 293.07393734542705 0.8339332715291482
6.944806755613166 300.23134994232385 0.8450035811762099
6.950034310566582 305.0400695875473 0.8488284341562238
6.955261865519998 309.83991286429904 0.8524442861573771
6.960489420473414 318.39418464697275 0.8614913914643788
6.96571697542683 326.0203914193978 0.8682245802990123
6.970944530380247 334.82154176824105 0.8769076847905458
6.976172085333663 346.9681025364021 0.889150875748469
6.981399640287079 362.3097650208571 0.9045258511985015
6.986627195240495 385.6054195055763 0.9310737524147377
6.9918547501939114 417.170501088951 0.966333190528791
6.997082305147328 461.31427351919285 1.0125255203447021
7.002309860100744 519.1383739780309 1.070734638388962
7.00753741505416 603.6038269291197 1.1507353404817928
7.012764970007576 713.1966799940063 1.248688746983436
7.0179925249609925 854.1262571900925 1.3668570010167744
7.023220079914409 1005.0411446032011 1.4824565144293267
7.028447634867825 1143.018810704434 1.5783842080380888
7.033675189821241 1251.9280694769027 1.6489661148620451
7.038902744774657 1310.8690406683559 1.6844367598547507
7.0441302997280735 1309.651846995833 1.6820447948473487
7.04935785468149 1266.7017901679576 1.6549081408128252
7.054585409634906 1194.2007681637585 1.605504496724742
7.059812964588322 1106.9650983425902 1.5464992826286164
7.065040519541738 1025.4531643310256 1.488837679472554
7.0702680744951545 944.7301598657779 1.428252071172129
7.075495629448571 872.3081808006414 1.3709428707924831
7.080723184401987 815.3818654124752 1.323654189436089
7.085950739355403 768.9230969447433 1.2857674939548072
7.091178294308819 733.4010989333023 1.2563135303003903
7.0964058492622355 695.6869771376762 1.22259328553539
7.101633404215652 657.4953064254296 1.188006899090087
7.106860959169068 628.6769667749102 1.1606928574226638
7.112088514122484 602.4234808993143 1.1375453401943219
7.1173160690759 583.6848488407104 1.1202163721377174
7.1225436240293165 564.2711629677921 1.1020173851642106
7.127771178982733 544.7706427140205 1.0828643923189807
7.132998733936149 531.6542409913982 1.069479400950874
7.138226288889565 518.1691640055427 1.0562152287851265
7.143453843842981 509.2591332757117 1.0477136642997544
7.1486813987963975 501.6116220690759 1.0406116087302206
7.153908953749814 496.57081252564205 1.035532495998846
7.15913650870323 498.96194811752173 1.0367537624956853
7.164364063656646 503.2613120522067 1.0402160440613986
7.169591618610062 514.1813706942761 1.0500066152440855
7.1748191735634785 528.5280838321248 1.0633708962810509
7.180046728516895 556.7522194383666 1.0889873846742668
7.185274283470311 599.7950663768446 1.128553248340879
7.190501838423727 662.93430974472 1.1855794413214789
7.195729393377143 759.3902945098438 1.2676880861164517
7.2009569483305595 898.0232246837882 1.3798828736461464
7.206184503283976 1083.544796911872 1.5137737902709498
7.211412058237392 1340.7666696260694 1.6830905161563359
7.216639613190808 1651.4844593113794 1.867571494838758
7.221867168144224 2029.2059644694014 2.0678805649522
7.227094723097641 2417.6884265243607 2.2554102510311513
7.232322278051057 2730.958680247537 2.394252245088008
7.237549833004473 2904.32803384838 2.465877792153364
7.242777387957889 2863.2202137304375 2.445463592472278
7.248004942911305 2641.872674228091 2.3436456238935026
7.253232497864722 2310.565634195404 2.1904546936744484
7.258460052818138 1922.1862736553194 1.9974836527497382
7.263687607771554 1547.2448470347952 1.7932412552215358
7.26891516272497 1216.681408371125 1.5898487943578405
7.274142717678386 958.1623827409388 1.411917894744648
7.279370272631803 767.3441269861046 1.2643702255737144
7.284597827585219 628.0326266857047 1.145028535010649
7.289825382538635 538.9111555450637 1.0609638823873613
7.295052937492051 481.23383845531293 1.0048867408484092
7.300280492445467 443.31814045484606 0.9661107004657701
7.305508047398884 414.7170247162631 0.9342696582568224
7.3107356023523 398.09972433731974 0.916171431995902
7.315963157305716 383.7782110470872 0.9000076608389295
7.321190712259132 373.3641777930946 0.8908372059035212
7.326418267212548 368.9288349941414 0.8864808701842053
7.331645822165965 361.71150940581407 0.8786658113531636
7.336873377119381 357.34474859959346 0.8739406716856973
7.342100932072797 355.0760218287757 0.8727492879503903
7.347328487026213 355.4546499845611 0.8737312981850157
7.352556041979629 350.19014152589216 0.867612371458816
7.357783596933046 347.04716602561314 0.8633342560937717
7.363011151886462 344.3614963714416 0.8583395305594
7.368238706839878 338.08626303707445 0.8490695654802635
7.373466261793294 337.7453296326648 0.8484674946517389
7.37869381674671 334.025702832579 0.8457863533687656
7.383921371700127 332.2655391809843 0.8445984351455651
7.389148926653543 329.7328108004838 0.8421686300045018
7.394376481606959 330.2856958447389 0.839209259373672
7.399604036560375 334.1139498532374 0.8418264522743933
7.4048315915137914 338.0930932732605 0.8467882497965927
7.410059146467208 339.65164668516456 0.8498633231741455
7.415286701420624 340.4548806848654 0.8516003471657864
7.42051425637404 339.1948202299017 0.8506977600310203
7.425741811327456 339.8753640779103 0.8504245855169668
7.4309693662808725 346.1891011332802 0.8580093240044693
7.436196921234289 346.5494964778092 0.857380665592714
7.441424476187705 347.4472899872465 0.8573410239712856
7.446652031141121 352.53065868989364 0.8618347485234364
7.451879586094537 354.29759154365564 0.8642308864348379
7.4571071410479535 359.38829725682547 0.8692159024326048
7.46233469600137 364.6630562141512 0.8741899637918492
7.467562250954786 370.89390257342075 0.8811707575517095
7.472789805908202 380.19793294734694 0.8921414377283211
7.478017360861618 387.3746962506742 0.8986274844627039
7.4832449158150345 395.627026687751 0.9060286052998385
7.488472470768451 403.08728521985546 0.910957339966373
7.493700025721867 412.69333702060965 0.9199096472337984
7.498927580675283 426.3865477190936 0.9332572835819423
7.504155135628699 441.40528644101926 0.9486029342985289
7.5093826905821155 462.3072809457925 0.968987342270291
7.514610245535532 480.21125590785704 0.9860603507202784
7.519837800488948 499.09536258868343 1.0044394438823632
7.525065355442364 514.2247751321986 1.0190567466677072
7.53029291039578 522.2629170474302 1.0268015324379063
7.5355204653491965 526.4083809777693 1.0312910598707876
7.540748020302613 525.5725943546074 1.0301228296762888
7.545975575256029 517.9427261641716 1.0223470400057935
7.551203130209445 513.381173272635 1.0182969512279734
7.556430685162861 509.14683730133504 1.014365651787383
7.5616582401162775 503.0351018744461 1.007702718516512
7.566885795069694 495.14613898973687 0.9989743182807577
7.57211335002311 485.4905586887999 0.9892599106226235
7.577340904976526 473.07927888506657 0.977114933263568
7.582568459929942 459.6661982095198 0.9631962455679496
7.5877960148833585 444.56598780653417 0.9483476933603269
7.593023569836775 434.79318475676615 0.9370628476730062
7.598251124790191 433.6263969770949 0.9345530660943886
7.603478679743607 432.24759855835885 0.9321213024075043
7.608706234697023 434.8987841346602 0.9346134082355608
7.6139337896504395 434.5897862695697 0.9338122083554994
7.619161344603856 430.59171142883264 0.9292372917972864
7.624388899557272 429.9456738038316 0.9275588711338428
7.629616454510688 431.79954060262804 0.9304673051227513
7.634844009464104 436.4817478131419 0.9352614641843877
7.6400715644175206 441.80132772822094 0.9398825030131253
7.645299119370937 449.520505279961 0.9465209908277197
7.650526674324353 459.54383139542017 0.9558652543807072
7.655754229277769 467.96584359022194 0.9641301140132694
7.660981784231185 475.84710576532757 0.9716118745295924
7.666209339184602 486.6112986499762 0.9824847623824983
7.671436894138018 497.4818569827895 0.9931690997768936
7.676664449091434 511.1305403726363 1.006381870343862
7.68189200404485 522.3998895907089 1.0160552020722642
7.687119558998266 528.1210689124754 1.0198415588700156
7.692347113951683 531.8608484316194 1.0220568753994754
7.697574668905099 531.7745650825971 1.022451497538235
7.702802223858515 532.8422727934513 1.023278322695073
7.708029778811931 532.7635691867209 1.0235610205028627
7.713257333765347 529.5422844372038 1.0192328947949107
7.718484888718764 520.6901000893025 1.0099336283691822
7.72371244367218 511.37306435829095 1.0009908915329047
7.728939998625596 503.57227852771905 0.9917375617330336
7.734167553579012 499.0248194690888 0.9878484108566186
7.739395108532428 499.92633097317326 0.9886310819322536
7.744622663485845 500.38842174050916 0.9887138837585933
7.749850218439261 505.0553973260025 0.9927258286555999
7.755077773392677 500.7928097180248 0.9877926159898435
7.760305328346093 499.7082318191025 0.9878835637562208
7.765532883299509 498.52133345226696 0.986796966114375
7.770760438252926 497.0582404772586 0.9846254478496613
7.775987993206342 493.6080445771892 0.9804595324645402
7.781215548159758 483.10956575205734 0.9696906833993655
7.786443103113174 474.4844865687089 0.9614380514630024
7.79167065806659 465.43414058864084 0.9535257360813566
7.796898213020007 459.7566528544425 0.9474732389577794
7.802125767973423 456.00291780503215 0.9431204049134054
7.807353322926839 453.6981236101202 0.9403872910165997
7.812580877880255 443.8717351705027 0.9307784502920957
7.817808432833671 433.6336941597397 0.9198942308964767
7.823035987787088 428.92041516264237 0.9147114741748782
7.828263542740504 423.51960319641967 0.9086315864976908
7.83349109769392 426.4378271583643 0.909275994422289
7.838718652647336 430.8440909901087 0.9147769514557725
7.8439462076007525 428.21211738941304 0.9124034586065992
7.849173762554169 428.5718006273003 0.9136242021926769
7.854401317507585 428.22504839086423 0.9148605862652928
7.859628872461001 428.8911503805157 0.9159711268542509
7.864856427414417 430.36754888958995 0.9173195348386416
7.8700839823678335 426.5619290273185 0.9114724717405722
7.87531153732125 430.4826864970059 0.9140526143971338
7.880539092274666 433.24426093088493 0.914622109858066
7.885766647228082 439.19008514673277 0.9196107219699544
7.890994202181498 443.75509156551817 0.9243172968679766
7.8962217571349145 450.0068141041214 0.9318837237013702
7.901449312088331 458.1307444456404 0.9401665482616078
7.906676867041747 464.1758378122051 0.9460887358173131
7.911904421995163 466.49788486541644 0.9474046769855571
7.917131976948579 465.429135069838 0.9444871405516856
7.9223595319019955 468.6469330249101 0.9461798460900315
7.927587086855412 473.85784169051425 0.9522058530685675
7.932814641808828 482.31041323132257 0.9604294874263419
7.938042196762244 492.25085723308706 0.97063699031291
7.94326975171566 498.58687074473596 0.9765715792045448
7.9484973066690765 502.3756859033498 0.979448556039828
7.953724861622493 509.87345909080693 0.985569614536642
7.958952416575909 518.9476236356202 0.9924462466899977
7.964179971529325 532.0512096123902 1.0033149312701823
7.969407526482741 541.749206964861 1.0110198747613315
7.9746350814361575 554.3981157373023 1.0214992414357436
7.979862636389574 563.0464439809315 1.0299062838743036
7.98509019134299 567.1755830298604 1.0333647873205247
7.990317746296406 577.1815309529087 1.0426009087250796
7.995545301249822 582.372591384811 1.0468832746549699
8.000772856203238 590.8540675224629 1.0528704473552293
8.006000411156654 595.6781779403925 1.0577263426490806
8.01122796611007 600.4249117123494 1.0616368891896102
8.016455521063486 604.3636006358979 1.0640433755708063
8.021683076016902 603.5987960822087 1.0624551920704768
8.026910630970319 607.7768750624002 1.0646757234633035
8.032138185923735 611.3032904535943 1.0676977258654388
8.037365740877151 620.5918103969909 1.0759558552325024
8.042593295830567 634.1279324650972 1.0864804082982988
8.047820850783983 639.6074272558326 1.0911747939821934
8.0530484057374 650.9850690774257 1.1005155092947772
8.058275960690816 659.8304451674993 1.107072594761958
8.063503515644232 667.889784026769 1.1128281389774257
8.068731070597648 680.2883767940059 1.121722933456135
8.073958625551064 687.9361022458596 1.1288417777814408
8.07918618050448 691.5038299376307 1.132792780888469
8.084413735457897 694.231975487525 1.1348712707604556
8.089641290411313 701.9746242924697 1.1409632684183673
8.09486884536473 707.0150439621259 1.14511007466346
8.100096400318145 715.7059265644481 1.151749665888266
8.105323955271562 714.3129139655933 1.1492768628607268
8.110551510224978 711.6406785310318 1.1446029274095606
8.115779065178394 711.7830053792462 1.1436901099915704
8.12100662013181 709.8100897780153 1.1416389095927422
8.126234175085226 715.5301747045418 1.1476053886029012
8.131461730038643 715.9459937120711 1.148514519721335
8.136689284992059 725.0082725988567 1.154127513968903
8.141916839945475 727.3195435439687 1.15439750700361
8.147144394898891 733.8951243049443 1.159193322624034
8.152371949852308 750.98243471509 1.1716057604311982
8.157599504805724 763.8481935767693 1.1820766720143137
8.16282705975914 784.7626234062757 1.1974435629839306
8.168054614712556 798.4924404748468 1.2085523821835389
8.173282169665972 810.5912896337064 1.2166093871558092
8.178509724619389 815.6966907100004 1.2201943785646785
8.183737279572805 818.828093884699 1.2207880843003722
8.188964834526221 815.7568002942468 1.2174484410213156
8.194192389479637 807.0171804983592 1.2100773198421721
8.199419944433053 794.3547611648366 1.2005995949339123
8.20464749938647 777.2987580809872 1.187084590704905
8.209875054339886 758.6711784449358 1.1728054717654819
8.215102609293302 739.850493322457 1.1581971550239492
8.220330164246718 727.5128005888126 1.1484180280250758
8.225557719200134 719.291875605016 1.1424113868679044
8.23078527415355 708.1315306893943 1.1340741992154197
8.236012829106967 701.6484323033837 1.1294406613109007
8.241240384060383 685.9266472829853 1.1150563462883423
8.2464679390138 673.9571091879768 1.1033875474792687
8.251695493967215 670.6821976428639 1.1001595386972975
8.256923048920632 669.7934474927292 1.0994490300526747
8.262150603874048 672.8168312610823 1.1027939472245398
8.267378158827464 671.067390094297 1.1013714614676278
8.27260571378088 669.6630200281902 1.0990411810137348
8.277833268734296 666.2332156102063 1.0947805203218863
8.283060823687713 661.4680197044472 1.0901447799635666
8.288288378641129 661.7564719349422 1.090835102948868
8.293515933594545 665.7835210960582 1.0952818673487335
8.298743488547961 669.6521029063699 1.0980058806264354
8.303971043501377 676.9568272362906 1.102804551110656
8.309198598454794 681.2375169015547 1.1054876293946687
8.31442615340821 683.0110959002402 1.1062927158278995
8.319653708361626 686.4234067587462 1.1080145526294194
8.324881263315042 686.2954846605522 1.1065571969941794
8.330108818268458 693.1877147468202 1.1118003028013264
8.335336373221875 701.0435011073829 1.1177596702635486
8.34056392817529 712.4721335848294 1.1267727174085105
8.345791483128707 719.3803434617362 1.1314415861429294
8.351019038082123 721.1714620544768 1.1314397360626163
8.35624659303554 725.1065062013597 1.1338493839458061
8.361474147988956 728.9339237645177 1.1368083699487204
8.366701702942372 732.5896655605395 1.1398557251497123
8.371929257895788 738.9150317158833 1.143661988841065
8.377156812849204 748.8309260606337 1.1510565702214426
8.38238436780262 758.1944347291453 1.1587598804555679
8.387611922756037 757.8943476031294 1.1589229444422497
8.392839477709453 758.0904273310634 1.1583646200701223
8.398067032662869 756.6920410178361 1.1581272065729664
8.403294587616285 752.5483472629616 1.1548700411276667
8.408522142569701 749.6219956604089 1.1523011764910551
8.413749697523118 737.8030810204605 1.1414892196760706
8.418977252476534 726.3964423567298 1.1328825944455558
8.42420480742995 709.2954460871332 1.1187750341900315
8.429432362383366 695.7432739550278 1.1085282917473456
8.434659917336782 683.1426326196973 1.098361581177765
8.439887472290199 673.1574836490837 1.0899863248812531
8.445115027243615 662.0841192512696 1.0800822318428642
8.450342582197031 651.6381708972775 1.071817906723897
8.455570137150447 643.2972379006843 1.064414419578399
8.460797692103863 637.9525243620378 1.0598000102268805
8.46602524705728 629.8079210437818 1.0516840038962512
8.471252802010696 621.6468770251397 1.043392559991894
8.476480356964112 615.7581112363646 1.037521049709702
8.481707911917528 613.5291433928269 1.0354429086471681
8.486935466870944 607.6242608611093 1.0312157826277424
8.49216302182436 607.4160387169746 1.0310581087073307
8.497390576777777 601.3419804718899 1.0257129290294351
8.502618131731193 598.3508873055674 1.0225712192578935
8.50784568668461 596.6276023867882 1.0212380852440988
8.513073241638025 593.5164041882821 1.0182336783022246
8.518300796591442 588.7701031616383 1.0136259074097151
8.523528351544858 582.717694809341 1.008210170800519
8.528755906498274 577.6703162304249 1.0029959977715388
8.53398346145169 571.079751227656 0.9967504234386576
8.539211016405106 565.2862889490241 0.9920945722899559
8.544438571358523 566.8152424184856 0.9940621720604348
8.549666126311939 564.5479392023631 0.993367842603735
8.554893681265355 571.1594921885691 0.998742868646678
8.560121236218771 570.7285342746414 0.9957073491713521
8.565348791172188 571.5919982796032 0.9942649366053792
8.570576346125604 577.2082758590526 0.9990691867117126
8.57580390107902 578.9984262144535 1.0003517704100344
8.581031456032436 586.4930944058854 1.006753230569017
8.586259010985852 585.2674653968811 1.004666082811897
8.591486565939269 585.0038564304025 1.0048279382812333
8.596714120892685 585.7504976944178 1.0048377559200607
8.601941675846101 583.8784134587537 1.0022786137021142
8.607169230799517 586.2890940423567 1.0035394344824395
8.612396785752933 590.4054521557488 1.006940356335784
8.61762434070635 590.3891062858675 1.0080958314034851
8.622851895659766 585.469076820875 1.00476441581156
8.628079450613182 581.0880460859432 1.0009243052983667
8.633307005566598 578.309615359222 0.9980568716319724
8.638534560520014 580.9934056786586 1.00034187722476
8.64376211547343 586.2423799576766 1.0046532150500211
8.648989670426847 589.7901494778577 1.006713618469619
8.654217225380263 595.367727113559 1.010631171268416
8.65944478033368 597.8384466463057 1.0122575833613146
8.664672335287095 603.1605219548567 1.0157607034326948
8.669899890240512 610.9342746517428 1.0220585251775678
8.675127445193928 620.4543203388672 1.0295514315217142
8.680355000147344 630.6399630533746 1.0371084557392392
8.68558255510076 636.5308162461172 1.0420309450757836
8.690810110054176 643.780006987787 1.0474679620959513
8.696037665007593 656.6470231787468 1.056886198998016
8.701265219961009 664.64867762376 1.0620525403381011
8.706492774914425 681.1057086567602 1.0749779421439278
8.711720329867841 691.7361075238125 1.0844268787757407
8.716947884821257 700.2866698827164 1.090023755220969
8.722175439774674 701.9545266910251 1.0905271337670903
8.72740299472809 700.9532222502082 1.0882291723709936
8.732630549681506 698.6635642354515 1.087514255982626
8.737858104634922 702.5239691232649 1.0908354871566812
8.743085659588338 703.7078616370933 1.0928925992080367
8.748313214541755 705.1997810379765 1.094327136257618
8.75354076949517 699.7180691685503 1.0903331490373491
8.758768324448587 692.6062605493198 1.0843667027670891
8.763995879402003 683.0516342722683 1.0758550789213446
8.76922343435542 671.7709821477765 1.0659418358208426
8.774450989308836 663.5119607835891 1.0587098676304494
8.779678544262252 652.1008001393517 1.0486550547797222
8.784906099215668 641.2227171358712 1.038794762671668
8.790133654169084 633.2944909467795 1.032221374441182
8.7953612091225 619.7369668992087 1.020314727456318
8.800588764075917 611.6071411270167 1.0133866243969893
8.805816319029333 607.1615612228186 1.0091403208137006
8.811043873982749 604.613061066501 1.0072915816714196
8.816271428936165 602.8336694986981 1.006072622838065
8.821498983889581 598.0195795391766 1.0029141248185627
8.826726538842998 592.9703450574848 0.9990726806412522
8.831954093796414 590.8932700788633 0.9967367990646873
8.83718164874983 584.7984671171987 0.9908748969886692
8.842409203703246 581.2266845293708 0.9877245341568582
8.847636758656662 574.2160915055222 0.981991474216218
8.852864313610079 572.0184816548127 0.9797873065450768
8.858091868563495 571.5420142284923 0.9781019573071622
8.863319423516911 572.3311158193397 0.9770763664285854
8.868546978470327 574.0219000983034 0.9781784316510121
8.873774533423743 573.6497500747053 0.9775872870670042
8.87900208837716 568.6984673799495 0.9732748738772876
8.884229643330576 567.7175312534298 0.9717587193819452
8.889457198283992 567.3773880215033 0.971193099733974
8.894684753237408 569.5718732174432 0.9724171013363976
8.899912308190824 572.5539399439813 0.9752985428816742
8.90513986314424 573.4184922284182 0.9755600326171002
8.910367418097657 576.0208284399716 0.9775136396320803
8.915594973051073 577.2924381219652 0.9774855610642567
8.92082252800449 582.3279197818848 0.9810539234292828
8.926050082957905 586.5943979197267 0.9850692565309442
8.931277637911322 590.3324219884723 0.9879227267610937
8.936505192864738 592.2375334372914 0.9885172009965278
8.941732747818154 592.8132709173223 0.9893223194471392
8.94696030277157 594.2389496602115 0.9900226353153515
8.952187857724986 593.497467996402 0.9899910278526264
8.957415412678403 593.6594656604854 0.9899615066069741
8.962642967631819 595.9047957690759 0.991127014140631
8.967870522585235 597.5301924027453 0.9919011623432495
8.973098077538651 601.5028522663974 0.9947313591206914
8.978325632492067 605.4219402128348 0.997671077886263
8.983553187445484 613.0724980996057 1.0037757359810748
8.9887807423989 623.2497678342555 1.0115081296927193
8.994008297352316 630.6884854749815 1.0174204544262389
8.999235852305732 628.1533001222499 1.0143396991753257
9.004463407259149 631.9450958904714 1.0172512908388132
9.009690962212565 637.9705020043963 1.0215410377099972
9.014918517165981 648.2304909772399 1.0293966660650946
9.020146072119397 658.3332867138556 1.0367508460653676
9.025373627072813 667.3055856123569 1.042578806932269
9.03060118202623 674.2287253732469 1.0460833236596143
9.035828736979646 687.8595636921689 1.0566980708847806
9.041056291933062 703.4442129480659 1.0692252526738832
9.046283846886478 721.7676465190888 1.0845983232361984
9.051511401839894 738.1711362259076 1.0965187902922748
9.05673895679331 754.57249931123 1.1068369632084467
9.061966511746727 778.5391971646826 1.1231160230063626
9.067194066700143 802.5777545178232 1.139884457597506
9.07242162165356 825.9996724405701 1.1560539345649494
9.077649176606975 843.639194745521 1.1671914305853226
9.082876731560392 860.9254069033259 1.1788773564857056
9.088104286513808 875.41514458533 1.1891372616758626
9.093331841467224 882.1783533437616 1.193573094253934
9.09855939642064 887.0816191461867 1.196439572007663
9.103786951374056 880.9984053277192 1.1922674588365372
9.109014506327473 877.2998653955003 1.1886819324448166
9.114242061280889 873.383286302805 1.1859489751085008
9.119469616234305 867.1649102072286 1.1802977522863438
9.124697171187721 863.5196743695191 1.1772954497694874
9.129924726141137 859.9627438907245 1.1748156621691588
9.135152281094554 858.6988367068252 1.1740262207593777
9.14037983604797 870.6611444086908 1.1830458856534576
9.145607391001386 890.5346223857266 1.1953587760189985
9.150834945954802 916.9325686553527 1.2121495054505205
9.156062500908218 954.2477904155106 1.2364585682423936
9.161290055861635 991.4313762750121 1.2702417516427298
9.16651761081505 1033.5124968461353 1.3054488569367837
9.171745165768467 1067.936157731163 1.332244301373632
9.176972720721883 1089.6432181205062 1.350137861580612
9.1822002756753 1095.3227755945481 1.3549261308971468
9.187427830628716 1096.0285272417261 1.3584687655840721
9.192655385582132 1086.137332681992 1.3533954024312624
9.197882940535548 1080.7903221949223 1.3527823981631764
9.203110495488964 1071.1353371202445 1.3489729494061584
9.20833805044238 1061.4788901685797 1.346434136575609
9.213565605395797 1046.5776961799568 1.3382978395786371
9.218793160349213 1034.7449147314876 1.3335483176332563
9.224020715302629 1025.825177181405 1.3309890041781862
9.229248270256045 1020.5752885387957 1.3295081693108193
9.234475825209461 1014.9409999798609 1.3269870074108208
9.239703380162878 1010.1363050293618 1.3233299514784471
9.244930935116294 1011.2406434741433 1.3248759761063376
9.25015849006971 1014.5706162698068 1.3295138719752277
9.255386045023126 1020.2012544451604 1.335082899815555
9.260613599976542 1031.0844934523423 1.3436045821180893
9.265841154929959 1038.6768752739697 1.3496172539913325
9.271068709883375 1052.4865272004051 1.3589491195595613
9.276296264836791 1073.5333086221508 1.3738740565480074
9.281523819790207 1092.6827533166907 1.389245042676346
9.286751374743623 1106.9653357430484 1.3991865434014306
9.29197892969704 1119.372142850125 1.4089171309258293
9.297206484650456 1122.7195805564406 1.4100660704096193
9.302434039603872 1120.594608021584 1.4093580810850879
9.307661594557288 1103.7320426920191 1.400824809070678
9.312889149510704 1077.9847550194822 1.3870111493000852
9.31811670446412 1036.6390379228847 1.3611293806254947
9.323344259417537 990.9541942009379 1.3326805724174722
9.328571814370953 943.2950718708383 1.3009593729369107
9.33379936932437 896.2226277817986 1.2694310878310393
9.339026924277785 848.2705169022533 1.2356955624856076
9.344254479231202 804.4968915829711 1.2040953917475954
9.349482034184618 768.2728757097334 1.177251444957728
9.354709589138034 740.6835792779108 1.15726306566572
9.35993714409145 721.6613063763859 1.1438528980585392
9.365164699044866 709.6081235837215 1.1353203271730847
9.370392253998283 697.439601865995 1.1261034065901225
9.375619808951699 689.6330970423104 1.1213983969127064
9.380847363905115 682.0231925909626 1.11552948585778
9.386074918858531 676.5364348625244 1.1129391796385866
9.391302473811947 675.2072953827786 1.1123142783692996
9.396530028765364 671.5413207302619 1.1098852271811919
9.40175758371878 670.4830339190714 1.1091958342786465
9.406985138672196 669.5777990769111 1.108172897819112
9.412212693625612 667.2119268736277 1.105315652539612
9.417440248579029 665.372712019514 1.0936874401316767
9.422667803532445 661.2990813645465 1.0852067188162904
9.427895358485861 655.2459276037736 1.0769319008647322
9.433122913439277 655.7592226031582 1.073228366906951
9.438350468392693 651.178591972862 1.0662640675913784
9.44357802334611 651.4341229898813 1.064182348337221
9.448805578299526 653.651731931087 1.0646556304347357
9.454033133252942 651.9651251740668 1.0614770837123668
9.459260688206358 652.9539324608253 1.0604237741987517
9.464488243159774 654.2825244069608 1.0601893623439027
9.46971579811319 655.7925350229937 1.0600264086904714
9.474943353066607 656.2279784061791 1.058318804304238
9.480170908020023 656.1134099616119 1.055971990827614
9.48539846297344 654.1672999282023 1.0529315178688954
9.490626017926855 654.9333489343875 1.05253239278148
9.495853572880272 655.2951731402726 1.0525166537215844
9.501081127833688 652.8116166315353 1.0498233760441524
9.506308682787104 651.3489515547644 1.047705123998639
9.51153623774052 650.0545000746739 1.0451029809047863
9.516763792693936 648.7677838423166 1.0429379148695639
9.521991347647353 647.2801277662691 1.0396534765672085
9.527218902600769 650.6291870317197 1.041741491528132
9.532446457554185 653.218109119783 1.0434261255045754
9.537674012507601 651.2389330287328 1.041190608365243
9.542901567461017 650.3336603052338 1.0390706202952023
9.548129122414434 648.1004327438708 1.0366713324165304
9.55335667736785 648.1912769869141 1.0365706537330368
9.558584232321266 651.2710655755811 1.0389626799897087
9.563811787274682 652.7688927276159 1.039294670888198
9.569039342228098 651.0828267092141 1.0368788428866997
9.574266897181515 649.8508442653734 1.0356430158169352
9.57949445213493 646.7189336845395 1.0321179960531508
9.584722007088347 645.9566057419773 1.030595837792053
9.589949562041763 650.5162536856557 1.033755730491901
9.59517711699518 652.7123508913849 1.0336663308070007
9.600404671948596 656.9347746283937 1.0359620686767343
9.605632226902012 653.0167967830313 1.0314008185825225
9.610859781855428 650.0340526738794 1.0290086278031352
9.616087336808844 649.8592147776287 1.0299171935428701
9.62131489176226 648.7896430408468 1.028483917347883
9.626542446715677 650.7174822798561 1.0285602458065326
9.631770001669093 653.8238746580657 1.0308386295904641
9.636997556622509 651.223706800552 1.0284857243839962
9.642225111575925 655.1588773521092 1.03007078253907
9.647452666529341 653.9762935634332 1.0285876960462503
9.652680221482758 654.1545466884179 1.0280106931285802
9.657907776436174 657.4996124996795 1.0300512215601998
9.66313533138959 655.3322733677578 1.0279056237311504
9.668362886343006 654.4068648929172 1.027320441850651
9.673590441296422 653.705578669526 1.0273157597937321
9.678817996249839 653.1798847102283 1.0251357153574028
9.684045551203255 653.7111273712352 1.0248093255941488
9.689273106156671 656.4531137547636 1.0255990792315044
9.694500661110087 660.0191694916111 1.0272208167191228
9.699728216063503 662.3169776651048 1.0288229758708565
9.70495577101692 662.6072742997856 1.0276337372235829
9.710183325970336 661.9069337821389 1.0276129756091206
9.715410880923752 664.8980832349451 1.0294047657537255
9.720638435877168 667.8653573067401 1.0316653174379256
9.725865990830584 669.8411647990216 1.0330299062889492
9.731093545784 666.8270807640787 1.0292135456852733
9.736321100737417 666.8282452527709 1.02901654439708
9.741548655690833 667.4739931523746 1.029427845398046
9.74677621064425 669.5040311885933 1.0305731646036935
9.752003765597665 675.5552595083249 1.0345576008153379
9.757231320551082 675.1102547939321 1.0340559067475572
9.762458875504498 672.3401374352648 1.03084190244402
9.767686430457914 674.5531464728393 1.0320563277880608
9.77291398541133 674.3726543130921 1.031067174115776
9.778141540364746 674.2177139597125 1.0284716614145273
9.783369095318163 672.6881576942536 1.026293150516466
9.788596650271579 669.688372782419 1.0241194604963169
9.793824205224995 672.1058689926097 1.0269680310266502
9.799051760178411 673.6790523337727 1.0273046696737784
9.804279315131827 673.876570538747 1.0263991001331048
9.809506870085244 671.4875938166525 1.0232336237232047
9.81473442503866 676.012701589435 1.0260223576527236
9.819961979992076 682.5869156970741 1.030678600560155
9.825189534945492 687.6406765824263 1.0344451198859699
9.830417089898909 695.2791009703147 1.0398113238759137
9.835644644852325 695.0648811256392 1.0390654543167324
9.840872199805741 695.9058119463211 1.0393665553743545
9.846099754759157 698.8786482044479 1.0414553668030728
9.851327309712573 700.7504434956484 1.042422178316821
9.85655486466599 700.8170293024599 1.0419662023262348
9.861782419619406 707.2329740043789 1.0464873596176436
9.867009974572822 708.6627055606799 1.0457734945628832
9.872237529526238 711.6651632602618 1.047116658127021
9.877465084479654 711.4903993060547 1.04686297940156
9.88269263943307 714.262206553856 1.049055140633931
9.887920194386487 719.143190024726 1.0522331080286231
9.893147749339903 722.226300461751 1.0540875396940688
9.89837530429332 719.4614320096614 1.049612760494459
9.903602859246735 722.1519914067101 1.0510100842122125
9.908830414200152 724.004805144815 1.052071251259781
9.914057969153568 731.1543524724273 1.0574481923894417
9.919285524106984 736.9450686618777 1.0614627071500442
9.9245130790604 741.3006281816133 1.0636286398164148
9.929740634013816 746.1268482208843 1.0673283222696137
9.934968188967233 748.3605803901075 1.0683972880644876
9.940195743920649 749.4932094328907 1.0692329843732182
9.945423298874065 755.1238536074377 1.0727919571323008
9.950650853827481 756.1474668082964 1.0732286466092604
9.955878408780897 762.2487972284517 1.0767498304804688
9.961105963734314 767.4042608640785 1.079802478515104
9.96633351868773 765.9191043575869 1.0785767350267985
9.971561073641146 758.6864406677041 1.0726335341433726
9.976788628594562 758.2122618775232 1.0716883000325728
9.982016183547978 752.7663483090971 1.0674217448058159
9.987243738501395 753.7257771573992 1.0662443562489903
9.99247129345481 750.0137264935456 1.062740274840684
9.997698848408227 742.2532946585541 1.056578384688622
10.002926403361643 737.4335479589059 1.0524744470064464
10.00815395831506 731.0986086271477 1.0476501166482968
10.013381513268476 725.723143489562 1.0437145980914697
10.018609068221892 721.4082180488454 1.0396648118238916
10.023836623175308 719.3832561703751 1.037890917537764
10.029064178128724 720.3625720728096 1.0384020116776649
10.03429173308214 724.6002091874459 1.0425958337625085
10.039519288035557 724.6441577543609 1.0425320869215435
10.044746842988973 722.6512648686958 1.0407464962512945
10.049974397942389 721.4251985652862 1.0390643164108906
10.055201952895805 719.9930179999145 1.0377469214466897
10.060429507849221 716.9899958830504 1.03537279714134
10.065657062802638 712.5726401668796 1.0325611986931884
10.070884617756054 711.8088925897345 1.0317873138820859
10.07611217270947 712.0506456703855 1.0320014818406318
10.081339727662886 712.590070034712 1.0319615257394825
10.086567282616302 708.2428005323648 1.0288504861209646
10.091794837569719 700.6514121287462 1.0228086167455923
10.097022392523135 697.9275065084329 1.0195754801675583
10.102249947476551 701.9808295857764 1.022702625301855
10.107477502429967 703.0623031771337 1.022748050178962
10.112705057383383 702.3698022823219 1.0218873189335274
10.1179326123368 699.4593141306083 1.019970991172789
10.123160167290216 696.4540049473335 1.0172265109202114
10.128387722243632 695.6497344316246 1.0158907753908788
10.133615277197048 692.9881502853372 1.0130326246379031
10.138842832150464 695.8226624391928 1.0146434945436669
10.14407038710388 698.1225283888244 1.0161310190045327
10.149297942057297 696.9057851771607 1.0153985954299531
10.154525497010713 695.3551016310979 1.0143268953284668
10.15975305196413 695.5033970696803 1.0144517125279122
10.164980606917545 698.5966870394617 1.0162149698559129
10.170208161870962 700.9573296622834 1.0176787409073593
10.175435716824378 701.5061963817703 1.0176309263917436
10.180663271777794 703.118041682456 1.0177560004681492
10.18589082673121 704.591899601848 1.018035382670493
10.191118381684626 705.3353443188498 1.0183344093441422
10.196345936638043 703.4025629291613 1.0169304138797923
10.201573491591459 700.1436987450857 1.0146829908797104
10.206801046544875 697.9126956228585 1.0134922722379864
10.212028601498291 700.7746148969553 1.014396427278328
10.217256156451707 705.7152960714512 1.0176278902267548
10.222483711405124 709.3643602903529 1.0197504989986803
10.22771126635854 707.4420617232979 1.017726242245041
10.232938821311956 704.912881480684 1.0157271524654223
10.238166376265372 704.816128829373 1.0154994044283063
10.243393931218788 706.9340331769868 1.0182294773677956
10.248621486172205 707.0420460126475 1.0182263333885733
10.253849041125621 709.6923107424773 1.01968898502962
10.259076596079037 702.3531292288849 1.0138034031301049
10.264304151032453 700.191229051733 1.0118835548385143
10.26953170598587 698.8218776613353 1.0103620296051994
10.274759260939286 701.922972926937 1.0122674873511281
10.279986815892702 707.0732017655091 1.0159161783228838
10.285214370846118 705.6725801468381 1.0154853229890792
10.290441925799534 702.7774946853036 1.0129002718072102
10.29566948075295 694.409740877963 1.0066678872570896
10.300897035706367 689.1729775042207 1.0012317604774985
10.306124590659783 687.9201127932839 0.9996156140503949
10.3113521456132 684.823580182894 0.9975307834275855
10.316579700566615 688.633238128503 1.0006183192802964
10.321807255520032 687.2629386977426 0.9991606418399158
10.327034810473448 687.9973484597332 0.9993749182423334
10.332262365426864 685.506002053066 0.9971048183624049
10.33748992038028 687.035100243077 0.9978377313554879
10.342717475333696 683.3711455959308 0.99405643578063
10.347945030287113 680.5568812320543 0.99060825110607
10.353172585240529 685.9267189975636 0.9944050348057499
10.358400140193945 686.5876852059189 0.9947945169780587
10.363627695147361 690.062150842079 0.9970651246726581
10.368855250100777 693.8508303414109 0.9999358127872616
10.374082805054194 695.9296689972274 1.0012603070758153
10.37931036000761 694.968138941013 0.999788423296343
10.384537914961026 692.1538214591361 0.9974384408488983
10.389765469914442 691.0505217619763 0.9963491394715099
10.394993024867858 691.1329089666282 0.9969337505600674
10.400220579821275 690.497046062636 0.9965431743677686
10.40544813477469 686.212887079986 0.9918146118368756
10.410675689728107 682.39424217171 0.9887241582179294
10.415903244681523 679.3641613043187 0.9862354505682421
10.42113079963494 673.6144852369926 0.9813652673607781
10.426358354588356 663.089717480024 0.9733413074542642
10.431585909541772 656.1965208678671 0.9679794449001511
10.436813464495188 654.5347383920794 0.9669369467689096
10.442041019448604 653.648334337235 0.9661043833312148
10.44726857440202 649.9829081740903 0.9629885150252145
10.452496129355437 641.9664983196825 0.9569147994519933
10.457723684308853 635.0710637569654 0.9516913080550871
10.462951239262269 627.9311808757816 0.9456323406232969
10.468178794215685 619.432376140654 0.9391852264552208
10.473406349169101 610.6211213639026 0.9328569773583301
10.478633904122518 606.8347545353972 0.9295989143821167
10.483861459075934 609.5013698352449 0.9315817496299984
10.48908901402935 608.1639676207758 0.9302688393438612
10.494316568982766 606.5127637297744 0.9287309085913392
10.499544123936182 602.0619072359902 0.9247908972271651
10.504771678889599 592.0439525488625 0.91735950734697
10.509999233843015 587.5255573291585 0.913900669299326
10.515226788796431 585.2226454495003 0.9115777681199463
10.520454343749847 577.4433977569987 0.9049610171661634
10.525681898703263 578.7729638220661 0.9055702253765452
10.53090945365668 579.2725351491675 0.9055102280004405
10.536137008610096 587.646561079282 0.9120896605842417
10.541364563563512 592.0021413294699 0.9154321974167251
10.546592118516928 593.3842196309322 0.9169595934623069
10.551819673470344 589.3036473653009 0.9135835436241163
10.55704722842376 584.636481960471 0.9103222336643784
10.562274783377177 582.209351221515 0.9076565996274738
10.567502338330593 580.517669346721 0.9061280870705779
10.57272989328401 579.2337183036942 0.9039266397107096
10.577957448237425 577.0788539241564 0.9018623257427792
10.583185003190842 574.8234102465399 0.89907581217651
10.588412558144258 570.8225787023158 0.8948498608574262
10.593640113097674 566.7443313537241 0.8918250931965694
10.59886766805109 566.0892292111552 0.8912754004413792
10.604095223004506 562.8650949071725 0.888205229937467
10.609322777957923 559.8721912585896 0.8860675945615019
10.614550332911339 556.0379839439624 0.882853197644073
10.619777887864755 554.026767755305 0.880988148404645
10.625005442818171 550.7698900894438 0.8788624398506575
10.630232997771587 547.5882221534254 0.875062485881715
10.635460552725004 546.2699701908933 0.8736489223972582
10.64068810767842 547.1281915452771 0.873819481337543
10.645915662631836 549.7683991700205 0.875493652036906
10.651143217585252 552.6256462433197 0.8783865508033123
10.656370772538668 552.6825938995165 0.8790097613576231
10.661598327492085 547.7375760305445 0.8755966742073789
10.666825882445501 548.3262853688768 0.8757571743415118
10.672053437398917 544.7869129423128 0.8707983381214901
10.677280992352333 551.0342549896835 0.8755569515379082
10.68250854730575 555.7729576622959 0.8795935385234046
10.687736102259166 565.6852636087003 0.8873977245616458
10.692963657212582 570.1513083491947 0.891190277960082
10.698191212165998 572.083886538368 0.8920231236540791
10.703418767119414 571.1410528629586 0.8891791839310247
10.70864632207283 568.1072116622034 0.8860458278471781
10.713873877026247 571.7370564133122 0.8891123514198426
10.719101431979663 577.532804884572 0.8946683160756131
10.72432898693308 586.5702714738818 0.9012189202498394
10.729556541886495 597.9220684995616 0.9089506925346764
10.734784096839912 607.7257386903509 0.9153738720562075
10.740011651793328 614.6339955175971 0.920580952586049
10.745239206746744 616.6732033766539 0.921787852220868
10.75046676170016 621.6306814211516 0.9253326423474396
10.755694316653576 628.0832725100397 0.9294883357993028
10.760921871606993 634.3129376621009 0.9337000273682089
10.766149426560409 642.7672555782348 0.9391420292011333
10.771376981513825 647.0016167054753 0.9418297907988655
10.776604536467241 643.8401220411455 0.939197146973332
10.781832091420657 642.744148062953 0.9376719651177138
10.787059646374074 637.4078563747858 0.9337321434364799
10.79228720132749 637.77701014317 0.9338503523778559
10.797514756280906 635.4646765383977 0.9319619465004669
10.802742311234322 634.133505534175 0.9311430767415224
10.807969866187738 635.2037663394243 0.9323482652808549
10.813197421141155 633.3719334544447 0.9305934065020872
10.81842497609457 633.0879067859071 0.9305039946917407
10.823652531047987 638.629843517117 0.9335775667014465
10.828880086001403 645.5576373031907 0.9382109416759595
10.83410764095482 656.4136316468388 0.9460403359915074
10.839335195908236 676.0865789509909 0.9595016919093471
10.844562750861652 693.0520973324568 0.9713667830416483
10.849790305815068 715.0882105696729 0.9859702621394134
10.855017860768484 739.1909969897653 1.0019877828599315
10.8602454157219 763.4619289826392 1.0182941487674224
10.865472970675317 783.9283927890403 1.0312091485845403
10.870700525628733 793.5084545577635 1.0366527530312735
10.875928080582149 793.4549186584163 1.0367032213227816
10.881155635535565 782.053290559085 1.0281169768583698
10.886383190488981 764.8766587512301 1.0164021147998448
10.891610745442398 743.6617456986869 1.0023478790021239
10.896838300395814 724.2011674208646 0.9883461092242197
10.90206585534923 701.7220586691824 0.972798327439208
10.907293410302646 686.4528837647207 0.9619742865078607
10.912520965256062 669.1154998013945 0.949794255643132
10.917748520209479 655.4763235049245 0.9399266079207054
10.922976075162895 642.1282246149274 0.9297400811899829
10.928203630116311 632.9083847680153 0.9226447888714522
10.933431185069727 622.452425282697 0.915026143847281
10.938658740023143 615.7541484720933 0.9103206829898509
10.94388629497656 608.9334488290455 0.9053750355081125
10.949113849929976 603.0754614681556 0.901029096033995
10.954341404883392 598.5132923927275 0.8972742152549924
10.959568959836808 591.0494760831953 0.8915512239138715
10.964796514790224 585.583878930705 0.8871359908131601
10.97002406974364 583.8459322058171 0.8871051763300325
10.975251624697057 575.4063354124187 0.8825251693966588
10.980479179650473 571.0203529886163 0.880916998353613
10.98570673460389 567.489377683711 0.8791678429926375
10.990934289557305 560.9671359339035 0.8748655977912204
10.996161844510722 555.4961854049304 0.8721275053913264
11.001389399464138 548.3895253939666 0.8673623871229159
11.006616954417554 542.2755256841376 0.8631737620602722
11.01184450937097 541.4569072560604 0.863037286721795
11.017072064324386 539.6322026559544 0.8617516223212729
11.022299619277803 540.2782245555678 0.8626935475378178
11.027527174231219 538.6388345485533 0.8623946290941565
11.032754729184635 535.8944105346437 0.8607295206814031
11.037982284138051 534.6507904930833 0.8603988461218663
11.043209839091467 529.5848603346535 0.8565105726803576
11.048437394044884 534.5803174302577 0.8607532154326332
11.0536649489983 535.6837858460677 0.8619113749261326
11.058892503951716 535.7803194395811 0.862189268002371
11.064120058905132 533.8899419986254 0.8605790248343923
11.069347613858548 527.9975790480994 0.8560896614795672
11.074575168811965 526.4197949237384 0.8553284925020678
11.079802723765381 524.2282068360691 0.85397484215541
11.085030278718797 523.7448359126323 0.8543324027999749
11.090257833672213 524.5146012638812 0.8553430429498252
11.09548538862563 524.1880556727828 0.8551002874156887
11.100712943579046 522.1635379781637 0.8537708306847989
11.105940498532462 518.3935186605602 0.8510095096049503
11.111168053485878 519.4141449233707 0.8520276778853337
11.116395608439294 513.2265818240566 0.8470495421397557
11.12162316339271 512.1458011885352 0.8461860108216904
11.126850718346127 510.9871532824075 0.8454394560337726
11.132078273299543 509.79582216563466 0.8443527469672856
11.13730582825296 505.11270782997445 0.8408926880461897
11.142533383206375 500.5849104962757 0.8375450798296865
11.147760938159792 498.8844943777192 0.8363565288175844
11.152988493113208 501.6589845081657 0.8390846137840876
11.158216048066624 502.4184853620843 0.8397063395884947
11.16344360302004 500.02382369363045 0.8375734819808408
11.168671157973456 496.55920035231776 0.8347073263775971
11.173898712926873 498.5361974441309 0.8364860562805324
11.179126267880289 498.21786868591636 0.8363892125981214
11.184353822833705 502.2351332257903 0.8400662006780901
11.189581377787121 501.60472999819 0.8400635223268667
11.194808932740537 500.50542910063547 0.8396467630916868
11.200036487693954 499.13513523224776 0.8385144821061216
11.20526404264737 496.18043956416653 0.8356057543388904
11.210491597600786 498.1883558962403 0.8371873110170638
11.215719152554202 497.33680115188514 0.8365333432480131
11.220946707507618 497.303248855294 0.8356721172123528
11.226174262461035 496.6506438368986 0.8353290825099131
11.23140181741445 493.14256948145197 0.8332628142673937
11.236629372367867 493.24359961146473 0.8342228240108704
11.241856927321283 491.28463436570496 0.8329998648049314
11.2470844822747 491.4728156798005 0.8333713488509498
11.252312037228116 491.604535306752 0.832980389695436
11.257539592181532 492.77912297966196 0.8334388444708751
11.262767147134948 493.7758809749472 0.8342200851872555
11.267994702088364 493.26255004166626 0.8339541551320389
11.27322225704178 495.12137130154343 0.8357697625301783
11.278449811995197 495.62509901891576 0.8360552622510267
11.283677366948613 497.05053332446704 0.8365558571773164
11.288904921902029 501.87475771709643 0.8407258856065334
11.294132476855445 500.019847322056 0.8387818395659069
11.299360031808861 496.32190610577624 0.8358140136877708
11.304587586762278 494.87088385458065 0.8340789890178834
11.309815141715694 489.6982534274996 0.8288635790557318
11.31504269666911 490.11006370679854 0.8292581269642173
11.320270251622526 495.5958411561818 0.8334524186124775
11.325497806575942 496.3054801032492 0.8336608638252164
11.330725361529359 497.6568277045365 0.8344616411627134
11.335952916482775 499.4567641661625 0.8355280722616594
11.341180471436191 498.4031042518556 0.8347729592931332
11.346408026389607 498.72794190778944 0.8355096853050406
11.351635581343023 501.30119807056406 0.8382375650186343
11.35686313629644 499.42392279473574 0.8369982040841253
11.362090691249856 495.9655603292079 0.8333903570633774
11.367318246203272 490.8453502149849 0.8285073102886737
11.372545801156688 488.3005490391301 0.8267695052562767
11.377773356110104 485.82371830208075 0.8241672650574494
11.38300091106352 484.6251611711003 0.8235497260255892
11.388228466016937 485.4148753693932 0.8242594386115529
11.393456020970353 481.2650311793107 0.8210692310362006
11.39868357592377 478.30594191111675 0.8196362168672578
11.403911130877185 475.2234047239772 0.8171239799103641
11.409138685830602 471.5686646038446 0.8139077452210727
11.414366240784018 470.30663713001445 0.8130012894006687
11.419593795737434 466.48379215267323 0.8091124990529781
11.42482135069085 463.6898873769025 0.8069265451109772
11.430048905644266 459.9941295142255 0.8034342247796322
11.435276460597683 456.24462254650706 0.8002016961119979
11.440504015551099 453.18202793868994 0.7983907668637624
11.445731570504515 450.2820749110593 0.7953924852828477
11.450959125457931 446.9475381120778 0.7917472093577252
11.456186680411347 449.0639110397322 0.7938598209777405
11.461414235364764 447.1913721632544 0.7926101251474349
11.46664179031818 443.2821827061138 0.7898398549574861
11.471869345271596 446.3772968134005 0.7931004282670792
11.477096900225012 451.13318006387874 0.7978044099121477
11.482324455178428 452.228377978309 0.8051052002001297
11.487552010131845 452.8650308251856 0.8076372968043442
11.49277956508526 444.5006975785841 0.8014415339029732
11.498007120038677 442.3106925759829 0.8016513746891523
11.503234674992093 446.1271836514478 0.8057836545431668
11.50846222994551 452.3685688473098 0.8121789986571296
11.513689784898926 457.51428090578435 0.8181658879272529
11.518917339852342 458.1440973313636 0.8188444619313051
11.524144894805758 455.0078557380829 0.8173375520025088
11.529372449759174 450.71472392333123 0.8151736567855731
11.53460000471259 450.649821679264 0.8156082508237613
11.539827559666007 450.7283517558112 0.8162665864904519
11.545055114619423 452.66571036333124 0.8181471442906322
11.550282669572839 453.3272680247102 0.8189797285149807
11.555510224526255 452.1601229880074 0.8187231669758892
11.560737779479672 449.6275387904497 0.8169911207543027
11.565965334433088 448.51316641891043 0.816752279808254
11.571192889386504 443.2186885413049 0.8128310141551586
11.57642044433992 439.37398655273046 0.8108596800185862
11.581647999293336 434.5414493667875 0.8070396844548933
11.586875554246753 430.3590262790624 0.8034694749489127
11.592103109200169 427.7716259027015 0.8011962691859233
11.597330664153585 427.5411219598521 0.8010285989801799
11.602558219107001 426.2005407833098 0.8003170935127126
11.607785774060417 427.43721995742277 0.8020387805368425
11.613013329013834 425.8798839235718 0.8011052071518453
11.61824088396725 420.6801672847347 0.7970829487719033
11.623468438920666 415.78317190363356 0.7926004081330031
11.628695993874082 415.29285977261304 0.7927369274797238
11.633923548827498 415.2651849220331 0.7935279125269552
11.639151103780915 414.686842644051 0.7926496719744364
11.64437865873433 410.08337356091965 0.7886552403302594
11.649606213687747 405.4406360616551 0.7846478612814589
11.654833768641163 396.83191236833363 0.7768170740376108
11.66006132359458 396.03423750023785 0.7777731132512699
11.665288878547996 393.17811123983375 0.7759441551303501
11.670516433501412 395.22150866157915 0.7787557586752489
11.675743988454828 395.15019472372546 0.7796861446358874
11.680971543408244 395.2429243334905 0.7794495301875797
11.68619909836166 396.9042093500437 0.7812115946319532
11.691426653315077 394.7261831713456 0.7796031692713713
11.696654208268493 397.3893124269522 0.782266943528595
11.701881763221909 394.06509410841187 0.7788725726765089
11.707109318175325 391.7304267300232 0.7765598615150106
11.712336873128741 390.2049461367299 0.7756342843095015
11.717564428082158 390.47183510737887 0.777432353276891
11.722791983035574 390.43125398225027 0.7781339078209358
11.72801953798899 390.05731195993127 0.7785186114584338
11.733247092942406 389.9371339015963 0.7778332933395473
11.738474647895822 388.1481734186793 0.7762695404546499
11.743702202849239 389.0131460606398 0.7776252788735353
11.748929757802655 390.2317395273806 0.7792386841315319
11.754157312756071 392.4359263001317 0.7818532913297073
11.759384867709487 394.09803258501086 0.7838846983549853
11.764612422662903 394.61411602732665 0.7846359460221963
11.76983997761632 395.43508791942224 0.7854228270164128
11.775067532569736 392.0515676752318 0.7826614745519862
11.780295087523152 393.18623151900283 0.7835668669410716
11.785522642476568 392.28529204350957 0.782516794078185
11.790750197429984 391.5504985315904 0.7821710880246008
11.7959777523834 396.3045615205896 0.7870766510084116
11.801205307336817 397.77973704315235 0.7883459673625914
11.806432862290233 402.02597281389905 0.7916163126889545
11.81166041724365 403.70927967212674 0.7928393118820328
11.816887972197065 403.9296547646978 0.7927092243633003
11.822115527150482 404.4150336822056 0.7933093329058799
11.827343082103898 402.81192830980854 0.7913125149714841
11.832570637057314 405.6917175493201 0.7935685666958094
11.83779819201073 405.99575881088504 0.794126452057672
11.843025746964146 404.0129503357806 0.7916882174263425
11.848253301917563 407.30065505550033 0.7957002757588003
11.853480856870979 411.0760312390895 0.7997187710396673
11.858708411824395 411.60825088412497 0.8009563194119294
11.863935966777811 411.20233697341945 0.8004152503418897
11.869163521731227 405.94937053985046 0.7961720658417517
11.874391076684644 398.578537522086 0.7886100564682874
11.87961863163806 396.4252165084669 0.7868916015739618
11.884846186591476 395.659705916076 0.7859332299665732
11.890073741544892 395.5409781730722 0.7858336906744838
11.895301296498308 398.2594519645599 0.7895383094110994
11.900528851451725 395.7326561261111 0.7874731882991408
11.90575640640514 397.30680427865167 0.7891546432711497
11.910983961358557 398.1450764757633 0.7904430374704482
11.916211516311973 396.1049577173292 0.7889580519097343
11.92143907126539 396.8498300271587 0.7901572875882927
11.926666626218806 393.00955350791327 0.7871930533257039
11.931894181172222 385.8779428778744 0.779937728156868
11.937121736125638 385.2752712296972 0.7798330348066614
11.942349291079054 384.2079834411234 0.7788886440197414
11.94757684603247 383.5248472876473 0.7792049027798709
11.952804400985887 382.68791496982436 0.7787565996872836
11.958031955939303 381.42030091536293 0.7769423884344626
11.963259510892719 379.79025494971467 0.7752355539104725
11.968487065846135 378.5759003986065 0.7738520925037532
11.973714620799552 378.8196241682627 0.7747256087979508
11.978942175752968 380.62856625470226 0.7777954358897249
11.984169730706384 382.99905916954185 0.7806875537603755
11.9893972856598 384.7928398754039 0.7824803235073194
11.994624840613216 383.08160422033336 0.7805013557447483
11.999852395566633 376.82982504062085 0.7742613242494021
12.005079950520049 377.1118652085932 0.773735820301237
12.010307505473465 375.1470923474184 0.7717750552408451
12.015535060426881 376.15632313902483 0.7732264420955852
12.020762615380297 379.17973050693087 0.7757257652373506
12.025990170333714 378.2971999171939 0.7749100993456816
12.03121772528713 377.9367994270477 0.7748727001996671
12.036445280240546 379.3349431736013 0.776118007450856
12.041672835193962 378.194159983089 0.776135681949916
12.046900390147378 381.34100281499514 0.7804759757283434
12.052127945100795 385.46120435189954 0.7855781237774634
12.05735550005421 390.5102700158019 0.7910814382002836
12.062583055007627 392.63383024907347 0.7929428995933465
12.067810609961043 394.86182130190434 0.7944285297797341
12.07303816491446 397.49693444482915 0.7963296688762213
12.078265719867876 402.7432903589625 0.8014887126743893
12.083493274821292 408.6968824057962 0.8075396185472234
12.088720829774708 417.17845257575675 0.815756065592396
12.093948384728124 425.95491634843466 0.8237446401024581
12.09917593968154 439.41020273937374 0.8361399008690934
12.104403494634957 453.42605880586933 0.8487819106255142
12.109631049588373 474.2853598318515 0.8671750567183517
12.114858604541789 494.4684253702177 0.8853405191320303
12.120086159495205 518.8422617776948 0.9072161566094985
12.125313714448621 541.6985516066605 0.9265055391797747
12.130541269402038 564.6943160569024 0.9462381930569391
12.135768824355454 588.1183852715127 0.9658258640936369
12.14099637930887 602.9845800015701 0.9778180253417077
12.146223934262286 614.122101702316 0.9873706244790171
12.151451489215702 614.0661339281968 0.9875070816078375
12.156679044169119 609.4337327119262 0.9840364391528952
12.161906599122535 598.4609301698515 0.9761153420935639
12.167134154075951 578.9121341214473 0.9600524511273506
12.172361709029367 556.1246994105372 0.9411349231861114
12.177589263982783 536.819178236318 0.9249417912471155
12.1828168189362 517.9867978767204 0.9082371361107591
12.188044373889616 503.52088571004566 0.896210740981448
12.193271928843032 488.17965721795554 0.8833961502072163
12.198499483796448 471.7737923403936 0.8683766106757292
12.203727038749864 461.4247808075418 0.8592047678461017
12.20895459370328 452.2939486097255 0.8506072460032049
12.214182148656697 442.9158922265381 0.8418282629949171
12.219409703610113 432.077473835527 0.8325530576350892
12.22463725856353 423.18538701146406 0.8240921407082584
12.229864813516945 414.8303757647051 0.8171054721409736
12.235092368470362 406.81419765166066 0.8091913298040253
12.240319923423778 403.21406536622936 0.8061547167876841
12.245547478377194 395.5566846787826 0.799659167523332
12.25077503333061 394.2191718828035 0.7994157608332804
12.256002588284026 388.93506052487004 0.7950581947386606
12.261230143237443 384.9283873320974 0.7924902514504184
12.266457698190859 379.45588744016203 0.786870588137144
12.271685253144275 375.632861496654 0.7825519370558803
12.276912808097691 367.5281214567816 0.7738709961042762
12.282140363051107 362.43608542118795 0.7685655121223677
12.287367918004524 360.1256254206549 0.7668058038579394
12.29259547295794 357.9029560420036 0.7655950981498827
12.297823027911356 357.2193290986053 0.7654918594137543
12.303050582864772 355.54284155536317 0.7636975695666169
12.308278137818188 355.16888532713017 0.7640200399172024
12.313505692771605 355.788924629478 0.7672655891273731
12.31873324772502 355.93024450138626 0.7750120565690533
12.323960802678437 355.3742911971322 0.7782078657714354
12.329188357631853 354.76007317070224 0.7802154611624056
12.33441591258527 350.2483884591337 0.7785824178218932
12.339643467538686 349.79612295639777 0.7818259761782675
12.344871022492102 347.6786314689296 0.7834057611633706
12.350098577445518 348.06102044757637 0.7868341002367678
12.355326132398934 349.21913722682575 0.7907442428298762
12.36055368735235 348.10067685062484 0.7914563271934626
12.365781242305767 344.6990552362418 0.7895634263348829
12.371008797259183 343.78914110806113 0.7905788043190569
12.376236352212599 341.8957573133951 0.7889970439694385
12.381463907166015 341.17005207245575 0.7907944221173233
12.386691462119432 342.5442072269158 0.7946984215183295
12.391919017072848 343.77053831539706 0.7987809099271613
12.397146572026264 341.11038408386 0.798131208418797
12.40237412697968 340.6533466657621 0.7978676061933321
12.407601681933096 336.85276923615095 0.7941275337148883
12.412829236886513 335.130415444334 0.7940938175439932
12.418056791839929 335.4423237103984 0.7958479804734212
12.423284346793345 333.83620044802336 0.7963552449645882
12.428511901746761 331.4607807786528 0.7957691876249798
12.433739456700177 330.70195437433813 0.7957486613055015
12.438967011653594 333.5023251575363 0.799692225641186
12.44419456660701 331.83043895357577 0.7984764602686941
12.449422121560426 332.5527930232351 0.8010234290867347
12.454649676513842 332.89841275179566 0.8028445482624124
12.459877231467258 331.84542656396223 0.8027380991284712
12.465104786420675 333.14269373088126 0.8058610627738781
12.47033234137409 332.6229417173615 0.8071179573670981
12.475559896327507 331.86950189314655 0.8072430734899453
12.480787451280923 331.27986384096226 0.8075924638283942
12.48601500623434 328.3058895135942 0.8051363983475063
12.491242561187756 326.9537557244538 0.803486191302418
12.496470116141172 327.5240613932638 0.8075268914254757
12.501697671094588 325.09797757245434 0.8072067840144778
12.506925226048004 326.72650032718434 0.8099546992039969
12.51215278100142 324.9060700284667 0.8092554148919257
12.517380335954837 321.7151030788259 0.8049273964937118
12.522607890908253 323.16597527615363 0.808491596510879
12.527835445861669 322.4935497213569 0.8104988743527926
12.533063000815085 324.824115919757 0.8126532502392627
12.538290555768501 324.9977029832241 0.8140069875438737
12.543518110721918 323.2965062777401 0.8114734002457376
12.548745665675334 322.4771541626955 0.8111737310728773
12.55397322062875 318.415846715024 0.8079401981446789
12.559200775582166 315.7291507198717 0.805486942559751
12.564428330535582 313.78851631142896 0.7972474775392652
12.569655885488999 309.8320705930961 0.7850032033600315
12.574883440442415 313.9964640446086 0.7865247696699382
12.580110995395831 317.6082566996874 0.7883982396835931
12.585338550349247 318.0243523767366 0.7868007530228343
12.590566105302663 319.1639042545846 0.7850231859052083
12.59579366025608 316.5399523604251 0.7800555873509367
12.601021215209496 317.4136134093807 0.7801114384919068
12.606248770162912 320.6344026670794 0.7842874944575391
12.611476325116328 323.18456246336126 0.787319381339815
12.616703880069744 324.85459234276516 0.787662536402505
12.62193143502316 325.68471628457803 0.7859642430926812
12.627158989976577 327.04940186748115 0.7854395951769232
12.632386544929993 327.14439596803305 0.7857393782683458
12.63761409988341 327.92524584944925 0.787186241114044
12.642841654836825 326.8104187646457 0.7855813852863772
12.648069209790242 327.4630307898832 0.7855655522848646
12.653296764743658 326.5011471931722 0.7815438082116132
12.658524319697074 328.15273557241346 0.7818425104189691
12.66375187465049 330.6385364734385 0.7844246408824289
12.668979429603906 332.3604035165528 0.7848474790085974
12.674206984557323 337.90735920218805 0.7908334275886353
12.679434539510739 342.60500783114975 0.795838163856198
12.684662094464155 346.3047010581261 0.8000688337027066
12.689889649417571 345.63682856672676 0.7988210208922671
12.695117204370987 346.916219072031 0.7985715787203271
12.700344759324404 354.35853803947305 0.8054724818461259
12.70557231427782 364.45551208475547 0.8152162439456219
12.710799869231236 374.15118411813 0.8252813402915238
12.716027424184652 381.5750899715985 0.8330826011185443
12.721254979138068 391.0950162904911 0.8435191653923874
12.726482534091485 402.66541139307054 0.8551640075533297
12.7317100890449 414.9280780947234 0.8672047527725019
12.736937643998317 426.74913976862126 0.8786377137159198
12.742165198951733 434.5205154465484 0.8858184374400789
12.74739275390515 449.51506660450866 0.9003833535015268
12.752620308858566 460.65575973676255 0.9107166690451124
12.757847863811982 468.6532585475088 0.9181065508937727
12.763075418765398 467.9178215758953 0.9180022287479279
12.768302973718814 461.04658265971403 0.9113295734130864
12.77353052867223 452.82720173392977 0.9028310963028513
12.778758083625647 441.478662268951 0.8913931776572281
12.783985638579063 431.6664402070752 0.8813466606259667
12.789213193532479 424.971894224299 0.8734510586645104
12.794440748485895 415.5499169112928 0.8633617043734414
12.799668303439312 412.73256299560444 0.8593822886796602
12.804895858392728 407.9768766807541 0.8547387156487123
12.810123413346144 401.6535799065467 0.848305228959329
12.81535096829956 395.45395843124453 0.8417400626365751
12.820578523252976 391.28327170772127 0.8368786304528769
12.825806078206393 392.9640662498326 0.8381948617209737
12.831033633159809 390.1294993594451 0.8348861892276607
12.836261188113225 391.39754773244056 0.8366996234305667
12.841488743066641 396.2558064723937 0.8424855285441296
12.846716298020057 401.57261886243407 0.847964677962341
12.851943852973474 409.8903271864885 0.8566035315998576
12.85717140792689 413.90391014520276 0.8598283175225859
12.862398962880306 418.49492985983125 0.8633287363172077
12.867626517833722 417.47094261731155 0.8617083955108857
12.872854072787138 423.1569777670844 0.8674272419119825
12.878081627740555 428.1346116778955 0.8718730011990945
12.88330918269397 430.4545488720633 0.8739471898230692
12.888536737647387 429.44471285617044 0.8718933707027249
12.893764292600803 421.33791569473965 0.8634235264941563
12.89899184755422 416.7470364910744 0.8594805708221521
12.904219402507636 411.00599314903826 0.8534891577234295
12.909446957461052 402.4474652797242 0.8448864296386321
12.914674512414468 390.67716308849947 0.832789705532229
12.919902067367884 379.4325790617308 0.8198997836942428
12.9251296223213 368.4425557445052 0.8087208266508872
12.930357177274717 359.5715857150736 0.7994573567145498
12.935584732228133 351.9220102928734 0.7914902879555308
12.940812287181549 343.7005157351912 0.7822076099089107
12.946039842134965 340.06145720215255 0.7767725343448483
12.951267397088381 334.00101705480023 0.7690426042370654
12.956494952041798 331.93887870473964 0.7660351861943437
12.961722506995214 333.29408808056354 0.7669515638617024
12.96695006194863 332.3811043937232 0.7661384474673439
12.972177616902046 329.9325345647989 0.7638836898718738
12.977405171855462 329.6799440276429 0.7657516026427668
12.982632726808879 329.4807325885555 0.7665998127446482
12.987860281762295 329.7565677811845 0.7661107004543051
12.993087836715711 328.3897055344317 0.7641448261581489
12.998315391669127 323.93983478107253 0.7574411544214115
13.003542946622543 321.3209421496275 0.7532799700959726
13.00877050157596 323.3022947988043 0.7561095529092469
13.013998056529376 327.12838008425564 0.7612358278396752
13.019225611482792 331.692866777878 0.7669422498084805
13.024453166436208 333.5100537416183 0.7694000456206536
13.029680721389624 333.14526119018916 0.7689701921128574
13.03490827634304 331.51766838073024 0.7674564708179732
13.040135831296457 330.8795649214856 0.7685204523132527
13.045363386249873 334.57512811893827 0.7735452032958213
13.05059094120329 338.39832395844843 0.7782904755669737
13.055818496156705 339.4302558711408 0.7786484353571871
13.061046051110122 343.7180488186262 0.7821964401481606
13.066273606063538 348.5800507963676 0.7876508052885823
13.071501161016954 352.1827227228052 0.7901864855634156
13.07672871597037 357.36686443070164 0.7949221017918959
13.081956270923786 363.2481694584559 0.8004556469783203
13.087183825877203 366.97986043607165 0.8046633654559665
13.092411380830619 369.9732293201608 0.8075680140126641
13.097638935784035 374.3846365674511 0.8123550193279259
13.102866490737451 373.1553207632863 0.8109935765563163
13.108094045690867 369.50781315329783 0.8072240719462572
13.113321600644284 364.42163054854666 0.8023698589012185
13.1185491555977 358.80964250927684 0.7963845544297036
13.123776710551116 358.24345368895007 0.7953448362508735
13.129004265504532 355.45875022603434 0.791825079686365
13.134231820457948 355.15817381126016 0.7911748076243761
13.139459375411365 356.65500562570276 0.7941609485755101
13.14468693036478 357.14754451967076 0.795815986289582
13.149914485318197 360.31908325988275 0.8006574583344452
13.155142040271613 361.328056841837 0.8010865232592841
13.16036959522503 364.1785475525071 0.8031374127625871
13.165597150178446 370.37314462666524 0.8085608996792485
13.170824705131862 371.34415225214104 0.8091656433949863
13.176052260085278 373.72761844198305 0.811915655770374
13.181279815038694 372.593503558998 0.8105706446451814
13.18650736999211 369.9036713838699 0.8080556783333889
13.191734924945527 367.93788289264916 0.8061690910188322
13.196962479898943 369.76369727654463 0.8077791279879454
13.202190034852359 369.72488102440906 0.8084229518988308
13.207417589805775 370.84571547782843 0.8096316334008243
13.212645144759191 371.65329279209413 0.8103812945367515
13.217872699712608 368.15556645774507 0.8062934353683511
13.223100254666024 368.59015631269637 0.8063570823648265
13.22832780961944 368.2543699790278 0.8060070313048752
13.233555364572856 365.81589613021634 0.8041227640120903
13.238782919526273 362.5834427200007 0.8014448438140387
13.244010474479689 356.5167668021291 0.7953739856455895
13.249238029433105 354.32742926502743 0.7929546317109324
13.254465584386521 350.0715441609647 0.7882494502234922
13.259693139339937 346.76699013149454 0.7851671635466524
13.264920694293354 343.3469972210944 0.7823332145282041
13.27014824924677 336.3714984340707 0.7738498923395731
13.275375804200186 331.15334509760567 0.7673542752792045
13.280603359153602 327.01447713973397 0.7622089919819476
13.285830914107018 326.43539612757183 0.7627251762645967
13.291058469060435 327.61162193531436 0.7668518836139889
13.29628602401385 326.35728312714 0.7657022011665185
13.301513578967267 323.3529100958128 0.761539879290649
13.306741133920683 318.4781661382518 0.7555523092652252
13.3119686888741 315.44750076925186 0.7506329722239431
13.317196243827516 314.8026459265401 0.7512776248486269
13.322423798780932 316.7215312243546 0.7539273322807184
13.327651353734348 318.5908723152798 0.7554869951634968
13.332878908687764 315.56804098765224 0.7518759901095574
13.33810646364118 314.843283257108 0.7504613918957592
13.343334018594597 313.23754972531316 0.7489861402757448
13.348561573548013 311.6534313227916 0.7483432389176029
13.353789128501429 312.82690483398306 0.7505346167670092
13.359016683454845 309.4012816202992 0.7471977411037757
13.364244238408261 309.66077841563987 0.746585251201032
13.369471793361678 311.8084377126297 0.7485589702322404
13.374699348315094 312.92125519402333 0.7492919709128084
13.37992690326851 314.8195923872989 0.7517432292839902
13.385154458221926 316.4773297880278 0.7532752007798014
13.390382013175342 316.92693477623527 0.7535610385609293
13.395609568128759 316.0797935697116 0.7518701224041401
13.400837123082175 316.5332636576702 0.7517273590884337
13.406064678035591 316.08147027118036 0.7516212930459453
13.411292232989007 317.01263740165143 0.7530404933891623
13.416519787942423 320.55167167140684 0.7571531782646312
13.42174734289584 320.44573119129444 0.7578467788553221
13.426974897849256 322.3213477508086 0.760107332288272
13.432202452802672 324.8461319208317 0.7628908158263638
13.437430007756088 324.57477382141946 0.7625877802830414
13.442657562709504 327.1919029194683 0.7647972912140969
13.44788511766292 328.92661080801383 0.7668324751028038
13.453112672616337 329.0601972215241 0.7673664046532073
13.458340227569753 329.4793108573174 0.7672544031783213
13.46356778252317 327.25795487946 0.7645339509956999
13.468795337476585 325.83788890502836 0.7617476172451535
13.474022892430002 326.7818868640587 0.7622450422744745
13.479250447383418 329.58457691319927 0.7651717755933789
13.484478002336834 332.89070866377176 0.7694342295005949
13.48970555729025 335.1310892983108 0.7712531956217944
13.494933112243666 332.1728207931107 0.7687457089619248
13.500160667197083 332.299173053977 0.7681721213808043
13.505388222150499 330.30984495093946 0.7663070684310237
13.510615777103915 331.0384047541456 0.7678209946084805
13.515843332057331 332.49716363185934 0.7694459550784369
13.521070887010747 331.6330346746616 0.7685320563881014
13.526298441964164 329.7554506657955 0.7660528061072983
13.53152599691758 327.4371390054094 0.7642114354353863
13.536753551870996 324.3157248410266 0.7613959104077334
13.541981106824412 320.011579201265 0.7579905476288228
13.547208661777828 315.07922359947185 0.7522008365141583
13.552436216731245 313.5004363532871 0.750302267304444
13.55766377168466 310.1705036889444 0.7467572685308203
13.562891326638077 306.38674401553334 0.7422128706057405
13.568118881591493 303.6928406529705 0.7407548179987772
13.57334643654491 299.815918561979 0.7366335774438622
13.578573991498326 298.7349177490759 0.7347771794538757
13.583801546451742 298.4758904083051 0.7353255697566722
13.589029101405158 296.456195491658 0.7320227332515103
13.594256656358574 293.2971060304254 0.7280411808666646
13.59948421131199 291.2933195692937 0.7263336042737093
13.604711766265407 285.95728611442075 0.7185858744433503
13.609939321218823 284.96132395731837 0.7189550390861247
13.615166876172239 283.6186173583764 0.7179954664446089
13.620394431125655 286.84800189948663 0.7225792237327263
13.625621986079071 287.6166394391093 0.7220132109397256
13.630849541032488 288.1263831154104 0.7242441068391295
13.636077095985904 286.55506157511843 0.722624992519607
13.64130465093932 285.74658613125786 0.7214688412443814
13.646532205892736 284.3431616499305 0.7194281653289456
13.651759760846153 281.34414861843527 0.7156338733347056
13.656987315799569 280.7131243465913 0.7143641101333337
13.662214870752985 280.38875718361976 0.7154108520661409
13.667442425706401 279.4528290781825 0.7144493176191028
13.672669980659817 280.39562924684327 0.7159076337732333
13.677897535613234 277.7173214669959 0.7111745365493549
13.68312509056665 279.3784684559982 0.7120667103485272
13.688352645520066 282.06661378860184 0.7146099597802172
13.693580200473482 283.05546083622033 0.7157021202476128
13.698807755426898 284.03912740158273 0.7183619419460621
13.704035310380315 285.8921733359151 0.7215142160091985
13.70926286533373 288.3731323488511 0.7252416555094364
13.714490420287147 290.95184275349544 0.7281765502607028
13.719717975240563 289.1983205328501 0.7256180556595405
13.72494553019398 287.37699601031227 0.7223998035199849
13.730173085147396 284.8408805040766 0.7195460652192651
13.735400640100812 286.38460931301796 0.7226508274406098
13.740628195054228 288.0236511907392 0.725803023967645
13.745855750007644 288.74462562146255 0.7254845006315657
13.75108330496106 286.9393846699953 0.7206505209988765
13.756310859914477 282.54056989543096 0.7146840428205006
13.761538414867893 278.21026253579464 0.7102943240610133
13.766765969821309 276.77920818934706 0.7103053272875317
13.771993524774725 275.5428901372022 0.7095601273942324
13.777221079728141 274.32929170005946 0.7079048876332588
13.782448634681558 271.56075242142555 0.7067310989351664
13.787676189634974 268.35508854430583 0.7033937729062966
13.79290374458839 266.17603586508073 0.7007521171233265
13.798131299541806 267.5127689930869 0.7020209933428778
13.803358854495222 267.57828506624884 0.699829662451526
13.808586409448639 267.20280529056515 0.6984755740049764
13.813813964402055 266.92754230814165 0.698877260359738
13.819041519355471 267.19536467607503 0.699895621247933
13.824269074308887 269.10115402969865 0.7033875235537926
13.829496629262303 271.18308494844115 0.7057567917968101
13.83472418421572 272.9256774843721 0.7089797665388121
13.839951739169136 278.6421776287965 0.7151329477355319
13.845179294122552 282.15775367427426 0.7182360427552377
13.850406849075968 287.0378904057503 0.722374621834969
13.855634404029384 288.34263190892983 0.7222389725623612
13.8608619589828 286.7435220715576 0.7196146573301617
13.866089513936217 286.93223562468717 0.7207509833818118
13.871317068889633 286.8046937764176 0.7221462264253349
13.87654462384305 287.96724434298886 0.7251274097539973
13.881772178796465 288.32845165222074 0.7248825149327904
13.886999733749882 293.1543947896276 0.730206411188458
13.892227288703298 294.29043762976454 0.731415896558468
13.897454843656714 299.18469038022636 0.7359217308310071
13.90268239861013 301.4863906802499 0.7382013139482101
13.907909953563546 300.145489212278 0.7361903444091829
13.913137508516963 303.38998019027326 0.7390803861656354
13.918365063470379 301.4956223375826 0.7378141221157553
13.923592618423795 301.2022453422863 0.7365030629111283
13.928820173377211 301.6013104830796 0.7367162061201737
13.934047728330627 300.6401305626041 0.735868525885209
13.939275283284044 299.05393269035164 0.7341569499108702
13.94450283823746 297.5610643492001 0.7336036890430285
13.949730393190876 294.52013505174756 0.7292204679467311
13.954957948144292 290.86710106139003 0.7246003462982004
13.960185503097708 291.57537472531965 0.7256246148393307
13.965413058051125 292.79764950527886 0.7272688393383535
13.97064061300454 290.81023652044286 0.7253143646489962
13.975868167957957 287.50223128755204 0.7226598453980139
13.981095722911373 281.7361975569196 0.715036614362788
13.98632327786479 277.5405119408553 0.7098724805757528
13.991550832818206 277.54726950987816 0.7100365257978949
13.996778387771622 277.6775725958853 0.7108262818271178
14.002005942725038 276.9281895681762 0.7110511073775199
14.007233497678454 276.0088694589428 0.7108986381740143
14.01246105263187 278.20936231221043 0.7144789450746122
14.017688607585287 281.63253943315794 0.7199322052772662
14.022916162538703 284.5576024782219 0.723936476679329
14.028143717492119 284.76091446460816 0.7219928238089399
14.033371272445535 282.09325739202535 0.7165413282695476
14.038598827398951 281.7485717429494 0.7152028869712715
14.043826382352368 279.68521023363314 0.711974791255202
14.049053937305784 281.63971532249127 0.7154929052187298
14.0542814922592 283.80412633232896 0.7192395407280906
14.059509047212616 284.8023730919014 0.7216536895573238
14.064736602166032 287.3856608832239 0.7244586986165269
14.069964157119449 285.6595757186566 0.7212142570241313
14.075191712072865 286.0622747014556 0.7216468220171273
14.080419267026281 287.74202786573863 0.7237656685693686
14.085646821979697 293.7315746476608 0.7301258491986354
14.090874376933114 296.67868205426845 0.7329644990227773
14.09610193188653 300.6013454399022 0.735803290183285
14.101329486839946 303.09122050621 0.7383045437672093
14.106557041793362 306.617996093946 0.7429512541148635
14.111784596746778 308.0273241303218 0.7440104919990955
14.117012151700195 308.4649132403599 0.744585879315327
14.12223970665361 307.5028845388872 0.7447484548156716
14.127467261607027 303.9019018713449 0.7414968528642236
14.132694816560443 300.4298175932554 0.7378608892714396
14.13792237151386 296.00097047332616 0.7338762282951052
14.143149926467276 292.8488913065599 0.7296928967666434
14.148377481420692 294.1206359077095 0.731665714516716
14.153605036374108 295.26428763677364 0.7328762292593142
14.158832591327524 294.7198072224876 0.7311264722447616
14.16406014628094 294.90220435109705 0.7305103819558595
14.169287701234357 292.9122413284627 0.7274225352941218
14.174515256187773 288.6260605253755 0.7218364290009259
14.179742811141189 287.3411525760334 0.7202068754662387
14.184970366094605 287.12486704013617 0.7205063512865592
14.190197921048021 288.0413251376875 0.7229721539778956
14.195425476001438 288.4623266051984 0.7237884839454637
14.200653030954854 288.42812228546086 0.7228657831337653
14.20588058590827 291.75385051185845 0.7261280320376235
14.211108140861686 295.1696379780237 0.730385065337615
14.216335695815102 298.3639082806231 0.734143508478622
14.221563250768519 300.32973024798144 0.7355892739079367
14.226790805721935 300.7903213402713 0.7360141169876684
14.232018360675351 300.6507608958098 0.7348011100965485
14.237245915628767 302.14371301074317 0.7366489336151907
14.242473470582183 300.7503167342613 0.7356812464571331
14.2477010255356 300.55753148220236 0.7349581699117727
14.252928580489016 300.6994119635861 0.7351999270320896
14.258156135442432 299.9013888963304 0.7329671495629619
14.263383690395848 302.95266830396713 0.7348271383447784
14.268611245349264 305.73888791815654 0.7386660336416535
14.27383880030268 304.9092002636142 0.7370359887030251
14.279066355256097 305.38384119992605 0.738712559220033
14.284293910209513 306.0246934547502 0.7389428230330977
14.28952146516293 308.1680264180522 0.7404563486294163
14.294749020116345 311.96106882414244 0.7450644854837375
14.299976575069762 312.86523848430613 0.7458220972101379
14.305204130023178 312.21087408385193 0.7443997937589495
14.310431684976594 314.18840666104813 0.7467562637015797
14.31565923993001 318.5765699181139 0.7510703117003539
14.320886794883426 323.73474187305965 0.7579807914111157
14.326114349836843 327.01235730128445 0.7624817675570428
14.331341904790259 326.5542738641682 0.7609910656165984
14.336569459743675 327.99987059757643 0.7628807939745541
14.341797014697091 327.25829407285687 0.7609926658025246
14.347024569650507 327.1776550032706 0.7608910787691652
14.352252124603924 329.4559485594274 0.7634669164373648
14.35747967955734 329.2971821180721 0.7630907059471633
14.362707234510756 327.16207528337054 0.7606074647789636
14.367934789464172 327.79015932535714 0.7614658234823626
14.373162344417588 327.48595132959946 0.76046021100679
14.378389899371005 329.70815425948894 0.76344730472696
14.38361745432442 331.9772882175355 0.7663668699485275
14.388845009277837 331.93228261254086 0.7668130528429089
14.394072564231253 331.27301367193434 0.7673078909517781
14.39930011918467 329.99576678750134 0.7654368005447194
14.404527674138086 332.99768543334136 0.7680453863626805
14.409755229091502 337.8099434947413 0.7722199288542878
14.414982784044918 340.4681011715933 0.7746882469285195
14.420210338998334 341.2390377987124 0.7757836817155899
14.42543789395175 343.1034793130414 0.778232530314472
14.430665448905167 341.68265439197194 0.7764620790419303
14.435893003858583 345.2402261689894 0.7803678209335112
14.441120558811999 350.99398344608494 0.7870437153417849
14.446348113765415 353.7880234511569 0.7892429588532633
14.451575668718831 355.0320675092002 0.7903438999954389
14.456803223672248 354.7408464040375 0.7903849363809746
14.462030778625664 357.4123182778165 0.7929828590772224
14.46725833357908 360.11560071228666 0.7961431356845056
14.472485888532496 364.46930400469654 0.8005827973613043
14.477713443485912 364.690348029357 0.8003994492674528
14.482940998439329 370.3574133156148 0.8061811866047943
14.488168553392745 374.4861635673624 0.8105782315583632
14.493396108346161 384.8913357917765 0.8218932964496147
14.498623663299577 393.23830414514816 0.8306540772446754
14.503851218252994 401.5417763538849 0.8392949557039969
14.50907877320641 409.4487407121291 0.8477638790316729
14.514306328159826 409.82796555966627 0.8482163268035122
14.519533883113242 405.18673989948525 0.8433991557742879
14.524761438066658 397.0565890984406 0.8347619903134671
14.529988993020075 384.54598387968815 0.8219494465455507
14.53521654797349 374.4639933024796 0.8115454626040504
14.540444102926907 361.7778849362632 0.7989289934802543
14.545671657880323 351.5952013684402 0.7885039950381543
14.55089921283374 341.5086668913506 0.7777129579547536
14.556126767787156 330.2400593917505 0.764676826996583
14.561354322740572 323.24662933804876 0.7569479059218609
14.566581877693988 314.8586276476927 0.74746768390947
14.571809432647404 310.18457773887064 0.7415812943140592
14.57703698760082 308.0559887483626 0.7384313191454392
14.582264542554237 307.2753777161251 0.7372262346846021
14.587492097507653 308.8481689503631 0.739473277897753
14.592719652461069 311.6324556853948 0.7434584282899322
14.597947207414485 314.1660910162515 0.7463247111922381
14.603174762367901 317.2275884664708 0.7485170599114297
14.608402317321318 318.34545738166736 0.7492049496166622
14.613629872274734 318.91538697318435 0.7500044878624176
14.61885742722815 322.1924486914927 0.7534182857432342
14.624084982181566 326.3360767337928 0.758926652976099
14.629312537134982 331.99246858040493 0.7650297003302046
14.634540092088399 336.5416968067752 0.7695258882455164
14.639767647041815 341.63903363354007 0.7748629485100118
14.644995201995231 340.69207638485636 0.7725960729424083
14.650222756948647 342.7505573195101 0.7742798875664271
14.655450311902063 340.7632007277145 0.771640825435961
14.66067786685548 338.38316310312325 0.7692608164066922
14.665905421808896 340.6419820371183 0.77243831537131
14.671132976762312 339.31499865642985 0.7705123336647403
14.676360531715728 341.42927494066254 0.7719695768125411
14.681588086669144 341.02647292800043 0.7715104044310884
14.68681564162256 342.21004284706703 0.77372398824522
14.692043196575977 341.6382482501356 0.7727206720369697
14.697270751529393 340.3726494759418 0.7709021212755007
14.70249830648281 341.7245778744809 0.7715489506310552
14.707725861436225 342.59197819658556 0.7723808592692473
14.712953416389642 346.64124187459345 0.7779447310903739
14.718180971343058 348.86492086298693 0.7804813022087572
14.723408526296474 351.65712536702733 0.7832680524335708
14.72863608124989 357.93111743849755 0.7902266686362089
14.733863636203306 360.0263285080713 0.7925107855788152
14.739091191156723 361.8659491247352 0.7938083718765195
14.744318746110139 360.9460296476116 0.7931614441696977
14.749546301063555 361.4872294175972 0.7937130863087143
14.754773856016971 360.1465136808258 0.7924576931926579
14.760001410970387 358.72414466753236 0.7917046394103289
14.765228965923804 357.9796084249373 0.7906054303319083
14.77045652087722 355.5242715097014 0.7886879145586014
14.775684075830636 354.2312603746201 0.7869928826674645
14.780911630784052 350.6464983007102 0.7828885459564762
14.786139185737468 348.9181747658068 0.7810589116595752
14.791366740690885 347.79913193133547 0.7791557774792585
14.7965942956443 347.00501923051684 0.7786696186457014
14.801821850597717 347.2417449036584 0.7797236170902067
14.807049405551133 347.58114502653166 0.7798252581451809
14.81227696050455 347.14598518833304 0.7795645114060621
14.817504515457966 352.3863267461769 0.7847311989841588
14.822732070411382 356.31924643670555 0.788302961411779
14.827959625364798 360.58198057338933 0.7928130251566987
14.833187180318214 364.7289265114185 0.7975373758098879
14.83841473527163 367.23548340015117 0.7997048635381232
14.843642290225047 369.19157641647513 0.8022585937355482
14.848869845178463 371.77367943699056 0.8048192354053536
14.854097400131879 372.7995092150016 0.8049452286491838
14.859324955085295 372.0238219463673 0.8042348383156074
14.864552510038711 373.9739874453755 0.8057981761034422
14.869780064992128 372.2432606894846 0.8051569014715618
14.875007619945544 372.3496839769016 0.8056690898000539
14.88023517489896 370.1530125836269 0.8032774968720656
14.885462729852376 368.07079028992274 0.8010951053419452
14.890690284805792 367.07618603553027 0.7999000877902445
14.895917839759209 368.5041986391915 0.8008130417972309
14.901145394712625 367.74326516700523 0.8003989925703988
14.906372949666041 370.35880554795546 0.8027968958762566
14.911600504619457 369.3908407462559 0.8027786078480907
14.916828059572873 367.2276962317682 0.8007156099493958
14.92205561452629 362.51676919889786 0.7955814218211433
14.927283169479706 358.0261686283927 0.7905381154392671
14.932510724433122 355.52669749615706 0.787692052185788
14.937738279386538 354.3776540269819 0.7861646529334672
14.942965834339955 349.4082844429136 0.780816749997307
14.94819338929337 346.186593450665 0.7780081149255511
14.953420944246787 337.3456192277672 0.769017790159694
14.958648499200203 333.55085958931335 0.7650761210450004
14.96387605415362 329.3643895674263 0.7596303278192961
14.969103609107036 326.4368506587466 0.7557531661392486
14.974331164060452 326.62389090211394 0.7556679157373298
14.979558719013868 325.751285545814 0.7554461108805176
14.984786273967284 325.765289374507 0.7556417903424472
14.9900138289207 324.6406799710476 0.7552463440837602
14.995241383874117 324.0211264286345 0.7540933208062623
15.000468938827533 322.2588156595138 0.7524679272410855
15.005696493780949 320.602137869481 0.7499999873290552
15.010924048734365 321.42861124631366 0.7516198012457068
15.016151603687781 321.72067679411845 0.7512586126286601
15.021379158641198 323.8732344897 0.7534912085281859
15.026606713594614 323.0265873724232 0.7522588772663289
15.03183426854803 321.92738978121497 0.7506860713924931
15.037061823501446 320.2931608784087 0.7492571111380555
15.042289378454862 319.0032541171091 0.7478764071793366
15.047516933408279 319.90914565832867 0.7493807677184584
15.052744488361695 320.99894502835065 0.7506517575849289
15.057972043315111 321.4714517099976 0.7520005054025143
15.063199598268527 321.42841810302065 0.7525023535250412
15.068427153221943 321.1318501708162 0.7517960363467214
15.07365470817536 325.01949818007523 0.7569489851846791
15.078882263128776 328.9480506704346 0.7605349065552541
15.084109818082192 328.73055727695674 0.7601006630411741
15.089337373035608 329.00044183412075 0.7601806268303759
15.094564927989024 327.57739744195186 0.758121231217752
15.09979248294244 324.67243225106563 0.7549880735012495
15.105020037895857 325.4130410036614 0.7557960029791898
15.110247592849273 320.75860789474507 0.7505939182444521
15.11547514780269 317.06746616908424 0.7459973926371748
15.120702702756105 317.6153951141101 0.7467548362678612
15.125930257709522 316.0186850801923 0.7449426945193549
15.131157812662938 316.48954887627303 0.7458665426074536
15.136385367616354 313.8299676795204 0.7430098126967419
15.14161292256977 309.19744840560236 0.7374473301169912
15.146840477523186 306.3771235982642 0.7355785397845718
15.152068032476603 305.3165317916948 0.7352243594117495
15.157295587430019 303.2272868749149 0.7331953153623741
15.162523142383435 300.4352975974817 0.7293143476298697
15.167750697336851 295.19344799948607 0.7222741012256051
15.172978252290267 292.39881709586365 0.7185174121675367
15.178205807243684 289.1836965200561 0.7171941256383754
15.1834333621971 283.0610681956203 0.7108342663500916
15.188660917150516 277.9873777518031 0.7059072078751186
15.193888472103932 272.6507314197435 0.6993138422788528
15.199116027057348 270.06928966966655 0.6946166800942248
15.204343582010765 271.97430741418606 0.6964268904848184
15.20957113696418 275.36417772538016 0.6997044131259411
15.214798691917597 278.6296431035515 0.7036595435747525
15.220026246871013 279.01387605465385 0.7047310874486757
15.22525380182443 276.1039462152045 0.7018166574324006
15.230481356777846 272.7434687641738 0.6975035591624874
15.235708911731262 271.48851559039014 0.6959272465234908
15.240936466684678 271.47198363274487 0.6955500626108853
15.246164021638094 270.87929210829265 0.6952130401992507
15.25139157659151 270.8905336348946 0.6964096124535739
15.256619131544927 270.9671322337914 0.6967130247736484
15.261846686498343 271.5578113744116 0.6983254495479609
15.267074241451759 270.9946922514347 0.6984528293451939
15.272301796405175 269.7509626441065 0.696998180500947
15.277529351358591 268.16139702537794 0.6956221910105002
15.282756906312008 268.59601853899426 0.6949923190639757
15.287984461265424 270.82259180611226 0.6964543188395156
15.29321201621884 273.3921430835764 0.6986998773346552
15.298439571172256 276.1529830919188 0.7013689364997906
15.303667126125672 275.49721971399134 0.7006973703097105
15.308894681079089 276.35655842107064 0.7011130173745591
15.314122236032505 276.9240849533192 0.7012989430436675
15.319349790985921 276.1196316096912 0.7010840863501666
15.324577345939337 278.5498042259647 0.703760742044857
15.329804900892753 277.1931115146296 0.7026217110028657
15.33503245584617 278.647908542659 0.7043120366112837
15.340260010799586 279.64535011657637 0.7061585942733943
15.345487565753002 285.7751062035861 0.7146527731720711
15.350715120706418 291.18194783739744 0.7199671324459924
15.355942675659835 295.45399457919035 0.7238063380418669
15.36117023061325 297.9753998142301 0.7273313360240107
15.366397785566667 296.27167764244626 0.7251133527684432
15.371625340520083 293.868394991021 0.7217326595550394
15.3768528954735 293.11043920423344 0.7208321718195684
15.382080450426916 290.6763783446018 0.7169191042526482
15.387308005380332 294.4495308998763 0.721692336750125
15.392535560333748 297.1934649945256 0.7251499018028372
15.397763115287164 298.6159780676141 0.7361631764204444
15.40299067024058 297.3580231565936 0.7415765547877593
15.408218225193997 293.7306349183385 0.7425611111754146
15.413445780147413 293.28748290141095 0.7467999792186963
15.418673335100829 292.87156455596164 0.7501566764547279
15.423900890054245 294.97232303689725 0.7555349166023181
15.429128445007661 298.64275145671843 0.7625074922067091
15.434355999961078 299.81563636803827 0.7667492722913118
15.439583554914494 299.5829613443481 0.7684679916669969
15.44481110986791 296.174153164911 0.7670452767956062
15.450038664821326 293.7847961139123 0.7655505640936271
15.455266219774742 292.625441258826 0.7663751252531581
15.460493774728159 289.76841082420714 0.7648304197055739
15.465721329681575 289.33168278591387 0.7658866281554425
15.470948884634991 289.983855214279 0.7676891569717542
15.476176439588407 290.0336820490685 0.7703331020593246
15.481403994541823 292.7817235319435 0.7771708153453027
15.48663154949524 292.02263429675526 0.7788907143537351
15.491859104448656 293.18026589896994 0.7816346754788708
15.497086659402072 293.5659121799759 0.7837485796669924
15.502314214355488 298.54660730738084 0.7917335122301322
15.507541769308904 301.24538347707227 0.7963135253995828
15.51276932426232 298.4024874091685 0.7953809007413807
15.517996879215737 298.7471980912492 0.7983966083703536
15.523224434169153 295.1946787414615 0.7964685924376725
15.52845198912257 299.40096985458536 0.8047305780249169
15.533679544075985 301.3754494074433 0.8085847465910346
15.538907099029402 303.60132604385683 0.8111947568759355
15.544134653982818 303.6610858127725 0.8126776350563889
15.549362208936234 304.8648348535593 0.8149227232849916
15.55458976388965 304.67409561313326 0.8166585655616161
15.559817318843066 306.51281273792415 0.8204143204676335
15.565044873796483 308.2916924526243 0.8236762859773655
15.570272428749899 309.160557903417 0.825530285586621
15.575499983703315 314.32596922909056 0.8344750054636701
15.580727538656731 316.03141852940433 0.8384206498054115
15.585955093610147 314.54419344245684 0.8393769345769782
15.591182648563564 314.2672315165678 0.8414177874148919
15.59641020351698 308.75537198463354 0.8348718497303714
15.601637758470396 306.6295983417998 0.8330394146704108
15.606865313423812 305.30083296357515 0.8324735953253781
15.612092868377228 304.19288665011396 0.8327343585420387
15.617320423330645 310.0732806848687 0.8426871387333693
15.62254797828406 312.90018878941004 0.8486229785892818
15.627775533237477 314.6656280866774 0.8518711193243044
15.633003088190893 311.11180620414086 0.84879726511527
15.63823064314431 304.61515478186385 0.8365883662474017
15.643458198097726 298.22072505243347 0.8152238779633101
15.648685753051142 294.13116640960885 0.8029931671678192
15.653913308004558 294.31867012805066 0.7993602509816374
15.659140862957974 294.3362171734881 0.7976788065961606
15.66436841791139 296.6616574566465 0.7996196876951271
15.669595972864807 296.1273645988325 0.7976341973204674
15.674823527818223 293.9396298431006 0.7923867544196435
15.680051082771639 292.77081946768186 0.7888285354837387
15.685278637725055 294.03463069956547 0.788120795302349
15.690506192678471 290.71559621661714 0.7814109792561279
15.695733747631888 292.9367118315804 0.7820873048144433
15.700961302585304 291.6248830423089 0.7808806929121472
15.70618885753872 291.16152611917363 0.7802313766122582
15.711416412492136 287.41157836699017 0.7734089346869133
15.716643967445552 285.3519875070216 0.7690201716806039
15.721871522398969 283.38755293067874 0.763753393584863
15.727099077352385 283.66323057775776 0.7624325638929401
15.732326632305801 284.44850659858537 0.7634975140547532
15.737554187259217 284.5155247776773 0.7637287148676873
15.742781742212633 285.24792143153604 0.764351724302586
15.74800929716605 291.2559355633937 0.7715761223777444
15.753236852119466 291.4598592996848 0.7704914252966678
15.758464407072882 293.86477335938116 0.7708469084839724
15.763691962026298 290.4476695814711 0.7647507466002502
15.768919516979715 289.6858447030618 0.7624618702134376
15.77414707193313 289.6723852658002 0.7630345702646891
15.779374626886547 288.3582970783276 0.7615191561055799
15.784602181839963 291.22311501641616 0.764859886157562
15.78982973679338 291.2824308852159 0.7643847691463433
15.795057291746796 289.75421808366116 0.7606885543283985
15.800284846700212 292.24103014847196 0.7637192876661861
15.805512401653628 290.64015538860946 0.7615221199664155
15.810739956607044 295.5861386220302 0.7668059290000228
15.81596751156046 294.59373338474194 0.7651381175281734
15.821195066513877 292.35016834920356 0.7625148853943026
15.826422621467293 291.6910550779088 0.7609340374687033
15.831650176420709 294.5579637152315 0.7637773654111837
15.836877731374125 296.71071825817614 0.7661262356892552
15.842105286327541 299.913362458491 0.7698996136033538
15.847332841280958 300.8342240772745 0.7713149049070228
15.852560396234374 297.90292738164925 0.7677661725713056
15.85778795118779 293.6497911267384 0.7619278934166679
15.863015506141206 293.44286586569774 0.761592103703061
15.868243061094622 291.5710266221497 0.7578891345699712
15.873470616048039 290.9358143169115 0.7562349607976353
15.878698171001455 290.20613878755626 0.7534581278832748
15.883925725954871 290.53109440303194 0.7519482783327375
15.889153280908287 290.0679328412493 0.7502806781308173
15.894380835861703 291.1459770331175 0.7517863822680092
15.89960839081512 290.59716696614475 0.7515271537390357
15.904835945768536 292.88073874510616 0.7551372514246293
15.910063500721952 294.50415120561877 0.7566216800360437
15.915291055675368 292.915497254766 0.7549336269356933
15.920518610628784 291.3697626839185 0.7529902145315881
15.9257461655822 292.1274933100251 0.7540152045789825
15.930973720535617 292.5577735974434 0.7548950631661201
15.936201275489033 292.1632653107646 0.7540873058238745
15.94142883044245 289.5963677793357 0.7501826335226416
15.946656385395865 289.0305313485813 0.7498820463866621
15.951883940349282 285.71068481761336 0.7451793828439771
15.957111495302698 286.30369219815384 0.7449904420196065
15.962339050256114 286.4779976224988 0.7441616106993929
15.96756660520953 289.60091233108693 0.7466173352410069
15.972794160162946 291.0552906498241 0.7483367301889207
15.978021715116363 292.54118745468776 0.7502069861663773
15.983249270069779 294.98454387007666 0.7523722158401805
15.988476825023195 296.95720625459666 0.7552540106040105
15.993704379976611 298.9921801035943 0.7588120080075365
15.998931934930027 297.05774219793494 0.7563354506204127
16.004159489883442 294.01348945215506 0.7538646210086343
16.009387044836856 293.3892524402737 0.7531803923065634
16.01461459979027 293.91344977696735 0.7538190205401738
16.019842154743685 296.14620248377304 0.757011031733757
16.0250697096971 295.75774703604293 0.7551580403046381
16.030297264650514 296.1060634685078 0.7549290261455075
16.03552481960393 295.6881840169177 0.7535543600884521
16.040752374557343 298.39167733969794 0.7564168638225852
16.045979929510757 302.1687598762384 0.7609802940683352
16.05120748446417 307.9493461705485 0.7677127108164219
16.056435039417586 311.3082995628025 0.7717733583999029
16.061662594371 313.17411893177444 0.7747940541009659
16.066890149324415 316.02494939543374 0.7782063462657517
16.07211770427783 318.2153668394574 0.7804735612490129
16.077345259231244 321.2986585111155 0.7831034552954074
16.08257281418466 323.49908728790217 0.7851105324361852
16.087800369138073 327.3620162080545 0.7896184029093294
16.093027924091487 329.40291596133244 0.7921066950573112
16.0982554790449 330.1558432620113 0.793112446712229
16.103483033998316 331.8559803980876 0.7959486819372864
16.10871058895173 333.6415120126455 0.7979497589168778
16.113938143905145 335.58824549516885 0.7999160949959642
16.11916569885856 335.18679192621164 0.7989892929189294
16.124393253811974 336.1513433365702 0.8006646219169181
16.129620808765388 336.8114615908735 0.8025576829323653
16.134848363718802 338.87932504697665 0.8058627352470848
16.140075918672217 341.2877587431133 0.8082401206808147
16.14530347362563 340.42587715282707 0.8061427430624587
16.150531028579046 338.73270288999163 0.8033541213430947
16.15575858353246 338.4875268035902 0.801929450141682
16.160986138485875 338.2016986537499 0.801743434967607
16.16621369343929 336.9689605943924 0.7997854635338196
16.171441248392703 332.7092310947226 0.7951333420725857
16.176668803346118 327.4009420580277 0.7888610409120628
16.181896358299532 323.67249114052106 0.7845321832385791
16.187123913252947 320.6542833700113 0.7820674465543759
16.19235146820636 314.25356486377547 0.7743745234343562
16.197579023159776 310.1139441550094 0.7708237645731916
16.20280657811319 304.1954192489495 0.7633628586619023
16.208034133066604 300.49531697836727 0.7596861585152453
16.21326168802002 295.66011363623505 0.7543911369007226
16.218489242973433 289.91820960039547 0.7476696620730543
16.223716797926848 287.80275462280304 0.7452273445687316
16.228944352880262 285.4492247265475 0.7403730689411944
16.234171907833677 285.286036472783 0.7404944744094414
16.23939946278709 282.4818043830734 0.737144422039701
16.244627017740505 279.3617258560307 0.7338797172452777
16.24985457269392 275.9842055104047 0.7296950068337685
16.255082127647334 271.94157624300834 0.7238196708671272
16.26030968260075 266.8096118853989 0.7162952438052326
16.265537237554163 265.72684646773746 0.7150464288945219
16.270764792507578 264.1596877111389 0.7132317551312339
16.275992347460992 264.0125461531718 0.7135350989454684
16.281219902414406 263.19920201898327 0.7124043429114308
16.28644745736782 260.7812008732776 0.7083871092519171
16.291675012321235 261.8447412815299 0.7084192746793375
16.29690256727465 264.28376519634594 0.7113326671906257
16.302130122228064 263.77384287340703 0.7104986067240047
16.30735767718148 263.8274449968106 0.7106081647527094
16.312585232134893 260.6117358607215 0.7067031647340698
16.317812787088307 261.4454623856248 0.7084284675160364
16.323040342041722 262.5639042637206 0.710707149583954
16.328267896995136 262.715411268227 0.7106664036853225
16.33349545194855 262.1059707141022 0.7083408838416682
16.338723006901965 257.98976939948255 0.7020011177545433
16.34395056185538 260.77702292306253 0.7043910533588746
16.349178116808794 262.5201753121419 0.7064534762023059
16.35440567176221 269.06386472331207 0.7149442388133683
16.359633226715623 276.1790645394543 0.7254275913797349
16.364860781669037 279.11942753786946 0.729240428533546
16.37008833662245 285.73324090246956 0.7369947929869073
16.375315891575866 287.5708174644946 0.7385271273704882
16.38054344652928 292.9599131856276 0.7445898974822882
16.385771001482695 296.5679816538709 0.7482301754274078
16.39099855643611 299.05671197236154 0.7498573888581459
16.396226111389524 301.3146959455081 0.7511832762531606
16.401453666342938 303.45507181806886 0.7533408974105968
16.406681221296353 304.8034292808119 0.7561874665894898
16.411908776249767 303.5606404440456 0.7539235885734177
16.41713633120318 301.7223699772587 0.7512505693318104
16.422363886156596 298.06974671361445 0.7463361751517933
16.42759144111001 294.48720797365297 0.74043698907623
16.432818996063425 290.7777095690689 0.7363587811146182
16.43804655101684 288.472932896801 0.733160403249283
16.443274105970254 288.5561792271112 0.7343933548296018
16.448501660923668 290.940005661643 0.7375971125008319
16.453729215877082 289.64532001054926 0.7351433168210744
16.458956770830497 286.454790201138 0.7304887661386542
16.46418432578391 284.43170290368806 0.7288652480454519
16.469411880737326 284.0160926922624 0.727874837056402
16.47463943569074 286.7547390071228 0.7323480793588271
16.479866990644155 284.9102038746377 0.7302989066742464
16.48509454559757 285.8953164092485 0.7316712078756621
16.490322100550983 286.69591385554855 0.7326491826743612
16.495549655504398 288.58677481142666 0.7338667879371829
16.500777210457812 289.70797857401095 0.7349747401678363
16.506004765411227 292.5894582861081 0.7378261562080513
16.51123232036464 292.4094125568548 0.736745171274221
16.516459875318056 289.470000009081 0.733510583871194
16.52168743027147 284.4334022462625 0.72762205588325
16.526914985224884 279.97987934241416 0.7229903323892335
16.5321425401783 280.9956786863467 0.725052725803172
16.537370095131713 279.15246428486677 0.722709903564602
16.542597650085128 277.00022671636157 0.7214628880336718
16.547825205038542 269.7373853474848 0.7114726691151011
16.553052759991957 265.37363516183245 0.7065023214652307
16.55828031494537 261.58829555319187 0.7025012586994736
16.563507869898785 259.26528208862567 0.6986930774048603
16.5687354248522 255.79350696699322 0.6934463989244168
16.573962979805614 252.69194744643983 0.6886580004653229
16.57919053475903 252.1557265463275 0.6881934398910539
16.584418089712443 253.17177306274883 0.6910678266908944
16.589645644665858 252.98907298075696 0.691333016949321
16.594873199619272 251.99129326806224 0.6893934980332665
16.600100754572686 249.0307541383107 0.6846946375593852
16.6053283095261 249.51338001702743 0.6864206667909631
16.610555864479515 249.99719185522343 0.6882481403756449
16.61578341943293 253.28566371590705 0.693497630527878
16.621010974386344 253.22697449110413 0.6926233034042104
16.62623852933976 252.03012438124713 0.6881379772315755
16.631466084293173 252.84318149425346 0.6886006245874635
16.636693639246587 254.14853574087456 0.6887270249912155
16.641921194200002 256.36551592629615 0.6918624163942431
16.647148749153416 260.1396213178112 0.6962714260256401
16.65237630410683 259.3779082034007 0.6948914588146597
16.657603859060245 261.8338051548333 0.6987457121763117
16.66283141401366 260.85579165136795 0.6980365516693885
16.668058968967074 258.6338365259639 0.6949387851605723
16.67328652392049 255.06763651786184 0.689789437869225
16.678514078873903 251.87424713650978 0.6845539845667616
16.683741633827317 253.3826027124193 0.68604271654166
16.68896918878073 252.8265155066612 0.6856371853415258
16.694196743734146 252.54259212293618 0.6851899457227341
16.69942429868756 249.87456883825502 0.6828043798601061
16.704651853640975 248.9239029651935 0.6811992738482504
16.70987940859439 250.04831124291943 0.6838341755343788
16.715106963547804 247.56989910980576 0.6794524899177683
16.720334518501218 244.62772130367384 0.6760034028469812
16.725562073454633 241.82469745720778 0.6716081079358773
16.730789628408047 240.4906227770919 0.6695936126444013
16.73601718336146 241.29740054425977 0.6698153378782886
16.741244738314876 242.7250419821904 0.6713380950516455
16.74647229326829 241.85154324547287 0.6698621355893981
16.751699848221705 241.0654759683054 0.6684996659050157
16.75692740317512 237.88164943476832 0.6649723167722268
16.762154958128534 238.15772115990973 0.6660779387466206
16.767382513081948 237.12914815799076 0.6662923869212299
16.772610068035362 237.62084903461482 0.6667460512081026
16.777837622988777 234.9291147051817 0.6632182608104058
16.78306517794219 232.5915034608435 0.6592807969942316
16.788292732895606 234.29818713269174 0.6623566240766092
16.79352028784902 237.00602992203707 0.6661669512334942
16.798747842802435 238.16317378390548 0.6673239290450672
16.80397539775585 236.1244090166587 0.6648054936932748
16.809202952709263 232.8226868545218 0.6619623007070068
16.814430507662678 230.49202062205453 0.6594260287005036
16.819658062616092 230.5576256732145 0.6607378331826934
16.824885617569507 230.2425167576197 0.6592034557042371
16.83011317252292 227.9509508825097 0.654986332789332
16.835340727476336 225.3405088269885 0.6499527878647302
16.84056828242975 224.00215157819667 0.649197308387701
16.845795837383164 225.98830873385032 0.6532804550720083
16.85102339233658 226.47134940042827 0.6542383108464613
16.856250947289993 226.47362819292647 0.6524171025394798
16.861478502243408 224.7203155772407 0.6480146810846784
16.866706057196822 222.5756414882443 0.6454014432724154
16.871933612150237 222.45511757941654 0.646105258877117
16.87716116710365 222.9201206249393 0.6475191282015583
16.882388722057065 223.0822583272261 0.6474686158228528
16.88761627701048 224.68108643136782 0.6499796742262505
16.892843831963894 223.36066147044156 0.6472222729454224
16.89807138691731 223.53688392301612 0.6486047788998718
16.903298941870723 222.70402209005923 0.647249261797944
16.908526496824138 222.41542791865936 0.6464364436630772
16.913754051777552 220.55155458835216 0.643322821761004
16.918981606730966 219.63024508383234 0.6404383486832872
16.92420916168438 218.67931074975652 0.6386599700480026
16.929436716637795 220.6809978730302 0.6427803186266502
16.93466427159121 221.64687322093056 0.6463694117524031
16.939891826544624 221.43685079464476 0.6479737717100023
16.94511938149804 222.028353123952 0.6489078776442966
16.950346936451453 222.07829358898053 0.6495940735497329
16.955574491404867 220.9693627059004 0.6479136890987424
16.960802046358282 220.74121351149049 0.6476012549323048
16.966029601311696 218.8471635545782 0.643917981761666
16.97125715626511 216.65119107809426 0.6396448957430182
16.976484711218525 216.25179300822052 0.6397037335434816
16.98171226617194 214.23948134400572 0.6358317466273574
16.986939821125354 214.97354351922866 0.637418364943428
16.99216737607877 216.89520254286907 0.639534229068221
16.997394931032183 218.78360397461762 0.6417779506139492
17.002622485985597 219.57168080931098 0.6429034915162588
17.00785004093901 221.06571263319054 0.6451911396488406
17.013077595892426 224.38493095386656 0.6496003824143936
17.01830515084584 224.1176315150794 0.6483968512794547
17.023532705799255 223.89288705482335 0.6471017417922262
17.02876026075267 223.1682067222723 0.6478814196821783
17.033987815706084 222.5106290232724 0.6466740269685368
17.039215370659498 223.20841050208674 0.647544645381222
17.044442925612913 223.26634179501835 0.6463083283581805
17.049670480566327 221.19909326702762 0.6437278449942647
17.05489803551974 220.39102196773007 0.6426233771941595
17.060125590473156 222.9303491398411 0.6451409578471886
17.06535314542657 223.3634901646896 0.6454510327786648
17.070580700379985 225.29076930345505 0.6482166800054477
17.0758082553334 223.384604873959 0.6447983394370019
17.081035810286814 221.34441593101474 0.6410822480139088
17.086263365240228 223.74489099846042 0.6450595618402436
17.091490920193642 222.40673676982618 0.6423120245303512
17.096718475147057 225.14097114785415 0.6468600233902313
17.10194603010047 225.0638960472723 0.6468963025447573
17.107173585053886 224.4940390694967 0.64651575993679
17.1124011400073 226.00356546246826 0.6491127799942796
17.117628694960715 228.36389375340914 0.6515685757920966
17.12285624991413 229.57441327028326 0.6531223019501003
17.128083804867543 230.6114653071947 0.6546777645951964
17.133311359820958 231.64250966021632 0.6542124635315507
17.138538914774372 230.2782353445375 0.6532623713756055
17.143766469727787 231.3900022181775 0.6546725389702435
17.1489940246812 232.046381688713 0.6575713985116821
17.154221579634616 231.65087244597387 0.6578512440325478
17.15944913458803 231.50788351877242 0.6581601952133035
17.164676689541444 232.46205906202437 0.6591589509304193
17.16990424449486 237.2396344265331 0.6664003198428217
17.175131799448273 241.6075599174378 0.6701025453103928
17.180359354401688 240.57680165769918 0.6673606120726245
17.185586909355102 240.13084868823745 0.6646513745905159
17.190814464308517 241.69098060506545 0.6649575009526913
17.19604201926193 245.94148855432084 0.6713369558487597
17.201269574215345 248.43530940285623 0.6732163176613842
17.20649712916876 245.45141148335543 0.6701780379279476
17.211724684122174 245.68420799810718 0.6704166547498419
17.21695223907559 246.4398783299082 0.6720918083300409
17.222179794029003 251.6074719708323 0.6786826295830485
17.227407348982418 252.4431210854135 0.6790831440031211
17.232634903935832 251.03021224333864 0.6780893946980137
17.237862458889246 250.5606389668888 0.6781056973873982
17.24309001384266 247.9366211802435 0.6759753896096761
17.248317568796075 246.68229635203272 0.6739898847519142
17.25354512374949 244.82337064922154 0.6697436087404152
17.258772678702904 245.03670332011052 0.6687671389461475
17.26400023365632 247.83492329241966 0.6731404093153155
17.269227788609733 248.43906509941615 0.6754701177873051
17.274455343563147 244.81683739876195 0.6716585600753304
17.279682898516562 243.07059876435656 0.6693169868869362
17.284910453469976 240.178909812212 0.664902184327913
17.29013800842339 242.30187999059308 0.6665606628391152
17.295365563376805 243.92044392625272 0.6694354357538689
17.30059311833022 245.98931677090653 0.6724575904951023
17.305820673283634 246.80599852075918 0.6739127011182994
17.31104822823705 245.41276534683058 0.6725615764669116
17.316275783190463 245.25099168530832 0.6713724107891572
17.321503338143877 244.23667874175047 0.6705496907873334
17.32673089309729 243.78961289428096 0.6704628185579696
17.331958448050706 243.6156666513231 0.6707470861080653
17.33718600300412 241.62549686365952 0.6694634347569012
17.342413557957535 238.24665807451478 0.6641417702975622
17.34764111291095 236.23705776128224 0.660971397289581
17.352868667864364 235.83725276562478 0.6590583625501583
17.358096222817778 239.1932954276293 0.66282700477733
17.363323777771193 241.37623320088662 0.6660106132095023
17.368551332724607 241.23197422249996 0.6659775414034814
17.37377888767802 239.50623471815953 0.6634448394257008
17.379006442631436 237.8554900383424 0.6601836369228982
17.38423399758485 234.71031738257122 0.6558560364789364
17.389461552538265 231.47976489038876 0.6507121376239101
17.39468910749168 231.8545684676025 0.6517749011835803
17.399916662445094 236.10763055786418 0.658555160419675
17.405144217398508 240.34878013277867 0.6648143421300493
17.410371772351922 239.05116667632336 0.663498026822989
17.415599327305337 238.2380882667901 0.6635141263486264
17.42082688225875 236.5794955626181 0.6611094356738044
17.426054437212166 235.47924931097603 0.6590062349112253
17.43128199216558 234.70649827468537 0.6571358215778779
17.436509547118995 232.71793941974158 0.6545779609009984
17.44173710207241 234.23155301970766 0.6558667333557834
17.446964657025823 237.68277577652688 0.660609239195695
17.452192211979238 239.95921440886235 0.6644285300708408
17.457419766932652 241.97796715038666 0.6679067246887657
17.462647321886067 243.35175466481428 0.6704642020629865
17.46787487683948 242.68701852832254 0.6696144445927117
17.473102431792896 238.81527963152894 0.6635155774764905
17.47832998674631 235.5970863840754 0.659243511026786
17.483557541699724 234.85701906851264 0.6579816579358703
17.48878509665314 237.85410443571791 0.6615649887359901
17.494012651606553 241.76780306650298 0.6668495812882784
17.499240206559968 243.0991075925506 0.6675081104305232
17.504467761513382 242.49531312401788 0.6657489272911771
17.509695316466797 242.09760267248976 0.6653529737985409
17.51492287142021 241.8100980584421 0.6655393707679294
17.520150426373625 241.84068438285058 0.6670339461788882
17.52537798132704 244.53352715819088 0.6692282468475812
17.530605536280454 244.63616211308505 0.6684753373947726
17.53583309123387 245.32079554155757 0.6692497996365043
17.541060646187283 244.75944181218344 0.6681074390883008
17.546288201140698 245.1129696039786 0.6694994986187585
17.551515756094112 245.59911883647996 0.670408850055989
17.556743311047526 244.49429868741305 0.6682420997089717
17.56197086600094 243.62781251362387 0.666776832837011
17.567198420954355 245.14510246773082 0.6684389190628724
17.57242597590777 247.02352606859333 0.6712155390332232
17.577653530861184 246.1935437415454 0.6702537662937439
17.5828810858146 243.85665780088925 0.6668324052132727
17.588108640768013 239.3179399762145 0.660305102144572
17.593336195721427 239.91267883818577 0.6617220439713501
17.598563750674842 243.20563016188171 0.6667060034248046
17.603791305628256 246.52460483082575 0.6716142820492029
17.60901886058167 250.93823016506045 0.6802366645796514
17.614246415535085 251.62896529673475 0.682005824946112
17.6194739704885 250.35526648674997 0.6810624733089485
17.624701525441914 247.80391074052446 0.6746880518970999
17.62992908039533 247.89999333479028 0.6726250393059776
17.635156635348743 250.97131221644364 0.6760323706050867
17.640384190302157 252.72348943856485 0.6783149309018646
17.64561174525557 254.40971499807347 0.6812724365260818
17.650839300208986 255.2740198596081 0.68183454797262
17.6560668551624 254.3496409817033 0.679564305589293
17.661294410115815 255.31410837792748 0.6792904734656142
17.66652196506923 256.70364054548196 0.6807810594927367
17.671749520022644 261.56502325267644 0.687196072427888
17.676977074976058 264.8849772643788 0.6911649459714239
17.682204629929473 269.4442762155702 0.6969972152061084
17.687432184882887 270.71526066136454 0.6983990382963416
17.6926597398363 272.3004058857936 0.6999385223546795
17.697887294789716 277.42203516873485 0.7066103322807868
17.70311484974313 281.399056551342 0.7113838327837881
17.708342404696545 283.77958701291345 0.7136064392509378
17.71356995964996 285.575162099209 0.7164437098843841
17.718797514603374 291.0429536953351 0.7232743326592077
17.724025069556788 297.396640202574 0.7309022460202331
17.729252624510202 303.504232556694 0.7377391382049953
17.734480179463617 308.16055465297325 0.7428523260878679
17.73970773441703 311.1067812813618 0.745385619094069
17.744935289370446 311.31887024020403 0.7457658188131295
17.75016284432386 312.512747302252 0.7465010462261927
17.755390399277275 313.93719482678745 0.7489274283850472
17.76061795423069 316.61478388550455 0.7525651933200569
17.765845509184103 319.24072233776167 0.7558471479257982
17.771073064137518 321.2993360563729 0.7578761866452629
17.776300619090932 323.95297641319075 0.7603285439534156
17.781528174044347 321.58397352925994 0.7571193452470457
17.78675572899776 320.01762218486897 0.7550545666260289
17.791983283951176 319.7942495860774 0.7545263151759611
17.79721083890459 318.13337779862707 0.752647252493975
17.802438393858004 314.720065064286 0.7489501845318363
17.80766594881142 312.53105343661423 0.7464774604051633
17.812893503764833 309.9793108169669 0.7442656860648433
17.818121058718248 307.3800715845507 0.7410887743336961
17.823348613671662 302.95059483769813 0.7354241890360982
17.828576168625077 299.74714457005604 0.7312590661080193
17.83380372357849 298.5949164401383 0.7300668961523342
17.839031278531905 297.177770915975 0.7290000288389407
17.84425883348532 298.1266896408856 0.7304516280762577
17.849486388438734 298.27490347256924 0.7306584435151049
17.85471394339215 295.3791763836125 0.7271487050777015
17.859941498345563 295.82611296802537 0.7281179439278909
17.865169053298978 295.0228356222826 0.7269653374873191
17.870396608252392 299.8816943552928 0.7333649646169355
17.875624163205806 302.2014934374134 0.7350549312341802
17.88085171815922 305.84916775380964 0.7392698247387843
17.886079273112635 308.3360302920252 0.7418062725669419
17.89130682806605 314.0376297826079 0.747965028643508
17.896534383019464 317.5414436992001 0.7529282699113686
17.90176193797288 325.13046682219095 0.7623589814295064
17.906989492926293 327.3864782992227 0.7649633397012936
17.912217047879707 331.7407785402341 0.7698159726153591
17.917444602833122 333.2250663853636 0.7700615364767077
17.922672157786536 337.80093815246846 0.7749138436812198
17.92789971273995 337.5208413971107 0.7744888716217461
17.933127267693365 338.19389024670596 0.7745758802973995
17.93835482264678 335.6373722845814 0.7722289113270616
17.943582377600194 331.67302911293194 0.7675735384265636
17.94880993255361 329.7839755394766 0.7657469604234318
17.954037487507023 326.95851340649654 0.7636134593950226
17.959265042460437 320.1959642600488 0.7562150279748996
17.96449259741385 310.94193437915175 0.7455283595350989
17.969720152367266 303.56286550317594 0.7365413369921299
17.97494770732068 301.40216151790406 0.7346124462033371
17.980175262274095 299.6833355098158 0.7340897474558304
17.98540281722751 295.43923769670283 0.7288604529343059
17.990630372180924 290.4977294854689 0.7220089861161323
17.995857927134338 284.3217583876442 0.7138796562751933
18.001085482087753 281.6227744273981 0.7110840921151681
18.006313037041167 279.0577364486435 0.7084573550054262
18.01154059199458 277.3514515857018 0.706062027838166
18.016768146947996 276.57617660526574 0.7039098920627762
18.02199570190141 276.6831614140664 0.7042562360051307
18.027223256854825 276.2445059120519 0.7041454325673562
18.03245081180824 271.8417305655635 0.699413192774924
18.037678366761654 268.41802722692296 0.6952746503842936
18.042905921715068 264.24895183094964 0.6885896993116604
18.048133476668482 267.9842394591303 0.693363507604437
18.053361031621897 272.574816027515 0.6983155368470729
18.05858858657531 277.12931891775156 0.7047759352220875
18.063816141528726 276.95187094045673 0.7049786108510766
18.06904369648214 273.17343841633567 0.6997625480702353
18.074271251435555 276.2251511613745 0.7030510648023081
18.07949880638897 277.88582131161803 0.7045517454162558
18.084726361342383 283.10703336397694 0.7100466284827993
18.089953916295798 283.8176850618776 0.7115333787754372
18.095181471249212 281.723553479135 0.709237684274997
18.100409026202627 282.33507830311527 0.7109876952035651
18.10563658115604 284.91921399504616 0.7149641667831833
18.110864136109456 287.6104215637079 0.7178613373144765
18.11609169106287 293.50681828730836 0.7243819301659804
18.121319246016284 296.38469453055876 0.7282624546385166
18.1265468009697 300.52458592218693 0.7323144800655488
18.131774355923113 304.1478015695359 0.7366719342722926
18.137001910876528 308.3211887827175 0.7411004424341999
18.142229465829942 317.1473385946123 0.7513993428771709
18.147457020783357 327.3051387845971 0.7638602872892952
18.15268457573677 339.860690205806 0.7777028995428107
18.157912130690185 354.59419285599506 0.7943413105177887
18.1631396856436 364.49509285495 0.8045074165839224
18.168367240597014 378.3499386432825 0.8184685274338885
18.17359479555043 387.6984384698779 0.8288557750623768
18.178822350503843 395.1846878859711 0.8365214984236088
18.184049905457258 397.8727841444033 0.8396746703598236
18.189277460410672 396.1695117460785 0.8376453361726091
18.194505015364086 395.2743886669114 0.8364911327509326
18.1997325703175 389.6877718664523 0.8308893891417827
18.204960125270915 388.5513799228076 0.8298060105001306
18.21018768022433 382.1299998811829 0.822844434374878
18.215415235177744 378.42515317256823 0.8189632301547577
18.22064279013116 380.1442299817734 0.8205764160492707
18.225870345084573 381.03097888484353 0.8214866401077853
18.231097900037987 380.94098854873573 0.8211934009807234
18.236325454991402 381.60576076983216 0.8216646159007746
18.241553009944816 383.6454695450658 0.8241298280235317
18.24678056489823 385.89513444686054 0.8261798298377603
18.252008119851645 387.6096971824995 0.8283341011728015
18.25723567480506 386.8730604375204 0.82725260393739
18.262463229758474 383.1310457506655 0.8231615004562548
18.26769078471189 378.7063835240664 0.8185760870611696
18.272918339665303 370.04208781099413 0.8095900404550326
18.278145894618717 358.7086489201393 0.7975194244171693
18.28337344957213 345.0190848945333 0.7825221726990577
18.288601004525546 336.10931132693054 0.7723803832674213
18.29382855947896 328.26055556830227 0.7635492323111979
18.299056114432375 321.8474645853697 0.7564197875663311
18.30428366938579 314.2003852567265 0.747662570111948
18.309511224339204 309.1614835107373 0.7412715730630088
18.314738779292618 305.1499548341508 0.7364239449256545
18.319966334246033 300.6248014514567 0.7324793129490148
18.325193889199447 291.9268123235962 0.7213246158821426
18.33042144415286 288.4538678133701 0.717825712480254
18.335648999106276 284.9398930757667 0.7127420605550626
18.34087655405969 282.36525212599247 0.7103980926771181
18.346104109013105 280.6524039930227 0.7083508336817409
18.35133166396652 281.64192285665416 0.7100733818790986
18.356559218919934 281.7722866504027 0.7105622308308921
18.361786773873348 283.99859587722244 0.7141002751832917
18.367014328826762 287.5972841646371 0.7183751764986446
18.372241883780177 290.9568313018107 0.722615014140639
18.37746943873359 296.6725034062915 0.7282881645469859
18.382696993687006 298.6655550921297 0.7305803261271326
18.38792454864042 305.45072192822784 0.7399805642191286
18.393152103593835 312.0538210090783 0.7590456370513557
18.39837965854725 322.9561093697976 0.7793076731925155
18.403607213500663 329.24414463950063 0.7922320131543578
18.408834768454078 339.16285629443985 0.8084534697266345
18.414062323407492 346.65043314802375 0.8213776245399784
18.419289878360907 355.19775503424836 0.8353194146423263
18.42451743331432 357.47411776123636 0.8412623573243292
18.429744988267736 354.39052180910795 0.842147480499171
18.43497254322115 349.44997530915595 0.8391577141847567
18.440200098174564 343.1006715282314 0.8342244720646327
18.44542765312798 338.62928589506873 0.8322811487621998
18.450655208081393 333.4202243512982 0.8279435555165
18.455882763034808 328.32758877091175 0.8259286387653851
18.461110317988222 326.1589456282235 0.8265296826530785
18.466337872941637 324.7216482575787 0.8275731682285751
18.47156542789505 325.63485726830265 0.8310632072225009
18.476792982848465 323.7563967820302 0.8305360086582022
18.48202053780188 321.87164435575056 0.8305701183061548
18.487248092755294 318.4129209715336 0.8287687056955819
18.49247564770871 316.94641824665206 0.8299597402215192
18.497703202662123 311.1872419956889 0.8257187890267935
18.502930757615538 308.58979025378767 0.8236596965148794
18.508158312568952 305.5995266909663 0.8212968162581726
18.513385867522366 307.5097087881183 0.8263465216808754
18.51861342247578 307.79273743482565 0.8291943587958482
18.523840977429195 306.0849462277002 0.8299180431725776
18.52906853238261 304.01856218163493 0.8283542117209068
18.534296087336024 303.45691897079166 0.8306963613594253
18.53952364228944 302.71378801447855 0.8328188997616425
18.544751197242853 301.70978225423346 0.83336314033801
18.549978752196267 299.81365667959335 0.8321620264570126
18.555206307149682 296.9586921998847 0.8293073780912665
18.560433862103096 296.4806599225366 0.8305867330888795
18.56566141705651 296.5431011009481 0.833405912555434
18.570888972009925 296.3642948227806 0.8338201714913118
18.57611652696334 296.90915505065806 0.8362491244709013
18.581344081916754 295.3470177283581 0.8360847837000208
18.58657163687017 296.7623508152057 0.8396254843891696
18.591799191823583 295.97639338615306 0.84085085517448
18.597026746776997 298.87561955650864 0.8451922584772813
18.60225430173041 300.793177266623 0.8493249010512348
18.607481856683826 303.2471038196882 0.8553021339970758
18.61270941163724 303.88183385724017 0.8586419083167697
18.617936966590655 307.16207433861786 0.8656973949199807
18.62316452154407 309.00093577919154 0.8682194478843605
18.628392076497484 313.72360323730123 0.8571682846979037
18.633619631450898 318.2427357527718 0.8539614405647407
18.638847186404313 321.2454505459 0.8510981344045696
18.644074741357727 326.4596385496165 0.8532741388233221
18.64930229631114 328.0632840888879 0.8526262293851373
18.654529851264556 332.31061914889574 0.8533633897919273
18.65975740621797 337.6004916818712 0.8573876574744465
18.664984961171385 339.48929836984644 0.85619967076392
18.6702125161248 338.4738228627733 0.8512501076362213
18.675440071078214 341.6794340304942 0.8530148358713271
18.680667626031628 346.4373973897421 0.8549247589590898
18.685895180985042 348.719005111154 0.855002428737273
18.691122735938457 349.89359622155456 0.854499336298769
18.69635029089187 346.75663013629514 0.848424124210352
18.701577845845286 347.417248235979 0.8480934016061944
18.7068054007987 347.3783067587879 0.8467806517883432
18.712032955752115 346.8474021841494 0.8443029454390901
18.71726051070553 346.94702982350276 0.8435290409845543
18.722488065658943 346.7067881781251 0.8416860889520393
18.727715620612358 344.19749352961946 0.8372311336812206
18.732943175565772 343.6178947528637 0.8350575282672649
18.738170730519187 343.54737654901163 0.8337745319547657
18.7433982854726 346.5606787245632 0.8368711766861548
18.748625840426016 350.7390641277442 0.8405792941941846
18.75385339537943 353.58853715253014 0.8435116035978352
18.759080950332844 350.2196853842604 0.8383175136693113
18.76430850528626 350.7186412774228 0.8372827399817165
18.769536060239673 350.225157446437 0.8347203159500851
18.774763615193088 350.4883195870437 0.8332326412700329
18.779991170146502 348.1720305715038 0.8289049555398341
18.785218725099917 344.7554914451942 0.8245576176578113
18.79044628005333 343.44262329897924 0.8222359367449531
18.795673835006745 337.47339012652793 0.8142887795343492
18.80090138996016 330.58471469560146 0.8054013396722174
18.806128944913574 327.6917751411882 0.8012000173774091
18.81135649986699 324.6623887346877 0.7976140690558055
18.816584054820403 321.0763822735701 0.7926437897669512
18.821811609773818 318.2461889857008 0.788217565657972
18.827039164727232 316.4529578508273 0.7855644167499556
18.832266719680646 315.6273832998511 0.7840984249544978
18.83749427463406 309.70576509786656 0.7770004125861383
18.842721829587475 304.96372700181325 0.7714770848691219
18.84794938454089 301.40690025668954 0.7665848811179197
18.853176939494304 298.4975760102839 0.762886669502494
18.85840449444772 297.3626321275003 0.7612359504044761
18.863632049401133 295.7892845924013 0.7585418663468706
18.868859604354547 296.01718723162304 0.7591837616187443
18.87408715930796 298.5084881544533 0.7611084902692156
18.879314714261376 297.03120944899496 0.7583304870845874
18.88454226921479 293.66621608888397 0.7551435216722582
18.889769824168205 289.4511275202819 0.7497365625918062
18.89499737912162 288.728204086234 0.7487616705125983
18.900224934075034 291.0086684763265 0.7501279061216349
18.90545248902845 294.41143663578 0.7535313593488298
18.910680043981863 292.9747362171222 0.7518289894114698
18.915907598935277 293.5733366217204 0.7524619757602363
18.92113515388869 293.73544183606174 0.753001533851109
18.926362708842106 294.8149649016218 0.7536689138386071
18.93159026379552 293.89897054753123 0.7527342902533705
18.936817818748935 291.5339765905514 0.7500784091789585
18.94204537370235 293.39150303910094 0.7533631612579836
18.947272928655764 294.9389278350441 0.7542317266565157
18.952500483609178 297.9497852966588 0.7567427393553809
18.957728038562593 296.1163825932738 0.7530623490131586
18.962955593516007 292.3978010052054 0.7478473113430962
18.96818314846942 288.94683383734076 0.7430142829613915
18.973410703422836 289.27396245492133 0.7426554175220257
18.97863825837625 289.87286328135554 0.7426020176588503
18.983865813329665 290.0936090130571 0.7436383435751154
18.98909336828308 293.2232348180768 0.747813804741392
18.994320923236494 295.72175421602554 0.7513919963289596
18.999548478189908 296.5121166256995 0.7517477913574204
19.004776033143322 297.31482782977963 0.7527903941837362
19.010003588096737 297.0028924578699 0.751769634555661
19.01523114305015 295.7805643149349 0.7501421467229108
19.020458698003566 290.19828421625164 0.7424221111239034
19.02568625295698 286.99445303220057 0.7385630539238215
19.030913807910395 283.9112797515931 0.7353026392301755
19.03614136286381 284.8232392919727 0.7360911154279485
19.041368917817223 285.32762483195035 0.7358482386682804
19.046596472770638 283.9885621482422 0.7329277646013634
19.051824027724052 280.8076679760972 0.7284770899600179
19.057051582677467 280.4483283446696 0.7267557299123312
19.06227913763088 281.16623422327854 0.727523609637753
19.067506692584296 283.31423327196836 0.7292904991943641
19.07273424753771 282.5942154148387 0.7276780472905787
19.077961802491124 281.5845882436752 0.7284463499169971
19.08318935744454 279.7093753072237 0.7264320266546963
19.088416912397953 275.718787169791 0.7217349990978623
19.093644467351368 271.31051816216683 0.716130230585173
19.098872022304782 269.66506883267925 0.7127438093472706
19.104099577258197 272.07187690070407 0.7157868520518388
19.10932713221161 276.3672293140149 0.720558231193302
19.114554687165025 278.39917608248993 0.7234833592008283
19.11978224211844 275.6297438893958 0.7194580617890719
19.125009797071854 273.254913616678 0.7154679491072676
19.13023735202527 269.78386374853415 0.7114628361099744
19.135464906978683 270.38520269001447 0.7125165215908581
19.140692461932098 270.2835730280485 0.7117226920715136
19.145920016885512 271.019723426768 0.7127560979543428
19.151147571838926 270.99208856724675 0.7126303196191573
19.15637512679234 270.77006262054095 0.7122687241379035
19.161602681745755 272.55608123895706 0.7150839690836501
19.16683023669917 273.03533388785684 0.7148160617247022
19.172057791652584 273.0622367236732 0.7147058203886093
19.177285346606 274.4435087181624 0.7162878871216334
19.182512901559413 275.0724667562938 0.7168122451260606
19.187740456512827 275.15782665557526 0.7173507214990869
19.19296801146624 272.33088116230516 0.7126460154968156
19.198195566419656 270.7313767024699 0.7105575324763199
19.20342312137307 270.1069115216812 0.7097978423196508
19.208650676326485 267.8676372526487 0.7074735428254009
19.2138782312799 266.00751491671195 0.7052414892547653
19.219105786233314 265.17260079192556 0.7033681690804928
19.22433334118673 265.7830483788717 0.7037988927232892
19.229560896140143 266.8776917423118 0.70555754362624
19.234788451093557 270.54096056464385 0.7106949634132154
19.24001600604697 270.6618870917333 0.7106066695201458
19.245243561000386 271.581130836551 0.7121453851592372
19.2504711159538 271.1523035679579 0.7099019665419716
19.255698670907215 272.3559189565593 0.7117071945949672
19.26092622586063 274.06103400134594 0.7137392957375109
19.266153780814044 276.5463008661728 0.7178229473230828
19.271381335767458 276.4217451129829 0.7184258605139263
19.276608890720873 275.7038031775083 0.7155586521366943
19.281836445674287 278.6665885323914 0.7191940623709089
19.2870640006277 281.7080021610613 0.7230479626708649
19.292291555581116 284.33904775596653 0.7273008560661686
19.29751911053453 283.28085875403013 0.725983163909565
19.302746665487945 281.6038115019993 0.7227331629712888
19.30797422044136 284.86686658117594 0.726420338329706
19.313201775394774 287.34549283714944 0.7288459985740934
19.318429330348188 290.5320482747376 0.7318481963194833
19.323656885301602 293.353079941324 0.7346713388268771
19.328884440255017 295.64607598615976 0.7375467727885809
19.33411199520843 296.2619578503886 0.7383436908959133
19.339339550161846 294.7375023710375 0.7368530422311341
19.34456710511526 298.2137105608171 0.7406421413496723
19.349794660068675 302.95434510442203 0.7466996058362044
19.35502221502209 308.8703358201421 0.7537658620676995
19.360249769975503 311.8000117508382 0.7570054960870967
19.365477324928918 315.1800984094372 0.7610958099359141
19.370704879882332 318.5830700763084 0.764615282059725
19.375932434835747 322.71345335242944 0.7704981260324724
19.38115998978916 322.09605766706153 0.7700339736750462
19.386387544742576 319.86144984004636 0.7662781752243646
19.39161509969599 320.87289243963556 0.766372610429161
19.396842654649404 322.35488647944356 0.7673837711198975
19.40207020960282 327.32713003632045 0.7728166361273435
19.407297764556233 327.6211992940787 0.7735696733881678
19.412525319509648 329.1279231232864 0.7752265557170136
19.417752874463062 326.6376732621287 0.7722235250139613
19.422980429416477 325.515988228302 0.7708892246158477
19.42820798436989 324.570413779419 0.7693036860275839
19.433435539323305 326.0725126786372 0.771849746492808
19.43866309427672 325.83346159685334 0.7709437883946858
19.443890649230134 327.1961142523598 0.7723381278148042
19.44911820418355 327.3815875377732 0.7730082895262038
19.454345759136963 331.3346660050456 0.7776764980752148
19.459573314090377 333.4207992691202 0.7804799867504153
19.464800869043792 333.02419253077926 0.7797036143752495
19.470028423997206 330.32828818330125 0.7764826835518672
19.47525597895062 328.7360646902486 0.7742121113123367
19.480483533904035 326.39408114941057 0.7708845401539478
19.48571108885745 327.484436949312 0.7716962837635383
19.490938643810864 330.9312108767541 0.7766340479063824
19.49616619876428 334.09756449188546 0.7803956051400534
19.501393753717693 335.54845449253486 0.7821380906890055
19.506621308671107 336.19196710966116 0.7819712087579352
19.51184886362452 337.80964936734483 0.7835262814989385
19.517076418577936 336.1975168730091 0.7819379267905708
19.52230397353135 334.2490925210256 0.7797432466927849
19.527531528484765 335.5745146739035 0.7818339346482812
19.53275908343818 339.43612507462547 0.7859485462350974
19.537986638391594 341.6020399605261 0.7884258567534324
19.54321419334501 339.3053464106837 0.7857235322141978
19.548441748298423 339.6576295224703 0.7857941877471176
19.553669303251837 340.52677125858787 0.7859013525595503
19.55889685820525 346.27298627834364 0.7923987819905921
19.564124413158666 347.4320724045865 0.7936419671294159
19.56935196811208 348.3491689248908 0.794943014319304
19.574579523065495 347.1337691171333 0.7931261728511071
19.57980707801891 348.56180533557625 0.7947068274991627
19.585034632972324 349.1846046221602 0.7961450906730839
19.590262187925738 352.29531918303087 0.7993619935730931
19.595489742879153 355.45691236679244 0.8030640413704194
19.600717297832567 360.5938887187121 0.8082518860379048
19.60594485278598 365.75035873438657 0.8143639353098139
19.611172407739396 363.21614575341243 0.8111242769408251
19.61639996269281 365.2913781370628 0.8129779164677475
19.621627517646225 366.34147623310696 0.8137678139864781
19.62685507259964 371.2667626748439 0.8195841920730981
19.632082627553054 377.43173866433705 0.8262614499799086
19.637310182506468 381.40513749430363 0.8302122902092717
19.642537737459882 383.63479068417433 0.8324252671706075
19.647765292413297 385.46947705160284 0.8338442010622727
19.65299284736671 388.9028253920117 0.8380966868019942
19.658220402320126 392.0003293904184 0.8414039661638556
19.66344795727354 395.7801267972609 0.8454976260088616
19.668675512226955 395.4298498970827 0.8450402905997323
19.67390306718037 394.73159205312487 0.8440066131210361
19.679130622133783 394.3604782996008 0.8434630883545999
19.684358177087198 393.6254823841529 0.8423789877666514
19.689585732040612 396.1374470608461 0.8450152972118287
19.694813286994027 395.09646798008765 0.8437150159213774
19.70004084194744 393.9956498583258 0.8422431725937395
19.705268396900856 391.4078304526203 0.8392283780646614
19.71049595185427 389.93792567708795 0.8379950776314862
19.715723506807684 386.2086028860411 0.8335939506318499
19.7209510617611 386.4693080789343 0.8343295523610513
19.726178616714513 383.6753637491508 0.8311619423175015
19.731406171667928 380.0860552315496 0.8272088198526781
19.736633726621342 373.96824419704114 0.8206318246329435
19.741861281574757 370.4403736546774 0.8169532374455832
19.74708883652817 368.6689536373282 0.814958047264841
19.752316391481585 368.00538186898876 0.8143032167689944
19.757543946435 362.99110342931164 0.8081038356407045
19.762771501388414 358.9237802036099 0.8038764549030583
19.76799905634183 354.74989383640997 0.7992935711087177
19.773226611295243 354.4076455489474 0.7988018836303572
19.778454166248657 352.7379523982529 0.7973938300384011
19.783681721202072 350.77076581215516 0.7944922689741679
19.788909276155486 349.06180517631543 0.793157405357394
19.7941368311089 348.39094385330156 0.792667392457981
19.799364386062315 348.08176637405944 0.7930368110873943
19.80459194101573 346.2865290169062 0.7913765033029442
19.809819495969144 341.6875173596095 0.7855029162925868
19.81504705092256 336.3104761373824 0.7781208106057423
19.820274605875973 334.0972629447347 0.7749168506446443
19.825502160829387 336.51375339553664 0.7774187118452772
19.8307297157828 337.7828988594717 0.7798502267957067
19.835957270736216 337.09777655575215 0.7796433910224237
19.84118482568963 336.2605506699698 0.7788769358586505
19.846412380643045 334.9091191780147 0.7776475441369611
19.85163993559646 332.3433309881684 0.7735491641546052
19.856867490549874 330.0766254923379 0.7713877042516976
19.86209504550329 329.4522380037537 0.7708033507443491
19.867322600456703 331.3474267982938 0.7730309750481428
19.872550155410117 331.3856216755557 0.773171549847997
19.87777771036353 332.5482918613763 0.7732090574583809
19.883005265316946 332.44301942743897 0.7726482051649834
19.88823282027036 333.3609143965892 0.7740065206998537
19.893460375223775 330.80422736811613 0.770827213632107
19.89868793017719 328.49456806650403 0.7690332848259471
19.903915485130604 327.2274914352364 0.7678922377383612
19.909143040084018 324.78408042339646 0.7653250037188722
19.914370595037433 327.6768822197643 0.7687385654930834
19.919598149990847 326.22559896659044 0.7660746993848242
19.92482570494426 325.2001744381305 0.7655636723471231
19.930053259897676 321.48714603305945 0.7606102708873798
19.93528081485109 320.5382220086776 0.7592504004286739
19.940508369804505 318.48017238289617 0.756312316554187
19.94573592475792 319.2050034335902 0.7573841152764375
19.950963479711334 317.5876451668797 0.7557005340969167
19.956191034664748 319.7451096674664 0.7587204310079574
19.961418589618162 319.7404881106623 0.7585002930433608
19.966646144571577 318.3070892817777 0.7567360755534166
19.97187369952499 316.93215136137985 0.7540252218104908
19.977101254478406 319.2521798156825 0.7569579845194501
19.98232880943182 319.30921164875065 0.7579815758538736
19.987556364385235 319.22844779946246 0.7575474220859615
19.99278391933865 317.91955251616895 0.7557429767850778
19.998011474292063 318.4012386899909 0.7560586504763931
20.003239029245478 325.24821738952437 0.7638825037651138
20.008466584198892 329.14005172324045 0.7692995485721238
20.013694139152307 337.1338708235598 0.7779811199482994
20.01892169410572 343.56179767197267 0.7848672730936705
20.024149249059136 351.196981561269 0.793401344211737
20.02937680401255 357.17103307434616 0.7994392394107163
20.034604358965964 361.8836289983316 0.8051722130265572
20.03983191391938 364.8348476545698 0.8084528696300418
20.045059468872793 364.22149510578004 0.8080220145849782
20.050287023826208 359.2719960779346 0.8024815046660053
20.055514578779622 354.6542923043958 0.7968840642334204
20.060742133733036 353.13198898859247 0.7949203725660958
20.06596968868645 349.92309995317794 0.7912378376873893
20.071197243639865 344.63908472208374 0.7850002594184102
20.07642479859328 339.1557546206124 0.7793047007701506
20.081652353546694 333.6708535135795 0.7734638605818357
20.08687990850011 330.49125645578533 0.7710840931990974
20.092107463453523 327.73334434864523 0.7678389527668963
20.097335018406937 329.71926004487295 0.7694764694283093
20.102562573360352 331.01461974414366 0.769975475826143
20.107790128313766 331.6749454052492 0.7709700771329897
20.11301768326718 329.98318099860177 0.7688068276503852
20.118245238220595 325.99527770620546 0.7638999714291796
20.12347279317401 325.8168443752903 0.7630713140423053
20.128700348127424 325.4540586219816 0.7633212647671873
20.13392790308084 325.96423962278436 0.7640828955751592
20.139155458034253 329.36858066075564 0.7678459430936289
20.144383012987667 330.41388450152294 0.7686449806005247
20.14961056794108 333.0048632453175 0.7714310138797773
20.154838122894496 331.3283300872076 0.7697007484251295
20.16006567784791 331.8846347879111 0.7702410859672688
20.165293232801325 332.13016168215836 0.7699967176634466
20.17052078775474 330.784215048675 0.7684269242889625
20.175748342708154 327.3371895205775 0.764555054726542
20.18097589766157 329.8817501033354 0.7679037852646229
20.186203452614983 329.2979449581614 0.7679972177263718
20.191431007568397 327.9427786429232 0.7664103681766739
20.19665856252181 320.85778747737356 0.7585333732884781
20.201886117475226 317.3587368761868 0.7538151968314311
20.20711367242864 311.60373118182315 0.7466614719574886
20.212341227382055 307.1513957700216 0.7409625759663835
20.21756878233547 303.61582240076234 0.7372570297684418
20.222796337288884 300.62410285799007 0.7333683595633194
20.228023892242298 301.54965682549954 0.7354036658739608
20.233251447195713 300.3189959996115 0.7342356627901523
20.238479002149127 299.1905620412634 0.7335736752160316
20.24370655710254 296.52739595553226 0.7311421249140443
20.248934112055956 294.5536948122545 0.7281479916627372
20.25416166700937 294.6645534630452 0.728305173761558
20.259389221962785 296.5896917221552 0.7299980199849707
20.2646167769162 298.5530838256065 0.7327420826693285
20.269844331869614 298.36643943071215 0.7328224575567501
20.275071886823028 299.46339015746264 0.7334731135979872
20.280299441776442 294.8483616772405 0.727420704050477
20.285526996729857 293.9235992989923 0.7261734531361599
20.29075455168327 294.8175427725564 0.727718042351345
20.295982106636686 295.94872288732194 0.7296833396547424
20.3012096615901 295.90391359591786 0.7296944759141273
20.306437216543515 294.3736502123513 0.7278970743848717
20.31166477149693 294.97345003692146 0.7283294553376224
20.316892326450343 296.9695364403876 0.7296135628265528
20.322119881403758 292.65130310189704 0.723531685860357
20.327347436357172 289.91092603059315 0.7198097846463445
20.332574991310587 286.3023713073729 0.7155059099299569
20.337802546264 290.81934618843724 0.7218511690713711
20.343030101217416 291.25117599482104 0.722313770184565
20.34825765617083 293.62179527384967 0.7255493594087263
20.353485211124244 291.5123697828976 0.7229893650146826
20.35871276607766 289.0809598665674 0.7196442503062366
20.363940321031073 289.78023306129893 0.7207184056074938
20.369167875984488 290.11967074860706 0.7203583214205271
20.374395430937902 291.32477365084765 0.7219853756884388
20.379622985891316 292.80808989825306 0.723750880557908
20.38485054084473 292.52887968125543 0.7241231588506986
20.390078095798145 294.7742445836434 0.727564343096726
20.39530565075156 295.43186965925565 0.7277246174527406
20.400533205704974 296.0779295847608 0.7286036491341821
20.40576076065839 294.9390546349131 0.7264062720753249
20.410988315611803 294.3888798269369 0.7252498399985506
20.416215870565217 292.94581908030113 0.7231479908228607
20.421443425518632 289.46730670440286 0.7192407164876786
20.426670980472046 286.7127169795284 0.7166076062656362
20.43189853542546 289.28391197961054 0.7199927725578816
20.437126090378875 291.17690784664705 0.7220993904239452
20.44235364533229 291.255382135875 0.722942662410056
20.447581200285704 288.0078657579422 0.7180880914245306
20.45280875523912 287.9993003368112 0.7175905236480562
20.458036310192533 287.23924522795704 0.7166031323243178
20.463263865145947 287.14803106988506 0.7163581518732408
20.46849142009936 287.1583652735484 0.7180467278899378
20.473718975052776 288.0731474497592 0.7190742624309818
20.47894653000619 290.60937380527196 0.7211098167175707
20.484174084959605 289.66236786242195 0.7198290303698499
20.48940163991302 288.7038376638106 0.7187566497599458
20.494629194866434 286.8516488111761 0.7165382437245358
20.49985674981985 287.5817808348295 0.7175889141289693
20.505084304773263 290.2155921890844 0.7199789533390156
20.510311859726677 292.12700269205965 0.7222740646846172
20.51553941468009 288.25408360017695 0.7168554825641661
20.520766969633506 287.2479347376632 0.7162624841506581
20.52599452458692 287.2632426268207 0.7174929082696478
20.531222079540335 289.7032873044447 0.7193605092167321
20.53644963449375 290.95655589139386 0.7211118149007422
20.541677189447164 288.1647093112216 0.7184284351402788
20.546904744400578 287.5657893172793 0.7176735285996102
20.552132299353993 288.23304514716966 0.7190286417642826
20.557359854307407 291.93604979900607 0.7225680415089087
20.56258740926082 294.47204717516064 0.7257241095678816
20.567814964214236 294.6276360190354 0.7258614337203816
20.57304251916765 290.167438967712 0.719324851338
20.578270074121065 289.15488344515546 0.7183400697134487
20.58349762907448 286.48736090364594 0.7145775933975876
20.588725184027894 288.1359242222719 0.7173054503760449
20.593952738981308 287.3306246870757 0.7170288981630689
20.599180293934722 288.7639887182504 0.7184439892208032
20.604407848888137 290.3855781600103 0.7202891826988488
20.60963540384155 292.3533109922114 0.721614746748871
20.614862958794966 289.45459519689456 0.7187339762845232
20.62009051374838 286.4647846650175 0.715212602250829
20.625318068701795 288.08807293742984 0.7172246561112499
20.63054562365521 289.9785596101222 0.7201141938680216
20.635773178608623 290.8494213733718 0.7211924597898685
20.641000733562038 290.06840427879155 0.7199629108611879
20.646228288515452 288.9692946509251 0.7185988115250913
20.651455843468867 286.75920016357645 0.7144425566440593
20.65668339842228 284.9651257596765 0.7122526245622696
20.661910953375695 284.36771572291656 0.7109321343887625
20.66713850832911 285.5622604918699 0.7125908753866661
20.672366063282524 287.3148986471474 0.7153701543980641
20.67759361823594 289.72194472306165 0.7191477069766538
20.682821173189353 291.1063910374263 0.7210812402463088
20.688048728142768 291.61653965426876 0.7223192060543383
20.693276283096182 291.62494112411053 0.7226163923335495
20.698503838049596 288.983899937501 0.7201578089498806
20.70373139300301 288.7818075143463 0.7191959990494374
20.708958947956425 290.2776418321901 0.7203022899172785
20.71418650290984 292.27432950357286 0.7227028788339027
20.719414057863254 293.24413372458173 0.7234994250674283
20.72464161281667 289.33000063637905 0.7185400751445682
20.729869167770083 289.892995762184 0.7191583557222353
20.735096722723497 289.6073609814509 0.7178444906825482
20.740324277676912 292.14653376962883 0.7206299545882549
20.745551832630326 290.15576454931227 0.7175026024875142
20.75077938758374 289.2192322500308 0.7172301532892514
20.756006942537155 287.85590317182283 0.7167287462744744
20.76123449749057 292.1376028629947 0.722149043759242
20.766462052443984 295.6086907523603 0.7264090110998758
20.7716896073974 298.0435991883371 0.7293164773250234
20.776917162350813 297.7035088647616 0.7285659725922029
20.782144717304227 296.06955497496534 0.7260152732833791
20.78737227225764 293.3627030638746 0.7220127296840959
20.792599827211056 291.25927218264604 0.7191959399681853
20.79782738216447 294.81558474223993 0.7233131191449004
20.803054937117885 302.2442377085074 0.7319526112197557
20.8082824920713 307.8209712033453 0.7386151869410711
20.813510047024714 312.2928782191452 0.7437296896530357
20.81873760197813 310.1092070369034 0.7415875393158442
20.823965156931543 309.165737628403 0.7400657263807521
20.829192711884957 307.6180234245804 0.7375767605975365
20.83442026683837 307.9018533320104 0.7377515608500003
20.839647821791786 309.3700675780855 0.739884012348023
20.8448753767452 310.96562232212335 0.7424401210311523
20.850102931698615 311.4412207257125 0.7427151909835115
20.85533048665203 311.251468432443 0.7425760922931443
20.860558041605444 307.2944000259153 0.7376160238696029
20.865785596558858 306.3048640548756 0.7364285843895726
20.871013151512273 304.0387008527284 0.7337271380218977
20.876240706465687 303.74434970581177 0.7333218214010094
20.8814682614191 304.44126866285967 0.7342118827991461
20.886695816372516 305.555725300436 0.7354803823334669
20.89192337132593 306.8814066759008 0.7364473704796519
20.897150926279345 306.6894710115548 0.7365201582890797
20.90237848123276 306.78957576141164 0.7370729362974309
20.907606036186174 303.96960299754346 0.7343870044227379
20.912833591139588 304.1898837531642 0.7347790055243262
20.918061146093002 300.09125870711904 0.7296305313460822
20.923288701046417 299.70769397064896 0.7303759782283493
20.92851625599983 298.87827435081005 0.7290572517001044
20.933743810953246 300.73568139003726 0.7307858494894869
20.93897136590666 300.0077809915659 0.7287219668808891
20.944198920860075 296.8214616763471 0.7250216377359646
20.94942647581349 296.950863821789 0.7254654141247001
20.954654030766903 292.95587454027515 0.7208330239181774
20.959881585720318 293.2397334160689 0.7211506312014903
20.965109140673732 290.4151960826254 0.7171215021905906
20.970336695627147 289.4709689166822 0.7157515372408954
20.97556425058056 288.04779370369414 0.7141806214710136
20.980791805533975 288.2722932156813 0.715037448217352
20.98601936048739 288.5457798161132 0.7154778507644162
20.991246915440804 289.2939534282663 0.7157697857277104
20.99647447039422 287.1307467706565 0.7127009980197666
21.001702025347633 286.46662410810757 0.7123506594509695
21.006929580301048 286.0823763105976 0.7122446012963147
21.012157135254462 284.49077102579906 0.7104412076712344
21.017384690207876 280.9212969661799 0.7057434198060096
21.02261224516129 278.74931908883747 0.7025502376827256
21.027839800114705 277.0561807896093 0.7022258615477338
21.03306735506812 278.2392233492977 0.7035075695811215
21.038294910021534 276.64294922536436 0.7032904943653607
21.04352246497495 277.93855382305856 0.7035428578197516
21.048750019928363 276.4931210664119 0.7006745266949633
21.053977574881777 277.1127120465999 0.70010451359313
21.059205129835192 278.5304206093703 0.7025130406212788
21.064432684788606 281.34120008256116 0.7073880255320307
21.06966023974202 281.2149386155116 0.7072476598481512
21.074887794695435 279.07485611877433 0.703801187081929
21.08011534964885 273.0098387923931 0.6960057910510902
21.085342904602264 272.11614623030164 0.6945047395359685
21.09057045955568 271.10090405568326 0.6914151373319068
21.095798014509093 275.68393794520233 0.6967753112146127
21.101025569462507 275.39772722707875 0.6959382870125456
21.10625312441592 276.6039704327444 0.6983658536488782
21.111480679369336 274.4015298408302 0.6950826559458984
21.11670823432275 273.71922359137733 0.6946411801797108
21.121935789276165 271.1771750009778 0.6914940865520373
21.12716334422958 269.85739529750464 0.688221564790056
21.132390899182994 270.48055321457656 0.6883097930918088
21.13761845413641 270.40130388994464 0.6888887454637909
21.142846009089823 272.1992935077971 0.6928530272882576
21.148073564043237 270.66191014741685 0.6913262796713816
21.15330111899665 274.0447303863471 0.6936386828162918
21.158528673950066 276.70892080972413 0.6964385592423636
21.16375622890348 278.0712947180325 0.697084166668628
21.168983783856895 275.1618139039069 0.6940285696326777
21.17421133881031 270.340662185501 0.6886036059485073
21.179438893763724 269.0153782177825 0.6875148117143141
21.184666448717138 271.0753402356676 0.6897397173642995
21.189894003670553 272.12433121524725 0.6902237180601636
21.195121558623967 273.413843561083 0.6915150172081476
21.20034911357738 273.4979422012005 0.6915868506837682
21.205576668530796 272.1969461613154 0.6894695516591837
21.21080422348421 269.78742798405534 0.6860266021662594
21.216031778437625 268.36038275562515 0.6832862189118656
21.22125933339104 269.7004315351665 0.6846419921541415
21.226486888344454 268.8240016251278 0.6838029561754883
21.231714443297868 271.74705358844454 0.6880540149690036
21.236941998251282 269.43635271479457 0.6854828676579753
21.242169553204697 267.0846321972981 0.6820362824871089
21.24739710815811 267.6559252109952 0.68159475848818
21.252624663111526 269.1305992159726 0.6837962233694912
21.25785221806494 273.66170337851725 0.6891153740399973
21.263079773018355 272.7273947151628 0.6879226579652629
21.26830732797177 270.5662805939226 0.6842059574496379
21.273534882925183 267.4771388119166 0.6798199820119182
21.278762437878598 267.77612925378963 0.6812675453152603
21.283989992832012 266.5335252423321 0.6885891464009184
21.289217547785427 268.6537485448116 0.7024237575554856
21.29444510273884 269.02863932668504 0.7097573257670565
21.299672657692255 266.5911586937843 0.7101487041025064
21.30490021264567 267.73436819360944 0.7152126923750515
21.310127767599084 267.4689590507166 0.7177074390631276
21.3153553225525 269.04405559906 0.723735470272698
21.320582877505913 268.31052602537255 0.7262518070694203
21.325810432459328 265.07696469950855 0.7249649445138
21.331037987412742 266.86198506607997 0.7307730325862566
21.336265542366156 267.43834844739695 0.7333377150546069
21.34149309731957 270.21025117397903 0.7397849057004648
21.346720652272985 267.77041726494735 0.7392517720057818
21.3519482072264 263.94401078095336 0.7369794801940452
21.357175762179814 264.34604534021713 0.7409778846899153
21.36240331713323 267.4173464550674 0.7478712476254955
21.367630872086643 268.86064642996587 0.7520917082559979
21.372858427040057 266.97489472373945 0.7522230508919868
21.378085981993472 265.60725809895155 0.7527821803013429
21.383313536946886 262.51021573643277 0.7506154799132714
21.3885410919003 259.8355101461704 0.7477385650235127
21.393768646853715 259.6053595873509 0.7483731947779337
21.39899620180713 261.56654914549233 0.7531998845453828
21.404223756760544 266.9823253142237 0.7625241619904418
21.40945131171396 267.7414183949384 0.7655318462836147
21.414678866667373 267.79173999654495 0.7676756477523732
21.419906421620787 266.6491352004907 0.7678181269685981
21.4251339765742 265.1607101533294 0.7691931096311287
21.430361531527616 263.1737092135892 0.768075059476408
21.43558908648103 263.5674495856585 0.7711729211931674
21.440816641434445 260.62917708642544 0.7677617894571717
21.44604419638786 259.84873546326327 0.7671407010434157
21.451271751341274 263.8842052625793 0.7744907559903087
21.45649930629469 270.20272641151047 0.7834111019822682
21.461726861248103 275.264617348973 0.7941732845340023
21.466954416201517 273.2843451183173 0.7941474132428818
21.47218197115493 271.35894428854544 0.7953077546066986
21.477409526108346 267.9604406666217 0.7917812972842954
21.48263708106176 265.64732219007993 0.7906797823012378
21.487864636015175 267.8794954458042 0.7944398556999703
21.49309219096859 269.73309001026473 0.7996707228815655
21.498319745922004 273.47735226097615 0.8058141950639063
21.503547300875418 274.2066549013097 0.808824873588468
21.508774855828833 277.44147929202336 0.8121299270102754
21.514002410782247 276.21277621180093 0.7934478601469224
21.51922996573566 277.4506317634522 0.7863808461204386
21.524457520689076 275.5036513512362 0.7759688959289439
21.52968507564249 276.5762472933675 0.7707924741347885
21.534912630595905 276.0561129144008 0.7650105534549261
21.54014018554932 278.73256917858384 0.7657506685038902
21.545367740502734 279.5911591244949 0.7648583602580283
21.550595295456148 276.68533017749763 0.7588585450174102
21.555822850409562 274.0071817290821 0.7534951663865153
21.561050405362977 276.56540733714144 0.7551488833760431
21.56627796031639 278.37155986965524 0.7562810898089201
21.571505515269806 280.35719819952755 0.75728899058451
21.57673307022322 280.41932655690897 0.7550848702167053
21.581960625176634 280.8706957139889 0.7543144655466221
21.58718818013005 278.5163841589938 0.7503620822660301
21.592415735083463 279.43022476503916 0.749633217643476
21.597643290036878 279.3994387952551 0.746866456082557
21.602870844990292 279.92150070361043 0.7464316440357183
21.608098399943707 280.2545927909088 0.7454337650636191
21.61332595489712 282.00117394676164 0.7462854911463019
21.618553509850535 283.8231257187579 0.7473852859594997
21.62378106480395 285.52460544567793 0.7494331203169126
21.629008619757364 286.3884957844686 0.7500010980179833
21.63423617471078 283.4833427029906 0.7461300661182663
21.639463729664193 281.44090651222814 0.7423526552768301
21.644691284617608 280.3373974932417 0.7409909588590047
21.649918839571022 283.227736288928 0.7439064813765414
21.655146394524436 287.2241270954613 0.7497144401753488
21.66037394947785 286.63139353664405 0.7461313679934555
21.665601504431265 285.10320490856975 0.7434252545403619
21.67082905938468 283.2116884226639 0.7383306822150366
21.676056614338094 285.67928531274845 0.7410236299587181
21.68128416929151 288.5254165017391 0.7435637844332901
21.686511724244923 292.22718209294686 0.7485341226915546
21.691739279198337 294.46330645630144 0.7510798899373506
21.696966834151752 297.6735493552131 0.755012794766949
21.702194389105166 296.17894260195476 0.7533489471217261
21.70742194405858 294.7133036091916 0.752236019804346
21.712649499011995 294.179761751139 0.7515386433764961
21.71787705396541 296.1396995523043 0.7520327354366325
21.723104608918824 298.7373372053132 0.7547757422667708
21.72833216387224 302.7434854452345 0.7578707589548555
21.733559718825653 300.63652114382137 0.7556551060580431
21.738787273779067 304.93008308993126 0.7602261700575856
21.74401482873248 303.08340808766445 0.7581981679682245
21.749242383685896 305.70154918060285 0.7615709199956674
21.75446993863931 305.8124590712197 0.7612256903958442
21.759697493592725 308.04610333511374 0.7634648660819604
21.76492504854614 306.55087880697965 0.7598128215078769
21.770152603499554 304.1158536809034 0.7571532635250867
21.77538015845297 301.3922599258086 0.7533061481535289
21.780607713406383 305.1062238871964 0.7582166140696013
21.785835268359797 310.2443762954047 0.7640233979354467
21.79106282331321 313.87383204241024 0.7677471506909982
21.796290378266626 317.74433895281527 0.7723387463797446
21.80151793322004 319.8382522589131 0.7752706617126908
21.806745488173455 320.975039935093 0.7763377604121927
21.81197304312687 324.25903441376875 0.7794771558131651
21.817200598080284 327.6969764088767 0.7821729553012549
21.822428153033698 332.1552983898432 0.7872651878656486
21.827655707987113 335.06711266527117 0.7909599698611439
21.832883262940527 333.4338405836982 0.7891896760803583
21.83811081789394 335.7720927172992 0.792468109342077
21.843338372847356 338.80408675586494 0.795937446397191
21.84856592780077 339.58134438085614 0.7965158791750324
21.853793482754185 338.1583396975062 0.79432554639297
21.8590210377076 335.86903863658654 0.7912429926890592
21.864248592661014 335.2814579460669 0.7902583795284356
21.869476147614428 332.0093020172518 0.7856122013580922
21.874703702567842 328.70171001395056 0.7817242662768631
21.879931257521257 323.26892537727605 0.7751808888016001
21.88515881247467 321.4632805836291 0.7735345283762732
21.890386367428086 320.0221852464005 0.7717489621515354
21.8956139223815 319.1350512430343 0.7708731183999624
21.900841477334914 317.5882946696147 0.7689337263125579
21.90606903228833 313.1055953260153 0.7634127871436911
21.911296587241743 312.67663311689284 0.7633986939594927
21.916524142195158 311.8926815856145 0.7628314134273463
21.921751697148572 312.08348299099805 0.762965056250769
21.926979252101987 313.3565628820615 0.7632408019980884
21.9322068070554 312.6268462019899 0.7616060163951375
21.937434362008815 314.2294750040999 0.7626572676986344
21.94266191696223 310.4580160583304 0.7580554419599217
21.947889471915644 311.19225490140855 0.7585323370488769
21.95311702686906 308.3878805068036 0.7546613337638985
21.958344581822473 309.21053524310094 0.7551394321045813
21.963572136775888 310.31048587775837 0.7556117561122896
21.968799691729302 309.56849413088565 0.7548593940448182
21.974027246682716 310.52041446576175 0.7569681712406838
21.97925480163613 311.52369761072515 0.7581990474172356
21.984482356589545 311.9944476799163 0.7588185269555261
21.98970991154296 313.19805206131645 0.7597221389127613
21.994937466496374 312.88277597713363 0.7588308976345827
22.00016502144979 312.50373763251105 0.7584293888369631
22.005392576403203 313.25398651170855 0.7599019890601995
22.010620131356617 315.2792699980697 0.7623931052889256
22.015847686310032 316.9555776503573 0.7638667599741407
22.021075241263446 318.1694024430768 0.7643986655129555
22.02630279621686 318.75078708476025 0.7646169704220279
22.031530351170275 322.50746933855487 0.7680471122442144
22.03675790612369 324.89032515223676 0.7711986163339077
22.041985461077104 326.21765747153785 0.7725446875176419
22.04721301603052 326.4973903179219 0.7723454390296659
22.052440570983933 327.02236869605963 0.7734337253089871
22.057668125937347 327.1243895133162 0.7734987919868733
22.06289568089076 329.53099871123095 0.7767532752335053
22.068123235844176 330.86889479072255 0.7781775685078542
22.07335079079759 333.2627589756668 0.7806067573778834
22.078578345751005 329.7808551825143 0.7770201283123087
22.08380590070442 326.1125391894218 0.7720394901786525
22.089033455657834 325.0266963059873 0.7712961170055718
22.09426101061125 324.96016474562015 0.7710749884226293
22.099488565564663 325.34690659758706 0.7705489708742114
22.104716120518077 325.25255005563946 0.7694450978320504
22.10994367547149 326.76759341820645 0.7706620843558664
22.115171230424906 325.57939764641765 0.7698653496654618
22.12039878537832 324.14790596330755 0.7684663085095689
22.125626340331735 322.2081039573674 0.7660098597207069
22.13085389528515 321.1341705361421 0.764643700654086
22.136081450238564 319.9816191925613 0.7637543796545267
22.141309005191978 315.08191661881887 0.7576265655753267
22.146536560145393 309.6001206170785 0.7510804346143792
22.151764115098807 310.6863499588231 0.7512538931200077
22.15699167005222 311.176724885959 0.7520602195285286
22.162219225005636 312.18387034998176 0.7531255068881916
22.16744677995905 310.9580104982619 0.7516151399031137
22.172674334912465 311.9466459051433 0.7527880409970008
22.17790188986588 315.52635496252094 0.7560820008228397
22.183129444819293 317.5442604356586 0.7588793719813192
22.188356999772708 316.6237338048484 0.7582323204755443
22.193584554726122 318.1002395169635 0.7597761265908176
22.198812109679537 316.5679993644819 0.7576161527499262
22.20403966463295 313.52295444345805 0.752684168346913
22.209267219586366 311.7685298751922 0.7504143545714272
22.21449477453978 313.7800442288724 0.7535167778553811
22.219722329493194 317.3754975591311 0.7578800337501058
22.22494988444661 317.34297843600217 0.7578935092178853
22.230177439400023 316.31766561900247 0.7561337779338226
22.235404994353438 317.5717249210519 0.7579782581129401
22.240632549306852 318.11626779982583 0.7587999227788302
22.245860104260267 320.17936275870653 0.7610273553860892
22.25108765921368 315.76480642598244 0.7564726213969541
22.256315214167095 310.8744807871353 0.7500205899299573
22.26154276912051 309.1672197223508 0.7475247336505706
22.266770324073924 312.0945550391283 0.7499750020693525
22.27199787902734 313.5877195523733 0.7514063344436117
22.277225433980753 313.93028611864366 0.7526412317754275
22.282452988934168 314.0892199033089 0.7529207779523968
22.287680543887582 311.89805648165526 0.7507627560665247
22.292908098840996 311.31464363071905 0.7497139423262328
22.29813565379441 312.6645244402971 0.7514503425444674
22.303363208747825 311.596565250264 0.7503051859430725
22.30859076370124 308.34765715140236 0.7459835235194608
22.313818318654654 306.3778586317368 0.7431841271956305
22.31904587360807 307.35900472892354 0.7441287631643378
22.324273428561483 308.4841215126775 0.7452167845742543
22.329500983514897 308.52787260135864 0.7458535143199181
22.334728538468312 304.1538689279104 0.7412143028523628
22.339956093421726 301.87151608411483 0.7390758882068194
22.34518364837514 300.83328048461345 0.7373242225919331
22.350411203328555 299.28331347416156 0.7348418778400044
22.35563875828197 295.6291911094685 0.7299913184799894
22.360866313235384 293.2802225554848 0.7262249742449147
22.3660938681888 291.82924524889194 0.724817336629676
22.371321423142213 292.6648981838047 0.7256207289577806
22.376548978095627 291.7210100669829 0.7250294383257605
22.38177653304904 291.9471364384237 0.7260756715667319
22.387004088002456 290.94853290249387 0.7251132291779461
22.39223164295587 288.36622488305846 0.7215721274953337
22.397459197909285 286.30125284481693 0.7187425509580166
22.4026867528627 283.6770239615419 0.7159394086851789
22.407914307816114 286.3801056062408 0.720249320055176
22.41314186276953 289.6082992301568 0.7247354210605769
22.418369417722943 293.3571204414218 0.7282312074254645
22.423596972676357 289.3564379286437 0.7228424687581181
22.42882452762977 288.1456366021363 0.719997352034943
22.434052082583186 285.80157276483743 0.7170055654084206
22.4392796375366 286.8508318010934 0.7183208445410578
22.444507192490015 283.9171847946409 0.7145868183244758
22.44973474744343 280.35500884577317 0.7107468798640686
22.454962302396844 280.1766524770652 0.7109040535466834
22.460189857350258 281.1073309815536 0.7122292401991263
22.465417412303673 283.12673885004506 0.7138434294488808
22.470644967257087 283.5711281948769 0.7138034421652136
22.4758725222105 281.84765278117857 0.7115706365142405
22.481100077163916 280.78489478142785 0.7098906324099187
22.48632763211733 284.0550604656353 0.7142533508084815
22.491555187070745 283.0046325534793 0.7140655085359807
22.49678274202416 282.6727137165875 0.7130751036466061
22.502010296977573 278.79232793268596 0.7086152904052115
22.507237851930988 277.249939107731 0.7064396296894626
22.512465406884402 276.9723971631182 0.7065782479101794
22.517692961837817 278.97149617360066 0.7075137074763657
22.52292051679123 279.19814366084665 0.7071796816672807
22.528148071744646 279.4970312255489 0.7082785776069147
22.53337562669806 278.7639424823348 0.7079429697456249
22.538603181651474 277.69290647184965 0.7071281455491844
22.54383073660489 275.54565066264195 0.703696669765211
22.549058291558303 274.4963851210406 0.7028553607295763
22.554285846511718 274.9721094138357 0.7038501139739475
22.559513401465132 276.9566447276461 0.7067109274203534
22.564740956418547 274.91415942140026 0.7032764717425298
22.56996851137196 273.07102518366503 0.699628219437607
22.575196066325375 272.62543966194596 0.6976869236885493
22.58042362127879 273.6584870384399 0.6989481078402424
22.585651176232204 272.4830156470963 0.6991271921949558
22.59087873118562 272.48941791694074 0.701067230765458
22.596106286139033 271.7755776939683 0.7004047898877852
22.601333841092448 273.8837884441953 0.7018368603972474
22.606561396045862 276.25756496561473 0.7039761336800764
22.611788950999276 275.4998922951231 0.7018443672319434
22.61701650595269 277.8407944836089 0.7041428080123482
22.622244060906105 276.79792908368995 0.7029770102244176
22.62747161585952 278.3206941163668 0.7064547535292749
22.632699170812934 278.1202674767632 0.7069434739656998
22.63792672576635 276.5546602486736 0.7043626940864816
22.643154280719763 273.3256833231127 0.6998082359502549
22.648381835673177 271.783371500393 0.6964620765680704
22.653609390626592 272.9633133950601 0.6986449643639806
22.658836945580006 276.01491805099914 0.7041492614865051
22.66406450053342 277.19168484216806 0.7071585486230928
22.669292055486835 279.06028238600663 0.7086418231646585
22.67451961044025 280.6197367078028 0.7091479316734614
22.679747165393664 281.1209399794313 0.7084345480951302
22.68497472034708 279.242315439816 0.7061961902925075
22.690202275300493 274.32719067603205 0.6996391189985762
22.695429830253907 272.3803469364435 0.6973966085199582
22.70065738520732 277.76772592176707 0.7047183641822059
22.705884940160736 280.35374462668227 0.7082881810211441
22.71111249511415 281.64256927351 0.7096434727231523
22.716340050067565 278.04354055409874 0.704115017932947
22.72156760502098 276.40041921688936 0.7016163205134621
22.726795159974394 277.65029579807356 0.7038453170048532
22.73202271492781 281.71205548453844 0.7092412263720019
22.737250269881223 284.6648394037781 0.7136214680710395
22.742477824834637 286.08364359760026 0.7151096606604803
22.74770537978805 287.9241991544395 0.7160821286898962
22.752932934741466 290.23221242369027 0.7176091702273178
22.75816048969488 294.49208270566805 0.7224835469717404
22.763388044648295 294.37471689946244 0.7231307759023591
22.76861559960171 294.9435580222998 0.7246982667781734
22.773843154555124 293.3262519589541 0.722173848033665
22.779070709508538 294.7049137550919 0.7238957255589531
22.784298264461952 294.29135237512236 0.7220871837833488
22.789525819415367 292.782266184973 0.7199473725055004
22.79475337436878 291.0515129761365 0.7183960506243909
22.799980929322196 291.52310038715234 0.7199609293861184
22.80520848427561 292.77377630256865 0.7213608364541124
22.810436039229025 295.98939377904657 0.7238207303876307
22.81566359418244 295.0388406355446 0.7218989325381469
22.820891149135853 294.0762526869703 0.7207402296737542
22.826118704089268 292.1946969370703 0.719087796090704
22.831346259042682 293.3242579648841 0.7213628289328438
22.836573813996097 295.08471587068266 0.7229348667417985
22.84180136894951 298.13064890607865 0.7273192010268746
22.847028923902926 297.41803096102086 0.7261486574284127
22.85225647885634 294.329418696007 0.7229866028813818
22.857484033809754 293.68880413365355 0.7218572806534733
22.86271158876317 295.19440964249196 0.7243223089402122
22.867939143716583 297.9203353022655 0.7278733964293526
22.873166698669998 295.3128623547205 0.72455147052324
22.878394253623412 294.81988973435983 0.7233815308952004
22.883621808576827 295.70878952721273 0.7243091779328534
22.88884936353024 297.94552714459866 0.7271083667670039
22.894076918483655 299.85949914022257 0.729480204327793
22.89930447343707 300.9725248638805 0.7308288699675958
22.904532028390484 298.95740141591125 0.7285265158204091
22.9097595833439 293.3596806757897 0.7211186790741729
22.914987138297313 293.1355934790289 0.7202561107841857
22.920214693250728 294.2778333882401 0.7211448031153979
22.925442248204142 293.63539090637454 0.7209087744415215
22.930669803157556 292.4797510045549 0.7188037345209376
22.93589735811097 293.5008912968235 0.7203640207695667
22.941124913064385 296.71610668488125 0.7241932792590087
22.9463524680178 296.05508002431367 0.7241229777876407
22.951580022971214 294.04217559654523 0.7221364776329817
22.95680757792463 291.4123503332432 0.718312966247386
22.962035132878043 289.4748465503955 0.7160238113141308
22.967262687831457 288.0690144235329 0.7149510558980282
22.972490242784872 291.1662334139064 0.7192855285234118
22.977717797738286 294.44225978617885 0.7232019439530304
22.9829453526917 294.92945656700743 0.7232170969644385
22.988172907645115 294.62822912039394 0.7231267359669782
22.99340046259853 291.9071652184031 0.7179978567112704
22.998628017551944 289.78452108282244 0.7156963777766431
23.00385557250536 284.014359481781 0.7080308245858746
23.009083127458773 282.82022005356515 0.7070491148879605
23.014310682412187 283.332480199066 0.7069695485166215
23.0195382373656 285.7706717820455 0.7092452940862407
23.024765792319016 288.7289216032556 0.7125121182171533
23.02999334727243 291.6329365088715 0.7160885163802573
23.035220902225845 291.7629255696758 0.7166755696866892
23.04044845717926 291.06999555321204 0.7165644986121645
23.045676012132674 288.40849234491645 0.712840368906785
23.05090356708609 286.9356262263691 0.7111218488454685
23.056131122039503 288.61944170047116 0.7130047458753895
23.061358676992917 291.61670168885917 0.7179676883328886
23.06658623194633 293.5215936096947 0.7216570813650537
23.071813786899746 289.50525077674024 0.7158586053402355
23.07704134185316 288.1191913580198 0.7140080059827371
23.082268896806575 285.2957083229913 0.7096186906319457
23.08749645175999 287.5803058108827 0.7124541832597305
23.092724006713404 286.75552423895687 0.7110909171120103
23.097951561666818 287.54987377269254 0.7118882169774114
23.103179116620232 285.7131852176073 0.7098592373017931
23.108406671573647 286.5340601842596 0.7111995065621961
23.11363422652706 284.6625498763574 0.7086930162047143
23.118861781480476 284.4119114447437 0.7088020471015245
23.12408933643389 281.1125215100195 0.703802038895895
23.129316891387305 285.2590674809471 0.7090415944145644
23.13454444634072 289.3324020408079 0.7135059032352056
23.139772001294133 291.2712425110729 0.7159498141484916
23.144999556247548 288.0512577364968 0.7119081785286482
23.150227111200962 288.34530783315927 0.7112171743757237
23.155454666154377 289.51167849576734 0.7118963159738335
23.16068222110779 292.1417904817327 0.7154613903234053
23.165909776061206 292.75791601302063 0.7167797036087336
23.17113733101462 294.081472448595 0.7201693511908451
23.176364885968034 293.4285291519422 0.7190868152762944
23.18159244092145 291.6900480406235 0.7173336939096404
23.186819995874863 288.87371451430397 0.711615797875272
23.192047550828278 292.55042479656066 0.7166974108755877
23.197275105781692 293.70944037179606 0.718444087702638
23.202502660735107 293.5768719079557 0.7188989054357676
23.20773021568852 290.6693769990484 0.7150640227838134
23.212957770641935 292.16912429782803 0.7170325832327976
23.21818532559535 294.28247965910674 0.7197003720745032
23.223412880548764 295.49012271997225 0.72172851032132
23.22864043550218 297.6521031981378 0.7239457035431524
23.233867990455593 296.0899249091587 0.7213254847583712
23.239095545409008 296.391935813525 0.7204158115798942
23.244323100362422 293.98281674019984 0.716785210530593
23.249550655315836 294.3207392456008 0.717039544616287
23.25477821026925 294.01542470658205 0.7164643714990002
23.260005765222665 294.37864087480585 0.7172111161602428
23.26523332017608 293.6615443305 0.7165224548374466
23.270460875129494 292.8096970168429 0.7159761548294279
23.27568843008291 292.73737882653273 0.716403454562883
23.280915985036323 290.54769295674697 0.7135676686209413
23.286143539989737 289.6269186928867 0.7131077051852768
23.291371094943152 290.3888306684597 0.7132785419290953
23.296598649896566 293.2573242043347 0.7162159674685281
23.30182620484998 295.421455117012 0.7189033241374783
23.307053759803395 295.0170272615972 0.718952578523912
23.31228131475681 295.2977601680756 0.7194816306462044
23.317508869710224 292.4356570104143 0.7151731912832908
23.32273642466364 292.5714783598947 0.7153277626595888
23.327963979617053 291.8617690819516 0.7143904201906123
23.333191534570467 292.03741446144085 0.7147522866125078
23.33841908952388 291.68192401790276 0.7146578707054223
23.343646644477296 293.6106019163989 0.7165515541454541
23.34887419943071 294.6597875256335 0.717195311738602
23.354101754384125 293.6196898943293 0.7156557242969841
23.35932930933754 293.17312836400794 0.7146607093866768
23.364556864290954 294.2310306589063 0.7169940911658479
23.369784419244368 294.70174665940874 0.7177752966796799
23.375011974197783 293.6679210679512 0.7169670313337513
23.380239529151197 292.5192099839427 0.716305211351
23.38546708410461 292.85426555847164 0.7168604229169188
23.390694639058026 296.0118035558478 0.7215991130607426
23.39592219401144 296.60541376003107 0.7202358075104974
23.401149748964855 297.49485095917447 0.7216024405558563
23.40637730391827 293.23490230191567 0.7155339190857404
23.411604858871684 288.4528063152052 0.7098699277238136
23.416832413825098 289.63830457147316 0.7117862716380268
23.422059968778512 288.94062156585727 0.7107962828627051
23.427287523731927 292.6640773346071 0.7153076063289122
23.43251507868534 293.3205377228825 0.7157390791910428
23.437742633638756 296.80197968994275 0.7201766339583757
23.44297018859217 294.36569448980106 0.717584429178124
23.448197743545585 293.2128958695251 0.7158961988074402
23.453425298499 292.3714041340955 0.7146896432459817
23.458652853452413 293.58453313759696 0.716434335414704
23.463880408405828 293.51720859617234 0.7154664816949804
23.469107963359242 291.43226587845567 0.7126228242867992
23.474335518312657 291.8996683531333 0.712716519112876
23.47956307326607 292.74299662528705 0.7142823465281032
23.484790628219486 293.28571823906947 0.7152632466096303
23.4900181831729 292.3419842496199 0.7139796790097799
23.495245738126314 292.99465738833817 0.7148496664598346
23.50047329307973 294.57325712196877 0.7165215083396752
23.505700848033143 293.4906403113853 0.715390639509912
23.510928402986558 293.3393453952696 0.7150360910936341
23.516155957939972 291.53291904012576 0.7138979588741468
23.521383512893387 291.01451576339787 0.7125799237073416
23.5266110678468 291.22576943861316 0.7117553241688388
23.531838622800215 294.1303255199562 0.7142903344106654
23.53706617775363 296.4329023838814 0.7163497075650216
23.542293732707044 298.6008481353733 0.7178104565106516
23.54752128766046 298.33509617268 0.717601873358339
23.552748842613873 300.91944145766206 0.7212056973582258
23.557976397567288 302.7830807765237 0.7238714180684093
23.563203952520702 300.69793474584145 0.7210077901428891
23.568431507474116 300.14109035535193 0.7194632638536935
23.57365906242753 299.66539468543914 0.7190421415737507
23.578886617380945 301.15133636364857 0.7205907846836839
23.58411417233436 298.7157949612112 0.7180465710169595
23.589341727287774 301.0714833380485 0.7206761552288156
23.59456928224119 302.1992107474763 0.721063498755892
23.599796837194603 301.4889737983103 0.7191475994065943
23.605024392148017 300.14236245040985 0.716988505396235
23.610251947101432 301.0302463144743 0.7180622486960603
23.615479502054846 302.77796395572994 0.7207197696545317
23.62070705700826 302.00657204115646 0.7185472910569449
23.625934611961675 301.40056980444973 0.7176990481728509
23.63116216691509 298.805662824733 0.713541074978289
23.636389721868504 301.0773547337218 0.7172120878709313
23.64161727682192 300.6619531200478 0.7166188625402147
23.646844831775333 303.43659451412526 0.7199470739368178
23.652072386728747 299.1762394471846 0.7144194080950887
23.65729994168216 298.9588676371913 0.7134969288104667
23.662527496635576 301.90931809844045 0.7168178885440448
23.66775505158899 304.08854390027204 0.7194367305035061
23.672982606542405 304.4239422191524 0.7191638971312939
23.67821016149582 301.9058641666679 0.7163339227914413
23.683437716449234 302.95787026504354 0.7168659805565657
23.688665271402648 305.88796662192993 0.7206831427874403
23.693892826356063 305.7279440262154 0.7195923389203083
23.699120381309477 304.16057745691506 0.7167411827423804
23.70434793626289 303.8993887500116 0.7163123480234852
23.709575491216306 306.35788137493597 0.7196892108536914
23.71480304616972 306.97668240291534 0.7201708419305974
23.720030601123135 308.0411083897639 0.720687774473981
23.72525815607655 306.0443919411058 0.7179392874218731
23.730485711029964 307.8506576549366 0.7200501421816708
23.735713265983378 307.04754999394873 0.7201418515458898
23.740940820936792 307.24180574009984 0.7212061661215458
23.746168375890207 308.40513586692236 0.7221693845384938
23.75139593084362 306.3939604478056 0.7184900374878854
23.756623485797036 304.7845157637941 0.7161701993764971
23.76185104075045 305.1028263226875 0.7161104663403477
23.767078595703865 302.03337207013584 0.7123351625663932
23.77230615065728 300.8063399400068 0.7104915350183247
23.777533705610693 298.84354861900204 0.7082925213938096
23.782761260564108 304.5228473472567 0.7147773060269585
23.787988815517522 309.8282850377097 0.719463848517692
23.793216370470937 308.5443657063611 0.7171878767678426
23.79844392542435 304.98119974348356 0.7132022923038461
23.803671480377766 305.4636007181403 0.7151960031068917
23.80889903533118 307.73660096531796 0.7184815847682291
23.814126590284594 309.1213183418524 0.718922205519689
23.81935414523801 309.9958583467714 0.719105382899927
23.824581700191423 308.7062690451448 0.7159024113837674
23.829809255144838 305.8138817267923 0.7121250435185998
23.835036810098252 306.7297226144765 0.7122903699172043
23.840264365051667 308.91208374116513 0.7145036450006794
23.84549192000508 311.32275901808197 0.718548357221257
23.850719474958495 312.66524655601523 0.7203827008123128
23.85594702991191 314.2448817239437 0.7214322053162723
23.861174584865324 317.1823566419016 0.7242113921365434
23.86640213981874 318.26989709580863 0.7245778575809794
23.871629694772153 316.61726472356236 0.7226460952993854
23.876857249725568 314.1480518392729 0.7190084907488273
23.882084804678982 310.73629872612116 0.7157815277985928
23.887312359632396 312.6687541968723 0.7185611406765309
23.89253991458581 314.2434318465594 0.7195117676348113
23.897767469539225 316.1962323739555 0.7215958136535525
23.90299502449264 314.7932297133986 0.720116974906878
23.908222579446054 311.36798000741 0.7165748668817805
23.91345013439947 309.28668919160026 0.7135241555533028
23.918677689352883 308.8684530516215 0.7117726957671353
23.923905244306297 309.664226172961 0.7124456461998453
23.929132799259712 311.0133272855239 0.7137491634809069
23.934360354213126 307.67358955333094 0.7106584920481068
23.93958790916654 306.9192629030672 0.7090924471264214
23.944815464119955 305.4940514350926 0.7070882215539345
23.95004301907337 305.74785413574983 0.7081465691902015
23.955270574026784 303.5859900497397 0.7069146431540708
23.9604981289802 302.70726936860126 0.7068098779800279
23.965725683933613 304.04459872019055 0.7073648839530593
23.970953238887027 306.6349160827322 0.7093484118890439
23.97618079384044 310.0339856987399 0.7125427492187204
23.981408348793856 312.39450442208846 0.7154475718154331
23.98663590374727 314.7460172398657 0.718590766657481
23.991863458700685 313.4067802825445 0.7170752314648142
23.9970910136541 313.4672723869276 0.7165115653362235
24.002318568607514 312.59279731910135 0.7157174779548113
24.007546123560928 310.9125909957196 0.7147558389240063
24.012773678514343 307.384037953923 0.7120147155472666
24.018001233467757 306.1490489928458 0.7103615661716384
24.02322878842117 307.6715759118786 0.7110495202038941
24.028456343374586 312.0402679723903 0.7152762576723823
24.033683898328 313.7234284067408 0.7167743851876928
24.038911453281415 313.0010565161909 0.7168399642247726
24.04413900823483 312.6117035777066 0.7157993547525588
24.049366563188244 311.7140550291842 0.7149784017187871
24.054594118141658 313.1116671252956 0.7158158909951692
24.059821673095072 312.09289573702654 0.715597665671016
24.065049228048487 310.1056749323519 0.7135644388052594
24.0702767830019 306.81996084412054 0.7228634336767403
24.075504337955316 307.08146305359526 0.731183125314361
24.08073189290873 310.21312988181984 0.7416027939155171
24.085959447862145 311.6989314493403 0.7494137708584974
24.09118700281556 311.85219527875654 0.7554881413093036
24.096414557768973 311.5554419984818 0.7597348007045456
24.101642112722388 313.4136980915041 0.7656435131603794
24.106869667675802 313.73001632653177 0.7697290126565914
24.112097222629217 311.8828742252107 0.771414985283954
24.11732477758263 310.652596856202 0.7736161166911418
24.122552332536046 309.24126793455065 0.7756875947991339
24.12777988748946 312.4010974520071 0.7830450777912908
24.133007442442874 314.80164565290187 0.789569946461019
24.13823499739629 316.57657612457893 0.794224963488442
24.143462552349703 315.88525982644944 0.7969572566943031
24.148690107303118 315.22587302457254 0.8002050132738883
24.153917662256532 315.53076665490113 0.8044740505137138
24.159145217209947 314.7312755974501 0.8059187620475321
24.16437277216336 313.2839966298941 0.8058310395534622
24.169600327116775 313.74786646382023 0.8102988883744525
24.17482788207019 313.46359813869594 0.8121920435548671
24.180055437023604 316.0728864542875 0.8180825459862845
24.18528299197702 312.7912221407575 0.8162220876398648
24.190510546930433 309.8242331514377 0.8162277787701142
24.195738101883848 306.9045990054556 0.8149246188073531
24.200965656837262 307.3175112560388 0.8169936482616765
24.206193211790676 307.42546837824403 0.8187500866781867
24.21142076674409 307.4468137107678 0.821863340486232
24.216648321697505 310.1121948475783 0.8286465611842891
24.22187587665092 312.682867744467 0.8340099404397047
24.227103431604334 311.7404789955305 0.8340980358539203
24.23233098655775 308.67855221007824 0.8321147517954562
24.237558541511163 306.6138528850594 0.831792372169483
24.242786096464577 303.45756942255986 0.8305807134123647
24.248013651417992 303.1639840791887 0.8331714974966554
24.253241206371406 302.10589614958974 0.8347733900359444
24.25846876132482 303.95623188121164 0.8403069776222973
24.263696316278235 305.20531163254225 0.8453885689138461
24.26892387123165 303.97039335749247 0.8465008995598511
24.274151426185064 303.7435001540567 0.8473126606586127
24.27937898113848 303.7279148563445 0.8492474152269643
24.284606536091893 304.7423544208575 0.8519051080487777
24.289834091045307 306.08982942819273 0.8568964970672603
24.29506164599872 302.32868517804656 0.8528513373419789
24.300289200952136 300.8740358008408 0.8516612654177189
24.30551675590555 297.43257721531756 0.8501385871565482
24.310744310858965 296.35915699303433 0.8513232834703909
24.31597186581238 296.0286074654756 0.8547677525335189
24.321199420765794 297.55053216543126 0.8575136438865764
24.326426975719208 298.6404433103081 0.8601271471005748
24.331654530672623 299.55834242233016 0.8625472700802816
24.336882085626037 300.56866724737523 0.864374647898068
24.34210964057945 302.0387953495754 0.8688125100003791
24.347337195532866 297.8507493809896 0.8646599205164575
24.35256475048628 297.1722405940284 0.8667037426128683
24.357792305439695 294.81807632364263 0.864545590184035
24.36301986039311 295.052843666095 0.8672713101296264
24.368247415346524 294.42446728224576 0.868204694736032
24.373474970299938 296.9384445806791 0.8750453930343437
24.378702525253352 302.26086129558655 0.8859437637260317
24.383930080206767 302.28103893550485 0.8878006850363512
24.38915763516018 300.17342649393044 0.8861407889506031
24.394385190113596 300.7204306555807 0.8875606920255117
24.39961274506701 302.1302571498649 0.8916650967525179
24.404840300020425 306.14280307399736 0.899778150184333
24.41006785497384 306.48026475100454 0.9041411799147134
24.415295409927253 307.90238424091444 0.9086120488713726
24.420522964880668 305.1137339181291 0.9083094690006563
24.425750519834082 303.6178376480173 0.9077229868647936
24.430978074787497 301.933126268942 0.9083346370214567
24.43620562974091 304.83834935864695 0.9146255896277029
24.441433184694326 304.77256546115444 0.91572979250674
24.44666073964774 306.99624027069575 0.9206691664526955
24.451888294601154 306.9576624676507 0.9231746167219693
24.45711584955457 308.61987270515414 0.9288447173119673
24.462343404507983 307.8017757001221 0.9298165473342377
24.467570959461398 306.4897809461293 0.929563761966421
24.472798514414812 305.6899243799963 0.9301266629995902
24.478026069368227 303.68024490578216 0.9292638378362916
24.48325362432164 300.14180054225176 0.9258937496250048
24.488481179275055 299.0099582616347 0.9274999857627293
24.49370873422847 298.67037551988835 0.9289572841254871
24.498936289181884 300.9674356994552 0.9345029998247155
24.5041638441353 301.1043556059329 0.9359185148302921
24.509391399088713 306.5641185864157 0.9472499504913081
24.514618954042128 306.61786672074226 0.9517559575275307
24.519846508995542 309.54558012486547 0.9593925557556092
24.525074063948956 308.3167992334942 0.9607732952274777
24.53030161890237 307.7970682256087 0.9594687988159926
24.535529173855785 308.69900390854275 0.9637521965234345
24.5407567288092 307.8910895868832 0.9654678790265878
24.545984283762614 305.5680238028321 0.9656779030143852
24.55121183871603 304.0535224383684 0.9651497247848577
24.556439393669443 303.0119751594972 0.9649588572445826
24.561666948622857 309.1462726220698 0.9761522611407537
24.566894503576272 309.64090796218386 0.9779817750418868
24.572122058529686 311.88313845701157 0.9833035958557361
24.5773496134831 312.01347095002257 0.9858553591739388
24.582577168436515 313.3824974039926 0.9923322545036788
24.58780472338993 313.17850513040634 0.9952922605682563
24.593032278343344 313.2555028769418 0.9984582858830886
24.59825983329676 314.64594186782534 1.0013613614377133
24.603487388250173 314.4729718971085 1.0032630421492421
24.608714943203587 311.1439346829986 1.0015388708892543
24.613942498157 309.21135403189345 1.000584984717899
24.619170053110416 309.14108579309953 1.0028055583831903
24.62439760806383 307.20150658287565 1.0015202271314634
24.629625163017245 302.9122849850023 0.9981602461841389
24.63485271797066 300.92338021852663 0.997242667884381
24.640080272924074 303.6676323412819 1.0035465463424966
24.645307827877488 307.32813469832496 1.0132539720753828
24.650535382830903 305.75781850417684 1.0149477100973445
24.655762937784317 302.9946671831459 1.0129459577525064
24.66099049273773 305.0169894344062 1.0163925012125887
24.666218047691146 306.626592692892 1.0215411411224942
24.67144560264456 307.14630696063614 1.0262321440360247
24.676673157597975 301.45373800443673 1.0195663175296952
24.68190071255139 302.1020731899498 1.0222120475339025
24.687128267504804 301.00828375352734 1.021614589365275
24.692355822458218 298.6991273164532 1.019858422052172
24.697583377411632 296.7180410894204 1.0201706356310252
24.702810932365047 297.3690251636187 1.0263158801338634
24.70803848731846 302.94671186579166 1.0399889224229133
24.713266042271876 302.967888496365 1.0433616065604532
24.71849359722529 304.42014458981083 1.0467842047625882
24.723721152178705 300.3871469234269 1.0421254493292793
24.72894870713212 299.37547625243366 1.041155053850457
24.734176262085533 297.82497744939246 1.039839005389274
24.739403817038948 304.88692897732705 1.0533631718389216
24.744631371992362 310.524515613607 1.0659311165061263
24.749858926945777 316.0196672225086 1.078111294069215
24.75508648189919 314.50136028533655 1.0792266700939954
24.760314036852606 312.8579586602537 1.0787826773676528
24.76554159180602 308.1132588596343 1.0743235837464398
24.770769146759434 302.57804863333104 1.068357854813744
24.77599670171285 302.4896427427885 1.070436392225208
24.781224256666263 300.25101377620985 1.0678523287737989
24.786451811619678 303.7092114030033 1.074998527542035
24.791679366573092 300.23059836135195 1.0728413174718492
24.796906921526507 300.15137920466543 1.0747076350556228
24.80213447647992 297.0438931974123 1.0752559788212064
24.807362031433335 291.4197429768338 1.0674731706174916
24.81258958638675 292.0881860614418 1.0725819378650037
24.817817141340164 294.8360046035677 1.0778042549943052
24.82304469629358 298.72378011341715 1.0880181875123454
24.828272251246993 299.57011786478216 1.0928512696662567
24.833499806200408 295.695633354855 1.0903388175737387
24.838727361153822 295.9297202812478 1.0933935691355072
24.843954916107236 295.7741917939915 1.0967646554149633
24.84918247106065 299.05927411060406 1.1045942639299415
24.854410026014065 297.7093072163798 1.104119234856482
24.85963758096748 297.6529249198332 1.1053759331683433
24.864865135920894 297.84166439733775 1.1083704591407615
24.87009269087431 296.3228866057808 1.1083168704550699
24.875320245827723 298.72361099036505 1.1155608938181094
24.880547800781137 295.90693286854884 1.1125084097741373
24.885775355734552 300.52072857615525 1.1242284102509588
24.891002910687966 303.7182438323843 1.1351476697776137
24.89623046564138 310.4157580833305 1.1508227275868124
24.901458020594795 309.7871488089765 1.1520974832836275
24.90668557554821 308.4900404092181 1.1527940971499353
24.911913130501624 302.113180009599 1.1460247129111658
24.91714068545504 300.99298282474876 1.1474226394314058
24.922368240408453 299.21208066842706 1.1466898466049813
24.927595795361867 302.5148967631067 1.1566040509892972
24.93282335031528 305.1903066724945 1.1649065099623899
24.938050905268696 308.49090374761676 1.1751058966596386
24.94327846022211 308.05399318716263 1.1777169270332999
24.948506015175525 303.9726565547701 1.172502802413357
24.95373357012894 306.6895299626927 1.1797131411175517
24.958961125082354 305.3950007435884 1.178380052288965
24.964188680035768 308.228829072433 1.1886180701496822
24.969416234989183 307.11934881877215 1.1920005529489215
24.974643789942597 307.8267210537055 1.1975431593654475
24.97987134489601 311.20540729276155 1.2049564313388572
24.985098899849426 308.7503182024374 1.2015232220381433
24.99032645480284 305.15951070889986 1.1971715268821075
24.995554009756255 302.29742246443175 1.1955142231992741
25.00078156470967 306.46842659255634 1.2072992097604773
25.006009119663084 310.2186538378459 1.2198120089324962
25.011236674616498 310.05859157163354 1.2237124987512773
25.016464229569912 305.96762075015977 1.2195735958470777
25.021691784523327 306.5411674809915 1.2253437104546017
25.02691933947674 311.10718034846155 1.2360581507542199
25.032146894430156 313.93540434934204 1.2446564062358487
25.03737444938357 314.60369277863526 1.248538638242069
25.042602004336985 313.1922764598794 1.2504189101776586
25.0478295592904 314.85559997211567 1.2580232008162788
25.053057114243813 316.5598707681611 1.26276026372839
25.058284669197228 313.6275066108313 1.2629663491044467
25.063512224150642 308.0106797580876 1.2565977654687766
25.068739779104057 304.12584562659725 1.2536007357511612
25.07396733405747 303.6531291719529 1.2553834379141111
25.079194889010886 307.17507117751967 1.265974016460521
25.0844224439643 304.3689728272213 1.2640483876879693
25.089649998917714 306.20747027597474 1.270919463837569
25.09487755387113 310.3774211850004 1.283295198183911
25.100105108824543 322.2411474776246 1.3128207962635652
25.105332663777958 322.5375686100573 1.3200115502173178
25.110560218731372 320.22406011868065 1.3191601668079964
25.115787773684787 313.4033249144984 1.3079376461814167
25.1210153286382 310.99634679610296 1.3059500485346804
25.126242883591615 310.1739316385633 1.3077879968731598
25.13147043854503 308.7738897726013 1.307540267927007
25.136697993498444 308.91069648669475 1.3117749121359683
25.14192554845186 313.6153235973192 1.3260124487424128
25.147153103405273 314.7404256845674 1.3344431981704012
25.152380658358688 316.31015646675513 1.3409606169513355
25.157608213312102 313.4318795488318 1.3376033649114596
25.162835768265516 316.7330192402746 1.3477037951233983
25.16806332321893 322.4363000699061 1.3663843895468355
25.173290878172345 327.4346114763315 1.381766897671416
25.17851843312576 322.69474552324056 1.3753491827843594
25.183745988079174 318.52556313154804 1.3698465574332601
25.18897354303259 313.220963869804 1.3638257665509448
25.194201097986003 319.2648730515588 1.384148848526865
25.199428652939417 317.955431388844 1.385136292755715
25.204656207892832 317.7064436503446 1.3887279743797518
25.209883762846246 315.80004402423714 1.3890808628666753
25.21511131779966 314.0244778999335 1.3940347775425246
25.220338872753075 316.0325855262051 1.406490838035642
25.22556642770649 317.22655020802875 1.4119959037661525
25.230793982659904 318.6658816397083 1.4207342223682518
25.23602153761332 321.77394221209227 1.4294198316734175
25.241249092566733 325.11711397888075 1.4443245584117903
25.246476647520147 330.63069602003196 1.457750825517437
25.25170420247356 332.6033324590839 1.4672033246082161
25.256931757426976 331.85802114980794 1.4694816163316466
25.26215931238039 329.78850521573 1.473096623209609
25.267386867333805 324.3825747639463 1.4642590931111203
25.27261442228722 321.08187044023384 1.463007357307739
25.277841977240634 321.3512897510514 1.4674928617631777
25.283069532194048 324.37887600180363 1.4787375536810223
25.288297087147463 330.6722776905894 1.498617771719084
25.293524642100877 334.40268735618133 1.511529516915242
25.29875219705429 329.04372511571125 1.5057988403123672
25.303979752007706 320.8033871262968 1.4909756875873894
25.30920730696112 319.306150670674 1.4977537548667605
25.314434861914535 322.144153997121 1.5123986418008424
25.31966241686795 329.1514908361894 1.5363669380333858
25.324889971821364 326.34827195958405 1.533438964361625
25.330117526774778 325.03472096849976 1.533297234894529
25.335345081728192 322.5508951761273 1.5344630178224197
25.340572636681607 320.09662347713356 1.5321686254989726
25.34580019163502 322.45527789782153 1.5447568028233338
25.351027746588436 321.61898860091344 1.5492475633372573
25.35625530154185 320.4943344030365 1.5551379060009423
25.361482856495265 318.66751345079757 1.5557102345525364
25.36671041144868 318.52294572561516 1.5625083846095928
25.371937966402093 323.7660879187512 1.5821754682256484
25.377165521355508 329.2829579101396 1.6027144248062895
25.382393076308922 332.112290129461 1.615761714710088
25.387620631262337 328.6680163634137 1.6136759499429612
25.39284818621575 318.6294676664382 1.597414251272388
25.398075741169166 311.7946976755342 1.5864321132851822
25.40330329612258 308.94377252024066 1.5836648123722792
25.408530851075994 316.7751330084323 1.6094068177408245
25.41375840602941 320.15260442979763 1.6255852133147024
25.418985960982823 323.48353537228087 1.6409843653951715
25.424213515936238 317.28756885151813 1.6356954251580342
25.429441070889652 313.0966212510214 1.633918739153981
25.434668625843067 314.85059482933445 1.6473740807886803
25.43989618079648 320.1462458659735 1.6651261523426222
25.445123735749895 324.3419681106621 1.679939605720481
25.45035129070331 322.0127124844853 1.6816285436132157
25.455578845656724 320.3399148902878 1.6870242639890909
25.46080640061014 323.93100123550795 1.7064351452320374
25.466033955563553 330.44081029157275 1.7301527673666242
25.471261510516968 332.9732045933616 1.7463255791793983
25.476489065470382 333.8284483315092 1.7555824231968071
25.481716620423796 323.9158038842659 1.7413498936695266
25.48694417537721 318.10724618215045 1.7303032626343948
25.492171730330625 312.3160538607445 1.7253264883005182
25.49739928528404 312.9201413725992 1.7309356771220854
25.502626840237454 319.9546924614325 1.7610778637369702
25.50785439519087 324.0329432973565 1.779743741813026
25.513081950144283 329.8450857099005 1.8068977075750983
25.518309505097697 330.5070157521491 1.8200606637543502
25.523537060051112 326.82754798674114 1.8183564765344562
25.528764615004526 329.2067027349397 1.8390841946071947
25.53399216995794 330.4831228505852 1.8479785547389769
25.539219724911355 337.786365821073 1.879483132403974
25.54444727986477 332.5543396723856 1.868075602234803
25.549674834818184 335.3208340121877 1.8915778305351694
25.5549023897716 332.6292097644684 1.8944680772771565
25.560129944725013 333.7426387487995 1.916152823993323
25.565357499678427 335.1688467934601 1.9293385194576054
25.57058505463184 332.4353519366951 1.9305991348985247
25.575812609585256 332.6113389442594 1.9363760692363188
25.58104016453867 324.54408681088785 1.9220743558152882
25.586267719492085 323.1525792290606 1.9304999166338852
25.5914952744455 328.31623340601016 1.9544032732678995
25.596722829398914 336.05181636206635 1.9892118605481914
25.601950384352328 339.2089720177604 2.008432034261342
25.607177939305743 337.66453235084407 2.0232088972768834
25.612405494259157 338.3302960791663 2.039197597430198
25.61763304921257 340.77113358302455 2.065300411041953
25.622860604165986 340.65155752290093 2.07201461794526
25.6280881591194 332.1468720129018 2.0564280392295458
25.633315714072815 329.71158290891344 2.060229926012714
25.63854326902623 330.62526600409444 2.082685105663382
25.643770823979644 338.05722489736536 2.121086944710117
25.648998378933058 338.29771923614254 2.1323162637440753
25.654225933886472 336.56201754753556 2.1379303220089194
25.659453488839887 331.9772502444103 2.1378298804678257
25.6646810437933 330.4451788164247 2.151915139224818
25.669908598746716 326.5963701256344 2.157006826975912
25.67513615370013 328.72179417522403 2.1827900668700924
25.680363708653545 333.75176892877477 2.2124360538059578
25.68559126360696 341.97297874530966 2.256429927014462
25.690818818560373 339.4659948955901 2.26460157820488
25.696046373513788 333.85150368778596 2.264398288398117
25.701273928467202 328.3600313096528 2.260031093466224
25.706501483420617 331.71787527719766 2.2816793417539514
25.71172903837403 331.09522195311484 2.29837729740502
25.716956593327446 330.2102239781748 2.310834064115278
25.72218414828086 329.23226218206815 2.3324849734980075
25.727411703234274 334.7477598146228 2.3716052224667177
25.73263925818769 332.41602085491 2.3881124966435108
25.737866813141103 329.6870338464111 2.393684674614488
25.743094368094518 326.47065643629315 2.4079909266271327
25.748321923047932 322.4619658680529 2.4177503400657447
25.753549478001347 338.62154241087006 2.50616917526472
25.75877703295476 341.90913553400856 2.5378804083859934
25.764004587908175 339.7285391361526 2.5495440626564774
25.76923214286159 334.88516092520683 2.5633944211222963
25.774459697815004 323.1515275299515 2.536639960777077
25.77968725276842 322.767558631125 2.5615324695647903
25.784914807721833 316.2149904249944 2.5507986677012306
25.790142362675248 323.49067702404943 2.6127836329131227
25.795369917628662 332.00762375859824 2.668875741051701
25.800597472582076 335.0513667934008 2.713555445557562
25.80582502753549 324.4751196966797 2.6966270704883715
25.811052582488905 322.35960271999755 2.7232413673751488
25.81628013744232 330.1598635259284 2.794633159358395
25.821507692395734 331.22225240260826 2.831631910518395
25.82673524734915 333.7603795490491 2.8804645899045482
25.831962802302563 328.937929064478 2.8797393751978
25.837190357255977 338.2158127188657 2.9545691743222644
25.84241791220939 330.86697987706157 2.9488138210448964
25.847645467162806 338.8201763444261 3.0301411333750266
25.85287302211622 333.90620202188217 3.041182707689789
25.858100577069635 338.0831773597106 3.109668269416169
25.86332813202305 325.5362583998657 3.087142367615825
25.868555686976464 323.1167630033393 3.136447106150477
25.87378324192988 323.3117477724307 3.2016367614898082
25.879010796883293 337.4884640011578 3.32691925993677
25.884238351836707 340.3097410952124 3.3875651644252205
25.88946590679012 345.6863547426224 3.4426751525844836
25.894693461743536 362.48596388125617 3.5884104099233864
25.89992101669695 347.92631597198414 3.5696639018565453
25.905148571650365 332.51747261727235 3.562851322635625
25.91037612660378 313.5700047700575 3.5154863378182766
25.915603681557194 315.0480769385813 3.602821936138911
25.920831236510608 326.919131203729 3.7453567022335528
25.926058791464023 324.60803884868557 3.838272965621523
25.931286346417437 318.61535649204666 3.894128118099639
25.93651390137085 313.9552371149038 3.973480956522251
25.941741456324266 319.6508043237361 4.077065013307901
25.94696901127768 326.8372588592091 4.216488145567921
25.952196566231095 329.6927788321605 4.331587233818344
25.95742412118451 330.72483449373004 4.4520912858899395
25.962651676137924 329.11038326763395 4.581438158474649
25.967879231091338 334.7117027100181 4.710049886441759
25.973106786044752 346.5825816791782 4.872494891993829
25.978334340998167 336.33807878499334 4.843601627222136
25.98356189595158 316.85619389081324 4.770304956156491
25.988789450904996 301.2807257294497 4.717850855515755
25.99401700585841 300.1704290718093 4.815414082514631
25.999244560811825 305.1364703141185 4.919048938950452
26.00447211576524 303.062919489556 5.032411878379016
26.009699670718653 310.51067610558147 5.1656883192002505
26.014927225672068 308.23528000116613 5.283907662492252
26.020154780625482 299.68227807981737 5.302068468922378
26.025382335578897 295.2885998261831 5.402310400886922
26.03060989053231 296.15400351091756 5.529662075958513
26.035837445485726 324.60214398143927 5.940948030265271
26.04106500043914 337.8206054382171 6.2271268324780635
26.046292555392554 358.7884503935402 6.583881615936586
26.05152011034597 341.83738515526636 6.645895665954456
26.056747665299383 302.26995288818705 6.409209638257036
26.061975220252798 283.58826470857844 6.472947324664724
26.067202775206212 264.30414519859596 6.467612396705095
26.072430330159627 291.0366145541772 7.286780019206884
26.07765788511304 289.0273272253846 7.487700585936612
26.082885440066455 317.4269740961602 8.271538112474959
26.08811299501987 323.7737799485165 8.478146911334553
26.093340549973284 296.2190002837193 8.640237096340998
26.0985681049267 318.9352991118828 9.494979671433265
26.103795659880113 293.9306763513864 9.861796038067705
26.109023214833528 324.01673913488276 11.98772534742854
26.114250769786942 280.6936880330993 12.400853656142022
26.119478324740356 290.909384195154 15.014856809162959
26.12470587969377 266.12796512094087 14.792259424546458
26.129933434647185 238.89295432485764 19.251411159627338
26.1351609896006 202.76496159937057 25.089370603989185
