# Supplementary material for: Unraveling metal effects on CO2 uptake in pyrene-based metal-organic frameworks
Source: Nat Commun. 2025 Feb 11;16:1516. doi: 10.1038/s41467-025-56296-w (PMC11814143; doi:10.1038/s41467-025-56296-w)
Supplement: Supplementary file 3 — Source Data [file 41467_2025_56296_MOESM3_ESM.zip › SourceCode/SuppInf/FigureS5_Ga-TBAPy_InSitu_VariableT_PXRD/Data/GaTBAPy_0073p.dat]

0.002613777476707968 25.08715582827122 5.528167970164736
0.007841332430123905 17.149726515691796 4.0972712496791655
0.01306888738353984 19.76887178321839 3.7191544629545117
0.018296442336955775 19.97504665718717 3.1093350781142224
0.02352399729037171 20.056044855231498 2.9229117385197254
0.028751552243787646 22.099345506850028 2.975985879197449
0.03397910719720358 24.66647400289851 2.809826416150129
0.03920666215061952 25.116088189704953 2.7634226157818294
0.04443421710403546 23.622320550446528 2.6836771159486372
0.0496617720574514 22.575027488519478 2.364533463527207
0.054889327010867336 20.517206036971626 2.3549581535044237
0.060116881964283275 20.2065550540667 2.2330521007016917
0.06534443691769921 22.222061292751587 2.2332122710138615
0.07057199187111515 21.772004714988743 2.1145824705876133
0.07579954682453109 19.09313052327196 1.8425373281202537
0.08102710177794703 18.48212097195629 1.6754097863980806
0.08625465673136297 17.213077501759102 1.5729108031559578
0.09148221168477891 17.374463780438866 1.447374622172719
0.09670976663819485 18.630459590297956 1.381746510623301
0.10193732159161079 18.82998211959861 1.3703214789886842
0.10716487654502672 18.227784351278565 1.3517542476423152
0.11239243149844266 17.21805612571841 1.3485951021529563
0.1176199864518586 17.855118643050734 1.378001675216195
0.12284754140527454 18.554405095651276 1.3301977358567307
0.12807509635869047 17.52924939395275 1.2082574101502979
0.1333026513121064 17.32738371674336 1.1584012308682237
0.13853020626552232 17.281252449996114 1.1150523857183774
0.14375776121893824 16.869574279749017 1.0816039035969538
0.14898531617235417 19.274172428382677 1.1709703843604893
0.1542128711257701 20.27237012529 1.220043964548525
0.15944042607918602 19.847530839629265 1.2364526744436979
0.16466798103260194 20.49980834617032 1.2769587047890696
0.16989553598601786 20.126384792878845 1.1709335470761444
0.1751230909394338 18.93939329386322 1.0676783429346903
0.18035064589284971 18.907681342101174 1.0246809478007406
0.18557820084626564 17.482251299486762 0.9565314653934549
0.19080575579968156 15.52009821084042 0.9136266001563226
0.1960333107530975 15.212253244340085 0.9330217857817217
0.20126086570651341 16.093238822042593 0.9569748069582784
0.20648842065992934 18.505196645387336 1.0025878659314051
0.21171597561334526 19.591427255191597 1.002588137464986
0.2169435305667612 20.12808603830593 0.9814990933810015
0.22217108552017711 20.152520170449133 0.9714552660854358
0.22739864047359304 20.269074812633427 0.9906822734678405
0.23262619542700896 19.914074014036217 0.9884178250100452
0.2378537503804249 19.495124542970775 0.9568052250231212
0.2430813053338408 17.981660837287894 0.907956287425332
0.24830886028725674 18.41014823391599 0.887999642550855
0.25353641524067266 18.857544231859134 0.8755157385275552
0.2587639701940886 19.01227866252488 0.8813696519641536
0.2639915251475045 18.982162267996152 0.8740271697593325
0.26921908010092044 18.25254435196336 0.8479182602264522
0.27444663505433636 17.908501138640446 0.8334897262613713
0.2796741900077523 18.44418003558863 0.8306039333524425
0.2849017449611682 18.184706568440436 0.8100852610387815
0.29012929991458414 17.978270186727187 0.8087189490536045
0.29535685486800006 17.50577867858656 0.8048149165334647
0.300584409821416 17.765898113594886 0.8182457131999022
0.3058119647748319 18.304268025765804 0.8435180500972984
0.31103951972824784 17.63408375718014 0.8340411372853932
0.31626707468166376 17.340324667676626 0.8237141449223186
0.3214946296350797 16.29629298620703 0.768919782175623
0.3267221845884956 16.273038198511955 0.751180886501295
0.33194973954191154 16.731625069497138 0.7589245321360941
0.33717729449532746 18.04956639090218 0.7997625324358495
0.3424048494487434 18.699407946910426 0.8191528714337459
0.3476324044021593 18.57998935256332 0.825551253196028
0.35285995935557524 19.8047298920522 0.8485022426681825
0.35808751430899116 19.010666246177205 0.8356133462835352
0.3633150692624071 18.121471035627383 0.8149976216478364
0.368542624215823 17.58151822636166 0.789892518726834
0.37377017916923894 17.09088456957828 0.7682677175880549
0.37899773412265486 16.933994698223163 0.7626026842154502
0.3842252890760708 17.0188301484039 0.7799993761915126
0.3894528440294867 17.378669238999777 0.8033468886258698
0.39468039898290264 15.879769358567104 0.7601665687850877
0.39990795393631856 15.831844366870442 0.7367708387569073
0.4051355088897345 15.88032062756333 0.7285462871011051
0.4103630638431504 16.91244359534284 0.7526831256581404
0.41559061879656634 18.368022176758508 0.8109127029736213
0.42081817374998226 19.176190490396696 0.8402594496056884
0.4260457287033982 19.431225059472514 0.8501046607184488
0.4312732836568141 18.92825422131167 0.8158673818675668
0.43650083861023004 18.78181206920023 0.7906374531668068
0.44172839356364596 19.01959615312812 0.784339491321247
0.4469559485170619 18.377772417872638 0.7538767458463539
0.4521835034704778 18.754976851744637 0.7620616680634689
0.45741105842389373 19.65051004998812 0.7936479854534824
0.46263861337730966 19.960990981216206 0.8080449633490925
0.4678661683307256 20.630531279209542 0.8296625993958839
0.4730937232841415 20.184722370918653 0.8267157441029186
0.47832127823755743 19.651727489316336 0.8062055249796739
0.48354883319097336 19.406177595640635 0.7856165531281764
0.4887763881443893 18.95226875881631 0.7565838391369281
0.4940039430978052 19.04365045843967 0.7266647528017656
0.49923149805122113 18.597512401448068 0.7071547020555502
0.5044590530046371 18.25196990229146 0.708259623918743
0.5096866079580531 17.604293591768837 0.7154904347540769
0.5149141629114691 18.032383422497183 0.746441997889659
0.5201417178648851 18.030803242086055 0.7558413364350048
0.525369272818301 18.440686926721394 0.7622743316709889
0.530596827771717 20.086508603222068 0.7847851654803257
0.535824382725133 19.83679805262911 0.7737772861198583
0.541051937678549 19.015449413436922 0.7487099515272296
0.546279492631965 18.445360983945502 0.7309995384569208
0.5515070475853809 18.75000817834158 0.7420882721302217
0.5567346025387969 19.23037491465145 0.7592671049199264
0.5619621574922129 19.029365518306374 0.7454512619114999
0.5671897124456289 19.217648129971344 0.7497392809644351
0.5724172673990449 18.909927061859133 0.7393633898095647
0.5776448223524608 18.410837087953592 0.7075505562834317
0.5828723773058768 17.914418807000416 0.7091955134519935
0.5880999322592928 17.020192915610878 0.6849070327978921
0.5933274872127088 17.574758621631453 0.69488104885773
0.5985550421661248 17.619604323635947 0.7077625902138697
0.6037825971195407 18.39497895808294 0.7078550316166149
0.6090101520729567 19.38131329613082 0.7313670311295418
0.6142377070263727 20.03014806671332 0.7263994007200187
0.6194652619797887 20.437191553364553 0.7169684742451273
0.6246928169332047 20.751314944567426 0.7428831792316195
0.6299203718866206 21.056156903545585 0.7569683712997356
0.6351479268400366 20.95691303614223 0.7706602411586676
0.6403754817934526 20.03685856633473 0.7360250092468592
0.6456030367468686 18.357169215379656 0.6814232080639584
0.6508305917002846 17.404888429933724 0.6545470191415139
0.6560581466537005 17.207207077697994 0.6415060773335902
0.6612857016071165 18.227000735750448 0.6643685465329849
0.6665132565605325 19.406586968958006 0.6786442382644404
0.6717408115139485 19.723301786784962 0.6802039474404372
0.6769683664673645 20.900794651768067 0.69881082816811
0.6821959214207804 21.518608526627425 0.7243894840176015
0.6874234763741964 21.629822545477033 0.7265549517439
0.6926510313276124 21.921983841539852 0.7196299525624216
0.6978785862810284 21.572818315329076 0.7067852546966782
0.7031061412344444 21.989962948212657 0.7188559630096484
0.7083336961878604 22.248887750076495 0.7334261308668507
0.7135612511412763 21.431322280783554 0.7285107231788834
0.7187888060946923 20.976412457332255 0.7326518472079987
0.7240163610481083 20.60079507675439 0.7043477734336704
0.7292439160015243 21.77380889066711 0.7247822344735783
0.7344714709549403 23.271737123032285 0.7437097564767168
0.7396990259083562 24.753840372521232 0.7646550302793124
0.7449265808617722 25.434779619133216 0.7801463168612086
0.7501541358151882 26.08197659124494 0.8052216120122772
0.7553816907686042 25.39597434313394 0.7925037017539818
0.7606092457220202 26.556558884514576 0.7982949100682314
0.7658368006754361 27.484764510555028 0.8047263978218578
0.7710643556288521 29.822131156301488 0.8184544428481151
0.7762919105822681 31.538436079749296 0.8265641617639433
0.7815194655356841 32.15965048673211 0.8356874615281482
0.7867470204891001 32.554355424967575 0.8414033763950133
0.791974575442516 32.095193381101176 0.8459187340998282
0.797202130395932 32.50228950886722 0.849121558754058
0.802429685349348 34.12613799837186 0.8597346677670119
0.807657240302764 35.041249306332936 0.8640276594386979
0.81288479525618 38.05226595827467 0.9127472067774882
0.8181123502095959 39.035308951986295 0.9258220738285545
0.8233399051630119 39.43073523156867 0.9329083016803084
0.8285674601164279 41.89521334516415 0.9938836879421634
0.8337950150698439 43.829349598336066 1.0265074790710211
0.8390225700232599 50.18185597092433 1.0974126078089754
0.8442501249766758 53.486554190165194 1.1403340640442396
0.8494776799300918 54.92580956240468 1.1534344622345414
0.8547052348835078 59.06518603609214 1.2009651668488135
0.8599327898369238 61.793633199211754 1.216976421048505
0.8651603447903398 63.83150781252668 1.2302597393203107
0.8703878997437557 65.33352617162639 1.2479997799024636
0.8756154546971717 67.3018960535512 1.2553879626144626
0.8808430096505877 67.84460673301953 1.2569709727121157
0.8860705646040037 71.47448155811462 1.2940828524192025
0.8912981195574197 71.02520242624864 1.2892509352304502
0.8965256745108356 72.7160512279755 1.3279786565611955
0.9017532294642516 75.85070375024074 1.379081035489176
0.9069807844176676 76.77247324128395 1.385457242300301
0.9122083393710836 83.408234018679 1.4788618915808431
0.9174358943244996 84.62153375511363 1.4599096815791925
0.9226634492779155 86.07213409099768 1.4583937699197032
0.9278910042313315 91.68917036512167 1.493483347960112
0.9331185591847475 95.53003742354826 1.503328248759841
0.9383461141381635 92.47104547498058 1.449986246960473
0.9435736690915795 90.29942059500833 1.4339544917823288
0.9488012240449955 87.61881530493612 1.3979086852100662
0.9540287789984114 90.12593444538427 1.421179973918754
0.9592563339518274 92.86883044517744 1.4438219256032256
0.9644838889052434 94.45884090642832 1.4504237375260915
0.9697114438586594 98.9692406972629 1.4722655766064834
0.9749389988120754 99.19234291530408 1.4679980904388972
0.9801665537654913 100.97653362033965 1.471637025752372
0.9853941087189073 109.1239557236736 1.5337424492915417
0.9906216636723233 107.15647522584776 1.508037266191644
0.9958492186257393 104.1539693139252 1.4855845602793882
1.0010767735791553 100.47245498113547 1.4431719144326902
1.0063043285325712 100.24352834987434 1.4467764522380457
1.0115318834859872 103.5521965334615 1.4894037839546
1.0167594384394032 109.14302580767439 1.5258219850534895
1.0219869933928192 115.58337273675484 1.575344672168688
1.0272145483462352 115.70582997454385 1.5529028476782325
1.0324421032996511 114.15073621042956 1.5527630880743584
1.0376696582530671 117.07535367717948 1.5664123570188508
1.042897213206483 121.32236163705277 1.5915780084026865
1.048124768159899 127.31221529538273 1.6455970229809485
1.053352323113315 131.19676767520815 1.6688503803106791
1.058579878066731 132.35363091014173 1.6777315951608198
1.063807433020147 124.9324608115992 1.6043796316150383
1.069034987973563 125.03431425704193 1.5720116664750587
1.074262542926979 125.56375454408389 1.5760063929959331
1.079490097880395 126.5154061816686 1.5796124029081213
1.084717652833811 132.3420672963386 1.6381175286375738
1.089945207787227 130.71929905663376 1.6417824522360422
1.095172762740643 130.21299848367542 1.632625522622081
1.1004003176940589 126.7896866594752 1.6073601106017883
1.1056278726474749 132.27257206424832 1.6438483379529591
1.1108554276008908 141.3355034684239 1.6848380686355822
1.1160829825543068 143.92018978152655 1.7032528443781352
1.1213105375077228 149.9584473037921 1.7464110299751192
1.1265380924611388 146.61332155492076 1.7296399494875454
1.1317656474145548 142.70068112502634 1.7034401103164851
1.1369932023679707 137.15185381909026 1.6459448130106733
1.1422207573213867 139.95578887742238 1.6589968357100267
1.1474483122748027 139.0025192654795 1.654769948877228
1.1526758672282187 141.88754523468728 1.6706126880570715
1.1579034221816347 141.6157968457973 1.676950946270159
1.1631309771350506 136.91680024315647 1.6294375366295193
1.1683585320884666 140.56391767739547 1.651937575225989
1.1735860870418826 142.71645114350406 1.679235717190539
1.1788136419952986 144.75824688675095 1.7069993827673238
1.1840411969487146 143.71374445572448 1.6729898560411083
1.1892687519021305 142.2216010635073 1.668632854689441
1.1944963068555465 144.87945684895993 1.6681453350881794
1.1997238618089625 151.48907189406518 1.6851102808158864
1.2049514167623785 153.52465572544202 1.706930290767666
1.2101789717157945 155.73309783447186 1.7123797440138533
1.2154065266692105 157.68772832916997 1.7226598964440314
1.2206340816226264 158.45840984569128 1.742983898346948
1.2258616365760424 158.6101831020438 1.7550249986771704
1.2310891915294584 160.34669802018576 1.7627885756168935
1.2363167464828744 156.92969346090248 1.732028429163475
1.2415443014362904 150.82528279703206 1.6804882145835005
1.2467718563897063 147.65982181675602 1.6287664805776592
1.2519994113431223 145.78145337733196 1.6162283619479083
1.2572269662965383 145.9308452794847 1.6137924453807155
1.2624545212499543 151.90807406013735 1.6603346721122032
1.2676820762033703 157.89219799690173 1.7094101088903146
1.2729096311567862 155.8897158813562 1.6845700774397714
1.2781371861102022 155.32423601614926 1.670547157776924
1.2833647410636182 158.6449357048685 1.6792276636541197
1.2885922960170342 162.9892029374008 1.7289200629859451
1.2938198509704502 166.50799819736616 1.788016457874683
1.2990474059238661 168.49400126770286 1.8009272238544136
1.3042749608772821 165.7568305206032 1.760979571502567
1.309502515830698 164.67095783904702 1.7372430086531123
1.314730070784114 161.03327684650463 1.7100228772917545
1.31995762573753 163.146691145534 1.7323374165484586
1.325185180690946 160.07272011241434 1.7222925639546565
1.330412735644362 161.72903741879443 1.7266408903036883
1.335640290597778 161.0950839134285 1.705076078386173
1.340867845551194 155.7990510921887 1.6699103014812167
1.34609540050461 155.76848437887242 1.653430832185414
1.351322955458026 158.32213136521483 1.6698309871465071
1.356550510411442 152.4697633636298 1.6226371743330346
1.361778065364858 149.7670485889547 1.611960266631674
1.3670056203182739 147.57340799662754 1.6188673574875385
1.3722331752716899 148.43115363893824 1.6255885362430418
1.3774607302251058 156.38490954082482 1.6670903541821414
1.3826882851785218 164.31696414689944 1.7048272514885465
1.3879158401319378 163.08211081374674 1.6798457517567391
1.3931433950853538 161.26518414341498 1.6767892534249915
1.3983709500387698 162.4026317153136 1.6816923134277098
1.4035985049921857 162.59874179972516 1.689136746490941
1.4088260599456017 157.77787197044512 1.6643485376963987
1.4140536148990177 159.23306161945052 1.6731314852900014
1.4192811698524337 158.33148853047487 1.6932053392988626
1.4245087248058497 160.3331523202413 1.7133706739406538
1.4297362797592656 163.69748878741552 1.7244525002473015
1.4349638347126816 164.1044470557997 1.7300544349253346
1.4401913896660976 162.96915060316007 1.7061882878601338
1.4454189446195136 166.6932424276747 1.7200631403228512
1.4506464995729296 169.29091416078379 1.7296634533252524
1.4558740545263456 170.7785302584092 1.7491124841947923
1.4611016094797615 165.6534474520357 1.7220683175316516
1.4663291644331775 159.3425147804931 1.6959836111172317
1.4715567193865935 157.12249682432605 1.6689913768959752
1.4767842743400095 158.2911509697172 1.6687831017493286
1.4820118292934255 163.83847762766533 1.7157364600660954
1.4872393842468414 169.76535359508082 1.7643919724447878
1.4924669392002574 170.5881561176068 1.7675156814908544
1.4976944941536734 165.07450180800478 1.7243399831413373
1.5029220491070894 157.5707944440292 1.6570931572857173
1.5081496040605054 161.51083395468262 1.6821751862474286
1.5133771590139213 160.80405559604003 1.6943551613603862
1.5186047139673373 166.75608893982618 1.734957583436578
1.5238322689207533 165.3182806732779 1.7413818137788957
1.5290598238741693 163.97451887148395 1.722184539127858
1.5342873788275853 159.662608478669 1.6736197030899784
1.5395149337810012 153.76170477023197 1.6235685100445245
1.5447424887344172 155.55197663038115 1.6343084318177852
1.5499700436878332 158.6803753923637 1.666043518105039
1.5551975986412492 169.00236280079386 1.7213260406679318
1.5604251535946652 175.28703886503027 1.7712533285556615
1.5656527085480811 173.3099538438343 1.7520153746525073
1.5708802635014971 174.33823048735718 1.77987735393689
1.576107818454913 169.93503812243196 1.7688892792225042
1.581335373408329 172.40215768376987 1.7855201808980083
1.586562928361745 182.39441999257104 1.8080003443425618
1.591790483315161 189.72379992702756 1.8465058819276192
1.597018038268577 195.0889693290575 1.864524178679845
1.602245593221993 195.3353808720318 1.8633053580614367
1.607473148175409 194.30407322389547 1.8510920395781238
1.612700703128825 188.66942182018977 1.8097370999849405
1.617928258082241 185.41363660022532 1.7722622607756198
1.623155813035657 189.7158545313947 1.8010538419683677
1.628383367989073 195.90963788515774 1.851079378170664
1.6336109229424889 195.0167369650407 1.8415174420668725
1.6388384778959049 193.00043919645876 1.8220199257930039
1.6440660328493208 195.82698237517158 1.8449017115844861
1.6492935878027368 198.9253369911691 1.852502795442072
1.6545211427561528 206.33913239660507 1.8852264548359463
1.6597486977095688 217.31324095449412 1.9340672463148798
1.6649762526629848 223.54664863160096 1.9460231925280034
1.6702038076164007 226.6994147379475 1.9348897226275596
1.6754313625698167 223.35954221853729 1.9001307317452438
1.6806589175232327 233.49921652439954 1.951876803902028
1.6858864724766487 239.5333306791975 1.9916914728972759
1.6911140274300647 239.6321020057759 2.0233188292049333
1.6963415823834807 237.5900537729094 2.0128378160907747
1.7015691373368966 225.82652075894458 1.9414223217232964
1.7067966922903126 226.38382088996025 1.8971675994642534
1.7120242472437286 233.58971295940898 1.9180055692729756
1.7172518021971446 237.44530073253853 1.9252085231819196
1.7224793571505606 241.6101269190269 1.9306793789618748
1.7277069121039765 249.5885481803111 1.9702750877445605
1.7329344670573925 252.93935252418072 1.9748779004252606
1.7381620220108085 249.3400264839073 1.9321580994852012
1.7433895769642245 256.2018843599507 1.9709876990542696
1.7486171319176405 256.10847640525077 1.974520940904336
1.7538446868710564 266.6111029465609 2.03292553976686
1.7590722418244724 275.7954203111211 2.0758607958095037
1.7642997967778884 272.0058654487467 2.060957572935392
1.7695273517313044 268.7752366837363 2.023025738170277
1.7747549066847204 265.1167677714982 1.9774920600176253
1.7799824616381363 265.04434318911683 1.9664598589933173
1.7852100165915523 270.826819188465 1.9788662570796205
1.7904375715449683 281.15824409390245 2.0188921570601996
1.7956651264983843 286.9238904551671 2.056558644277693
1.8008926814518003 287.26723710051334 2.022851072982328
1.8061202364052162 283.1031290689225 1.9826771194536905
1.8113477913586322 279.93788769376914 1.935427119489546
1.8165753463120482 285.73075191363426 1.937372136775598
1.8218029012654642 284.7036245872276 1.9471873315252533
1.8270304562188802 280.94184248656467 1.930183782159876
1.8322580111722961 288.27644917357463 1.9673798557806368
1.8374855661257121 286.30995201726 1.9670504125023611
1.842713121079128 291.73869682736085 1.9865204218988932
1.847940676032544 292.14974042936706 1.9518883608032602
1.85316823098596 288.0467916371404 1.9280547521633091
1.858395785939376 288.41739076263696 1.9235710885309132
1.863623340892792 287.55946369680083 1.9385334028519834
1.868850895846208 287.88861031654284 1.942383385175026
1.874078450799624 281.60104738841187 1.8951595466468651
1.87930600575304 285.3536837950623 1.8805527416993264
1.884533560706456 284.5887853603982 1.8530404531659328
1.889761115659872 282.19544267173814 1.8291624359934036
1.894988670613288 281.1500759995588 1.8233736540929957
1.9002162255667039 282.56880915238673 1.832225013195217
1.9054437805201199 284.58865375585043 1.8253650550929268
1.9106713354735358 285.81926622590197 1.8106319055813804
1.9158988904269518 285.84395176500294 1.7859294156242955
1.9211264453803678 275.10404613417523 1.7266753178826038
1.9263540003337838 274.96755269403917 1.7268522318534798
1.9315815552871998 273.45927624155826 1.7359914886530141
1.9368091102406157 273.1815168380895 1.754398480441037
1.9420366651940317 275.59269891076434 1.7626472977628
1.9472642201474477 273.26809074160013 1.7602438230158808
1.9524917751008637 277.19832054602614 1.7755637382951328
1.9577193300542797 275.3750852464277 1.7632435792894752
1.9629468850076957 278.58803927874317 1.7732236220158475
1.9681744399611116 284.16032432317934 1.7738402749577729
1.9734019949145276 278.8499859238581 1.7276498575938481
1.9786295498679436 273.5905123691622 1.678400532049187
1.9838571048213596 270.8279995114151 1.6623294882988287
1.9890846597747756 268.0752755375865 1.652317951730443
1.9943122147281915 263.8716079895404 1.6406820667082291
1.9995397696816075 262.8137875625905 1.6428727917633092
2.0047673246350235 256.96668479288496 1.6105716712924483
2.0099948795884393 253.11809260747017 1.5867533462121228
2.015222434541855 251.73916062812884 1.5673300330388311
2.0204499894952708 253.103318320286 1.5748880727085397
2.0256775444486865 258.408737071689 1.609376744977888
2.0309050994021023 260.01326941141645 1.6100819848795898
2.036132654355518 257.34377787098646 1.6003592796078525
2.041360209308934 245.30358652275933 1.5404032418855902
2.0465877642623496 250.01237348492805 1.5498685051368883
2.0518153192157653 251.94529791109923 1.5582470152475199
2.057042874169181 249.5147694561707 1.5499831344703767
2.062270429122597 260.32164607537254 1.6045877737008278
2.0674979840760126 254.7502709972724 1.5880702509863045
2.0727255390294284 255.3971546006153 1.595491562202245
2.077953093982844 258.1578337883499 1.5996067718486784
2.08318064893626 249.12784356125164 1.5707627552345664
2.0884082038896756 245.23707967146834 1.5646422431575844
2.0936357588430914 244.8090786548661 1.55456975171223
2.098863313796507 249.78618004014606 1.5764957261124433
2.104090868749923 255.4822052852646 1.5997830620724025
2.1093184237033387 258.11018765754403 1.5950886012782561
2.1145459786567544 253.30154496245584 1.576617807822196
2.11977353361017 248.08816106287904 1.5541790957319734
2.125001088563586 247.5843999678737 1.5485312491402405
2.1302286435170017 249.62659145749348 1.5499610284119396
2.1354561984704175 249.72278782163633 1.539239827296195
2.140683753423833 253.68876027220665 1.5596761647837505
2.145911308377249 250.4185038997356 1.5452798775101482
2.1511388633306647 245.16411139607771 1.5219169244331912
2.1563664182840805 245.02690171270123 1.5177106111363883
2.1615939732374962 244.60781234089362 1.5151675058853433
2.166821528190912 245.9253318331271 1.5270696027465798
2.1720490831443278 254.01199652166832 1.580092161321
2.1772766380977435 250.94631628201833 1.5716606122398031
2.1825041930511593 253.03624814853276 1.5753781225759267
2.187731748004575 251.5204478182534 1.5648662422746482
2.192959302957991 244.1132835587081 1.517737001317209
2.1981868579114066 238.74176621932313 1.4951949818959613
2.2034144128648223 232.57320239926318 1.4795280095569154
2.208641967818238 233.08572147155914 1.4817570061458145
2.213869522771654 235.8704350399354 1.4905651170956773
2.2190970777250696 245.8494489955621 1.537431913323886
2.2243246326784853 240.1878658514724 1.5100800913023606
2.229552187631901 247.16454161520585 1.5515261059347776
2.234779742585317 247.25222834206073 1.5417210811508901
2.2400072975387326 240.5261019058422 1.512891106766894
2.2452348524921484 239.9637695222714 1.503731196009286
2.250462407445564 236.0313237933245 1.4930201288230327
2.25568996239898 232.49282816088956 1.4923044992831136
2.2609175173523957 236.6154426424505 1.506378358545452
2.2661450723058114 237.7703721580964 1.522901560001708
2.271372627259227 241.11553195591634 1.5361456578674373
2.276600182212643 249.09034201450532 1.576765832285913
2.2818277371660587 251.58811670997713 1.5936186546293654
2.2870552921194744 250.57236812017155 1.5811670697468951
2.29228284707289 244.33214590729165 1.54289731501976
2.297510402026306 242.22832539921626 1.5271192390768922
2.3027379569797217 240.04518673003463 1.503723873790074
2.3079655119331375 246.4047533372271 1.5253534565465496
2.3131930668865532 244.68313099430947 1.52465693117054
2.318420621839969 239.84187095479027 1.4972371861887444
2.3236481767933848 237.12756002404058 1.477495616125745
2.3288757317468005 232.24078689432685 1.4664698991219474
2.3341032867002163 230.785669909378 1.4629484861823077
2.339330841653632 241.39390597330672 1.5144408558745153
2.344558396607048 246.43757501776795 1.5501207505754306
2.3497859515604635 255.37010177262405 1.5844952885612977
2.3550135065138793 258.9915389565668 1.553835247887379
2.360241061467295 257.10036908474177 1.5310961050946374
2.365468616420711 252.6071645378955 1.4884064291830175
2.3706961713741266 251.10749004465765 1.4659693332842076
2.3759237263275423 244.58340652143093 1.4474243884713267
2.381151281280958 238.1395891180129 1.4175280054754598
2.386378836234374 233.21457648148228 1.414113712779197
2.3916063911877896 233.17016335964718 1.4449126396579612
2.3968339461412054 234.22395708052656 1.4597340345550331
2.402061501094621 238.77193335739162 1.4823184372406741
2.407289056048037 236.4364373613486 1.4722551543597482
2.4125166110014526 236.1509829811948 1.4679184937633258
2.4177441659548684 235.46315308807215 1.4622734436329847
2.422971720908284 234.7617690163972 1.4457437234377795
2.4281992758617 238.93196519650837 1.4500743240218323
2.4334268308151157 246.67492511845447 1.463346748749795
2.4386543857685314 247.83060159921635 1.4404480197122589
2.443881940721947 253.7984721426897 1.4496022996534128
2.449109495675363 260.48490981903655 1.4530002303723555
2.4543370506287787 264.02530671502814 1.4388504357877636
2.4595646055821945 272.7196994862502 1.4426047787734178
2.4647921605356102 288.6903436083345 1.4405926930479536
2.470019715489026 314.15311971112465 1.4507686569715033
2.4752472704424417 377.2276540863334 1.5460105337740697
2.4804748253958575 503.82147614395313 1.7361483934891837
2.4857023803492733 714.6547544096654 2.0266929071428867
2.490929935302689 992.6936029954004 2.366272429073997
2.496157490256105 1337.8846426364225 2.7372037178371422
2.5013850452095205 1688.1108218606512 3.064388241868372
2.5066126001629363 1990.8713656126802 3.31217621747849
2.511840155116352 2271.652260963379 3.5348617294289078
2.517067710069768 2530.8409575803644 3.7225926819516904
2.5222952650231836 2817.967637487467 3.9287397506686332
2.5275228199765993 3245.4769249159613 4.212601121698083
2.532750374930015 3766.5069955931117 4.525461515719806
2.537977929883431 4513.157999448498 4.958054530500947
2.5432054848368466 5370.462497634196 5.41481536278175
2.5484330397902624 6194.853434290601 5.818607006090209
2.553660594743678 6737.841566204983 6.055049826050602
2.558888149697094 6938.689280492126 6.130698711192521
2.5641157046505096 6780.881371151875 6.050203267540556
2.5693432596039254 6358.361695993137 5.851189304414233
2.574570814557341 5824.64840999626 5.590130553936387
2.579798369510757 5313.737023255034 5.328447755550256
2.5850259244641727 4929.727751686872 5.136972216253586
2.5902534794175884 4602.620716863677 4.962597332294953
2.595481034371004 4293.441876779797 4.80490034430986
2.60070858932442 3891.2332340350167 4.572537892895007
2.6059361442778357 3370.410379497805 4.254190128889262
2.6111636992312515 2788.529652334921 3.868893684874757
2.6163912541846672 2195.411362849726 3.422028675649149
2.621618809138083 1635.4139194947422 2.9500219389231517
2.6268463640914987 1190.8304863541089 2.5141114206468553
2.6320739190449145 850.5323195747379 2.1383350171814617
2.6373014739983303 632.5585811241203 1.8697920420946839
2.642529028951746 493.75615645360836 1.679990310879008
2.6477565839051618 398.06592140581483 1.5418424077531856
2.6529841388585775 342.882799649934 1.4525187193359255
2.6582116938119933 305.8948005202927 1.3952616182488642
2.663439248765409 280.25000382197436 1.3477295601398513
2.668666803718825 267.8324646712888 1.3334023771565187
2.6738943586722406 260.5118272090555 1.339045739770123
2.6791219136256563 253.91284008038133 1.3460507810855937
2.684349468579072 248.31083642625714 1.3468848044501343
2.689577023532488 245.1123808047621 1.3564670235650995
2.6948045784859036 238.76319557378898 1.3486131619960642
2.7000321334393194 239.48049544349732 1.3680461036287554
2.705259688392735 243.08400539018558 1.3950760412275494
2.710487243346151 244.69556090504022 1.398533087933502
2.7157147982995666 255.20720925254378 1.4507017618440707
2.7209423532529824 258.4200407185511 1.480617534059146
2.726169908206398 252.4803139133801 1.4599852617989386
2.731397463159814 249.03412293117913 1.4493370123806442
2.7366250181132297 241.11585905017222 1.4286815901017904
2.7418525730666454 234.23474220567124 1.4029391902478658
2.747080128020061 234.67384328703517 1.424353914207247
2.752307682973477 236.444044197498 1.4427979184665447
2.7575352379268927 238.06751292474138 1.4566832359411706
2.7627627928803085 239.36945530261661 1.4700729885168673
2.767990347833724 238.57957517382837 1.47149599358964
2.77321790278714 245.49418240194947 1.4942419119693844
2.7784454577405557 252.74789644751016 1.5237384788894828
2.7836730126939715 249.5360846461379 1.5031879790118803
2.7889005676473873 247.52843817930778 1.5039442379268082
2.794128122600803 241.5816904265991 1.4811567394039247
2.7993556775542188 241.44594457418847 1.4742401557557365
2.8045832325076345 241.84705081622926 1.4819733580361805
2.8098107874610503 250.1227907090476 1.515001435014903
2.815038342414466 244.0990065113071 1.4950586643012302
2.820265897367882 245.5449967684064 1.4987580519017627
2.8254934523212976 244.41189603929132 1.4807711870101288
2.8307210072747133 241.89861889436133 1.4635040141992903
2.835948562228129 241.38641144832775 1.4683116785286943
2.841176117181545 230.39099649630006 1.4357167321837434
2.8464036721349606 225.9725090431858 1.4226138531456136
2.8516312270883764 227.17087248064865 1.4306406414587836
2.856858782041792 226.15122639025526 1.4194039202427464
2.862086336995208 225.32406121003038 1.421079021075063
2.8673138919486236 226.97009214747422 1.4483589341581575
2.8725414469020394 232.3352696355447 1.4745708058996025
2.877769001855455 247.91694546258609 1.5429551897096616
2.882996556808871 252.7060760926638 1.5510817022485415
2.8882241117622867 246.74970577437966 1.5041278214053955
2.8934516667157024 242.23028017142948 1.490968142304456
2.898679221669118 242.61851176740765 1.4922214106824772
2.903906776622534 242.9322336859152 1.5007671301634922
2.9091343315759497 251.1615198004379 1.5306368089552151
2.9143618865293655 250.89355658154926 1.5142018478795418
2.919589441482781 246.58355005675185 1.4916288346644986
2.924816996436197 247.28623982421504 1.4932557132714073
2.9300445513896127 245.16782054971975 1.4868152720559529
2.9352721063430285 246.33901321196043 1.5025186797653414
2.9404996612964442 246.89060745239743 1.5105308178961274
2.94572721624986 246.71622886768384 1.5114330255859352
2.9509547712032758 250.93777395017398 1.5547678927078
2.9561823261566915 246.1073999134436 1.5406795981522996
2.9614098811101073 238.34220078842992 1.4860135062962834
2.966637436063523 237.38045201519662 1.4750916340530917
2.971864991016939 236.10084839045552 1.457954585662427
2.9770925459703546 234.9708917502713 1.4368376622409114
2.9823201009237703 235.8184972024573 1.429698601531781
2.987547655877186 237.90306911650035 1.43583321412426
2.992775210830602 235.07921809729896 1.4168490251767563
2.9980027657840176 227.60687624256235 1.3851739480799334
3.0032303207374333 227.9911274478378 1.392174689346394
3.008457875690849 227.59481113780245 1.3928116760395604
3.013685430644265 234.18965302204836 1.4108159333756536
3.0189129855976806 241.04032558283635 1.4356007390304315
3.0241405405510964 234.99542773306294 1.4019963377588482
3.029368095504512 234.09613271003963 1.387642608888461
3.034595650457928 233.36554956233928 1.3835234514070305
3.0398232054113437 231.34507052119642 1.3771241075742358
3.0450507603647594 232.56475739176017 1.381696131375393
3.050278315318175 233.35730499154917 1.390252814809842
3.055505870271591 234.95330199522124 1.3873007491361051
3.0607334252250067 236.47442297339117 1.39681845514181
3.0659609801784224 241.23730947207153 1.4111933220663007
3.071188535131838 238.53172458925394 1.4023886528148095
3.076416090085254 237.49241476778832 1.395120596072484
3.0816436450386697 233.34399055666952 1.3736282559539599
3.0868711999920855 231.4151332135658 1.3538160504767909
3.0920987549455012 235.4601974678881 1.3495615415076132
3.097326309898917 241.42538101505514 1.3513381150502468
3.1025538648523328 245.5182836778072 1.3572080580774109
3.1077814198057485 246.3653213657365 1.3610253691406502
3.1130089747591643 246.91002956769728 1.361530847327703
3.11823652971258 246.62377191148747 1.3614115246126166
3.123464084665996 251.79045624160736 1.3676263316840875
3.1286916396194115 253.65549945711567 1.3594009676120795
3.1339191945728273 252.38534960017213 1.3391768491094092
3.139146749526243 251.47547770563068 1.3147941908751832
3.144374304479659 253.53938383117446 1.309903639959694
3.1496018594330746 256.11290778540575 1.3128933347046658
3.1548294143864903 254.2250527872115 1.298365345646438
3.160056969339906 249.33638807649177 1.2759918377907606
3.165284524293322 248.63839788556265 1.254429177311974
3.1705120792467376 258.4535309661101 1.267707142155805
3.1757396342001534 268.91935842453444 1.2743278154333437
3.180967189153569 285.72527235390095 1.3070082385810127
3.186194744106985 290.7911741723098 1.2965134973407755
3.1914222990604006 302.4034274137325 1.3020449918703076
3.1966498540138164 313.0234902544581 1.3111981240849722
3.201877408967232 327.6350015502815 1.333465193879577
3.207104963920648 340.61990800329556 1.3424664030197737
3.2123325188740637 353.7618308660376 1.356450234956484
3.2175600738274794 370.0829136751195 1.3752778167749828
3.222787628780895 384.8024474953046 1.3926996224831356
3.228015183734311 405.77360775617825 1.4279871250708476
3.2332427386877267 430.96984949762845 1.4626284995017926
3.2384702936411425 463.9974924697927 1.512141234069542
3.2436978485945582 500.06217468748724 1.5656806723974792
3.248925403547974 532.8127300278613 1.6165426251258557
3.2541529585013897 568.5701628164941 1.6685340411212164
3.2593805134548055 599.515145529976 1.7087758052682516
3.2646080684082213 643.0559203937146 1.7648978353328417
3.269835623361637 690.122261221381 1.8258200761711465
3.275063178315053 733.5142058745128 1.8750626008367466
3.2802907332684685 776.8956284349389 1.9246938334882173
3.2855182882218843 832.7379836406011 1.98556856326937
3.2907458431753 894.0358646958765 2.0580396857019276
3.295973398128716 960.0960198256406 2.131304259417194
3.3012009530821316 1024.3193967737761 2.2024198078263013
3.3064285080355473 1065.1079432328 2.2424987776085525
3.311656062988963 1090.7591175162963 2.2645405588186702
3.316883617942379 1094.6117862673343 2.2671794773775034
3.3221111728957946 1076.3267174735267 2.2479328333202986
3.3273387278492104 1045.5976142302118 2.215464974576856
3.332566282802626 984.5391616667148 2.142943960969933
3.337793837756042 926.706548953199 2.0752700696381967
3.3430213927094576 853.5473884141596 1.9892284593207976
3.3482489476628734 780.221585153109 1.9042201685271605
3.353476502616289 708.5502439796788 1.817893922162996
3.358704057569705 642.8680755388912 1.7315161208498924
3.3639316125231207 579.1294151985805 1.6359999763338215
3.3691591674765364 529.7039128418633 1.5651848609988923
3.374386722429952 481.76462498924167 1.4977516941124986
3.379614277383368 437.7659435098261 1.4350649829154942
3.3848418323367837 400.0378272688083 1.3758859421366847
3.3900693872901995 372.3169954159711 1.3355529637030155
3.3952969422436152 354.0635189573096 1.313732687157001
3.400524497197031 337.1988406654306 1.2960349379060019
3.4057520521504467 319.9464133415643 1.2729316258421273
3.4109796071038625 302.48629192884613 1.246299986782501
3.4162071620572783 294.0128991676998 1.2455659121087546
3.421434717010694 285.2765826535217 1.2389082796205597
3.4266622719641098 276.1504879219766 1.2324200693899405
3.4318898269175255 269.485800689495 1.2249855680702109
3.4371173818709413 258.891454106924 1.2158735590955025
3.442344936824357 256.6861206200057 1.220615158464025
3.447572491777773 255.53932401391356 1.2329315255526583
3.4528000467311886 249.99849863357025 1.2272687701501068
3.4580276016846043 244.30376226471492 1.2167577591750574
3.46325515663802 241.63720778705388 1.1975735680484874
3.468482711591436 240.90290392650152 1.191889904397293
3.4737102665448516 240.6857505103104 1.1866288430923049
3.4789378214982674 241.6210483571528 1.1878888984496003
3.484165376451683 243.28789304487074 1.2070461144814262
3.489392931405099 243.35354469435745 1.221672526190703
3.4946204863585146 246.92524089200393 1.2374631828611682
3.4998480413119304 248.59194915901043 1.2276279703864594
3.505075596265346 249.691896219131 1.220435497522085
3.510303151218762 257.35258257264917 1.2281304303039131
3.5155307061721777 263.6733834592381 1.232131518838128
3.5207582611255934 262.6476072777498 1.2270385205981051
3.525985816079009 265.869934901752 1.215246853219233
3.531213371032425 275.2517085563618 1.2205246813251063
3.5364409259858407 287.77631342488877 1.2260595129988858
3.5416684809392565 314.24740784307676 1.2628900312060372
3.546896035892672 346.79312098953994 1.3033504800075009
3.552123590846088 394.73542244753344 1.3710390734564064
3.5573511457995037 484.5680261148986 1.502301556640772
3.5625787007529195 644.80257788077 1.723537152213986
3.5678062557063353 920.4318138905167 2.0557930480447046
3.573033810659751 1438.4205615305698 2.5676880388861987
3.5782613656131668 2351.583048262921 3.283971668250341
3.5834889205665825 3983.640605168242 4.274209655897619
3.5887164755199983 6709.027235632866 5.546497865941919
3.593944030473414 10534.959847821077 6.897631061904045
3.59917158542683 14576.007722330385 8.069045838054764
3.6043991403802456 18188.618437663874 8.988964918884971
3.6096266953336613 20012.85265174863 9.402568562086019
3.614854250287077 19719.633137079232 9.327667632598326
3.620081805240493 17424.440298720263 8.754390147469866
3.6253093601939086 13987.447960374651 7.8563372276747145
3.6305369151473244 10449.049913143885 6.795778393060753
3.63576447010074 7137.98377863335 5.609681144109124
3.640992025054156 4732.831902876886 4.561983641897786
3.6462195800075716 2979.342692155534 3.6066437941102616
3.6514471349609874 1892.0840129788635 2.865464603600298
3.656674689914403 1232.4109994898056 2.307531384796214
3.661902244867819 874.5078214076816 1.9411813893660799
3.6671297998212347 665.4438964008776 1.6932942938245916
3.6723573547746504 553.7472631542621 1.55368349573271
3.677584909728066 477.89580242471106 1.4484967865538214
3.682812464681482 427.3014988818129 1.3749849228947828
3.6880400196348977 391.26395452958116 1.324583047523441
3.6932675745883135 368.1126810294897 1.2854166552303388
3.698495129541729 350.0156902796159 1.2585188903287061
3.703722684495145 336.15629214997216 1.2347698014700945
3.7089502394485607 318.8179097583575 1.2025833977662534
3.7141777944019765 308.1008524361965 1.1841037943203798
3.7194053493553922 301.3840250955811 1.1756525712355856
3.724632904308808 299.4421375020512 1.1781086235546774
3.7298604592622238 293.3448039485014 1.1752689836330206
3.7350880142156395 289.96345768779236 1.1675767307989349
3.7403155691690553 287.0756536451925 1.1631396243745868
3.745543124122471 282.8398817027135 1.153384230358045
3.750770679075887 281.2522344317808 1.1504673474073173
3.7559982340293026 273.4973204639487 1.1359930568978573
3.7612257889827183 274.01901674367133 1.1425727094760927
3.766453343936134 273.9116383177321 1.1455004546364882
3.77168089888955 277.61678094021033 1.1551499530955118
3.7769084538429656 271.07430738538625 1.1381077797098338
3.7821360087963813 267.41190666108884 1.1242402143724965
3.787363563749797 266.02402698119664 1.1224107618834165
3.792591118703213 270.50481230664275 1.1238669022952432
3.7978186736566286 276.38422478037745 1.1242185621553764
3.8030462286100444 283.6653276032686 1.1284416041971512
3.80827378356346 288.96140940770056 1.1302234144663366
3.813501338516876 300.2304918658879 1.1490822375529393
3.8187288934702917 314.9554131834798 1.1784166758257906
3.8239564484237074 317.86324267423896 1.1828313286591832
3.829184003377123 317.340750746264 1.1785060057039252
3.834411558330539 311.98323122642466 1.1684281212186458
3.8396391132839547 305.51383675866555 1.152810859398535
3.8448666682373704 303.0848104133324 1.1498588067716946
3.850094223190786 302.0514595304216 1.1497677232207548
3.855321778144202 298.0221627329696 1.1501532899177986
3.8605493330976177 296.68043373443624 1.1583534016443642
3.8657768880510335 295.0916066701516 1.1572262554888824
3.8710044430044492 290.2443799858835 1.151599302683433
3.876231997957865 286.8716059207812 1.1387555199192012
3.8814595529112808 282.3694952716502 1.1251254894557015
3.8866871078646965 281.9951293275521 1.1250428736313256
3.8919146628181123 280.4946471162625 1.1210128781698148
3.897142217771528 281.1278657696858 1.1233128459010715
3.902369772724944 280.0353960355255 1.1205102353883467
3.9075973276783595 280.5704548170681 1.1170047426880398
3.9128248826317753 277.94172820652074 1.1051114195027212
3.918052437585191 280.00576622703755 1.107117413160343
3.923279992538607 285.4624181696944 1.1197802424266798
3.9285075474920226 296.34278663181254 1.1397263205150259
3.9337351024454383 300.82460989407093 1.1459597072026515
3.938962657398854 304.41191195853906 1.1450220952339836
3.94419021235227 304.45480642481067 1.1365364969128076
3.9494177673056856 306.9075453213828 1.1417502519807592
3.9546453222591014 311.59485010387175 1.1473982281018087
3.959872877212517 318.68487404063495 1.1550329085731363
3.965100432165933 331.712639202262 1.1766654806098482
3.9703279871193486 340.58801427062025 1.1868568959083063
3.9755555420727644 354.62678131345535 1.2036444899253094
3.98078309702618 366.5345007112037 1.2139022846052814
3.986010651979596 382.46648094704693 1.2337014507439945
3.9912382069330117 399.28260627768094 1.2554977921210737
3.9964657618864274 417.2450591629623 1.2827503596410568
4.001693316839844 433.6761058745666 1.3050265535748866
4.00692087179326 452.2476233221033 1.323717133694172
4.012148426746676 473.210634291882 1.3543858310098684
4.017375981700092 497.6251039653204 1.4043095560629497
4.0226035366535084 525.1662146760448 1.4510855623694383
4.027831091606925 565.359607214827 1.5128719839543614
4.033058646560341 612.3117205710613 1.5780259173630038
4.038286201513757 669.6340474035322 1.6495141881289574
4.043513756467173 736.6760016419538 1.7365421077438996
4.0487413114205895 803.7082170103206 1.8143396422196085
4.053968866374006 871.5703478001706 1.886557733249832
4.059196421327422 936.7954920183034 1.955039911518093
4.064423976280838 1015.087692433425 2.0358732062491205
4.069651531234254 1110.4710021853691 2.132144457789802
4.0748790861876705 1219.61059392743 2.2411811230728733
4.080106641141087 1342.5532956484974 2.3516608152626093
4.085334196094503 1483.4971969448407 2.4728350295230044
4.090561751047919 1629.2022699552172 2.5915719556723125
4.095789306001335 1805.4484692148712 2.731284495594782
4.1010168609547515 1992.6678510019035 2.8639019438088273
4.106244415908168 2198.872445499285 3.0124894904274533
4.111471970861584 2431.881413746355 3.1651705915300674
4.116699525815 2723.893375756289 3.3669693166138193
4.121927080768416 2986.545371792208 3.4833414639714597
4.1271546357218325 3260.447409191388 3.5998060166435493
4.132382190675249 3528.230238021945 3.717276637866395
4.137609745628665 3852.4800329106765 3.8741426092959244
4.142837300582081 4172.934177114858 4.019625959439523
4.148064855535497 4463.184298976034 4.1470259312830855
4.1532924104889135 4747.437739621173 4.264037517662106
4.15851996544233 5040.6284069452495 4.386357125641573
4.163747520395746 5305.431753966092 4.500527073457852
4.168975075349162 5538.010281040304 4.589158149758793
4.174202630302578 5755.799026202659 4.6680634406534365
4.1794301852559945 5901.319366834187 4.722010118117144
4.184657740209411 6009.464897964567 4.758771506665243
4.189885295162827 6074.395537925801 4.788032493300254
4.195112850116243 6055.7727849658995 4.784247474341214
4.200340405069659 5949.297219830184 4.73235067425049
4.2055679600230755 5744.599267408551 4.641789595786229
4.210795514976492 5503.427220737064 4.547198882220393
4.216023069929908 5185.167423778553 4.409944232997353
4.221250624883324 4776.38156597935 4.223617727295534
4.22647817983674 4373.256437400579 4.036914704159739
4.2317057347901565 3961.2662158472267 3.837001577198219
4.236933289743573 3554.3310279673465 3.628723471385578
4.242160844696989 3173.79489663502 3.417348064560461
4.247388399650405 2833.755128942129 3.2244678193353296
4.252615954603821 2520.4075956469833 3.0402843132272337
4.257843509557238 2273.7790625584107 2.891602264156001
4.263071064510654 2026.0732104268936 2.728366824635259
4.26829861946407 1789.2065058431099 2.5581326904251056
4.273526174417486 1594.2444327006326 2.408663397887911
4.278753729370902 1422.9189088682642 2.2715580401373225
4.283981284324319 1276.0424146423925 2.1512663095775264
4.289208839277735 1152.3782432258636 2.0463946059239584
4.294436394231151 1041.3708058699717 1.9469441135028367
4.299663949184567 943.0540008144236 1.8517185019661295
4.304891504137983 861.0141358267022 1.7667547574620106
4.3101190590914 788.7862542811433 1.6885480464148424
4.315346614044816 721.028484953504 1.6123938604699182
4.320574168998232 666.1488946833455 1.5491964062031836
4.325801723951648 616.3327108504121 1.4907848156473602
4.331029278905064 571.9487547590542 1.435914808829002
4.336256833858481 535.9428518379287 1.3905100717778445
4.341484388811897 501.8671675669378 1.3432333599779616
4.346711943765313 473.0651077870201 1.3061907489131166
4.351939498718729 446.8311166372161 1.2685796098601714
4.357167053672145 426.56259182018863 1.2381836538137805
4.362394608625562 407.73128440832255 1.2169609787793945
4.367622163578978 396.6237302488285 1.2058325417355056
4.372849718532394 382.11495728725896 1.1888094954657626
4.37807727348581 365.5687681838671 1.1645544023724574
4.383304828439226 352.2477630065592 1.1452538374909136
4.388532383392643 342.6514599715655 1.1308505239825524
4.393759938346059 330.3093556811684 1.114371189877699
4.398987493299475 316.60061913012595 1.0941510333634124
4.404215048252891 301.7312644072945 1.068549068461147
4.409442603206307 287.83726240488807 1.0475478442263058
4.414670158159724 281.25534486105107 1.0425254888213273
4.41989771311314 274.9780327618666 1.0430409321348861
4.425125268066556 268.38430262773153 1.0462448416173673
4.430352823019972 264.465807562373 1.040479723395447
4.435580377973388 259.5802356224913 1.0309712859950377
4.440807932926805 255.56959798659597 1.0234243645624161
4.446035487880221 245.5822643300715 1.0092982279579925
4.451263042833637 231.30528202171863 0.9832275759101572
4.456490597787053 223.6798610726288 0.9670433687548272
4.4617181527404695 214.2968493030463 0.9494886558846345
4.466945707693886 213.7009717295277 0.9565022340219167
4.472173262647302 215.36455542454618 0.9663083246706328
4.477400817600718 219.43410221240427 0.9790021560589361
4.482628372554134 220.7326774644737 0.9812439221849784
4.4878559275075505 219.06192996269348 0.9826928656080791
4.493083482460967 216.15785000766445 0.9785673738101571
4.498311037414383 205.11865492359988 0.9574988180234247
4.503538592367799 202.1704823525825 0.9532911255791202
4.508766147321215 199.06025082221868 0.9521003249559059
4.5139937022746315 198.6272825960233 0.959973468663076
4.519221257228048 198.86894724812967 0.9637163145857237
4.524448812181464 199.33554235209974 0.9710206757770528
4.52967636713488 199.50160367367255 0.980690351370443
4.534903922088296 203.71517526418035 0.9976520744326001
4.5401314770417125 208.76820441046775 1.0097557778500685
4.545359031995129 209.2850974952439 1.0080917921750858
4.550586586948545 207.93148464895967 0.9933874789135617
4.555814141901961 200.52237772451977 0.9709797372692491
4.561041696855377 193.42988900172045 0.9538473209988545
4.5662692518087935 192.49431492223226 0.948430488097806
4.57149680676221 189.83227891140308 0.9424979423760423
4.576724361715626 194.4209230959134 0.9624943985169534
4.581951916669042 196.6649157183302 0.9751819698665356
4.587179471622458 191.93226145957348 0.9650604402297164
4.5924070265758745 190.09300100953334 0.9653133425091442
4.597634581529291 189.67178924501826 0.9612279805366916
4.602862136482707 188.98089849907797 0.9564652861039388
4.608089691436123 187.8572057337763 0.9560827073935795
4.613317246389539 188.94078302313085 0.9606602446372602
4.6185448013429555 188.7187777573971 0.9756379857178161
4.623772356296372 189.07062951245214 0.983569005142693
4.628999911249788 191.49836665387272 0.9996596946773274
4.634227466203204 189.13039830871918 1.0000395121640788
4.63945502115662 191.86930380047565 1.0079780385613322
4.6446825761100365 187.84371096537183 0.988006786294324
4.649910131063453 186.7306661898981 0.9759992087380742
4.655137686016869 186.50042796291802 0.9747473376351418
4.660365240970285 183.3408575481807 0.9619009969417686
4.665592795923701 179.933204016407 0.9525877684061573
4.6708203508771176 175.77452561572426 0.9362938741230007
4.676047905830534 179.94569346516855 0.9526436985610962
4.68127546078395 185.74966042585464 0.9822022863884827
4.686503015737366 191.02174170419113 1.0043354766107828
4.691730570690782 187.89328168189195 0.9978056823201248
4.696958125644199 181.75682574234818 0.9677073287680642
4.702185680597615 176.048789037828 0.937751426448905
4.707413235551031 175.70964279103924 0.935390196159891
4.712640790504447 176.76567485189878 0.9427838083444969
4.717868345457863 175.9517234880309 0.9495003399340605
4.72309590041128 177.57317313821505 0.9621344324352294
4.728323455364696 177.26446899224456 0.9673573019493542
4.733551010318112 179.5419404087091 0.9763701900607688
4.738778565271528 181.54812223581635 0.9815132565010112
4.744006120224944 180.08680182698714 0.9742250028719894
4.749233675178361 179.01341228197475 0.9649153682774908
4.754461230131777 176.4797499227464 0.9539444920528071
4.759688785085193 174.1163003956299 0.9480713133284359
4.764916340038609 171.34307208335613 0.944477247758695
4.770143894992025 170.07179093956975 0.943159045561723
4.775371449945442 173.58878783490763 0.9524687837817141
4.780599004898858 178.00681920376545 0.9599067944446283
4.785826559852274 181.12495822553814 0.9665406677390043
4.79105411480569 180.10459483440818 0.9634252881210452
4.796281669759106 174.60649002031363 0.9495553445832908
4.801509224712523 173.48667817976562 0.9412365974631728
4.806736779665939 172.92719508184817 0.9441807856706487
4.811964334619355 179.65840545772926 0.9678925292899131
4.817191889572771 181.2629720222257 0.9723629847003004
4.822419444526187 178.36479743931332 0.9705712847699388
4.827646999479604 175.58958771499582 0.9527165819919885
4.83287455443302 166.5786559338766 0.9203717207765839
4.838102109386436 167.04011236920002 0.9214279683428971
4.843329664339852 173.34270523386797 0.9433366113852891
4.848557219293268 177.8829649349492 0.9618092284599483
4.853784774246685 179.6484167406586 0.977960669348544
4.859012329200101 180.96781279406872 0.9774844203734897
4.864239884153517 177.25127006010763 0.9593009436353046
4.869467439106933 174.30885098331078 0.9319013582500718
4.8746949940603495 169.6842428158195 0.9099314836493193
4.879922549013766 168.8397311236398 0.9051434907677389
4.885150103967182 169.08411387623474 0.907991873576713
4.890377658920598 174.93591918468417 0.9222368022655176
4.895605213874014 175.64723846903902 0.9241886831854141
4.9008327688274305 178.9218037473609 0.9435618148615467
4.906060323780847 175.9605679711613 0.9321200058910083
4.911287878734263 171.46073953467516 0.9109950415665274
4.916515433687679 170.3683842257008 0.9073034706897435
4.921742988641095 168.92487988842768 0.900121755214455
4.9269705435945115 168.47077217345569 0.9032099537328524
4.932198098547928 172.24753505072565 0.9183333058270606
4.937425653501344 173.93765992907672 0.9264996987711891
4.94265320845476 173.88939131372456 0.9330171190145906
4.947880763408176 172.3344623709576 0.9193271260093311
4.9531083183615925 170.18649706286803 0.9134938506361728
4.958335873315009 171.84546465899203 0.9239640447687983
4.963563428268425 173.4650518536861 0.9242632902334815
4.968790983221841 170.7613649511589 0.9147570016424105
4.974018538175257 172.25016900333068 0.9185948936274968
4.9792460931286735 178.55335169783524 0.9286684658628654
4.98447364808209 185.39507780670667 0.9440710049507428
4.989701203035506 187.04423189209317 0.9352627941726092
4.994928757988922 188.63492863712503 0.9218000368382582
5.000156312942338 185.2371473446404 0.8976962346103287
5.0053838678957545 186.89901540482023 0.885365511657891
5.010611422849171 191.99971773119404 0.883547058431153
5.015838977802587 201.00809375470016 0.8918672720826135
5.021066532756003 206.7215682474985 0.8926752832402716
5.026294087709419 211.45187133855802 0.897305126073374
5.0315216426628355 212.97538920860828 0.8907601265575348
5.036749197616252 215.9517259976788 0.8942376746576557
5.041976752569668 219.31664253833114 0.9006545010530602
5.047204307523084 224.10876867280155 0.9056180870320434
5.0524318624765 231.0819895664073 0.9128826523613432
5.0576594174299165 238.44841687539562 0.9216077305026777
5.062886972383333 244.41082341080622 0.92185216958362
5.068114527336749 254.29969606300608 0.9320048110179922
5.073342082290165 265.41321357076276 0.9441282586310867
5.078569637243581 280.5122155267124 0.9583174375153397
5.0837971921969975 302.8682377304456 0.9850443637760691
5.089024747150414 322.8021210544991 1.0034957267782452
5.09425230210383 344.05706132477576 1.028895792043626
5.099479857057246 373.45030805334613 1.067585964647355
5.104707412010662 398.80415168469074 1.1000801860514138
5.109934966964079 424.14547808024435 1.132317094923236
5.115162521917495 440.36468710330394 1.1521274718707275
5.120390076870911 449.2984167642419 1.1619377371749529
5.125617631824327 449.50626286233813 1.1600134074033648
5.130845186777743 438.6736799015546 1.1458799769279395
5.13607274173116 419.49063640254167 1.123039931385584
5.141300296684576 389.75563340920877 1.0877322784579817
5.146527851637992 353.86591379392513 1.0423471586154067
5.151755406591408 319.5084326068445 0.9985927402785642
5.156982961544824 289.5587635255324 0.9643599004478083
5.162210516498241 269.9178464844544 0.9531735581590113
5.167438071451657 251.55608385786127 0.9432491073792575
5.172665626405073 236.6884772389018 0.9376245807687846
5.177893181358489 225.8242246334668 0.919072669788264
5.183120736311905 219.72108681982402 0.9215812062226378
5.188348291265322 216.00555689165918 0.9236451366189543
5.193575846218738 209.88079178309079 0.9251070880109107
5.198803401172154 204.90404225267878 0.9243635287672901
5.20403095612557 201.71630479858607 0.9207289084692903
5.209258511078986 200.79026987441148 0.9219687748005783
5.214486066032403 200.20825117761743 0.9240646842417711
5.219713620985819 194.38201664984626 0.9085203635935606
5.224941175939235 188.9289367174545 0.8965577197162699
5.230168730892651 184.0521729811894 0.8836771377144258
5.235396285846067 178.90248253874336 0.8687981163938503
5.240623840799484 179.56086740318338 0.8704584157670474
5.2458513957529 177.03552975404412 0.8743234438677777
5.251078950706316 176.7639475775085 0.8837857973096319
5.256306505659732 177.49799904130722 0.8965061489701444
5.261534060613148 179.11236907878262 0.9046522877370227
5.266761615566565 180.03903742551958 0.9070007500151407
5.271989170519981 178.70231107987755 0.9019996869758089
5.277216725473397 178.0830984922586 0.8977726630045914
5.282444280426813 179.15598180302976 0.9115375671868224
5.2876718353802294 177.14997135569035 0.9082509813713815
5.292899390333646 178.9606814425481 0.9150796183433904
5.298126945287062 180.65953087592482 0.9170245169549336
5.303354500240478 177.35137296488463 0.8971116622781418
5.308582055193894 175.51471371736093 0.8856963003928154
5.3138096101473105 172.05160837292593 0.8743463106418582
5.319037165100727 175.7596942633261 0.8817900175806126
5.324264720054143 174.07398534276228 0.8810681805542214
5.329492275007559 173.22919116018898 0.8809536812816565
5.334719829960975 171.8553097730473 0.8842960106691464
5.3399473849143915 170.05176884039008 0.8871119625805458
5.345174939867808 173.1219217050187 0.8958808297674936
5.350402494821224 174.48585775977173 0.8926069763658406
5.35563004977464 173.93545870217764 0.8779581548543325
5.360857604728056 173.04930903481167 0.8673115868987155
5.3660851596814725 175.16436162846674 0.8687971765809746
5.371312714634889 176.71534489474354 0.873270986979804
5.376540269588305 178.06527560843537 0.8720505777390666
5.381767824541721 177.7669327628782 0.8687169519752358
5.386995379495137 173.26745631155086 0.8591811957238317
5.3922229344485535 170.293832466433 0.8482540536079017
5.39745048940197 166.67902573370506 0.8407272782228735
5.402678044355386 168.60118191143465 0.8345857789049261
5.407905599308802 172.10810303019252 0.8372286897612166
5.413133154262218 176.90623643874338 0.8380913467466564
5.4183607092156345 180.51728366218123 0.8359111052205002
5.423588264169051 183.848904990879 0.8375552276273758
5.428815819122467 185.8523296305661 0.8310981098648197
5.434043374075883 188.22843947336168 0.8310432460376289
5.439270929029299 192.58017666697785 0.8342318143635603
5.4444984839827155 194.35297537562175 0.8407185267786659
5.449726038936132 196.2056763364497 0.846897780002093
5.454953593889548 197.7940521574389 0.8510232864961265
5.460181148842964 200.97381105901925 0.8558582343151411
5.46540870379638 199.47700194496653 0.8550400780683457
5.4706362587497965 200.83384115130212 0.8700565274628258
5.475863813703213 196.0475367705707 0.870554832076969
5.481091368656629 193.06536307683692 0.8687118508371153
5.486318923610045 189.17528690326444 0.8614315382336407
5.491546478563461 185.15073742397325 0.8450059853264977
5.4967740335168775 183.31186857374396 0.842450420462151
5.502001588470294 179.62518601966423 0.836839561746637
5.50722914342371 174.6579195213953 0.8314925222234639
5.512456698377126 173.89916674736878 0.8337087962967744
5.517684253330542 174.73764236553143 0.836114344552391
5.522911808283959 172.4092855321913 0.8243996909901101
5.528139363237375 174.3295616599167 0.8295966699337062
5.533366918190791 176.10891514282181 0.8406225093081884
5.538594473144207 177.35216757697287 0.850092441541345
5.543822028097623 175.8498530022438 0.8460935972171887
5.54904958305104 178.34644823542064 0.8512517717494512
5.554277138004456 180.3949529518533 0.8533584347725041
5.559504692957872 180.27150955393756 0.8495536636410932
5.564732247911288 180.49620510742827 0.8502782941988875
5.569959802864704 178.86768682273478 0.8385987769623283
5.575187357818121 179.32265781213835 0.8302105228239817
5.580414912771537 183.53284287653773 0.8322684285667487
5.585642467724953 186.79695196704935 0.8378170603157117
5.590870022678369 188.19772174045542 0.834529268789917
5.596097577631785 187.84495671390147 0.830391935585297
5.601325132585202 188.08884569305863 0.8243623808599602
5.606552687538618 195.2859442108262 0.8310644557544844
5.611780242492034 203.14861513515066 0.8351833800213267
5.61700779744545 209.43234887995055 0.8369684573059268
5.622235352398866 226.9746319843024 0.8556402541007307
5.627462907352283 253.28977457626982 0.8806199976122473
5.632690462305699 302.27276194109015 0.9416020665033177
5.637918017259115 370.6336962033937 1.0183663586194167
5.643145572212531 465.04262017118754 1.126615006169851
5.648373127165947 570.2406031863577 1.2364602039017452
5.653600682119364 675.3280211799912 1.3396997103234878
5.65882823707278 761.8988920330632 1.4179739523804216
5.664055792026196 817.5395816435292 1.4647103476763792
5.669283346979612 854.8544097391609 1.4972734964243297
5.674510901933028 866.8237711062833 1.5062987942222168
5.679738456886445 863.294107270457 1.5045515237683422
5.684966011839861 852.0065243008282 1.4953070914687125
5.690193566793277 837.3693904908744 1.4822464081133069
5.695421121746693 824.9009536315629 1.4709796092025893
5.700648676700109 815.5874782977065 1.4612410931498199
5.705876231653526 807.50882939361 1.4543838647419256
5.711103786606942 800.9559149136468 1.4473110271821328
5.716331341560358 799.139200863332 1.4445029822311914
5.721558896513774 802.6008114821734 1.446208346134826
5.7267864514671905 810.1248596956273 1.452963219555292
5.732014006420607 819.1555197253521 1.460763131000424
5.737241561374023 833.855654159439 1.4736546923384082
5.742469116327439 859.9320954877024 1.4954243566707037
5.747696671280855 904.7966453964826 1.533514380719618
5.7529242262342715 959.314898143681 1.5770074986094615
5.758151781187688 1022.2267985226035 1.6273724517904167
5.763379336141104 1091.6573490057108 1.6812818616187986
5.76860689109452 1158.5754004381618 1.7306962946328461
5.773834446047936 1216.010530982022 1.7711076649371666
5.7790620010013525 1241.6982996683435 1.7886618757249546
5.784289555954769 1219.7490266868815 1.769501499129514
5.789517110908185 1161.402927688798 1.7248117591200194
5.794744665861601 1057.9417609526627 1.6443463497122404
5.799972220815017 932.522760709515 1.5442728187640404
5.8051997757684335 796.2047856841269 1.429713278612822
5.81042733072185 655.6110164743789 1.300285233117266
5.815654885675266 537.9231408375696 1.1858932084546545
5.820882440628682 437.36024245239236 1.0781237066336176
5.826109995582098 365.14035503053566 0.9955353007661124
5.8313375505355145 315.6800598991009 0.9394221240257291
5.836565105488931 277.5251482522893 0.8936395517546653
5.841792660442347 254.466601278324 0.8630134497528398
5.847020215395763 238.802546058486 0.8414757873014949
5.852247770349179 231.6587019780642 0.8307777747665157
5.8574753253025955 227.8674405110241 0.8294487275750392
5.862702880256012 219.01371885077805 0.8224671948318046
5.867930435209428 218.69317797817132 0.8248939695056793
5.873157990162844 216.43274099095214 0.8226954679344631
5.87838554511626 213.90128019787562 0.8128303098812533
5.8836131000696765 211.3373345323394 0.8062861660584536
5.888840655023093 208.43526026254216 0.8013874977748499
5.894068209976509 210.4409047508911 0.8034634672267384
5.899295764929925 215.0650995708177 0.8070701356713452
5.904523319883341 216.965025544217 0.8074758473907587
5.9097508748367575 217.11280424338815 0.8039532630994045
5.914978429790174 217.77228264156855 0.8048178477332532
5.92020598474359 220.06256936715832 0.8077503596574943
5.925433539697006 224.91683511089136 0.8160515472961666
5.930661094650422 231.56900548183899 0.8266015900198278
5.9358886496038386 235.8325418997321 0.8295627372093846
5.941116204557255 242.58657533782275 0.8399220910631892
5.946343759510671 246.6733609509789 0.8437178068875794
5.951571314464087 252.07801108926682 0.8565074837798926
5.956798869417503 256.20682862402884 0.8600266088645867
5.96202642437092 260.57778414690165 0.8645413355817826
5.967253979324336 269.09665026782335 0.8770209866081673
5.972481534277752 280.4881237632861 0.893410225137528
5.977709089231168 294.2089671346557 0.9105758862592627
5.982936644184584 309.3023161918325 0.933493486112426
5.988164199138001 334.8264709102462 0.9687955531655815
5.993391754091417 361.5990152926877 1.004874546834189
5.998619309044833 393.3999162355386 1.0464249804060295
6.003846863998249 436.1423634278337 1.0993640942142808
6.009074418951665 485.14754565644336 1.158389398766643
6.014301973905082 537.0464997356999 1.2174251940088372
6.019529528858498 610.960833694452 1.2984178595070102
6.024757083811914 700.238021559108 1.3923042851281766
6.02998463876533 810.3843952829766 1.4996554189113598
6.035212193718746 955.7993879273439 1.6314829616178232
6.040439748672163 1123.264617180256 1.7705306141944637
6.045667303625579 1304.9150830379253 1.9090778603088456
6.050894858578995 1511.6822633367528 2.055988765729054
6.056122413532411 1690.5657237692824 2.17458003638357
6.061349968485827 1834.9007535297808 2.2666422054814235
6.066577523439244 1934.6272186753906 2.3267437743652764
6.07180507839266 1961.1835645409305 2.3451227426339982
6.077032633346076 1937.0109010781916 2.333550052330164
6.082260188299492 1862.956214399901 2.2930545402851443
6.087487743252908 1749.2153667432967 2.2238408934995206
6.092715298206325 1610.710542813299 2.1362863149997704
6.097942853159741 1465.6448825350267 2.0389494103959946
6.103170408113157 1336.830498659996 1.9522608868616367
6.108397963066573 1214.2595928100307 1.8622272112819234
6.113625518019989 1100.1574310597966 1.7755275974815825
6.118853072973406 1004.3573404873888 1.6986228767919576
6.124080627926822 912.0334134690102 1.618917070774908
6.129308182880238 830.7242671271715 1.5470304818603156
6.134535737833654 758.235113829539 1.4787220139288715
6.1397632927870704 692.9950656797215 1.4152914237732788
6.144990847740487 629.2140989071095 1.3501764456407124
6.150218402693903 574.8392347004343 1.294329624057798
6.155445957647319 522.619685682611 1.234850734782372
6.160673512600735 475.48047033045196 1.180454750332134
6.1659010675541515 439.4107643939739 1.141868343474517
6.171128622507568 412.61935093699816 1.1139213931443437
6.176356177460984 381.75195668746665 1.0769217533584066
6.1815837324144 352.82453057908754 1.0396090614696725
6.186811287367816 331.0800479272827 1.0106061676637395
6.1920388423212325 316.8136035889827 0.9938661556046171
6.197266397274649 303.9652663773071 0.9803808060228552
6.202493952228065 293.19229984084376 0.9662874002748661
6.207721507181481 280.10461033114746 0.9389616333082553
6.212949062134897 273.700878431909 0.922762823746502
6.2181766170883135 266.0104155819761 0.9080283476322094
6.22340417204173 259.5467374258468 0.8979137193226352
6.228631726995146 253.382946305235 0.8876216510218324
6.233859281948562 249.5704738272275 0.8833510774285591
6.239086836901978 244.69997619201118 0.8739770499984543
6.2443143918553945 238.37664040256962 0.8620497693604221
6.249541946808811 235.99563612896793 0.8575909315902477
6.254769501762227 233.5091945390525 0.855925375792552
6.259997056715643 234.31466675254782 0.8567066100738162
6.265224611669059 232.9048026406202 0.8555218685429302
6.2704521666224755 226.67703105173393 0.8454593431369605
6.275679721575892 219.83206623162081 0.8326158047782598
6.280907276529308 217.1442459812614 0.8287193838543523
6.286134831482724 219.04547768012938 0.8372348905916079
6.29136238643614 220.73766835289703 0.8360733721533677
6.2965899413895565 221.8084374347142 0.8386194962519948
6.301817496342973 222.51328042644602 0.8397124034462263
6.307045051296389 219.73655755385872 0.8324598629849786
6.312272606249805 216.39906414542295 0.8275792747672164
6.317500161203221 215.2849377632114 0.8212145954655033
6.3227277161566375 214.65028647772493 0.8197999654104063
6.327955271110054 213.78367483651357 0.8176363439399469
6.33318282606347 213.68836148838193 0.817901973837948
6.338410381016886 215.12387443242045 0.8210405654484776
6.343637935970302 219.08285472700496 0.8295138469064127
6.3488654909237185 217.9563958028526 0.829448599751811
6.354093045877135 215.6618453360555 0.8245951564067567
6.359320600830551 212.4643212120989 0.8121438305483624
6.364548155783967 214.0422156527972 0.8144806709660891
6.369775710737383 214.98595597425026 0.8116955964082828
6.3750032656908 216.96521306535323 0.8149038184002577
6.380230820644216 215.6365707074825 0.8123525383934148
6.385458375597632 213.6570130944012 0.8047181469207622
6.390685930551048 213.34324437539 0.8072585594770976
6.395913485504464 216.20447612330258 0.8156679901480824
6.401141040457881 213.33528251481312 0.8146399937147586
6.406368595411297 211.5502229585641 0.8113182101449187
6.411596150364713 213.85349266156697 0.81358169899982
6.416823705318129 216.8944367656945 0.8178019944757475
6.422051260271545 222.10761444102096 0.8265768619935017
6.427278815224962 220.9274005713762 0.8221659789777349
6.432506370178378 217.35146348273008 0.8160414466353927
6.437733925131794 217.67528880836522 0.8095627126553362
6.44296148008521 216.7768387790759 0.8031926510798505
6.448189035038626 219.04208573261292 0.8038577409799601
6.453416589992043 222.07977057982097 0.8070229765520058
6.458644144945459 226.77869816017278 0.8157558680120259
6.463871699898875 231.5111458437083 0.8240673268835864
6.469099254852291 232.36248796390913 0.8225918344919435
6.474326809805707 229.88559613805197 0.8160563951802711
6.479554364759124 232.15145267906826 0.8161498049144222
6.48478191971254 237.09612526334016 0.8253479982643525
6.490009474665956 242.4559108759033 0.8301243804739303
6.495237029619372 248.66338587810375 0.8385752465351567
6.500464584572788 253.3920985757555 0.8416763594068458
6.505692139526205 261.95172713521475 0.847363934719042
6.510919694479621 270.3563224365992 0.8551614184661614
6.516147249433037 280.5036841617347 0.8666173831668207
6.521374804386453 293.4902087493792 0.8802406399464852
6.526602359339869 305.7457770849779 0.8914315995327178
6.531829914293286 329.2754335069167 0.9153698355283585
6.537057469246702 355.9882701315096 0.9431195038798728
6.542285024200118 390.03663413482775 0.9808875715554123
6.547512579153534 427.62557915016646 1.0212043879951933
6.55274013410695 460.5745145948506 1.0577267402605193
6.557967689060367 496.5211184500977 1.0977482105156067
6.563195244013783 524.3009776376427 1.128823077493922
6.568422798967199 544.9496081879278 1.1506971434543112
6.573650353920615 553.0531598173208 1.1569637869096132
6.5788779088740315 548.7437823511932 1.1501507352573095
6.584105463827448 534.0531427808172 1.133276861296555
6.589333018780864 505.0571831659347 1.1011369645951374
6.59456057373428 480.271615079079 1.0745613782333343
6.599788128687696 452.5296035849075 1.0436580598992091
6.6050156836411125 425.78277550660107 1.0137807699898953
6.610243238594529 397.27379388889966 0.9816213729280052
6.615470793547945 372.8200995004904 0.9532564637798836
6.620698348501361 356.6019642234527 0.9375419007245592
6.625925903454777 344.3361128680364 0.9247862595318139
6.6311534584081935 333.10676052270486 0.9131909753519779
6.63638101336161 317.3875239203355 0.8948976991338601
6.641608568315026 306.3926678992925 0.8810406147689691
6.646836123268442 298.9403082887188 0.8721053877115834
6.652063678221858 290.06563884629855 0.8603492868468665
6.6572912331752745 283.1489023502956 0.8516426302496536
6.662518788128691 274.11690744154373 0.8400776328608024
6.667746343082107 267.4103276361739 0.8344541624130352
6.672973898035523 264.5869108258427 0.8330209648074591
6.678201452988939 256.98105942155746 0.8246416772430694
6.6834290079423555 251.38743230539126 0.8165149613682136
6.688656562895772 247.14281354287579 0.8099271083924549
6.693884117849188 242.66207488142274 0.8047076176276388
6.699111672802604 239.19351294098442 0.7983807106628966
6.70433922775602 235.33772097993798 0.7891224457025334
6.7095667827094365 234.98753709513204 0.7868578515402324
6.714794337662853 236.9039608362036 0.7918054088128851
6.720021892616269 238.08881975139653 0.7936168812049786
6.725249447569685 240.34226370630392 0.799890875854282
6.730477002523101 242.55906586244234 0.8062084276218757
6.7357045574765175 243.81871206423793 0.8071786230791341
6.740932112429934 242.98971970314025 0.8058561931719737
6.74615966738335 241.03623143729706 0.8032201112220407
6.751387222336766 239.80475198651752 0.802509381706559
6.756614777290182 241.25466499535636 0.8027335392913049
6.7618423322435985 242.4076318125079 0.8039064294321778
6.767069887197015 243.91805141441986 0.8070650322227768
6.772297442150431 240.85576577555776 0.8002838729367666
6.777524997103847 239.16870275352767 0.7978098777389663
6.782752552057263 235.92044198618598 0.7899825283947778
6.7879801070106796 236.4871915451569 0.7929323484303736
6.793207661964096 233.5655908950469 0.7866046125891373
6.798435216917512 234.67777669932948 0.7884463800658307
6.803662771870928 238.96115410318242 0.7941617204547555
6.808890326824344 240.1881734450261 0.7921385689088266
6.814117881777761 243.70821046625232 0.7970266932317013
6.819345436731177 240.64387914626062 0.7908253605206511
6.824572991684593 240.9355751821214 0.7925354608227249
6.829800546638009 242.73236322694092 0.7973119250472767
6.835028101591425 244.23727707511327 0.8022504268730677
6.840255656544842 246.2923503350747 0.8042576833236987
6.845483211498258 249.45619587749135 0.8091977334390973
6.850710766451674 248.57529729040533 0.803672886525164
6.85593832140509 249.2402529404253 0.8003043039512855
6.861165876358506 251.41126081685704 0.8018668260879335
6.866393431311923 253.5521359476606 0.8022906436391276
6.871620986265339 256.16079762065704 0.8033590177727308
6.876848541218755 258.1404613979957 0.803925472325656
6.882076096172171 256.4753778808016 0.8007197720418121
6.887303651125587 257.3494118684967 0.8005589106280294
6.892531206079004 259.6304943443916 0.8021819629191204
6.89775876103242 265.02883087585633 0.8100811856268607
6.902986315985836 268.1328298501419 0.8119003861439287
6.908213870939252 269.8198287469211 0.810930282862772
6.913441425892668 273.51813033263574 0.8152091157937712
6.918668980846085 280.6817550714769 0.8274074402943995
6.923896535799501 286.36485152901275 0.8369453118248311
6.929124090752917 289.79597147199934 0.8390860890751534
6.934351645706333 289.6030401462364 0.8376731447456931
6.939579200659749 289.4188926854325 0.8325481447607365
6.944806755613166 293.7708407453189 0.838156430736175
6.950034310566582 297.9408626953773 0.8378647309508094
6.955261865519998 300.91305382382177 0.8389930188904858
6.960489420473414 309.8360926753948 0.8477756714350851
6.96571697542683 319.5750604545593 0.8578742925923516
6.970944530380247 331.5929825201528 0.8704527512199323
6.976172085333663 343.80929059796443 0.8823185460557387
6.981399640287079 359.83210143310026 0.9004242173178003
6.986627195240495 380.8740839579883 0.923543968422541
6.9918547501939114 411.4563155965473 0.9577866761857753
6.997082305147328 454.35371430176593 1.0042787705808538
7.002309860100744 509.0699947632689 1.0606372737042795
7.00753741505416 592.3531208108756 1.142303077456773
7.012764970007576 703.4638249810199 1.241128264149467
7.0179925249609925 845.3027162766954 1.3596970512549067
7.023220079914409 995.4966155403619 1.473982981749946
7.028447634867825 1137.7327356968392 1.5739285642242085
7.033675189821241 1244.8734521574136 1.6450595657570264
7.038902744774657 1306.689246563094 1.6833374542189945
7.0441302997280735 1308.2534098557144 1.6821442994794298
7.04935785468149 1261.4838754533514 1.649509932689228
7.054585409634906 1190.8885652860006 1.6009633696500754
7.059812964588322 1100.6282720552488 1.5387274829445479
7.065040519541738 1015.110709342339 1.4781782899035476
7.0702680744951545 939.7657111944242 1.423330612998102
7.075495629448571 873.3600236098271 1.3717116064050645
7.080723184401987 814.9288713481003 1.3246083454884725
7.085950739355403 760.4885951964362 1.2783197786908667
7.091178294308819 720.8863569364295 1.2434560027418085
7.0964058492622355 685.0520910987133 1.210790240515304
7.101633404215652 659.251344281251 1.1877884755109995
7.106860959169068 634.5864025918005 1.1666821146601918
7.112088514122484 606.5829276700182 1.1416355938895522
7.1173160690759 582.8309104296694 1.119377338870105
7.1225436240293165 559.6985166728718 1.099173735990493
7.127771178982733 539.8699704326519 1.0795450630757362
7.132998733936149 523.197360450019 1.0632374845371573
7.138226288889565 507.10218603780874 1.0454009095922319
7.143453843842981 499.27903949181 1.0366675113675983
7.1486813987963975 492.7014459612788 1.029268973935845
7.153908953749814 488.59293983975977 1.024540111667165
7.15913650870323 494.0589533935783 1.0303256357303725
7.164364063656646 502.901668469625 1.0398816518856426
7.169591618610062 513.2301006270221 1.0493706014365056
7.1748191735634785 531.6475321679889 1.066209108409603
7.180046728516895 557.0705463595274 1.089642231408401
7.185274283470311 603.9865722028967 1.1352375860444692
7.190501838423727 668.2435646290573 1.1931019005333656
7.195729393377143 758.9932598784782 1.2693050083764905
7.2009569483305595 890.1650618991578 1.3730605681417214
7.206184503283976 1065.33983017238 1.5005372869097486
7.211412058237392 1316.272672537888 1.6666268623196026
7.216639613190808 1632.1794781564645 1.8554759201075688
7.221867168144224 2010.8133761921254 2.0583486453152777
7.227094723097641 2399.876778092997 2.2468576432455243
7.232322278051057 2712.4969413891945 2.3861454117831253
7.237549833004473 2887.99824926302 2.458059476533254
7.242777387957889 2857.24538077713 2.4435699613845414
7.248004942911305 2644.997547106733 2.3482878194932044
7.253232497864722 2311.0824097430595 2.193773807263338
7.258460052818138 1917.2816858574176 1.997805731277124
7.263687607771554 1544.4554207404747 1.7930453637888024
7.26891516272497 1211.361340238682 1.5881035179894638
7.274142717678386 952.8292893774092 1.4087608280081205
7.279370272631803 759.2247986436 1.2581976952635274
7.284597827585219 621.001066181667 1.1389969889115863
7.289825382538635 533.9059357920299 1.0555370893729277
7.295052937492051 475.25108581744564 0.9975543154475313
7.300280492445467 437.6812871580532 0.9600251257435672
7.305508047398884 408.9488210146796 0.9300960906366882
7.3107356023523 397.5312111363894 0.9183190138951931
7.315963157305716 384.8470577252809 0.9049367005766914
7.321190712259132 377.67096764827573 0.8984064598610295
7.326418267212548 371.4847319893486 0.8915028204757128
7.331645822165965 363.07835449000356 0.881238392588717
7.336873377119381 355.02002062870616 0.8718772223828825
7.342100932072797 349.22857117919335 0.8654578254468243
7.347328487026213 347.05592410206333 0.8626208391212433
7.352556041979629 343.50255603151436 0.8589049761351815
7.357783596933046 340.6469141848928 0.8550809103803091
7.363011151886462 338.93898947772806 0.8520767544390453
7.368238706839878 334.27146525668746 0.8449560702711836
7.373466261793294 332.44895527025943 0.8432513679005873
7.37869381674671 330.64394038905505 0.8416901313018742
7.383921371700127 327.78216907565997 0.8387129458608079
7.389148926653543 327.9392786022808 0.8401298328031378
7.394376481606959 328.807768455757 0.8401131272124783
7.399604036560375 333.3619296249187 0.8465432440903582
7.4048315915137914 338.0598078864638 0.8513688537591995
7.410059146467208 338.88999821172774 0.8526851109224589
7.415286701420624 340.144285407327 0.8540124687442598
7.42051425637404 337.22625515295744 0.8509642901893577
7.425741811327456 337.74301668662343 0.8512220574477755
7.4309693662808725 344.8883994217283 0.8587725371545173
7.436196921234289 349.3836214089224 0.8637190861563584
7.441424476187705 351.6511844548578 0.8644931655387182
7.446652031141121 350.18469162768696 0.8599562771488178
7.451879586094537 351.6020287100753 0.8610839153587537
7.4571071410479535 352.8432412515388 0.8588143535612899
7.46233469600137 359.7071965594405 0.8656825468108295
7.467562250954786 369.22140910428703 0.8759573943440956
7.472789805908202 376.38820629297925 0.8838606698841557
7.478017360861618 383.3604938463684 0.8923019804388299
7.4832449158150345 393.5980518012295 0.9028977732815556
7.488472470768451 401.12587520379145 0.9110475321279129
7.493700025721867 411.2681272665418 0.9216432273968699
7.498927580675283 426.6037594538577 0.9371317843165703
7.504155135628699 440.78645607053005 0.9509517789869382
7.5093826905821155 462.806343218937 0.9727824410693431
7.514610245535532 481.7014509402734 0.9899965560169989
7.519837800488948 500.86036441713964 1.0067081772571216
7.525065355442364 513.3536279533874 1.0185581639385781
7.53029291039578 526.6533939426436 1.032368370710549
7.5355204653491965 534.3746424598382 1.0411334234641918
7.540748020302613 533.2982179914785 1.040148012731811
7.545975575256029 527.8381201365473 1.0331766293757623
7.551203130209445 518.6698337154536 1.022688894867062
7.556430685162861 511.53874954505284 1.0156342182583369
7.5616582401162775 504.67433106419185 1.008249107232183
7.566885795069694 494.5096333449293 0.9997655792001822
7.57211335002311 484.0441623240334 0.9892308769245359
7.577340904976526 470.8561319580388 0.9749672209124647
7.582568459929942 458.8500848280998 0.9611694447866046
7.5877960148833585 448.5173062300855 0.9492274846990368
7.593023569836775 438.4330918034152 0.9373372261388764
7.598251124790191 434.18404218257433 0.933148211004823
7.603478679743607 430.8514252965494 0.9300298307513704
7.608706234697023 434.026327841393 0.9354947082485651
7.6139337896504395 434.2266551491685 0.9350921517968632
7.619161344603856 432.035927349673 0.932088459492931
7.624388899557272 430.2910612888315 0.928429937113617
7.629616454510688 429.99656061214733 0.9272776637462514
7.634844009464104 432.51161151054526 0.9303848032444547
7.6400715644175206 434.3194698176309 0.9330548315391722
7.645299119370937 445.0902792979871 0.9445935383532826
7.650526674324353 456.15775492139153 0.9543037905142359
7.655754229277769 462.23419546525963 0.959561575939708
7.660981784231185 469.0285625101681 0.9657311538481951
7.666209339184602 481.17950372817876 0.9776576357981416
7.671436894138018 493.3332726087836 0.9902205535174978
7.676664449091434 505.6991143662172 1.0008970412389788
7.68189200404485 515.0830628851044 1.0083164258881594
7.687119558998266 523.0766069089228 1.0142215897896107
7.692347113951683 527.5000953815119 1.0179670373578404
7.697574668905099 533.8470512301028 1.0241976203233396
7.702802223858515 536.6976110963409 1.0262721774067387
7.708029778811931 533.836916663701 1.023420985684819
7.713257333765347 529.0077488007405 1.0190567332988916
7.718484888718764 516.3437475679848 1.0077940606535447
7.72371244367218 504.27454330804807 0.9975780853391717
7.728939998625596 497.7651876555441 0.9894660458268439
7.734167553579012 491.948522139947 0.9825729382053892
7.739395108532428 492.9396794225382 0.9825269518996435
7.744622663485845 496.3219408794579 0.9846343056592879
7.749850218439261 496.37680371835467 0.9845093531740409
7.755077773392677 498.43160520791923 0.9865512108136705
7.760305328346093 495.68400956090557 0.9861698664939548
7.765532883299509 492.3582199613168 0.9829613233620056
7.770760438252926 489.26598183070047 0.9783301559361235
7.775987993206342 487.9022009696944 0.9759225579881434
7.781215548159758 483.43179096900934 0.9713415377277308
7.786443103113174 478.344707365558 0.9667140210724703
7.79167065806659 473.63629887437816 0.9623538013384826
7.796898213020007 464.827571588273 0.9543994369068156
7.802125767973423 456.4006654687712 0.9468937022217482
7.807353322926839 448.67846090243296 0.9378647361378192
7.812580877880255 437.6537252095869 0.9252106198546306
7.817808432833671 430.4387182702019 0.9162910029294179
7.823035987787088 426.30439168482997 0.9112716578422636
7.828263542740504 420.823370341137 0.9056457492066139
7.83349109769392 419.7664641623905 0.9037003847928863
7.838718652647336 421.97169545884697 0.906319324615038
7.8439462076007525 420.45727619246054 0.9054376489123129
7.849173762554169 422.77510867421546 0.9091355537598265
7.854401317507585 424.0007564789239 0.9095881395862133
7.859628872461001 426.40398972389966 0.9119170018316424
7.864856427414417 426.9626816658095 0.911682157915201
7.8700839823678335 427.8703139665431 0.9117052062043527
7.87531153732125 431.02146910769994 0.9149665927979276
7.880539092274666 434.1691291909536 0.9169986871434211
7.885766647228082 441.03934459639385 0.9241341719892167
7.890994202181498 441.9408855698222 0.9247349954345114
7.8962217571349145 446.8294495879073 0.9297164626326286
7.901449312088331 455.0806078264421 0.93565002874206
7.906676867041747 457.85898009423664 0.9378226304692375
7.911904421995163 458.53457779383 0.9364608676122748
7.917131976948579 457.4530210261903 0.9348687059317048
7.9223595319019955 463.65552912049947 0.9410116943999486
7.927587086855412 468.4415211842197 0.9462025830242989
7.932814641808828 475.676270725722 0.9529882304105256
7.938042196762244 484.9934426139584 0.961649641827372
7.94326975171566 491.0352599156519 0.9666373852897574
7.9484973066690765 497.7502212332684 0.9728950628677419
7.953724861622493 508.0458611462744 0.9825661334518355
7.958952416575909 515.9893096115397 0.9885691774796996
7.964179971529325 529.2408145288547 1.0002520031857811
7.969407526482741 539.0258317358998 1.0078305804902805
7.9746350814361575 551.3192119897208 1.0186725871953834
7.979862636389574 560.6600513184253 1.0276822778217265
7.98509019134299 565.3270561313242 1.031028993134604
7.990317746296406 571.3298953268056 1.036661302170499
7.995545301249822 578.3440636965588 1.0440263605719589
8.000772856203238 586.3544093038249 1.0502372371428106
8.006000411156654 591.7649070850376 1.0540756994531775
8.01122796611007 596.7041493662873 1.0573178982039928
8.016455521063486 595.8347504271176 1.0543215610406167
8.021683076016902 598.3698515471659 1.0560166246584988
8.026910630970319 601.4838376785551 1.0579030847230342
8.032138185923735 607.5403836021144 1.0647616761272687
8.037365740877151 614.2411618424078 1.0710470289069935
8.042593295830567 625.6522165484465 1.0805204563522968
8.047820850783983 635.719166617044 1.088637477809541
8.0530484057374 646.9425609128768 1.0970911660803995
8.058275960690816 656.4771478998806 1.104480855448342
8.063503515644232 663.8621065856456 1.1098645079422294
8.068731070597648 670.3619975295098 1.1148776279440256
8.073958625551064 675.9154571087122 1.119320095512485
8.07918618050448 683.104031219809 1.1255324550658967
8.084413735457897 689.6484469625451 1.1301103941067248
8.089641290411313 696.622283116762 1.1352738520477392
8.09486884536473 704.4802772922042 1.140815807632615
8.100096400318145 712.3239368410075 1.1471000924232408
8.105323955271562 709.8779943679264 1.1453110247429226
8.110551510224978 709.6500947849219 1.1447898525795355
8.115779065178394 708.5180547946698 1.1428931973333882
8.12100662013181 706.7154382896167 1.1397512751991525
8.126234175085226 708.2487710963433 1.1399983942957714
8.131461730038643 707.0229390330705 1.1393237838603294
8.136689284992059 713.0961818467813 1.143431235735267
8.141916839945475 722.8179083149955 1.1501884918421115
8.147144394898891 733.4093697279337 1.1572303243572581
8.152371949852308 749.1083883238744 1.1691426253627122
8.157599504805724 766.645396523485 1.1846562669853815
8.16282705975914 784.240174027679 1.198468464163556
8.168054614712556 801.9218382211714 1.2122258290818193
8.173282169665972 814.9318477688898 1.2197154188829904
8.178509724619389 818.1587113328245 1.2215723023166047
8.183737279572805 819.9531117500119 1.2217004988457576
8.188964834526221 814.1435787569194 1.2175239892253562
8.194192389479637 807.5187307640123 1.2121397223946262
8.199419944433053 793.5693074789436 1.2009275281501972
8.20464749938647 772.7482601914514 1.1840349113452204
8.209875054339886 752.197596777399 1.1681321552959478
8.215102609293302 739.933465404471 1.1594331422902493
8.220330164246718 728.539048972428 1.1496542130353005
8.225557719200134 721.1657980464984 1.1437315615103243
8.23078527415355 706.1335326751849 1.129974357932765
8.236012829106967 691.8841252605476 1.1185613038710989
8.241240384060383 681.8238431200921 1.1092139152872968
8.2464679390138 675.0303356978832 1.103412468179553
8.251695493967215 672.5803954666549 1.1019311040185138
8.256923048920632 669.3178411712385 1.0987602737742614
8.262150603874048 664.4654368706076 1.0947930486846806
8.267378158827464 659.0802055519748 1.0896398954550977
8.27260571378088 656.4785175974662 1.086670745457728
8.277833268734296 657.3542967246863 1.0871568318405556
8.283060823687713 657.5659183917832 1.0873577934905034
8.288288378641129 656.6618120685687 1.0868863804641895
8.293515933594545 660.3117697236547 1.0901998826578219
8.298743488547961 662.7974719754196 1.0913843097653455
8.303971043501377 669.4201215198399 1.09596916391508
8.309198598454794 678.8566163559068 1.1034651803580287
8.31442615340821 681.0844877935027 1.1051623260440935
8.319653708361626 685.3928012548174 1.107856199698076
8.324881263315042 684.4326617987093 1.105255873794963
8.330108818268458 688.8117647226221 1.1084383243666516
8.335336373221875 695.7522833764485 1.1132838437428205
8.34056392817529 704.9706604125879 1.1200484441366472
8.345791483128707 711.959050427042 1.1251112972801376
8.351019038082123 716.7937723249512 1.129423727891921
8.35624659303554 721.3433619293487 1.1328398715077774
8.361474147988956 725.2074805165149 1.1352822327622905
8.366701702942372 727.4011321475152 1.1362159846443163
8.371929257895788 736.2592059797543 1.1428737275406762
8.377156812849204 741.5316970959118 1.1474522446685254
8.38238436780262 748.6243383234541 1.1520111830252844
8.387611922756037 750.779810495257 1.1527485780422502
8.392839477709453 757.4915039866363 1.1563162024968987
8.398067032662869 757.2687690622769 1.1567837703153518
8.403294587616285 758.1574856713715 1.1580063121842676
8.408522142569701 753.2890790308161 1.15479916386285
8.413749697523118 742.553952797416 1.1453395515207578
8.418977252476534 730.6548218100228 1.1358459213806036
8.42420480742995 714.9313039503508 1.122575703330826
8.429432362383366 699.8879654605736 1.1105137744591371
8.434659917336782 687.5349015920781 1.1003090873813692
8.439887472290199 676.0221900949763 1.0899178534386416
8.445115027243615 665.794209096583 1.0821098345133844
8.450342582197031 651.9348919936334 1.0709936457756453
8.455570137150447 641.8074393024278 1.0633463663138647
8.460797692103863 634.3078564171501 1.057011963265001
8.46602524705728 630.2418446972273 1.0528257280011233
8.471252802010696 621.7899257537731 1.0440129982708475
8.476480356964112 611.8628396278331 1.034753942139298
8.481707911917528 606.6720493406779 1.0296697202524752
8.486935466870944 597.3842569418728 1.0223279709852413
8.49216302182436 596.1725143769306 1.0216309145339577
8.497390576777777 594.5918777798748 1.020456638985751
8.502618131731193 595.0117401842572 1.021035713151695
8.50784568668461 593.7260947923894 1.019419293053834
8.513073241638025 590.9093032835004 1.0163790888255997
8.518300796591442 583.5090578130541 1.009000518367878
8.523528351544858 579.4073989177473 1.0051592885201381
8.528755906498274 576.2647426222667 1.002802427043124
8.53398346145169 570.1791351581636 0.9981690191443297
8.539211016405106 563.9752153970685 0.9933817584413146
8.544438571358523 562.4173854134912 0.9923790583330699
8.549666126311939 560.7435136521799 0.9904619971438985
8.554893681265355 565.1765456787463 0.9934972368595415
8.560121236218771 563.0406152254459 0.9890083758673288
8.565348791172188 566.2674465415027 0.9910528177733549
8.570576346125604 571.1004151636849 0.9950718998997883
8.57580390107902 573.1268284396524 0.996160854824239
8.581031456032436 577.4602724929647 0.9999215755840198
8.586259010985852 573.9653964363071 0.9964550787807593
8.591486565939269 574.674067181954 0.997140299223958
8.596714120892685 579.0980359426235 0.9995368329394579
8.601941675846101 579.3052189486724 0.9990074766539903
8.607169230799517 576.5322670948306 0.9964840418896732
8.612396785752933 576.8336767290592 0.9974153877759573
8.61762434070635 576.1553762060831 0.9968813831800976
8.622851895659766 575.2010926115368 0.9974718684376356
8.628079450613182 580.2099995942485 1.0009389212006925
8.633307005566598 575.7821802502567 0.9955593241499384
8.638534560520014 577.2923843136394 0.9953921474060844
8.64376211547343 578.8564063651835 0.99676017283925
8.648989670426847 582.2240318155278 0.9991234049663423
8.654217225380263 588.1577615877387 1.0035574192050287
8.65944478033368 592.146937350342 1.006025492925698
8.664672335287095 595.9467491164735 1.0084930406694295
8.669899890240512 607.14422299457 1.018444920185944
8.675127445193928 617.488999598684 1.0267650605772234
8.680355000147344 628.5017235574009 1.035694816328996
8.68558255510076 636.2531974177574 1.0412412260925459
8.690810110054176 646.4908624949674 1.0493329055814158
8.696037665007593 654.6120978779666 1.0552076443420586
8.701265219961009 665.0041844790375 1.063662627568799
8.706492774914425 679.4225998074763 1.074988816244278
8.711720329867841 688.5881417502875 1.082396591994499
8.716947884821257 694.2218776683228 1.0856291650166303
8.722175439774674 697.5237692293447 1.0872411347181858
8.72740299472809 694.8042131281742 1.0832495430601135
8.732630549681506 693.2704912401773 1.0825819228943223
8.737858104634922 690.1783083697483 1.0807429095296988
8.743085659588338 689.2832870161418 1.0816028050108637
8.748313214541755 690.3820490425675 1.082525749280599
8.75354076949517 689.4650233155202 1.0815782448994329
8.758768324448587 690.4682296164945 1.0818497798579285
8.763995879402003 681.8387504150809 1.0745065676297743
8.76922343435542 670.0413947190217 1.0651035457213485
8.774450989308836 657.3490457730602 1.054613089279181
8.779678544262252 643.5466412158025 1.0428601150009027
8.784906099215668 634.2319927598473 1.0325730501613073
8.790133654169084 631.0586219747495 1.0297673581142663
8.7953612091225 624.3844177781011 1.0233700025513959
8.800588764075917 616.4037547252279 1.0169397811357808
8.805816319029333 609.9420197093154 1.0117182594046956
8.811043873982749 602.3201417795519 1.0057456864455776
8.816271428936165 594.1894773231306 0.9981758195716152
8.821498983889581 589.7531221273043 0.9944615051980215
8.826726538842998 585.2533831602985 0.9905920625230605
8.831954093796414 586.1464064900435 0.9920481670084257
8.83718164874983 583.2906528284324 0.9898838854205219
8.842409203703246 578.5575099747923 0.9854026557579657
8.847636758656662 569.5565223523496 0.9779129523554567
8.852864313610079 566.753676134155 0.9753386236545161
8.858091868563495 565.6258778248839 0.9738562202880964
8.863319423516911 565.7962781279813 0.9730397758709132
8.868546978470327 567.3778599102334 0.9737949032014153
8.873774533423743 563.0511215425116 0.9692335543152938
8.87900208837716 563.4130136802164 0.969250211113317
8.884229643330576 561.2075460643745 0.9664463487694439
8.889457198283992 565.959011825143 0.9713027087351193
8.894684753237408 567.3586561243699 0.9730771732638062
8.899912308190824 567.51852751252 0.9734622689411868
8.90513986314424 569.0927905982328 0.9741237493622068
8.910367418097657 570.482236755161 0.9740748704592105
8.915594973051073 573.0879726032329 0.9746485840794408
8.92082252800449 577.1495984802519 0.9765506114733218
8.926050082957905 576.8741792854662 0.9771518540495514
8.931277637911322 578.7841932137469 0.9783714312378035
8.936505192864738 576.590681607692 0.9768367660898829
8.941732747818154 573.9483019116658 0.9736984980028383
8.94696030277157 577.7323699268269 0.9762853341823117
8.952187857724986 581.0472207849191 0.9784734266458516
8.957415412678403 589.7636064236698 0.9848938863448633
8.962642967631819 596.2850120343297 0.9897533333802577
8.967870522585235 600.6634636889913 0.9931992058571948
8.973098077538651 602.941142466499 0.9947185360532474
8.978325632492067 604.1733376121258 0.9954154888897361
8.983553187445484 609.4482264144152 0.9993379421061757
8.9887807423989 613.6393864601504 1.0018536099358812
8.994008297352316 618.6367187963797 1.00631175018546
8.999235852305732 621.768531570807 1.010797229413814
9.004463407259149 621.7534183968083 1.0107395837649005
9.009690962212565 626.8027164665103 1.0131806169648983
9.014918517165981 634.8808429785203 1.0177247807484502
9.020146072119397 647.2433311831006 1.0271308212735641
9.025373627072813 658.8320112796598 1.0367119871799155
9.03060118202623 668.5517558691428 1.0431176098247428
9.035828736979646 682.1896101797689 1.053295242241714
9.041056291933062 694.1701123331422 1.0622447057380422
9.046283846886478 711.9161268000139 1.0761315194250383
9.051511401839894 726.0028956802471 1.0863969235603375
9.05673895679331 746.4312693049984 1.1010972339869665
9.061966511746727 770.8223561263175 1.1184141161955077
9.067194066700143 795.7820040855223 1.1357906517134364
9.07242162165356 818.9156988445062 1.150032373776356
9.077649176606975 839.4722023068299 1.1631665193843237
9.082876731560392 858.9657311949691 1.1765890548184388
9.088104286513808 873.1410599866763 1.1878739609206859
9.093331841467224 880.5394720191593 1.1928587667033768
9.09855939642064 882.7503596042435 1.1939853757278194
9.103786951374056 877.6669785897869 1.1901422317465709
9.109014506327473 873.9319609174031 1.186382700058175
9.114242061280889 869.8293462897423 1.1833305534296314
9.119469616234305 859.786870068566 1.1755777038181852
9.124697171187721 854.4321573939923 1.1716358257280308
9.129924726141137 848.7807143263458 1.166960664738698
9.135152281094554 848.7162346276372 1.1650441854243718
9.14037983604797 860.6888649956936 1.1736783706085503
9.145607391001386 882.9595366390669 1.1881170104636445
9.150834945954802 912.2156904210917 1.2079231717277126
9.156062500908218 946.9975937498784 1.231066670886714
9.161290055861635 981.697894953256 1.2633795394027598
9.16651761081505 1020.1310573125012 1.295159313406124
9.171745165768467 1054.6425254494259 1.3220552183299776
9.176972720721883 1073.9306529645391 1.3387994093276803
9.1822002756753 1077.3268037199066 1.3431493471544282
9.187427830628716 1080.2460542111617 1.3479102177031785
9.192655385582132 1070.5805969419043 1.3430829896499275
9.197882940535548 1066.2907886575479 1.3432897435299187
9.203110495488964 1058.1491816619234 1.3404546479360682
9.20833805044238 1049.6132644238724 1.338890582824382
9.213565605395797 1043.0599786399193 1.336816146397456
9.218793160349213 1030.8949465476564 1.3314494230640794
9.224020715302629 1020.4420610800244 1.3262703542971084
9.229248270256045 1010.233606411253 1.3204211691848404
9.234475825209461 1005.4527034341969 1.3190181130398828
9.239703380162878 1002.1215192290894 1.3184034789012555
9.244930935116294 1007.5189310395496 1.3228300599251572
9.25015849006971 1012.338958365618 1.3281755575098377
9.255386045023126 1018.2118521272143 1.333796978034765
9.260613599976542 1027.7017563404752 1.3413966213216484
9.265841154929959 1031.9112518626562 1.3456412352610954
9.271068709883375 1039.759654635937 1.3509329789679931
9.276296264836791 1058.3011215835688 1.3645075138682259
9.281523819790207 1078.606166614708 1.3796029589965515
9.286751374743623 1101.7932620216723 1.3958084936254798
9.29197892969704 1118.9946135356893 1.4087123651657207
9.297206484650456 1122.4783897163065 1.4102272476108573
9.302434039603872 1118.3093674375925 1.4083321148852925
9.307661594557288 1099.0280095374485 1.3982395109194141
9.312889149510704 1070.4239279390947 1.3831125530164496
9.31811670446412 1024.7981063083243 1.3537426364989018
9.323344259417537 980.564665791051 1.3256873056601997
9.328571814370953 935.0424743858413 1.2950747542501277
9.33379936932437 891.3545358983448 1.2660099230807387
9.339026924277785 850.272217306947 1.238571093709323
9.344254479231202 805.0568293313569 1.206641361761147
9.349482034184618 765.6473821937799 1.176900046251498
9.354709589138034 735.5215620946333 1.1542115074646455
9.35993714409145 717.0941847436326 1.1405882003885923
9.365164699044866 704.4047474687795 1.1314589387877756
9.370392253998283 691.3133557902695 1.1220061900086413
9.375619808951699 684.3239998876261 1.1166386930604901
9.380847363905115 677.7451404801317 1.1120909827399759
9.386074918858531 671.6961688032395 1.1087195101888185
9.391302473811947 671.4308584492032 1.1094382404568377
9.396530028765364 667.7463868750688 1.107153972334358
9.40175758371878 667.6341742786357 1.108175140619151
9.406985138672196 667.9999355113156 1.1097055577553905
9.412212693625612 668.4120722679955 1.1092051931282418
9.417440248579029 663.8436228197976 1.0934645663512854
9.422667803532445 658.9376186148728 1.0832009067649073
9.427895358485861 652.8542997396686 1.0743762661564746
9.433122913439277 650.9708529424051 1.0693319727502626
9.438350468392693 649.6738372139117 1.0664905490433831
9.44357802334611 651.7459174027387 1.066226255805257
9.448805578299526 650.9741244375273 1.0635779869479494
9.454033133252942 652.3457305166871 1.0616349122527766
9.459260688206358 654.7949168226243 1.061981820830264
9.464488243159774 658.0528073136869 1.0640651988294036
9.46971579811319 657.6867030594286 1.0621848261820273
9.474943353066607 652.2214073334127 1.056016340456055
9.480170908020023 647.7968251933627 1.0505633036476116
9.48539846297344 647.437603936078 1.049014718549199
9.490626017926855 649.0942466110804 1.0495901078016725
9.495853572880272 647.0794021860953 1.0478010530290505
9.501081127833688 648.436388847384 1.0478073034867803
9.506308682787104 649.7841481127734 1.0466061496448473
9.51153623774052 645.0999329221656 1.0412826830458157
9.516763792693936 643.6785148090115 1.0391862161608472
9.521991347647353 641.6208668768479 1.0365630181346468
9.527218902600769 647.5837058808054 1.04099515439058
9.532446457554185 651.3970989154914 1.0431567098358214
9.537674012507601 648.7741920280772 1.0395689145575933
9.542901567461017 646.1548812830633 1.0356556844551235
9.548129122414434 647.0216792453086 1.0356515313405015
9.55335667736785 648.5302755526347 1.0358877391584118
9.558584232321266 650.5027976908774 1.03685273314522
9.563811787274682 649.8316554995995 1.036075101604258
9.569039342228098 649.2138010930744 1.0354688115730777
9.574266897181515 643.3660035160731 1.0307558238386285
9.57949445213493 644.9240498121535 1.0306260814298474
9.584722007088347 646.1516154823706 1.0294206382222602
9.589949562041763 647.6309668355138 1.0294201739850946
9.59517711699518 646.7311453619744 1.0279061213886227
9.600404671948596 645.811342862972 1.0275194961724585
9.605632226902012 644.5177473809424 1.025616739681328
9.610859781855428 648.6644807235868 1.028835839996427
9.616087336808844 646.3757737143226 1.0263252252836996
9.62131489176226 646.4057233894625 1.0259355945063544
9.626542446715677 640.6518529426012 1.020164835117411
9.631770001669093 641.121787175966 1.0208309559421591
9.636997556622509 641.3991223974944 1.0200702545479903
9.642225111575925 644.3752242137688 1.0223484136761163
9.647452666529341 645.278870193397 1.0225512614211723
9.652680221482758 643.0786151293826 1.0204463179518692
9.657907776436174 643.7107421576792 1.0193791525502574
9.66313533138959 646.9522227834937 1.0210450099868877
9.668362886343006 650.2428888231506 1.0235667479174337
9.673590441296422 654.3686219780035 1.0280859847431993
9.678817996249839 656.0714415039522 1.028090411849565
9.684045551203255 650.1472107018344 1.0226593652459373
9.689273106156671 648.7479494055993 1.0209431129144808
9.694500661110087 651.0923886620682 1.0219305390319857
9.699728216063503 653.4480285227535 1.023082614381904
9.70495577101692 651.640827917608 1.0202386196624986
9.710183325970336 655.2081472083862 1.0227300644664792
9.715410880923752 659.9281795716174 1.0258518101260097
9.720638435877168 662.3980188284374 1.0265063211797034
9.725865990830584 663.9470293180993 1.0275783349618486
9.731093545784 657.8317867319342 1.0210160586688335
9.736321100737417 659.6852167077731 1.022513723472276
9.741548655690833 660.5231166109788 1.0233022744003872
9.74677621064425 664.6259860541413 1.026129291008157
9.752003765597665 667.9157404583542 1.0282620812420227
9.757231320551082 664.1326062054142 1.0248085109373992
9.762458875504498 661.1569044375234 1.0211980931805924
9.767686430457914 662.4545681660763 1.0223643829635691
9.77291398541133 665.2456796169406 1.0242376446296808
9.778141540364746 668.6363580247465 1.0254684942390269
9.783369095318163 671.3525273029461 1.0268076774775523
9.788596650271579 669.6245864180567 1.0255493604994537
9.793824205224995 669.4161698829664 1.0257138689548624
9.799051760178411 671.6559689847279 1.0267485847017708
9.804279315131827 670.7751214439857 1.0249597134113289
9.809506870085244 669.5490673837787 1.0229164790377179
9.81473442503866 673.4415462152793 1.0253617435149296
9.819961979992076 677.5436293423944 1.0277543718351008
9.825189534945492 685.560145407919 1.0336175310260198
9.830417089898909 691.1902864367091 1.0371067327523216
9.835644644852325 691.2241483713642 1.0354660672637808
9.840872199805741 693.2643617621898 1.0358886852946596
9.846099754759157 696.9400929477405 1.0384336262150062
9.851327309712573 697.8317088216498 1.038617832367508
9.85655486466599 697.2391859362698 1.0376106790987603
9.861782419619406 696.9572978743607 1.0376880476377315
9.867009974572822 700.3754076231623 1.0404479675474225
9.872237529526238 702.8032920933749 1.0419292464905805
9.877465084479654 700.6201429397885 1.0396845589907255
9.88269263943307 703.596470982882 1.0405840641973136
9.887920194386487 708.479232294051 1.0437369155822527
9.893147749339903 715.5476121633224 1.0490853495417878
9.89837530429332 720.2719361739694 1.051202467320184
9.903602859246735 722.3556080717251 1.0518232779597245
9.908830414200152 723.9518257103128 1.0524869239021775
9.914057969153568 730.8151120551861 1.0576707795145204
9.919285524106984 734.0299821124529 1.0599075710581556
9.9245130790604 737.8159719034979 1.0618066416580716
9.929740634013816 739.5541791948862 1.0625922576741884
9.934968188967233 745.9798134025783 1.0668979556626856
9.940195743920649 748.1896083074708 1.068029884672545
9.945423298874065 752.0620016204919 1.070188162201341
9.950650853827481 753.185010760849 1.0707212207666053
9.955878408780897 756.4535789236597 1.0726611603308571
9.961105963734314 759.8418180986095 1.0747968187549772
9.96633351868773 762.0187339005648 1.0763199245814161
9.971561073641146 758.1259084334254 1.0720506014569902
9.976788628594562 762.103805054872 1.073860427707262
9.982016183547978 757.8093096454149 1.0703016296541894
9.987243738501395 754.7705695018208 1.0680593723789744
9.99247129345481 747.9229121948262 1.062557552086552
9.997698848408227 740.5164109365323 1.0567285027985096
10.002926403361643 736.8108730673141 1.052756721137421
10.00815395831506 733.743235970463 1.0498885459929135
10.013381513268476 729.668745324087 1.0463066872948577
10.018609068221892 726.3063894688112 1.0425620041047896
10.023836623175308 721.2157155753488 1.0384514654518529
10.029064178128724 719.2244457836861 1.0370614036649268
10.03429173308214 718.3890734886536 1.0381294225153304
10.039519288035557 719.0936152443385 1.038727434488369
10.044746842988973 716.202094708822 1.0359119733005424
10.049974397942389 717.1578778338798 1.0357375373761404
10.055201952895805 716.1315162018052 1.034560115643506
10.060429507849221 714.6176296410429 1.033826249919607
10.065657062802638 711.8068136907028 1.032176938305814
10.070884617756054 708.2699385913194 1.0293621739994343
10.07611217270947 704.6919845677381 1.026699803396652
10.081339727662886 706.4070162088839 1.0276926736065728
10.086567282616302 702.1547936453675 1.0247183381411913
10.091794837569719 696.0871799004096 1.0192201113448824
10.097022392523135 691.1322135683467 1.0143902440944634
10.102249947476551 695.5480019107596 1.0173974069000764
10.107477502429967 701.0691931691134 1.0208147160353478
10.112705057383383 705.1735579147482 1.0234564813765765
10.1179326123368 700.5128328993281 1.0200812897122318
10.123160167290216 699.590657944302 1.0199458129848569
10.128387722243632 692.8626326003019 1.0149468425936095
10.133615277197048 689.0318816357754 1.0112223978758197
10.138842832150464 692.1941109516533 1.0118959381910866
10.14407038710388 695.2561528956552 1.0138528219058007
10.149297942057297 698.6685592342034 1.0160154624092361
10.154525497010713 696.2154443803777 1.0138672269903686
10.15975305196413 691.3319708276625 1.0102323881181063
10.164980606917545 691.6106261758728 1.0105751907464506
10.170208161870962 693.893876788977 1.0118910623044217
10.175435716824378 697.0771941467752 1.014070849337828
10.180663271777794 701.9496269806879 1.0173724285029133
10.18589082673121 704.4244989855865 1.019086676681467
10.191118381684626 698.9997602178679 1.0149691106689844
10.196345936638043 693.8973547011275 1.009854017787314
10.201573491591459 690.5639852500423 1.0067797739586484
10.206801046544875 691.6951154195029 1.0078138247161739
10.212028601498291 697.02635588939 1.0106767787980717
10.217256156451707 700.153506786309 1.0125467327451205
10.222483711405124 705.0133990554331 1.01619463649072
10.22771126635854 706.3181891539958 1.0188799581395567
10.232938821311956 703.8090700436975 1.0173902643805126
10.238166376265372 704.5175292712738 1.0169602084594183
10.243393931218788 700.9321836176481 1.0131678591001763
10.248621486172205 701.8579646068983 1.0135388625649524
10.253849041125621 703.2839291568321 1.0137016899249807
10.259076596079037 700.719737833292 1.0117842645510755
10.264304151032453 698.2139624134848 1.0097404697707975
10.26953170598587 695.815973849166 1.0075005339886756
10.274759260939286 696.604175700947 1.0076445151910387
10.279986815892702 698.6907363277132 1.0089778503437692
10.285214370846118 697.9174735108327 1.0095335002915107
10.290441925799534 696.411128428574 1.0080694031164756
10.29566948075295 693.2030663475562 1.0057019297515626
10.300897035706367 685.7418424651396 0.9984963565438849
10.306124590659783 685.3342167588673 0.997437117616243
10.3113521456132 679.1616154050739 0.9928842637039006
10.316579700566615 681.6479149647176 0.9951006313182353
10.321807255520032 679.1584174022175 0.9929095501442815
10.327034810473448 679.2208738929535 0.9931160424348193
10.332262365426864 680.4163927386263 0.9939851503161327
10.33748992038028 682.5165023933338 0.9950904562949688
10.342717475333696 678.4013907782481 0.9912169429645277
10.347945030287113 676.7305930154828 0.9884375374326115
10.353172585240529 680.8639303999234 0.9910417317133667
10.358400140193945 685.0796917540159 0.9941994719152664
10.363627695147361 687.2069785063946 0.9952134683087468
10.368855250100777 690.6844155723713 0.9976917821106202
10.374082805054194 690.0372580252584 0.9963222014416717
10.37931036000761 689.1702286041333 0.9949622569658086
10.384537914961026 689.0769594477217 0.9950629044482581
10.389765469914442 684.3413745911273 0.9910589821849439
10.394993024867858 687.3055755347862 0.993285566200547
10.400220579821275 685.326984402607 0.9919495852991264
10.40544813477469 683.2841914974624 0.9898139475818283
10.410675689728107 680.4568435583984 0.9876584895726076
10.415903244681523 676.5947987874762 0.9850612030014294
10.42113079963494 674.4447661353707 0.9837436414435996
10.426358354588356 668.0679287583896 0.979006912438134
10.431585909541772 660.5891076892797 0.973178079782257
10.436813464495188 652.3159263216666 0.9662916674549236
10.442041019448604 644.5063482191331 0.9605236744823027
10.44726857440202 636.5978664077888 0.9534061723189705
10.452496129355437 633.3644177693856 0.9499116717064102
10.457723684308853 629.3317990750337 0.9466283867076581
10.462951239262269 626.6055069098201 0.9444707802865051
10.468178794215685 622.4645260561763 0.9419385534974787
10.473406349169101 613.2446131641462 0.9352347668174226
10.478633904122518 609.8114615960811 0.9326022961227932
10.483861459075934 606.6497154869584 0.9294788359447383
10.48908901402935 602.9418091801828 0.9260149412087739
10.494316568982766 600.7467276166537 0.9232812766808653
10.499544123936182 598.0515729984204 0.920987671670005
10.504771678889599 589.912706107399 0.9146596005088523
10.509999233843015 585.757854074228 0.9117311939629553
10.515226788796431 586.7654106907861 0.9130262027311862
10.520454343749847 585.1329728088255 0.9108061578081996
10.525681898703263 585.7134551358225 0.910522049121628
10.53090945365668 585.9776309241456 0.909733530035239
10.536137008610096 586.7436042747009 0.9103308662768989
10.541364563563512 588.4880183784832 0.9116330016844487
10.546592118516928 592.0447655364692 0.9141272855443201
10.551819673470344 592.1251353426126 0.9140739915762172
10.55704722842376 590.1926796807103 0.9128595377143526
10.562274783377177 586.1761192971969 0.9096575846138227
10.567502338330593 580.432723235322 0.9052382047037122
10.57272989328401 579.1872822437023 0.9038069949442219
10.577957448237425 574.5856903345585 0.8999600089592628
10.583185003190842 575.7278353757382 0.9007999100265097
10.588412558144258 570.9792555514925 0.8964427621629218
10.593640113097674 569.5704533227484 0.895579410813637
10.59886766805109 563.3338002567095 0.8897770206100213
10.604095223004506 558.5978094291182 0.8863117575128783
10.609322777957923 553.930721588744 0.8829524653643952
10.614550332911339 550.9320508092919 0.8795765553368502
10.619777887864755 548.9713685324169 0.8773058190568678
10.625005442818171 544.0358442790038 0.8738749411844235
10.630232997771587 542.3752678987742 0.8723862085984875
10.635460552725004 540.5853557924955 0.8703222141655601
10.64068810767842 543.3978076724858 0.8719953806708848
10.645915662631836 545.0259020992236 0.8728839197390899
10.651143217585252 545.1276196609277 0.8730392143189496
10.656370772538668 548.2846964203852 0.8753807873273948
10.661598327492085 546.6257008109768 0.8739340231631956
10.666825882445501 550.5531890521299 0.8772842066540842
10.672053437398917 549.4036802902649 0.8740220339242926
10.677280992352333 554.5314169331184 0.878137662709861
10.68250854730575 555.7808338769103 0.8793716380298995
10.687736102259166 558.5155303577196 0.8817741276575845
10.692963657212582 559.4661433290257 0.8824622776986276
10.698191212165998 561.3360983571959 0.883499962550087
10.703418767119414 563.0029988869516 0.8831295939667037
10.70864632207283 565.2610915833908 0.8845326423530722
10.713873877026247 570.4486835544162 0.8877456936720751
10.719101431979663 574.0301321429145 0.8895169306865367
10.72432898693308 582.7299935941746 0.8958794186655411
10.729556541886495 589.9523304839578 0.9007307361827789
10.734784096839912 599.0900262778267 0.9082813761524147
10.740011651793328 604.0335227245092 0.9118643820074398
10.745239206746744 610.5226903964311 0.9161958182635696
10.75046676170016 616.7812821521755 0.9202063024276479
10.755694316653576 624.4765354013605 0.9252716828355622
10.760921871606993 628.2323019555329 0.9283958489182832
10.766149426560409 632.1718387396364 0.931420246036319
10.771376981513825 631.737587162266 0.9308708186818575
10.776604536467241 630.8742797078672 0.929496210461612
10.781832091420657 633.6278536769391 0.9311153401631438
10.787059646374074 632.7009170295624 0.9302646994764735
10.79228720132749 632.1961632644004 0.9293757915886659
10.797514756280906 626.2717496005197 0.9246560692809576
10.802742311234322 622.8624316043087 0.922436074637129
10.807969866187738 620.0720418800641 0.9198007749853391
10.813197421141155 619.7529127719866 0.9191234348791923
10.81842497609457 624.9864843404206 0.9232264876620659
10.823652531047987 633.7709616057351 0.9298338586490951
10.828880086001403 640.9615634727235 0.9347534307416009
10.83410764095482 650.5646075010272 0.9413536476107924
10.839335195908236 663.6371217956312 0.9503589449019804
10.844562750861652 682.4189849342961 0.9637602389122893
10.849790305815068 705.5385351203984 0.9792455806303124
10.855017860768484 728.7875984284539 0.9941963642730537
10.8602454157219 754.3425396300386 1.0112437467200586
10.865472970675317 776.856974767187 1.0254123280938068
10.870700525628733 783.832596272088 1.029345842588537
10.875928080582149 787.3816480408991 1.0317320420798097
10.881155635535565 780.1996140744736 1.0271354048279049
10.886383190488981 764.627854699218 1.0169385213192452
10.891610745442398 743.1973369680446 1.0026854592649959
10.896838300395814 719.3034285133698 0.9852911659999293
10.90206585534923 695.242931337455 0.968416404852514
10.907293410302646 675.6670688631714 0.9545498008194291
10.912520965256062 658.2934395552356 0.9419582388685546
10.917748520209479 646.8800678033874 0.9336028952477798
10.922976075162895 638.662128622586 0.9269501326507678
10.928203630116311 628.9107276291528 0.9191614226129441
10.933431185069727 619.1435191516384 0.9119328782985997
10.938658740023143 607.8613408357922 0.9030694872017742
10.94388629497656 598.2162167990085 0.8958028710003829
10.949113849929976 592.6940884188065 0.8920525838796298
10.954341404883392 585.6199115229626 0.8869005978526125
10.959568959836808 582.4482784463385 0.8850443621765813
10.964796514790224 580.1909246122318 0.8832609300955748
10.97002406974364 580.2110533693624 0.8849157311870994
10.975251624697057 576.59474897616 0.884055313598134
10.980479179650473 570.0084252701071 0.8807388715927801
10.98570673460389 563.8927559902585 0.8771794952297193
10.990934289557305 559.9698067165922 0.8752089082229164
10.996161844510722 555.9577245977277 0.8727686518192277
11.001389399464138 550.7373154437923 0.8692317713773493
11.006616954417554 546.386318411255 0.8659955020350573
11.01184450937097 544.4410828706236 0.8650026681107144
11.017072064324386 542.3167397283729 0.8639395460047067
11.022299619277803 540.4720381558529 0.8632590805035162
11.027527174231219 536.3594549011563 0.8607658038910363
11.032754729184635 535.0860658876608 0.8601441409698505
11.037982284138051 533.4125814032076 0.8589912672393575
11.043209839091467 528.8646273514062 0.8556894170790533
11.048437394044884 525.8298168417581 0.8532757370779904
11.0536649489983 524.5106930156176 0.8528086695313328
11.058892503951716 526.7885557540844 0.8544521349831952
11.064120058905132 528.8023360357971 0.8561686774778096
11.069347613858548 528.2224612220624 0.8563205726634743
11.074575168811965 523.9411598055794 0.8534897816460667
11.079802723765381 518.9280024881601 0.8501947815282374
11.085030278718797 516.4953772163499 0.8492792346742758
11.090257833672213 513.4269226426177 0.8472023673373347
11.09548538862563 512.6964443035632 0.8463431972587238
11.100712943579046 512.4287747341907 0.8461672398162532
11.105940498532462 507.4295346149232 0.8418926603748816
11.111168053485878 509.13605364182257 0.842821633441672
11.116395608439294 507.7901995387992 0.8421184883063975
11.12162316339271 504.41473107695214 0.8396543900079926
11.126850718346127 503.3475429767942 0.8390421440151844
11.132078273299543 502.9565173361369 0.8387521999403827
11.13730582825296 502.25293312008466 0.8380835791941098
11.142533383206375 500.3423348251149 0.8364044635412345
11.147760938159792 497.48432693841363 0.8338781216131667
11.152988493113208 497.05517778959177 0.8337272589468244
11.158216048066624 499.70114986904963 0.8368114472682586
11.16344360302004 500.89247261080214 0.8379820520437254
11.168671157973456 497.2308359570635 0.8351419372982148
11.173898712926873 495.1394874139264 0.8339838864595958
11.179126267880289 489.9261871663455 0.8294648709639943
11.184353822833705 491.87254702350765 0.8308763659311862
11.189581377787121 493.180506825744 0.8324014132764596
11.194808932740537 490.08103246354926 0.829625743952487
11.200036487693954 489.30669244068486 0.8292595177041192
11.20526404264737 487.67446182835 0.8286465101237519
11.210491597600786 487.07967460247806 0.8282354996939989
11.215719152554202 486.0777396175061 0.8286310600049566
11.220946707507618 488.301195587714 0.831018649906034
11.226174262461035 492.0116850811485 0.8332963515459119
11.23140181741445 493.4125575739239 0.8353638144201188
11.236629372367867 492.8021263494314 0.8342510797673736
11.241856927321283 488.9629867991699 0.8302027561722289
11.2470844822747 484.97735047952824 0.8268951904194922
11.252312037228116 486.28486207403887 0.8272899277362474
11.257539592181532 485.963594523193 0.827448208665064
11.262767147134948 487.2476037433796 0.8288467790478972
11.267994702088364 487.02763804884086 0.828331601698438
11.27322225704178 488.9743631896051 0.8304636237524664
11.278449811995197 488.7650518249582 0.8306024024992056
11.283677366948613 488.7722494330741 0.8307086227442997
11.288904921902029 490.54258610914843 0.8322793177256769
11.294132476855445 487.38087737477105 0.8286999525418612
11.299360031808861 489.0865805179858 0.830020088749698
11.304587586762278 492.90452712872343 0.8331498711526226
11.309815141715694 492.397733398711 0.8322277554513314
11.31504269666911 496.2095737172239 0.8348311895648466
11.320270251622526 497.9869114608983 0.8352411877409919
11.325497806575942 495.4475829675429 0.8326216985021104
11.330725361529359 495.1904637689575 0.8317660225606304
11.335952916482775 498.2039931689552 0.8345630589654625
11.341180471436191 497.71338994305364 0.8345329651566542
11.346408026389607 496.2981660860259 0.8338198070212157
11.351635581343023 495.0081484606937 0.8332347139710965
11.35686313629644 493.66640728193585 0.8321756845577916
11.362090691249856 492.3467934694189 0.8304631892244928
11.367318246203272 491.7966558212206 0.8300215013294628
11.372545801156688 492.2185714242811 0.8311203889315215
11.377773356110104 488.6159875601756 0.8280897887534989
11.38300091106352 484.5793868425202 0.8249902135261812
11.388228466016937 479.40255259763313 0.8201175478938824
11.393456020970353 472.8537529191846 0.8140202322510711
11.39868357592377 469.3260043793679 0.811436165685412
11.403911130877185 466.30207669113435 0.8093445798240048
11.409138685830602 464.35781401324545 0.8082954017816307
11.414366240784018 462.84737952938747 0.8073392727699485
11.419593795737434 460.0810109038951 0.804705606037957
11.42482135069085 460.992177165859 0.8054739134202996
11.430048905644266 462.17268047858136 0.8066087113242975
11.435276460597683 458.01443903602217 0.8026717833365176
11.440504015551099 453.55847266485074 0.7993012070054026
11.445731570504515 448.4973093635604 0.7948917099554182
11.450959125457931 445.0357443574762 0.7907121627798804
11.456186680411347 444.9831635639975 0.7912018758650595
11.461414235364764 444.48204656285543 0.7909180597314289
11.46664179031818 440.9331067178177 0.7881711795160368
11.471869345271596 441.1523269594038 0.7888760307262437
11.477096900225012 438.64125713282 0.7875363222043057
11.482324455178428 440.65049208788446 0.795728962955131
11.487552010131845 440.4179233424868 0.7974999319105419
11.49277956508526 441.0006444326814 0.7991715872016654
11.498007120038677 442.6527562590996 0.8016976885308562
11.503234674992093 444.21640869335357 0.8047695357118317
11.50846222994551 446.28681284862404 0.80772084738557
11.513689784898926 450.42197702504404 0.8116978978586704
11.518917339852342 452.8474881235455 0.8144568939537246
11.524144894805758 454.360072848018 0.816647133171559
11.529372449759174 452.1247126402629 0.8154246688010184
11.53460000471259 446.7833012804985 0.8119685307438999
11.539827559666007 446.3710808043114 0.8123529596025987
11.545055114619423 448.43775446519487 0.8146185948850289
11.550282669572839 448.0278181380779 0.8146318446882062
11.555510224526255 445.2189077823504 0.8121458696377511
11.560737779479672 443.09548036984796 0.8112383947715428
11.565965334433088 440.2919069469548 0.8100489210772782
11.571192889386504 437.6159123325484 0.808554317198987
11.57642044433992 436.9030127309825 0.8087994788612849
11.581647999293336 433.46867193626053 0.8069775780030191
11.586875554246753 433.3707109326076 0.8071705189123095
11.592103109200169 432.0538128433058 0.8068188317861973
11.597330664153585 429.0353396130443 0.8033747059358567
11.602558219107001 428.0461149818537 0.8027449978446329
11.607785774060417 425.43738696315074 0.8008118495587556
11.613013329013834 423.6543324647066 0.7992883900798665
11.61824088396725 419.9971853934693 0.796375892551585
11.623468438920666 416.44858422474186 0.7932611208078362
11.628695993874082 413.1888880475721 0.790276684348225
11.633923548827498 410.8451177438551 0.7884481488438547
11.639151103780915 410.61716176038635 0.7886659160879766
11.64437865873433 407.45860370766064 0.7866878939183988
11.649606213687747 406.7887313666655 0.788214592980773
11.654833768641163 401.3418334316336 0.7840106041448898
11.66006132359458 400.0740514578 0.7831234567210987
11.665288878547996 398.5543049962606 0.7819114131773168
11.670516433501412 398.29791928249153 0.7818259597785822
11.675743988454828 398.29653037462344 0.7833064828686048
11.680971543408244 398.5678240405476 0.7837754314572801
11.68619909836166 398.06090489752114 0.7844252898747414
11.691426653315077 396.06876509597333 0.7828722374030969
11.696654208268493 391.7776775602049 0.7785740000479319
11.701881763221909 388.4305102432167 0.7753716356408513
11.707109318175325 385.88444720039905 0.7728635621171478
11.712336873128741 387.39974609114154 0.7734547111706239
11.717564428082158 388.3565807050119 0.7746067374041685
11.722791983035574 389.27413780192313 0.7757380908206365
11.72801953798899 388.2104107778383 0.7746848200579544
11.733247092942406 388.90647047845255 0.7764770937350162
11.738474647895822 389.7568725744225 0.7770048013019628
11.743702202849239 388.8888532069238 0.7765218182195531
11.748929757802655 390.8691365078554 0.7804812168011261
11.754157312756071 391.20149686227467 0.781220241826329
11.759384867709487 391.5971923431958 0.7823463670768456
11.764612422662903 389.68417496171844 0.7804770371964985
11.76983997761632 388.77624399660664 0.7783772988819918
11.775067532569736 388.9289189101055 0.778742911686117
11.780295087523152 390.7248268973237 0.7800502239649004
11.785522642476568 393.12458397835144 0.782374172531817
11.790750197429984 392.058230826492 0.782067399588238
11.7959777523834 393.0350030781463 0.7823449978030097
11.801205307336817 391.9894620049067 0.7814613080986615
11.806432862290233 395.44129025418795 0.7845350780072798
11.81166041724365 397.3634635487497 0.7859435240460957
11.816887972197065 399.4263694515368 0.7870842354200543
11.822115527150482 402.8883616596197 0.7903939188080161
11.827343082103898 404.52385922862925 0.791996372919462
11.832570637057314 404.1044699656243 0.7916837369271853
11.83779819201073 404.6157132963042 0.7927856446027658
11.843025746964146 400.59754489794796 0.7889339715636707
11.848253301917563 400.23933159427304 0.7890183717411645
11.853480856870979 402.2945745569184 0.7908689506644496
11.858708411824395 403.9708457225406 0.7928421426685686
11.863935966777811 402.510152631352 0.7916254909286867
11.869163521731227 401.1406285008975 0.7912190506000255
11.874391076684644 397.5042137484122 0.787932588297403
11.87961863163806 394.3692988606154 0.7851793692058241
11.884846186591476 390.8406568021499 0.7827232542058546
11.890073741544892 387.5917608190623 0.7803511184570359
11.895301296498308 390.1583563501516 0.7830776255575956
11.900528851451725 390.7852306732143 0.7838434625735151
11.90575640640514 392.8042171834855 0.7838205166632852
11.910983961358557 391.7967211136116 0.7831827810959548
11.916211516311973 388.76631723833236 0.7798884865689234
11.92143907126539 385.3585570586969 0.7771083559642677
11.926666626218806 383.0568601387169 0.7756287731691991
11.931894181172222 381.7808866717945 0.7752558511128175
11.937121736125638 381.27955233551216 0.7760811550547068
11.942349291079054 380.5953068705015 0.776582084679614
11.94757684603247 382.1160756346022 0.7784089888718024
11.952804400985887 380.71359324936753 0.7768815079409442
11.958031955939303 380.77002645281397 0.7768042116567866
11.963259510892719 377.495128220845 0.7732171574475293
11.968487065846135 375.60471672445743 0.7717975877710201
11.973714620799552 374.1376106385616 0.7704227348090776
11.978942175752968 376.92414663148753 0.7732906616524384
11.984169730706384 379.93462419125063 0.7763482771065171
11.9893972856598 381.09055343283785 0.7776766873006142
11.994624840613216 380.7976751371283 0.7776975726422988
11.999852395566633 375.29202203539296 0.7716177958135085
12.005079950520049 373.93604123631104 0.769894792508731
12.010307505473465 374.63622676642143 0.7712220136051244
12.015535060426881 374.13888031917315 0.7715493661827031
12.020762615380297 378.67451821583757 0.7766749439503499
12.025990170333714 380.2063298366123 0.7784316196206235
12.03121772528713 381.075170545802 0.779418338213954
12.036445280240546 380.6105512240709 0.7782211382962549
12.041672835193962 378.62558934745937 0.7769253074522323
12.046900390147378 378.2405187609023 0.7769950148479349
12.052127945100795 378.8190084271233 0.7776238701704744
12.05735550005421 380.2306231774406 0.779464978058894
12.062583055007627 382.5323924904226 0.7814770208230805
12.067810609961043 388.32350152813837 0.7877430904846037
12.07303816491446 391.41238445581655 0.7906053056462372
12.078265719867876 396.4647973195652 0.7952164982464931
12.083493274821292 403.6742370753384 0.8021265041595956
12.088720829774708 412.12631583371535 0.8094883141721695
12.093948384728124 423.99850737297487 0.8207860924162439
12.09917593968154 436.70964942051563 0.8328014153781522
12.104403494634957 447.97075316018163 0.8433732362013383
12.109631049588373 463.5869616101791 0.8574251859604309
12.114858604541789 487.86998531263146 0.8792427460492793
12.120086159495205 511.19359962224473 0.9000571697446809
12.125313714448621 534.3651883068826 0.919935746621995
12.130541269402038 554.7582849958754 0.9377289403104482
12.135768824355454 573.9194365423659 0.9540956586007412
12.14099637930887 588.2399603236016 0.966022781659069
12.146223934262286 597.628807539307 0.9742775813951965
12.151451489215702 596.1566160484037 0.9731937275035691
12.156679044169119 591.0078372210569 0.9687763432498178
12.161906599122535 582.5741146864132 0.9626369282744276
12.167134154075951 570.3930089532756 0.9523842732947554
12.172361709029367 555.2189734311565 0.9400881856540348
12.177589263982783 536.282898206589 0.924971408586781
12.1828168189362 517.9447538158579 0.9087929463546588
12.188044373889616 503.93889956164685 0.8969087880061053
12.193271928843032 489.47655813440934 0.8843037726734811
12.198499483796448 476.3774871654368 0.8721020061421153
12.203727038749864 462.54110351147204 0.8606434182147236
12.20895459370328 451.7425352721557 0.8510297838209946
12.214182148656697 442.05574891269157 0.841730928336642
12.219409703610113 434.07666814174746 0.8346423093495654
12.22463725856353 422.60280975073596 0.8238973817525249
12.229864813516945 409.81357610975357 0.8131496530726943
12.235092368470362 401.26609125051516 0.8055847097236543
12.240319923423778 398.2739780352242 0.8026956213772668
12.245547478377194 394.0898161281702 0.7990317086078329
12.25077503333061 391.1130611988808 0.795674616236175
12.256002588284026 382.4357180300277 0.7872412635810677
12.261230143237443 377.08085320102583 0.7827628208871801
12.266457698190859 372.4055086323522 0.7784108000064401
12.271685253144275 370.0913256046399 0.7774171778133279
12.276912808097691 368.3659770535008 0.7765618876947038
12.282140363051107 366.8950707038737 0.7753033563826814
12.287367918004524 364.20714954246506 0.7727132870126614
12.29259547295794 359.1778796903632 0.7679566658582591
12.297823027911356 355.4460241434916 0.7637187784969524
12.303050582864772 351.2024908583431 0.7595075024046626
12.308278137818188 350.4925343872008 0.7586040087800129
12.313505692771605 352.6331944668791 0.763916964792623
12.31873324772502 352.5897787510202 0.7715631469525839
12.323960802678437 353.47308031245365 0.7775058342583093
12.329188357631853 354.11474327467005 0.7822657378210859
12.33441591258527 352.13841789561 0.7836209061100075
12.339643467538686 349.8029859819681 0.7839059463330842
12.344871022492102 344.6943479440976 0.7815181203069508
12.350098577445518 344.95309278929784 0.7834450542659519
12.355326132398934 345.29963327440487 0.7862835473427229
12.36055368735235 348.1742593167638 0.7905806611627308
12.365781242305767 350.1224690165641 0.7949645384467317
12.371008797259183 348.7996648649651 0.7954162516678477
12.376236352212599 347.90392608691917 0.796661512241373
12.381463907166015 344.31355949293936 0.7951689664213407
12.386691462119432 344.3566049115688 0.7970576470596212
12.391919017072848 341.7841767480767 0.7954544850828238
12.397146572026264 338.2171213498208 0.7924454133968866
12.40237412697968 339.2767132297063 0.7957272372661651
12.407601681933096 336.7377180525943 0.795254554239449
12.412829236886513 338.1325109809615 0.7989200843600349
12.418056791839929 338.50972129835833 0.8004978166881985
12.423284346793345 335.44107264148585 0.797210048352035
12.428511901746761 332.1762041888639 0.7946162059834664
12.433739456700177 329.8793549347062 0.7924500022986753
12.438967011653594 331.9548317955989 0.7968694610185283
12.44419456660701 332.22079288068784 0.7985562994412144
12.449422121560426 331.68483298937014 0.7989348290302819
12.454649676513842 332.09825310960184 0.8016865635342858
12.459877231467258 334.1534789426864 0.8055760702214187
12.465104786420675 332.633983696839 0.805321401972634
12.47033234137409 333.11881736832675 0.8086774229892294
12.475559896327507 332.04866536987157 0.8085671522491478
12.480787451280923 328.6656739533988 0.8060796088662745
12.48601500623434 328.0614437781597 0.8075294606533271
12.491242561187756 325.73925984426495 0.8044899461752812
12.496470116141172 325.03217846402606 0.8038346021167435
12.501697671094588 324.4542881273419 0.8026713888768283
12.506925226048004 325.16680525339586 0.8045513828213469
12.51215278100142 322.8936860249208 0.8038776938053858
12.517380335954837 320.83565142340206 0.8034712518915017
12.522607890908253 318.5681089505322 0.8019997052462481
12.527835445861669 314.8219086627366 0.7974555506593182
12.533063000815085 315.4833251879286 0.7980045020754912
12.538290555768501 311.26516173441405 0.7935381418337907
12.543518110721918 312.88513552568514 0.796690394530778
12.548745665675334 314.74195730506796 0.8004997793726116
12.55397322062875 313.079259555071 0.800219265680164
12.559200775582166 314.7438721610028 0.8035933387135592
12.564428330535582 312.03586847711784 0.7948147470073837
12.569655885488999 309.6071441379091 0.7849067842027634
12.574883440442415 310.27863481645977 0.7811786376482078
12.580110995395831 310.5975618279757 0.7791499619498771
12.585338550349247 312.72660243219036 0.7800313675090377
12.590566105302663 312.98513443827864 0.7789002074164626
12.59579366025608 313.4984046966803 0.7802003465652873
12.601021215209496 314.57044629715745 0.78140452770723
12.606248770162912 314.64193345756496 0.780255330081788
12.611476325116328 315.50921594665414 0.7788136742563755
12.616703880069744 315.6203763377704 0.7766727998051514
12.62193143502316 318.4107411074724 0.7784124221904336
12.627158989976577 320.60438752306607 0.779988026973649
12.632386544929993 320.58767237798406 0.7779478279758879
12.63761409988341 321.9368275110187 0.7778700574934365
12.642841654836825 321.2766546553598 0.775779339514199
12.648069209790242 324.2880575884057 0.778769632843536
12.653296764743658 326.012323650427 0.7807044070179433
12.658524319697074 329.272589798503 0.7853498141824099
12.66375187465049 332.8355984303778 0.7897874165606305
12.668979429603906 336.1379093931561 0.7920654276017144
12.674206984557323 341.9075150472616 0.7978680790423258
12.679434539510739 344.0939780400135 0.7989560395698794
12.684662094464155 348.04114624115164 0.8016431934628769
12.689889649417571 349.90787662203786 0.8025670952981628
12.695117204370987 353.9242723800348 0.805494741530041
12.700344759324404 360.4100032192823 0.8123314226289471
12.70557231427782 368.8146963906588 0.8208688834443864
12.710799869231236 373.729727655586 0.8263658123257555
12.716027424184652 378.8551341757626 0.8310167746761594
12.721254979138068 383.7793088941514 0.8356655143800794
12.726482534091485 393.950273536051 0.8464268956085926
12.7317100890449 407.1178589182829 0.8599205717875741
12.736937643998317 418.2249510814128 0.8709345187744499
12.742165198951733 427.91476063260325 0.8794331439720434
12.74739275390515 440.57558123538456 0.8913207886520816
12.752620308858566 452.5460390644862 0.9022544977722877
12.757847863811982 460.53564147577976 0.9097896398742068
12.763075418765398 462.29611615144125 0.911717872615463
12.768302973718814 456.76224786026626 0.9055112820313529
12.77353052867223 449.07914510260207 0.8975376969347952
12.778758083625647 440.3942774185954 0.8883707651475744
12.783985638579063 433.2404489591308 0.8809616339019035
12.789213193532479 424.42460234161433 0.8715730424426056
12.794440748485895 415.92898767304405 0.8626908895355405
12.799668303439312 409.3294277810712 0.8554333862501294
12.804895858392728 404.28029439935284 0.8498674605003667
12.810123413346144 397.16704915198886 0.8421534942224598
12.81535096829956 391.43076306850253 0.8361528894665763
12.820578523252976 388.8093611644973 0.8343744616137164
12.825806078206393 387.3959992332344 0.833271599202899
12.831033633159809 389.08662653624725 0.8347016096099499
12.836261188113225 393.5901955977166 0.8393418213905369
12.841488743066641 397.869765748406 0.8429685764986349
12.846716298020057 403.25904803647137 0.848049100188335
12.851943852973474 409.6091527118566 0.8542501528675296
12.85717140792689 416.1197712218417 0.8607527659947729
12.862398962880306 421.99863534086427 0.8663612618666952
12.867626517833722 420.0727214243657 0.8643284573873051
12.872854072787138 421.9239056597478 0.8656524553622593
12.878081627740555 427.0378059523422 0.8699200002135259
12.88330918269397 430.4980880093518 0.8729179934325342
12.888536737647387 430.90627884343587 0.872547873825999
12.893764292600803 424.0780308147547 0.8656093701666082
12.89899184755422 418.87042364805086 0.8605093872503442
12.904219402507636 413.0131593842092 0.8543244480616871
12.909446957461052 402.89862131888344 0.8448123124457143
12.914674512414468 391.8317128390016 0.8344066893045806
12.919902067367884 379.4097007267913 0.8212808311747427
12.9251296223213 368.13178601485595 0.8090801397100355
12.930357177274717 362.3665778345683 0.8016686297798764
12.935584732228133 353.96522137344743 0.7907972382775618
12.940812287181549 345.5472509284935 0.7813641738153786
12.946039842134965 338.9501721069868 0.7743575922190447
12.951267397088381 331.67057987706636 0.7665940659456163
12.956494952041798 328.602364092244 0.7647751260384459
12.961722506995214 328.1268571683254 0.7651932595555969
12.96695006194863 327.98924423490234 0.7660635327547248
12.972177616902046 328.58426876594797 0.7666491156287892
12.977405171855462 329.4147856906248 0.7662853533376323
12.982632726808879 327.6322356236791 0.7625861647705788
12.987860281762295 327.5377945183951 0.7610549251449853
12.993087836715711 326.6364639492402 0.7599293783716209
12.998315391669127 326.7792995135144 0.7603630324478552
13.003542946622543 327.02667933737393 0.761023000906703
13.00877050157596 329.2057111052407 0.7651621310620401
13.013998056529376 335.1169397328744 0.772377221371817
13.019225611482792 336.88902393752846 0.7734060594631558
13.024453166436208 338.82928904395044 0.7763020722678006
13.029680721389624 335.1990513566815 0.7712375297463486
13.03490827634304 328.792816508933 0.7630105593452825
13.040135831296457 328.38418753445205 0.7629451042670692
13.045363386249873 329.2973795107736 0.7639798510399909
13.05059094120329 334.1970711452557 0.7695861667923175
13.055818496156705 337.7247330224139 0.7744515870091965
13.061046051110122 338.430180808681 0.7758092938278603
13.066273606063538 342.60095228612687 0.7808511108219379
13.071501161016954 347.70360998798293 0.7856328397298137
13.07672871597037 352.76519185740915 0.7897439544388639
13.081956270923786 362.37032554427503 0.7991747408252938
13.087183825877203 367.6759244760216 0.805048993083017
13.092411380830619 374.98011978432345 0.8122392364718275
13.097638935784035 383.0428250723835 0.8211460889533928
13.102866490737451 381.27709386026237 0.8201243066949053
13.108094045690867 376.22613225892667 0.8144827756005791
13.113321600644284 368.8437713097745 0.8069334840752509
13.1185491555977 362.82201098069004 0.8004880229499506
13.123776710551116 362.4728018307336 0.8000911231903662
13.129004265504532 360.8369284894528 0.7994053925604285
13.134231820457948 361.32305225583497 0.8000318649501885
13.139459375411365 360.8396446854596 0.7987542744862671
13.14468693036478 361.67602664417257 0.7984234236721762
13.149914485318197 364.1032298370424 0.8003107722145871
13.155142040271613 367.41432592371905 0.8039756570470504
13.16036959522503 371.0668876194499 0.8084547008975078
13.165597150178446 372.5306011782294 0.8105597473006132
13.170824705131862 372.2607403611104 0.8108992057929628
13.176052260085278 372.4319112068642 0.8116608741039448
13.181279815038694 372.13163952465385 0.8111090752409323
13.18650736999211 372.0370583278265 0.8105355920975279
13.191734924945527 367.7489341143222 0.8061547989046205
13.196962479898943 370.8028029910356 0.8096314695120742
13.202190034852359 371.6440397064775 0.8106973839757619
13.207417589805775 372.0547235820305 0.8114832840829949
13.212645144759191 371.753872698963 0.8104136702292822
13.217872699712608 367.8907345344016 0.8061568614320438
13.223100254666024 365.2982735689536 0.8033196545729308
13.22832780961944 363.3557138500752 0.8012676554617684
13.233555364572856 358.941298318927 0.7964690885881816
13.238782919526273 354.3678569904697 0.7926710262622569
13.244010474479689 348.9920382362081 0.7872893546628483
13.249238029433105 342.24010857882485 0.7806449158890926
13.254465584386521 341.5240766285436 0.7796222951640713
13.259693139339937 341.8180868661083 0.7797509729831397
13.264920694293354 339.8945200627418 0.7780754762688975
13.27014824924677 337.2751014536348 0.7756069693023194
13.275375804200186 333.17767825626555 0.7706644319393244
13.280603359153602 331.6605896917651 0.7693398989663423
13.285830914107018 330.6477025448823 0.7680962540272587
13.291058469060435 325.22004711636157 0.7635367711730348
13.29628602401385 321.6280309156241 0.7594428472392403
13.301513578967267 316.7667153037404 0.7532477366675152
13.306741133920683 312.01473145999523 0.747613501402286
13.3119686888741 311.7247086718341 0.7465662035363501
13.317196243827516 313.14917648489086 0.7494014128297736
13.322423798780932 316.82988827995143 0.753818599007233
13.327651353734348 317.79846656464395 0.7544008911366478
13.332878908687764 315.46284295892303 0.751721313263615
13.33810646364118 314.68381500196153 0.7517940419898648
13.343334018594597 312.4522131678438 0.7489387436119858
13.348561573548013 309.87184818756214 0.7461500184933818
13.353789128501429 307.99149555919394 0.7436491498068367
13.359016683454845 301.5367510421152 0.7358053472959682
13.364244238408261 300.77879317760494 0.7360463783725891
13.369471793361678 306.05764096718116 0.7425311043926034
13.374699348315094 308.4909408433412 0.7452969101601156
13.37992690326851 309.1436255923817 0.745996297798367
13.385154458221926 308.9416356371405 0.7439280702378509
13.390382013175342 308.31273796001545 0.7427640049111647
13.395609568128759 309.93899106263086 0.7448485389249638
13.400837123082175 313.9600072371978 0.7506616345604205
13.406064678035591 314.59779702479943 0.7529611072241019
13.411292232989007 315.15150987966126 0.7533165580116481
13.416519787942423 316.453844044014 0.7540684561133099
13.42174734289584 314.97191026895064 0.7510161279442575
13.426974897849256 314.3198911729605 0.7505462141744723
13.432202452802672 317.25367299465154 0.7541811631347224
13.437430007756088 317.56648699155494 0.7546070003889146
13.442657562709504 320.68872268741467 0.7577272809809775
13.44788511766292 323.6643957172007 0.7610868637275939
13.453112672616337 322.5944001014695 0.7601462234492082
13.458340227569753 324.79177204332734 0.7618130823526982
13.46356778252317 323.6374988719894 0.7604683053958984
13.468795337476585 321.5267566604633 0.7574512751197185
13.474022892430002 322.53111890329103 0.758691914804832
13.479250447383418 326.03863855723307 0.7626442647008436
13.484478002336834 332.683650513754 0.770588845094783
13.48970555729025 333.2557623825737 0.7710067079811922
13.494933112243666 330.40053727708187 0.7673676962198465
13.500160667197083 328.20007398231786 0.7650063881141653
13.505388222150499 325.5397694303093 0.7622050676241816
13.510615777103915 325.65933394182537 0.7633466628789977
13.515843332057331 326.14350942472703 0.7649589319197849
13.521070887010747 328.748623389425 0.7668022770382057
13.526298441964164 325.62976194282686 0.7624908897669002
13.53152599691758 323.4993899634378 0.7609460709973513
13.536753551870996 318.52688679885625 0.7558073085350125
13.541981106824412 313.0871711761866 0.7508075049543362
13.547208661777828 311.2625707958106 0.7482488609132815
13.552436216731245 310.1664791734846 0.7470689234568684
13.55766377168466 308.0863352983833 0.7441218414460149
13.562891326638077 303.6875291681057 0.7384702061635531
13.568118881591493 299.190855561571 0.7330484369262318
13.57334643654491 295.4059460221375 0.7298201695980866
13.578573991498326 294.83584970579926 0.7297486766943464
13.583801546451742 296.1158138186549 0.7318800921711891
13.589029101405158 292.0058639154385 0.727056551261064
13.594256656358574 291.65355728563276 0.7263935065005321
13.59948421131199 289.34316037121624 0.7244777021454627
13.604711766265407 286.0026253447378 0.7196783691140144
13.609939321218823 282.6809287156964 0.7160164369124662
13.615166876172239 281.19591494950726 0.7140173455599065
13.620394431125655 281.5819088444001 0.7149695528199018
13.625621986079071 286.03959686411787 0.7207037101794487
13.630849541032488 285.87550754091825 0.7205384970480998
13.636077095985904 284.6504620729265 0.7203243149963348
13.64130465093932 283.5887686093957 0.7191795874534889
13.646532205892736 281.6404136775984 0.7160920015487996
13.651759760846153 280.32427825162097 0.713913629203092
13.656987315799569 282.13854622913084 0.716150737108904
13.662214870752985 283.6353244691627 0.7179153679593853
13.667442425706401 282.85913139865846 0.7180082744894256
13.672669980659817 280.6098871306996 0.7154447643987465
13.677897535613234 278.08784501949043 0.7123324676826502
13.68312509056665 279.6978442831871 0.7139387389675614
13.688352645520066 283.21422678644024 0.7184490509180013
13.693580200473482 285.0958978756004 0.7196890331018146
13.698807755426898 285.41900764348685 0.7210406224084115
13.704035310380315 286.5259642765881 0.7223586064263026
13.70926286533373 286.68851198593535 0.7227461338180907
13.714490420287147 285.63195797298425 0.7219565334716925
13.719717975240563 282.844134610849 0.7183508570172485
13.72494553019398 280.7044255723583 0.7151328566030426
13.730173085147396 279.03202802523504 0.7116528334385142
13.735400640100812 280.5330255706524 0.7123354136381495
13.740628195054228 283.3402114516124 0.71666342015959
13.745855750007644 286.2751607617398 0.7214392109492049
13.75108330496106 287.4832486357394 0.7241388752842651
13.756310859914477 285.9349600192768 0.7225058093055349
13.761538414867893 280.4746444979101 0.7164741154680324
13.766765969821309 276.99793330852975 0.7118698809395243
13.771993524774725 275.4735353092682 0.7099546609284744
13.777221079728141 273.9940706345682 0.7083013701331395
13.782448634681558 272.0424233164454 0.7058134558995781
13.787676189634974 269.1139324935778 0.702345178613937
13.79290374458839 269.79294063396725 0.7032698674299176
13.798131299541806 270.21217905290337 0.7040980305200755
13.803358854495222 269.9699173175942 0.7043374648144064
13.808586409448639 270.0748861838154 0.7035987734961415
13.813813964402055 268.7871669590587 0.7020204202038852
13.819041519355471 272.0835776199688 0.7071162884875635
13.824269074308887 274.54647383781344 0.7096443464286275
13.829496629262303 275.3488188403137 0.7118019685144811
13.83472418421572 275.33340815148205 0.7127795250028275
13.839951739169136 277.6235182784439 0.7133919820153765
13.845179294122552 278.7802346311899 0.7135151474949082
13.850406849075968 281.5169469477583 0.7160445107278318
13.855634404029384 284.03542727460285 0.7185258212119165
13.8608619589828 283.1023540743218 0.7183957103292082
13.866089513936217 283.35558676464115 0.7180114503587194
13.871317068889633 283.3180852327334 0.7177812732762879
13.87654462384305 283.5668570803569 0.7180492463475703
13.881772178796465 282.982991134909 0.7173951782533282
13.886999733749882 284.88829131101073 0.7194715344687407
13.892227288703298 289.4416157923598 0.7265514934943521
13.897454843656714 296.3741057022679 0.7348798411845227
13.90268239861013 302.36664975591333 0.7429577089195043
13.907909953563546 302.4851507925171 0.7422742423118532
13.913137508516963 302.74825977740596 0.7416330646469989
13.918365063470379 301.30021720778814 0.7395259416458123
13.923592618423795 301.7300595337827 0.7385813017950299
13.928820173377211 303.01040998662995 0.7402079728501705
13.934047728330627 302.28686740243404 0.7386937459598488
13.939275283284044 299.36216395928983 0.7343902675742308
13.94450283823746 298.37842360910696 0.7332320858867941
13.949730393190876 293.9203936061154 0.7279543105613692
13.954957948144292 293.3188260676242 0.727827724444178
13.960185503097708 292.14578011168084 0.7282844486778904
13.965413058051125 290.96582859184383 0.7276901950750893
13.97064061300454 290.7891625546846 0.7264739992413656
13.975868167957957 287.45365161044754 0.7216224445220618
13.981095722911373 284.68779010873465 0.7174153520950048
13.98632327786479 282.13522274923486 0.7141507624545996
13.991550832818206 281.1083982101696 0.7145070504625902
13.996778387771622 280.3028585109502 0.7152206765971306
14.002005942725038 276.9968060247066 0.7110243912904366
14.007233497678454 274.672803665458 0.7074613842106673
14.01246105263187 272.30222628779785 0.7038334269164259
14.017688607585287 272.80287188775435 0.7058948554195947
14.022916162538703 272.07064212576546 0.7062587735846697
14.028143717492119 273.1162594903333 0.7082807191009411
14.033371272445535 275.9539354321934 0.7103981317067192
14.038598827398951 278.6066503659744 0.7127179096235211
14.043826382352368 280.95867950121084 0.7149936394614096
14.049053937305784 282.9534581508809 0.7187703003171283
14.0542814922592 283.4463584459168 0.7197266355272682
14.059509047212616 282.21501063749713 0.7183352993468469
14.064736602166032 283.6862535813462 0.7197738901672123
14.069964157119449 284.37267307430494 0.7212513407359358
14.075191712072865 285.67134486716634 0.7234941709914807
14.080419267026281 287.4719173310867 0.7242602190097218
14.085646821979697 292.36972924008677 0.7297738829152244
14.090874376933114 295.9274504273584 0.732737656813305
14.09610193188653 300.5686672498907 0.73840965956567
14.101329486839946 306.19968211646426 0.7444216714877933
14.106557041793362 307.8394439902059 0.7459149565993463
14.111784596746778 309.43236943688476 0.7465351885216432
14.117012151700195 308.2468653720643 0.745890246125809
14.12223970665361 304.3812121946539 0.7413483725668372
14.127467261607027 299.9508071660875 0.7361339368254686
14.132694816560443 296.01178703359614 0.7312042698241673
14.13792237151386 292.22826678793353 0.726748725016343
14.143149926467276 290.4391680785328 0.7251547669630891
14.148377481420692 291.08654940186483 0.7264762212627583
14.153605036374108 288.7434878492483 0.7244746493869627
14.158832591327524 289.00882917969767 0.7245657241733259
14.16406014628094 290.1701828683024 0.7263154041240885
14.169287701234357 293.01298764887076 0.7300060404423371
14.174515256187773 293.7688630425005 0.7312297314565963
14.179742811141189 292.49731383660156 0.7296110546150189
14.184970366094605 290.7639273948275 0.7256797589919931
14.190197921048021 289.6821371942886 0.7228366141398626
14.195425476001438 287.5382948081607 0.7198108633504834
14.200653030954854 287.2885397601105 0.7199645503209811
14.20588058590827 289.4933859223091 0.7228023401261271
14.211108140861686 293.21120995123596 0.7272925892171911
14.216335695815102 296.50685007595695 0.7301424524194735
14.221563250768519 297.4529786433167 0.7317457120859818
14.226790805721935 292.8045649103257 0.7255794683969435
14.232018360675351 292.29785131632 0.7247939485471171
14.237245915628767 292.14841031166605 0.7233200304075192
14.242473470582183 292.530255541418 0.7237541825227568
14.2477010255356 295.05201223378583 0.7269084094177115
14.252928580489016 294.41251911546806 0.7251907385152285
14.258156135442432 294.305303564873 0.7251181148981412
14.263383690395848 297.4382236788343 0.7297118367013904
14.268611245349264 300.7504749223531 0.7343981141661243
14.27383880030268 300.73000702450327 0.7338246553580315
14.279066355256097 300.8010451974819 0.7323361795003255
14.284293910209513 300.52118351940203 0.7312288503373795
14.28952146516293 304.35669920842207 0.7348638959728329
14.294749020116345 308.5563460489599 0.7401149222739881
14.299976575069762 310.2262755723763 0.741856097455969
14.305204130023178 311.84417345999265 0.743443635148217
14.310431684976594 312.95985534345436 0.7449576125480706
14.31565923993001 313.25523491719235 0.7450547290401567
14.320886794883426 313.7852799691716 0.7459385517893304
14.326114349836843 317.30413086964177 0.7507850213990211
14.331341904790259 318.13386274708375 0.7514180240021017
14.336569459743675 319.8531991063791 0.7530499807377148
14.341797014697091 321.0780185504459 0.7544111785328085
14.347024569650507 322.47686045952594 0.7554202937500111
14.352252124603924 325.3333990157238 0.7596767668890062
14.35747967955734 326.37436646733227 0.7608906415746746
14.362707234510756 325.777377375964 0.7598144220356643
14.367934789464172 324.29976628545813 0.7580944270853284
14.373162344417588 325.0778064309687 0.7589058533748733
14.378389899371005 326.04063385841624 0.7609221289752427
14.38361745432442 328.3132913396122 0.7639601652520487
14.388845009277837 328.04774532988296 0.7628502985602225
14.394072564231253 327.1784994525838 0.7610245100382594
14.39930011918467 327.67602296577627 0.760903945675562
14.404527674138086 328.95029782735725 0.7613466013495565
14.409755229091502 331.79474730426335 0.76537820842081
14.414982784044918 336.5632987795612 0.7712475293736413
14.420210338998334 337.90233392855 0.7730120766229551
14.42543789395175 342.4063274343684 0.7783526067909295
14.430665448905167 344.2416204797057 0.7793599399324309
14.435893003858583 347.42650738187285 0.7833129157477183
14.441120558811999 349.6670711081424 0.7869250031028723
14.446348113765415 352.2468168069118 0.7889603535620872
14.451575668718831 355.5589179834872 0.7927524984820089
14.456803223672248 357.0681826076377 0.7941107816222883
14.462030778625664 359.5445692642886 0.7962384111986048
14.46725833357908 357.3346670606158 0.7938293805561584
14.472485888532496 360.615132357142 0.7970115375819523
14.477713443485912 365.3223113974661 0.8015448145184951
14.482940998439329 372.59733525834355 0.8094573412272054
14.488168553392745 378.86475257895717 0.8158815738614852
14.493396108346161 386.3502127877278 0.8239603938316791
14.498623663299577 393.1970653256546 0.8313098580245719
14.503851218252994 400.0206457912255 0.8379638155651143
14.50907877320641 405.52582014073243 0.843591741877849
14.514306328159826 405.8562548498372 0.8439701760897681
14.519533883113242 400.71742105087395 0.8390463316676355
14.524761438066658 393.4070296342515 0.8316282894420585
14.529988993020075 381.3562548060375 0.8190108564209004
14.53521654797349 372.05790515014564 0.8090893495810023
14.540444102926907 361.2072339106704 0.7979216672109652
14.545671657880323 352.13192941811684 0.7881643919324528
14.55089921283374 341.76932191040027 0.7768041314106728
14.556126767787156 331.01817024166326 0.7658585571593918
14.561354322740572 323.9092783842983 0.7578439272692723
14.566581877693988 318.43295561708834 0.7521664429312924
14.571809432647404 314.87644738732274 0.747479317657348
14.57703698760082 312.6187005848276 0.7451794571371649
14.582264542554237 309.623052088451 0.7417804636909107
14.587492097507653 308.12970302933815 0.7399312123250482
14.592719652461069 309.2415649278704 0.740642903516514
14.597947207414485 311.3517653466931 0.7421535133732547
14.603174762367901 314.3970923903855 0.7448361569563364
14.608402317321318 318.6566070282005 0.7494627294786836
14.613629872274734 321.77957818570604 0.7536976673427599
14.61885742722815 325.77143790394825 0.7589441054701879
14.624084982181566 328.4217481719678 0.7617377731474354
14.629312537134982 332.3232430208328 0.7660161309118255
14.634540092088399 337.81965787624733 0.7706369855745979
14.639767647041815 339.8138364147755 0.7722422603285751
14.644995201995231 338.9403526816722 0.7717528037767388
14.650222756948647 338.6703356791067 0.7709129165177145
14.655450311902063 335.59328306760045 0.7678283354745221
14.66067786685548 337.1129017517959 0.7690518814900908
14.665905421808896 336.80993141475346 0.768310899224204
14.671132976762312 338.5305781246613 0.769845191924586
14.676360531715728 339.7811506264534 0.7716983148189832
14.681588086669144 338.1374986020169 0.7699218865967348
14.68681564162256 339.58248955619945 0.7714918669153461
14.692043196575977 340.3749308689866 0.7713652227938398
14.697270751529393 340.2477546057025 0.7703267237662267
14.70249830648281 342.43803227455146 0.7729379922031085
14.707725861436225 344.1365129864565 0.7744457531403509
14.712953416389642 345.08921859579885 0.7751356879866649
14.718180971343058 345.75296468143523 0.776252061734826
14.723408526296474 346.0367406961027 0.7763163723918114
14.72863608124989 348.7909058550742 0.7794140117428753
14.733863636203306 351.200303492093 0.7820883358511213
14.739091191156723 356.10434509327007 0.7867418196336298
14.744318746110139 356.92822931627745 0.7882105193905142
14.749546301063555 358.6657547193001 0.7897081595262571
14.754773856016971 355.83948481418554 0.7871091254583287
14.760001410970387 355.3566289157764 0.7871151972005855
14.765228965923804 354.23473307730876 0.7860559704496961
14.77045652087722 352.68920979505526 0.7848079491844547
14.775684075830636 353.24783884461584 0.7850717037730082
14.780911630784052 352.4389906189071 0.7843297534400722
14.786139185737468 351.43005932098174 0.7827618089222246
14.791366740690885 350.68624768219615 0.7822064411791595
14.7965942956443 346.4892001098239 0.7775938699363327
14.801821850597717 346.99512343443337 0.7786384392562667
14.807049405551133 348.078657725229 0.77937366775394
14.81227696050455 347.8334379330278 0.779385842145549
14.817504515457966 349.25155256159314 0.7810289437187655
14.822732070411382 349.2700260027412 0.7801471229196082
14.827959625364798 352.11731669706285 0.7835275314131358
14.833187180318214 356.3222467618378 0.7877124768501715
14.83841473527163 361.92384428836044 0.7936175993355272
14.843642290225047 365.02058868002837 0.7980892938089986
14.848869845178463 366.3500527837668 0.7988299642961337
14.854097400131879 366.9845992192195 0.7998685328636814
14.859324955085295 366.6407266785563 0.7999509257168024
14.864552510038711 367.7792208802246 0.7999614500917622
14.869780064992128 368.36245660384134 0.8011479094875177
14.875007619945544 367.07339672384444 0.7993412956593426
14.88023517489896 365.03439698512466 0.7970411959358692
14.885462729852376 365.41985802174173 0.7980287092965022
14.890690284805792 365.77065222747217 0.7982665540743913
14.895917839759209 365.66962113040637 0.7985721991507228
14.901145394712625 367.6046282866244 0.8010520768627826
14.906372949666041 371.5830071555798 0.8055470747948816
14.911600504619457 369.9284757230573 0.8033994425863228
14.916828059572873 369.36438652382816 0.8026987407754139
14.92205561452629 362.7991153732956 0.7954601845929545
14.927283169479706 357.09837753120877 0.790102620133366
14.932510724433122 353.78077611388375 0.7870943297667616
14.937738279386538 349.7447446986308 0.7822542030974761
14.942965834339955 345.5310405245918 0.7773413982006042
14.94819338929337 340.9431089240613 0.7715731693483096
14.953420944246787 336.9277601171931 0.767600782688858
14.958648499200203 333.353290688446 0.7634856997106951
14.96387605415362 327.7162804394207 0.7569379398192584
14.969103609107036 321.693297530411 0.749974412126568
14.974331164060452 317.9325691932131 0.7461491289526119
14.979558719013868 319.5477817808835 0.7489609030088868
14.984786273967284 320.71701153279037 0.7511471972024341
14.9900138289207 320.052043413936 0.7508858755150455
14.995241383874117 321.60988493771805 0.7522429131179496
15.000468938827533 320.20033771675185 0.7506583113487847
15.005696493780949 317.69554149017574 0.7471646587985509
15.010924048734365 317.3103772186335 0.7469537601139621
15.016151603687781 317.9350685395666 0.7483644429684446
15.021379158641198 324.1242511673353 0.7552920894151418
15.026606713594614 325.07943251074846 0.7565346031831718
15.03183426854803 327.7491800839704 0.758680835087782
15.037061823501446 327.45583466464774 0.7578599679514432
15.042289378454862 324.9761289167049 0.7552797259290346
15.047516933408279 323.948185438745 0.7546535153379933
15.052744488361695 323.25642625692285 0.7542632060134845
15.057972043315111 324.0296084833207 0.7553792436300489
15.063199598268527 324.4861667969831 0.7557875945647351
15.068427153221943 324.4862734497435 0.7553378185418331
15.07365470817536 325.64549231094765 0.7561944726865679
15.078882263128776 325.7869114339032 0.7565192085299771
15.084109818082192 326.1969618369135 0.7572567692299673
15.089337373035608 326.5268028472456 0.7574178914068775
15.094564927989024 327.6000909000519 0.7586808291169268
15.09979248294244 325.04869688134403 0.755016340527912
15.105020037895857 324.2643240773228 0.7545290838971547
15.110247592849273 321.7366686529495 0.7512261299665347
15.11547514780269 321.24744168672333 0.7510947544316731
15.120702702756105 320.076717774264 0.7502005152008853
15.125930257709522 318.24162902150687 0.7476679732152716
15.131157812662938 312.822639163833 0.7415975925529151
15.136385367616354 310.3379477919909 0.7388999610059122
15.14161292256977 307.0171516516118 0.7350900814342958
15.146840477523186 306.4121274987089 0.7353689897123085
15.152068032476603 305.95909176914887 0.7354740225352658
15.157295587430019 302.5068367050307 0.7309999655889131
15.162523142383435 298.4198192173829 0.7261081459099824
15.167750697336851 294.56808743962705 0.7215899703110967
15.172978252290267 289.2533929071882 0.7146751819968172
15.178205807243684 282.75529080701193 0.707916186600641
15.1834333621971 275.8868843163203 0.6990007628133481
15.188660917150516 273.3154200182126 0.6972244380499691
15.193888472103932 271.4636473578765 0.6955732030227699
15.199116027057348 270.81225542378 0.6954967547381165
15.204343582010765 274.03457291216864 0.6997584698539762
15.20957113696418 276.3054974510099 0.7024808046798886
15.214798691917597 276.2773745595117 0.701578782831155
15.220026246871013 276.22809602815283 0.7009204304564786
15.22525380182443 274.1703591208658 0.6981497228891058
15.230481356777846 272.1008011625091 0.6957358772414023
15.235708911731262 270.81336215447305 0.6959085881485392
15.240936466684678 269.50673851988216 0.6947139410410786
15.246164021638094 271.1037423353293 0.6973569469453329
15.25139157659151 274.0152216486583 0.7005242341256328
15.256619131544927 274.8810127923871 0.7020099916063334
15.261846686498343 273.8870982080395 0.7010047162879429
15.267074241451759 271.97847318006507 0.6995489410260327
15.272301796405175 268.67123411260263 0.6955221839594382
15.277529351358591 269.0468393001768 0.6952446999581071
15.282756906312008 267.8280490204465 0.6928086756111671
15.287984461265424 267.5385980568184 0.692286981125794
15.29321201621884 270.415757741846 0.694777966643425
15.298439571172256 271.2095526615986 0.695787315390683
15.303667126125672 274.2959722385919 0.7003268805449953
15.308894681079089 277.33965692705937 0.7035640696965921
15.314122236032505 279.2160821739292 0.7063503767851541
15.319349790985921 281.21817389160793 0.7077266891971787
15.324577345939337 282.8987775219324 0.7090287425087541
15.329804900892753 282.7754327786265 0.709005243228506
15.33503245584617 282.4073445936863 0.7088433341646329
15.340260010799586 281.7912093907933 0.7077045273862178
15.345487565753002 283.2463276803665 0.7094918605663552
15.350715120706418 285.78148564831406 0.712264335021128
15.355942675659835 288.7840133660078 0.7163469265779271
15.36117023061325 288.7691349202176 0.7172785451207833
15.366397785566667 289.0492302016136 0.7173380227192625
15.371625340520083 290.04300020529826 0.7173400417561915
15.3768528954735 292.7380441435061 0.719862321770835
15.382080450426916 294.4344523927296 0.7214211605639679
15.387308005380332 296.8650013196345 0.725708692817551
15.392535560333748 295.2810905015466 0.7233732392583131
15.397763115287164 294.48148959562263 0.7317254726516179
15.40299067024058 293.06358435417536 0.7371840918578785
15.408218225193997 288.7439954131824 0.7361885693155663
15.413445780147413 286.68023386912074 0.7375562550828786
15.418673335100829 285.5764172497877 0.7400814420873448
15.423900890054245 286.6405281967657 0.744815418537263
15.429128445007661 290.7110126895915 0.7526807789717368
15.434355999961078 291.41932134091263 0.7558847680529656
15.439583554914494 292.4958076899708 0.7603972825106936
15.44481110986791 289.49529625549997 0.7588523931190644
15.450038664821326 289.160118905796 0.7605779929375973
15.455266219774742 287.2441440526454 0.7588852123810443
15.460493774728159 288.06306188652553 0.7626941604363129
15.465721329681575 289.23476499043124 0.7660732328983108
15.470948884634991 291.0743466288906 0.7713792236093957
15.476176439588407 293.83225252312695 0.7760836562746742
15.481403994541823 295.7266693554241 0.7813880248810526
15.48663154949524 295.60287937301524 0.7841325172845305
15.491859104448656 295.8916061084405 0.7865962218903166
15.497086659402072 295.5042170655375 0.7880077823095533
15.502314214355488 297.6549764283591 0.7922893252742689
15.507541769308904 296.891513492272 0.7929412537954987
15.51276932426232 295.9818574810989 0.7944064803183803
15.517996879215737 293.4747179434066 0.7919001887343072
15.523224434169153 288.0733664708276 0.7864087280273374
15.52845198912257 291.76860473524874 0.7917477630628844
15.533679544075985 294.56096530470444 0.7976072439241444
15.538907099029402 302.14468235982025 0.8089038059405066
15.544134653982818 307.8247922273927 0.8180009439117186
15.549362208936234 310.72339531257967 0.8237793608248719
15.55458976388965 309.45399687411435 0.8232210775857242
15.559817318843066 307.87999575454694 0.8224807786364262
15.565044873796483 305.10230703639576 0.8201030887316326
15.570272428749899 305.33543685465395 0.8214817083168964
15.575499983703315 308.0170324188419 0.8267976733340389
15.580727538656731 312.5104406743458 0.8344332915387168
15.585955093610147 313.4701376140107 0.8376841599780409
15.591182648563564 313.3235350543037 0.8389096290342438
15.59641020351698 311.1077960533968 0.8374979966600387
15.601637758470396 309.1460360362658 0.8354922468490493
15.606865313423812 307.7796726494541 0.8358678154131127
15.612092868377228 305.6495176056924 0.8356684268157112
15.617320423330645 306.4071174386444 0.8381533575077225
15.62254797828406 303.8905234799023 0.8355639103415072
15.627775533237477 302.1492728285568 0.8331394403245111
15.633003088190893 298.5395359760625 0.8294939808940924
15.63823064314431 297.53856261099514 0.8270565505184986
15.643458198097726 294.9564944016636 0.8120607286708119
15.648685753051142 294.2277435514672 0.8050819539090512
15.653913308004558 293.93032239130315 0.8005093720053871
15.659140862957974 291.2507713782854 0.79377513069455
15.66436841791139 288.7127155076429 0.7879799774669769
15.669595972864807 289.36586710471875 0.7880108382414995
15.674823527818223 288.3031646302182 0.7854503907689034
15.680051082771639 289.4035050576967 0.7854755769215521
15.685278637725055 291.858895734512 0.786679938029147
15.690506192678471 289.1443765998869 0.780846281684849
15.695733747631888 288.0350861394601 0.7769644415100638
15.700961302585304 282.3035472443813 0.766988165224734
15.70618885753872 282.94396286308114 0.7674971772901787
15.711416412492136 282.15356661250814 0.7659016447218534
15.716643967445552 282.6601187867927 0.7654841445623742
15.721871522398969 283.3074904055852 0.7656607400287493
15.727099077352385 283.9202138022822 0.7631186946825986
15.732326632305801 284.96842619667683 0.7629655115878626
15.737554187259217 285.49106772268175 0.7634402267198318
15.742781742212633 286.28952663319365 0.7645181407302212
15.74800929716605 291.9099843694272 0.7720742465546185
15.753236852119466 293.45024572074607 0.7726792549826113
15.758464407072882 295.6625725477461 0.7734294113848795
15.763691962026298 291.98745265375857 0.7678189928343696
15.768919516979715 290.52227062424953 0.7642046279076072
15.77414707193313 289.57057208209125 0.762947510215625
15.779374626886547 290.55482727074747 0.7639192633071877
15.784602181839963 291.79864976217993 0.7643313812492366
15.78982973679338 293.5589471394145 0.7661160192173271
15.795057291746796 293.1137281002485 0.7644623416319859
15.800284846700212 291.29958067767893 0.7620341878818274
15.805512401653628 291.71078094350645 0.7623646618892757
15.810739956607044 293.7114206730541 0.7645477527272437
15.81596751156046 294.4755433644833 0.7654061528803106
15.821195066513877 295.3024834516336 0.7666884904952582
15.826422621467293 297.6720512004262 0.7691509464626067
15.831650176420709 300.454861686742 0.7726164375379648
15.836877731374125 300.73043224160796 0.7712499142322536
15.842105286327541 296.3790879453548 0.7660476786511736
15.847332841280958 292.2772214262772 0.7604961220168717
15.852560396234374 288.10647502647026 0.755106304125952
15.85778795118779 286.3707767689437 0.7515246318639857
15.863015506141206 287.88609916206616 0.752290655450793
15.868243061094622 288.98427377681446 0.7527067668472935
15.873470616048039 287.04320052591663 0.7499696471092678
15.878698171001455 288.35064464180374 0.7518319288889677
15.883925725954871 283.80199345740635 0.745660795662775
15.889153280908287 286.0744680942844 0.7493274047775278
15.894380835861703 287.7324591681576 0.7501810498720707
15.89960839081512 287.6214094638496 0.7491038152023989
15.904835945768536 289.6659355350574 0.7512795500903676
15.910063500721952 291.2931977848828 0.7530938328995969
15.915291055675368 290.7856668412381 0.7524221257157425
15.920518610628784 291.2013498913165 0.7534646937364529
15.9257461655822 289.1305444324954 0.7503064142657041
15.930973720535617 288.85425308799125 0.7491452393122552
15.936201275489033 289.4791195648661 0.7501947372555127
15.94142883044245 290.9836269733878 0.7508310396741689
15.946656385395865 292.41098812831194 0.7527430499623231
15.951883940349282 292.1436963906359 0.7519895406734235
15.957111495302698 293.1564271959897 0.7540738104222393
15.962339050256114 293.2752396239652 0.7553708375226841
15.96756660520953 292.9148482235975 0.7547938952861701
15.972794160162946 293.0912579731693 0.754886769834563
15.978021715116363 293.1369066883165 0.7539404784871584
15.983249270069779 294.10472183111085 0.7545934770909758
15.988476825023195 296.76749605635666 0.7587344815583528
15.993704379976611 294.1307545471333 0.7567459603068281
15.998931934930027 293.3870239518844 0.7555947740033119
16.004159489883442 290.9034089485529 0.7526689412151076
16.009387044836856 293.26638449440577 0.7546152464046221
16.01461459979027 293.11554993066903 0.7535767338915377
16.019842154743685 291.37608511771725 0.752066278173015
16.0250697096971 290.8034729070258 0.7513280917880085
16.030297264650514 294.932766611205 0.7573528377754414
16.03552481960393 297.70775380976335 0.7602118401993735
16.040752374557343 301.6420263926128 0.763450181730285
16.045979929510757 305.2399938141276 0.7663942932593941
16.05120748446417 306.11551043534405 0.7667396453402094
16.056435039417586 307.4711902413992 0.7691617997940133
16.061662594371 307.2460859245615 0.7685916768468417
16.066890149324415 310.71643314304845 0.7718792690880396
16.07211770427783 314.2757868168869 0.7752189898305896
16.077345259231244 319.4719400458641 0.7813863251510373
16.08257281418466 321.51554424893146 0.7834175319851634
16.087800369138073 323.45454094443795 0.7848704115171469
16.093027924091487 326.32452834177656 0.7878381015072852
16.0982554790449 331.28596090344604 0.7933706789594823
16.103483033998316 336.9025458579126 0.8007425340075636
16.10871058895173 338.9581751508012 0.8035185881190845
16.113938143905145 337.1061966931995 0.8017290465785073
16.11916569885856 332.65278659442805 0.7969270888362325
16.124393253811974 332.4170390280407 0.7967148539319868
16.129620808765388 333.4100594012429 0.797844878846233
16.134848363718802 334.7347410839626 0.7995463309715402
16.140075918672217 336.2413682203736 0.800369382221738
16.14530347362563 337.26964176115024 0.8019326187378988
16.150531028579046 338.4819121126932 0.8034245030179902
16.15575858353246 342.0755405528706 0.807824552106258
16.160986138485875 336.91997621392665 0.8010061805643572
16.16621369343929 333.220716298573 0.7961610823940662
16.171441248392703 325.940145725471 0.7866740089823687
16.176668803346118 322.74272762630545 0.7826701987164072
16.181896358299532 322.1960002876014 0.7822040503212518
16.187123913252947 318.5222924483358 0.7796620281318819
16.19235146820636 313.52021438120556 0.7745351522170113
16.197579023159776 308.01179695036416 0.7681453690037675
16.20280657811319 300.8092917013338 0.7582931281321743
16.208034133066604 297.65750741904714 0.7541380962356791
16.21326168802002 293.91676609729967 0.7493838055540304
16.218489242973433 289.13490997237005 0.7434299258376096
16.223716797926848 287.11930369307174 0.7401579582624851
16.228944352880262 282.9593238621406 0.7351461361686815
16.234171907833677 278.94689443430565 0.7302052066573722
16.23939946278709 275.5706847893125 0.7265086809204371
16.244627017740505 272.82917049696175 0.7246479415692927
16.24985457269392 271.337191045065 0.722892617276335
16.255082127647334 270.2675087984319 0.7230324905597827
16.26030968260075 267.01127821112345 0.7178205811764947
16.265537237554163 266.3453455171722 0.7164586359306011
16.270764792507578 264.69067710729337 0.7123657750634107
16.275992347460992 265.5762261429617 0.7144356764528998
16.281219902414406 264.40025678550876 0.7136250810480923
16.28644745736782 262.24313489115116 0.7110948226666877
16.291675012321235 260.254507729946 0.7084178534067403
16.29690256727465 258.11594251994035 0.705333221678852
16.302130122228064 256.31726749314856 0.7030458949459873
16.30735767718148 258.7677482207612 0.7058297000387637
16.312585232134893 261.1524978204532 0.7084072561968385
16.317812787088307 265.23370209922746 0.7128998663288599
16.323040342041722 266.62183208112356 0.7156370050950308
16.328267896995136 267.2641186629638 0.7177020074005398
16.33349545194855 265.80053811242834 0.7161565768780451
16.338723006901965 264.1732566216861 0.7143473896019586
16.34395056185538 263.21510097576527 0.7107611756878492
16.349178116808794 264.82157094927237 0.7129801356666379
16.35440567176221 268.4828673425743 0.7171408820461405
16.359633226715623 274.7072169270197 0.7244395705015565
16.364860781669037 279.2857963359894 0.72939932846443
16.37008833662245 280.5464155280728 0.72824248437949
16.375315891575866 282.5014150736234 0.7295353085042788
16.38054344652928 284.6426382614264 0.7319337956852391
16.385771001482695 288.02564567981756 0.7360455309528582
16.39099855643611 294.3057369026336 0.7440695956729229
16.396226111389524 298.3957580991621 0.7487142078540291
16.401453666342938 299.78505137801636 0.750178908465423
16.406681221296353 297.8538963555626 0.747803597539055
16.411908776249767 294.1620880102867 0.742089083074916
16.41713633120318 294.9653230568952 0.7427896222590179
16.422363886156596 296.14915592592644 0.7438901841450601
16.42759144111001 296.09774846462807 0.7439166375645603
16.432818996063425 297.10192457600533 0.7459593285105814
16.43804655101684 295.16583542676443 0.7437250609057641
16.443274105970254 293.30649811106787 0.7417916986564852
16.448501660923668 289.5556001302263 0.7374513773437251
16.453729215877082 286.57494391071384 0.7318371605420964
16.458956770830497 283.0501518546299 0.7271663540126961
16.46418432578391 280.93426908386084 0.7247997831661706
16.469411880737326 279.1670282798179 0.7230848159238182
16.47463943569074 279.3209928829161 0.7245245482856733
16.479866990644155 278.3814080141923 0.7221053273166284
16.48509454559757 277.7521908345363 0.7209021512532263
16.490322100550983 280.09711728511746 0.7237960841773765
16.495549655504398 282.063231889748 0.7255832172074991
16.500777210457812 285.19915114344167 0.7289578050764872
16.506004765411227 288.32220401341584 0.7329132069829141
16.51123232036464 287.69590671855144 0.7320524060838691
16.516459875318056 285.0883349388998 0.7292462489037898
16.52168743027147 281.6170746336285 0.7253312880601178
16.526914985224884 281.2745847804849 0.724587165730706
16.5321425401783 280.6371695540935 0.7235493175897991
16.537370095131713 277.2306314557438 0.7185465158686716
16.542597650085128 271.361906360785 0.7121179532888615
16.547825205038542 267.73483620529197 0.7101184995500102
16.553052759991957 267.5653820253106 0.7108784448882858
16.55828031494537 264.8344834089152 0.7077348755056492
16.563507869898785 258.92042433451775 0.6971346472819282
16.5687354248522 256.5535128677431 0.692985125365863
16.573962979805614 252.52530383324017 0.6878630927828616
16.57919053475903 251.7176260007722 0.6870829173194388
16.584418089712443 250.02788165322147 0.6861949204488682
16.589645644665858 248.54410475415153 0.684379101803613
16.594873199619272 249.24993883820906 0.6844611521517008
16.600100754572686 246.39596066128811 0.6799362784908617
16.6053283095261 246.1246549246457 0.6793549871411123
16.610555864479515 245.66561551861318 0.6789011923683482
16.61578341943293 243.36240486448744 0.6777209932395721
16.621010974386344 245.53488421798727 0.681409629804587
16.62623852933976 247.5264350542393 0.6848981628031896
16.631466084293173 251.47432260839582 0.6889083052664006
16.636693639246587 255.86521681192949 0.6931465574431843
16.641921194200002 256.3640018542492 0.6928073974544664
16.647148749153416 257.3670856822159 0.6920233445652101
16.65237630410683 258.30536234266316 0.6939252079475193
16.657603859060245 258.1643491543259 0.6945957179460114
16.66283141401366 255.32470989071226 0.6912810253573594
16.668058968967074 251.78903852700876 0.6866293614962915
16.67328652392049 249.63839873550302 0.6823413649757788
16.678514078873903 252.01421955434645 0.6849129471849403
16.683741633827317 256.50643737215233 0.6914124259693986
16.68896918878073 258.47562575017696 0.6943527298537893
16.694196743734146 255.5510911136479 0.6912191221398865
16.69942429868756 254.97447292759693 0.6917305214408305
16.704651853640975 254.94847418759838 0.6918843154673948
16.70987940859439 254.1176075761981 0.6895889953441628
16.715106963547804 249.2697460896817 0.6821090185402624
16.720334518501218 243.94039729491058 0.6741734138233665
16.725562073454633 242.35372421376334 0.672700485468308
16.730789628408047 244.14619263524582 0.675341029691762
16.73601718336146 242.87881594756863 0.6732986894818339
16.741244738314876 243.08749952018204 0.6739152596596945
16.74647229326829 240.9379807068096 0.6698364710958667
16.751699848221705 239.40673578711332 0.667134553956766
16.75692740317512 235.78272743491624 0.6630237665236232
16.762154958128534 235.18959994543258 0.6615407495464649
16.767382513081948 232.6964452511804 0.6572916900475847
16.772610068035362 233.66915726701419 0.6593176571421959
16.777837622988777 231.10871876372815 0.6569547021061162
16.78306517794219 231.79692948851252 0.6598420147339663
16.788292732895606 233.007005707131 0.6619223377246565
16.79352028784902 234.8364585204992 0.6647870444695738
16.798747842802435 236.33425349381884 0.6640687405965735
16.80397539775585 234.74135212450292 0.6617030803996785
16.809202952709263 231.63868248459127 0.656673045604065
16.814430507662678 226.74455175165062 0.6505613273463102
16.819658062616092 222.89937645343807 0.64610147007666
16.824885617569507 222.55258577672257 0.6457699458515118
16.83011317252292 221.30818608607012 0.6443848647030489
16.835340727476336 224.24539289357568 0.6488201290301123
16.84056828242975 225.65169423088102 0.6528458841251121
16.845795837383164 229.4013259446616 0.6586726918737998
16.85102339233658 226.39566030738865 0.6541407705136223
16.856250947289993 226.40483329496294 0.653198930525341
16.861478502243408 225.1383528446291 0.6506938225166926
16.866706057196822 224.20197012530878 0.6499792623194558
16.871933612150237 223.5513367891117 0.6495300743996781
16.87716116710365 221.37672349373895 0.6472584536151195
16.882388722057065 219.40948876001488 0.6447626225683718
16.88761627701048 218.4330935866631 0.642477589844856
16.892843831963894 218.52133972307075 0.6404175802102537
16.89807138691731 220.56527134145287 0.6418340637580755
16.903298941870723 222.65903028165135 0.6458721214382238
16.908526496824138 223.04781102360087 0.6464038249229777
16.913754051777552 222.82252284713647 0.6477345158484459
16.918981606730966 221.818819799934 0.6475557915726271
16.92420916168438 219.92255318277265 0.6444682499528824
16.929436716637795 218.3050752704228 0.6427143901172927
16.93466427159121 216.80760541379615 0.6400033753144088
16.939891826544624 216.04164471688821 0.639129182922722
16.94511938149804 217.48010886554178 0.6398354650183795
16.950346936451453 218.463485666054 0.6405565506362725
16.955574491404867 219.61640881752916 0.6424893415959229
16.960802046358282 218.8132238122744 0.641986698766284
16.966029601311696 216.7593866602324 0.639010753227156
16.97125715626511 214.75099201161402 0.6358932584167589
16.976484711218525 213.0874300081266 0.6343959023060511
16.98171226617194 214.45584245891706 0.6384558604231044
16.986939821125354 212.74165372049507 0.636646757972944
16.99216737607877 213.38196556266405 0.6379351076662202
16.997394931032183 214.81425150035048 0.6379317783110513
17.002622485985597 217.86715044051863 0.6412533585269272
17.00785004093901 220.95137453004588 0.6442696526451918
17.013077595892426 223.20144589461472 0.6472834335800542
17.01830515084584 221.7385138619204 0.6440821214788549
17.023532705799255 221.75243286452206 0.6447910307108123
17.02876026075267 219.61684798477242 0.6437165035020163
17.033987815706084 220.96596586752062 0.6463574228112311
17.039215370659498 219.36177346623597 0.6442822116819393
17.044442925612913 217.95931385233163 0.640168676723441
17.049670480566327 219.63787708462215 0.6413545380331044
17.05489803551974 222.38717929772406 0.6457338640358027
17.060125590473156 226.45309491347254 0.6523474707483821
17.06535314542657 225.44642441342856 0.6523731989566725
17.070580700379985 225.69183236209977 0.6528794592214536
17.0758082553334 224.70526471893623 0.650647733072949
17.081035810286814 224.0237934975805 0.6495461333599168
17.086263365240228 225.48483951545623 0.6496815352300139
17.091490920193642 225.15878684599537 0.6483945226443545
17.096718475147057 223.15924008049765 0.6449993586402155
17.10194603010047 220.8031541680122 0.6415846597256161
17.107173585053886 219.52129522021994 0.6417434339139868
17.1124011400073 220.16953913295168 0.6404655166119608
17.117628694960715 223.95152998994155 0.6454675145689271
17.12285624991413 226.80184483476407 0.6497654761248097
17.128083804867543 226.96704738400058 0.6504590822861477
17.133311359820958 228.30770025871382 0.6527985503846614
17.138538914774372 225.91188039463404 0.6502725399427925
17.143766469727787 226.0328747718201 0.6497540209390011
17.1489940246812 226.63657245734652 0.6506957909579539
17.154221579634616 229.10495381044768 0.6530078539668052
17.15944913458803 231.7473289446559 0.6570064056576336
17.164676689541444 234.22981779630587 0.6592026605793182
17.16990424449486 236.19455923225271 0.6610985054216968
17.175131799448273 239.96965190034388 0.6660409495169508
17.180359354401688 238.63379899205566 0.6636871415238849
17.185586909355102 238.53640302251068 0.6640319475195947
17.190814464308517 238.4575574861048 0.6635224448973126
17.19604201926193 241.45339495234452 0.6675991247885579
17.201269574215345 244.69502058081292 0.6706399829167313
17.20649712916876 245.87434841175354 0.67105305963281
17.211724684122174 246.65818482432223 0.6735943745292293
17.21695223907559 245.31384080296894 0.6725189368627578
17.222179794029003 246.74162529766858 0.6739263832696645
17.227407348982418 246.4323303111787 0.6737002318991748
17.232634903935832 246.3901228315944 0.6722460758376413
17.237862458889246 246.81016922849957 0.6731472737119465
17.24309001384266 245.87002159671616 0.671437013790261
17.248317568796075 246.24065723762 0.6726531656875118
17.25354512374949 246.34431400068607 0.6739456119231759
17.258772678702904 246.27661838827368 0.673839470348749
17.26400023365632 245.48218646637477 0.6726007717066613
17.269227788609733 244.83969348822603 0.6716094817624296
17.274455343563147 243.4850907706943 0.6702198872152301
17.279682898516562 242.63731076556547 0.6690535029502981
17.284910453469976 241.77959862769634 0.6677156867583246
17.29013800842339 240.5347569836584 0.6651658724654653
17.295365563376805 241.24997408266628 0.6653595163762105
17.30059311833022 239.2765027485793 0.6625600323333071
17.305820673283634 241.3294979831638 0.6650747473329316
17.31104822823705 243.19246505364748 0.6679377701063485
17.316275783190463 241.49352134263802 0.6654814831464839
17.321503338143877 242.45809751737318 0.667369344604411
17.32673089309729 238.4333046369797 0.6623957429051195
17.331958448050706 237.84231537441187 0.6615303614179115
17.33718600300412 237.3837466613965 0.6610374684324856
17.342413557957535 237.94260346866358 0.6610660560004591
17.34764111291095 238.61732925891744 0.6619151448848417
17.352868667864364 239.46433071395023 0.664142220156774
17.358096222817778 239.00616846196382 0.6642424997973918
17.363323777771193 239.61785011028468 0.665895535860514
17.368551332724607 237.52563943595118 0.6623656762390859
17.37377888767802 237.70424556744902 0.6623041207035102
17.379006442631436 236.91565359595364 0.661270299303175
17.38423399758485 235.6257446471449 0.6590183260414244
17.389461552538265 233.5007044072665 0.6551900692891016
17.39468910749168 234.71457824826888 0.6567352118291672
17.399916662445094 233.40065548445904 0.654477872377152
17.405144217398508 235.51961578860912 0.6585807986930706
17.410371772351922 233.78390213494197 0.6556557898439185
17.415599327305337 237.82650150649386 0.6614966775173876
17.42082688225875 239.50556433684693 0.6635712432790732
17.426054437212166 239.38238074403003 0.6632932836938179
17.43128199216558 238.34974094060132 0.6626069604094048
17.436509547118995 237.40373328284628 0.6606178536420407
17.44173710207241 238.24536863219217 0.6617829506108445
17.446964657025823 239.45351459490712 0.6645537538822037
17.452192211979238 237.40857514396774 0.6615668986100832
17.457419766932652 234.51821369181238 0.6578381615080519
17.462647321886067 235.07818539549302 0.6573736199394961
17.46787487683948 236.28629996088978 0.6580650781205141
17.473102431792896 236.61275510349788 0.6595622289311012
17.47832998674631 235.56344418691623 0.6598420951133959
17.483557541699724 236.85657248399687 0.6637157431523654
17.48878509665314 237.3982854310185 0.6624684427664489
17.494012651606553 239.82593840603582 0.6651035936232645
17.499240206559968 241.25920426351658 0.6650674013011428
17.504467761513382 244.71554377716078 0.6690612037697291
17.509695316466797 247.1653130457731 0.6713088502904068
17.51492287142021 245.62594092364995 0.6688797164492737
17.520150426373625 243.9942071315748 0.6681436081127377
17.52537798132704 241.8539315148366 0.6655559738246029
17.530605536280454 241.921695556675 0.6655891123357092
17.53583309123387 243.56863442913283 0.667730618816532
17.541060646187283 241.9567842654989 0.6640265321238152
17.546288201140698 242.04564227128049 0.6641296614675075
17.551515756094112 240.93053512742998 0.6629206502788458
17.556743311047526 241.20842931602465 0.6638502140134108
17.56197086600094 243.99693021771262 0.6683883415161527
17.567198420954355 245.28081694757992 0.6701961086302418
17.57242597590777 246.66224374290113 0.6711443730963428
17.577653530861184 243.06574110443322 0.666846448880546
17.5828810858146 241.71055955141506 0.6646460304797179
17.588108640768013 242.10307283471113 0.6662006867391214
17.593336195721427 242.13357832837323 0.6647071750463607
17.598563750674842 245.19799922178987 0.6693229633124471
17.603791305628256 244.74915059472042 0.6687084182693958
17.60901886058167 245.03747292375928 0.669006592436607
17.614246415535085 246.2339143150329 0.6706732532183362
17.6194739704885 248.12230905350745 0.6729889281397459
17.624701525441914 249.6938653470577 0.67609546265988
17.62992908039533 249.30069527088085 0.6752048038095325
17.635156635348743 251.34551228885883 0.6767081835262507
17.640384190302157 250.09879990976765 0.6743480754571852
17.64561174525557 249.66881183266275 0.6739995021628735
17.650839300208986 249.3590840685738 0.6739247879330045
17.6560668551624 249.88622026763528 0.6737610878732585
17.661294410115815 249.51322377370596 0.6722303560802018
17.66652196506923 253.0017004137567 0.6767330108763902
17.671749520022644 256.4193746814699 0.6823598653829784
17.676977074976058 261.93098396877264 0.6896513100827729
17.682204629929473 267.73476647912895 0.6966747340945777
17.687432184882887 273.2380508591725 0.7033658661419735
17.6926597398363 276.4394707292387 0.7082591562109364
17.697887294789716 277.75053444019113 0.7098688426259854
17.70311484974313 276.8033831856554 0.7071362088512315
17.708342404696545 279.46648318727466 0.7094748284138938
17.71356995964996 283.62642786515903 0.7133955226523109
17.718797514603374 289.81939029149436 0.7213419834136019
17.724025069556788 295.15131379811805 0.7278407562374672
17.729252624510202 298.56474387495945 0.7319605116857264
17.734480179463617 302.5558023714668 0.7361644965423629
17.73970773441703 303.83703492678376 0.7369824959876292
17.744935289370446 303.0985648666339 0.7369488172414228
17.75016284432386 303.9809953556488 0.7369982252752866
17.755390399277275 307.7966909963983 0.7411221364790879
17.76061795423069 312.51915835079313 0.7461261394313966
17.765845509184103 315.15104336162744 0.749628386678737
17.771073064137518 316.7567557536179 0.7524289270376825
17.776300619090932 318.0195825632968 0.7546557723588398
17.781528174044347 316.8817975858915 0.7527155723970198
17.78675572899776 317.8836089520028 0.7543639857297566
17.791983283951176 317.1805406193632 0.7530857371585913
17.79721083890459 316.96394576706984 0.7526909492841801
17.802438393858004 313.53682276006595 0.7491365000656222
17.80766594881142 308.1621458887446 0.7423178622805202
17.812893503764833 303.61154991702364 0.736878712093842
17.818121058718248 299.9307743558691 0.7319179966262079
17.823348613671662 298.26615150368843 0.7302911567994937
17.828576168625077 298.66216595216304 0.7315637820246426
17.83380372357849 297.5650517662947 0.7298047670711955
17.839031278531905 299.2415592174028 0.7319402618713736
17.84425883348532 298.1098076244689 0.7301101500194025
17.849486388438734 298.24182546169993 0.7295879021716852
17.85471394339215 297.03180125125783 0.7286978941180907
17.859941498345563 294.8311978160438 0.7262090065489923
17.865169053298978 294.95324976642104 0.7263532848064528
17.870396608252392 299.5791011891957 0.7317568919608652
17.875624163205806 302.56656047571886 0.7341693636501624
17.88085171815922 306.39012894146816 0.7388300355951487
17.886079273112635 307.3275012690437 0.7406151815886513
17.89130682806605 310.96447434924386 0.7450458586957098
17.896534383019464 316.3985727157742 0.7518613299363148
17.90176193797288 322.82247328996635 0.7590847257480619
17.906989492926293 329.5388770933135 0.7669811557022047
17.912217047879707 335.23825095900696 0.7734887577747166
17.917444602833122 339.8359519438919 0.7781468274166057
17.922672157786536 343.89692547957856 0.7833490568411148
17.92789971273995 341.1549409624348 0.7798176862166468
17.933127267693365 340.878951835043 0.7788778239758858
17.93835482264678 339.8310630974832 0.7782145973742524
17.943582377600194 335.76962171534683 0.7732242441275152
17.94880993255361 329.39801258347956 0.765890567578388
17.954037487507023 319.72117373292696 0.7550976585980343
17.959265042460437 313.84803386277895 0.7476596480101413
17.96449259741385 310.73732921917394 0.7441819235797383
17.969720152367266 307.05338508877776 0.7399012531239108
17.97494770732068 303.1999159960131 0.7350219877383664
17.980175262274095 298.29609071320533 0.729912950523705
17.98540281722751 292.82916345053866 0.7239928155577854
17.990630372180924 289.46078325055447 0.7211923184220753
17.995857927134338 284.36343290157015 0.7165152642166285
18.001085482087753 281.59773722336473 0.7124064718596977
18.006313037041167 279.76048203951575 0.7100697329225318
18.01154059199458 278.81673058552843 0.7079447162362885
18.016768146947996 280.02160218099937 0.7097639759121791
18.02199570190141 279.50331573916026 0.7092705859748415
18.027223256854825 277.2892242453071 0.7062802925889375
18.03245081180824 271.00600220808093 0.6985272105737784
18.037678366761654 268.16485689990196 0.6945761297256071
18.042905921715068 269.2177773590573 0.6956784247039127
18.048133476668482 273.3642514797968 0.7013818890605075
18.053361031621897 276.43351209874567 0.7053582205822291
18.05858858657531 276.3611648746473 0.7060649620434585
18.063816141528726 274.54822504447736 0.7043706451843514
18.06904369648214 274.15835283337407 0.7038597656961669
18.074271251435555 276.726869076773 0.7068451925726692
18.07949880638897 278.2035971377622 0.707494092428562
18.084726361342383 281.86817843929987 0.710581168347123
18.089953916295798 281.79062599987054 0.7097121704573761
18.095181471249212 280.7437121777491 0.7092871744860233
18.100409026202627 282.2078644365602 0.7116917323493598
18.10563658115604 284.5790896532486 0.7144005304755053
18.110864136109456 286.5753127805239 0.7159891085361595
18.11609169106287 292.0350287623465 0.7229240232499776
18.121319246016284 297.78558005363533 0.7298985759625755
18.1265468009697 301.2089829910452 0.7330365949646338
18.131774355923113 304.9495431781159 0.737627614162938
18.137001910876528 309.19451305423166 0.7421545602610605
18.142229465829942 320.4350528764634 0.7553318499597763
18.147457020783357 332.149943603744 0.7689952087160683
18.15268457573677 344.1942124034142 0.7821201962799191
18.157912130690185 354.87604736102037 0.7942012061371085
18.1631396856436 363.8248645352323 0.8034196110516442
18.168367240597014 373.73409703580984 0.8138137669916605
18.17359479555043 382.39974875631253 0.8230766255795099
18.178822350503843 388.95497052347804 0.8298109201436127
18.184049905457258 389.4585523361545 0.8306364377741668
18.189277460410672 389.8809781255426 0.8309520233777652
18.194505015364086 388.1542450386272 0.8293094104512235
18.1997325703175 385.1606865873555 0.8264116337064382
18.204960125270915 383.8743021624759 0.8250420209553125
18.21018768022433 381.8179086256249 0.8222926335445764
18.215415235177744 379.7955576995018 0.8201296415151169
18.22064279013116 379.1656600834387 0.819550589436985
18.225870345084573 377.3642767754066 0.8174939395141626
18.231097900037987 377.82733705599287 0.8177964744531455
18.236325454991402 384.143388450979 0.8242554256350053
18.241553009944816 388.2655450894298 0.828682073168204
18.24678056489823 391.2701438599775 0.8315872598647063
18.252008119851645 389.83008008528606 0.8303000779362255
18.25723567480506 385.81402466888494 0.8259021986678515
18.262463229758474 380.222328471594 0.8202643895522117
18.26769078471189 371.8629336858677 0.8115680267406189
18.272918339665303 362.87419657850626 0.8017947170525874
18.278145894618717 351.1785049071071 0.7893259572508354
18.28337344957213 340.0805933693568 0.7779481363828536
18.288601004525546 334.46375424685715 0.7717737294257268
18.29382855947896 330.15660488027964 0.766903411150661
18.299056114432375 323.4942242726133 0.7590607836263341
18.30428366938579 315.11597411493324 0.7496152419104525
18.309511224339204 309.67870765472816 0.7434753785953627
18.314738779292618 303.15909296718763 0.7349698349081091
18.319966334246033 298.3184201743098 0.7284549283984028
18.325193889199447 291.8721496017906 0.7203982263046766
18.33042144415286 286.89645942302127 0.7147615481032283
18.335648999106276 285.2889605537565 0.7135007841648208
18.34087655405969 284.78145811414964 0.7132967963994057
18.346104109013105 283.0624238894234 0.7115364408106999
18.35133166396652 284.3437176014167 0.7132280698195673
18.356559218919934 284.029285930243 0.7125352428272201
18.361786773873348 285.84525770948306 0.7149785793105317
18.367014328826762 287.11249139969726 0.7162504514070327
18.372241883780177 286.48642621927877 0.7153364357609582
18.37746943873359 290.1209426537158 0.7194961356480726
18.382696993687006 293.5548655963959 0.7235039521057226
18.38792454864042 303.33646635672744 0.7380260167063151
18.393152103593835 312.86418559681107 0.7616909013185802
18.39837965854725 321.01380251064177 0.777957938713466
18.403607213500663 328.68982226032506 0.7925168865257561
18.408834768454078 333.7077300048446 0.8019043154530516
18.414062323407492 342.28245446961273 0.8164646235154651
18.419289878360907 348.0104689140466 0.8272546574355811
18.42451743331432 353.5155527859625 0.8371253844821298
18.429744988267736 353.18241845177727 0.8406321892975608
18.43497254322115 347.60879291300364 0.8367555044461175
18.440200098174564 341.6392688471092 0.832659366535028
18.44542765312798 336.914270396779 0.8307168960918898
18.450655208081393 334.9977289724995 0.8306462670627561
18.455882763034808 331.9096061379232 0.830518915755891
18.461110317988222 327.98199693734364 0.8281818187509915
18.466337872941637 326.4423180836124 0.8281005869947878
18.47156542789505 325.26067698097967 0.828712320613608
18.476792982848465 320.0110262876105 0.8241144204219356
18.48202053780188 315.9875132934856 0.8227654398765144
18.487248092755294 313.52609874137363 0.8227188406275668
18.49247564770871 310.65882762776715 0.8207494704466611
18.497703202662123 311.9944693739507 0.8255441100380916
18.502930757615538 310.0366361598772 0.8240263545329963
18.508158312568952 307.1535229980653 0.822838807445411
18.513385867522366 304.3736636717338 0.8225385914205549
18.51861342247578 304.52687873241325 0.8243227359806414
18.523840977429195 303.16565608764483 0.826553450957934
18.52906853238261 304.77606098219167 0.8308961207240694
18.534296087336024 300.55227613402616 0.8267635980919694
18.53952364228944 297.8153829032929 0.8252564545838145
18.544751197242853 295.89261980674974 0.8233549093832532
18.549978752196267 296.2799283378273 0.825170980591904
18.555206307149682 293.6562444388756 0.82313694510974
18.560433862103096 291.87272936488375 0.8225149493050327
18.56566141705651 289.9636014255355 0.8228684592291989
18.570888972009925 291.8105394343754 0.8277064376528243
18.57611652696334 292.8595139835649 0.830919716624211
18.581344081916754 291.7990332109921 0.8313781765904515
18.58657163687017 292.90738782047913 0.8331852219800266
18.591799191823583 294.8259527364878 0.838892803651528
18.597026746776997 300.6943968363979 0.8486047811611399
18.60225430173041 305.6702217996439 0.8574164435771825
18.607481856683826 305.93875078599257 0.8599259648011238
18.61270941163724 307.15964210236285 0.8621432462487033
18.617936966590655 306.6307190712975 0.8635840997878685
18.62316452154407 309.5828287634673 0.8671007889692495
18.628392076497484 314.0634013815347 0.8567710256973851
18.633619631450898 318.416441223675 0.853484993760271
18.638847186404313 324.4409074870098 0.8546035478207458
18.644074741357727 327.33118293823054 0.8532122253280268
18.64930229631114 324.31524696158675 0.8458447555964678
18.654529851264556 325.4114660410787 0.8427775820155826
18.65975740621797 330.2107463913734 0.8468137740926007
18.664984961171385 336.0746929108723 0.8507856574154415
18.6702125161248 341.27849855476006 0.8536526909534586
18.675440071078214 343.92639174105636 0.8549073901144811
18.680667626031628 347.71185199720423 0.8565974318108819
18.685895180985042 348.77853972486287 0.8557245003743439
18.691122735938457 345.6778359352932 0.8502638339534884
18.69635029089187 346.10316183098286 0.8480136136938696
18.701577845845286 345.93188223816674 0.8463545406893616
18.7068054007987 346.2668434434668 0.8454167934915302
18.712032955752115 346.9117032577439 0.8448371240741815
18.71726051070553 343.96119946901536 0.8404336114555653
18.722488065658943 346.8426091776938 0.8423362048564411
18.727715620612358 343.67790376585646 0.837352293626109
18.732943175565772 342.81356120231334 0.8349125372342738
18.738170730519187 340.21515661856336 0.8304257145990676
18.7433982854726 338.79950980617 0.8279522418776574
18.748625840426016 339.67754103648076 0.8278517191731607
18.75385339537943 342.6976436040385 0.8301914634540108
18.759080950332844 344.80482825954783 0.8315478665227856
18.76430850528626 346.76748205488656 0.8321912440678625
18.769536060239673 347.8265104859868 0.8324638338633296
18.774763615193088 345.8705726343694 0.8280945603370241
18.779991170146502 346.2760262227556 0.8268029923174588
18.785218725099917 342.9876678808285 0.8218963270052085
18.79044628005333 341.7214155248795 0.8195796575617001
18.795673835006745 337.27330784780025 0.8133414635953198
18.80090138996016 333.50178603984074 0.8085061538619798
18.806128944913574 328.9015516896077 0.8021977438140359
18.81135649986699 324.9859451619577 0.7965307465677904
18.816584054820403 324.02364487093325 0.7953224421730227
18.821811609773818 321.22941890904093 0.7912506241314139
18.827039164727232 318.35640113974335 0.7881416336573439
18.832266719680646 312.96223833084855 0.7806891078511659
18.83749427463406 308.4399632462989 0.7749939520213416
18.842721829587475 305.89074620605527 0.771940539536859
18.84794938454089 303.28048676441773 0.7685623082228981
18.853176939494304 301.9059815718177 0.7684477816282816
18.85840449444772 299.35425816861624 0.7640507071243006
18.863632049401133 298.7015067689229 0.7631137709833167
18.868859604354547 298.49829882720894 0.7619913279083663
18.87408715930796 298.62566913365663 0.7619318199603361
18.879314714261376 296.716139711512 0.7585825126617539
18.88454226921479 293.0516325234878 0.7539946083139332
18.889769824168205 290.51820411151596 0.7493795960155863
18.89499737912162 289.2044216928845 0.7475130632453891
18.900224934075034 288.58618270739726 0.7451052505564854
18.90545248902845 287.00545212726644 0.7429203689952049
18.910680043981863 284.77937267466376 0.7396800046490721
18.915907598935277 287.7431378546945 0.7435417165445553
18.92113515388869 290.57613130350904 0.7483242406777013
18.926362708842106 292.49263663112464 0.7512632166297538
18.93159026379552 293.40588430350005 0.7518531911280695
18.936817818748935 293.02366645010693 0.7506261285634304
18.94204537370235 292.6518009927037 0.7489336579567429
18.947272928655764 293.3121700571754 0.7499568022416272
18.952500483609178 294.0501016063563 0.7512998330576457
18.957728038562593 293.59396966427846 0.7516172257899558
18.962955593516007 291.9781555685861 0.748449471410416
18.96818314846942 288.2716220429275 0.7426682162593662
18.973410703422836 287.0747702764207 0.7400335381979746
18.97863825837625 288.70784781958633 0.741113193178015
18.983865813329665 289.9232722360946 0.7422510195905155
18.98909336828308 287.9887935551923 0.7392219678822793
18.994320923236494 288.2304023347671 0.7395906021405946
18.999548478189908 289.5561763928543 0.7420756332014992
19.004776033143322 288.1347238024458 0.7401595285473753
19.010003588096737 288.5783129597516 0.7408363262948663
19.01523114305015 286.56640361468015 0.7376894511369431
19.020458698003566 282.4708968952978 0.7332201777067892
19.02568625295698 281.6229881584714 0.7333316437363475
19.030913807910395 280.1556157260324 0.731040720731078
19.03614136286381 283.23916305704745 0.7347176136133536
19.041368917817223 282.80375526523824 0.7316941015504622
19.046596472770638 283.7647596252692 0.7320745839442006
19.051824027724052 279.3264035510309 0.7258512682672775
19.057051582677467 277.9506350445872 0.7244621672125477
19.06227913763088 274.02553900211734 0.7194268566643912
19.067506692584296 271.69391445525156 0.7159361137913484
19.07273424753771 270.9464315481714 0.7140889659416981
19.077961802491124 273.2869754381029 0.7169075027480599
19.08318935744454 278.153467984926 0.7227128199320871
19.088416912397953 279.70714353515586 0.724734755193697
19.093644467351368 279.3291700697109 0.7254929397245785
19.098872022304782 276.5822123310641 0.7229082091396438
19.104099577258197 275.0802040886081 0.7214780986205114
19.10932713221161 272.291820188542 0.7172495563599716
19.114554687165025 270.3188413850541 0.714245635978512
19.11978224211844 267.17730401343715 0.7094703597808278
19.125009797071854 265.24740328532243 0.7063931496817468
19.13023735202527 266.95587439431705 0.7087311976642995
19.135464906978683 267.21438810193877 0.7099177532050703
19.140692461932098 266.0612386635967 0.7082250690837729
19.145920016885512 267.0269003376823 0.7087405205851365
19.151147571838926 267.73711280893264 0.7083162559694673
19.15637512679234 272.1802005491656 0.7131000285036391
19.161602681745755 270.30509349076664 0.7109401092252383
19.16683023669917 267.3225373765298 0.7072326913028595
19.172057791652584 263.18483621368415 0.7023282479008746
19.177285346606 265.15931413871783 0.7052685955859699
19.182512901559413 268.759159326549 0.708806956167009
19.187740456512827 272.37131951534303 0.7139530222155189
19.19296801146624 272.3944914731153 0.7137025731048935
19.198195566419656 270.88516274288094 0.7121213208191692
19.20342312137307 269.9074906169062 0.7112236040291942
19.208650676326485 267.281110871052 0.7069855380209059
19.2138782312799 266.8191001043314 0.7058196312036954
19.219105786233314 266.9679415740194 0.7062660416081158
19.22433334118673 266.45037507760264 0.7060418420099274
19.229560896140143 267.10436689170535 0.708091634261001
19.234788451093557 270.48504077645435 0.7123283389336386
19.24001600604697 268.3491081922874 0.708599582988716
19.245243561000386 271.5083070892659 0.7112392104852964
19.2504711159538 271.6267697309588 0.7103058648126098
19.255698670907215 275.0159033970253 0.71497145853087
19.26092622586063 274.2351567325114 0.7140235948895065
19.266153780814044 271.9241073175321 0.7114202760344898
19.271381335767458 270.0259426809859 0.7101137302885592
19.276608890720873 271.616932953645 0.7128820901942511
19.281836445674287 275.54440214650214 0.7182877727138979
19.2870640006277 281.2854042207042 0.7249872788828303
19.292291555581116 283.70749258456533 0.726380588821686
19.29751911053453 282.1900471547238 0.7236455826721001
19.302746665487945 281.50860564012913 0.7212680558038015
19.30797422044136 285.303165274397 0.7253086392263542
19.313201775394774 289.6230769883542 0.730702364012991
19.318429330348188 293.6602643369877 0.7360180688837887
19.323656885301602 296.0690284959083 0.7395173665748711
19.328884440255017 300.2132890983232 0.7438998618670578
19.33411199520843 304.05506519608804 0.7485891343988835
19.339339550161846 303.77233006962376 0.7485143991904384
19.34456710511526 302.4490969758107 0.7462710806420024
19.349794660068675 303.72098440715223 0.7482577920761614
19.35502221502209 307.7595784103736 0.7525048331670092
19.360249769975503 310.31440434678564 0.7549983670153712
19.365477324928918 312.07699841420913 0.7565223821469541
19.370704879882332 312.96254283459047 0.7567425135314573
19.375932434835747 316.80606233673075 0.7616393921559901
19.38115998978916 318.80311907067863 0.764247469912689
19.386387544742576 319.3699512397971 0.764274854108641
19.39161509969599 322.4755126558815 0.7681449346192006
19.396842654649404 321.83659878825284 0.7673600135364659
19.40207020960282 325.13638967745646 0.7710988993744186
19.407297764556233 325.57982416300194 0.7718946478958015
19.412525319509648 327.1090032419999 0.7731723250233625
19.417752874463062 327.86018465369557 0.7744746269084234
19.422980429416477 326.56470119884676 0.773212552437552
19.42820798436989 323.8102935180989 0.7688602712562161
19.433435539323305 323.2260261835037 0.7684647008170123
19.43866309427672 323.72784393176636 0.7688395726841248
19.443890649230134 322.9760173395613 0.7681277799775874
19.44911820418355 321.2418409695241 0.7664339142244045
19.454345759136963 322.90950913219547 0.7675569888103916
19.459573314090377 323.5471762494727 0.7678228200762058
19.464800869043792 325.31392135918475 0.7691041732436253
19.470028423997206 326.1606424864189 0.7699760357911546
19.47525597895062 326.2590718166172 0.7713420420223087
19.480483533904035 325.7104004267403 0.77113534673418
19.48571108885745 323.93382439521963 0.7699902497927762
19.490938643810864 326.180748576941 0.771909950546654
19.49616619876428 330.5635345263472 0.7759723320388232
19.501393753717693 334.1510304691999 0.780009147568456
19.506621308671107 335.3568652599997 0.7816042243157001
19.51184886362452 336.4223633703026 0.7831619270390103
19.517076418577936 335.0799153116461 0.7816210725332403
19.52230397353135 333.9034006569027 0.7793939659867387
19.527531528484765 333.27460091499415 0.7787882873393401
19.53275908343818 334.8610727093069 0.7803624734108412
19.537986638391594 337.50118955755096 0.7827790322641246
19.54321419334501 336.6605364015981 0.7814843342173292
19.548441748298423 337.1209062771461 0.7819602169833977
19.553669303251837 337.0057239190229 0.7816484592383242
19.55889685820525 340.03071966048697 0.7849769748105658
19.564124413158666 343.1835015106625 0.7885532456982719
19.56935196811208 346.3359765393341 0.7921546331339728
19.574579523065495 350.65345265136506 0.796827064138299
19.57980707801891 352.9495262651012 0.7996879824409735
19.585034632972324 355.08536105674756 0.8022466878247655
19.590262187925738 355.4062317410362 0.8033154250892814
19.595489742879153 355.73785508117516 0.8038642077951599
19.600717297832567 357.0451647292355 0.8052387776465112
19.60594485278598 361.336404441476 0.8095037026284184
19.611172407739396 363.3468625313702 0.8112725335752906
19.61639996269281 367.86401710815556 0.8159198503217951
19.621627517646225 371.4306357947967 0.8196707975021684
19.62685507259964 373.9189681549294 0.8224308600808617
19.632082627553054 375.8840320487512 0.8245804911625847
19.637310182506468 376.5524376821597 0.8248569236500958
19.642537737459882 378.71104940742663 0.8274431692808265
19.647765292413297 381.0743343541113 0.8295200843465216
19.65299284736671 385.2758306719623 0.8345057331202896
19.658220402320126 385.38737792037176 0.8341925583610624
19.66344795727354 387.66051149831173 0.8367306755579396
19.668675512226955 387.3676455984121 0.8361313621007802
19.67390306718037 385.9035312554519 0.8346688384672504
19.679130622133783 385.3310450980417 0.8340170106115798
19.684358177087198 387.1200889682704 0.8360389558656447
19.689585732040612 390.84201641841634 0.8397110722546707
19.694813286994027 393.5540940024871 0.8421834850058827
19.70004084194744 392.8793573339285 0.8412002032703793
19.705268396900856 390.13941092924455 0.8381484104179765
19.71049595185427 388.83979959056387 0.8372615648113095
19.715723506807684 385.79114059998614 0.8335718028806278
19.7209510617611 387.1036188022749 0.8350489375621405
19.726178616714513 382.5204523245976 0.8296550644071711
19.731406171667928 380.586389878804 0.8275878981422702
19.736633726621342 372.61901010082715 0.8192737746952665
19.741861281574757 369.7497784857461 0.8158211416476463
19.74708883652817 364.29033734321104 0.8098626379054102
19.752316391481585 362.2127973761859 0.807776579088134
19.757543946435 359.80166915128456 0.8047189266238373
19.762771501388414 355.619725608128 0.8009072573614554
19.76799905634183 352.7233590293284 0.7978226167750733
19.773226611295243 349.85201104879314 0.7947476747287187
19.778454166248657 349.48484812806066 0.7941504061456743
19.783681721202072 347.47293221864123 0.7910169752535195
19.788909276155486 348.58951009632074 0.7921015663752837
19.7941368311089 349.8619365843969 0.7932303474944932
19.799364386062315 348.69558403905074 0.7919196453704522
19.80459194101573 344.890675206369 0.7882473113128007
19.809819495969144 342.82154477471346 0.7866137675937506
19.81504705092256 340.08516819343737 0.7839103517342114
19.820274605875973 339.10596456520955 0.7827629294302811
19.825502160829387 337.4578588981369 0.779970016365535
19.8307297157828 334.96976635608763 0.776982072895062
19.835957270736216 334.1773679602343 0.7757315460960826
19.84118482568963 332.31925472930374 0.7732205471396815
19.846412380643045 333.213076736518 0.7754662181754984
19.85163993559646 332.8864157022359 0.7746466124973461
19.856867490549874 332.65106213904846 0.7747493866821298
19.86209504550329 334.58728664284786 0.7766890334012051
19.867322600456703 335.5300203914016 0.7775154050077141
19.872550155410117 337.9195723365862 0.7799775383662929
19.87777771036353 335.932772156189 0.7770804390115671
19.883005265316946 333.63892441207497 0.7742237869943979
19.88823282027036 330.31709594371773 0.7709823746246447
19.893460375223775 327.4434919609664 0.7677021787621375
19.89868793017719 326.62898617766916 0.7668495434924808
19.903915485130604 326.61541693730726 0.7669333157249517
19.909143040084018 324.62555946486134 0.7640936059064752
19.914370595037433 322.31772483121415 0.7620361208380062
19.919598149990847 319.59547539514693 0.7582411163205925
19.92482570494426 319.7195413838338 0.7588880789463751
19.930053259897676 320.3587530501668 0.7591965968056832
19.93528081485109 321.4339854492868 0.7597234523225767
19.940508369804505 317.90271687710083 0.7554749923060836
19.94573592475792 316.4326038505746 0.7532609852939363
19.950963479711334 315.74841943499814 0.7526479698964303
19.956191034664748 317.97808739132375 0.755558223450315
19.961418589618162 319.37640046866903 0.7568425361916384
19.966646144571577 318.50248478832447 0.7564102256797658
19.97187369952499 318.8434091158863 0.7567850153795163
19.977101254478406 321.19617872237626 0.7592484710823302
19.98232880943182 321.71564705814114 0.7598547579396709
19.987556364385235 323.35889649919636 0.7614657866799398
19.99278391933865 324.451325804375 0.763621215674473
19.998011474292063 325.80992217684405 0.7652426067235426
20.003239029245478 330.11634624954695 0.7700626424528456
20.008466584198892 331.1870611111419 0.7709297200026606
20.013694139152307 336.8394275427183 0.7771378082097486
20.01892169410572 341.7345628367378 0.7825381517286046
20.024149249059136 349.447432896589 0.7906491768993452
20.02937680401255 354.9779401244569 0.7965853739986826
20.034604358965964 359.3714914441157 0.8017290827852351
20.03983191391938 362.8195696781555 0.8057348609113841
20.045059468872793 362.3865369265529 0.8053159714943536
20.050287023826208 360.9079824177404 0.8040486773593883
20.055514578779622 354.71448345839025 0.7968633314720931
20.060742133733036 349.2060264355757 0.7915513040880736
20.06596968868645 342.63854474833045 0.7837788739320095
20.071197243639865 336.91401390403433 0.7771549683836568
20.07642479859328 332.8938699021084 0.771838482902313
20.081652353546694 330.3782493019891 0.7688536373107483
20.08687990850011 327.98603154881937 0.7661491269373883
20.092107463453523 326.2226822301955 0.7638603395659103
20.097335018406937 325.07096103793475 0.7625006847857994
20.102562573360352 326.28539105948505 0.7638970620668973
20.107790128313766 327.87662633924106 0.7659623732924148
20.11301768326718 328.10612449345206 0.7664130854621762
20.118245238220595 326.96981092528927 0.7650701283816495
20.12347279317401 326.43071630752354 0.7644165448592203
20.128700348127424 327.6579590909386 0.7662661931280056
20.13392790308084 329.7956309503436 0.7687608766367556
20.139155458034253 331.35206727804984 0.7709435537266098
20.144383012987667 331.9787872792846 0.7709787517281493
20.14961056794108 334.9680638800719 0.7741275454015886
20.154838122894496 336.19668641328883 0.7753693784294734
20.16006567784791 335.21607093277356 0.7745618457181354
20.165293232801325 331.682822936945 0.7704515425602397
20.17052078775474 328.53346851821465 0.7672950476355893
20.175748342708154 326.3532495993258 0.7643871498707305
20.18097589766157 328.8099218590808 0.7667954098514711
20.186203452614983 329.3580614738004 0.7677775365365394
20.191431007568397 323.4535713620187 0.760734859522613
20.19665856252181 318.7227087032113 0.7559589588726875
20.201886117475226 313.8890627898639 0.7502095458222555
20.20711367242864 309.23333062199083 0.7446586187562084
20.212341227382055 305.46525136228723 0.7398178312974075
20.21756878233547 302.00928708183636 0.7361258553672948
20.222796337288884 298.93159998133626 0.7324545001763964
20.228023892242298 297.218277533929 0.7307536036176265
20.233251447195713 295.1545248195303 0.7275298258674181
20.238479002149127 294.01382135489143 0.7272243979588852
20.24370655710254 293.5218498481469 0.72645438614306
20.248934112055956 293.3950661945288 0.7264270414153029
20.25416166700937 294.6710184963052 0.7280258199577029
20.259389221962785 297.3512060156167 0.7303643624008263
20.2646167769162 298.88671901470775 0.7323211537735798
20.269844331869614 296.9146351561223 0.7309269270130389
20.275071886823028 296.23367659512326 0.7304769745840237
20.280299441776442 291.2621161758688 0.7243840423275486
20.285526996729857 291.00409809772793 0.7240830245465568
20.29075455168327 289.21103857137297 0.7211178577236482
20.295982106636686 291.28262533132767 0.7238678363142381
20.3012096615901 294.5312375841654 0.7274699364870472
20.306437216543515 295.35411235849 0.7294878097985571
20.31166477149693 297.8914391016391 0.7321076359412875
20.316892326450343 295.89093040636624 0.7288340927123772
20.322119881403758 291.7019989811535 0.7232414627099721
20.327347436357172 288.2377725144846 0.7180697917618756
20.332574991310587 288.05960468451684 0.7178765248173414
20.337802546264 288.7184091534783 0.7184343699129049
20.343030101217416 292.03028812514555 0.7227249192119036
20.34825765617083 293.8413543831861 0.7251858896492136
20.353485211124244 292.502023847573 0.7235330044011362
20.35871276607766 290.7059152744317 0.721078784596389
20.363940321031073 290.0909175430678 0.7214421507291235
20.369167875984488 290.41426770894924 0.7212895549978751
20.374395430937902 294.6569754291248 0.7269609546197823
20.379622985891316 294.9826503793523 0.726966738928366
20.38485054084473 294.08814066399253 0.7251189690465162
20.390078095798145 293.0990102963071 0.7243170487116175
20.39530565075156 293.36017697827293 0.7239616582706001
20.400533205704974 292.5953728200264 0.7236186407240159
20.40576076065839 293.16708342638947 0.724788590183907
20.410988315611803 291.0566406225385 0.7218238923004455
20.416215870565217 292.6146131970769 0.7241308670287131
20.421443425518632 290.9606508879755 0.722098485571565
20.426670980472046 290.3604334599168 0.7223583033489334
20.43189853542546 289.2332936236014 0.7213256495686413
20.437126090378875 291.1284165446509 0.7228190153774491
20.44235364533229 288.91261160222774 0.7194264737732192
20.447581200285704 287.3563728224488 0.7171647731982387
20.45280875523912 284.93120021973505 0.7138244200614199
20.458036310192533 286.4875836836174 0.7167916602993579
20.463263865145947 288.75895701690166 0.7186112061365197
20.46849142009936 289.1823266278442 0.7194476771087402
20.473718975052776 288.59309206444345 0.7185682692055757
20.47894653000619 290.65021226674986 0.7207123509142757
20.484174084959605 291.4518050169481 0.7216184644429996
20.48940163991302 292.99363239002844 0.7223117157761886
20.494629194866434 290.05357276294626 0.719272807336461
20.49985674981985 290.1983121428386 0.7198050523786379
20.505084304773263 288.8057743950411 0.7177638004120086
20.510311859726677 289.6731398881015 0.7187294348233635
20.51553941468009 291.1596228906506 0.7212066769298676
20.520766969633506 289.6719994890385 0.7200986586080772
20.52599452458692 288.80910150353577 0.7199363810109282
20.531222079540335 287.2584081622687 0.7162272604240821
20.53644963449375 286.2628380258323 0.7151554462129764
20.541677189447164 284.55534275236874 0.7133077514006076
20.546904744400578 284.50987380975675 0.7130064622767348
20.552132299353993 285.5498177050086 0.7141014201154053
20.557359854307407 288.81190528805104 0.7176810437815999
20.56258740926082 290.6356758932693 0.7213328917998745
20.567814964214236 289.1343761196228 0.7206305459153451
20.57304251916765 285.34883534666875 0.7158779866000299
20.578270074121065 285.417454491362 0.7160278870538814
20.58349762907448 284.84733191656534 0.7141452823300317
20.588725184027894 285.2039844968719 0.714476316903734
20.593952738981308 287.15067472213093 0.7166370749994982
20.599180293934722 286.263246827481 0.7146172550510352
20.604407848888137 285.0216856719642 0.7135936178776332
20.60963540384155 285.1138001003214 0.7133811948697049
20.614862958794966 283.6457165502909 0.7127126731505388
20.62009051374838 286.84384651971516 0.7172501995814029
20.625318068701795 290.27721710167225 0.7210755129545435
20.63054562365521 291.61702178048586 0.7220360206752305
20.635773178608623 289.78960368472104 0.7185836873321009
20.641000733562038 288.7093195605967 0.7166779413730496
20.646228288515452 287.9480459946803 0.7167401375986848
20.651455843468867 286.02559821092586 0.7147583532729666
20.65668339842228 284.79151479645134 0.7135837556933411
20.661910953375695 285.889534986259 0.7143768179404021
20.66713850832911 288.48248990619345 0.7169984448447575
20.672366063282524 290.29575377506825 0.7213732817819609
20.67759361823594 289.0928564331572 0.7206801071439329
20.682821173189353 286.390021462518 0.7171157302345428
20.688048728142768 283.9720066566583 0.7130734162610806
20.693276283096182 286.1467087856867 0.7136891744503541
20.698503838049596 287.8192731118522 0.7165286386655448
20.70373139300301 288.97345329167604 0.7175232060600646
20.708958947956425 292.00649823659063 0.7223088708108633
20.71418650290984 293.0314775201917 0.7239172148107662
20.719414057863254 295.9493958254114 0.7269810704916767
20.72464161281667 294.9506569781254 0.7247300517197001
20.729869167770083 292.1841578591723 0.7204623030709288
20.735096722723497 290.44642877317114 0.717536187182256
20.740324277676912 289.6550878107051 0.7171867063357752
20.745551832630326 288.76078428181256 0.7171103541591377
20.75077938758374 289.22736121770254 0.7196587618454687
20.756006942537155 289.40226739415556 0.7197900447622044
20.76123449749057 291.56261143838475 0.7219149973196776
20.766462052443984 289.9121723042107 0.7190117537691163
20.7716896073974 292.3961396988952 0.7211729859084706
20.776917162350813 296.28822274822875 0.7258455703886452
20.782144717304227 300.28392825644346 0.7308555096384681
20.78737227225764 298.63287365202314 0.7288527495694721
20.792599827211056 296.5507437556466 0.7265789731580857
20.79782738216447 296.2562252110458 0.7260622243095524
20.803054937117885 297.27263846233285 0.7265897844794045
20.8082824920713 299.26234947438303 0.7283414872363538
20.813510047024714 302.55733333401685 0.731581753073389
20.81873760197813 305.98838730677136 0.7357514022121839
20.823965156931543 308.63219621618146 0.7383638528987165
20.829192711884957 312.39593069063443 0.7423661438449789
20.83442026683837 312.16160156105445 0.7421705400529687
20.839647821791786 313.1913235446917 0.7433694503339665
20.8448753767452 312.60336609574205 0.7436895014677499
20.850102931698615 312.60467843856355 0.7432697161242506
20.85533048665203 312.6836583693097 0.7439557832234861
20.860558041605444 308.9307883294011 0.7399865854980135
20.865785596558858 310.10966459257 0.7423255797111961
20.871013151512273 307.907835019016 0.7400976938477863
20.876240706465687 308.0646008734301 0.7404916627032344
20.8814682614191 307.3577124523548 0.7391895073188594
20.886695816372516 306.470044171476 0.7376510043028285
20.89192337132593 307.26255205575006 0.7373447329634124
20.897150926279345 306.55116711952303 0.7358124006053057
20.90237848123276 304.1660512372108 0.733031304520105
20.907606036186174 298.9953354491137 0.7273570996457511
20.912833591139588 298.0840468489682 0.7270145923700083
20.918061146093002 296.4762799508351 0.7251960561877314
20.923288701046417 297.34948909634386 0.7256347060564983
20.92851625599983 298.31949822361867 0.7262896410826944
20.933743810953246 296.32821451033743 0.7246110653147764
20.93897136590666 294.1762547768874 0.7217399928275547
20.944198920860075 288.28855035182596 0.7149015386877157
20.94942647581349 288.21927595509976 0.714039213801068
20.954654030766903 289.43972106267097 0.7152251778059762
20.959881585720318 293.73805554121594 0.7201616932942002
20.965109140673732 297.8507390513636 0.7254393768421185
20.970336695627147 297.33290244229795 0.7252858079503863
20.97556425058056 295.06233546438386 0.7229939347307648
20.980791805533975 291.8798953892121 0.7195936485017648
20.98601936048739 288.5235532942143 0.7158766293418994
20.991246915440804 287.3096766363402 0.7140633772711842
20.99647447039422 282.0535092463329 0.7067991337279402
21.001702025347633 280.5930526210239 0.7051553788461918
21.006929580301048 281.49930542857567 0.706153041067781
21.012157135254462 282.3611927804379 0.7071561277827657
21.017384690207876 281.450093423159 0.7056517961989847
21.02261224516129 278.62508067374097 0.7027977468854306
21.027839800114705 278.81656884527587 0.7049624178312779
21.03306735506812 278.5033806783887 0.7042985870860748
21.038294910021534 279.04515083605946 0.7053420378321311
21.04352246497495 277.5648526313928 0.7020915939586709
21.048750019928363 274.2895890723387 0.6978867278307452
21.053977574881777 275.85297742353384 0.6997606335619309
21.059205129835192 276.7799407087437 0.7014013563721566
21.064432684788606 279.59605161186016 0.7050257985915843
21.06966023974202 278.568463995424 0.7032624583381476
21.074887794695435 276.00191033028506 0.6992356931396716
21.08011534964885 272.5275221319617 0.6949585221042083
21.085342904602264 270.1294159070974 0.6920106243249129
21.09057045955568 271.3814652554563 0.69334974290296
21.095798014509093 269.88237083869217 0.6915309865662258
21.101025569462507 273.94794488704247 0.696282750303813
21.10625312441592 275.4094614029184 0.6979116002293057
21.111480679369336 274.9517548413001 0.6967145076682449
21.11670823432275 274.4287079500552 0.6954061357198601
21.121935789276165 273.0916672950395 0.6941434511927072
21.12716334422958 277.4887772183184 0.699512779989313
21.132390899182994 278.01447424905393 0.6991343936758944
21.13761845413641 277.92112496884624 0.6996560420199248
21.142846009089823 275.915083023377 0.697747173027258
21.148073564043237 273.69027936619267 0.6950714550666321
21.15330111899665 274.903676228873 0.6954166846192925
21.158528673950066 275.3450055981847 0.6947156783259854
21.16375622890348 275.1489614487262 0.6938665620044534
21.168983783856895 274.2135688663178 0.6930698335009375
21.17421133881031 273.05959043730763 0.6921610184669675
21.179438893763724 270.87458152158536 0.6889147737113304
21.184666448717138 268.7637237712809 0.6867276774789778
21.189894003670553 266.53844142864443 0.6836956119835012
21.195121558623967 267.5886222699358 0.6846727553463308
21.20034911357738 272.1448052498475 0.6903261950123227
21.205576668530796 270.52712203861506 0.6872005759240953
21.21080422348421 268.8555919542208 0.685932125092899
21.216031778437625 267.1322648296831 0.6836371088830577
21.22125933339104 267.8832731073661 0.6844959966234128
21.226486888344454 267.57675066994045 0.6835842647484041
21.231714443297868 267.45088657106436 0.6823192619982514
21.236941998251282 269.1377692945259 0.6842459498783523
21.242169553204697 268.4007261581112 0.6834050100668466
21.24739710815811 269.1379075347155 0.684988948636995
21.252624663111526 265.9056731684123 0.6803346089842826
21.25785221806494 268.85961590275804 0.683836958480739
21.263079773018355 268.95755234325253 0.6837628997809085
21.26830732797177 270.9976012943719 0.6854044315731962
21.273534882925183 268.4118237449562 0.6807723890753907
21.278762437878598 266.17409117110225 0.6778108440136132
21.283989992832012 265.88204327828237 0.6856140158860019
21.289217547785427 267.6895888913754 0.6994270698776802
21.29444510273884 267.46384656139185 0.7067701703914747
21.299672657692255 262.5167591864903 0.7049988180307536
21.30490021264567 264.46852954080043 0.7114201995642476
21.310127767599084 266.22636685307896 0.716332209244615
21.3153553225525 267.95239842667263 0.7218006536658181
21.320582877505913 268.73414117017614 0.726936747843608
21.325810432459328 266.6732950803029 0.7272553683781641
21.331037987412742 266.7272014971077 0.7306550284857569
21.336265542366156 265.5711971704442 0.7318675160584739
21.34149309731957 265.0436755061711 0.7345606747658816
21.346720652272985 262.731735476898 0.7337497902542924
21.3519482072264 262.640754403157 0.735353956184333
21.357175762179814 262.6460996876167 0.7378941455097741
21.36240331713323 264.4238390288282 0.7426274347886145
21.367630872086643 264.2454819161665 0.7460009256580525
21.372858427040057 263.59861181932115 0.7479170937048095
21.378085981993472 263.78689371909775 0.7498767824141941
21.383313536946886 261.3407399696047 0.7485271161370872
21.3885410919003 259.822945139684 0.7486289015841359
21.393768646853715 259.0032688715519 0.7497539231882031
21.39899620180713 260.80869830565507 0.7548931189007586
21.404223756760544 264.06062146098446 0.760893493157105
21.40945131171396 268.45580929037305 0.7693083435313721
21.414678866667373 271.19042173194754 0.7740698587918728
21.419906421620787 270.6017717936696 0.774604954375026
21.4251339765742 267.6845635112247 0.773387220229393
21.430361531527616 262.5769817137357 0.7679818153621006
21.43558908648103 261.9886789186861 0.7681539163493291
21.440816641434445 260.1969123553168 0.7657905328355179
21.44604419638786 259.60335243317786 0.7649241033118679
21.451271751341274 259.3755920797965 0.7659477672551397
21.45649930629469 261.5633530919798 0.7708901718479688
21.461726861248103 268.6592998928225 0.7848039336862919
21.466954416201517 271.10136142346136 0.7916205564544911
21.47218197115493 272.9234904548267 0.7982573549953159
21.477409526108346 271.1335719684946 0.7973290964041537
21.48263708106176 267.98401388161597 0.793392596778395
21.487864636015175 266.4967920192238 0.7911417956446152
21.49309219096859 266.8762674970153 0.7928856586189198
21.498319745922004 267.82142089608055 0.7957576374072183
21.503547300875418 268.7986276095709 0.7994740807796973
21.508774855828833 272.5756155041372 0.8037010139230335
21.514002410782247 272.7446482225525 0.787860324169443
21.51922996573566 273.404235053521 0.7793017498605739
21.524457520689076 271.6199717194385 0.7690896575392819
21.52968507564249 269.2847577710612 0.7604342001392811
21.534912630595905 268.24916946564576 0.754772373905399
21.54014018554932 268.45215302562985 0.7524731243712859
21.545367740502734 271.89004818728955 0.7538905452736995
21.550595295456148 271.9335991229662 0.7517542388939865
21.555822850409562 271.85417549379366 0.7501307376680405
21.561050405362977 272.42900011379004 0.7505991049986321
21.56627796031639 274.93878638084806 0.7525730984863639
21.571505515269806 279.33488412017226 0.756377827295285
21.57673307022322 279.7138440324686 0.7549470231941312
21.581960625176634 280.2898039135567 0.7546062886533891
21.58718818013005 279.7185226070313 0.7531944491136264
21.592415735083463 279.6916646910643 0.751603543797183
21.597643290036878 280.480953983999 0.7500066091917369
21.602870844990292 279.8868619188574 0.7484653145221185
21.608098399943707 281.16451553497734 0.7485768938398798
21.61332595489712 282.4143252428941 0.7486248853754084
21.618553509850535 283.57266901938226 0.7474505120793064
21.62378106480395 282.63391345140496 0.7452677408630445
21.629008619757364 283.74818186114555 0.7465266622422547
21.63423617471078 283.2882709489661 0.7456078322493137
21.639463729664193 283.53766957603176 0.7449790836509744
21.644691284617608 283.352894863245 0.7433828977850774
21.649918839571022 281.8663984529121 0.7394778448506506
21.655146394524436 283.4465508672829 0.7410657011449301
21.66037394947785 282.9897216746537 0.7394478405722079
21.665601504431265 285.2584243558273 0.7425675515163355
21.67082905938468 286.9140383365182 0.7436830141352104
21.676056614338094 289.90406140806647 0.7473694998104011
21.68128416929151 290.84885901928635 0.7482899021416168
21.686511724244923 292.1016433596874 0.7509940156830605
21.691739279198337 292.5057520179431 0.7508039681083506
21.696966834151752 293.3751377027818 0.7508435073392234
21.702194389105166 291.26719472884815 0.7470866262458351
21.70742194405858 289.79447187864963 0.744719650872576
21.712649499011995 288.0494312375392 0.7416314441993807
21.71787705396541 289.51117303374076 0.7426157513824091
21.723104608918824 293.1673577201542 0.7474868387738692
21.72833216387224 297.0677241111609 0.7526371906197624
21.733559718825653 295.0488112798809 0.7498264735431772
21.738787273779067 295.33943378925125 0.74814938262245
21.74401482873248 295.60657322811363 0.7483360115664234
21.749242383685896 298.9191188906281 0.7531918828866828
21.75446993863931 302.7331677840856 0.7585817821166516
21.759697493592725 304.84392805530126 0.7606820262687738
21.76492504854614 305.7047384857749 0.7598517845513023
21.770152603499554 304.0862594788975 0.7576224392248038
21.77538015845297 301.14068026914464 0.7540029926556385
21.780607713406383 304.92277040357897 0.7583845587413774
21.785835268359797 309.51118326920266 0.7633966405906514
21.79106282331321 314.9072539813371 0.7686272517167205
21.796290378266626 315.869986848178 0.7691630544295313
21.80151793322004 319.01844896418106 0.7734985463012926
21.806745488173455 321.5021993218834 0.7770117334298537
21.81197304312687 321.11543466977804 0.7767333100180687
21.817200598080284 321.24641757237083 0.776103502539086
21.822428153033698 324.9614973670972 0.7794789100454602
21.827655707987113 330.3809765032995 0.78557908882048
21.832883262940527 334.86782300134655 0.7911846933663895
21.83811081789394 334.1468620200518 0.7907445231987437
21.843338372847356 332.4690459692554 0.7889335128745247
21.84856592780077 330.83541215241866 0.7876268727261306
21.853793482754185 330.45206539346265 0.7873845140053327
21.8590210377076 330.8087618892166 0.7867997577353001
21.864248592661014 330.5185355441738 0.7853472692329354
21.869476147614428 327.03640113214004 0.7805020118460416
21.874703702567842 324.7494976860903 0.7784757327663492
21.879931257521257 322.23313369417997 0.7757432823599154
21.88515881247467 321.0957323799139 0.7739257104076432
21.890386367428086 319.9107570586526 0.7722153574766638
21.8956139223815 317.82970918653285 0.7694199674243484
21.900841477334914 314.00288414960124 0.7642062568004264
21.90606903228833 312.75816476697844 0.7623990097191965
21.911296587241743 312.89831802452454 0.7621081321848229
21.916524142195158 313.52730900218614 0.763065109895325
21.921751697148572 310.77510401707286 0.7600745013431337
21.926979252101987 309.810455703749 0.7581902803598416
21.9322068070554 309.33715667040394 0.7579643456015536
21.937434362008815 312.55645769198713 0.7618137100303716
21.94266191696223 313.8668380247115 0.7628044099488043
21.947889471915644 312.6548784828102 0.761270727071484
21.95311702686906 309.7385058693555 0.7565845494368487
21.958344581822473 308.279539106668 0.7544830606907729
21.963572136775888 309.0512035098947 0.7550461644770868
21.968799691729302 309.9772991666784 0.7563210968214333
21.974027246682716 313.7573505357076 0.760859583048109
21.97925480163613 313.9341851087758 0.7604525551979955
21.984482356589545 310.1992819965818 0.7551306508335903
21.98970991154296 309.3662742331673 0.7545296979328847
21.994937466496374 309.75302203402157 0.7549725583289945
22.00016502144979 309.99480689638705 0.7561399245000038
22.005392576403203 309.4594030678433 0.7547226613488108
22.010620131356617 311.0214140519501 0.7564564346305079
22.015847686310032 314.56998093927825 0.7600618308461567
22.021075241263446 317.0302458095454 0.7627220102520456
22.02630279621686 317.47207536097807 0.7632263514673241
22.031530351170275 318.7947143667313 0.7648672932472345
22.03675790612369 319.5326685160505 0.7664010701960897
22.041985461077104 319.85411403780483 0.7669081952946928
22.04721301603052 323.2899728309968 0.7701154765098046
22.052440570983933 327.65615444272106 0.7749471456570265
22.057668125937347 330.28497595576493 0.777832135681302
22.06289568089076 330.4052253421657 0.7779157112916154
22.068123235844176 328.09305638962076 0.7748944921490913
22.07335079079759 326.2476405915313 0.7721656086910388
22.078578345751005 325.94434024679845 0.7713211675131347
22.08380590070442 326.3232004965036 0.7708332131431811
22.089033455657834 325.39795657455363 0.7700842488623796
22.09426101061125 323.47543589775074 0.7684233836061387
22.099488565564663 324.7435609839094 0.7701166879560088
22.104716120518077 323.4479571572098 0.7685229006994031
22.10994367547149 323.295870691942 0.7687287985881744
22.115171230424906 319.0423564833606 0.7633188536884108
22.12039878537832 316.9490376234058 0.7604204454365951
22.125626340331735 315.3078849820625 0.7574368375629579
22.13085389528515 314.7196762034776 0.7567021941755492
22.136081450238564 314.31887174844104 0.7562245550446991
22.141309005191978 314.6283624512922 0.7564278936476566
22.146536560145393 312.7525882349433 0.7542346492888964
22.151764115098807 312.35648910178776 0.7531421169735234
22.15699167005222 312.2353648692683 0.7542412366825543
22.162219225005636 313.2057378218382 0.7555617775429287
22.16744677995905 312.721199872208 0.7550753997327028
22.172674334912465 312.35661220292553 0.7540668755825432
22.17790188986588 313.3688067631901 0.7540230062188962
22.183129444819293 312.3212721694419 0.7536694847487664
22.188356999772708 312.2263386010744 0.7541098407277147
22.193584554726122 311.1965393964561 0.7533416588440145
22.198812109679537 313.4168376478626 0.7548816658613966
22.20403966463295 316.0436407298782 0.756819751500761
22.209267219586366 317.6445338713887 0.7585442025919139
22.21449477453978 315.9098619130528 0.7564283855550952
22.219722329493194 315.8767901565837 0.755925395864461
22.22494988444661 311.1790414881514 0.7510727623545258
22.230177439400023 311.0153818275714 0.7504687580806882
22.235404994353438 309.9330021433731 0.7496220831650874
22.240632549306852 312.9034733319645 0.752511929633242
22.245860104260267 313.622000272175 0.752647541728924
22.25108765921368 311.11522783092846 0.7503395335202299
22.256315214167095 309.486441513471 0.748289634345329
22.26154276912051 309.2377404603495 0.7488729195114349
22.266770324073924 312.39106395512636 0.7515940011970449
22.27199787902734 313.28763132867044 0.7514269542985611
22.277225433980753 314.26469880928744 0.7530908464471747
22.282452988934168 313.8528379172893 0.7519215404253982
22.287680543887582 314.9558277006387 0.7539325701749497
22.292908098840996 312.71433489750893 0.7511580638212418
22.29813565379441 309.81609851769764 0.7479450562541408
22.303363208747825 304.34813151133693 0.7420993354858035
22.30859076370124 304.1489493551307 0.7418172752759334
22.313818318654654 305.3851988166314 0.7434485419562065
22.31904587360807 304.5751365897852 0.7415139904448981
22.324273428561483 301.6357626779637 0.7376801316303933
22.329500983514897 299.2563507991161 0.7347837804172771
22.334728538468312 300.3901115334884 0.735310544490092
22.339956093421726 298.8211756751222 0.7334230501375304
22.34518364837514 300.50746652766924 0.7355095240460111
22.350411203328555 296.49283146765976 0.7301706664569321
22.35563875828197 295.43786049104614 0.7290865731069663
22.360866313235384 295.0448069492534 0.7279977814213159
22.3660938681888 296.9459704283119 0.7309655115582796
22.371321423142213 298.17203490798573 0.7325882653789674
22.376548978095627 295.37260100717805 0.7297638638102293
22.38177653304904 294.10244362470877 0.7289160409916222
22.387004088002456 291.2097452590849 0.725205028051329
22.39223164295587 290.9512176899004 0.7253690452770506
22.397459197909285 289.66132870806655 0.7228986409159219
22.4026867528627 287.33300042955943 0.719963837861379
22.407914307816114 287.7847256295665 0.7209685841734607
22.41314186276953 288.32800168193353 0.7212071274484905
22.418369417722943 292.8371787909426 0.7264565098681834
22.423596972676357 289.7960352363286 0.7221051107868549
22.42882452762977 286.3728593179173 0.716745114425551
22.434052082583186 284.63503183103813 0.7150302219337868
22.4392796375366 285.6174915088798 0.7166048973619289
22.444507192490015 284.9918262643295 0.7173241451843928
22.44973474744343 282.85014767016213 0.7144297076529221
22.454962302396844 280.98295435733615 0.7110862411019694
22.460189857350258 279.277110687491 0.7087733495500147
22.465417412303673 278.8439012237647 0.7080502849949585
22.470644967257087 281.8610883901886 0.7120422640535623
22.4758725222105 283.6439529901795 0.7141476071703752
22.481100077163916 286.54234575541085 0.7171861619434271
22.48632763211733 287.6773808174942 0.7189968895094676
22.491555187070745 284.6425911423985 0.7163431501652068
22.49678274202416 280.7124453417065 0.7118673385852384
22.502010296977573 278.84246948269595 0.710306147482985
22.507237851930988 278.4557376845915 0.7089092204253263
22.512465406884402 279.5414171429246 0.709459416312902
22.517692961837817 278.9041080926366 0.7071330371826849
22.52292051679123 278.64707409122684 0.7076121462413422
22.528148071744646 278.38275838815815 0.7083807643071598
22.53337562669806 279.8057752720206 0.710661681090457
22.538603181651474 277.6622343234893 0.7073147491922344
22.54383073660489 276.9960955452358 0.7049264049296754
22.549058291558303 275.8189961093257 0.7026827303836178
22.554285846511718 280.3207483812614 0.7085112389057626
22.559513401465132 281.8360673392216 0.7111924279870968
22.564740956418547 276.85725585386234 0.7055289849703279
22.56996851137196 273.55759269420145 0.7015138869943458
22.575196066325375 270.87732080949223 0.6970961432933116
22.58042362127879 273.80603953109164 0.7005648697188311
22.585651176232204 273.99149649699535 0.7001913257510792
22.59087873118562 276.0220599298389 0.7038767240138458
22.596106286139033 274.19845152986585 0.701719907372669
22.601333841092448 272.57176941068076 0.6996589811999658
22.606561396045862 272.73531598476126 0.6991306908987694
22.611788950999276 273.47310668566047 0.6999722296107537
22.61701650595269 275.253408670326 0.7030644044679348
22.622244060906105 275.9452233242879 0.7052152245346418
22.62747161585952 276.45727009705394 0.7074672387951257
22.632699170812934 276.7222226198834 0.7070719262319268
22.63792672576635 276.0359952625861 0.7049266846358914
22.643154280719763 275.13500275115314 0.7033266382513949
22.648381835673177 276.2279646725732 0.7039284077730491
22.653609390626592 277.3604296310884 0.7052165120724327
22.658836945580006 276.79736168320454 0.7045879621948685
22.66406450053342 274.9262107460637 0.7021933937261563
22.669292055486835 276.74581096968495 0.7042171860184994
22.67451961044025 276.58059167379247 0.7038696305473404
22.679747165393664 277.20013593542944 0.7037471367138224
22.68497472034708 278.4068176174187 0.7059900848312345
22.690202275300493 276.9689105677688 0.7035388688561954
22.695429830253907 274.7289469565974 0.7007857193580168
22.70065738520732 273.64856159497555 0.7000979174405325
22.705884940160736 272.61285373040454 0.6991321204540755
22.71111249511415 274.7319135950826 0.7015444467526822
22.716340050067565 276.61615576991596 0.7023407176810098
22.72156760502098 280.43571705286655 0.7072287286583637
22.726795159974394 280.8754293548657 0.7080159602310698
22.73202271492781 283.3925807804795 0.7121292100030435
22.737250269881223 285.36793569249807 0.7148257210941095
22.742477824834637 287.10050964169386 0.7169350373936046
22.74770537978805 287.3540524963054 0.7163337257778392
22.752932934741466 288.35489904578566 0.716304115408584
22.75816048969488 287.2191256527574 0.715369335406331
22.763388044648295 285.4765072577292 0.7136341236658629
22.76861559960171 286.35733416750753 0.7144371938888225
22.773843154555124 291.1391182129148 0.7200883773342199
22.779070709508538 292.526250164106 0.7208866853216469
22.784298264461952 291.8390047793121 0.7192488211885582
22.789525819415367 290.8657626306852 0.7178594933437267
22.79475337436878 292.1799761467882 0.7196342451081377
22.799980929322196 290.4281358307206 0.7172386006720807
22.80520848427561 292.29864753353723 0.719666855269451
22.810436039229025 294.1742323776245 0.7212079977721829
22.81566359418244 293.5764471270493 0.7213255958480532
22.820891149135853 292.2673616101339 0.7203158644416152
22.826118704089268 287.91186486281407 0.7148821946798948
22.831346259042682 288.73022612731035 0.7151925232731554
22.836573813996097 288.66057777375227 0.7139855221508865
22.84180136894951 292.5992098480479 0.7195277992601514
22.847028923902926 294.02741070379136 0.7213848186367068
22.85225647885634 292.963172554867 0.720989873622768
22.857484033809754 292.2958375208786 0.7196285814926583
22.86271158876317 292.804019069238 0.7196525101571989
22.867939143716583 293.80888452315344 0.7200570106105727
22.873166698669998 294.03535677325357 0.7203926820680681
22.878394253623412 294.6806041032993 0.721768888880121
22.883621808576827 297.5293980825866 0.7252644079937054
22.88884936353024 295.38624097926987 0.7228977655365898
22.894076918483655 291.6637403564871 0.7181159812183294
22.89930447343707 289.7782243095572 0.7157104692143362
22.904532028390484 291.81995629423926 0.7175639457675403
22.9097595833439 292.935692634721 0.7189403957346278
22.914987138297313 291.93713625012003 0.7178220913467471
22.920214693250728 293.691178017236 0.7212896391738413
22.925442248204142 292.6600131232693 0.7201775302882875
22.930669803157556 289.25088624297706 0.7151935460884733
22.93589735811097 287.8236853343613 0.7136695582592543
22.941124913064385 288.75926572690787 0.7151479986348301
22.9463524680178 293.46245728157857 0.7209687686942242
22.951580022971214 294.1451674116159 0.7211214011188952
22.95680757792463 291.375014663213 0.7170719813406686
22.962035132878043 285.1791099080821 0.7099305176469417
22.967262687831457 282.7082719207697 0.7067144594911411
22.972490242784872 287.4492832906667 0.712882309031319
22.977717797738286 292.6314183586077 0.7189398006719189
22.9829453526917 291.92109800163615 0.7189031054636124
22.988172907645115 289.61670224549835 0.7165412693891213
22.99340046259853 287.0006810028751 0.7124023177950572
22.998628017551944 282.9052086942207 0.7062510631724495
23.00385557250536 282.6910396925334 0.7054283944318683
23.009083127458773 283.6992821544865 0.7070842070008249
23.014310682412187 286.8891747793066 0.7115983036554453
23.0195382373656 288.80218363783524 0.7129652660765469
23.024765792319016 288.63311070412925 0.7126277617367907
23.02999334727243 286.3850678990084 0.7102319118591475
23.035220902225845 283.6854816549857 0.708088182152647
23.04044845717926 283.08402680110754 0.708325519986375
23.045676012132674 283.51837427653817 0.7076830843688192
23.05090356708609 283.54449997909836 0.7074632959062995
23.056131122039503 285.4856955403833 0.7089684944306511
23.061358676992917 287.157305564301 0.7112244046437319
23.06658623194633 287.0916299066787 0.7113379371390133
23.071813786899746 284.22531928497983 0.7084210264252864
23.07704134185316 288.33507879488246 0.713974954880549
23.082268896806575 290.9928814701512 0.7176952040748263
23.08749645175999 287.75872017733684 0.7134702679858758
23.092724006713404 284.567070085996 0.709430629828012
23.097951561666818 283.7575095371515 0.7073214383297052
23.103179116620232 285.042040901906 0.7087998019157228
23.108406671573647 285.42332355714836 0.7086628141363015
23.11363422652706 286.72327718862766 0.7102211834989839
23.118861781480476 287.71878910025345 0.7121127280182344
23.12408933643389 288.56232221433817 0.7135384665570484
23.129316891387305 291.7303075061629 0.717944424374081
23.13454444634072 292.5245968004138 0.7179559436639086
23.139772001294133 293.44680039518505 0.7187534537126232
23.144999556247548 292.5314481288822 0.7179132511506212
23.150227111200962 295.4718281899923 0.7216817457316627
23.155454666154377 292.9085562529292 0.7184127998880716
23.16068222110779 290.23561021065143 0.7146043646103325
23.165909776061206 289.8470520063483 0.7144504714386835
23.17113733101462 292.49629629155294 0.7181196648807924
23.176364885968034 295.9446097387241 0.7215749984007619
23.18159244092145 295.42352296380176 0.7221211660982226
23.186819995874863 293.7827451377158 0.7203356075000404
23.192047550828278 293.4039853677643 0.7200814231873147
23.197275105781692 293.3729231685237 0.7198969059175896
23.202502660735107 291.37821370470806 0.7160352710135324
23.20773021568852 291.9175592356618 0.7164468825274517
23.212957770641935 291.3695259542474 0.7148386121683743
23.21818532559535 293.53223279116196 0.7179112623356044
23.223412880548764 293.45081164397396 0.7188438176846559
23.22864043550218 294.2644579136558 0.7198176910512046
23.233867990455593 291.64759695251695 0.7161034590137746
23.239095545409008 290.3361249464105 0.7129779535382349
23.244323100362422 289.716721085428 0.712095428491828
23.249550655315836 290.4204499599296 0.713331084708863
23.25477821026925 290.4934585496494 0.7146686083781423
23.260005765222665 292.4150486195306 0.7183339448085749
23.26523332017608 292.46735608392305 0.7177658593212867
23.270460875129494 294.15657066149544 0.719340930657126
23.27568843008291 294.4005510223354 0.7183117263531927
23.280915985036323 294.7041258442689 0.7174920148613693
23.286143539989737 293.85465451701094 0.716183325615758
23.291371094943152 294.43436584684645 0.7176835285779684
23.296598649896566 295.7478079705646 0.7209324141831629
23.30182620484998 292.89283757403354 0.7177514890593228
23.307053759803395 290.2207920985659 0.71299180770947
23.31228131475681 288.53823105193044 0.7100572963195599
23.317508869710224 289.9114478677919 0.7117949668535872
23.32273642466364 288.58214950885457 0.7101996388717174
23.327963979617053 290.63449942911535 0.7125708311119484
23.333191534570467 291.8889482840753 0.7145970874609593
23.33841908952388 292.3688367371876 0.7173503355301292
23.343646644477296 291.51826729140885 0.7167687671826412
23.34887419943071 291.37221560010903 0.7157780166628701
23.354101754384125 292.76705699076166 0.7161342270112231
23.35932930933754 293.85631058100347 0.7165191390133256
23.364556864290954 296.1072506320126 0.7192766983374231
23.369784419244368 294.14883170079025 0.7169610245500693
23.375011974197783 293.1706500173476 0.7161008930262956
23.380239529151197 293.70934519774573 0.7173758546148994
23.38546708410461 291.9268578731199 0.7147950032073896
23.390694639058026 293.78798550083354 0.7162663812697208
23.39592219401144 293.68696264996845 0.7156554919729288
23.401149748964855 294.1352543888938 0.7170197264505205
23.40637730391827 292.7053457133401 0.7148094631935101
23.411604858871684 291.7197647730963 0.7134987415781434
23.416832413825098 291.2822107780702 0.7118135739349215
23.422059968778512 286.3725092878379 0.706173702074885
23.427287523731927 284.92639059462635 0.7042152774819384
23.43251507868534 284.0721210162337 0.7036196158269786
23.437742633638756 290.427746266343 0.7115921619201612
23.44297018859217 293.6937816426573 0.715960222924615
23.448197743545585 295.63780031054114 0.7185077640705297
23.453425298499 294.3449653904114 0.7167999400261172
23.458652853452413 293.9946027951362 0.7159878044686274
23.463880408405828 294.1115977992621 0.7160498565845433
23.469107963359242 295.137630862765 0.7172739914681406
23.474335518312657 291.88814536312816 0.7131590391686775
23.47956307326607 292.2149694794457 0.7138382020422399
23.484790628219486 292.60650914253915 0.7144939233560753
23.4900181831729 294.29960770542857 0.7168452747170665
23.495245738126314 293.08182164377723 0.715715710361747
23.50047329307973 292.2937756132675 0.7144585458225015
23.505700848033143 292.5083167979724 0.7144594000262229
23.510928402986558 292.36805334715905 0.7139261042638637
23.516155957939972 293.26718561076456 0.716062651929315
23.521383512893387 290.9752510729808 0.7139430600190574
23.5266110678468 291.7870601033184 0.7149851985708231
23.531838622800215 292.8026033969956 0.7148828709422212
23.53706617775363 293.4538062532729 0.7143081986977768
23.542293732707044 296.1908865256848 0.7164762422399615
23.54752128766046 297.0299611371191 0.7169669244627825
23.552748842613873 298.15603250650383 0.7183907405200459
23.557976397567288 296.4249833174937 0.7158368685315858
23.563203952520702 295.02186625646465 0.7131116315096262
23.568431507474116 295.9836393432117 0.713409785531174
23.57365906242753 299.70431918161444 0.717933131545974
23.578886617380945 302.51486734555107 0.7216313712170922
23.58411417233436 301.7258899950729 0.721084060062675
23.589341727287774 299.1712405646533 0.7176903705894448
23.59456928224119 296.98119144954126 0.7145552875060251
23.599796837194603 298.8336117577005 0.7168980237967004
23.605024392148017 302.03465754966476 0.719646264246561
23.610251947101432 304.39752382804113 0.7219561191293867
23.615479502054846 303.02753053532166 0.7202778646750543
23.62070705700826 300.2371224070149 0.7167954062532093
23.625934611961675 298.59570659946877 0.714349302280729
23.63116216691509 300.5965350413633 0.7160408438070769
23.636389721868504 301.0181951740323 0.7173224627506468
23.64161727682192 299.4146614154559 0.7152439308811849
23.646844831775333 297.18792262907203 0.712068442368659
23.652072386728747 296.6466889328827 0.7106313352439753
23.65729994168216 296.73761745112915 0.7101414813556134
23.662527496635576 298.9652860152833 0.7122346419947059
23.66775505158899 300.14743520649165 0.7144383947122439
23.672982606542405 299.60284883809993 0.7135347609962159
23.67821016149582 299.41051917662173 0.7130119577635031
23.683437716449234 299.0826149083212 0.7115474478417573
23.688665271402648 299.6092383666967 0.7126593987990824
23.693892826356063 302.2485395446395 0.7156903286248477
23.699120381309477 303.38320574027534 0.7172001241540625
23.70434793626289 305.93775240970103 0.7196588435277766
23.709575491216306 307.5555646889409 0.7206346318486072
23.71480304616972 309.23524655609856 0.7222605900360926
23.720030601123135 309.1245295726879 0.7212963289606958
23.72525815607655 305.5471739603842 0.7163479653180507
23.730485711029964 303.33680976459806 0.7141425555176221
23.735713265983378 301.74836761196104 0.7126372038422915
23.740940820936792 301.10034407088904 0.7122942165530264
23.746168375890207 302.84122617574707 0.7134114925836991
23.75139593084362 304.15082946672214 0.7148356665114389
23.756623485797036 307.4691720176609 0.7191489870044385
23.76185104075045 309.5374911990391 0.7214735932619252
23.767078595703865 306.44361639323375 0.7172148737531397
23.77230615065728 305.5399257959957 0.7158058261978625
23.777533705610693 303.58528247114725 0.7128915594487666
23.782761260564108 305.53138809342255 0.7149940679711412
23.787988815517522 307.2497385304689 0.7162904591134271
23.793216370470937 306.82518228175337 0.7157155517022571
23.79844392542435 306.7770350098658 0.7158601288511446
23.803671480377766 308.16760559395937 0.7182429987603332
23.80889903533118 310.4760315512371 0.7203404141597594
23.814126590284594 311.8873578968016 0.7211715669001797
23.81935414523801 312.27539586609697 0.7214793007839172
23.824581700191423 311.4113886468847 0.7203328357952312
23.829809255144838 311.8072104337926 0.7203437715901108
23.835036810098252 311.2503805083665 0.7189221911287215
23.840264365051667 311.3881726865516 0.7184972374619016
23.84549192000508 311.9692816401723 0.7194070656512498
23.850719474958495 317.0168747015889 0.7241209432457283
23.85594702991191 316.22108014404705 0.7227981048003719
23.861174584865324 316.63878187473904 0.723188481338782
23.86640213981874 313.72307242719813 0.7192132836757694
23.871629694772153 313.63950157428513 0.7190399494190282
23.876857249725568 312.2692990146403 0.7166436392301098
23.882084804678982 313.67763815032237 0.7187826483856934
23.887312359632396 313.47907263018055 0.7190395735391333
23.89253991458581 318.6737461087506 0.724504522483733
23.897767469539225 317.1651467219679 0.7222204661284565
23.90299502449264 315.767280131712 0.7205331407944405
23.908222579446054 310.7635693274639 0.7150720799490285
23.91345013439947 309.21791078558 0.7122362603404686
23.918677689352883 310.16856722630837 0.7124701271923992
23.923905244306297 311.7690442522582 0.7143157464279898
23.929132799259712 313.48085632177697 0.7161730021078511
23.934360354213126 310.9379416427925 0.713768536339209
23.93958790916654 311.22514919756964 0.7144940511888829
23.944815464119955 310.4159586274186 0.7140591817337245
23.95004301907337 310.3143367332746 0.7144835575971021
23.955270574026784 307.80872943402346 0.7113722574979693
23.9604981289802 306.27749386219097 0.7092541708886325
23.965725683933613 306.26826311296213 0.7094318916160282
23.970953238887027 304.2832968738265 0.7080773618831009
23.97618079384044 303.2523045004776 0.707177667904037
23.981408348793856 305.24981836488456 0.7087378372250935
23.98663590374727 309.1622943788637 0.7127692439916904
23.991863458700685 310.2005335893923 0.713810164556492
23.9970910136541 309.1516019424209 0.7121366855476576
24.002318568607514 306.8119630124689 0.7099179495553671
24.007546123560928 306.39515816690215 0.7086366477743594
24.012773678514343 308.2254906897052 0.710809597540973
24.018001233467757 310.34293638456205 0.7124859402510093
24.02322878842117 311.6355574560519 0.7151043822295887
24.028456343374586 313.20332364303255 0.717252172717884
24.033683898328 315.3681331691491 0.7198187479620106
24.038911453281415 315.65165114058783 0.7202291783291479
24.04413900823483 312.71839388912304 0.7155586358544431
24.049366563188244 308.8802123093682 0.7110223688492755
24.054594118141658 309.23810563691484 0.7102035830654038
24.059821673095072 309.32298224494 0.710516132288994
24.065049228048487 307.8655206492455 0.7099170626566792
24.0702767830019 305.6369480607749 0.7214896484984259
24.075504337955316 307.4760940979156 0.733967646177975
24.08073189290873 310.8448741454014 0.7439628808980132
24.085959447862145 311.9399688279692 0.750340896753056
24.09118700281556 310.2579582417337 0.7530758767823513
24.096414557768973 310.0068805569065 0.7580323416380297
24.101642112722388 310.516181352817 0.762960022917351
24.106869667675802 311.78578386386187 0.76807313531717
24.112097222629217 310.9840555766419 0.7709635057127071
24.11732477758263 307.9914981944402 0.7704025516140888
24.122552332536046 306.0765601755241 0.7717391902841086
24.12777988748946 304.90024774553285 0.7730459864522836
24.133007442442874 307.8095879732394 0.7803217684423759
24.13823499739629 307.8950748162906 0.7832883332178792
24.143462552349703 308.4632460880718 0.7881399336593318
24.148690107303118 311.47961595311966 0.7944929021466128
24.153917662256532 313.464792538206 0.7997562442037544
24.159145217209947 313.3328405004876 0.8023246631443169
24.16437277216336 313.09177349303303 0.8060785243595673
24.169600327116775 313.0371061900035 0.8086809047239392
24.17482788207019 312.4263150954935 0.8109791063064452
24.180055437023604 310.2475581701719 0.8105340634214071
24.18528299197702 308.1375820726432 0.8102029445195746
24.190510546930433 307.58675349601305 0.8110043919565566
24.195738101883848 307.33046328377935 0.813040822090452
24.200965656837262 306.2733183797549 0.814343215926668
24.206193211790676 305.29640838435716 0.8163336790416107
24.21142076674409 304.70148205795846 0.81873747429274
24.216648321697505 305.6959404501316 0.8233580157037603
24.22187587665092 310.4206443403205 0.8318341943881806
24.227103431604334 310.0672761818422 0.8340502182697739
24.23233098655775 306.6831059431376 0.8326402194400616
24.237558541511163 303.6299841815619 0.83148453095096
24.242786096464577 301.9870390385709 0.8314580679382669
24.248013651417992 304.6388979939797 0.8368774814902634
24.253241206371406 302.23022378189444 0.8359466145908643
24.25846876132482 301.2372092626399 0.8373841030689942
24.263696316278235 299.5299730582133 0.8370187884979121
24.26892387123165 297.5075073484848 0.8357733647685774
24.274151426185064 299.9535070882041 0.8398282643675701
24.27937898113848 303.0290673677555 0.8458058573974945
24.284606536091893 302.95793227264306 0.8476496910652948
24.289834091045307 300.0513921576635 0.8452527767711859
24.29506164599872 296.0128478515798 0.8433495532449121
24.300289200952136 297.8573566481082 0.8489712835433366
24.30551675590555 296.7401539186566 0.8508611976354534
24.310744310858965 296.9437711770757 0.8521026573773824
24.31597186581238 296.6132206112771 0.8530054186975211
24.321199420765794 293.61922230855527 0.8499192259992691
24.326426975719208 292.13704533091044 0.8507031471935325
24.331654530672623 297.8369679931737 0.8612540724686982
24.336882085626037 307.4252416331507 0.8749329076561895
24.34210964057945 307.203907679721 0.8762874111257133
24.347337195532866 299.9802129561556 0.8675179711409317
24.35256475048628 292.9147932733042 0.8612405519299386
24.357792305439695 295.1399000933183 0.8669414413318823
24.36301986039311 295.40322625251906 0.8699396431216369
24.368247415346524 294.05124556875035 0.8692868077574172
24.373474970299938 296.16212949015664 0.8746422664659932
24.378702525253352 297.7674028582636 0.8791389835327709
24.383930080206767 304.0773534838786 0.8916365638489129
24.38915763516018 305.32404107884895 0.8942514067190093
24.394385190113596 306.39225982870477 0.8981229083437382
24.39961274506701 304.8205796101587 0.8974996888390855
24.404840300020425 302.51533775411025 0.8962991616744412
24.41006785497384 305.2588714667243 0.9013807289716718
24.415295409927253 305.3594665434304 0.90430791668522
24.420522964880668 304.1779683214005 0.9053187533021068
24.425750519834082 298.91415585526426 0.8994005119756786
24.430978074787497 295.6893491764241 0.8960460498938249
24.43620562974091 297.75810642783193 0.9018437517564627
24.441433184694326 299.5165058462636 0.9075215162011888
24.44666073964774 303.8150489554511 0.9165333470673355
24.451888294601154 302.3285318478321 0.9161859263504845
24.45711584955457 302.7008416298624 0.9196823092696386
24.462343404507983 299.1532785487567 0.9162810410977719
24.467570959461398 299.24873526245136 0.9181738598464095
24.472798514414812 300.0737632347951 0.9205096861503568
24.478026069368227 304.5395825223009 0.9299350168515567
24.48325362432164 303.90759452073064 0.9322431441070155
24.488481179275055 305.1583202404517 0.9372789914402945
24.49370873422847 302.6131448477358 0.935595700756268
24.498936289181884 303.122015998196 0.9386068149490363
24.5041638441353 303.630515776187 0.9404603493379815
24.509391399088713 303.49905514958414 0.9422552569502792
24.514618954042128 304.4076906788758 0.9457536380274891
24.519846508995542 302.31264788042074 0.9465844778858409
24.525074063948956 301.76229924306875 0.9482902881257412
24.53030161890237 299.78493816571813 0.9472097553573973
24.535529173855785 301.4096458035995 0.9511930320923829
24.5407567288092 302.12922311081286 0.9563520042833891
24.545984283762614 302.189922608531 0.958575377711956
24.55121183871603 301.51463311998344 0.9592042511385827
24.556439393669443 303.86013198000074 0.9632089763605234
24.561666948622857 310.36280263575924 0.9766219610494781
24.566894503576272 313.07688448937984 0.9850811889464676
24.572122058529686 313.4502439526059 0.9894414475905013
24.5773496134831 312.8330548820729 0.9906907158119063
24.582577168436515 309.21513498839744 0.9867683435286184
24.58780472338993 310.1019808942626 0.9891502923917328
24.593032278343344 311.8440730242912 0.9942400962933423
24.59825983329676 317.23421684821636 1.0047455388606232
24.603487388250173 316.7136138570485 1.0075526072609413
24.608714943203587 311.7640173166522 1.002797885557934
24.613942498157 307.73686441937014 0.9990063705812199
24.619170053110416 304.3486390478161 0.9950908346796179
24.62439760806383 301.63494400252057 0.9923733802810362
24.629625163017245 301.43764572495456 0.9950426871715803
24.63485271797066 303.9442598418159 1.002680835592754
24.640080272924074 304.5021450005741 1.0069726261319438
24.645307827877488 306.22639440438564 1.0114897901180337
24.650535382830903 305.0634425883758 1.010986062772403
24.655762937784317 304.136068707528 1.0106999248110615
24.66099049273773 302.8674556186895 1.0120093284184317
24.666218047691146 298.90417106897314 1.008057312908527
24.67144560264456 297.4869332304249 1.0091132803749538
24.676673157597975 296.3915905546469 1.0093379993674885
24.68190071255139 297.2522523897087 1.0127004320528734
24.687128267504804 297.18550059082565 1.0150676946491253
24.692355822458218 293.3583290993066 1.0106672083639883
24.697583377411632 295.19452043941243 1.0171606382387846
24.702810932365047 295.78592619902594 1.0208719948489113
24.70803848731846 300.4218580492885 1.0322715747582152
24.713266042271876 296.6705891405958 1.0271965357130177
24.71849359722529 297.18414465109436 1.0308017059881867
24.723721152178705 295.10350555455045 1.0300288585849895
24.72894870713212 298.38587007174675 1.0389734850160437
24.734176262085533 297.56156357492114 1.0409427573587107
24.739403817038948 303.7766850092481 1.0538588666267192
24.744631371992362 305.13473287329094 1.0600509395656237
24.749858926945777 305.3317496815881 1.0623522183287133
24.75508648189919 300.17837469196627 1.0576590054895234
24.760314036852606 295.3474722910536 1.0508289750615276
24.76554159180602 296.32143170528025 1.0561540912941128
24.770769146759434 296.4219227222713 1.0568445500106027
24.77599670171285 296.1574164959055 1.0582335895355544
24.781224256666263 294.666786523055 1.057349170905077
24.786451811619678 294.6929650521887 1.061987492049881
24.791679366573092 296.72622999360493 1.0695529354838216
24.796906921526507 296.2900596883909 1.0708759278443882
24.80213447647992 294.10866628099075 1.0675445453656092
24.807362031433335 288.84161790650364 1.0594404009927973
24.81258958638675 288.0860519532635 1.0638860447800993
24.817817141340164 289.6755382576596 1.0706788321205858
24.82304469629358 292.1224307901707 1.078947981605822
24.828272251246993 292.9232812190939 1.0818109443362802
24.833499806200408 293.2586075538423 1.086720157121582
24.838727361153822 296.1634574112323 1.0954708182427042
24.843954916107236 300.39656295579795 1.1057579405436686
24.84918247106065 299.2052787003972 1.1040590324854889
24.854410026014065 293.4077520982724 1.095624428541985
24.85963758096748 291.52793334467384 1.0968549659449476
24.864865135920894 293.92920267802043 1.1058947991334596
24.87009269087431 297.8869353879761 1.1154531944625896
24.875320245827723 299.3763655612557 1.1200062442598584
24.880547800781137 294.82194808733584 1.112710869791214
24.885775355734552 293.4889825040797 1.1124680589577682
24.891002910687966 293.8190041035516 1.1149445012796204
24.89623046564138 301.3161060946084 1.1309468034089936
24.901458020594795 306.4460844024754 1.1441127647216884
24.90668557554821 307.9608874923966 1.1501460440290057
24.911913130501624 310.04337321643203 1.1564076945328081
24.91714068545504 309.8428067654265 1.1595747428628311
24.922368240408453 309.32656667760796 1.162435975771444
24.927595795361867 306.4091739774958 1.163890343808851
24.93282335031528 302.56830661932537 1.1622930849564135
24.938050905268696 302.7230973075764 1.1659280499315006
24.94327846022211 302.9162806622587 1.1671920135363045
24.948506015175525 300.7865837389854 1.1643026255099131
24.95373357012894 302.67273335613976 1.1703619778729668
24.958961125082354 300.38806262848624 1.1699992140683453
24.964188680035768 303.40231165062926 1.1793983232464431
24.969416234989183 299.92230201402043 1.1770119533913919
24.974643789942597 304.4380608867383 1.1901938491629476
24.97987134489601 304.9694123558247 1.193847814514062
24.985098899849426 309.3366969225182 1.2055274911619696
24.99032645480284 308.71690733328614 1.2063499234313813
24.995554009756255 306.0149972463278 1.2044122513251971
25.00078156470967 306.5251956540582 1.2086005179087373
25.006009119663084 304.4983585170523 1.2087130153114207
25.011236674616498 308.7391408463683 1.2209583631275083
25.016464229569912 310.5621587482856 1.2274208824208896
25.021691784523327 314.2078713263479 1.2371420452815183
25.02691933947674 315.97532239896015 1.2432836085810324
25.032146894430156 312.39585216996875 1.2408629642772757
25.03737444938357 309.57412828311845 1.239947652745594
25.042602004336985 305.758895266375 1.2359229582296285
25.0478295592904 307.2581155250309 1.2441429328545361
25.053057114243813 304.8818093801259 1.2412285838616506
25.058284669197228 305.0744226588946 1.2465155665588727
25.063512224150642 306.5299677949995 1.2516961813690917
25.068739779104057 313.1228642233734 1.2703643192368042
25.07396733405747 315.6655449329417 1.2780411067142987
25.079194889010886 318.2592408477939 1.2890409738230013
25.0844224439643 315.4395604807423 1.2866060384312534
25.089649998917714 315.69040781969113 1.2900068674190688
25.09487755387113 316.1939721086482 1.2922098585388082
25.100105108824543 320.2433476966628 1.3029321632891375
25.105332663777958 315.6710430172315 1.2991990800970645
25.110560218731372 313.6083477923825 1.3001657170159062
25.115787773684787 310.35091346018805 1.3019421625506582
25.1210153286382 311.90066884560906 1.3098107638820953
25.126242883591615 315.6686381783759 1.3237106043640765
25.13147043854503 313.92775111127133 1.321416017749324
25.136697993498444 314.59125826552 1.3252753668122859
25.14192554845186 314.2043477638141 1.3281632758419064
25.147153103405273 311.8707009983036 1.3275153982409489
25.152380658358688 314.6281493487644 1.3419963514934343
25.157608213312102 312.3874979187384 1.3395168452026307
25.162835768265516 317.27304489770535 1.3560411940907964
25.16806332321893 321.5660292764209 1.3660113717695155
25.173290878172345 320.43302487847495 1.3701461656873832
25.17851843312576 318.93106855679525 1.3712238860423878
25.183745988079174 316.1221726941526 1.3687711611451099
25.18897354303259 316.11714493486943 1.3736896686478401
25.194201097986003 317.8093836302169 1.3832229297732999
25.199428652939417 316.8363124147259 1.385025048201834
25.204656207892832 317.4673664303314 1.395275383318101
25.209883762846246 319.00688574971775 1.404500126346881
25.21511131779966 319.7800219510284 1.4109196519157514
25.220338872753075 316.2598230607235 1.4042968977044457
25.22556642770649 320.6930873797348 1.4154329239437793
25.230793982659904 324.01570075621635 1.4262140245268011
25.23602153761332 334.00777976425064 1.4519829320997926
25.241249092566733 328.8705549531007 1.4491866080011762
25.246476647520147 324.118701103164 1.4460815762673294
25.25170420247356 316.7105456401051 1.4345848535363186
25.256931757426976 322.7651540013279 1.4504594588141455
25.26215931238039 321.38791417383015 1.4487342533501277
25.267386867333805 321.11765152986646 1.4535589376949558
25.27261442228722 319.0424879776439 1.4563913157440254
25.277841977240634 323.3435974859253 1.4759670856993765
25.283069532194048 327.3540954130676 1.4927574604705411
25.288297087147463 324.86792766318973 1.4908304210637313
25.293524642100877 320.7900913072467 1.485504962832194
25.29875219705429 321.22141673848216 1.4914036770749397
25.303979752007706 318.91104937630587 1.4919703596264686
25.30920730696112 323.0177661618296 1.5108843861093952
25.314434861914535 320.83225605146265 1.511000164501101
25.31966241686795 322.3077540078898 1.5214157948761566
25.324889971821364 318.5054944621189 1.5138493486383544
25.330117526774778 317.89923658755265 1.516051772404252
25.335345081728192 316.8213621661158 1.5208830876822772
25.340572636681607 313.36351041681155 1.5186130166227267
25.34580019163502 319.32837344824213 1.5401845868401567
25.351027746588436 320.06033759001 1.5472910936254873
25.35625530154185 326.10215838636975 1.5690786196953015
25.361482856495265 322.7509119272042 1.5652685548082506
25.36671041144868 323.6313606618042 1.5783749066041015
25.371937966402093 324.24375705866737 1.5865947383582066
25.377165521355508 325.8253393575509 1.6006284422047345
25.382393076308922 319.9548505562362 1.5901629032448514
25.387620631262337 319.51539991040266 1.5946372298341183
25.39284818621575 316.19703633035334 1.591178476557088
25.398075741169166 319.83353295304676 1.603917344161089
25.40330329612258 313.479081473068 1.5938661306333417
25.408530851075994 316.07644319958473 1.6068242594939766
25.41375840602941 321.6772648607098 1.6326577625455942
25.418985960982823 332.5117007292008 1.6698453171334184
25.424213515936238 335.0875987189984 1.6893826561078513
25.429441070889652 325.78815536578816 1.671264886869793
25.434668625843067 316.5695528633805 1.6530049065022394
25.43989618079648 310.23512674279056 1.642146329782661
25.445123735749895 314.8780467820546 1.659893026868949
25.45035129070331 318.2680745156362 1.6762511749300806
25.455578845656724 318.6554548607641 1.6835375147213074
25.46080640061014 313.879576382576 1.681593468781587
25.466033955563553 316.51269863077846 1.6993018433249316
25.471261510516968 320.06250370342576 1.7201633657787165
25.476489065470382 316.844964865199 1.7160143612301542
25.481716620423796 307.70617899072636 1.7002142396211317
25.48694417537721 302.409558105863 1.690573573808102
25.492171730330625 311.1716290027487 1.721222390533436
25.49739928528404 315.81768140870196 1.7377417317893809
25.502626840237454 322.9040927946771 1.7649620766827396
25.50785439519087 324.1150377043659 1.7772410900023068
25.513081950144283 332.20612409337275 1.8129136050030883
25.518309505097697 327.9323201873313 1.8121009029917203
25.523537060051112 318.2085136701259 1.7933691004737757
25.528764615004526 312.9210052768828 1.788147353810252
25.53399216995794 316.0909335647331 1.8039164165469908
25.539219724911355 326.7547869998563 1.8492681281633463
25.54444727986477 334.61725309391966 1.8811262180319173
25.549674834818184 337.6614788680951 1.9058233707568084
25.5549023897716 336.09442461423197 1.9102918069191093
25.560129944725013 334.20751860735544 1.913394441633451
25.565357499678427 334.94334245871835 1.9238502948242253
25.57058505463184 339.77452471268106 1.9450357289099727
25.575812609585256 341.62877905611236 1.9605008828963115
25.58104016453867 344.0666317975377 1.9754887603955071
25.586267719492085 338.33840877504434 1.9717477438019846
25.5914952744455 333.0718733319943 1.9661444679349538
25.596722829398914 329.203852223915 1.974207038561984
25.601950384352328 328.2886413745532 1.9829099690984056
25.607177939305743 329.1739160481701 2.0014678704788054
25.612405494259157 325.2319521814606 1.9974736390275414
25.61763304921257 322.76146335717726 2.0020692318781026
25.622860604165986 333.2812299107737 2.048710536322175
25.6280881591194 335.4906064831502 2.0668916029452538
25.633315714072815 338.52419158259823 2.0889907506162264
25.63854326902623 332.0453739212895 2.0823871926088624
25.643770823979644 330.55733311975473 2.093791237964089
25.648998378933058 338.1648699698235 2.133695509599089
25.654225933886472 343.35364113790706 2.1701174189815795
25.659453488839887 342.69087854788313 2.191253873942305
25.6646810437933 336.392242525482 2.1865636536947486
25.669908598746716 327.82746707240057 2.1716483929509924
25.67513615370013 324.9073128710677 2.1762944580028556
25.680363708653545 326.3284728879731 2.198935511715211
25.68559126360696 336.79250256004576 2.257353455151094
25.690818818560373 338.55144275143243 2.2688781719069926
25.696046373513788 340.68004157332666 2.287876054577558
25.701273928467202 336.1708636345596 2.2808880343755846
25.706501483420617 336.43690882488215 2.301742120907979
25.71172903837403 335.45553447887204 2.3193366733255947
25.716956593327446 328.64432860937563 2.311124431066899
25.72218414828086 323.03396800903454 2.3104243743666335
25.727411703234274 322.01627074501965 2.3260683200120056
25.73263925818769 327.54562979356933 2.3723091949141955
25.737866813141103 323.5347693087226 2.3778672076964127
25.743094368094518 333.6720412813435 2.4378181947690267
25.748321923047932 333.4233690425625 2.4574702443057697
25.753549478001347 336.10236920877054 2.485204162217074
25.75877703295476 328.0623218114294 2.4771904733674828
25.764004587908175 318.26271989261465 2.4627423514417583
25.76923214286159 314.32524893549447 2.473545444493343
25.774459697815004 306.91087000438966 2.4622138365211677
25.77968725276842 309.57388650173306 2.496628184521955
25.784914807721833 322.12045940642287 2.56675840424975
25.790142362675248 343.4844016967708 2.683330377749304
25.795369917628662 365.25755963296785 2.7946016268036384
25.800597472582076 364.60769370274716 2.832924243244421
25.80582502753549 355.98600128111343 2.824545458525517
25.811052582488905 341.2729172069166 2.797093482792238
25.81628013744232 340.163016897803 2.8155478771943847
25.821507692395734 327.6782564856729 2.79693684510339
25.82673524734915 328.8659802372054 2.8368408124505264
25.831962802302563 317.6894174490314 2.8259526674474036
25.837190357255977 323.4037414561624 2.8966686352333064
25.84241791220939 319.3604184968918 2.9206410525539
25.847645467162806 335.2916443052136 3.047331348895648
25.85287302211622 348.20007476811134 3.1331230277734408
25.858100577069635 346.46592879043703 3.1680343670762854
25.86332813202305 328.381090141962 3.100602153747115
25.868555686976464 313.0815855927154 3.078985943126077
25.87378324192988 316.5381765751793 3.1416488621307224
25.879010796883293 322.65781890504365 3.247048715013589
25.884238351836707 335.55909385381887 3.3773751957624194
25.88946590679012 342.98264903302305 3.4805270405661317
25.894693461743536 363.45148710876583 3.623752102556546
25.89992101669695 358.6279466298859 3.653383717380749
25.905148571650365 342.8709302788325 3.6400817661247746
25.91037612660378 326.1474768970965 3.6080050546859774
25.915603681557194 319.9181536429271 3.644413288346689
25.920831236510608 316.4140145778749 3.6738323410666562
25.926058791464023 317.66881944524687 3.7700633770583103
25.931286346417437 310.2051546281785 3.7969894431300304
25.93651390137085 313.9190419265365 3.919767586282729
25.941741456324266 310.48224228061986 3.9854670167221147
25.94696901127768 315.79560447227493 4.124832082402639
25.952196566231095 314.33920852936916 4.22952528135006
25.95742412118451 330.52692249500177 4.450758978708082
25.962651676137924 329.02804725009435 4.54647637319373
25.967879231091338 341.18411634698714 4.706037373404672
25.973106786044752 346.72188944901285 4.821247296265801
25.978334340998167 330.60526750653264 4.781192726258232
25.98356189595158 326.38842579048077 4.879200796796471
25.988789450904996 319.69081368606834 4.917848766863092
25.99401700585841 327.8626006861755 5.0954816624318635
25.999244560811825 325.8135954847219 5.113717607114786
26.00447211576524 335.17315585737276 5.363737740227246
26.009699670718653 322.8367333648122 5.340476341827611
26.014927225672068 322.7290934047647 5.48605932671398
26.020154780625482 326.27802206459893 5.545162170882649
26.025382335578897 344.7879796439889 5.8375720233166115
26.03060989053231 364.45406380952977 6.207761507036278
26.035837445485726 351.78694497770584 6.294445747519947
26.04106500043914 326.4688347476264 6.236433303557992
26.046292555392554 317.6358628762543 6.246429956327328
26.05152011034597 328.4547870583215 6.514506744771706
26.056747665299383 330.726763709581 6.704118135346725
26.061975220252798 338.66093614524755 7.073599999661264
26.067202775206212 306.4125995576345 6.897200564000534
26.072430330159627 290.6131637346501 7.079464912567781
26.07765788511304 272.4756264827981 7.056244325414438
26.082885440066455 280.09583245994577 7.574223022466732
26.08811299501987 290.302717313188 8.027968330486777
26.093340549973284 285.34668892678343 8.480190782924065
26.0985681049267 300.2240872487915 9.212245677462851
26.103795659880113 297.3715318984053 9.866583994518141
26.109023214833528 308.4496314742354 10.950898152388389
26.114250769786942 278.237256579847 11.395503641833411
26.119478324740356 221.4545962984477 11.73642960540108
26.12470587969377 212.12186142215046 13.122855182239498
26.129933434647185 158.80881955844143 15.696333141265455
26.1351609896006 199.03737905332952 24.857682345736453
