# Supplementary material for: Unraveling metal effects on CO2 uptake in pyrene-based metal-organic frameworks
Source: Nat Commun. 2025 Feb 11;16:1516. doi: 10.1038/s41467-025-56296-w (PMC11814143; doi:10.1038/s41467-025-56296-w)
Supplement: Supplementary file 3 — Source Data [file 41467_2025_56296_MOESM3_ESM.zip › SourceCode/SuppInf/FigureS5_Ga-TBAPy_InSitu_VariableT_PXRD/Data/GaTBAPy_0074p.dat]

0.002613777476707968 11.745915864739121 3.7826743930468054
0.007841332430123905 12.061049556251678 3.3886914798078784
0.01306888738353984 11.23749144447569 2.921264202946038
0.018296442336955775 11.708014890190753 2.454441846150995
0.02352399729037171 13.085635734300704 2.3289875027418168
0.028751552243787646 13.469388218380265 2.10644783774548
0.03397910719720358 16.996867202373597 1.9785020252610064
0.03920666215061952 18.921305921852902 1.9553505397571682
0.04443421710403546 17.982136676321552 1.8376095639081234
0.0496617720574514 19.07352747088455 1.7913734351351667
0.054889327010867336 18.153944033449648 1.8301132096011676
0.060116881964283275 17.486343171241412 1.8299544456055996
0.06534443691769921 15.538658990315035 1.6726195258951662
0.07057199187111515 15.253218809950722 1.7144502536130914
0.07579954682453109 17.61642477871388 1.8794083020530805
0.08102710177794703 25.339462243834465 2.2423509083309607
0.08625465673136297 28.057878125342953 2.3739388444752163
0.09148221168477891 26.351509187562723 2.0694232886330464
0.09670976663819485 20.942529769612282 1.6679413153230673
0.10193732159161079 16.69103412885895 1.4191805175555023
0.10716487654502672 13.982963492180765 1.2974286264778487
0.11239243149844266 13.240389272605661 1.2541041477505237
0.1176199864518586 14.85514306136969 1.3118681421003295
0.12284754140527454 17.30138154056138 1.3017565087541056
0.12807509635869047 18.60045993965671 1.2511599335162473
0.1333026513121064 19.942434940320346 1.2617857518079283
0.13853020626552232 19.30588953022927 1.1901358620628677
0.14375776121893824 19.128806235710663 1.178273538197723
0.14898531617235417 20.48508186033928 1.2367316276189937
0.1542128711257701 21.889880665328356 1.2899712744984995
0.15944042607918602 22.43255217797441 1.289526948019076
0.16466798103260194 23.076954400989138 1.2912646038541689
0.16989553598601786 21.431012964319084 1.1730167025652536
0.1751230909394338 22.217148050340946 1.1257366686730015
0.18035064589284971 21.550532158167396 1.1060744766422421
0.18557820084626564 20.302296744993903 1.0650893435020767
0.19080575579968156 19.446587230304587 1.0442246914283626
0.1960333107530975 16.5311316576812 0.9538122543531494
0.20126086570651341 15.948725339109226 0.9116734728318863
0.20648842065992934 17.107197831602857 0.9073029612507644
0.21171597561334526 17.865702676258362 0.9465283370298608
0.2169435305667612 19.198304332359285 0.9439609881874745
0.22217108552017711 18.49241420456415 0.9372346492343503
0.22739864047359304 18.597300439448748 0.9641510707216276
0.23262619542700896 18.117867683948003 0.950010296484693
0.2378537503804249 17.767489430197386 0.9524058322071489
0.2430813053338408 19.388549160096304 0.9722701146842004
0.24830886028725674 19.252140842592613 0.9087787412052897
0.25353641524067266 20.23223362948968 0.9213552298302307
0.2587639701940886 20.003464566757014 0.9161300534431479
0.2639915251475045 20.374302433804072 0.9261341313685356
0.26921908010092044 20.223293815680915 0.9307381370900826
0.27444663505433636 19.753312498983263 0.8948351766906324
0.2796741900077523 19.806001139015155 0.9221525362693788
0.2849017449611682 19.40666120784976 0.8979064633589537
0.29012929991458414 19.575166523947317 0.8918760090042017
0.29535685486800006 19.323463623486813 0.8857605591242091
0.300584409821416 19.539213586112602 0.8425789832724955
0.3058119647748319 19.060744730654907 0.8388127716143652
0.31103951972824784 19.20771907423856 0.8690095558195814
0.31626707468166376 18.278803659996928 0.8290132755938512
0.3214946296350797 17.7777581416088 0.8067163712439427
0.3267221845884956 18.1763169635377 0.7952612832604131
0.33194973954191154 18.088771577534626 0.7939372846408553
0.33717729449532746 18.647174158463702 0.8273041066250267
0.3424048494487434 19.19629735692822 0.8702977473000459
0.3476324044021593 19.43227080275285 0.8845162620463162
0.35285995935557524 21.398065346037846 0.9059584798107015
0.35808751430899116 21.084266699291803 0.8750486064419986
0.3633150692624071 21.48901782967161 0.8763950740345283
0.368542624215823 21.541851089255957 0.8770305487234824
0.37377017916923894 20.258998301746928 0.8614869571257138
0.37899773412265486 20.337916729062268 0.8716393353907534
0.3842252890760708 18.929615029070547 0.8558971845859332
0.3894528440294867 18.560444266237724 0.8533174311051155
0.39468039898290264 18.54698498911765 0.8561866354030937
0.39990795393631856 18.867790599927634 0.8306895546052059
0.4051355088897345 19.32208558346486 0.8215552732554321
0.4103630638431504 19.363751498953647 0.8061321293064321
0.41559061879656634 20.251505078148007 0.8229448261739293
0.42081817374998226 20.102564967995836 0.8157638998707328
0.4260457287033982 20.550812582095634 0.821734296019774
0.4312732836568141 21.009664004071503 0.835980340123292
0.43650083861023004 20.293742404270734 0.806741312693834
0.44172839356364596 19.74860592191632 0.7850213661356144
0.4469559485170619 19.262332929489776 0.7726240762837608
0.4521835034704778 18.96803905306566 0.7693166022342218
0.45741105842389373 18.65952765410845 0.7684652717259844
0.46263861337730966 18.52164473658952 0.7798129475153119
0.4678661683307256 19.313979398919308 0.7840692272424058
0.4730937232841415 19.320400350193378 0.766223475887911
0.47832127823755743 20.237767581854662 0.7795154236051429
0.48354883319097336 20.223944375237412 0.7626322549503497
0.4887763881443893 19.034517472798917 0.7405635851625875
0.4940039430978052 18.23550709613934 0.7272900298760533
0.49923149805122113 19.511927062137463 0.7438952099334741
0.5044590530046371 19.246964734246983 0.7478485641607476
0.5096866079580531 19.520126223742484 0.7672254828434373
0.5149141629114691 18.67168310487339 0.7818813149026349
0.5201417178648851 17.331328884173114 0.7693840354928511
0.525369272818301 17.038287721420478 0.7618569734060718
0.530596827771717 17.110786694359962 0.7412868483024911
0.535824382725133 17.893414429103473 0.7361693322100074
0.541051937678549 19.646734939089963 0.7641884206780515
0.546279492631965 20.773107142138336 0.787062157732173
0.5515070475853809 21.611431868121993 0.8146414496003272
0.5567346025387969 21.141659385351808 0.7949391416728072
0.5619621574922129 20.25097380286733 0.7626477075415078
0.5671897124456289 18.415493774011363 0.7118251968029502
0.5724172673990449 17.50866825627378 0.6766836624615226
0.5776448223524608 18.287787903654504 0.689610842641618
0.5828723773058768 17.891541700611356 0.6907572154266353
0.5880999322592928 18.557581661026024 0.7220160715792613
0.5933274872127088 18.87094689549551 0.7412956719821855
0.5985550421661248 17.98720964164739 0.7169321689098898
0.6037825971195407 18.114206519397914 0.7147757066881949
0.6090101520729567 19.557660809338447 0.7516285915181978
0.6142377070263727 19.34514046359239 0.7488333428584502
0.6194652619797887 21.076569209273497 0.7608722787109576
0.6246928169332047 21.322582803599555 0.7550458524327608
0.6299203718866206 21.535989849051603 0.7399487266742512
0.6351479268400366 22.29927712645177 0.7591802269018036
0.6403754817934526 22.43333598063653 0.7636253113431561
0.6456030367468686 22.277669013515233 0.7631741724870396
0.6508305917002846 22.022475800695204 0.7544636074543588
0.6560581466537005 21.948354811417936 0.7664449900766179
0.6612857016071165 21.553037504149263 0.7690343348974313
0.6665132565605325 21.766573244172196 0.759082580475307
0.6717408115139485 22.076125829027863 0.7687199989207119
0.6769683664673645 21.979923826292005 0.7453914122727603
0.6821959214207804 21.04254758027095 0.7116326348884545
0.6874234763741964 21.992459492031493 0.7221343996025305
0.6926510313276124 22.40434755298645 0.7201509925037995
0.6978785862810284 23.313959231845065 0.7424497562550266
0.7031061412344444 23.484989027468817 0.7527490091572546
0.7083336961878604 23.21197639525555 0.7473339068526891
0.7135612511412763 21.44360799186359 0.7213921282248041
0.7187888060946923 20.662050881850803 0.70437582626589
0.7240163610481083 19.989445456532547 0.6860839453499912
0.7292439160015243 21.952577612090806 0.7420627098562872
0.7344714709549403 24.928946344156074 0.7826448520506484
0.7396990259083562 25.72049626532337 0.802860902668871
0.7449265808617722 26.34192103984721 0.8147894213454672
0.7501541358151882 26.49789787119726 0.8161809005647053
0.7553816907686042 25.830236892230122 0.8031973346956821
0.7606092457220202 27.17433428792941 0.7937561871168796
0.7658368006754361 28.63048113531646 0.7940058434403019
0.7710643556288521 28.970354559886147 0.7751605938850318
0.7762919105822681 28.85241651786684 0.765677563479426
0.7815194655356841 28.055412912845203 0.7584279509765302
0.7867470204891001 28.03194350929327 0.7731651287113709
0.791974575442516 28.864511348270092 0.8038248176372385
0.797202130395932 29.592361751947735 0.8208002161211365
0.802429685349348 30.615070650875595 0.844305146682222
0.807657240302764 31.21041182278182 0.8433502081577199
0.81288479525618 33.986576444248094 0.8758899656943424
0.8181123502095959 39.09261499310331 0.9456280820154317
0.8233399051630119 40.31415402727324 0.9577375799654743
0.8285674601164279 44.166158713352985 1.0220038574358636
0.8337950150698439 46.00703991359618 1.0462317342377059
0.8390225700232599 50.050071837893825 1.1061455035691057
0.8442501249766758 52.81748799482199 1.1553460200606047
0.8494776799300918 56.86913104520362 1.1969863686421993
0.8547052348835078 60.20833572149541 1.2531760129298601
0.8599327898369238 64.95600086473671 1.2957096989299326
0.8651603447903398 68.53213479479025 1.332485992532027
0.8703878997437557 69.20335596965238 1.3381963558782166
0.8756154546971717 70.2013430928398 1.3136265613166744
0.8808430096505877 72.53024783999467 1.3252986941680893
0.8860705646040037 75.58650557603744 1.3346136414217575
0.8912981195574197 76.14147886315781 1.3269621505737224
0.8965256745108356 79.48641565660365 1.3771231583922128
0.9017532294642516 80.71036059133232 1.3962486485822987
0.9069807844176676 81.86142402491606 1.4202268545346366
0.9122083393710836 86.61496622539703 1.4793649989745423
0.9174358943244996 90.03503764688308 1.49416197666106
0.9226634492779155 92.26999912138763 1.4947345080751449
0.9278910042313315 94.824601610051 1.4993936411546742
0.9331185591847475 94.2399774263686 1.4795558974158898
0.9383461141381635 94.21322989433051 1.4673297968792256
0.9435736690915795 95.93194093719401 1.4878647291441365
0.9488012240449955 94.32261630133745 1.4461013487321788
0.9540287789984114 94.0624518490251 1.4414033195636309
0.9592563339518274 95.11449930507507 1.461835299001647
0.9644838889052434 98.01846776101215 1.5147271896242913
0.9697114438586594 102.65956259809111 1.5480566051909692
0.9749389988120754 104.45003264577014 1.5212912155299174
0.9801665537654913 103.88311815914582 1.4962202796668378
0.9853941087189073 106.61330789476143 1.4938410907440534
0.9906216636723233 107.91704001314929 1.5005035225956256
0.9958492186257393 108.30706449650341 1.5065162062108373
1.0010767735791553 109.0333221050146 1.5124918702452448
1.0063043285325712 109.04234774933948 1.5125101261538798
1.0115318834859872 111.67178526443821 1.537034943799474
1.0167594384394032 120.26248901994835 1.596179824898519
1.0219869933928192 124.64487800461141 1.6381374419095038
1.0272145483462352 124.43915177995976 1.6386803368554896
1.0324421032996511 120.73968446066253 1.608675247641298
1.0376696582530671 120.4929196339329 1.6000278783049589
1.042897213206483 125.26451722339844 1.6402269655275215
1.048124768159899 134.27676818920176 1.720153471532431
1.053352323113315 135.02996441286953 1.7266741635161516
1.058579878066731 134.30263341067982 1.7053284384484175
1.063807433020147 128.00613240454058 1.634644669326129
1.069034987973563 128.61118125429198 1.6178004048106862
1.074262542926979 129.34655544525305 1.629268725411814
1.079490097880395 134.3849693383214 1.673103781662604
1.084717652833811 132.07761377058063 1.6429509862036535
1.089945207787227 129.06958532931492 1.6089288233756733
1.095172762740643 131.38538975374516 1.6094134463507204
1.1004003176940589 133.42511414621387 1.631894984343934
1.1056278726474749 136.978495659721 1.660277549372145
1.1108554276008908 142.08014397334568 1.695748769566603
1.1160829825543068 139.3351154343663 1.661382303658208
1.1213105375077228 139.38704585249482 1.650147805386244
1.1265380924611388 140.15944751576825 1.6709740251709881
1.1317656474145548 137.46600808181313 1.6690804844116613
1.1369932023679707 138.6292101547631 1.666206256722966
1.1422207573213867 138.3143835411934 1.6565433606610107
1.1474483122748027 137.46759110168847 1.643743575521836
1.1526758672282187 139.78029756378507 1.6283077394706893
1.1579034221816347 140.37370829648577 1.6450286624756265
1.1631309771350506 139.65003723629036 1.6313731229466923
1.1683585320884666 146.62036706441924 1.6710947284126259
1.1735860870418826 152.12024425440214 1.7293443057792406
1.1788136419952986 147.47733119674945 1.700930062439967
1.1840411969487146 144.2320322913332 1.6585922513996938
1.1892687519021305 139.67802790939663 1.6374280074510266
1.1944963068555465 145.13765805076653 1.6677296952930691
1.1997238618089625 150.99574857537996 1.6983569273335488
1.2049514167623785 152.99146959082375 1.7250753500725482
1.2101789717157945 151.968880470606 1.7014492024292498
1.2154065266692105 151.4923222944635 1.6995121275230543
1.2206340816226264 151.97001704308553 1.7042457732482537
1.2258616365760424 153.33169034117137 1.707806434811775
1.2310891915294584 162.82462399478916 1.7514284299277976
1.2363167464828744 164.86225085905272 1.7781178699681497
1.2415443014362904 162.10652915346338 1.773127927396557
1.2467718563897063 151.88338367609884 1.6851229119608868
1.2519994113431223 146.26133926771988 1.6456694486232855
1.2572269662965383 148.3777926009118 1.6367432785974805
1.2624545212499543 151.7211893969458 1.6501942748235345
1.2676820762033703 155.31010449490867 1.6936657336678835
1.2729096311567862 155.85916634578595 1.7071648758231164
1.2781371861102022 154.95576919087733 1.7030094485804137
1.2833647410636182 159.94485381693576 1.7464363756379864
1.2885922960170342 158.92735033134184 1.7505462886164904
1.2938198509704502 158.96250047996995 1.761888383914928
1.2990474059238661 158.70536417358088 1.7540494822003776
1.3042749608772821 161.578930787636 1.7489482599012918
1.309502515830698 158.22489104742797 1.7016989541825667
1.314730070784114 159.85724170532197 1.715366033748555
1.31995762573753 164.71945678805986 1.7493827642949462
1.325185180690946 165.75037652497176 1.7588307111214516
1.330412735644362 171.35257721380268 1.7916114473026876
1.335640290597778 172.4869682312514 1.7844603774829388
1.340867845551194 170.675893018014 1.7714050091036453
1.34609540050461 170.97397527639689 1.7741993887687257
1.351322955458026 170.9080634615474 1.7767801520454543
1.356550510411442 166.78701507423614 1.7377021365231913
1.361778065364858 166.48954145090147 1.725768665183061
1.3670056203182739 161.94754298404476 1.696491822067657
1.3722331752716899 155.82002363095071 1.664668026883187
1.3774607302251058 157.5770069122861 1.6780294352593192
1.3826882851785218 159.87938557447137 1.6933034848396284
1.3879158401319378 163.2627291146745 1.7066676233565017
1.3931433950853538 162.1200025760772 1.6972390789915521
1.3983709500387698 157.96405746608596 1.6624937760383465
1.4035985049921857 158.89395181260898 1.6634539711094305
1.4088260599456017 154.01217549633336 1.6387364567017666
1.4140536148990177 160.01605722792806 1.678045804628384
1.4192811698524337 161.56464784235817 1.7205929392053192
1.4245087248058497 162.1242633473525 1.7411141260210463
1.4297362797592656 161.19136647140797 1.7257904536097384
1.4349638347126816 154.81719033062245 1.6799775056212023
1.4401913896660976 148.9319282956771 1.6126207059020496
1.4454189446195136 150.74007765795275 1.6295722136180428
1.4506464995729296 150.53515376224615 1.6370163389464436
1.4558740545263456 155.56556009646707 1.6730512620413183
1.4611016094797615 150.46967261506225 1.6503832051989844
1.4663291644331775 151.84329598131524 1.6666065204800302
1.4715567193865935 150.13820888491986 1.64224763609598
1.4767842743400095 146.9522814589473 1.6153081082539533
1.4820118292934255 147.56961937553902 1.6068426078676845
1.4872393842468414 153.21754765958187 1.6568809841743166
1.4924669392002574 156.86261297929238 1.6892194384113586
1.4976944941536734 152.46554522938632 1.672557551300631
1.5029220491070894 147.1806237587638 1.6254483818595054
1.5081496040605054 149.97673890070695 1.6203473878700538
1.5133771590139213 156.02516144731777 1.6705635906750207
1.5186047139673373 162.5852533752064 1.7205546781691803
1.5238322689207533 165.32090258241317 1.73168526589719
1.5290598238741693 164.1007330426926 1.7149671407712888
1.5342873788275853 161.2424937201685 1.687810572099075
1.5395149337810012 155.9363963954657 1.6494029260382164
1.5447424887344172 155.98880015418672 1.657962316219765
1.5499700436878332 157.8783629600672 1.682876719179948
1.5551975986412492 159.6828650957397 1.6788434181790723
1.5604251535946652 166.57338110626824 1.7209999000501954
1.5656527085480811 166.84723352355294 1.7089381273514173
1.5708802635014971 173.7878619500525 1.7830234535341896
1.576107818454913 180.0497730938371 1.857532338320906
1.581335373408329 177.9789564828634 1.840999301009885
1.586562928361745 180.6380405960323 1.8301956541813016
1.591790483315161 177.4916183878744 1.8063481561847539
1.597018038268577 180.45527192894897 1.7990599996945913
1.602245593221993 185.03867845736082 1.8104665230460977
1.607473148175409 185.95326104652628 1.7966641614104448
1.612700703128825 183.23692952944512 1.7511797184661966
1.617928258082241 176.06733166807356 1.7130078555314256
1.623155813035657 176.77656510254135 1.7287916090223856
1.628383367989073 183.5309071144989 1.7848132852068306
1.6336109229424889 187.3312508093792 1.801438362611798
1.6388384778959049 194.32601121244963 1.816586458867098
1.6440660328493208 202.50540628091514 1.8582555622360397
1.6492935878027368 204.02945889615086 1.8528460948676444
1.6545211427561528 203.03765033637873 1.8566162824051817
1.6597486977095688 206.9519362339355 1.8733925189955531
1.6649762526629848 212.99859286018173 1.900736167846707
1.6702038076164007 216.00647069949153 1.898532050722949
1.6754313625698167 218.51533190678919 1.886581834609878
1.6806589175232327 216.9867758424629 1.8703253533429003
1.6858864724766487 225.22618730770796 1.9309604633760475
1.6911140274300647 232.81175548385295 1.9698489682264992
1.6963415823834807 244.74563420196367 2.005916925937831
1.7015691373368966 241.46549973735466 1.9630383064970793
1.7067966922903126 243.43940594785474 1.9625802733270992
1.7120242472437286 244.90227507110353 1.9921819477136709
1.7172518021971446 246.02880975157308 1.9993203110300184
1.7224793571505606 252.87861498837302 2.0302773785958492
1.7277069121039765 258.78304758179553 2.0433305463352625
1.7329344670573925 258.07779845616926 2.012332314956008
1.7381620220108085 252.632294189409 1.9580835079512553
1.7433895769642245 251.91584646237487 1.9450933527178822
1.7486171319176405 257.15930337157175 1.980364810747175
1.7538446868710564 268.25496657155054 2.0223866341018986
1.7590722418244724 272.51924812483725 2.0342854015693885
1.7642997967778884 271.82404823387327 2.0474140360932505
1.7695273517313044 269.72662329569295 2.0051764686558475
1.7747549066847204 268.9110341529806 1.990457776831569
1.7799824616381363 260.10009771037966 1.941273772612434
1.7852100165915523 262.4188602285465 1.9260217430323938
1.7904375715449683 267.1744918497568 1.9534788808157795
1.7956651264983843 271.3640074277484 1.9718445490605763
1.8008926814518003 277.60773872235717 1.9756629656841267
1.8061202364052162 277.8146816620009 1.975593689781625
1.8113477913586322 276.11814035088605 1.9446363217999953
1.8165753463120482 278.5880768855047 1.9569716535138824
1.8218029012654642 284.10403956894845 1.9918224357125767
1.8270304562188802 280.38328586629956 1.9585878727919588
1.8322580111722961 284.7764796881421 1.9705692433705584
1.8374855661257121 278.9621479849686 1.931120564130317
1.842713121079128 277.82350187116145 1.8960814847130312
1.847940676032544 270.93629211897996 1.843743292914973
1.85316823098596 275.17159451475436 1.853643574758337
1.858395785939376 284.67850909998145 1.8955688011909804
1.863623340892792 289.20964746805896 1.9157007925439844
1.868850895846208 289.6858732559753 1.9243580122946389
1.874078450799624 278.9347766118319 1.8717932166649436
1.87930600575304 279.87822282909224 1.8773339291974875
1.884533560706456 280.3853724600325 1.870616635206345
1.889761115659872 279.28373116656405 1.861277273481736
1.894988670613288 274.0059219904091 1.8164461935746665
1.9002162255667039 272.2276469788912 1.7842215220804423
1.9054437805201199 265.04278497702126 1.7377480133342604
1.9106713354735358 263.2718139318776 1.726686891863768
1.9158988904269518 265.4354426897792 1.7365220403865655
1.9211264453803678 264.10184964839937 1.7432401843761307
1.9263540003337838 267.5574828325028 1.752704422354078
1.9315815552871998 268.62846740473566 1.759178795046722
1.9368091102406157 270.7124597547189 1.7571199436979166
1.9420366651940317 278.74361013759165 1.7781863328267762
1.9472642201474477 277.5717875602305 1.7688921041752972
1.9524917751008637 276.84879254928666 1.7478876026035295
1.9577193300542797 270.84756375795456 1.7137242531021288
1.9629468850076957 268.14115992752266 1.7026521151683418
1.9681744399611116 271.8335903426837 1.7020581422527081
1.9734019949145276 275.47105889884193 1.7053885999226208
1.9786295498679436 273.3191588639438 1.683589945740929
1.9838571048213596 273.0999862997668 1.672106648751831
1.9890846597747756 273.81670829584993 1.6797145726819553
1.9943122147281915 274.23641406972473 1.6949433456148604
1.9995397696816075 268.6081647597516 1.6758235488263942
2.0047673246350235 257.2282075154655 1.620216769436888
2.0099948795884393 246.5633598893528 1.56154701807691
2.015222434541855 248.060119658215 1.5603092028937504
2.0204499894952708 253.1091187787759 1.5798374339686483
2.0256775444486865 253.68818708126648 1.5775297790639886
2.0309050994021023 253.26978856927087 1.5709396207436181
2.036132654355518 252.14014215700004 1.5683301149028295
2.041360209308934 247.93624913778746 1.5619312599238
2.0465877642623496 252.52612622642792 1.5868010844843343
2.0518153192157653 257.8040788567396 1.6254350677463614
2.057042874169181 253.30943679707462 1.6064657497301893
2.062270429122597 251.90633252003656 1.5859778895498653
2.0674979840760126 244.9634992361277 1.5576245542636553
2.0727255390294284 244.80143623055534 1.5566694470818432
2.077953093982844 250.8943572313586 1.5872799708552763
2.08318064893626 250.1523178256807 1.6090400846492932
2.0884082038896756 250.34789010327563 1.6092619521962241
2.0936357588430914 243.93100192325355 1.5638613239189494
2.098863313796507 249.89346929578377 1.5816640243884235
2.104090868749923 256.12722697279156 1.6059581474696625
2.1093184237033387 254.96875768192527 1.5938211756837053
2.1145459786567544 250.56341470225792 1.5838602391623782
2.11977353361017 241.78692750964663 1.5478972216120013
2.125001088563586 237.224554933089 1.518046410806319
2.1302286435170017 233.26873636531312 1.505398313409452
2.1354561984704175 229.39675070291955 1.4803216992967112
2.140683753423833 233.47511949504553 1.4869320533103447
2.145911308377249 235.81746300827407 1.4985468889176592
2.1511388633306647 235.67086080410138 1.4919831579480638
2.1563664182840805 242.13666824003477 1.5092638704517776
2.1615939732374962 239.77189388423588 1.500225388295374
2.166821528190912 242.34722897045006 1.5258549930193421
2.1720490831443278 252.3515624576058 1.5734369311566792
2.1772766380977435 257.31745548998845 1.6131021927655818
2.1825041930511593 265.63501167321124 1.6465984394559268
2.187731748004575 269.62666000109994 1.655578317388411
2.192959302957991 265.7513125784265 1.6414836123807033
2.1981868579114066 259.14146609020156 1.6114880595381331
2.2034144128648223 256.84592165436476 1.6066628525283841
2.208641967818238 251.02825057853775 1.5771467147301805
2.213869522771654 251.7071018887668 1.582333496012149
2.2190970777250696 251.85311157875515 1.5881285988127767
2.2243246326784853 247.59319857349146 1.5505414147001224
2.229552187631901 247.48274371490254 1.545421768426787
2.234779742585317 244.73248431138052 1.5178775672863962
2.2400072975387326 246.19385203582448 1.5352120296831688
2.2452348524921484 248.09497402522797 1.5554019067453153
2.250462407445564 242.08260972262798 1.5445696938088807
2.25568996239898 235.96255746233493 1.5290327505440593
2.2609175173523957 236.8248060964743 1.5220052311101107
2.2661450723058114 235.08170069404133 1.4984448263954941
2.271372627259227 234.58496237800045 1.4986340811573642
2.276600182212643 240.87016979471642 1.5436047340793362
2.2818277371660587 244.85274257925911 1.573635133927447
2.2870552921194744 246.91421264563402 1.5893620340225825
2.29228284707289 251.98140830935014 1.619369888517341
2.297510402026306 243.05215786074896 1.5589187942196883
2.3027379569797217 232.46660830219895 1.489189225593823
2.3079655119331375 236.5247124978432 1.4894390563460171
2.3131930668865532 238.55765295527559 1.484864507152085
2.318420621839969 234.02049111987793 1.470437726089888
2.3236481767933848 237.18655333272926 1.4883160921847092
2.3288757317468005 237.38372627064106 1.506189406968573
2.3341032867002163 236.88019696052913 1.4979742689539581
2.339330841653632 247.75551063874727 1.5385913891860896
2.344558396607048 249.7538318092391 1.5501040813674047
2.3497859515604635 252.5571843212037 1.5542899108509634
2.3550135065138793 253.16812486020464 1.5469888445716642
2.360241061467295 254.13014752822846 1.5476576290607302
2.365468616420711 253.31733021693879 1.527115254980059
2.3706961713741266 254.62426279045388 1.514869953315697
2.3759237263275423 253.79388853444723 1.5254188419626973
2.381151281280958 252.2611714515475 1.5247628308550716
2.386378836234374 250.4190459733003 1.52528190643023
2.3916063911877896 248.23864582015418 1.5253506416454516
2.3968339461412054 244.09628911309528 1.5163181787842615
2.402061501094621 245.12524849467331 1.5263840885319933
2.407289056048037 247.66311348690016 1.537859429532499
2.4125166110014526 245.5334349245911 1.5286990546519486
2.4177441659548684 242.6806511227602 1.506548355003732
2.422971720908284 236.45868576511387 1.448660904696457
2.4281992758617 230.69349586603076 1.3913826708175374
2.4334268308151157 235.89727218285483 1.3968039367376086
2.4386543857685314 243.33426373330346 1.4085364403717417
2.443881940721947 248.2109373093012 1.4237798121028515
2.449109495675363 257.1976936628776 1.449162397542416
2.4543370506287787 265.54201996695286 1.4604491969950915
2.4595646055821945 271.78443837264615 1.4470724641941894
2.4647921605356102 291.01168175983395 1.458574026031463
2.470019715489026 310.2369029061433 1.4395916037086018
2.4752472704424417 374.66723476427137 1.5310006434131878
2.4804748253958575 509.4553637517338 1.7458753713241262
2.4857023803492733 714.349857785842 2.0215235030337038
2.490929935302689 992.9937200810747 2.359374946858221
2.496157490256105 1325.3140254467537 2.7108913055051644
2.5013850452095205 1684.5312687276705 3.0490081947686587
2.5066126001629363 2004.0337148295928 3.319681381529476
2.511840155116352 2291.1040276761587 3.5511796220204976
2.517067710069768 2560.422873250006 3.752394921267325
2.5222952650231836 2857.9360904367695 3.9703007625524287
2.5275228199765993 3289.8374307713634 4.2597968918061495
2.532750374930015 3806.4881817970736 4.565483825152348
2.537977929883431 4514.530644640507 4.96042308057894
2.5432054848368466 5347.439903187057 5.404719874132558
2.5484330397902624 6170.857518902084 5.809033014497848
2.553660594743678 6737.712644293403 6.071393789080861
2.558888149697094 6957.980836513332 6.1620691515256745
2.5641157046505096 6794.5500615241845 6.074151703841528
2.5693432596039254 6375.635981336619 5.871917455774638
2.574570814557341 5871.372811380727 5.6325222891401925
2.579798369510757 5341.133934810096 5.354508763837529
2.5850259244641727 4959.094129949063 5.162927932864395
2.5902534794175884 4610.5819943265005 4.966537002951492
2.595481034371004 4281.748178847969 4.78274811662008
2.60070858932442 3879.588605372085 4.546256806310459
2.6059361442778357 3365.5167243199658 4.236359121604921
2.6111636992312515 2797.8576786528156 3.862873319868751
2.6163912541846672 2221.327434369619 3.4421714330857793
2.621618809138083 1674.365629799051 2.9910480213853514
2.6268463640914987 1219.6661500973516 2.548288003384852
2.6320739190449145 866.0136763570216 2.1573769244999257
2.6373014739983303 636.3729596919935 1.8634828323410282
2.642529028951746 486.6846134351425 1.6551118907466342
2.6477565839051618 383.21196798985676 1.4945629124672657
2.6529841388585775 330.1542557502064 1.417125678346676
2.6582116938119933 297.52893833100313 1.3751095379932206
2.663439248765409 280.6901367572035 1.3667296824668997
2.668666803718825 275.29398042626923 1.3872886075430877
2.6738943586722406 270.5752615640665 1.4005967342630146
2.6791219136256563 265.631446337463 1.409828304525409
2.684349468579072 257.99981373986236 1.4041536143467066
2.689577023532488 255.81169043530133 1.4102966938992312
2.6948045784859036 248.71075825634975 1.4108305932295313
2.7000321334393194 241.83368946497757 1.3968366065035585
2.705259688392735 240.12871756137122 1.4057144383583289
2.710487243346151 235.84539410923588 1.393611934935837
2.7157147982995666 242.41168198378696 1.4248180300185598
2.7209423532529824 243.3132835554697 1.439153642262895
2.726169908206398 239.60587281030564 1.4366925025294384
2.731397463159814 240.42909332843325 1.4498465698044165
2.7366250181132297 240.3738125838084 1.4572705966048802
2.7418525730666454 240.86511550824895 1.4754987547130964
2.747080128020061 242.60784408777687 1.4872912758407129
2.752307682973477 244.49248260835685 1.5001666347049762
2.7575352379268927 246.08104342711823 1.503038059128086
2.7627627928803085 247.08224463417014 1.5024127834212206
2.767990347833724 250.56356048845976 1.5302401975094224
2.77321790278714 247.4295465432764 1.5225716879042304
2.7784454577405557 243.39019265110375 1.5116302577170944
2.7836730126939715 236.35573411065988 1.472428056424154
2.7889005676473873 228.23782768007615 1.4273776353341918
2.794128122600803 227.73511906571053 1.4252020342511316
2.7993556775542188 233.8916593564346 1.4391746630205435
2.8045832325076345 235.65991517978412 1.4466211141556755
2.8098107874610503 234.5403305017447 1.447843309000216
2.815038342414466 233.9767085395415 1.4472753647936247
2.820265897367882 240.99392538676477 1.4830540490392545
2.8254934523212976 249.10245446735405 1.5159801355115132
2.8307210072747133 249.92130714232746 1.5195031366610492
2.835948562228129 247.619885456069 1.506187386828234
2.841176117181545 237.99246281191668 1.4721996377911193
2.8464036721349606 232.1638616074176 1.460583745442477
2.8516312270883764 235.10815558840704 1.4775309220538022
2.856858782041792 239.14282946441668 1.4951840155441978
2.862086336995208 241.6981957465462 1.501077792629454
2.8673138919486236 239.2299364195247 1.4973552840886504
2.8725414469020394 236.25036035502927 1.4759952256104207
2.877769001855455 231.70749391771523 1.4565182074917558
2.882996556808871 228.04910463767033 1.4434159537372648
2.8882241117622867 221.27738663528828 1.4114502373575988
2.8934516667157024 216.84084425360976 1.3930290363472604
2.898679221669118 220.40745234562806 1.4065814291560121
2.903906776622534 226.93282674582483 1.4286821190203731
2.9091343315759497 245.2126999337908 1.4985889908348187
2.9143618865293655 248.22940415464134 1.519128826975439
2.919589441482781 249.60675447282054 1.53784957028912
2.924816996436197 241.2968080871507 1.5104875956175179
2.9300445513896127 238.69482979360885 1.4927068601231348
2.9352721063430285 242.1190917014862 1.4973516117227312
2.9404996612964442 236.9210474490296 1.457648545510127
2.94572721624986 236.96068179521424 1.4566843346402678
2.9509547712032758 239.12809166589332 1.4939676583256487
2.9561823261566915 236.76239102583787 1.4936417320065893
2.9614098811101073 236.31101976680907 1.4729665891511334
2.966637436063523 242.1052631196105 1.4903527618129249
2.971864991016939 242.7734810679171 1.484260499124152
2.9770925459703546 238.8767119052053 1.4631137591870926
2.9823201009237703 239.05376937712154 1.4772893383035328
2.987547655877186 238.05580171530718 1.4570704390449027
2.992775210830602 240.50806020122005 1.460893450980569
2.9980027657840176 241.15045650471262 1.4554658421366538
3.0032303207374333 240.00177799484786 1.4441211694866396
3.008457875690849 238.49428319783675 1.4453020989505072
3.013685430644265 236.0299426047132 1.4245187403228474
3.0189129855976806 239.59125429595284 1.4289795847157714
3.0241405405510964 234.2593617192161 1.4137774384226154
3.029368095504512 235.42860892461255 1.4081305723064435
3.034595650457928 239.30387587950156 1.4234929750218062
3.0398232054113437 239.55185157225492 1.4247471215840515
3.0450507603647594 243.6012987527679 1.435759796134035
3.050278315318175 244.51038302299423 1.4418297000062736
3.055505870271591 240.2562373156962 1.4172051758083173
3.0607334252250067 236.86766418410113 1.406612583517715
3.0659609801784224 238.7984180919608 1.4075838564864043
3.071188535131838 237.73030593551732 1.3955236789097876
3.076416090085254 239.83466822664806 1.3993147196838749
3.0816436450386697 236.4475473100173 1.3716781087889973
3.0868711999920855 234.53641026619633 1.3513852187789
3.0920987549455012 235.85609221451705 1.3474442582153434
3.097326309898917 238.73533866177812 1.3466824484699818
3.1025538648523328 243.341840006849 1.3655781544517045
3.1077814198057485 245.94118096852347 1.3750690462917639
3.1130089747591643 244.99152611522405 1.361240249838634
3.11823652971258 245.18092355642466 1.3579116298347027
3.123464084665996 245.9175950925343 1.361840420222408
3.1286916396194115 243.9989754262394 1.34140982980389
3.1339191945728273 243.70867681438943 1.3220680547634276
3.139146749526243 246.2626507601452 1.3113526462465086
3.144374304479659 249.66746405939728 1.3066972989474848
3.1496018594330746 253.19552117749848 1.3075553093388927
3.1548294143864903 262.38818627458085 1.3288003893575895
3.160056969339906 266.7563173288133 1.324703291080785
3.165284524293322 269.4528441810608 1.3223103863238022
3.1705120792467376 276.59782002731305 1.3266456391347003
3.1757396342001534 280.114774638965 1.3174439931053588
3.180967189153569 282.5328108797672 1.3020267628522646
3.186194744106985 290.80209635870693 1.3017299019503488
3.1914222990604006 297.90903365858634 1.297068242422829
3.1966498540138164 308.8748542988633 1.308234265833177
3.201877408967232 320.521807753708 1.3207127392117584
3.207104963920648 334.6388207546246 1.3365312124176663
3.2123325188740637 348.01585772152134 1.3532191161767844
3.2175600738274794 364.99600980206435 1.3702405453505473
3.222787628780895 390.5643853821673 1.4100256614018085
3.228015183734311 410.9504668863457 1.4342189677357822
3.2332427386877267 438.4758428759396 1.4786160012943406
3.2384702936411425 467.72043205243574 1.5204813270627127
3.2436978485945582 502.8702837518316 1.5749025545364161
3.248925403547974 537.3192827311102 1.6267203239753236
3.2541529585013897 569.0743780148757 1.667953827167163
3.2593805134548055 603.213258245465 1.7079516390299132
3.2646080684082213 637.8407030751413 1.7503373796845758
3.269835623361637 681.9131679231263 1.8103181091919391
3.275063178315053 729.7693865578209 1.874778890054577
3.2802907332684685 782.7525263711447 1.937111837556306
3.2855182882218843 842.3350544575793 2.0030571478839936
3.2907458431753 902.4764847706318 2.0747938892529536
3.295973398128716 968.8655800341421 2.1498665587259413
3.3012009530821316 1033.5382238618856 2.2219494303361964
3.3064285080355473 1073.7756832044427 2.2654208661543995
3.311656062988963 1100.8695097284208 2.2934409365925386
3.316883617942379 1099.567493379695 2.2871024519697882
3.3221111728957946 1080.9846061365647 2.262761897845518
3.3273387278492104 1047.365962294523 2.2209106025196608
3.332566282802626 990.5403635652266 2.1546652679854943
3.337793837756042 925.1502536309711 2.0803838692540393
3.3430213927094576 845.3337477007825 1.9844881503899563
3.3482489476628734 775.2212272657443 1.9015179715223693
3.353476502616289 706.3580351236094 1.8138889081378282
3.358704057569705 640.5196901358343 1.725073165095442
3.3639316125231207 576.3394777656117 1.633733895166274
3.3691591674765364 526.2114464964731 1.5634071740581337
3.374386722429952 484.24971337265634 1.505701855568389
3.379614277383368 444.4811705592277 1.4510351258302538
3.3848418323367837 411.94387061527146 1.4066433668532607
3.3900693872901995 379.43938300389885 1.3568231157762727
3.3952969422436152 349.97196740066045 1.3048723429713327
3.400524497197031 332.2353641595099 1.2798041915070018
3.4057520521504467 319.0039584311199 1.265142536303519
3.4109796071038625 304.84008644907533 1.2633967853211086
3.4162071620572783 296.65533699022274 1.2649418456400576
3.421434717010694 285.42676387341623 1.2571311163503311
3.4266622719641098 275.7689285457956 1.2413175331988693
3.4318898269175255 267.6833312605809 1.2203018538339445
3.4371173818709413 259.2168751919245 1.2078170752590225
3.442344936824357 256.5302312410474 1.2123214084628822
3.447572491777773 257.286265469173 1.228371678017572
3.4528000467311886 256.5696071895053 1.2401931948965783
3.4580276016846043 252.79485878021615 1.234921136941449
3.46325515663802 247.40767374089447 1.2076696685988946
3.468482711591436 237.22727549553102 1.1643354581766143
3.4737102665448516 232.36270026587172 1.1546133021116447
3.4789378214982674 234.0307430974133 1.1555235914034618
3.484165376451683 239.75858970687477 1.1937127967149652
3.489392931405099 247.78004115498302 1.2330948425823913
3.4946204863585146 250.66452371291948 1.238775952676475
3.4998480413119304 250.27621170499106 1.2209060596667534
3.505075596265346 247.66703177982984 1.2042528233084018
3.510303151218762 250.68093153169022 1.2076265971446327
3.5155307061721777 257.3986825277548 1.2256527261969408
3.5207582611255934 264.11663053306216 1.247113198297679
3.525985816079009 276.4404805912532 1.2556926586292667
3.531213371032425 282.16738537791593 1.2464127853157587
3.5364409259858407 294.4162404775386 1.2429998412768553
3.5416684809392565 311.38025403911394 1.2519144761991383
3.546896035892672 338.804272636256 1.2887270713129058
3.552123590846088 388.20622514761567 1.3600247094790507
3.5573511457995037 481.1365375224721 1.500321350697931
3.5625787007529195 641.9709011211083 1.7203178974690279
3.5678062557063353 923.6000431865234 2.058234496539789
3.573033810659751 1433.3164650105605 2.5615871167118365
3.5782613656131668 2332.145380667094 3.2693185027186313
3.5834889205665825 3949.057568393823 4.255616443044316
3.5887164755199983 6646.9895821584905 5.5207943738895775
3.593944030473414 10433.004904354199 6.8614539970302335
3.59917158542683 14464.12521819557 8.037875840388603
3.6043991403802456 18059.869974101548 8.951223457041744
3.6096266953336613 20081.60730330125 9.450005025638509
3.614854250287077 19846.63620938458 9.392603913484752
3.620081805240493 17590.493441473176 8.837955501810788
3.6253093601939086 14010.283687081614 7.869805323047665
3.6305369151473244 10392.621380660647 6.762421025473441
3.63576447010074 7091.679991467353 5.575813288463077
3.640992025054156 4682.220655750108 4.515325908337098
3.6462195800075716 2952.3366427301007 3.575594808850326
3.6514471349609874 1876.5488515301324 2.8423124259065102
3.656674689914403 1229.0604946745875 2.298989113618295
3.661902244867819 874.0346489575586 1.93819249484358
3.6671297998212347 667.5587302686408 1.6959216138565505
3.6723573547746504 552.9871516974878 1.5509546193271964
3.677584909728066 474.8789950949532 1.443653054412452
3.682812464681482 422.98318908874614 1.3691028532005
3.6880400196348977 390.7481682582723 1.3257712269562292
3.6932675745883135 364.8429460166686 1.282271603428761
3.698495129541729 342.74911896269253 1.2477316565740062
3.703722684495145 323.51568609159955 1.2061704167492806
3.7089502394485607 310.71449686416867 1.186172234614602
3.7141777944019765 303.63552984286974 1.168736758610829
3.7194053493553922 300.02853317277743 1.1659542011865982
3.724632904308808 296.525074523267 1.1687252343831909
3.7298604592622238 291.49282058380544 1.1710597333664456
3.7350880142156395 286.4240203376726 1.1665280474952553
3.7403155691690553 285.13618744621493 1.166937178436856
3.745543124122471 283.88587527438233 1.1648512953723722
3.750770679075887 279.9921554407748 1.156757071263638
3.7559982340293026 274.87961650208365 1.1510564194796669
3.7612257889827183 272.5673987710107 1.143379719839471
3.766453343936134 272.52733757272574 1.1421480875594165
3.77168089888955 275.41918631322164 1.1412717118317983
3.7769084538429656 272.11675686617525 1.1325983062443703
3.7821360087963813 269.96839419308884 1.1279856395686914
3.787363563749797 270.3972823047307 1.1281044813832177
3.792591118703213 274.08904369968764 1.1339310223706613
3.7978186736566286 281.46027148000496 1.1465437886321208
3.8030462286100444 292.3277172874014 1.1582161147349936
3.80827378356346 300.94614248325405 1.1627698238741417
3.813501338516876 307.46853401422896 1.166716244071979
3.8187288934702917 315.3887192574199 1.174580994379691
3.8239564484237074 309.69840163295993 1.1563379738807948
3.829184003377123 310.24405636744154 1.1551929192619739
3.834411558330539 303.7559720985816 1.1486641121919627
3.8396391132839547 300.69591759325357 1.1484347978486087
3.8448666682373704 302.6220683703397 1.1593339864602867
3.850094223190786 300.5019190184409 1.1595026494399068
3.855321778144202 298.8126909699242 1.1569593148697312
3.8605493330976177 289.9072032702183 1.1361971048586748
3.8657768880510335 286.13233943669576 1.1258764983501335
3.8710044430044492 280.53101541981516 1.117582731216293
3.876231997957865 279.7227688981727 1.121710354247881
3.8814595529112808 277.6508104253953 1.1205779461863712
3.8866871078646965 271.6310333687406 1.108157038207641
3.8919146628181123 271.4304533554547 1.1034670517701575
3.897142217771528 268.617147504936 1.0959650059363268
3.902369772724944 263.7807948559062 1.0847879403037517
3.9075973276783595 266.5000303883656 1.0928149450496514
3.9128248826317753 267.35800483899106 1.0864287856453605
3.918052437585191 274.466744447176 1.0952147521761884
3.923279992538607 278.20501612853917 1.0929391691871044
3.9285075474920226 284.42297666862476 1.1012997166820682
3.9337351024454383 292.36738094802115 1.1177055352444558
3.938962657398854 300.50387462710796 1.136222702738128
3.94419021235227 306.13521584646867 1.1440595160693159
3.9494177673056856 313.62677436672175 1.150813266573449
3.9546453222591014 315.2400381356374 1.1446067219668805
3.959872877212517 320.0535425176497 1.1448242078789885
3.965100432165933 323.04160862518063 1.1472333893639757
3.9703279871193486 335.6381505922374 1.1719789299848025
3.9755555420727644 351.72357109422825 1.1959989559085238
3.98078309702618 370.31038762925283 1.2271006379152711
3.986010651979596 384.2865191809255 1.243293838415349
3.9912382069330117 398.5438361907759 1.2606572153278268
3.9964657618864274 413.94594877663155 1.2787915232619376
4.001693316839844 433.14186242964956 1.3040325076023076
4.00692087179326 458.0261497483266 1.332919166938165
4.012148426746676 480.53478547386635 1.3654543460855444
4.017375981700092 502.59625521914535 1.4122781362874615
4.0226035366535084 536.0366334419607 1.470897466101123
4.027831091606925 574.8141574064891 1.5298064650809764
4.033058646560341 622.6197934063376 1.595168283550571
4.038286201513757 675.0715395158597 1.6570650798659432
4.043513756467173 733.839633089275 1.728824687977703
4.0487413114205895 802.7419929377937 1.8094119822583064
4.053968866374006 877.5412080962634 1.8957600981172285
4.059196421327422 956.3604250716237 1.9869712238097756
4.064423976280838 1037.9887589813113 2.072771622646955
4.069651531234254 1121.0352707696134 2.1464807365555365
4.0748790861876705 1224.93775960831 2.2432435634928374
4.080106641141087 1338.1759945564572 2.341991231187345
4.085334196094503 1474.0345406371648 2.460537468661336
4.090561751047919 1619.6789342327593 2.58053200864493
4.095789306001335 1796.3281095637985 2.719161465154197
4.1010168609547515 2004.106926275822 2.876906082298052
4.106244415908168 2218.29412805718 3.0312570343528464
4.111471970861584 2467.654623729814 3.196709620682022
4.116699525815 2715.8109466335454 3.3474420539806116
4.121927080768416 2976.9324977426436 3.4632962225786352
4.1271546357218325 3258.8731619274035 3.5873444822240637
4.132382190675249 3549.4186726119115 3.7296514268901
4.137609745628665 3857.519543158577 3.8714303383796205
4.142837300582081 4178.396014415938 4.018102756946807
4.148064855535497 4463.455203453439 4.138347306087093
4.1532924104889135 4751.252304137445 4.255404554822731
4.15851996544233 5054.654872947803 4.380118656069399
4.163747520395746 5313.984439730487 4.487690895305102
4.168975075349162 5551.69939217047 4.587000671399102
4.174202630302578 5768.092268957461 4.667462013041132
4.1794301852559945 5932.889814510173 4.740353594388887
4.184657740209411 6033.138987139514 4.774202600917419
4.189885295162827 6073.885747168911 4.786496193095041
4.195112850116243 6030.915667048641 4.763350873818268
4.200340405069659 5920.4520395266345 4.708951020935023
4.2055679600230755 5734.909564519659 4.631601343234521
4.210795514976492 5487.058667034758 4.534192145330882
4.216023069929908 5168.8970037206955 4.4004259335406095
4.221250624883324 4758.322211485786 4.211449674584879
4.22647817983674 4348.064666435167 4.019297588521217
4.2317057347901565 3938.240101445587 3.8169337640080374
4.236933289743573 3555.235793452574 3.6246332287190866
4.242160844696989 3201.1215593989073 3.4417383656905645
4.247388399650405 2858.625269786222 3.2522764250173153
4.252615954603821 2529.5850873894456 3.0569043378716776
4.257843509557238 2264.283999458689 2.8892582299335756
4.263071064510654 2010.8781674268823 2.718229759105519
4.26829861946407 1784.47652114542 2.553775663640551
4.273526174417486 1589.9457412229613 2.4069465244883763
4.278753729370902 1419.961293388117 2.2729892737561443
4.283981284324319 1276.4017995837426 2.15899875348506
4.289208839277735 1154.210200113978 2.0531320058718436
4.294436394231151 1040.7562806202654 1.9477653919634668
4.299663949184567 939.8366963337311 1.847641815356255
4.304891504137983 858.3854224904784 1.7647712304934222
4.3101190590914 783.6267091543529 1.6849096644461916
4.315346614044816 716.8394189811938 1.611047489068192
4.320574168998232 657.1890942943271 1.5389763665230516
4.325801723951648 610.653281408329 1.4837739240711225
4.331029278905064 572.318468891213 1.4393134559781797
4.336256833858481 539.8432430644176 1.399391404213955
4.341484388811897 509.3668508497082 1.357920516887038
4.346711943765313 476.16449259645617 1.3099067177376749
4.351939498718729 449.29666086483394 1.2709179709701752
4.357167053672145 426.32179637194616 1.2384500847636302
4.362394608625562 406.3661444051506 1.2136930887354505
4.367622163578978 389.9892187433724 1.1898147478293923
4.372849718532394 375.9206346525663 1.171946116290644
4.37807727348581 360.1843680362026 1.1490575990253922
4.383304828439226 345.29842908242756 1.1284744452199518
4.388532383392643 331.3042750538181 1.111947002697068
4.393759938346059 321.50705326897906 1.1056514536224509
4.398987493299475 312.0477894236739 1.0975349732339157
4.404215048252891 300.3263930786584 1.0777467203045674
4.409442603206307 287.9658447376434 1.0606334699354234
4.414670158159724 276.4676762891588 1.0438443224560796
4.41989771311314 266.92840218105647 1.0305740144377282
4.425125268066556 258.86923561823454 1.021105844713089
4.430352823019972 253.03888613695997 1.0138095868983492
4.435580377973388 247.57669036645126 1.0089509892314157
4.440807932926805 246.18412530852575 1.0164145756534009
4.446035487880221 243.43318564941322 1.020712416404213
4.451263042833637 238.75768682871094 1.016099703301007
4.456490597787053 230.95811796288564 0.9951932368250165
4.4617181527404695 221.09216392678712 0.9792172438824536
4.466945707693886 214.5340621641577 0.9599812085634537
4.472173262647302 211.9705207813596 0.9544202647051935
4.477400817600718 213.1416506616039 0.9614965630134144
4.482628372554134 214.21840681597254 0.9656853920906051
4.4878559275075505 216.04100173841604 0.9837738272217971
4.493083482460967 213.47803397928973 0.9862227448463949
4.498311037414383 207.5697626634244 0.9766030941187014
4.503538592367799 204.72075404627185 0.9728057471694244
4.508766147321215 199.08014386607894 0.9587826979061165
4.5139937022746315 193.94661583425986 0.9470201348479165
4.519221257228048 194.4523005384994 0.9566960819031468
4.524448812181464 193.73381677681246 0.9559566767649272
4.52967636713488 195.9701545013735 0.9764146631763481
4.534903922088296 199.0279269640498 0.984751107312182
4.5401314770417125 200.20420555117593 0.9909261985148671
4.545359031995129 196.71917127842804 0.9775763465672439
4.550586586948545 195.19708009575044 0.9710738394212779
4.555814141901961 192.7537477046237 0.9652688917126967
4.561041696855377 188.80141292615062 0.9535602630487966
4.5662692518087935 190.5800249035237 0.9565430610922423
4.57149680676221 194.29022382051562 0.9673690971452135
4.576724361715626 198.8594618507364 0.986953754898297
4.581951916669042 201.69878293453138 1.0003796603566717
4.587179471622458 195.06140222527225 0.9763472352285216
4.5924070265758745 190.82700914598087 0.9634739322294434
4.597634581529291 188.68954619974096 0.9577058178490808
4.602862136482707 188.18127029893137 0.9627032821522885
4.608089691436123 188.7787461236942 0.9700284048080455
4.613317246389539 183.64602971387635 0.9507926113009475
4.6185448013429555 183.96987998131797 0.9569777098536993
4.623772356296372 183.6237470885994 0.9535036363304562
4.628999911249788 185.57167553439447 0.9664594056220522
4.634227466203204 182.3693539042834 0.960596899765304
4.63945502115662 182.16084925496196 0.9612308090738672
4.6446825761100365 182.87725532721768 0.9632704936200865
4.649910131063453 184.083184758618 0.9740723957795807
4.655137686016869 188.0084878751738 0.9857654726018622
4.660365240970285 186.76095579546083 0.9827035627449539
4.665592795923701 184.2400640327457 0.9815086120211733
4.6708203508771176 179.68645245724116 0.9673444698882857
4.676047905830534 177.34034543899998 0.9634687458808391
4.68127546078395 174.89530447694477 0.9632545479206907
4.686503015737366 177.2150789206198 0.9738017907313604
4.691730570690782 178.93216443344954 0.9798031614420246
4.696958125644199 178.42405646726232 0.9736326282652603
4.702185680597615 181.86748100257546 0.9834236634613176
4.707413235551031 183.04539877652914 0.9860427499816271
4.712640790504447 181.736404958881 0.9765105847366515
4.717868345457863 177.00781986750832 0.9661220517857702
4.72309590041128 169.74620676864058 0.9382374826682744
4.728323455364696 166.6547834571589 0.933999721280543
4.733551010318112 173.63457297008142 0.9662431857523481
4.738778565271528 178.0604824065162 0.9797461408242398
4.744006120224944 182.61166458141741 0.9948586421158226
4.749233675178361 183.33083754677384 0.9964836694953852
4.754461230131777 185.69031905478576 0.999855122626423
4.759688785085193 179.8906158858436 0.9784210978691839
4.764916340038609 176.42556185598517 0.9756899693908403
4.770143894992025 172.26985053767066 0.9594379619730394
4.775371449945442 176.41978223094446 0.9665720632866581
4.780599004898858 178.54401640605388 0.966177656236173
4.785826559852274 181.71456115357054 0.9687441039913725
4.79105411480569 181.1937937170933 0.9628178918065018
4.796281669759106 176.28358574649226 0.9386505402562244
4.801509224712523 178.69620395188707 0.9446912084753397
4.806736779665939 179.47409656400566 0.9542935569702314
4.811964334619355 180.948733551682 0.9660677283014822
4.817191889572771 179.16885436640945 0.9658070181306521
4.822419444526187 171.56725984114794 0.9464365722250964
4.827646999479604 168.54117376242456 0.933378010342055
4.83287455443302 164.85233698063612 0.9210152013811251
4.838102109386436 167.29018790974644 0.9290108117809253
4.843329664339852 173.64889241065086 0.9583854685048059
4.848557219293268 175.20640741294574 0.9601611390546243
4.853784774246685 173.4205014487339 0.9557731981864976
4.859012329200101 172.704018975422 0.9500719903468801
4.864239884153517 171.79736418313237 0.9444933155471761
4.869467439106933 173.9394543897761 0.9553137913816502
4.8746949940603495 175.75542341609096 0.9611263286558971
4.879922549013766 179.2580738433071 0.9723219931795725
4.885150103967182 178.92016475416125 0.9637385190868116
4.890377658920598 179.0397256679931 0.9533533382992087
4.895605213874014 173.63307896027246 0.9315360385092958
4.9008327688274305 175.33287030932314 0.9380013081571469
4.906060323780847 172.43911800755447 0.9261133218016214
4.911287878734263 171.21519101903615 0.9220751529353981
4.916515433687679 168.53187575058044 0.9155507579546965
4.921742988641095 169.4439145360756 0.922401529648173
4.9269705435945115 176.37329398181024 0.9386503415217964
4.932198098547928 180.49958750455923 0.9553605253173348
4.937425653501344 178.48460464103414 0.9454086179342449
4.94265320845476 172.26749034828504 0.9291853826406612
4.947880763408176 170.85978046692068 0.9233139157198266
4.9531083183615925 171.77157261172414 0.9222943332151474
4.958335873315009 176.7822898324815 0.9506591603395643
4.963563428268425 177.89226209848906 0.9561325870311689
4.968790983221841 179.0089106218538 0.9564968696115993
4.974018538175257 175.14563696312743 0.9318944672179317
4.9792460931286735 173.22228572610413 0.9075989299865163
4.98447364808209 173.60660621535607 0.8973338396380872
4.989701203035506 177.486201363588 0.8994649864569432
4.994928757988922 181.9653195544943 0.8943054324019245
5.000156312942338 181.3639397014276 0.8768596007082732
5.0053838678957545 183.10315847197646 0.865170064107207
5.010611422849171 192.2775769976234 0.8719276438744432
5.015838977802587 200.36063848380735 0.8854179221315639
5.021066532756003 206.66873386886195 0.8914021534874866
5.026294087709419 209.255508197576 0.8893825626115484
5.0315216426628355 210.00305772676393 0.8858379433960923
5.036749197616252 212.83314936696556 0.8950203413836055
5.041976752569668 217.9068256555007 0.9053428172873318
5.047204307523084 224.33949756525286 0.9237766152491089
5.0524318624765 233.06643000525185 0.938230053059856
5.0576594174299165 244.25038920583566 0.9508910834280245
5.062886972383333 250.21403590438968 0.948067992389947
5.068114527336749 254.44593734812628 0.9445290334845167
5.073342082290165 261.8384584342396 0.9440548573082789
5.078569637243581 274.5446671226173 0.952520767975908
5.0837971921969975 293.70650721103686 0.9707954041707473
5.089024747150414 314.81150672747464 0.9963779572579773
5.09425230210383 337.537032530299 1.0239099336092117
5.099479857057246 364.3707185043141 1.0573315520705362
5.104707412010662 388.18271709754225 1.084061857038108
5.109934966964079 414.3264749075923 1.1143138023913166
5.115162521917495 431.10957926524634 1.1340154078692521
5.120390076870911 438.9185730276003 1.142896493946237
5.125617631824327 437.51408366415603 1.1410740794689993
5.130845186777743 422.0048650680375 1.1219446795051364
5.13607274173116 405.2017520247941 1.105340186578512
5.141300296684576 379.38047489555953 1.0736699222628996
5.146527851637992 349.6900754810311 1.0384052116802738
5.151755406591408 319.7113269733461 1.0017108361126883
5.156982961544824 289.35213277849937 0.9676698564444035
5.162210516498241 267.6042930256203 0.9454934008624901
5.167438071451657 250.1868586340006 0.9381314900080764
5.172665626405073 234.04560828467808 0.9276503228911362
5.177893181358489 219.5683347937524 0.9108073108264635
5.183120736311905 209.4992127623849 0.8978725905546618
5.188348291265322 204.0969631074462 0.8986051579752186
5.193575846218738 198.50879781166526 0.8881651811399396
5.198803401172154 195.62105455447633 0.8895055682640398
5.20403095612557 194.80595404919384 0.8911307286856506
5.209258511078986 189.98715240576334 0.8843548918848309
5.214486066032403 186.64519856835904 0.8872158416792124
5.219713620985819 183.8152437759225 0.8914322892967138
5.224941175939235 183.37530720483113 0.8931754052995715
5.230168730892651 180.2206579799498 0.8914868321853975
5.235396285846067 177.00644034303318 0.8838709469382131
5.240623840799484 173.94588571414775 0.8796742782828056
5.2458513957529 172.4307951894528 0.882848940588628
5.251078950706316 171.2396441579709 0.8827709596545192
5.256306505659732 176.2200200176066 0.899639981372803
5.261534060613148 172.11748064215075 0.8836326577884209
5.266761615566565 176.38794803045752 0.8965182252825928
5.271989170519981 173.25690455913573 0.8910154167743397
5.277216725473397 175.8908690969626 0.9021953936112067
5.282444280426813 178.4217947153015 0.9152663308036587
5.2876718353802294 176.5251998369226 0.9063339913485075
5.292899390333646 176.5876139401001 0.9018781401777598
5.298126945287062 172.04446107694176 0.8840305331414842
5.303354500240478 170.37033944025814 0.8708571755291346
5.308582055193894 171.1021952608167 0.8707872063085702
5.3138096101473105 170.83084448124328 0.8687945036624087
5.319037165100727 172.94065628308195 0.8749416418514487
5.324264720054143 176.1038546262749 0.8920651273273894
5.329492275007559 171.97734645023525 0.8836232802721443
5.334719829960975 170.42829403618794 0.8832593474626628
5.3399473849143915 166.34791792977464 0.8696703212033928
5.345174939867808 164.4711146317235 0.857572668031197
5.350402494821224 164.67376700217207 0.8507567714298939
5.35563004977464 168.25322724985037 0.8604644602374791
5.360857604728056 170.3072791038821 0.862683292452284
5.3660851596814725 170.4501467945897 0.860435391236458
5.371312714634889 173.93154221155234 0.8672732106421969
5.376540269588305 175.16610588816397 0.8703793249083684
5.381767824541721 176.46779897189086 0.8738483525232754
5.386995379495137 177.1125414020257 0.8767315230865399
5.3922229344485535 176.97572189932794 0.8758832913613578
5.39745048940197 171.92643295697303 0.8630839893055267
5.402678044355386 171.03422347533382 0.8537487027142971
5.407905599308802 172.4054881107519 0.8482404132743573
5.413133154262218 175.57537235160845 0.8467819360470108
5.4183607092156345 179.98174549697947 0.8519982176984392
5.423588264169051 182.98931334409505 0.8475564623580055
5.428815819122467 183.72426561380755 0.8320417000403835
5.434043374075883 187.5539523657661 0.8289452710479863
5.439270929029299 190.24710430143296 0.8294828896694673
5.4444984839827155 193.57890783876826 0.8371913404886956
5.449726038936132 196.5939315607473 0.8486877056340226
5.454953593889548 199.80720532251644 0.8571893796101643
5.460181148842964 199.3926032423712 0.8592343461194836
5.46540870379638 197.2141456882425 0.8628978378006055
5.4706362587497965 192.95056620176265 0.8520614639636775
5.475863813703213 191.96408890696455 0.8604487033072322
5.481091368656629 192.6466377150217 0.8662502865600764
5.486318923610045 192.1367064741775 0.872494924297142
5.491546478563461 190.06512544722636 0.8706879220096699
5.4967740335168775 186.74672144825558 0.8583652519747187
5.502001588470294 183.41302296124329 0.851847527142392
5.50722914342371 178.89840458046075 0.8404818700401532
5.512456698377126 176.19967375126592 0.8369710133601221
5.517684253330542 177.40284401769173 0.8486284496568861
5.522911808283959 177.89477825493012 0.8469437138431274
5.528139363237375 182.69740806615516 0.8613902205631666
5.533366918190791 183.76450321955215 0.8625469745583924
5.538594473144207 184.52864819526852 0.8651706354619632
5.543822028097623 182.20517604945653 0.8589199259373599
5.54904958305104 179.14457233643066 0.8510991382988157
5.554277138004456 177.93025298950064 0.8484356100616328
5.559504692957872 175.50341403555313 0.8414944116433025
5.564732247911288 174.96155180131166 0.8408565649507944
5.569959802864704 172.25212606550036 0.8271057514641627
5.575187357818121 174.21516948881433 0.8292509642978766
5.580414912771537 175.62743619607784 0.8272955692299003
5.585642467724953 176.6203378134739 0.8303400406679117
5.590870022678369 180.05709802488227 0.832673905897117
5.596097577631785 182.04552387663847 0.8280928941783423
5.601325132585202 185.68175543920856 0.8257273187114311
5.606552687538618 192.27216933031022 0.8275218057357261
5.611780242492034 200.85883419833527 0.8380381648298978
5.61700779744545 206.8295050637217 0.8386182222818643
5.622235352398866 219.15040892610995 0.8449522375378158
5.627462907352283 247.31157840113514 0.8703452764033933
5.632690462305699 292.8619191291203 0.9214490973678041
5.637918017259115 366.64120643065803 1.0111305614720627
5.643145572212531 459.8447140202498 1.11673305307384
5.648373127165947 562.4031318045587 1.2269016724996318
5.653600682119364 667.1931642505126 1.331490138790536
5.65882823707278 753.160847574244 1.4111882705276884
5.664055792026196 812.908483607509 1.4648469149800734
5.669283346979612 849.1654968755868 1.4963032503640543
5.674510901933028 857.9117952271549 1.5021061456878808
5.679738456886445 853.551855145079 1.4980155552894754
5.684966011839861 843.6780799006826 1.4886037454879208
5.690193566793277 831.2966582123255 1.4762485234857985
5.695421121746693 819.6944671148306 1.4666995720356812
5.700648676700109 810.7542583586816 1.4579023612926783
5.705876231653526 806.8722131468336 1.4542763799231344
5.711103786606942 800.6780686417236 1.4476312035576322
5.716331341560358 802.8744773328104 1.448801817131443
5.721558896513774 804.5545984540381 1.4484122684018073
5.7267864514671905 808.3499132211431 1.4495455680559861
5.732014006420607 818.8420778202975 1.4586170516459611
5.737241561374023 837.6455798471792 1.476107018810075
5.742469116327439 864.5345744178261 1.4995634205844144
5.747696671280855 907.4169348657786 1.5357586571606314
5.7529242262342715 955.9266755123821 1.5757878074367127
5.758151781187688 1016.0543994552193 1.623046679684349
5.763379336141104 1089.0174234182255 1.6802042056487287
5.76860689109452 1153.9099796500211 1.7270733305562842
5.773834446047936 1214.0327344419973 1.770933102302314
5.7790620010013525 1237.4236552204388 1.787261888135321
5.784289555954769 1215.3941155331524 1.7680866702347302
5.789517110908185 1163.261822509304 1.7270951834873725
5.794744665861601 1063.0796365241827 1.650105552909096
5.799972220815017 938.3513871359943 1.5511371744786735
5.8051997757684335 796.2292840372844 1.4317254784009161
5.81042733072185 658.0977675820012 1.3066689731255332
5.815654885675266 540.757234980968 1.1928922715723964
5.820882440628682 437.1376459289804 1.0799457075314285
5.826109995582098 368.2999201751007 1.0024282706471932
5.8313375505355145 317.959086766205 0.9403263097963049
5.836565105488931 283.2961000943393 0.8957157423041849
5.841792660442347 257.2616428514544 0.8614669615200057
5.847020215395763 241.14253775660728 0.8447668633615285
5.852247770349179 228.28969365475368 0.829502362580339
5.8574753253025955 220.89230119493598 0.8243769547374802
5.862702880256012 214.34698297092473 0.8213861871225455
5.867930435209428 214.00820962802715 0.8205063825889289
5.873157990162844 217.21638939952433 0.8257147943788137
5.87838554511626 217.45213447281176 0.8225826569868653
5.8836131000696765 217.95916810138883 0.8208086779169084
5.888840655023093 217.4676282744161 0.819220862473819
5.894068209976509 214.36556392086345 0.8136277161250712
5.899295764929925 217.72394487603415 0.8191931001606989
5.904523319883341 219.2304573490015 0.8189732244997011
5.9097508748367575 219.97803964549547 0.8171609324819067
5.914978429790174 225.2236077685525 0.8242528324323171
5.92020598474359 223.67411096734617 0.8164142584410593
5.925433539697006 224.02905388339417 0.817996347323536
5.930661094650422 227.56628878254534 0.8228678796687289
5.9358886496038386 228.69734804320325 0.8176038193796142
5.941116204557255 234.78976592336375 0.8236021693229627
5.946343759510671 241.10928264645722 0.8318891976731809
5.951571314464087 246.38000846995794 0.8449202255632512
5.956798869417503 251.17806185341442 0.850782515696608
5.96202642437092 257.1951971212675 0.8611465933355054
5.967253979324336 265.4903345771506 0.8741227597429404
5.972481534277752 281.3770274314222 0.8955632925816469
5.977709089231168 297.6837933560753 0.9186908889608038
5.982936644184584 313.194104530192 0.9397540236020923
5.988164199138001 334.1917696428418 0.9671515366834444
5.993391754091417 354.57029180981414 0.9951526962320334
5.998619309044833 382.89310852355675 1.031040935342134
6.003846863998249 421.5205481410715 1.0786519275440685
6.009074418951665 469.71077728622936 1.1376741946718945
6.014301973905082 524.1880446269371 1.2027735317144286
6.019529528858498 600.0290408608706 1.286359654419926
6.024757083811914 687.9495482281809 1.3797334689469767
6.02998463876533 798.7869995168945 1.4881478160259731
6.035212193718746 938.7640109413933 1.6159555260537544
6.040439748672163 1106.397009847564 1.7567007042984086
6.045667303625579 1288.6538040861221 1.8950381521684654
6.050894858578995 1491.6137707082519 2.03895986015672
6.056122413532411 1670.4077630342915 2.158059707879909
6.061349968485827 1820.369385339361 2.2549181146638038
6.066577523439244 1931.2536377566278 2.3244906897622055
6.07180507839266 1963.5543856909326 2.3462045407950827
6.077032633346076 1941.6548172766131 2.3366189366961265
6.082260188299492 1859.6811528099456 2.2906513828766135
6.087487743252908 1743.7848029554384 2.2214652415034335
6.092715298206325 1604.6044009692844 2.130874190232839
6.097942853159741 1460.6497183061626 2.0326484095534676
6.103170408113157 1334.93887864863 1.9491885363568884
6.108397963066573 1214.7815894847017 1.8616980533766456
6.113625518019989 1100.7056369632091 1.775977136008743
6.118853072973406 1001.6391970567106 1.695234228510102
6.124080627926822 912.0495935158448 1.6195600084335926
6.129308182880238 831.665386201869 1.5481807414222895
6.134535737833654 754.8163945671407 1.475129498724854
6.1397632927870704 683.8472506607214 1.4048068931364186
6.144990847740487 623.2262369662525 1.3446768889788927
6.150218402693903 571.1181709215526 1.2914910407497935
6.155445957647319 521.3736240508335 1.236507084692356
6.160673512600735 475.246969973975 1.1844670645881354
6.1659010675541515 433.012621209782 1.1351778115004658
6.171128622507568 398.9973100901697 1.0927444670260724
6.176356177460984 371.0586084754152 1.0584194320610167
6.1815837324144 347.8027432617399 1.0281927557269748
6.186811287367816 329.1697349073837 1.0062046620975311
6.1920388423212325 309.94321293932154 0.984360065201496
6.197266397274649 299.17246401919823 0.9738691881995497
6.202493952228065 293.8687213377373 0.9663643221661099
6.207721507181481 285.6324716091292 0.9480276967175961
6.212949062134897 279.43415213702707 0.9355197939382364
6.2181766170883135 265.60009940293423 0.9110925785404634
6.22340417204173 254.60520873818143 0.8908645662355692
6.228631726995146 244.86745704176633 0.8714817078768912
6.233859281948562 241.0638504191044 0.8651271466740788
6.239086836901978 239.01949107998607 0.8633170300464663
6.2443143918553945 238.39051814826766 0.8683066312115899
6.249541946808811 239.63722974882845 0.870832165511904
6.254769501762227 237.4277509495831 0.8619950372023063
6.259997056715643 237.2559250574808 0.8593516813236749
6.265224611669059 233.3636571861199 0.853621586805624
6.2704521666224755 227.4152234214206 0.8477715011923633
6.275679721575892 224.8150072328504 0.8459438260632057
6.280907276529308 221.78595057408305 0.8418642482562618
6.286134831482724 221.7173630418011 0.8438382530809049
6.29136238643614 221.54451215862045 0.8386864744099413
6.2965899413895565 222.62113054532256 0.8378717229907516
6.301817496342973 219.87118444725095 0.8304809372438122
6.307045051296389 223.02482318854803 0.835313074991755
6.312272606249805 218.92458898653462 0.8260431977408524
6.317500161203221 217.95335759394126 0.8295971732441291
6.3227277161566375 217.19728859452957 0.8343396821002239
6.327955271110054 213.2436455018688 0.8243201490055079
6.33318282606347 216.17971343609514 0.8283248219964643
6.338410381016886 216.45167772419455 0.825101050765973
6.343637935970302 215.55061773175493 0.8189473814829205
6.3488654909237185 215.56684102430518 0.8214340629983437
6.354093045877135 214.1872248654897 0.8197895818024014
6.359320600830551 211.92059263754683 0.8088622249601062
6.364548155783967 212.17071800095437 0.8079781844016791
6.369775710737383 212.31853149783294 0.8058850169782525
6.3750032656908 210.75214173735932 0.8060165863985324
6.380230820644216 210.93659207804936 0.810137845094918
6.385458375597632 210.66238410538494 0.811604311164322
6.390685930551048 212.62517274628252 0.8199299643360435
6.395913485504464 214.8509092221022 0.8251556567998565
6.401141040457881 215.86823262773927 0.8307663986451296
6.406368595411297 211.3433057755192 0.8174009825354109
6.411596150364713 210.05275537356385 0.807187369908953
6.416823705318129 212.17975324398975 0.8092625941568407
6.422051260271545 214.25490828424302 0.811638792811154
6.427278815224962 216.12149946459388 0.8130081718750408
6.432506370178378 214.50111239932028 0.8076211516594839
6.437733925131794 213.6341582863025 0.8000176319360238
6.44296148008521 214.46339583458888 0.7955743135905698
6.448189035038626 216.09399653049738 0.7928054741977499
6.453416589992043 217.13976075087774 0.7945470728901277
6.458644144945459 221.0719229819806 0.8045743212347803
6.463871699898875 223.46279110320876 0.8136402729235901
6.469099254852291 230.1143586932987 0.8290014382246857
6.474326809805707 233.18818826273463 0.82870675618685
6.479554364759124 237.39716884926156 0.8267255990612773
6.48478191971254 239.62413222280443 0.8255615712455628
6.490009474665956 243.35429239953675 0.8291716363519506
6.495237029619372 242.85394076641782 0.8257567982676182
6.500464584572788 245.9392025840181 0.8253654494862831
6.505692139526205 253.4742176370133 0.8308294719370404
6.510919694479621 266.0708899822465 0.8461901743415077
6.516147249433037 277.1485256533219 0.8597005226837534
6.521374804386453 291.7128040728362 0.8782536267421527
6.526602359339869 304.34860571819365 0.8893814791110383
6.531829914293286 326.0463800655457 0.9103075134981301
6.537057469246702 351.54200878517537 0.9385800696625007
6.542285024200118 383.999401065528 0.9752870416048384
6.547512579153534 422.9022171901205 1.0188900658283013
6.55274013410695 457.5512130186863 1.0564707339115513
6.557967689060367 493.5042429831263 1.0953159840508477
6.563195244013783 519.7891745249669 1.123126289986029
6.568422798967199 542.983755660872 1.1480484268912028
6.573650353920615 550.6115607996051 1.153490237895643
6.5788779088740315 550.6362512794511 1.1524894386368076
6.584105463827448 538.4686321648364 1.1394329466998347
6.589333018780864 510.1339206861529 1.1090957512014115
6.59456057373428 483.16187623661216 1.0793426946996079
6.599788128687696 452.05141232880703 1.0448332409263505
6.6050156836411125 422.0032547001395 1.011805999531123
6.610243238594529 396.9699988303935 0.9841174860954227
6.615470793547945 373.8988006171667 0.9577519872046374
6.620698348501361 350.18954861646563 0.9291345479906025
6.625925903454777 333.6197755615161 0.9099288890897302
6.6311534584081935 321.320477874365 0.8983992850577263
6.63638101336161 312.63057709377705 0.8918247056978275
6.641608568315026 305.13123447106716 0.8809109979464518
6.646836123268442 299.3828833275769 0.8745910611068632
6.652063678221858 287.6338627250573 0.8552242984741708
6.6572912331752745 275.9705208725468 0.8401397673543406
6.662518788128691 268.1917323628272 0.8301877462849041
6.667746343082107 263.06915079133177 0.8261097165137327
6.672973898035523 263.08732857894665 0.827896120936496
6.678201452988939 260.9386416510737 0.8255676960020427
6.6834290079423555 257.0449279600147 0.8249256679057811
6.688656562895772 253.23591835466243 0.8209970949339774
6.693884117849188 249.75035024731076 0.8181218396782165
6.699111672802604 244.81273252909455 0.8116483970516989
6.70433922775602 240.52234349653963 0.8014316362985977
6.7095667827094365 240.45320585935764 0.8001776559952851
6.714794337662853 238.7371480094743 0.7985740186515617
6.720021892616269 238.2849300843353 0.7994469618915476
6.725249447569685 233.05824189174183 0.7886489041827658
6.730477002523101 230.8371694391233 0.7849839236206947
6.7357045574765175 235.299597335063 0.7935589010843059
6.740932112429934 236.21562531009033 0.7972071562194906
6.74615966738335 237.88697790583458 0.8051590941244184
6.751387222336766 239.05926703870205 0.8081884120607309
6.756614777290182 236.83967082719727 0.8002813645827984
6.7618423322435985 237.80205629689618 0.7996808621742992
6.767069887197015 239.83387971446598 0.7977678342328538
6.772297442150431 240.07603876137992 0.7971332985963622
6.777524997103847 239.16634330404673 0.7940353494471497
6.782752552057263 234.99504399821942 0.7881054912445258
6.7879801070106796 232.8587058364755 0.7839334912595989
6.793207661964096 233.44706744103422 0.7867078244443886
6.798435216917512 233.2430028762779 0.7843852786589437
6.803662771870928 236.52998436868052 0.7916823431819219
6.808890326824344 241.02549487328068 0.799574551684497
6.814117881777761 242.30045885744568 0.7995513935518826
6.819345436731177 240.72816474567566 0.7959397068835824
6.824572991684593 243.23823241256486 0.798355419419144
6.829800546638009 242.7756346068314 0.7952306626259736
6.835028101591425 242.04925774347225 0.7958934598843912
6.840255656544842 241.48582211135428 0.7949868109084407
6.845483211498258 240.0262849255123 0.7937454899452648
6.850710766451674 242.70060533150186 0.796454753149484
6.85593832140509 249.59240390882795 0.8087625758408604
6.861165876358506 252.4367382103584 0.8096281636723462
6.866393431311923 254.74487314999928 0.8079635696599338
6.871620986265339 256.5844954718191 0.8082632936778084
6.876848541218755 256.1058119794999 0.8040840468147665
6.882076096172171 258.96113636856353 0.8062204521619689
6.887303651125587 260.24659641272524 0.8077486433939189
6.892531206079004 264.2266048436216 0.8149115944416848
6.89775876103242 266.9176448028397 0.8160175420630055
6.902986315985836 266.0410576873573 0.8144527225960416
6.908213870939252 265.0386129606451 0.8075755168176735
6.913441425892668 264.11940420641963 0.8023729720068398
6.918668980846085 264.50136254628603 0.8008763335377779
6.923896535799501 273.3730715672373 0.8133799442776344
6.929124090752917 283.76005243324937 0.8278646770876826
6.934351645706333 288.6498505132505 0.8336032033498018
6.939579200659749 293.9588399783012 0.8407515993750252
6.944806755613166 296.69785358106753 0.8392040853075567
6.950034310566582 300.41878748282096 0.8407434773313086
6.955261865519998 305.96229764215667 0.8456089204646323
6.960489420473414 313.9408648823554 0.8561554610948929
6.96571697542683 321.2897289307292 0.8625750411812027
6.970944530380247 328.11057771912994 0.8686562451765011
6.976172085333663 342.92116819492185 0.8831903011365321
6.981399640287079 358.45004024141986 0.8979573509393571
6.986627195240495 383.8088676543469 0.9266500402697502
6.9918547501939114 415.93084897735315 0.9621812391967849
6.997082305147328 453.43470755184717 1.0020471030205067
7.002309860100744 506.86922065277054 1.0572126836638758
7.00753741505416 589.6252559207506 1.138295454684878
7.012764970007576 704.1698064777149 1.2422675712966444
7.0179925249609925 847.2847180125041 1.3613152121730283
7.023220079914409 997.5442415259644 1.4754022851876003
7.028447634867825 1133.765387519476 1.5708534452041114
7.033675189821241 1240.3494398772652 1.6405252928943883
7.038902744774657 1302.521330062881 1.678864516890891
7.0441302997280735 1303.5256653048173 1.6771789925092304
7.04935785468149 1261.519874239692 1.6496394014915163
7.054585409634906 1186.728631542478 1.5987472526168676
7.059812964588322 1096.1483721207308 1.5369616135304085
7.065040519541738 1011.7739051324464 1.4787115217554874
7.0702680744951545 926.7510398873544 1.4145883492536437
7.075495629448571 855.7499299566495 1.3584695234200932
7.080723184401987 798.8570755821091 1.311010113548036
7.085950739355403 756.1275668040471 1.2763846408008797
7.091178294308819 725.5275771816887 1.2514671733784124
7.0964058492622355 692.1390978416085 1.221881132534699
7.101633404215652 660.7902761617914 1.1936449994828622
7.106860959169068 629.4790200487392 1.162891663059041
7.112088514122484 598.2246040523805 1.133808277190668
7.1173160690759 575.2138564626531 1.1119744607953002
7.1225436240293165 554.7214499679181 1.093845274109294
7.127771178982733 534.3180679774778 1.073370981992667
7.132998733936149 519.4811606861404 1.0581768383458587
7.138226288889565 502.04741974456965 1.0398813109700307
7.143453843842981 497.90187167914337 1.0363239531431436
7.1486813987963975 491.0413593361141 1.0294289566179229
7.153908953749814 490.24200683830895 1.02799939951219
7.15913650870323 493.00729167246095 1.030178365640195
7.164364063656646 498.82774228181995 1.036208729803953
7.169591618610062 511.1957137254155 1.0483461757474641
7.1748191735634785 529.0991684954821 1.0649405280784878
7.180046728516895 556.8358072667631 1.0907211113543578
7.185274283470311 597.3624567505303 1.1276719787947413
7.190501838423727 659.0932370755462 1.1841026179214713
7.195729393377143 747.9031334019512 1.2590706628736787
7.2009569483305595 878.9870630218452 1.3654335263807893
7.206184503283976 1054.5374651048753 1.4932699624297896
7.211412058237392 1305.0897965909176 1.658841417830164
7.216639613190808 1609.219293499964 1.8383871537146645
7.221867168144224 1988.5972564820709 2.0415010315075914
7.227094723097641 2374.27098082826 2.229856744778064
7.232322278051057 2692.585423580516 2.374843961145807
7.237549833004473 2871.6482481618605 2.4501975947299273
7.242777387957889 2842.043328574783 2.436148588634178
7.248004942911305 2631.6127190099696 2.340087400054073
7.253232497864722 2303.185292405969 2.1877063592879025
7.258460052818138 1908.9135769552074 1.9906943423085346
7.263687607771554 1538.4930714202774 1.7893209911922825
7.26891516272497 1209.742776478425 1.5863820024496664
7.274142717678386 952.8436473828823 1.4085952579872436
7.279370272631803 761.030643755798 1.2589743086321785
7.284597827585219 623.9748151697246 1.1413566604046308
7.289825382538635 535.4392691064965 1.0595931543559178
7.295052937492051 479.1788288703797 1.0045781408954069
7.300280492445467 438.78264219791095 0.9642932986070389
7.305508047398884 406.45326805038195 0.9291588990595684
7.3107356023523 389.77518345840184 0.9100107663688564
7.315963157305716 376.0332841047277 0.8940359939307604
7.321190712259132 372.49700081522144 0.8909983445316778
7.326418267212548 364.950041284549 0.8827733679454606
7.331645822165965 357.5504494925355 0.8760431175323166
7.336873377119381 352.7642383902617 0.8708346664965344
7.342100932072797 348.0897925896338 0.8652147178965679
7.347328487026213 346.1388863690994 0.8620281927793381
7.352556041979629 342.0960364494346 0.8568721744355136
7.357783596933046 338.28424263672184 0.853851308674062
7.363011151886462 336.6409230792281 0.8514330125933877
7.368238706839878 332.5333040103408 0.8448233906483962
7.373466261793294 332.32496147059777 0.8444667590539011
7.37869381674671 328.6388937067831 0.8400952359697841
7.383921371700127 327.5718698801355 0.8409396951375507
7.389148926653543 324.6407272424778 0.8386578010542673
7.394376481606959 322.5879921746944 0.8342828786243807
7.399604036560375 324.65392022050685 0.8349185946383691
7.4048315915137914 328.3500944730198 0.8379426728924164
7.410059146467208 328.4402646188344 0.8380983620888853
7.415286701420624 328.4102664923464 0.8380332313484142
7.42051425637404 330.5553301084386 0.8395153909668359
7.425741811327456 333.0879143496734 0.8411656624364531
7.4309693662808725 338.89692005390356 0.8467821037376181
7.436196921234289 341.4957622153956 0.84972448797348
7.441424476187705 342.85224123200584 0.8507854062379335
7.446652031141121 344.55590042636925 0.8528717570675746
7.451879586094537 348.59712455308033 0.8592620337220385
7.4571071410479535 359.36474282542724 0.8727125033983852
7.46233469600137 365.41866115522595 0.8785807996814146
7.467562250954786 372.7553751729997 0.8865470949509136
7.472789805908202 377.1085667386634 0.8890747579896934
7.478017360861618 379.3150861251329 0.8907322514477178
7.4832449158150345 385.6206489016369 0.8956156052601956
7.488472470768451 392.99485071431155 0.9001474004200168
7.493700025721867 404.7242668366775 0.9124946342082746
7.498927580675283 423.147822174466 0.9320552043667099
7.504155135628699 439.5023034937647 0.9491250002066737
7.5093826905821155 458.1832980219978 0.9670838262361393
7.514610245535532 477.1069436527755 0.985583008666428
7.519837800488948 495.4257347056213 1.0026072508067567
7.525065355442364 511.7300104362052 1.01829092510073
7.53029291039578 519.8494744766633 1.0256152032773345
7.5355204653491965 525.8383857825531 1.03024235969257
7.540748020302613 528.899168611725 1.032508724208476
7.545975575256029 522.5066296070257 1.0246329166446255
7.551203130209445 517.8398961966711 1.020975407752204
7.556430685162861 509.81810281350215 1.0135892817524486
7.5616582401162775 500.21199618224165 1.0032589955992168
7.566885795069694 490.32825364076984 0.99388715261889
7.57211335002311 479.868322488876 0.9834016067941682
7.577340904976526 467.48234409909526 0.9702509849236005
7.582568459929942 454.54371062878056 0.9561754433832017
7.5877960148833585 445.393882898591 0.9462718192964561
7.593023569836775 433.64037578138533 0.934895288961703
7.598251124790191 429.5596785958373 0.930969140362647
7.603478679743607 422.52223749449183 0.9234346278210221
7.608706234697023 421.9662466844275 0.9239253131985633
7.6139337896504395 423.9860973455633 0.9255516179834703
7.619161344603856 424.0698141497389 0.9247901165166066
7.624388899557272 427.60837722558097 0.9280898404315283
7.629616454510688 429.1257031485494 0.9298502708226373
7.634844009464104 432.1701273367582 0.9334587189505023
7.6400715644175206 435.85133945327567 0.9363478497327425
7.645299119370937 444.6391012837413 0.9440714481542054
7.650526674324353 452.1244199215693 0.949731548507248
7.655754229277769 459.51778273152644 0.9583851269118133
7.660981784231185 470.0915938054172 0.9683775296073559
7.666209339184602 480.3547034633045 0.9762585163059286
7.671436894138018 491.89204093011784 0.9861569550487175
7.676664449091434 505.1862337117206 0.9984598558293688
7.68189200404485 511.03742043357823 1.0038302666148418
7.687119558998266 518.4270013643896 1.0109869677629546
7.692347113951683 527.1206693354965 1.0187614983286435
7.697574668905099 528.2587853083701 1.0203404258786193
7.702802223858515 530.783422390474 1.0216590603160465
7.708029778811931 529.5556962813087 1.02074590862643
7.713257333765347 525.0679724114518 1.0149661551035938
7.718484888718764 515.7899064085527 1.0050658707094204
7.72371244367218 506.1602818234021 0.9952447231808963
7.728939998625596 500.4521395064467 0.9892479326678023
7.734167553579012 498.6336336348212 0.9893075580101363
7.739395108532428 497.74872979647415 0.98818300009774
7.744622663485845 494.9250607450235 0.9840570949006572
7.749850218439261 497.9780273697296 0.9861876065196051
7.755077773392677 497.98898331164276 0.984982945013801
7.760305328346093 496.77515013659723 0.9840853839309066
7.765532883299509 493.7860173616754 0.9814735550795488
7.770760438252926 487.0984787463469 0.9734171585057407
7.775987993206342 482.3019249601801 0.9676360698421527
7.781215548159758 477.81076813379894 0.9632705935266802
7.786443103113174 470.63309070368865 0.9577971350104101
7.79167065806659 468.63200102571113 0.9571206015315014
7.796898213020007 455.0631186738138 0.9436450172486316
7.802125767973423 443.4008490577609 0.9304463438083632
7.807353322926839 436.2759913562823 0.9227849503394662
7.812580877880255 428.17348685225386 0.9134597935751684
7.817808432833671 423.7820951710198 0.9086581060151142
7.823035987787088 422.40689889702276 0.9077746602142959
7.828263542740504 416.9866480603615 0.9022751514731322
7.83349109769392 414.7834722865427 0.900712807813188
7.838718652647336 415.5024644731758 0.901202616664744
7.8439462076007525 413.89434936079397 0.898887933717723
7.849173762554169 416.3133353720415 0.9012930860645926
7.854401317507585 416.61772944965884 0.9029309435645047
7.859628872461001 415.43967740858545 0.9006454401487576
7.864856427414417 418.5230859739654 0.9019811073020975
7.8700839823678335 421.6850101779117 0.903547194174568
7.87531153732125 425.19113361535653 0.9065358455260005
7.880539092274666 430.5378064675686 0.9115488638034247
7.885766647228082 437.83186953706826 0.9203126697754465
7.890994202181498 441.47104176564227 0.9244929303730255
7.8962217571349145 443.8165939234853 0.9262897808359833
7.901449312088331 445.56206807833786 0.9266839528070135
7.906676867041747 448.1584502552991 0.928446217546472
7.911904421995163 447.91068379879505 0.9274166460059357
7.917131976948579 455.8678507733366 0.934910546314338
7.9223595319019955 461.7951826467457 0.9396182519437954
7.927587086855412 467.9761508231924 0.9453229723706786
7.932814641808828 470.5575769862982 0.9465641819560784
7.938042196762244 475.72732128918125 0.9506374496919463
7.94326975171566 483.02937670541365 0.9579279681554764
7.9484973066690765 492.38771645607744 0.9677028717726153
7.953724861622493 503.0927225865993 0.9781851885915649
7.958952416575909 515.4141942543071 0.9896652118568867
7.964179971529325 528.8416014391476 1.0020581974410334
7.969407526482741 534.8325129552113 1.0056581265559548
7.9746350814361575 545.0187361366837 1.0134308698598604
7.979862636389574 550.8929054543638 1.0182827288306997
7.98509019134299 558.5840958224337 1.0242353464594693
7.990317746296406 567.8103244025713 1.0326609616301563
7.995545301249822 576.9648518583666 1.0411741817344131
8.000772856203238 582.7024655098079 1.0454121325340622
8.006000411156654 588.3371400983824 1.0515826827587105
8.01122796611007 592.4332134576283 1.05488605787194
8.016455521063486 593.5546368259194 1.055032773583869
8.021683076016902 598.1622734923407 1.0588721488113384
8.026910630970319 603.2523633732229 1.0619931734136172
8.032138185923735 610.8791082164062 1.0679985773811274
8.037365740877151 618.6880616932267 1.0743857463994493
8.042593295830567 632.0867558141609 1.0845799173626833
8.047820850783983 636.048620212722 1.087940407279649
8.0530484057374 646.9018688472597 1.096508068537257
8.058275960690816 654.7228422680362 1.1027342266554514
8.063503515644232 661.5240212578834 1.108978501605502
8.068731070597648 670.5596024166607 1.1156406820563414
8.073958625551064 677.0147785810385 1.1207005566087154
8.07918618050448 683.3705402367049 1.126330833912689
8.084413735457897 688.7928834985395 1.1304282887285033
8.089641290411313 694.2709010673509 1.1344018973090855
8.09486884536473 697.902214285537 1.1349967243689225
8.100096400318145 701.4030462679513 1.1375700506613542
8.105323955271562 700.5484952521357 1.1366283198990406
8.110551510224978 699.0894123867449 1.1361630416862318
8.115779065178394 701.0251804023505 1.1370471073776498
8.12100662013181 700.8436484436058 1.1356847469124849
8.126234175085226 701.7410336046554 1.135846293837264
8.131461730038643 703.4235398274664 1.1371881543051128
8.136689284992059 710.0732419171251 1.1422177320681184
8.141916839945475 716.9200917903715 1.1470106343493425
8.147144394898891 731.8788659350931 1.1582367478852087
8.152371949852308 747.2432750556517 1.1691174978963148
8.157599504805724 763.1853335183367 1.1814715009134917
8.16282705975914 780.4981752222849 1.194069852425199
8.168054614712556 789.9035818308538 1.200910660053035
8.173282169665972 799.5554354788487 1.2071937727382362
8.178509724619389 802.5406780419925 1.2096186011908403
8.183737279572805 804.8697514675031 1.2116905965135687
8.188964834526221 803.6403947136911 1.209336082389039
8.194192389479637 795.3920801661411 1.2023183839697207
8.199419944433053 782.0996029028003 1.191145960060621
8.20464749938647 764.3409527930535 1.1770202119312314
8.209875054339886 747.7588343959975 1.1643450115759209
8.215102609293302 730.471516594416 1.1506956452238233
8.220330164246718 715.1858900554336 1.1387163505760742
8.225557719200134 709.4303721054157 1.1340739739899426
8.23078527415355 695.8318734688713 1.1225328181341494
8.236012829106967 687.6829947420132 1.1161167114198296
8.241240384060383 676.0538555595917 1.105951714306394
8.2464679390138 667.1260987203447 1.0983411845159277
8.251695493967215 664.1499528509721 1.0950418588450643
8.256923048920632 663.3026543149268 1.0936163551435112
8.262150603874048 660.738460110961 1.091466170112016
8.267378158827464 659.6787269743292 1.091285999140694
8.27260571378088 659.7464762963248 1.0904242806672089
8.277833268734296 658.8661289945709 1.089026330518472
8.283060823687713 657.4837715980893 1.0872413848424554
8.288288378641129 655.1783293791798 1.0850620277708527
8.293515933594545 654.8345969464145 1.0848386127285357
8.298743488547961 656.7412127378193 1.0856050761463454
8.303971043501377 667.6099247140372 1.0950401586427942
8.309198598454794 675.9345518360661 1.1017332858457354
8.31442615340821 678.4822648221019 1.1034079257590688
8.319653708361626 678.5767551679525 1.102250299352467
8.324881263315042 679.1125399595613 1.1019436456665965
8.330108818268458 687.1158851768904 1.1078148502745608
8.335336373221875 694.2662274599771 1.1123591099972412
8.34056392817529 702.3241029494683 1.117823362355609
8.345791483128707 707.7336506190368 1.121913992081031
8.351019038082123 711.511136589453 1.1258596650045871
8.35624659303554 717.771110989281 1.1309443854084174
8.361474147988956 720.7910730173433 1.1329456513723632
8.366701702942372 726.0815356696571 1.135897341250436
8.371929257895788 737.204238111783 1.1436525710912762
8.377156812849204 743.8219765819834 1.1488997135398409
8.38238436780262 748.7292561613274 1.1531193448910546
8.387611922756037 747.6387791163596 1.151610743804442
8.392839477709453 750.3954091150943 1.1527251529765377
8.398067032662869 752.0330379008 1.1544136009888883
8.403294587616285 748.4236348096458 1.1518978886141655
8.408522142569701 744.9618534980239 1.1491796205885116
8.413749697523118 732.6193238191121 1.1380400952303333
8.418977252476534 720.9144868478915 1.1286263462884687
8.42420480742995 706.2722150924151 1.1165812298678623
8.429432362383366 692.86132798422 1.1063682003892652
8.434659917336782 679.5702839479095 1.095615804218077
8.439887472290199 662.8248011830608 1.0800025072015624
8.445115027243615 653.4474515605776 1.0709443774277432
8.450342582197031 641.0321689175872 1.0602866906129635
8.455570137150447 636.6914622113492 1.0571019994546094
8.460797692103863 630.8662293778007 1.052543546737338
8.46602524705728 623.6859824727602 1.0461040590177866
8.471252802010696 616.7581842714837 1.0404223967956914
8.476480356964112 607.8432185651963 1.0320836900001604
8.481707911917528 598.3107410087491 1.0231812559928677
8.486935466870944 588.4970896336213 1.0138986943357662
8.49216302182436 587.0084106836485 1.0126957526079967
8.497390576777777 583.8592127397402 1.0101634585000594
8.502618131731193 583.4632860825667 1.010208714956427
8.50784568668461 582.3348308208839 1.0092553668711455
8.513073241638025 579.0910278533481 1.0061344478910375
8.518300796591442 573.864435175084 1.0007837292950166
8.523528351544858 570.854912745233 0.9976662783522033
8.528755906498274 570.2988904957765 0.997068476339377
8.53398346145169 564.9076421934329 0.9928020696077067
8.539211016405106 561.3196718981444 0.9903444049894318
8.544438571358523 558.0363512821373 0.9859430985861136
8.549666126311939 557.5590757367777 0.9853003553484184
8.554893681265355 561.3425019946355 0.9882989000796256
8.560121236218771 560.7026324595852 0.9874868507323605
8.565348791172188 559.5200431642725 0.9859248312486869
8.570576346125604 556.5954148819695 0.9833231784424079
8.57580390107902 556.8425008763098 0.9827435381349372
8.581031456032436 557.6594689857401 0.9830410128587206
8.586259010985852 558.945024541657 0.9840532034619436
8.591486565939269 562.8228192099274 0.9865827576752422
8.596714120892685 565.0957874948188 0.9881232648292069
8.601941675846101 570.1851717325764 0.9920517864137308
8.607169230799517 572.744067320977 0.9949534558360839
8.612396785752933 574.3349868551402 0.9957430596344624
8.61762434070635 572.7397233577758 0.9952045917479453
8.622851895659766 573.5898186913247 0.995650826485734
8.628079450613182 572.5855757843135 0.9940320003081525
8.633307005566598 572.6693867366938 0.9937730668112671
8.638534560520014 571.7793176792877 0.9918010762893705
8.64376211547343 573.1855369088169 0.9928578609671298
8.648989670426847 578.4094968305806 0.996026799324559
8.654217225380263 579.9708045896899 0.9967083467360259
8.65944478033368 583.7441571960304 0.9997582372852861
8.664672335287095 585.2921255737087 1.0006859362840694
8.669899890240512 591.9850974070037 1.006889526037122
8.675127445193928 604.9840340503245 1.017968406125115
8.680355000147344 619.7123769420551 1.029630510055873
8.68558255510076 632.0188439674632 1.0388483554190326
8.690810110054176 640.3588402491332 1.0449136667685548
8.696037665007593 649.996483816952 1.051001700546967
8.701265219961009 658.9833577411243 1.0575732251288823
8.706492774914425 671.4017744120256 1.0669156423547386
8.711720329867841 681.0430493870198 1.0754281926471898
8.716947884821257 687.6345721719798 1.080047519333761
8.722175439774674 694.6780161923173 1.085207683490879
8.72740299472809 691.4069549032706 1.0808958978858556
8.732630549681506 689.1642374559451 1.0793288514427317
8.737858104634922 690.6728877729331 1.0809343881341134
8.743085659588338 691.0294675888092 1.0830416008324566
8.748313214541755 692.96764176354 1.0850368856647647
8.75354076949517 691.9174257759365 1.0844652075035388
8.758768324448587 687.6134648281204 1.080841499996832
8.763995879402003 677.1363262288932 1.0715189969852594
8.76922343435542 661.4309158766018 1.0570994464344607
8.774450989308836 646.6239380132116 1.04323357097285
8.779678544262252 634.369861246717 1.0323689472672017
8.784906099215668 628.8159804573527 1.027757045070841
8.790133654169084 623.1629238283984 1.024214780640023
8.7953612091225 617.6143477047017 1.0193663737901084
8.800588764075917 607.3186711673098 1.009810802859564
8.805816319029333 599.2151080865264 1.0021952289751737
8.811043873982749 593.3235928803654 0.9973912982918014
8.816271428936165 588.0045995278797 0.9926732461286145
8.821498983889581 584.5729229626207 0.9904315301027017
8.826726538842998 578.8790005288058 0.9863243234936341
8.831954093796414 575.8999273663554 0.9832731517010029
8.83718164874983 569.9225055783955 0.9775083193817994
8.842409203703246 564.5127098000727 0.9731176777853663
8.847636758656662 560.7725225163796 0.9698005993583284
8.852864313610079 558.1700225199565 0.9676054843160623
8.858091868563495 563.3779580494148 0.9714040636867785
8.863319423516911 567.7985155716312 0.9737992210207325
8.868546978470327 567.2786044639506 0.9730090320346699
8.873774533423743 565.4939020902244 0.9711056132700033
8.87900208837716 558.5716877769288 0.9639239699587653
8.884229643330576 555.4727847121693 0.9605866066665011
8.889457198283992 560.0109004093557 0.9647891513419186
8.894684753237408 561.8605668518635 0.9669587380947691
8.899912308190824 565.5751911249876 0.9714873320874726
8.90513986314424 564.9204035093798 0.9695443288706782
8.910367418097657 565.4910876618266 0.9692699696334374
8.915594973051073 568.2671038556441 0.9707323605534842
8.92082252800449 571.4371144154132 0.9730514425371737
8.926050082957905 573.8244369295171 0.9749308592576985
8.931277637911322 574.7782163248739 0.9751184757343084
8.936505192864738 575.2778678081766 0.9757469930603356
8.941732747818154 579.3848340915805 0.9799093394027472
8.94696030277157 582.8811697799122 0.9822974997515735
8.952187857724986 581.5582312622475 0.9791048937206785
8.957415412678403 581.690875766044 0.978097689430564
8.962642967631819 583.0226647766118 0.9787494041938598
8.967870522585235 587.7965495041673 0.9828461741511668
8.973098077538651 587.5896137452659 0.9820058089592313
8.978325632492067 588.792027960812 0.9824400138584736
8.983553187445484 593.6903270105258 0.9868501741731985
8.9887807423989 597.4026085182609 0.9898287846970661
8.994008297352316 603.7445310914248 0.9954550828625852
8.999235852305732 603.4067056105137 0.9947770226424059
9.004463407259149 607.01770045384 0.9967641612024019
9.009690962212565 614.6729372878406 1.0021394624387796
9.014918517165981 627.2055566803258 1.012060971703573
9.020146072119397 640.0521462371402 1.0227264338969977
9.025373627072813 650.7519350721263 1.0306377051691837
9.03060118202623 658.0770225410926 1.0359098132131321
9.035828736979646 671.8582073137584 1.046326351253328
9.041056291933062 687.028437488801 1.0588041972029734
9.046283846886478 705.5686920194667 1.0731792164123586
9.051511401839894 723.1562994042772 1.0862440901528818
9.05673895679331 739.3608133494573 1.0960589945469716
9.061966511746727 763.5597173021663 1.1128140201874726
9.067194066700143 788.4079315598124 1.1301107450576586
9.07242162165356 812.652021831585 1.1464058726205164
9.077649176606975 830.4116089895615 1.1586288501055597
9.082876731560392 847.2506199407648 1.1700474396464082
9.088104286513808 864.8923046389881 1.1826390806179043
9.093331841467224 877.5035661412444 1.190786372746179
9.09855939642064 884.2510281373011 1.1950006120875933
9.103786951374056 878.7447826777171 1.1892574157170457
9.109014506327473 868.7786444549154 1.1805520892940886
9.114242061280889 863.8798746104975 1.1773931505877615
9.119469616234305 862.4660889807496 1.177157229994354
9.124697171187721 860.7194094678495 1.1760252758626824
9.129924726141137 856.3935945283116 1.1725744198130312
9.135152281094554 853.4678622373484 1.169602771181305
9.14037983604797 861.9479009355118 1.1755117541753015
9.145607391001386 878.2951303844527 1.1859016807295957
9.150834945954802 905.9737404244942 1.2044523586522706
9.156062500908218 942.2584490973175 1.2289942394686217
9.161290055861635 980.8692665482873 1.2642267846559565
9.16651761081505 1021.377817795967 1.2974432118742032
9.171745165768467 1054.6225796028152 1.3235456753252028
9.176972720721883 1078.4451173234856 1.3428093031326012
9.1822002756753 1088.8699682211618 1.3514859388519807
9.187427830628716 1087.5393032376928 1.3536500917569576
9.192655385582132 1072.6964124446308 1.3457026079697554
9.197882940535548 1059.7185499657342 1.3403086932442514
9.203110495488964 1047.5181179535102 1.3348845819697681
9.20833805044238 1039.650118269593 1.3330972151223446
9.213565605395797 1032.9796181839965 1.330737649647772
9.218793160349213 1025.249084236803 1.327540915128179
9.224020715302629 1013.5807857148776 1.3207933324751098
9.229248270256045 1008.8148255267427 1.319079199640101
9.234475825209461 1003.6174117084893 1.3183192097093774
9.239703380162878 998.6194263622707 1.3173751923457966
9.244930935116294 1001.2458561716182 1.3198790969272305
9.25015849006971 1002.6146637924531 1.3219767936500444
9.255386045023126 1004.0284816858929 1.3232286962678097
9.260613599976542 1012.3626126560674 1.3297593134736754
9.265841154929959 1022.082569737777 1.3387095148138084
9.271068709883375 1037.3221484910123 1.3495629889917817
9.276296264836791 1055.447142484536 1.3630810172543546
9.281523819790207 1074.3696764453948 1.3764863386855275
9.286751374743623 1091.1929604972718 1.3887071748120137
9.29197892969704 1105.1345777305503 1.3995941562608198
9.297206484650456 1111.6575706299202 1.4048343574585913
9.302434039603872 1109.3503892466194 1.4049004752292
9.307661594557288 1093.8754416140532 1.397047713196557
9.312889149510704 1065.2894575847288 1.3811280010616176
9.31811670446412 1025.4964813135878 1.3550337258967142
9.323344259417537 981.7877680263136 1.327785216762704
9.328571814370953 933.9731135262291 1.296571961947119
9.33379936932437 885.0239975382567 1.263619996586037
9.339026924277785 837.0501743123419 1.2302527131449073
9.344254479231202 792.8945095586852 1.198963738169454
9.349482034184618 760.6020708983311 1.1746057318873957
9.354709589138034 733.28374058867 1.1533726148799985
9.35993714409145 710.0418567353782 1.134409778707908
9.365164699044866 696.5420998832142 1.1243193808552119
9.370392253998283 687.5287606385117 1.1188481096301224
9.375619808951699 677.1334502136683 1.112309148225225
9.380847363905115 666.9574423570799 1.104523406838506
9.386074918858531 659.6843742212403 1.0992856492346954
9.391302473811947 656.9011059938699 1.0974191820273997
9.396530028765364 656.3021725946867 1.0977332769251795
9.40175758371878 655.8143693343511 1.0977318686769182
9.406985138672196 655.8276243693579 1.0982400229974676
9.412212693625612 659.3018806711037 1.1005472162201504
9.417440248579029 656.4093160282199 1.0877206834842723
9.422667803532445 653.7921159345198 1.079387413481095
9.427895358485861 653.0507652350315 1.0750980583784309
9.433122913439277 648.9644805476839 1.0683091665200453
9.438350468392693 648.7994671956044 1.0657595884594124
9.44357802334611 647.9771545544161 1.0630416480716414
9.448805578299526 650.230535147242 1.0628947102504676
9.454033133252942 647.7590462553968 1.0586032273721193
9.459260688206358 648.3883941408461 1.0576484876285865
9.464488243159774 649.4965600620542 1.057210846419809
9.46971579811319 650.163487525954 1.0561642929931003
9.474943353066607 645.774686423346 1.0505351580604483
9.480170908020023 644.2199792275604 1.0470983028335104
9.48539846297344 644.4380709273952 1.045659306228135
9.490626017926855 646.4816521689545 1.0453755160929552
9.495853572880272 648.6773641491685 1.0467228511566509
9.501081127833688 649.4901932975929 1.046852493951495
9.506308682787104 646.2678897139913 1.0441094688851291
9.51153623774052 642.0605981767965 1.039360545886481
9.516763792693936 636.7312931752066 1.0338642666011078
9.521991347647353 634.448917911224 1.0304976838074513
9.527218902600769 638.2114629950271 1.0332275806473654
9.532446457554185 640.9888265364184 1.0352025349340945
9.537674012507601 638.31979361225 1.03256414688864
9.542901567461017 638.9568366639004 1.031380513510069
9.548129122414434 638.4859331040873 1.030469764465321
9.55335667736785 643.1783425197666 1.0326476556674677
9.558584232321266 645.4419835069176 1.0337512917100156
9.563811787274682 648.5085957835325 1.0359450526456528
9.569039342228098 647.888426884719 1.0358150584081256
9.574266897181515 642.9525747153489 1.0312727026680133
9.57949445213493 645.5044388001282 1.0318956091945208
9.584722007088347 641.8522424152429 1.026119998393909
9.589949562041763 644.3791664067464 1.027288042352814
9.59517711699518 642.4832860395315 1.0257739415471652
9.600404671948596 641.2829534376742 1.024578367790337
9.605632226902012 642.0728782633795 1.0243369206826543
9.610859781855428 640.1942762925438 1.021121340158618
9.616087336808844 638.6311343763961 1.0199528516397376
9.62131489176226 639.6288082663323 1.0202049226574494
9.626542446715677 641.2738849696831 1.0211887103261377
9.631770001669093 643.2582719522217 1.0230531542804353
9.636997556622509 640.1754109471076 1.0192973948869664
9.642225111575925 639.728007024293 1.0179368902626407
9.647452666529341 638.6094811160505 1.016288226992619
9.652680221482758 640.2718480903756 1.017631211993358
9.657907776436174 641.6498772828367 1.0177940489112625
9.66313533138959 645.932456845788 1.0203909431749427
9.668362886343006 649.851241499431 1.0237479729964265
9.673590441296422 644.616520034324 1.0197676339401875
9.678817996249839 641.3840700577256 1.016643756886288
9.684045551203255 637.4061949552898 1.0126605031980707
9.689273106156671 642.061013446807 1.0151583673018962
9.694500661110087 648.6727095351454 1.0186324529476165
9.699728216063503 651.5853035114494 1.020706591797168
9.70495577101692 654.0232639620692 1.0218789637659602
9.710183325970336 655.1508141122844 1.0228409019889886
9.715410880923752 655.3887848983651 1.021827108173205
9.720638435877168 657.7318782954825 1.0223688952429975
9.725865990830584 656.7995877441892 1.0218538253401312
9.731093545784 655.191785813225 1.0197164527832285
9.736321100737417 657.0203931437336 1.0208094643442047
9.741548655690833 660.1336357516014 1.0227105082365378
9.74677621064425 660.5425439433767 1.0227902463366148
9.752003765597665 665.6210516233057 1.0266440871729354
9.757231320551082 665.1951456733757 1.0260866894158436
9.762458875504498 660.9365391708393 1.0209192007695604
9.767686430457914 661.7558527516903 1.0213660768742023
9.77291398541133 660.4513796076029 1.019894671859962
9.778141540364746 659.4363516230037 1.0173374909912467
9.783369095318163 661.6465413668197 1.0180658230922108
9.788596650271579 662.0452708331502 1.0180568651228648
9.793824205224995 661.9736049589073 1.0186970815929643
9.799051760178411 665.6696519996711 1.0206495831038542
9.804279315131827 667.628903087064 1.0212209996943873
9.809506870085244 667.1419279698403 1.0202017937352976
9.81473442503866 673.8290297728151 1.0250523868027082
9.819961979992076 679.1959780079072 1.0281089265415488
9.825189534945492 687.6656160244744 1.034487451996761
9.830417089898909 693.6280142987796 1.0390779470424492
9.835644644852325 692.9844715156502 1.0378010855339708
9.840872199805741 690.7925055830177 1.0360622263098922
9.846099754759157 689.0182278053796 1.034270288386848
9.851327309712573 692.5630453968893 1.035852408528028
9.85655486466599 691.1413960915366 1.0340660635271777
9.861782419619406 692.2337150715258 1.0345124938422126
9.867009974572822 694.0698141172618 1.0349432140716983
9.872237529526238 700.0793999006319 1.0390351999088772
9.877465084479654 706.6040762789661 1.0442918049122576
9.88269263943307 709.3894528751744 1.0460942588407722
9.887920194386487 706.7628559130901 1.0429984064874778
9.893147749339903 708.3102479258808 1.0439004621861518
9.89837530429332 708.9073359965336 1.0432703750604058
9.903602859246735 713.2806132934196 1.0459758476549066
9.908830414200152 715.7392670478772 1.0475224239382537
9.914057969153568 723.2488988304925 1.0521569744999932
9.919285524106984 730.1411991199922 1.05669240875056
9.9245130790604 739.8772561081009 1.0632008087481641
9.929740634013816 745.8637828811625 1.067007887220636
9.934968188967233 747.1994803604495 1.0674072331016098
9.940195743920649 747.6410159753506 1.0676128679349877
9.945423298874065 749.8204406525448 1.070218703171024
9.950650853827481 753.9332530427707 1.0730528310064338
9.955878408780897 760.3367078282162 1.077290234882602
9.961105963734314 761.2899135321904 1.0775368714883784
9.96633351868773 758.5593510185274 1.075328973363213
9.971561073641146 752.6829003806982 1.0686424870087994
9.976788628594562 751.1012670732636 1.0666423764557778
9.982016183547978 749.4557022695951 1.064946994888946
9.987243738501395 746.6887267526902 1.0621349368671753
9.99247129345481 746.2810924999485 1.0609030742220997
9.997698848408227 741.3608028313483 1.0571613032063012
10.002926403361643 733.0663031727747 1.0493849390306351
10.00815395831506 724.1358484061036 1.0418672579016772
10.013381513268476 714.456689314031 1.03468211987572
10.018609068221892 713.7013807369381 1.0347717629728512
10.023836623175308 713.6254967496404 1.0349054584066995
10.029064178128724 716.6714293892414 1.037162304177743
10.03429173308214 716.5478116132649 1.037592881562713
10.039519288035557 718.1390237254088 1.0387536302375622
10.044746842988973 717.2135926541774 1.0370766983279924
10.049974397942389 714.8756361187831 1.0350703068418006
10.055201952895805 706.8481547761005 1.0288356880363883
10.060429507849221 703.0893742941756 1.026731341381045
10.065657062802638 699.988658676276 1.0242754502751528
10.070884617756054 701.5649020473699 1.025400157212909
10.07611217270947 700.5206331026936 1.0230381048875679
10.081339727662886 700.4112892041668 1.0223179661737551
10.086567282616302 695.7954438454999 1.018737229399969
10.091794837569719 693.704776274714 1.0173467619291876
10.097022392523135 693.9901015236833 1.016636006668793
10.102249947476551 697.6512316616794 1.0188906511672635
10.107477502429967 699.2775527672978 1.0189025652645551
10.112705057383383 695.3102155368301 1.01505040713684
10.1179326123368 687.029953885821 1.0094518465124338
10.123160167290216 685.2579671278742 1.009215853055019
10.128387722243632 681.9490043132882 1.0066677423650432
10.133615277197048 681.1162397920717 1.0048256430637954
10.138842832150464 682.3878475222699 1.0033660527252688
10.14407038710388 681.9882433438174 1.0028772854012686
10.149297942057297 686.9784568525827 1.0072300202618805
10.154525497010713 686.4032862604361 1.0083212361254255
10.15975305196413 689.5497370208875 1.0107727645232056
10.164980606917545 691.3752591966187 1.010981262848875
10.170208161870962 690.9702029819176 1.0090389184039503
10.175435716824378 690.771928414903 1.0086534351920788
10.180663271777794 688.012455943898 1.0064165081226908
10.18589082673121 690.8454090813054 1.008521520032663
10.191118381684626 692.6061559072991 1.0097354640929292
10.196345936638043 695.8507114480724 1.0125201593412378
10.201573491591459 692.1844195816611 1.0094406779368548
10.206801046544875 693.2268406145232 1.0098371434903581
10.212028601498291 692.7292610221565 1.0072782660714301
10.217256156451707 696.7383935374509 1.0097655713939389
10.222483711405124 700.9758018700186 1.013405670602071
10.22771126635854 702.3299290440292 1.0156543297961707
10.232938821311956 698.8190074522985 1.0131179552067242
10.238166376265372 699.2681048394326 1.0130380462715507
10.243393931218788 698.4778170437316 1.0117240673431822
10.248621486172205 695.3674271896753 1.00938378492773
10.253849041125621 695.177260050459 1.0083202121881798
10.259076596079037 691.9992645601735 1.0062788155759825
10.264304151032453 692.0380847867934 1.0061324719946134
10.26953170598587 693.8414508306947 1.0066855273359507
10.274759260939286 695.3614668857614 1.0071032238166682
10.279986815892702 696.7048958212764 1.0078488845102782
10.285214370846118 693.4114336098818 1.005698460588539
10.290441925799534 691.9937166365607 1.0041914799565443
10.29566948075295 686.0845919573524 0.9997595640610806
10.300897035706367 684.4274319538274 0.9988058891711464
10.306124590659783 685.2633147689529 0.9989019298609597
10.3113521456132 680.5727759925095 0.9951841852467548
10.316579700566615 680.195645467476 0.9930989638854173
10.321807255520032 677.8018534258359 0.9905212502792612
10.327034810473448 675.0814254591198 0.9885802714986329
10.332262365426864 671.5666357933433 0.9861201208354725
10.33748992038028 670.7853915526746 0.9850315765353036
10.342717475333696 669.7847568524893 0.9843642450724474
10.347945030287113 672.2224982658778 0.9862870631936924
10.353172585240529 677.317329754574 0.9899227138672491
10.358400140193945 678.6608320394513 0.9898366466931902
10.363627695147361 677.602890139703 0.9878502121265902
10.368855250100777 679.7100441553131 0.9894860693177386
10.374082805054194 682.7452023582803 0.991741074190718
10.37931036000761 684.4498517429176 0.9928283232262024
10.384537914961026 684.6313105180068 0.9927134894533651
10.389765469914442 680.7214824138133 0.9890401066196173
10.394993024867858 678.2345669152465 0.9869341363713885
10.400220579821275 677.2250189278865 0.9863288420103158
10.40544813477469 674.4655652994519 0.9834183261668479
10.410675689728107 671.2573791678929 0.9806783837454931
10.415903244681523 668.1641025883899 0.9782860074784979
10.42113079963494 664.3723203542218 0.9747147380561496
10.426358354588356 658.2248978601034 0.9699855332288193
10.431585909541772 652.8863485881474 0.9661877758510381
10.436813464495188 649.4547538315928 0.9642697571620333
10.442041019448604 642.1786583397244 0.9589604828477121
10.44726857440202 633.3992964119668 0.9519907517415642
10.452496129355437 627.2201133932825 0.9467859626305873
10.457723684308853 622.7902251478222 0.9433095642599246
10.462951239262269 618.7788122513247 0.9389256838124469
10.468178794215685 614.2552664924635 0.9352172636013737
10.473406349169101 605.7697375820147 0.9286795759771387
10.478633904122518 601.5945610441237 0.9251709292993158
10.483861459075934 601.7761743245738 0.9250054799304763
10.48908901402935 598.5112450138279 0.9223570572048485
10.494316568982766 592.0448416751659 0.9180787382015552
10.499544123936182 588.0993482258737 0.9154942225780112
10.504771678889599 581.1494067541735 0.9100601859721584
10.509999233843015 582.2309909210148 0.9099282566427565
10.515226788796431 584.2359983952836 0.9113259362610593
10.520454343749847 582.3171872781028 0.9092952987394781
10.525681898703263 585.3774441614818 0.9119906668308809
10.53090945365668 584.9476656007512 0.9112689983859587
10.536137008610096 586.3594989057618 0.9119015922174903
10.541364563563512 587.2715712189382 0.9115863361921454
10.546592118516928 589.2260575113514 0.9126795724773618
10.551819673470344 586.6986599661384 0.9104449850164628
10.55704722842376 588.1269039765443 0.9113589204656919
10.562274783377177 584.8122395432399 0.9082509068779155
10.567502338330593 584.6668189689157 0.9087539550912778
10.57272989328401 581.3789621029632 0.9061107618040751
10.577957448237425 576.4079991281611 0.9025094696874856
10.583185003190842 571.5540970403433 0.8973887244552274
10.588412558144258 564.4469225507574 0.8912317057514978
10.593640113097674 559.8497407730051 0.8869986897057045
10.59886766805109 559.4017631215007 0.8860212244076242
10.604095223004506 555.6157961334824 0.8825192192790917
10.609322777957923 550.7054239600118 0.879364444288785
10.614550332911339 546.8336609310066 0.877333976051374
10.619777887864755 542.7548068239644 0.8735525272868176
10.625005442818171 540.2227726311348 0.8719782886052926
10.630232997771587 539.9565229787407 0.870237058873064
10.635460552725004 538.5571237039999 0.8685400214005817
10.64068810767842 536.8590990847661 0.8667194445528592
10.645915662631836 537.0115948496435 0.866686356060389
10.651143217585252 537.2604620790115 0.8669599995944864
10.656370772538668 539.4517920566249 0.8685377991037154
10.661598327492085 539.4968085973618 0.8678752817973704
10.666825882445501 541.8717139008867 0.8694307164735268
10.672053437398917 540.4251897158223 0.8671618434149144
10.677280992352333 547.59971260093 0.8729730749245387
10.68250854730575 551.863774758389 0.8764655743899135
10.687736102259166 554.8702460307594 0.8781816966793967
10.692963657212582 558.2458126877652 0.8804005632568783
10.698191212165998 558.3174916714145 0.8801759265289315
10.703418767119414 559.5048445118566 0.8811626789904776
10.70864632207283 561.1391586474481 0.8822074513293464
10.713873877026247 566.7036229980522 0.8855407736380021
10.719101431979663 573.3201572313744 0.8891959111052273
10.72432898693308 584.9252304599707 0.8975759744472156
10.729556541886495 590.5086199796607 0.9014328493735542
10.734784096839912 600.7876641896047 0.9098204157490606
10.740011651793328 604.7652881669068 0.9128572683399596
10.745239206746744 609.2595043031555 0.9166811760350064
10.75046676170016 615.8381907147343 0.9213990364846553
10.755694316653576 619.5335957335421 0.9237501553166217
10.760921871606993 621.8772295711045 0.9245009136229501
10.766149426560409 624.8603203622796 0.926470370578061
10.771376981513825 627.0000106228298 0.9277817068582555
10.776604536467241 626.3700698638904 0.9275306537831818
10.781832091420657 629.9887691508395 0.9300465572141812
10.787059646374074 627.1929781436562 0.9280397863786387
10.79228720132749 627.6133491128444 0.9271479762441893
10.797514756280906 628.6861513203056 0.9271012370269134
10.802742311234322 629.4020255790152 0.9280882931663729
10.807969866187738 629.9174376426357 0.9293104567713155
10.813197421141155 625.3231761334632 0.9254739086395519
10.81842497609457 626.3186059041976 0.9258355909921844
10.823652531047987 629.4209623850978 0.9262047352511534
10.828880086001403 638.8561607850182 0.9327180796531976
10.83410764095482 648.1444002221538 0.9390164167435976
10.839335195908236 663.9251340970067 0.9494679013119385
10.844562750861652 681.5931294863262 0.9618128704491452
10.849790305815068 704.1391337649521 0.9768988067994814
10.855017860768484 728.9736808505738 0.9937120961419517
10.8602454157219 749.1901438871582 1.007486241901273
10.865472970675317 771.8184525170717 1.0228703973775413
10.870700525628733 784.7670409628647 1.0310906686071377
10.875928080582149 785.4512269863903 1.0316444750484677
10.881155635535565 776.0285407425417 1.0245315245144515
10.886383190488981 757.4177133933852 1.0118397329498514
10.891610745442398 734.796685525675 0.9966455154229497
10.896838300395814 712.7468070910642 0.9806442387400874
10.90206585534923 688.90221252506 0.9638943565902961
10.907293410302646 670.8422223650629 0.9506601206987777
10.912520965256062 651.9759089843702 0.9372931771626352
10.917748520209479 641.0672825463404 0.9295593927929204
10.922976075162895 632.9155863408964 0.923354883281664
10.928203630116311 622.6264763721666 0.9154716490537977
10.933431185069727 612.5349056382571 0.9081432490057924
10.938658740023143 605.9246700157156 0.9031373561376729
10.94388629497656 598.6112245286753 0.8980853564699549
10.949113849929976 593.1995479115338 0.8938839379926193
10.954341404883392 586.9917481413379 0.8881954162897693
10.959568959836808 582.4182216314429 0.8840202622060805
10.964796514790224 578.8049488611437 0.8814573818752605
10.97002406974364 577.7885812526952 0.883159911661101
10.975251624697057 571.0187778128337 0.8802490024840429
10.980479179650473 564.6581449367214 0.8764566555097639
10.98570673460389 560.3270922033091 0.8739933904277359
10.990934289557305 556.1636128643531 0.8716215889596691
10.996161844510722 552.7614910321287 0.8702563315877568
11.001389399464138 546.8343148634813 0.8669283664141195
11.006616954417554 542.3270448334218 0.8638402471135086
11.01184450937097 536.393006923837 0.8596054920611468
11.017072064324386 531.5791936921047 0.8562084021157838
11.022299619277803 531.8443762400013 0.8565755693324092
11.027527174231219 528.6217443518061 0.8542752923551878
11.032754729184635 529.0036942526448 0.8550575067402171
11.037982284138051 526.3292062148402 0.8539426182776038
11.043209839091467 525.0779989645613 0.8533477713664462
11.048437394044884 522.7914673502438 0.8521153599954786
11.0536649489983 520.691812635855 0.8507231327628729
11.058892503951716 515.6751980816992 0.846656773934754
11.064120058905132 513.4001689589486 0.8446929888291225
11.069347613858548 512.6959725779956 0.8438084850554265
11.074575168811965 513.2765318168796 0.8446636117127181
11.079802723765381 511.1968567415573 0.84303036053883
11.085030278718797 510.9677814952341 0.8438386865514058
11.090257833672213 508.8062898274763 0.8424198747430781
11.09548538862563 510.11114434125375 0.8436378655839074
11.100712943579046 509.199254771339 0.8437391262229439
11.105940498532462 504.74947251722926 0.8400785475756274
11.111168053485878 504.5060385386245 0.8396795959525146
11.116395608439294 502.3294003191986 0.8381291280339659
11.12162316339271 499.4499206469623 0.8359171807942865
11.126850718346127 501.70994208982904 0.8381981373599573
11.132078273299543 498.8068207686626 0.8363590902451894
11.13730582825296 496.40651446420253 0.8342731078956329
11.142533383206375 493.1683692399676 0.8316544845998862
11.147760938159792 492.1048552801279 0.8305726710303615
11.152988493113208 493.47114163247625 0.8316719068317303
11.158216048066624 490.90669131709205 0.8292183331693238
11.16344360302004 487.4660102602906 0.826784028044092
11.168671157973456 483.069366842723 0.8234634091780615
11.173898712926873 486.30556271645355 0.8273166447741234
11.179126267880289 486.3132567345826 0.8274779882202998
11.184353822833705 486.7260129073664 0.8272774835472751
11.189581377787121 487.4257847075856 0.8284099492815848
11.194808932740537 485.5414062839683 0.8267922191764806
11.200036487693954 485.19424332663334 0.8261323069975753
11.20526404264737 483.1903052748025 0.824478314682985
11.210491597600786 481.8385789544929 0.8225478926950199
11.215719152554202 481.82488247203224 0.8229353389061942
11.220946707507618 481.23544629082807 0.8223653318688727
11.226174262461035 484.7453668254179 0.8253587922686936
11.23140181741445 483.7296346675697 0.8254499047667382
11.236629372367867 484.2018362788187 0.8258014810905844
11.241856927321283 484.7901215351415 0.8265330939542429
11.2470844822747 483.9049140996086 0.826217193574173
11.252312037228116 487.0567903394028 0.8287994343255234
11.257539592181532 484.3819706981951 0.8263270934609476
11.262767147134948 481.5965322961343 0.8237827154780436
11.267994702088364 482.0475285754221 0.8237446452184796
11.27322225704178 483.46601831222586 0.8249541773704947
11.278449811995197 484.46819019786375 0.8259934932229352
11.283677366948613 484.2559030685307 0.8257682098598127
11.288904921902029 487.72977521826823 0.8282002615834293
11.294132476855445 486.44814512176947 0.8264634657571249
11.299360031808861 486.2051339115637 0.8265250756681897
11.304587586762278 489.5855216625042 0.8290036147373071
11.309815141715694 489.9522517609539 0.8293359211179303
11.31504269666911 488.9697317136023 0.8286029529219882
11.320270251622526 491.29288821242847 0.8296462397196108
11.325497806575942 490.9627478807548 0.8288209463755367
11.330725361529359 491.05057665348113 0.8285704686992126
11.335952916482775 495.22486532610367 0.8318546880062845
11.341180471436191 496.9344935598126 0.8338405288246548
11.346408026389607 495.8698953708515 0.8335818854525636
11.351635581343023 494.0638240225698 0.8323368868625903
11.35686313629644 491.3146061996364 0.8304029811038951
11.362090691249856 490.61515525197706 0.829360695053615
11.367318246203272 488.5746024588303 0.8285953342604425
11.372545801156688 487.0988022904821 0.8275718292030387
11.377773356110104 482.06100002899575 0.8231584248030155
11.38300091106352 478.1527739995984 0.8195182877943487
11.388228466016937 475.75752190231634 0.8167912654792612
11.393456020970353 472.52229097055726 0.8134496441931706
11.39868357592377 467.6332279866746 0.810110942035399
11.403911130877185 464.11252859190984 0.8079077615799312
11.409138685830602 460.2771263960776 0.8053513230359204
11.414366240784018 456.06055303919555 0.8017737145381338
11.419593795737434 452.08201214713665 0.7975519221297461
11.42482135069085 452.24537788402074 0.7980353648026611
11.430048905644266 450.3732977316829 0.796386416771588
11.435276460597683 449.76975974214844 0.7957471731613046
11.440504015551099 445.5733631222749 0.7923300954122124
11.445731570504515 441.4007598104416 0.7877978139249527
11.450959125457931 441.9703163261169 0.7876189379576585
11.456186680411347 442.2157704936768 0.7880496352369931
11.461414235364764 443.4424207898429 0.7894897568285648
11.46664179031818 439.7747245393296 0.7869908292530723
11.471869345271596 437.8609634114717 0.7857854942248437
11.477096900225012 434.1788780422327 0.7831494533969114
11.482324455178428 434.9038290213703 0.7897541117408546
11.487552010131845 438.6053923814365 0.7953452966839006
11.49277956508526 439.2279398446151 0.7971175224348284
11.498007120038677 439.5644765637714 0.7997062334337574
11.503234674992093 440.37138526187744 0.8017583539661706
11.50846222994551 441.16607729184085 0.8035888747146691
11.513689784898926 445.1138921154926 0.807705045993337
11.518917339852342 448.4413332505007 0.8109737251099318
11.524144894805758 447.9628423814861 0.8114382994505511
11.529372449759174 447.541759429533 0.8126791551470197
11.53460000471259 444.18476659500874 0.8101373432394943
11.539827559666007 445.7247053454609 0.8120977720903998
11.545055114619423 447.21981518086227 0.8138066995287083
11.550282669572839 447.4619438154956 0.8149545264229572
11.555510224526255 443.80419482538736 0.8122197788511701
11.560737779479672 436.5200278246892 0.8060187846201836
11.565965334433088 435.2053797644339 0.8054794530933116
11.571192889386504 434.45518800925163 0.8059564253364772
11.57642044433992 435.8896606458339 0.8082885966992746
11.581647999293336 431.34977400763495 0.8048964234321104
11.586875554246753 429.1207388520849 0.8034089928181932
11.592103109200169 425.9305365072325 0.8005578483625195
11.597330664153585 422.44194427799687 0.7980048779686726
11.602558219107001 422.73586760434426 0.7991029671269033
11.607785774060417 416.8517073879478 0.7936390281701384
11.613013329013834 414.52674946528685 0.7918853785179594
11.61824088396725 409.67935699245965 0.7870109704751002
11.623468438920666 406.0032056762075 0.7829428761312546
11.628695993874082 405.39859462080705 0.7834869288241547
11.633923548827498 404.9247239779822 0.784087127949671
11.639151103780915 405.614594961498 0.7856719983580834
11.64437865873433 405.0341506182977 0.7861943691638348
11.649606213687747 404.1419907331987 0.7857587440445799
11.654833768641163 397.13474253998146 0.7792441367933238
11.66006132359458 394.16333547102835 0.7772102492722244
11.665288878547996 394.4588454459063 0.7777364476958577
11.670516433501412 394.98317466812995 0.7792413834759305
11.675743988454828 394.8377327000882 0.7807868442579594
11.680971543408244 392.803476580397 0.7786059653886672
11.68619909836166 391.21981557519894 0.7770226472981939
11.691426653315077 389.38879540306675 0.7748967439456641
11.696654208268493 386.03723168153834 0.7706889975992169
11.701881763221909 381.9219077433671 0.7670860089589325
11.707109318175325 380.9558452867285 0.7665503659987136
11.712336873128741 382.78633212287167 0.7677572757635075
11.717564428082158 386.63716829178827 0.772029601202278
11.722791983035574 389.3556642651224 0.7761864028263372
11.72801953798899 387.6939069629741 0.7758416665834951
11.733247092942406 382.68440604130114 0.7724616141002326
11.738474647895822 382.6367808469481 0.7725027300318941
11.743702202849239 380.9485440500138 0.7718572888417684
11.748929757802655 381.07142454554725 0.7727777008514595
11.754157312756071 383.6501729800144 0.7749098976718348
11.759384867709487 384.3640703459725 0.7754585097321971
11.764612422662903 386.74528579521694 0.7765769603917008
11.76983997761632 388.90431033099463 0.7781231168910474
11.775067532569736 386.5277252884336 0.7757462570160559
11.780295087523152 386.88207570967614 0.7759365248968678
11.785522642476568 387.87484637494344 0.7764539259583947
11.790750197429984 387.82428709129596 0.7771772288929042
11.7959777523834 392.03021549508276 0.7816941544437926
11.801205307336817 393.2492012072481 0.7834949463906198
11.806432862290233 395.81122701651003 0.7867791739601127
11.81166041724365 398.11491439404386 0.7878747117395822
11.816887972197065 398.56922673411907 0.7877799602988385
11.822115527150482 398.7260067366782 0.7871902994124758
11.827343082103898 398.4447082539787 0.7863823144599063
11.832570637057314 402.0790781929006 0.7900789959835172
11.83779819201073 405.14811667055653 0.793343496562161
11.843025746964146 402.79889817264717 0.7904356776418417
11.848253301917563 401.2073113431189 0.789223162238411
11.853480856870979 399.9494348714726 0.7881973804328071
11.858708411824395 397.66078158105347 0.7862846756515056
11.863935966777811 396.71995305221907 0.7863128188509989
11.869163521731227 398.0845159837167 0.788332858489708
11.874391076684644 396.4856567287334 0.7867352036908504
11.87961863163806 397.34263222018944 0.7878567407651073
11.884846186591476 395.9189025523191 0.7874823107840238
11.890073741544892 391.290094230126 0.7832309084937753
11.895301296498308 390.6737592192186 0.7837166683620072
11.900528851451725 386.7208935491278 0.7801733407573034
11.90575640640514 387.83308459272575 0.7811868466029717
11.910983961358557 388.68740196038607 0.7816690879607953
11.916211516311973 384.6037221339017 0.7782449499083015
11.92143907126539 382.7383739964601 0.7768869432918684
11.926666626218806 379.44559324778095 0.7736186159334644
11.931894181172222 377.62958214272254 0.7716984159994149
11.937121736125638 378.764401742732 0.7736327663097069
11.942349291079054 378.4060208103503 0.7741241163916579
11.94757684603247 373.6650744928336 0.7704954890578958
11.952804400985887 373.35672560094156 0.7710394382197212
11.958031955939303 373.4619360704446 0.7713360608034837
11.963259510892719 374.85034721331084 0.7721991354555727
11.968487065846135 376.25816973306337 0.7724005596177033
11.973714620799552 372.5571821699176 0.767620638684641
11.978942175752968 375.95143176479286 0.7709439183925165
11.984169730706384 377.34498241411563 0.7725687605491912
11.9893972856598 378.31363880111456 0.7734403029519766
11.994624840613216 380.5278541843136 0.776937557065756
11.999852395566633 374.65295309057007 0.7719739472510866
12.005079950520049 373.81819198275355 0.7716189302167551
12.010307505473465 371.73491350537995 0.7696942680620522
12.015535060426881 372.7191785916633 0.7696755904730397
12.020762615380297 376.1200825538102 0.7732046636928952
12.025990170333714 377.5012368938158 0.7751103945632394
12.03121772528713 375.0174462732352 0.7725722283981201
12.036445280240546 372.8493414421258 0.7711378474045911
12.041672835193962 371.6337212650921 0.7706813283958848
12.046900390147378 370.7993590071897 0.7706751646372736
12.052127945100795 373.7276862504615 0.7733793527710511
12.05735550005421 379.19255207511264 0.7784104353226579
12.062583055007627 382.805594480079 0.7814642684128688
12.067810609961043 387.3126012794331 0.7856787727227645
12.07303816491446 391.3534929868352 0.7893667350258172
12.078265719867876 398.1115215642645 0.7955983563118961
12.083493274821292 406.53659079265566 0.8037497787529975
12.088720829774708 412.9181868715232 0.8097932933642392
12.093948384728124 420.1840907904216 0.8169881666130481
12.09917593968154 430.18571516436583 0.8265068680392267
12.104403494634957 444.28261381640505 0.8400816596525092
12.109631049588373 462.6043819224156 0.8563702804325463
12.114858604541789 484.20589146634757 0.8759415926146232
12.120086159495205 507.0088110349346 0.8966924922994485
12.125313714448621 530.3539090634313 0.9166614001554146
12.130541269402038 552.1540836104894 0.9355253610860572
12.135768824355454 570.5910239243974 0.9513250243985417
12.14099637930887 582.8602590083052 0.9613624573956339
12.146223934262286 590.731774834576 0.9683848899299635
12.151451489215702 594.8635750422849 0.9718822917030634
12.156679044169119 591.9117480996678 0.9694916884601132
12.161906599122535 582.931531759457 0.9627911786246673
12.167134154075951 568.9118874340285 0.9511212424470376
12.172361709029367 549.911753720679 0.9353396025035728
12.177589263982783 532.2304524171271 0.9208726784976192
12.1828168189362 513.6313534810735 0.9046130235530825
12.188044373889616 497.5013595660607 0.8909128383602555
12.193271928843032 483.28663365640887 0.8789601000138366
12.198499483796448 470.1226104965249 0.8667191692605609
12.203727038749864 457.89123676903915 0.8565799210623882
12.20895459370328 449.1490412189093 0.8486029986334211
12.214182148656697 437.396841837517 0.8377995044895437
12.219409703610113 427.72042120090015 0.8296122715030231
12.22463725856353 418.9345763727909 0.8214707362054454
12.229864813516945 409.0626008982717 0.8126305213332087
12.235092368470362 404.3354768289353 0.8079486958824801
12.240319923423778 396.4826278580657 0.7997286223837565
12.245547478377194 388.34541804081164 0.7919095836052842
12.25077503333061 383.6120547091214 0.7880922197533718
12.256002588284026 373.83058466390787 0.7786815440913337
12.261230143237443 372.40638555480285 0.7781105780892745
12.266457698190859 370.0772005351422 0.7762996286948082
12.271685253144275 369.1475767045477 0.7755351422041898
12.276912808097691 368.1016824633714 0.775662075008205
12.282140363051107 364.3054694576605 0.7717741139627633
12.287367918004524 361.786081629157 0.7696512506926461
12.29259547295794 355.56903620626747 0.7631142678410519
12.297823027911356 351.82266079293515 0.7597795252131447
12.303050582864772 349.2302958943494 0.7566325490981266
12.308278137818188 349.054204206583 0.7562234491113135
12.313505692771605 348.93239098540334 0.7587467941231737
12.31873324772502 347.69946637679817 0.7647020271177274
12.323960802678437 345.23252492409347 0.7672202688966587
12.329188357631853 344.82310392628 0.7705208017059755
12.33441591258527 344.02923548270064 0.7737680171031124
12.339643467538686 345.3558561203556 0.7788290740950192
12.344871022492102 344.8499722304626 0.7810864221113573
12.350098577445518 345.28873233645186 0.7843711094868485
12.355326132398934 345.57154774430956 0.787305896426742
12.36055368735235 343.0404216603021 0.7859556880836157
12.365781242305767 339.49036185182985 0.7843716866698424
12.371008797259183 335.7210558436801 0.7816482737868964
12.376236352212599 336.1289983358132 0.7844561794427544
12.381463907166015 335.33727600315586 0.7848008665730598
12.386691462119432 338.53757489822027 0.79096080138206
12.391919017072848 338.6468721310492 0.7921790765094454
12.397146572026264 339.1370082353047 0.7951406244313498
12.40237412697968 341.39735670484055 0.8001319883432819
12.407601681933096 340.0978862821587 0.798990834064617
12.412829236886513 337.46203584971045 0.7975005662729754
12.418056791839929 334.146000520121 0.7940460839331615
12.423284346793345 329.21924702172555 0.7899086181308274
12.428511901746761 326.1562140222154 0.787729875112232
12.433739456700177 326.91470713435876 0.7903679301403469
12.438967011653594 327.86270677549624 0.7926985274933
12.44419456660701 328.94774399954315 0.7964402835967397
12.449422121560426 330.6272892119513 0.8002987883455341
12.454649676513842 329.2530170687456 0.8002323823729945
12.459877231467258 329.8284894430555 0.8021279242090268
12.465104786420675 327.95538845329725 0.800036707712064
12.47033234137409 325.01879905648536 0.7966710387531688
12.475559896327507 322.9131749596719 0.7944945418344928
12.480787451280923 323.9882771343774 0.7975059186337821
12.48601500623434 322.953102882234 0.7982469577286512
12.491242561187756 323.1812342330696 0.7995588088305999
12.496470116141172 322.16032769611525 0.7994788225933228
12.501697671094588 323.108842354756 0.8003955342960349
12.506925226048004 323.8909360215679 0.8031227143257288
12.51215278100142 322.4192740329648 0.8033482085389512
12.517380335954837 318.7367201674286 0.8014590524670203
12.522607890908253 316.16251269359924 0.800211794299156
12.527835445861669 313.81781198395566 0.7980203611266907
12.533063000815085 313.0906059798013 0.7981403426050923
12.538290555768501 311.40500087017267 0.796841323308532
12.543518110721918 311.1664967888186 0.7966065162095257
12.548745665675334 310.4975664046398 0.7964095509605713
12.55397322062875 312.2543223863289 0.8011408727471107
12.559200775582166 311.5276279620448 0.8010383631840466
12.564428330535582 308.75083795223776 0.7938116918381715
12.569655885488999 305.5055741766488 0.7815842496727995
12.574883440442415 303.466132816574 0.774455214607672
12.580110995395831 306.115089503705 0.7742786191037426
12.585338550349247 308.2557369132925 0.7743374102305113
12.590566105302663 310.5736220356045 0.7752734955571485
12.59579366025608 312.2470584563087 0.7749118822949973
12.601021215209496 312.84699871392723 0.7745577535383978
12.606248770162912 313.59921335161454 0.774973747549021
12.611476325116328 312.5618896182541 0.7743278761656412
12.616703880069744 313.8673726836301 0.7754243068648614
12.62193143502316 314.8451932752505 0.7746426523627957
12.627158989976577 318.11756717632846 0.7770152847691174
12.632386544929993 316.66147324591657 0.773752510527728
12.63761409988341 318.68752315712385 0.7755994306875373
12.642841654836825 319.46329597952695 0.7757147159732847
12.648069209790242 320.43247696323095 0.7780871300943664
12.653296764743658 324.02101608779844 0.7816486708905596
12.658524319697074 321.13686522627455 0.77668645458285
12.66375187465049 323.1867116027475 0.7789108765774173
12.668979429603906 326.48054642710434 0.7796177810348264
12.674206984557323 329.3733038733589 0.7820790164631143
12.679434539510739 337.0006619213742 0.7901007703098514
12.684662094464155 342.7929188812076 0.7956181635446751
12.689889649417571 344.9218354504297 0.7987153397923212
12.695117204370987 349.09695958158784 0.8022997846520764
12.700344759324404 355.506602668551 0.8080046550789599
12.70557231427782 362.4752872024586 0.8138121008880638
12.710799869231236 372.8809669571725 0.8234753330334369
12.716027424184652 378.2384611400991 0.8284005174497688
12.721254979138068 385.1348382279213 0.8365560198064237
12.726482534091485 392.73857524116534 0.8440696630056522
12.7317100890449 404.51285562689736 0.8558861187044657
12.736937643998317 417.42689244286726 0.8685871808924337
12.742165198951733 430.06185139188193 0.8806778346506502
12.74739275390515 443.4059552965245 0.8941985477379052
12.752620308858566 452.5828735874852 0.9030889652173214
12.757847863811982 458.9056021735733 0.9082743548236117
12.763075418765398 456.54764992057056 0.9057505270712978
12.768302973718814 451.4226933268755 0.9008146181404245
12.77353052867223 446.0478460204309 0.8947878506195123
12.778758083625647 438.7775887434178 0.8877193396743708
12.783985638579063 427.7939132581958 0.8768431532632415
12.789213193532479 419.20159692610673 0.8675212845931288
12.794440748485895 410.88010927714106 0.8598885745536993
12.799668303439312 407.5323999562106 0.8554919611616632
12.804895858392728 402.50475866203783 0.849956236150263
12.810123413346144 397.94065658929946 0.8453710512690747
12.81535096829956 391.8483314141885 0.8376958187087508
12.820578523252976 391.044466711747 0.8362699348105395
12.825806078206393 394.9997577218426 0.8399911715296512
12.831033633159809 396.644537422562 0.8411239171420521
12.836261188113225 398.7734271293873 0.8432517266032531
12.841488743066641 402.82102121136677 0.8475816683137165
12.846716298020057 407.93093535906456 0.853371341293838
12.851943852973474 410.829389302268 0.8563968212589399
12.85717140792689 411.89084736039524 0.8575717128218486
12.862398962880306 414.9761586667804 0.8608793404688753
12.867626517833722 413.5439116096599 0.8593109192621747
12.872854072787138 418.25806075267786 0.8630598161704343
12.878081627740555 423.3291233268852 0.8677116428375655
12.88330918269397 428.8676703074187 0.8732024682151843
12.888536737647387 432.45083169555744 0.8758218105175193
12.893764292600803 427.0315079960181 0.8699318298967844
12.89899184755422 419.4108128168536 0.8615298722521738
12.904219402507636 409.99335500470215 0.8511448846705875
12.909446957461052 399.6607058330384 0.840526859030526
12.914674512414468 387.7401741361898 0.8287514115786137
12.919902067367884 376.5543183318351 0.8165837023893571
12.9251296223213 365.82960618772165 0.8052995485395598
12.930357177274717 355.68975126554096 0.7939716852105764
12.935584732228133 348.8628961459175 0.7861459050541709
12.940812287181549 341.66194317916944 0.7781377891933708
12.946039842134965 336.6486249475509 0.7722456411622537
12.951267397088381 332.5422097173641 0.7676821827296569
12.956494952041798 330.87522634665237 0.765566352994392
12.961722506995214 332.18868518341037 0.7666162031446465
12.96695006194863 329.79472307730464 0.7647228537160934
12.972177616902046 329.3017468836955 0.7650609057772593
12.977405171855462 326.21195772247285 0.7622044492914462
12.982632726808879 326.39251618342655 0.762221086154487
12.987860281762295 326.5779726061271 0.7627487138025285
12.993087836715711 323.7493544340737 0.7586202112322266
12.998315391669127 322.05273812440885 0.7567406563966608
13.003542946622543 314.9500425393054 0.7486091728488149
13.00877050157596 315.61528587982366 0.7478641236341022
13.013998056529376 319.5967362603472 0.7527034162013314
13.019225611482792 319.5906153888169 0.752229163954329
13.024453166436208 325.4933298058391 0.759360567999136
13.029680721389624 323.6382686735622 0.758063294118569
13.03490827634304 323.47196333792584 0.7584537873263949
13.040135831296457 322.5048113344736 0.7575090246403116
13.045363386249873 326.46048801842954 0.7618568466681129
13.05059094120329 331.7453718296191 0.7682983975557338
13.055818496156705 332.75780722919416 0.7698132376481945
13.061046051110122 336.561067522529 0.7747006406165406
13.066273606063538 338.2026025225518 0.7763296158104592
13.071501161016954 342.37558353992745 0.7796496476948195
13.07672871597037 347.0182494462711 0.7834511025344809
13.081956270923786 353.39125332917246 0.7888332898743945
13.087183825877203 359.85973660130577 0.7954958201016853
13.092411380830619 365.05610025532235 0.8013173512167064
13.097638935784035 368.1809938125628 0.804906689496649
13.102866490737451 362.73516743198786 0.7997337945457504
13.108094045690867 357.89437772657976 0.794034299805865
13.113321600644284 355.32496653782584 0.7917053793258158
13.1185491555977 352.7068450664683 0.7893300991985404
13.123776710551116 352.93724004843114 0.7893964513065802
13.129004265504532 351.05116592471603 0.7880109684644304
13.134231820457948 350.38974157013763 0.7862201086827387
13.139459375411365 351.603916493404 0.7872279151644226
13.14468693036478 353.0763486337134 0.7893322377572615
13.149914485318197 355.9347551621577 0.7927544504198359
13.155142040271613 356.9384316857259 0.7941382328106363
13.16036959522503 359.8347016585955 0.7974317454614532
13.165597150178446 363.3517752223101 0.8012694743049908
13.170824705131862 367.31123052135894 0.8052316335156852
13.176052260085278 370.84336224641163 0.8089626502177947
13.181279815038694 370.7106021419994 0.8088121422860884
13.18650736999211 369.939286842621 0.8084193489154942
13.191734924945527 366.6247966056594 0.8048511197087775
13.196962479898943 365.3810575952032 0.8027605002968949
13.202190034852359 365.01447306908807 0.8026721599418715
13.207417589805775 368.2183799312497 0.8069003364128873
13.212645144759191 366.74903994255794 0.8057995072951023
13.217872699712608 365.5847212505672 0.805373854242179
13.223100254666024 363.17882052334113 0.8021919838156397
13.22832780961944 355.9725640604908 0.7942193742980092
13.233555364572856 350.5259964478755 0.7883067954676868
13.238782919526273 347.4655451211662 0.7850738696680275
13.244010474479689 341.63567914538623 0.7788549246256851
13.249238029433105 340.33006003981404 0.7780508584271343
13.254465584386521 338.9111797792617 0.7764233947068704
13.259693139339937 337.63859969729964 0.7751352073562253
13.264920694293354 336.60453038497377 0.7733282972879592
13.27014824924677 333.8477942628125 0.7705330366388861
13.275375804200186 334.5394241765888 0.7720991067403176
13.280603359153602 331.5574335141079 0.7682775308595584
13.285830914107018 327.55854214963347 0.7638380142215419
13.291058469060435 323.90049958320697 0.7598622444642552
13.29628602401385 320.03271060487634 0.7562604749886425
13.301513578967267 319.2946478220507 0.756839175896453
13.306741133920683 315.8699787619881 0.7531957098195946
13.3119686888741 313.4020268345117 0.7507407852465203
13.317196243827516 312.09851746327513 0.7489937695290255
13.322423798780932 314.02137423472243 0.7516809656323038
13.327651353734348 313.48632286809607 0.7520912691361479
13.332878908687764 310.05304305660843 0.7484627081392916
13.33810646364118 308.1052689917057 0.7453630370227401
13.343334018594597 305.9468198976043 0.7428420991041164
13.348561573548013 305.94201713549523 0.741729181978136
13.353789128501429 304.60067896846857 0.7390084350965163
13.359016683454845 303.4060010858191 0.7372777010632612
13.364244238408261 303.3795102249123 0.7360747451838556
13.369471793361678 304.3336174002349 0.7382176367971325
13.374699348315094 308.5330658017252 0.7440868387797147
13.37992690326851 309.8016743007441 0.7466214289197736
13.385154458221926 312.5192008751793 0.7488010203413308
13.390382013175342 309.81996248610136 0.744812993373199
13.395609568128759 309.6006004039007 0.7449519609186532
13.400837123082175 310.2697459831101 0.746141153389706
13.406064678035591 310.88652185040615 0.7473277917226294
13.411292232989007 310.86555251217374 0.7466742857977664
13.416519787942423 312.9101038385116 0.7486562226632566
13.42174734289584 314.41584485815054 0.7514003109236899
13.426974897849256 317.91805303648397 0.7560731912880122
13.432202452802672 322.0318558827223 0.7610104086345213
13.437430007756088 324.63018103993215 0.7643836750588123
13.442657562709504 324.41075903619446 0.762592564046345
13.44788511766292 324.22658232167703 0.7625682163193055
13.453112672616337 321.95829437515647 0.7604870967300646
13.458340227569753 322.90545616375795 0.7604969041637729
13.46356778252317 321.047902490372 0.758585446677406
13.468795337476585 321.2417425653952 0.7583185286314933
13.474022892430002 321.9735279245758 0.7594499814078634
13.479250447383418 325.40795578619986 0.7625256121395488
13.484478002336834 329.36223588030805 0.7663348719815231
13.48970555729025 332.16861201285957 0.769458176679209
13.494933112243666 329.50026290350434 0.7667201878902569
13.500160667197083 327.3013908498328 0.7661518424367757
13.505388222150499 326.6271302758632 0.7671162490075754
13.510615777103915 325.5260265108659 0.7661473464937417
13.515843332057331 325.0829098291324 0.7643342262338815
13.521070887010747 324.8905015961495 0.7628664597618412
13.526298441964164 322.17740688131806 0.7590686801853762
13.53152599691758 319.8316125084047 0.7567639314979454
13.536753551870996 317.49921735043927 0.7548601033343323
13.541981106824412 311.6625293781719 0.7489556167069215
13.547208661777828 305.74522399159855 0.7417788260196723
13.552436216731245 303.9806779178594 0.740198116355188
13.55766377168466 303.6572024304122 0.7403477749421146
13.562891326638077 302.3213773311355 0.7403373065313407
13.568118881591493 299.1107994317272 0.7376982127363972
13.57334643654491 295.3287213325459 0.7322552114150809
13.578573991498326 293.73080527858855 0.7291481925556751
13.583801546451742 292.2889341755447 0.7266812915762678
13.589029101405158 288.2251205332437 0.7210874645955834
13.594256656358574 285.786071480368 0.7179879283886215
13.59948421131199 282.2433407013818 0.7148736145718949
13.604711766265407 278.9857459841315 0.7110349128972339
13.609939321218823 277.2371627920077 0.7101120991721369
13.615166876172239 275.7892371940083 0.7070453684158622
13.620394431125655 278.0430882917855 0.7097371795618986
13.625621986079071 278.5143133597736 0.7101844753968377
13.630849541032488 277.1265025783308 0.7092882846523102
13.636077095985904 276.5909572463434 0.7103523577127009
13.64130465093932 276.95687473597036 0.7124131061421194
13.646532205892736 276.80897811593775 0.7116273694136191
13.651759760846153 276.5061065073467 0.7113126991133027
13.656987315799569 278.4491783619073 0.713128953021385
13.662214870752985 278.17591798251607 0.712229813007714
13.667442425706401 275.5655491784339 0.7094021361010671
13.672669980659817 273.3645856834997 0.7055046849327232
13.677897535613234 271.931300299315 0.702531261801819
13.68312509056665 271.64387363951863 0.7020901996533565
13.688352645520066 277.3020620772535 0.7097957802477172
13.693580200473482 278.67045480567634 0.7128217294310352
13.698807755426898 281.02554678490924 0.7154924918326079
13.704035310380315 279.7390093074625 0.7127112868436917
13.70926286533373 278.0950481724648 0.7109958925877007
13.714490420287147 278.4544491663061 0.7121190639443288
13.719717975240563 281.35768073096375 0.7175836273974665
13.72494553019398 285.0505523836359 0.7239142966903933
13.730173085147396 285.9653129803175 0.7250485182213514
13.735400640100812 286.22975429956296 0.7237827860756997
13.740628195054228 285.51796150725335 0.7216447618011747
13.745855750007644 287.5965839809377 0.7239701414206269
13.75108330496106 289.1360840503657 0.7264201712712577
13.756310859914477 285.48898955482923 0.7236533558719498
13.761538414867893 280.39847281634115 0.7185111141580058
13.766765969821309 272.64430968295005 0.7088673803747488
13.771993524774725 266.8120077108186 0.7004017949179934
13.777221079728141 265.3155910436277 0.6973796888594264
13.782448634681558 265.5290196956961 0.6968282736027782
13.787676189634974 265.01557254853213 0.696880952326019
13.79290374458839 265.32132336216694 0.6964628069590421
13.798131299541806 266.8661614961222 0.6993352099651479
13.803358854495222 267.68357595360015 0.6998427595034264
13.808586409448639 269.9747267594798 0.7033035173719611
13.813813964402055 268.4639248797081 0.7039087437564128
13.819041519355471 268.78664352063197 0.7055808288869158
13.824269074308887 269.95095966415386 0.7079722941144161
13.829496629262303 271.9763363220331 0.7086054665090586
13.83472418421572 274.64189946208796 0.7115217669046574
13.839951739169136 277.42687938174885 0.713911599031689
13.845179294122552 276.35668450360924 0.7131623559549931
13.850406849075968 276.67901438197987 0.7129657352412213
13.855634404029384 276.9704215361152 0.7116290882221529
13.8608619589828 277.5325716212871 0.7121028454469382
13.866089513936217 277.5072944753973 0.7094943041588992
13.871317068889633 277.3494548942038 0.7075676248985624
13.87654462384305 279.40628200874335 0.7106234807430959
13.881772178796465 280.20073755554444 0.7118690184310893
13.886999733749882 285.2840122471506 0.7204367025053906
13.892227288703298 287.8016533322266 0.7249037164907337
13.897454843656714 293.73706896979166 0.732119820939383
13.90268239861013 296.70799743682477 0.7356339753862301
13.907909953563546 298.5908740632671 0.7360358081823248
13.913137508516963 298.7431913236793 0.7337450685729533
13.918365063470379 297.44335398778014 0.7323529396918353
13.923592618423795 297.05164433516194 0.7319725856446875
13.928820173377211 299.0671317419167 0.7353306389816504
13.934047728330627 297.76716720873344 0.7339779079630627
13.939275283284044 296.75917793604293 0.7321276913920909
13.94450283823746 293.49162799275615 0.7272494187612135
13.949730393190876 290.92613181127774 0.7248464791332284
13.954957948144292 291.61590931950474 0.725547077989279
13.960185503097708 292.18788216198607 0.7280468699404236
13.965413058051125 291.24121032262724 0.7275417819482418
13.97064061300454 288.64298285458796 0.7244347031432194
13.975868167957957 285.6337039792258 0.7213861700248257
13.981095722911373 280.3184419535487 0.7137137856832171
13.98632327786479 277.95049004272596 0.7115948907969291
13.991550832818206 275.67837768517046 0.7085703361943885
13.996778387771622 275.424116901506 0.7097974895018891
14.002005942725038 276.5815718456581 0.7141722781259293
14.007233497678454 276.1743864059645 0.7132961617829165
14.01246105263187 277.05590958832374 0.7137094640857352
14.017688607585287 277.5471278942985 0.7134508233191885
14.022916162538703 277.2313860144589 0.7122200412308703
14.028143717492119 276.8183266387711 0.7117474850256187
14.033371272445535 275.821403078893 0.709657266434349
14.038598827398951 277.3689503425736 0.7106542844285172
14.043826382352368 277.47086727344316 0.709949216585573
14.049053937305784 278.23440960530644 0.7098255150523601
14.0542814922592 277.1067209385867 0.7081154673458143
14.059509047212616 278.65298401868415 0.711019552446898
14.064736602166032 281.94790081829575 0.7162881676755982
14.069964157119449 282.4474955378592 0.7173295640660498
14.075191712072865 283.4552177344321 0.718657500476962
14.080419267026281 286.29730569645557 0.7231697824388341
14.085646821979697 288.4122087453206 0.723597923409345
14.090874376933114 291.52972390627355 0.7279666137955603
14.09610193188653 296.5870157713257 0.7318294756434568
14.101329486839946 299.81192186625094 0.7347954361535001
14.106557041793362 302.9528816545744 0.7389701312441764
14.111784596746778 303.65853397381954 0.7391665614470729
14.117012151700195 301.98849661424464 0.7382822784342806
14.12223970665361 300.30865821395264 0.7354954336303604
14.127467261607027 295.5304998501339 0.7294998826224407
14.132694816560443 291.8135463849742 0.7252662131539294
14.13792237151386 288.5094724627854 0.7207236034509752
14.143149926467276 289.41880972549285 0.7224906750453313
14.148377481420692 292.0151469124613 0.7267890459355129
14.153605036374108 292.89047459832483 0.7295349794037033
14.158832591327524 291.70265685838496 0.7283443118641068
14.16406014628094 290.9986079355224 0.7286471078383836
14.169287701234357 290.68587371837197 0.7277894013198953
14.174515256187773 290.53421171842376 0.7276189946518581
14.179742811141189 289.88742092931125 0.725755419399505
14.184970366094605 288.22033451201906 0.7224022484440372
14.190197921048021 287.5122493997989 0.7211708698253724
14.195425476001438 285.08446734857404 0.7200337264572947
14.200653030954854 284.946518213061 0.7199781073582013
14.20588058590827 286.41651966795973 0.7214320549589955
14.211108140861686 290.5116788822034 0.724845849707384
14.216335695815102 292.70720082068743 0.7274808036767921
14.221563250768519 294.5545571629354 0.7294412250746762
14.226790805721935 293.08404198739663 0.7276398537862675
14.232018360675351 292.9745121358752 0.7264607548502846
14.237245915628767 294.61540710064446 0.7272165520916286
14.242473470582183 294.0553541087501 0.7258099891466784
14.2477010255356 291.57798076793875 0.7221062271314188
14.252928580489016 291.57184289548104 0.723185233445747
14.258156135442432 291.01498065547855 0.7232183578194126
14.263383690395848 295.34521075008166 0.7280232386290479
14.268611245349264 298.6399503480184 0.7315483961948798
14.27383880030268 299.53249108669036 0.7313225009896903
14.279066355256097 298.6482678227631 0.7306838636318156
14.284293910209513 297.82652389178867 0.7293042781205878
14.28952146516293 301.5790235120785 0.7341696262278111
14.294749020116345 303.5047757213016 0.7353212121652624
14.299976575069762 306.10522320145384 0.7385977499187268
14.305204130023178 309.6780459973164 0.7416330755215517
14.310431684976594 310.5183300092932 0.742165358137094
14.31565923993001 313.6203507087246 0.7459501855273719
14.320886794883426 315.7965628798081 0.7486080148546497
14.326114349836843 319.00843785712203 0.7529749629315394
14.331341904790259 320.70368409234453 0.7535617360342567
14.336569459743675 321.36158254839677 0.7540093488773779
14.341797014697091 320.47691863983573 0.7523134124022101
14.347024569650507 321.7029128616557 0.7540952484107638
14.352252124603924 320.42429919984636 0.7528198690461003
14.35747967955734 320.9023483771987 0.7536508956482746
14.362707234510756 320.4234057495772 0.7527799539057536
14.367934789464172 320.62873712498157 0.7541899760860054
14.373162344417588 325.0502170075814 0.7601680965023349
14.378389899371005 324.76156183795825 0.7607662254576861
14.38361745432442 327.0599710471613 0.7637153676402384
14.388845009277837 326.41206581958426 0.7608860784807732
14.394072564231253 323.9869071695607 0.7578354015915009
14.39930011918467 327.2797767652095 0.7615063963342593
14.404527674138086 328.8418315452599 0.7631567445622602
14.409755229091502 332.9504571004207 0.7677263408589142
14.414982784044918 337.32371446419836 0.7718092677781806
14.420210338998334 340.75267640871954 0.7753009498752118
14.42543789395175 343.8326148740073 0.7795446420039852
14.430665448905167 347.0229416722809 0.783305191513843
14.435893003858583 347.3002058932403 0.7836557251057763
14.441120558811999 349.9719898730442 0.7862964984566336
14.446348113765415 350.0312672783897 0.7856570651906162
14.451575668718831 350.06333231499457 0.7870652240480791
14.456803223672248 351.4162204577643 0.7886833375953654
14.462030778625664 353.68550343571474 0.7907923725374878
14.46725833357908 357.8447577371675 0.7948328344369132
14.472485888532496 363.4247533426935 0.8001601658890026
14.477713443485912 364.2159992080909 0.8007391610757445
14.482940998439329 368.5032587867666 0.8053794630790521
14.488168553392745 374.053907128791 0.8112048149268234
14.493396108346161 382.85014480314663 0.8199882074686438
14.498623663299577 391.73480518055254 0.8292304456761841
14.503851218252994 398.8044359164617 0.8360875543416907
14.50907877320641 405.7001401326877 0.8433247672968981
14.514306328159826 407.86327898300397 0.8456773282813344
14.519533883113242 404.7119225638659 0.8427446385888497
14.524761438066658 395.4126558308119 0.8336794349561266
14.529988993020075 380.8131398642855 0.8184881386710651
14.53521654797349 368.8829997600742 0.8054853248690368
14.540444102926907 357.19884330336185 0.7936446704776224
14.545671657880323 346.9628748064289 0.78288092909502
14.55089921283374 338.1131931320187 0.7742911295881204
14.556126767787156 328.0641619596461 0.7635423930130636
14.561354322740572 320.42343162221846 0.7535724902187902
14.566581877693988 314.3919472483549 0.745618207375859
14.571809432647404 309.5062187657464 0.739743233927434
14.57703698760082 304.8900174356989 0.7349298324790322
14.582264542554237 304.86740540304885 0.7361741368785659
14.587492097507653 306.17593790490855 0.7386047641726072
14.592719652461069 309.53159219925385 0.7423000978497533
14.597947207414485 311.5377530808818 0.7436374628252426
14.603174762367901 313.7915471572399 0.7445413209021877
14.608402317321318 315.5922774113625 0.7462399926098734
14.613629872274734 317.4439944239021 0.7475320856103495
14.61885742722815 323.4446336723828 0.7546587040436487
14.624084982181566 326.8500888183232 0.7583250565545147
14.629312537134982 330.490797071919 0.7624536662624348
14.634540092088399 335.38364605670034 0.7678311688366752
14.639767647041815 338.18016141079687 0.771449885224537
14.644995201995231 341.10377850244083 0.7747680082547471
14.650222756948647 340.124239828143 0.7726901217425143
14.655450311902063 336.5670733187519 0.7677653250099913
14.66067786685548 335.69631923635245 0.7658188489642141
14.665905421808896 337.89109224305 0.7680220775373163
14.671132976762312 339.1644892310517 0.7688771643456752
14.676360531715728 340.72599943209184 0.7704818300282729
14.681588086669144 337.966618760764 0.7677583074997268
14.68681564162256 337.98926989096435 0.7679857617159466
14.692043196575977 339.20716309432134 0.7694612969857347
14.697270751529393 336.1657365356884 0.7659534514230155
14.70249830648281 338.59068710813597 0.7685291732038079
14.707725861436225 338.80828770634105 0.7686809430669144
14.712953416389642 342.5967699493177 0.7730106673277014
14.718180971343058 343.835004420575 0.7747953258029233
14.723408526296474 347.3499264027593 0.7782949579216378
14.72863608124989 352.5145109410194 0.7841723861519655
14.733863636203306 355.58687284406756 0.7871067141673969
14.739091191156723 360.4937411019316 0.7920969787598625
14.744318746110139 359.0014339912877 0.7906037999073111
14.749546301063555 360.4054620842637 0.7917930480142087
14.754773856016971 355.5360249266508 0.7865735798485224
14.760001410970387 350.97162474567534 0.7827983904956605
14.765228965923804 347.50408939462807 0.7784769808956847
14.77045652087722 342.50799235339593 0.7736432717735333
14.775684075830636 344.32376122162714 0.7756165815297696
14.780911630784052 344.3500653567579 0.7749674539871488
14.786139185737468 344.14529931070354 0.775281981756643
14.791366740690885 344.32653997378685 0.7751695267429447
14.7965942956443 345.0536227101601 0.7761827160162865
14.801821850597717 343.2760456408545 0.7745148391678438
14.807049405551133 343.4686873262472 0.7748238417809218
14.81227696050455 342.7681969365491 0.7740726295124092
14.817504515457966 345.06217646440035 0.7765783951739914
14.822732070411382 348.5731926974978 0.7789856481827784
14.827959625364798 351.3799166632392 0.7817586767384738
14.833187180318214 356.2195346755815 0.787003229009125
14.83841473527163 360.80838923092944 0.7916682822013636
14.843642290225047 363.2906567572254 0.7952114020396911
14.848869845178463 365.5560451769477 0.7978505554665332
14.854097400131879 365.7864802798581 0.7981587015233714
14.859324955085295 364.1851658466415 0.7970266034577861
14.864552510038711 361.3821796217598 0.7931770982573811
14.869780064992128 362.2608890673966 0.7943825311750625
14.875007619945544 364.75208845452585 0.7969098433387919
14.88023517489896 367.64302000839945 0.7990864773318334
14.885462729852376 370.83105888132775 0.8029280107287708
14.890690284805792 366.44376782162186 0.7984501591776183
14.895917839759209 366.2881699030117 0.7987924228337616
14.901145394712625 362.48638681589046 0.794992838856914
14.906372949666041 364.81632641244704 0.797417995742711
14.911600504619457 367.7890280506549 0.8008820845356207
14.916828059572873 368.4861423428065 0.8016012939584862
14.92205561452629 364.19925767578235 0.7970370942748178
14.927283169479706 358.7585148864447 0.7914191343209225
14.932510724433122 353.9515399812577 0.7859511432547854
14.937738279386538 349.78911897309666 0.7812327802163274
14.942965834339955 346.1037261719023 0.7770604361977875
14.94819338929337 341.24017824737535 0.7717715683628558
14.953420944246787 335.9981116286125 0.766344125550362
14.958648499200203 329.12601096202803 0.7586859178542048
14.96387605415362 324.0799921089473 0.7536074520543846
14.969103609107036 320.74483023302764 0.7499691871808695
14.974331164060452 319.02618035820126 0.748286473924134
14.979558719013868 317.3171402775098 0.7472345732976626
14.984786273967284 315.5179079422757 0.745928084023352
14.9900138289207 311.0819451079934 0.7410633560242543
14.995241383874117 313.34454727127707 0.7426449173782177
15.000468938827533 316.8241966754691 0.7468283076844827
15.005696493780949 320.0541673012364 0.7494753932213765
15.010924048734365 321.0944079534194 0.7509277720194676
15.016151603687781 317.92310880856473 0.7479985455470193
15.021379158641198 316.4877471446581 0.7466169580068346
15.026606713594614 312.97213106566176 0.7426216371346513
15.03183426854803 315.4596480688722 0.7460632352939515
15.037061823501446 315.7308503479999 0.7459658580098754
15.042289378454862 317.2141127055349 0.7474222029141824
15.047516933408279 317.3861524555098 0.7471635447273266
15.052744488361695 318.82532028826995 0.748142984646473
15.057972043315111 320.7550232560474 0.7509910605264841
15.063199598268527 320.443246837753 0.750820849916122
15.068427153221943 321.01912145384154 0.7514676750450806
15.07365470817536 322.7470026729755 0.7531270463043117
15.078882263128776 321.71189351535105 0.7521198949171347
15.084109818082192 319.41610895687353 0.7491673179431861
15.089337373035608 320.76925607572286 0.7505275890456911
15.094564927989024 319.61904971836566 0.7497485213914559
15.09979248294244 322.86946566154813 0.7534511330165007
15.105020037895857 324.7061859436642 0.7564346470589036
15.110247592849273 319.89543400181594 0.7496881157331123
15.11547514780269 314.84051101681337 0.7423847193125522
15.120702702756105 312.1661421457257 0.7391786341691275
15.125930257709522 312.5433295935792 0.7397977239636201
15.131157812662938 311.28056657552924 0.7394938532278975
15.136385367616354 309.6085164628909 0.7381721380141065
15.14161292256977 305.70854714092695 0.7339182024593494
15.146840477523186 301.996560118383 0.7311078320815688
15.152068032476603 298.42542128439464 0.7276333323727272
15.157295587430019 294.051851866084 0.7236846480155915
15.162523142383435 292.26369227511157 0.7209807032577923
15.167750697336851 289.405916603112 0.7173364282556048
15.172978252290267 286.8140912622044 0.7132273943752364
15.178205807243684 281.6240491508463 0.707537170327522
15.1834333621971 278.31059368910087 0.7037039616278385
15.188660917150516 274.4863046337936 0.6998828914869827
15.193888472103932 270.8664895842554 0.695947538936959
15.199116027057348 267.84559746410486 0.691898475304587
15.204343582010765 270.53562141111064 0.6957795826725561
15.20957113696418 273.7485071460395 0.6995168466653403
15.214798691917597 275.19738177790543 0.7009525712331343
15.220026246871013 275.6429388968535 0.7026155214200904
15.22525380182443 274.62226052937876 0.7006798943197491
15.230481356777846 274.35608379262777 0.7008040712421681
15.235708911731262 273.3014149441211 0.6999620064592104
15.240936466684678 271.87536578450516 0.6979659290471762
15.246164021638094 271.2004392112534 0.6995398680607419
15.25139157659151 270.70809030304235 0.6982974470063775
15.256619131544927 271.65526862742064 0.6982424867544763
15.261846686498343 269.72458221922494 0.6964000739156914
15.267074241451759 266.4633345888797 0.6924392150537716
15.272301796405175 265.5749072779343 0.6912004831630968
15.277529351358591 265.9643654283951 0.6902938148103044
15.282756906312008 268.5511790972667 0.6919380620048986
15.287984461265424 268.09137943563576 0.6911414130307948
15.29321201621884 268.2622135939604 0.6921088775991083
15.298439571172256 269.2885225416375 0.6928110581353578
15.303667126125672 272.88364477063544 0.6983185412053361
15.308894681079089 276.7135640667103 0.7035789518582936
15.314122236032505 276.25944550495143 0.7033691271347642
15.319349790985921 275.6191114451089 0.7028430022090911
15.324577345939337 274.5472628578332 0.6994165058529348
15.329804900892753 276.2713630686318 0.7011922915769309
15.33503245584617 278.31900581228484 0.7030369012669601
15.340260010799586 277.4585351599743 0.7027721774148096
15.345487565753002 280.35888033797926 0.7064044539289256
15.350715120706418 279.4983353083756 0.705348830937515
15.355942675659835 283.30950533861386 0.7098381175950083
15.36117023061325 284.19917801305405 0.7125737672677745
15.366397785566667 284.5271392002767 0.7130485899879201
15.371625340520083 290.7865972711412 0.7207673123349511
15.3768528954735 290.01140706136084 0.7189364849563007
15.382080450426916 290.8522030116245 0.7185249361445403
15.387308005380332 291.7919676391921 0.719359052807605
15.392535560333748 290.0783171699822 0.7174601742969561
15.397763115287164 292.4468053737998 0.7295797751275599
15.40299067024058 291.0706433658428 0.7344812001811479
15.408218225193997 288.8362133494079 0.7362836212404917
15.413445780147413 287.97882715848345 0.7382353813942184
15.418673335100829 287.9383138403008 0.7419293377541982
15.423900890054245 292.2705666263529 0.7503586624704722
15.429128445007661 294.7383385418267 0.7567849526904913
15.434355999961078 295.3566809378971 0.7610040056206898
15.439583554914494 291.4263510506052 0.7583219445519599
15.44481110986791 286.5008734093996 0.7557424687603712
15.450038664821326 286.50739596437705 0.757134587102144
15.455266219774742 285.29827812271475 0.7569897178387068
15.460493774728159 285.52920368985247 0.7592477236988485
15.465721329681575 286.53520203804345 0.7628545895864897
15.470948884634991 289.21307372759605 0.7696686000320386
15.476176439588407 292.9922580072104 0.7778394355688586
15.481403994541823 298.0278813944232 0.7863949823922475
15.48663154949524 297.6192717047016 0.7876821248741093
15.491859104448656 299.6590908228886 0.7913316449638113
15.497086659402072 296.3131391851529 0.7877867502993926
15.502314214355488 296.6891792477917 0.7899442217480812
15.507541769308904 296.94372225285116 0.7917137398496047
15.51276932426232 297.03804262628256 0.7938760219832607
15.517996879215737 298.2005316052811 0.7974589476529679
15.523224434169153 293.41424093015195 0.7918973073251415
15.52845198912257 291.33354515731315 0.7908976001902297
15.533679544075985 292.10536486633447 0.7937306530261057
15.538907099029402 294.5108938082594 0.7979247275113893
15.544134653982818 299.7497922473252 0.8063535715488961
15.549362208936234 303.0197298149435 0.8123540188680658
15.55458976388965 304.4848296225588 0.8159678928213971
15.559817318843066 305.0485188846171 0.8199889925841732
15.565044873796483 307.1013279993649 0.8255208443973787
15.570272428749899 309.5836419349767 0.8297257056333056
15.575499983703315 311.4827193850961 0.8335191392757443
15.580727538656731 312.505616047828 0.8349148303347713
15.585955093610147 310.02594461967027 0.8324246152391735
15.591182648563564 308.6726244175994 0.8320254848121315
15.59641020351698 307.9194903568924 0.8333776154497582
15.601637758470396 309.387988256697 0.8367119639984294
15.606865313423812 310.1592962713207 0.8413483518651114
15.612092868377228 308.1361591439894 0.8394852466116667
15.617320423330645 307.2184335566802 0.8396883015693285
15.62254797828406 302.93145724534537 0.8351197489346869
15.627775533237477 301.8534571427689 0.8340063790330292
15.633003088190893 298.8131479458756 0.8328209407839208
15.63823064314431 296.63609020255217 0.8281053906469943
15.643458198097726 293.0877168329827 0.8109317653593217
15.648685753051142 291.580883703074 0.8017646876668635
15.653913308004558 290.9128369364408 0.7962119183324673
15.659140862957974 289.41024662329477 0.7901420056755187
15.66436841791139 288.1436650930062 0.7852081933266813
15.669595972864807 286.95829219048886 0.7823292476575138
15.674823527818223 285.0323358476188 0.7782321028164361
15.680051082771639 284.83428465069557 0.7774108094506176
15.685278637725055 286.8213331066895 0.7794372626747103
15.690506192678471 286.1100525905206 0.7768178069862127
15.695733747631888 285.4000197823957 0.7746325165432173
15.700961302585304 282.9522428383388 0.7703048931391372
15.70618885753872 283.4712746248558 0.769905121386423
15.711416412492136 283.7968279766793 0.7689943202658365
15.716643967445552 285.0624132269959 0.7692625536232262
15.721871522398969 287.25604406976385 0.7700616100101824
15.727099077352385 287.74728151778044 0.7686449409308745
15.732326632305801 287.28843891228706 0.7672019961679615
15.737554187259217 284.23303656849066 0.7634437944587389
15.742781742212633 280.82630529014585 0.7593796745295294
15.74800929716605 283.3054406800983 0.762062138642373
15.753236852119466 283.45966748721816 0.7598009654262405
15.758464407072882 286.2753213437126 0.7609367575002928
15.763691962026298 282.7667229539907 0.754820853979102
15.768919516979715 283.5875533316168 0.7553053983003715
15.77414707193313 284.39555298393384 0.7568481506949062
15.779374626886547 287.1079559738718 0.7612371196387053
15.784602181839963 290.87549642109155 0.7661504801095241
15.78982973679338 292.0981323939706 0.765145484105077
15.795057291746796 291.4382986101626 0.7632504194312493
15.800284846700212 290.7375816736632 0.7616922789343706
15.805512401653628 289.97943073087225 0.7599877709492587
15.810739956607044 291.34085461702546 0.7626120187780199
15.81596751156046 292.4888363775742 0.762700746225607
15.821195066513877 292.78184255940675 0.7631848038896685
15.826422621467293 292.27874892152977 0.7614056219345037
15.831650176420709 294.67397920925725 0.7639385141758089
15.836877731374125 298.71432101212287 0.7687192092188051
15.842105286327541 300.44721388031746 0.7700228803063932
15.847332841280958 300.9229371636385 0.7699970937637787
15.852560396234374 296.2912990569626 0.7643601020702102
15.85778795118779 293.6366705359148 0.761302904499095
15.863015506141206 291.00538421948465 0.7562417736379807
15.868243061094622 289.98265276109635 0.7542882548339982
15.873470616048039 289.01905187164925 0.753179241324432
15.878698171001455 286.9798850623899 0.7503824584020382
15.883925725954871 286.22924605325636 0.7490314255532995
15.889153280908287 287.67421573915874 0.7509069617727632
15.894380835861703 286.6318679648627 0.7487915078214049
15.89960839081512 286.95378016937576 0.7477725589666683
15.904835945768536 287.380947635735 0.7467243320723164
15.910063500721952 287.9638998355738 0.7465024190955425
15.915291055675368 284.2991818875566 0.7430565060890952
15.920518610628784 283.61355049702314 0.7433019547503351
15.9257461655822 285.39294672985443 0.7443059974542361
15.930973720535617 286.6976419454747 0.7461968197380447
15.936201275489033 289.2777974863977 0.7490923648664314
15.94142883044245 287.05208443438124 0.7454727153684774
15.946656385395865 285.34504774704004 0.7433808336265659
15.951883940349282 284.8922927552442 0.7424263470174639
15.957111495302698 284.8055626234144 0.7428190398688688
15.962339050256114 286.6566427039551 0.7455744573728404
15.96756660520953 286.9927733847832 0.7452255897934473
15.972794160162946 288.10471954054543 0.747068661517663
15.978021715116363 287.3704277375743 0.7450399723902397
15.983249270069779 287.5036425524948 0.7452851136521095
15.988476825023195 288.0758144953527 0.7459951982981989
15.993704379976611 288.6461065209641 0.7477458196513823
15.998931934930027 289.45974047258306 0.7484986677363009
16.004159489883442 290.50655160298004 0.7496846074842872
16.009387044836856 290.94029750641295 0.7507737338212549
16.01461459979027 289.4533847811927 0.7481476325720402
16.019842154743685 288.6785636484908 0.7469768891922419
16.0250697096971 288.9767774301079 0.747208225900972
16.030297264650514 291.7029982040433 0.7512245672147215
16.03552481960393 293.78264278616916 0.7535053075450651
16.040752374557343 295.7298626416119 0.7554687304802647
16.045979929510757 297.22425781200104 0.756854694947616
16.05120748446417 300.39812741629544 0.7605175806066855
16.056435039417586 304.5671497709556 0.7660727230245757
16.061662594371 306.3280487169482 0.7674422643760218
16.066890149324415 311.75741520840666 0.7729095488737839
16.07211770427783 316.7003098499068 0.7777205898976836
16.077345259231244 318.6485740417668 0.7799609126508725
16.08257281418466 323.16096685942506 0.7855083199438474
16.087800369138073 328.42637317739934 0.79315920882749
16.093027924091487 329.2099665715648 0.794088895161907
16.0982554790449 331.1750315964943 0.7949228372180435
16.103483033998316 333.10328110521084 0.7969766695118289
16.10871058895173 335.60189293072153 0.7989690671630219
16.113938143905145 335.4306767723934 0.799823875126431
16.11916569885856 333.0003250041058 0.7969769802190915
16.124393253811974 330.12082215872795 0.7942316783377338
16.129620808765388 328.054848110262 0.7912668551788358
16.134848363718802 327.76759425022885 0.7906218311128602
16.140075918672217 326.8915996829421 0.7887881767673025
16.14530347362563 329.21040926828823 0.7916958089243131
16.150531028579046 331.81262136115026 0.7952342365004653
16.15575858353246 335.9072069880447 0.8001896239287657
16.160986138485875 336.12129480064425 0.8004917893053617
16.16621369343929 335.6893776220657 0.7993421406547454
16.171441248392703 330.1801966410504 0.7935192377354207
16.176668803346118 323.5692135113814 0.7859656348383575
16.181896358299532 319.64815665866485 0.7810402329056112
16.187123913252947 312.5353748890154 0.7722348041779601
16.19235146820636 307.6920380930852 0.7663315300748269
16.197579023159776 303.96387962166773 0.7624869268335442
16.20280657811319 301.86862554653936 0.7598541641434059
16.208034133066604 298.6181638532602 0.756680270768636
16.21326168802002 292.9005681269813 0.7503487618926079
16.218489242973433 284.9414476147137 0.7404034499319487
16.223716797926848 282.5191836674493 0.7366573297662226
16.228944352880262 279.7906249050736 0.732400397574759
16.234171907833677 279.4787257374908 0.7313415886136606
16.23939946278709 276.66874854490464 0.7281123099857768
16.244627017740505 273.9792131575783 0.7253500904598262
16.24985457269392 271.13969915977043 0.7223822792544009
16.255082127647334 269.4435616301451 0.7207184916918893
16.26030968260075 264.4592094038538 0.7155073565885892
16.265537237554163 260.2144762967632 0.7096989468633013
16.270764792507578 260.34872102478556 0.7102206624877527
16.275992347460992 262.4536109010093 0.7138191538850169
16.281219902414406 260.7363743255908 0.7110776272469568
16.28644745736782 258.6152912067129 0.707684835936272
16.291675012321235 257.5345578233096 0.7062205183474473
16.29690256727465 258.7197094621629 0.7066868002077566
16.302130122228064 259.0034010166126 0.7057875923108339
16.30735767718148 259.8064375686278 0.70570054328787
16.312585232134893 260.3170751494187 0.70462127241179
16.317812787088307 261.14093395994 0.7060796363435277
16.323040342041722 259.77034126359547 0.7052803168404372
16.328267896995136 258.0941283913909 0.703907808798921
16.33349545194855 255.67732166230903 0.700467293630091
16.338723006901965 255.54604803349238 0.7005531258947553
16.34395056185538 259.9958779037057 0.7055109775833052
16.349178116808794 261.18002533725075 0.7067399399955043
16.35440567176221 263.77507760028396 0.709440057955028
16.359633226715623 267.97919774793246 0.7140206880649381
16.364860781669037 272.7633211898088 0.71979840762958
16.37008833662245 283.5876678117796 0.7327183200443401
16.375315891575866 288.1800681649448 0.7377857727310685
16.38054344652928 291.14158423235347 0.7403715296097495
16.385771001482695 294.70060662162297 0.7451420054928146
16.39099855643611 297.7627588022922 0.7491749209945396
16.396226111389524 299.53764355723365 0.7505705990995594
16.401453666342938 298.10293383517217 0.7474733008496265
16.406681221296353 294.95792117272435 0.7435759130302916
16.411908776249767 294.7730379883175 0.7435642706889312
16.41713633120318 292.97480611561883 0.7420035267828664
16.422363886156596 291.6470556651929 0.7400732305167768
16.42759144111001 290.7067366811004 0.7385795596545978
16.432818996063425 287.47682863004513 0.734231534101861
16.43804655101684 284.04062629983736 0.7291453471672737
16.443274105970254 281.0502709077389 0.7241638544250293
16.448501660923668 278.61680517729303 0.7217010578705763
16.453729215877082 279.8833324257427 0.7236349631700075
16.458956770830497 281.11447113259965 0.7259233843876611
16.46418432578391 281.5986942786259 0.7267008243546287
16.469411880737326 280.20311823397236 0.7249661349901796
16.47463943569074 284.5090189596253 0.7308366435386161
16.479866990644155 282.8502089722206 0.728557859915391
16.48509454559757 285.0198963225163 0.7314015911800738
16.490322100550983 285.2534968357382 0.7313831105557418
16.495549655504398 284.3633696640172 0.7280963503325066
16.500777210457812 286.5490975889106 0.7305424645603453
16.506004765411227 289.4456685463517 0.7340853259793203
16.51123232036464 289.38714362345803 0.7348973768927768
16.516459875318056 286.4344355366643 0.7319024964964256
16.52168743027147 283.91640546587996 0.7293477103141736
16.526914985224884 280.3561850602653 0.7239944855984076
16.5321425401783 278.8923146882663 0.7219076504568029
16.537370095131713 274.3517588958876 0.715333425570353
16.542597650085128 269.8066619880765 0.7105649886565134
16.547825205038542 266.31434642753305 0.7066538270368152
16.553052759991957 263.7199465604386 0.70350410450246
16.55828031494537 257.49080077219685 0.6958219012717743
16.563507869898785 254.0851799556748 0.6914433498726593
16.5687354248522 255.2932459928828 0.6942147284610735
16.573962979805614 256.8877539057296 0.6969617108600633
16.57919053475903 254.9193930118666 0.6932093873988722
16.584418089712443 254.39298314066542 0.6920031718914009
16.589645644665858 254.07845092515473 0.6914854666763591
16.594873199619272 254.66066098021693 0.6923746032158171
16.600100754572686 252.3627425396744 0.6902374698836913
16.6053283095261 247.90179950573327 0.6841233236833786
16.610555864479515 247.84682739810123 0.6852056439304585
16.61578341943293 246.6029476133111 0.6826739700312401
16.621010974386344 248.64946162872883 0.6854676862668153
16.62623852933976 248.55883926483986 0.6843047539394175
16.631466084293173 250.73468094096899 0.6872088709330105
16.636693639246587 251.62776242439503 0.6870528753044216
16.641921194200002 249.6957578694994 0.6848534259097065
16.647148749153416 251.2088231086507 0.6872308610292397
16.65237630410683 254.63686636196815 0.6908673718010951
16.657603859060245 258.72102263020355 0.6959385388098245
16.66283141401366 259.91515507911134 0.6963324875401329
16.668058968967074 258.0596955279759 0.6941956931332973
16.67328652392049 252.61310248552718 0.6871637854919658
16.678514078873903 252.60748967047476 0.6876366202625557
16.683741633827317 253.2050914196345 0.6884670358812068
16.68896918878073 252.4598601752058 0.6873932216059048
16.694196743734146 249.91710155323793 0.6839160475711075
16.69942429868756 247.70268109196408 0.6798673451117996
16.704651853640975 248.05602792037635 0.6804191566083029
16.70987940859439 250.91482482261816 0.6841230840144821
16.715106963547804 248.71838861052163 0.6808223218500046
16.720334518501218 244.15441998721417 0.6748510632177931
16.725562073454633 240.6351503133645 0.6710953344798641
16.730789628408047 239.57015030582573 0.669313928563934
16.73601718336146 240.5655885203686 0.6709156197154269
16.741244738314876 242.97332795850733 0.6726604203455168
16.74647229326829 241.45521174147913 0.669676645336638
16.751699848221705 241.27847801316352 0.6689735796967408
16.75692740317512 237.1580460543682 0.6651213812585647
16.762154958128534 235.69244668357416 0.6651756651485208
16.767382513081948 233.11420854119592 0.6620317604358988
16.772610068035362 233.28413994802003 0.661708311230902
16.777837622988777 232.68779502930403 0.6603957312184338
16.78306517794219 232.5170806799892 0.6593456882034298
16.788292732895606 234.24450498864113 0.6630329085871182
16.79352028784902 235.26460433659412 0.6643068004200179
16.798747842802435 234.7832662180462 0.6637076567213095
16.80397539775585 232.36513678696684 0.6607467724490736
16.809202952709263 227.6495063791022 0.6542735745177359
16.814430507662678 223.3250148968298 0.6487097188881553
16.819658062616092 221.452260662312 0.6456935970831057
16.824885617569507 223.2676394543448 0.6484823244646986
16.83011317252292 224.8843581077185 0.6510923135620414
16.835340727476336 227.65896130550286 0.6553951224322465
16.84056828242975 226.0374681385001 0.6536752518528484
16.845795837383164 224.1755223757414 0.6509978387498082
16.85102339233658 221.1500625001014 0.6466481936616564
16.856250947289993 219.36853171961914 0.6422075402133764
16.861478502243408 217.92701536168548 0.641403337724096
16.866706057196822 217.83848566160785 0.6421324509437046
16.871933612150237 219.5566883305217 0.6455932151574643
16.87716116710365 222.40181046346933 0.6484581360401029
16.882388722057065 220.9771324422175 0.6450578945547536
16.88761627701048 220.59052011581971 0.6460857465553792
16.892843831963894 217.14536849026888 0.6407643183211499
16.89807138691731 214.43937233452925 0.6367934277345907
16.903298941870723 213.60672343648028 0.6358901291032203
16.908526496824138 215.77976208291696 0.6380772158967156
16.913754051777552 216.85309979904713 0.6402047550439697
16.918981606730966 220.26379052034457 0.6454092506018945
16.92420916168438 220.37693940236124 0.6434811399583032
16.929436716637795 219.63555096378457 0.6403201990443723
16.93466427159121 219.650255859057 0.6400786697788723
16.939891826544624 220.30732238547003 0.6434703696884111
16.94511938149804 220.87952798931846 0.6481594356150527
16.950346936451453 220.57643726982613 0.6482611262817838
16.955574491404867 219.62912128211318 0.6465774352904471
16.960802046358282 218.46977933182902 0.6425107297704876
16.966029601311696 219.05992998144413 0.6423946450401613
16.97125715626511 218.28567197508588 0.6394568390639719
16.976484711218525 218.29206260510816 0.6403487924134086
16.98171226617194 216.08533897080514 0.6365295671357103
16.986939821125354 213.00749709190777 0.6326998109160845
16.99216737607877 210.96824041580015 0.6299692685156636
16.997394931032183 212.45762324604186 0.6320509103429798
17.002622485985597 214.89855898434072 0.6366058608339679
17.00785004093901 218.99228613718134 0.6418658264732817
17.013077595892426 220.52997508833775 0.6448973550297017
17.01830515084584 219.51205984575432 0.6423960988866666
17.023532705799255 220.12318334069326 0.642216896200724
17.02876026075267 218.77676919406312 0.6422211868970431
17.033987815706084 220.3941119217872 0.6442691250273653
17.039215370659498 222.77378039122783 0.6493346773136757
17.044442925612913 221.2915106202215 0.6464316375137701
17.049670480566327 222.5502774957957 0.6468002740517289
17.05489803551974 223.56393333365392 0.6486462475340756
17.060125590473156 224.12602392019363 0.647820109013313
17.06535314542657 222.2196611887931 0.6454748418233436
17.070580700379985 223.21666428006125 0.6458324463154007
17.0758082553334 221.3583303331837 0.6432042716816306
17.081035810286814 221.16476387082065 0.6432051640415172
17.086263365240228 222.89241012493088 0.6447037105849458
17.091490920193642 225.09147368967194 0.6485637088590264
17.096718475147057 225.4940017012336 0.6497016763474444
17.10194603010047 223.18116578184748 0.6470105658567283
17.107173585053886 220.65173666860602 0.642544375854309
17.1124011400073 221.63284608573522 0.64239701107032
17.117628694960715 222.52859581167354 0.6438301350804385
17.12285624991413 222.92041248258576 0.645484180619691
17.128083804867543 225.409361914301 0.6487055316645561
17.133311359820958 227.42042624527 0.65135578851658
17.138538914774372 227.71199128213433 0.6512466808748499
17.143766469727787 228.15777550022517 0.6520249678666974
17.1489940246812 228.5441642654277 0.6538548515241819
17.154221579634616 229.21846677104216 0.6545063166114722
17.15944913458803 230.82087228968422 0.6559574123899395
17.164676689541444 234.42260140542513 0.6610827000782274
17.16990424449486 238.32105843344934 0.6661210816266604
17.175131799448273 240.35569070088644 0.6676685401662455
17.180359354401688 238.35343574618807 0.663945984723721
17.185586909355102 236.93270121078098 0.6601208483473074
17.190814464308517 236.73124854956106 0.6598618706057243
17.19604201926193 239.3305358039926 0.66313261050046
17.201269574215345 241.28249497377598 0.6656286398803741
17.20649712916876 242.166168635708 0.6674866986310466
17.211724684122174 243.34240967734863 0.6697947723009542
17.21695223907559 244.3775345219834 0.6689090100561488
17.222179794029003 246.3719949102587 0.6706610453222687
17.227407348982418 247.93984656580898 0.6721628074223597
17.232634903935832 247.7928913068807 0.672270807908145
17.237862458889246 249.91906485187974 0.6760178932050471
17.24309001384266 248.5504061167908 0.6738709065766431
17.248317568796075 247.00723735890261 0.6728466260959813
17.25354512374949 246.34966657570928 0.6717636207919531
17.258772678702904 245.85550830203238 0.6710965926737036
17.26400023365632 244.63128843527141 0.6687514907282385
17.269227788609733 240.98231588506187 0.6639449436303173
17.274455343563147 236.533471519262 0.6586193111913926
17.279682898516562 233.7357777780885 0.6563822476324399
17.284910453469976 237.48460450949761 0.6627164514131955
17.29013800842339 241.06731811400607 0.6672089313056867
17.295365563376805 244.91352481032385 0.6712999102104894
17.30059311833022 245.32959511640775 0.6710941957498081
17.305820673283634 244.41045577203286 0.670420365400381
17.31104822823705 242.01641582322026 0.6673995890269088
17.316275783190463 239.89543796045632 0.6639563367335096
17.321503338143877 239.51121907032996 0.6638876803457036
17.32673089309729 239.68188089504244 0.6641315273365271
17.331958448050706 238.02564544328064 0.6630286214407369
17.33718600300412 237.18612859584934 0.6622514442381766
17.342413557957535 237.53769776809682 0.6636498110521819
17.34764111291095 238.327061860758 0.6638451558688669
17.352868667864364 239.2189013044482 0.6643482508877231
17.358096222817778 237.85349129704645 0.6619139846969895
17.363323777771193 236.41685380092483 0.6606560753641991
17.368551332724607 235.25386978786565 0.6599330558680705
17.37377888767802 232.96032526843692 0.6566524484612674
17.379006442631436 233.31918477456065 0.6574918024467781
17.38423399758485 232.13263043825518 0.6555293905057514
17.389461552538265 232.4405092185622 0.6561344362775178
17.39468910749168 232.77964930445663 0.6567067238905698
17.399916662445094 234.42906851749765 0.6578970995362625
17.405144217398508 235.79620863532776 0.6590735892726114
17.410371772351922 233.37110054800385 0.6545193141437947
17.415599327305337 232.38271800941183 0.6531900662404022
17.42082688225875 231.82294275711294 0.6538672877349399
17.426054437212166 233.4980247728184 0.6578494794568442
17.43128199216558 234.60596541433478 0.6588134413771835
17.436509547118995 233.49030036025255 0.6569969768485129
17.44173710207241 236.346254516979 0.6590835532096961
17.446964657025823 238.6771649441592 0.6621511665346432
17.452192211979238 239.9968216800426 0.6642897903725906
17.457419766932652 239.36967499218812 0.6636951595568064
17.462647321886067 238.71230219655695 0.6625615144117541
17.46787487683948 237.4067295629341 0.6596246911494789
17.473102431792896 235.31036438157932 0.6569112829948801
17.47832998674631 234.42912851886297 0.656234848429099
17.483557541699724 233.4042222040605 0.655013818979887
17.48878509665314 234.11823219830436 0.6572442127893634
17.494012651606553 233.64673821883827 0.6551499807138712
17.499240206559968 234.9638298956897 0.6566761017714219
17.504467761513382 237.65778476136632 0.6591865956381738
17.509695316466797 239.8525940279273 0.6612894457683556
17.51492287142021 240.76288856140235 0.6628606926715268
17.520150426373625 241.18794152743646 0.6647111072715112
17.52537798132704 245.21415011692886 0.6706928407313432
17.530605536280454 245.63200986068193 0.6715977858656407
17.53583309123387 245.92636313696838 0.6722505654941823
17.541060646187283 243.75699790038442 0.6698646337711478
17.546288201140698 242.3714812515642 0.6684914425033314
17.551515756094112 243.17579449674489 0.6694993256107394
17.556743311047526 244.63994962095953 0.6704727294789111
17.56197086600094 244.89604722024362 0.6702578790988216
17.567198420954355 244.8370599761725 0.6704014736195781
17.57242597590777 244.2135880823913 0.6685119115900874
17.577653530861184 242.02774982467352 0.6658435207086255
17.5828810858146 240.63153304146084 0.6638573752593918
17.588108640768013 239.73557633114436 0.6618943486089333
17.593336195721427 241.2583286957999 0.6635957138044791
17.598563750674842 245.3779215009704 0.6693012810354271
17.603791305628256 246.33258815235797 0.6704983173883329
17.60901886058167 248.09833511028998 0.6732592869386794
17.614246415535085 246.6161714878922 0.6701300821591402
17.6194739704885 245.45252758956744 0.6675875097295919
17.624701525441914 245.13694332455674 0.6681493094878722
17.62992908039533 245.17069306966297 0.6695234617048771
17.635156635348743 250.36252761108966 0.6769798486008297
17.640384190302157 252.28159975344792 0.6789929325758232
17.64561174525557 251.9159944489151 0.6780049443041726
17.650839300208986 249.22908809321802 0.673638752395649
17.6560668551624 248.04132131511548 0.6721149968910698
17.661294410115815 249.1054037782769 0.6725108810727434
17.66652196506923 253.6084912854922 0.6784372709330465
17.671749520022644 259.3682624183938 0.6858182402579913
17.676977074976058 263.0015928274479 0.6903353024664813
17.682204629929473 266.17494536113776 0.6936644082942713
17.687432184882887 268.63521042855706 0.695514239660176
17.6926597398363 271.34496568303905 0.6983891725293877
17.697887294789716 275.5436294592003 0.7042188782112828
17.70311484974313 279.0473480516795 0.7089031756976392
17.708342404696545 282.6234924907435 0.7130659650191385
17.71356995964996 283.3954584420917 0.7136962823799424
17.718797514603374 287.3257639482333 0.7189746579945997
17.724025069556788 292.7157540938315 0.7246680172971657
17.729252624510202 296.94622202242266 0.7300764504650927
17.734480179463617 301.72388366101455 0.7354169714522718
17.73970773441703 302.60505929259944 0.7366332080716297
17.744935289370446 305.02408439235904 0.7400403961266413
17.75016284432386 306.1780856134462 0.74068529325584
17.755390399277275 309.4382558696949 0.743982958140974
17.76061795423069 313.35958523363547 0.7481442459263133
17.765845509184103 316.53510314892753 0.7515948241812774
17.771073064137518 319.02668524122515 0.7548768080672266
17.776300619090932 316.21890417208715 0.7508685352293789
17.781528174044347 314.4015108190162 0.7487540161582745
17.78675572899776 312.44880576066345 0.7466884655668684
17.791983283951176 313.30940692212226 0.7473716214046932
17.79721083890459 314.6903427497282 0.7492917600552198
17.802438393858004 313.3704857432156 0.7486720855454676
17.80766594881142 311.6153243559427 0.7465227807060427
17.812893503764833 307.1165638655553 0.7414921612997222
17.818121058718248 303.40679917325457 0.7366538423324059
17.823348613671662 296.74953226413993 0.7278907178928129
17.828576168625077 293.91089101706535 0.7251692028415506
17.83380372357849 290.2650427513515 0.7205649192004658
17.839031278531905 288.9213671841616 0.7189529066175563
17.84425883348532 289.42019777318023 0.7199759551100087
17.849486388438734 289.62161234567367 0.7192137434524858
17.85471394339215 293.3620385499927 0.7241922877597149
17.859941498345563 295.2502840434748 0.7271464331737837
17.865169053298978 296.4901241752825 0.728850950298247
17.870396608252392 297.3649250330355 0.7302084615079735
17.875624163205806 298.99462019971924 0.7315048033365402
17.88085171815922 299.7949370208269 0.7329293850075816
17.886079273112635 302.9897598177479 0.737944668430587
17.89130682806605 306.14859933677695 0.7414141015878857
17.896534383019464 311.7827158713053 0.7475235429354026
17.90176193797288 320.9213293744766 0.7574820168822195
17.906989492926293 328.11086433334236 0.7645906414622541
17.912217047879707 334.93464766931925 0.7727528010175586
17.917444602833122 338.29495780722493 0.7760345126862719
17.922672157786536 340.7348842233824 0.7785235477401005
17.92789971273995 336.9937399988858 0.7738178695744409
17.933127267693365 335.6034902047177 0.7720510165040845
17.93835482264678 333.0870285925886 0.7702377831170805
17.943582377600194 329.79122836495304 0.7665350002416871
17.94880993255361 326.1435319950483 0.7620621845679497
17.954037487507023 321.07970752453116 0.7559255716696666
17.959265042460437 316.3701597345491 0.7500846998431319
17.96449259741385 308.71615805886995 0.741296225501344
17.969720152367266 303.05403381844707 0.7355527400019541
17.97494770732068 296.25155434782397 0.7273907939725758
17.980175262274095 293.0470817558619 0.7243530851750423
17.98540281722751 290.17509973504895 0.7209814390109663
17.990630372180924 284.7274791787142 0.715196735038372
17.995857927134338 280.32892372923686 0.7103323920789539
18.001085482087753 276.3139959101331 0.7045555157990236
18.006313037041167 273.8132241793406 0.7009150792408921
18.01154059199458 274.06983409859396 0.7015740966345608
18.016768146947996 274.49181600933457 0.7029169321814143
18.02199570190141 275.31107802397423 0.7048412070842529
18.027223256854825 274.8595069595811 0.7039837312078292
18.03245081180824 273.3391887422605 0.7022728742616814
18.037678366761654 273.01302400437214 0.7014964087706859
18.042905921715068 272.95517637345563 0.7008370437524748
18.048133476668482 271.6072076827256 0.6993572445310016
18.053361031621897 272.2967136458137 0.7001207032566064
18.05858858657531 271.13461030185147 0.6984621835440118
18.063816141528726 272.57542610116485 0.7005325170077286
18.06904369648214 270.96929979325006 0.6975882759859239
18.074271251435555 273.30316210527565 0.7011270913250501
18.07949880638897 275.00804488337315 0.7032294815065998
18.084726361342383 274.8084956471232 0.7021617114660457
18.089953916295798 276.252645021298 0.7038615774670893
18.095181471249212 276.7354462765496 0.7029615370046356
18.100409026202627 277.93767026480845 0.7049163710707035
18.10563658115604 279.91362741219746 0.7085137667395061
18.110864136109456 284.5867829545567 0.7153077863011034
18.11609169106287 290.6566398548817 0.7230928878578846
18.121319246016284 298.17735180825827 0.7315193231123953
18.1265468009697 302.9668165069818 0.736121376452837
18.131774355923113 307.4981484931727 0.7422425409847261
18.137001910876528 310.89288824587595 0.7453638854014062
18.142229465829942 319.86679231685275 0.7553423600025918
18.147457020783357 326.6232223212443 0.7623605438388996
18.15268457573677 337.9791216871171 0.7748477100278505
18.157912130690185 349.54919295483114 0.7880665933910914
18.1631396856436 358.71995684868114 0.7977840461839271
18.168367240597014 371.601579461845 0.8116733415534423
18.17359479555043 383.5123641046573 0.8249003650045448
18.178822350503843 390.43077901623053 0.8318107127345409
18.184049905457258 393.60771502206563 0.835365885682894
18.189277460410672 392.1255981426755 0.8332485288431108
18.194505015364086 389.9218215005555 0.8308775008272506
18.1997325703175 385.3036619252284 0.8261680056128977
18.204960125270915 381.31263672936393 0.8222287994779427
18.21018768022433 376.24402991926434 0.8166213276201065
18.215415235177744 375.0703381939465 0.8151140850827742
18.22064279013116 378.1576125394119 0.8180463730693517
18.225870345084573 382.0115080941264 0.8225265640844064
18.231097900037987 384.2653947284958 0.8251652559745297
18.236325454991402 385.2057298740376 0.8262858796323258
18.241553009944816 382.1988935720845 0.8233483378295743
18.24678056489823 381.2158206545842 0.8220526040613451
18.252008119851645 380.00588664771396 0.8207417261473873
18.25723567480506 377.2866717711377 0.8172728237609174
18.262463229758474 374.72428897295106 0.8145425062923018
18.26769078471189 369.0959507235149 0.8088869486387819
18.272918339665303 362.7085380056362 0.8023365111959361
18.278145894618717 353.79254970093945 0.7925667114649575
18.28337344957213 341.64464431191 0.77876033196694
18.288601004525546 334.5445695924853 0.7706052477090101
18.29382855947896 324.94952877713894 0.760252882898749
18.299056114432375 320.2257690787026 0.7557772327621154
18.30428366938579 315.9614244714158 0.7518421296536254
18.309511224339204 310.425793761924 0.7455870669938828
18.314738779292618 303.0268185054837 0.736277385601318
18.319966334246033 297.6040316286042 0.7295658448956488
18.325193889199447 291.68130020645833 0.721489990704572
18.33042144415286 289.10982059006614 0.7188801023083148
18.335648999106276 288.3651276422925 0.7190996006639512
18.34087655405969 287.0948861067889 0.7181786342492786
18.346104109013105 286.26461535968093 0.7168979431865815
18.35133166396652 284.6485615579165 0.7137006875531884
18.356559218919934 284.16252416807396 0.7120995390991193
18.361786773873348 282.3980869872426 0.709881702971285
18.367014328826762 283.39364959878844 0.7114208540458021
18.372241883780177 283.2383395223347 0.7113002733087453
18.37746943873359 287.56333151664944 0.7165698869752234
18.382696993687006 290.84201523831223 0.7204109151360386
18.38792454864042 298.93575964359553 0.7323138114852816
18.393152103593835 307.8256182900219 0.7542223679731375
18.39837965854725 317.2139221613887 0.7722195309858265
18.403607213500663 323.72267257243294 0.7858323884176802
18.408834768454078 331.4872123773371 0.8003290544812213
18.414062323407492 340.5655910897039 0.8150529084797039
18.419289878360907 349.9592342949731 0.8295145067322888
18.42451743331432 353.9311875317813 0.8369531492434967
18.429744988267736 354.74751253760354 0.8418538853801364
18.43497254322115 347.7026723684638 0.8362524536294228
18.440200098174564 342.4146654223711 0.8335730473278709
18.44542765312798 339.35646698596594 0.83399167547041
18.450655208081393 335.4131351335978 0.8324320052085393
18.455882763034808 331.75259082894615 0.8322469499588571
18.461110317988222 326.438291066974 0.8275725773977602
18.466337872941637 323.8755381868763 0.8268375822433119
18.47156542789505 323.9356798511229 0.8299312188230468
18.476792982848465 319.68386691165466 0.8263926230589058
18.48202053780188 319.2138187555727 0.8288013578032489
18.487248092755294 317.81602348458443 0.8288848254477116
18.49247564770871 316.22028537136913 0.8284837405160942
18.497703202662123 311.4092993751806 0.8251066235509081
18.502930757615538 309.43640943981666 0.8241003341988761
18.508158312568952 303.48132838759335 0.8184928089484302
18.513385867522366 303.6090726087412 0.8214736404350081
18.51861342247578 302.35970525790395 0.8214696414146203
18.523840977429195 301.11192206315457 0.8222375710619703
18.52906853238261 302.6008323346677 0.8262351247431502
18.534296087336024 299.5116140560888 0.823696916847073
18.53952364228944 298.81635040668556 0.8257528330850606
18.544751197242853 294.9196005461622 0.8226120541790718
18.549978752196267 294.24256690642136 0.8244699080038322
18.555206307149682 292.21401533073185 0.8235794174463718
18.560433862103096 291.7745555062036 0.8239684021254403
18.56566141705651 292.23493022430176 0.8269089854535435
18.570888972009925 291.83985214559766 0.8267867739764683
18.57611652696334 295.80473898266297 0.8345518563553354
18.581344081916754 295.1159870469119 0.8351349328697999
18.58657163687017 296.43435188437127 0.8379278600989187
18.591799191823583 296.47882217337633 0.8405828045721343
18.597026746776997 299.69702714786695 0.8463676591448508
18.60225430173041 301.08201934528813 0.8501441416032751
18.607481856683826 302.0910135400541 0.8530408030175407
18.61270941163724 303.6952876234049 0.857185690717365
18.617936966590655 303.7613699607771 0.8592526530010158
18.62316452154407 307.24441375964875 0.8638450912782429
18.628392076497484 307.4823844961302 0.8471620412235793
18.633619631450898 309.32498273767345 0.8403816507532775
18.638847186404313 316.8143492033884 0.844320609090454
18.644074741357727 323.96927956612075 0.8502915690241906
18.64930229631114 327.30236248760554 0.8522493828467465
18.654529851264556 331.7779763816898 0.8530942147534795
18.65975740621797 332.764758541459 0.8508201506053119
18.664984961171385 336.86612001627026 0.8521232250232598
18.6702125161248 337.0196911647074 0.8486471544076677
18.675440071078214 341.89931454220533 0.8530496676393494
18.680667626031628 345.2580620824838 0.8534908467983633
18.685895180985042 345.8569449638963 0.8518923102718198
18.691122735938457 346.90026597007244 0.8509034001971931
18.69635029089187 346.21532305496197 0.8474033704546046
18.701577845845286 345.02284615588536 0.8445508660205197
18.7068054007987 344.47093770483553 0.8422202282225754
18.712032955752115 346.16659525313025 0.842475625437605
18.71726051070553 348.1019366391793 0.8440161807661143
18.722488065658943 346.4497112439814 0.8405942884494365
18.727715620612358 342.8724199817783 0.8355599768333468
18.732943175565772 342.1346694660095 0.8343200431591842
18.738170730519187 342.94892085322965 0.8345081880356019
18.7433982854726 345.12937637304503 0.8362592481874219
18.748625840426016 345.6905364133855 0.8354352080679195
18.75385339537943 344.0624649445632 0.8314272370564736
18.759080950332844 341.96872763849615 0.827938848008737
18.76430850528626 340.42847027478814 0.8243436208460869
18.769536060239673 338.9907424321083 0.8216111214330708
18.774763615193088 338.3616618071806 0.8194351233429691
18.779991170146502 337.9967832349441 0.817744042177109
18.785218725099917 337.246638948844 0.8159123320904058
18.79044628005333 335.87187188955187 0.8130552814610622
18.795673835006745 331.070401086463 0.805552851654191
18.80090138996016 325.80716675928784 0.7987615957463141
18.806128944913574 318.973277071098 0.7892416564086077
18.81135649986699 316.2675613083713 0.7854641427580905
18.816584054820403 315.9136904042423 0.7852605005009905
18.821811609773818 318.6577701015315 0.7880960500970958
18.827039164727232 315.1185560232103 0.7842328944727937
18.832266719680646 310.84338396545445 0.7783541011219375
18.83749427463406 304.6429617743193 0.7705382955194982
18.842721829587475 301.0844515823728 0.765558230979038
18.84794938454089 299.8520338774582 0.7641550565614211
18.853176939494304 298.3986796042459 0.7624977720407743
18.85840449444772 299.59581562819886 0.7640377555393983
18.863632049401133 297.76842962685754 0.7619586273851107
18.868859604354547 297.5516774211361 0.7615607747305798
18.87408715930796 298.40945333553793 0.7619285564963378
18.879314714261376 297.08360682092086 0.7589521488568772
18.88454226921479 295.03405332846813 0.7566594559028869
18.889769824168205 290.7688575966768 0.7495408495817385
18.89499737912162 290.7621413089485 0.74912902245546
18.900224934075034 290.54452900336975 0.7473603941914386
18.90545248902845 291.3430560051226 0.7484624551246265
18.910680043981863 291.9176597954639 0.7504649451400706
18.915907598935277 294.84951764301655 0.7548884719561443
18.92113515388869 294.69859647404826 0.7554741619498331
18.926362708842106 294.4983648415307 0.7546208000534795
18.93159026379552 291.65387841050415 0.7504768633749662
18.936817818748935 289.80491770682147 0.7474508171255053
18.94204537370235 289.61794962964115 0.747334865524596
18.947272928655764 289.3793653457082 0.7453625273909245
18.952500483609178 290.73669310488344 0.7463587521984989
18.957728038562593 289.51623405043335 0.7441027271871224
18.962955593516007 288.9959525048523 0.7438060714163934
18.96818314846942 285.356379347861 0.7381930591879665
18.973410703422836 283.90700546092364 0.735845838845037
18.97863825837625 283.8271081395126 0.7346240500447184
18.983865813329665 282.27716296278226 0.7327174540748823
18.98909336828308 282.5234598803689 0.7332533796326295
18.994320923236494 280.5224801307047 0.7308362312335261
18.999548478189908 278.20455416164106 0.7266875859182276
19.004776033143322 276.7271650011435 0.7246096806798777
19.010003588096737 281.70549623548413 0.7305731431689065
19.01523114305015 285.2851948419877 0.7348267863971689
19.020458698003566 284.3507376885733 0.7336693135584957
19.02568625295698 281.7681870913758 0.730888930031608
19.030913807910395 276.50267048084476 0.7244983624346172
19.03614136286381 279.24884763575335 0.7279387215583787
19.041368917817223 281.4464758569763 0.730497960270541
19.046596472770638 282.06772184205795 0.7302381021710986
19.051824027724052 279.30202770255005 0.7260256272873374
19.057051582677467 276.5531818085307 0.7215764289683284
19.06227913763088 277.859308722195 0.7232951446884721
19.067506692584296 276.6475629871157 0.721746028524801
19.07273424753771 276.636879140178 0.721306547983008
19.077961802491124 276.76740625798516 0.721991180392167
19.08318935744454 276.63997443871364 0.7210105905531493
19.088416912397953 273.40503906168186 0.717040833785786
19.093644467351368 269.9916077469102 0.7126911428418699
19.098872022304782 267.81617086151715 0.7102383290404604
19.104099577258197 269.77622945576456 0.7125002568208177
19.10932713221161 268.7626606825801 0.711155952726547
19.114554687165025 265.93464047372123 0.7067972459179741
19.11978224211844 263.60962251766404 0.7033311649810496
19.125009797071854 267.5628827182279 0.707810716930957
19.13023735202527 270.71816429852436 0.7118294905423901
19.135464906978683 272.18594287035745 0.7142158379421762
19.140692461932098 268.5088113063893 0.7106777669212858
19.145920016885512 266.4899776136571 0.708836650782661
19.151147571838926 265.73282063676373 0.7082238410628428
19.15637512679234 265.50928125972183 0.706742387142147
19.161602681745755 266.1597947912649 0.7070883468188168
19.16683023669917 266.17046155556955 0.7065305052415095
19.172057791652584 269.5489946921221 0.7112274981005904
19.177285346606 271.44810530240875 0.7129293472875868
19.182512901559413 272.8687696533339 0.7137967055986125
19.187740456512827 272.2307062964501 0.7133580948884833
19.19296801146624 268.04813843052364 0.7072976410113986
19.198195566419656 263.45101085257954 0.7013792609494678
19.20342312137307 260.8627647139022 0.6970491002112941
19.208650676326485 261.0104499573499 0.69690222752107
19.2138782312799 263.8677268367369 0.7013269046163829
19.219105786233314 265.03911153496466 0.7029394295336616
19.22433334118673 266.1667209258372 0.7051622813710853
19.229560896140143 265.55202728092075 0.7042047264926697
19.234788451093557 267.4373389607828 0.7060942357664786
19.24001600604697 267.5652769427779 0.7057936170589003
19.245243561000386 269.1589438351576 0.7091471068556391
19.2504711159538 270.8517125329238 0.7114618504923971
19.255698670907215 272.6138527685264 0.7138033282920492
19.26092622586063 272.7665828558527 0.7128388047316213
19.266153780814044 272.56763932631867 0.7112310048557546
19.271381335767458 273.4066351376498 0.7115760608181467
19.276608890720873 274.5087883627651 0.7126540518185541
19.281836445674287 278.9726963526396 0.719270114679828
19.2870640006277 281.7657293464592 0.7232662384725301
19.292291555581116 283.6500496314238 0.7265585901413448
19.29751911053453 282.12191667733407 0.7247252567219242
19.302746665487945 282.1411713331534 0.7238866141437117
19.30797422044136 283.34285518615195 0.7245420372686425
19.313201775394774 286.32890829611284 0.7270996095303169
19.318429330348188 289.52460423146454 0.7313857584517705
19.323656885301602 290.6907537665003 0.7334317821433795
19.328884440255017 292.7906340441788 0.7365216631773102
19.33411199520843 296.03644718865723 0.7391892389467364
19.339339550161846 296.24224699810526 0.7387772177853927
19.34456710511526 297.21543862289025 0.7390306509988677
19.349794660068675 299.43779761390584 0.7423246128006854
19.35502221502209 303.78247325809207 0.7483032558184668
19.360249769975503 306.5907119005337 0.7517666978440775
19.365477324928918 308.5676811787615 0.7532956305162143
19.370704879882332 308.6186152689057 0.7517201660450901
19.375932434835747 311.01843871327947 0.7542963812052744
19.38115998978916 312.2345979097628 0.7560069150201449
19.386387544742576 315.15110519977446 0.7599007426464559
19.39161509969599 318.17232545203007 0.7641699878270719
19.396842654649404 319.86495194008734 0.7653366143220847
19.40207020960282 321.8984377623309 0.767730340860266
19.407297764556233 320.83612858898215 0.7667218111473239
19.412525319509648 324.2552031188318 0.7697205371842993
19.417752874463062 327.2709350719583 0.7737930627947438
19.422980429416477 328.9099471132456 0.7753419455223189
19.42820798436989 324.6933534948021 0.7705353767828682
19.433435539323305 323.16068099390003 0.7691731763032803
19.43866309427672 321.0454258559267 0.7661752827112682
19.443890649230134 319.7038418880971 0.7644669404776633
19.44911820418355 318.96420202723857 0.7631273363174046
19.454345759136963 320.12552083159073 0.7641616469753197
19.459573314090377 326.15040219623035 0.7710943492615365
19.464800869043792 327.3503926954744 0.7721635694144098
19.470028423997206 325.88749402979096 0.7700707874026265
19.47525597895062 325.83959340931625 0.7704514608291064
19.480483533904035 325.44755867593125 0.7706548480065354
19.48571108885745 326.03767253599483 0.7722051533659113
19.490938643810864 328.1714254748353 0.7747764081377051
19.49616619876428 329.1934794966095 0.7746914035378891
19.501393753717693 330.11554971516927 0.7753710024493072
19.506621308671107 331.0570923912088 0.7757415184483691
19.51184886362452 330.97403589958765 0.7758733989617722
19.517076418577936 331.121354087705 0.7762933612951897
19.52230397353135 332.2477282675003 0.776830190510698
19.527531528484765 333.9568982675477 0.7783923860672732
19.53275908343818 334.6474702357596 0.7791425170830842
19.537986638391594 334.0943454563228 0.7793722522530746
19.54321419334501 333.27331259919805 0.7790143130182002
19.548441748298423 337.1293264912799 0.7837027500462008
19.553669303251837 339.90620269266674 0.7862942546411275
19.55889685820525 342.74394651862656 0.7894887927053801
19.564124413158666 343.1130720656797 0.789388225722597
19.56935196811208 345.28941197032094 0.7918061368997799
19.574579523065495 349.05033810171943 0.7960883924555086
19.57980707801891 350.9582412964225 0.7984448884872942
19.585034632972324 349.9366841254484 0.7972705070701501
19.590262187925738 349.18100091654486 0.7956978711264097
19.595489742879153 351.1798896046653 0.7977199744135886
19.600717297832567 355.6136319380537 0.8027854290096404
19.60594485278598 362.6238960518387 0.8102125145090593
19.611172407739396 366.206857186423 0.8139388291127422
19.61639996269281 366.327127290589 0.814028843908452
19.621627517646225 368.3790240102989 0.8169228832327579
19.62685507259964 370.06633479917616 0.8197163056105868
19.632082627553054 374.0595327782398 0.8235607876304883
19.637310182506468 377.5245940019646 0.8270033907565998
19.642537737459882 381.0131545345 0.8296053936365222
19.647765292413297 384.99898753704076 0.833605649560152
19.65299284736671 388.64229445025757 0.8375491580207362
19.658220402320126 389.0337805598286 0.8378130772649395
19.66344795727354 390.9190005066334 0.8399821525811451
19.668675512226955 388.4694653561856 0.8376171610227406
19.67390306718037 385.66286764674305 0.83437039535408
19.679130622133783 384.4978745389005 0.8329253989013686
19.684358177087198 384.9763076549109 0.8330172212235455
19.689585732040612 388.7850459382987 0.8370464897383965
19.694813286994027 391.7571413838363 0.8403384569095508
19.70004084194744 390.37405347449265 0.8390181255304776
19.705268396900856 389.3087661932243 0.8374700784252407
19.71049595185427 387.5901888214861 0.8359618206376833
19.715723506807684 383.61520707069207 0.8317128022190489
19.7209510617611 380.3953488252402 0.8285934300799126
19.726178616714513 373.2891999561351 0.8203849050242557
19.731406171667928 372.4478612577297 0.8188016848163265
19.736633726621342 371.30945557394375 0.8183784878084519
19.741861281574757 371.13972614106655 0.8181230569765007
19.74708883652817 369.8892493616927 0.816865955294414
19.752316391481585 364.5868802020604 0.8109056340186309
19.757543946435 358.3278446475259 0.8038892566926251
19.762771501388414 354.90366472708837 0.7998171226191294
19.76799905634183 354.2351792915481 0.79879717748918
19.773226611295243 354.30535096674345 0.7989590843925141
19.778454166248657 354.2386440843797 0.7991929565304868
19.783681721202072 351.9407366859815 0.7962173249689427
19.788909276155486 345.7991071628639 0.7892382827105444
19.7941368311089 340.6771769147252 0.783152128358204
19.799364386062315 336.8874662486763 0.778355019654259
19.80459194101573 338.2639362826444 0.7800348508222376
19.809819495969144 337.15199878195926 0.7780263891117197
19.81504705092256 333.09196308129106 0.7737491626516503
19.820274605875973 331.4988659027913 0.771907984986759
19.825502160829387 332.5466459321891 0.7731856061616023
19.8307297157828 335.30827721432445 0.7770065066475307
19.835957270736216 332.70014412015666 0.7737809760168742
19.84118482568963 330.03574974593243 0.7706202827158188
19.846412380643045 329.2716205392255 0.7698965193888659
19.85163993559646 331.42977258622415 0.7721929319626231
19.856867490549874 334.7400427791437 0.7764496898420191
19.86209504550329 333.32119124443267 0.7746368673280251
19.867322600456703 331.18630214367886 0.7718198547978397
19.872550155410117 329.5295891697353 0.7698279612017074
19.87777771036353 330.75333828152384 0.771226761860929
19.883005265316946 331.65294284911187 0.7727919306370962
19.88823282027036 330.5676986851194 0.7722288924699244
19.893460375223775 328.08776616559123 0.7700248694667094
19.89868793017719 326.07158575280556 0.767729996584534
19.903915485130604 325.22594861283915 0.7660514468075303
19.909143040084018 323.98517833401223 0.7637333730311257
19.914370595037433 324.2757636323434 0.7640063601928825
19.919598149990847 323.0103881881095 0.7623809051705336
19.92482570494426 322.2405583795446 0.7614369495583057
19.930053259897676 320.4715755270859 0.759353636873488
19.93528081485109 319.0517694579702 0.7578403407752264
19.940508369804505 316.58010547582865 0.755985670391949
19.94573592475792 318.70119542073826 0.7589466093621945
19.950963479711334 315.6917049272612 0.7555691963272779
19.956191034664748 316.1529718925632 0.7559157265021831
19.961418589618162 313.5232183844318 0.7515535039928123
19.966646144571577 312.1012885937182 0.7495380579234914
19.97187369952499 311.6454757461147 0.7484187940357705
19.977101254478406 311.3183244839544 0.7483845329815904
19.98232880943182 314.4096659161218 0.7527411141343908
19.987556364385235 315.7471626032654 0.7548055210715696
19.99278391933865 318.9212646131882 0.7585655741774459
19.998011474292063 321.50121861266376 0.761206601363839
20.003239029245478 324.3195481600116 0.7634773590830211
20.008466584198892 326.1018577770259 0.7654098008360969
20.013694139152307 331.21887470724545 0.7702163445694037
20.01892169410572 337.76497675218536 0.7776801159031355
20.024149249059136 345.1441321245187 0.7864224480225674
20.02937680401255 353.82494478376805 0.7959076399077147
20.034604358965964 357.46001664773837 0.7999963318527005
20.03983191391938 361.49929360712497 0.8037880349603483
20.045059468872793 362.4528541609317 0.8050681294362204
20.050287023826208 360.66787603323894 0.8033316547233168
20.055514578779622 353.47531331077914 0.7951475576604876
20.060742133733036 348.12174743999765 0.789382488900422
20.06596968868645 342.6281961465301 0.7832179530509396
20.071197243639865 337.4285096770347 0.7771425860122131
20.07642479859328 334.2485294718993 0.7734955200616694
20.081652353546694 333.91954406294514 0.7732801384992019
20.08687990850011 329.90436620228456 0.7694263448366707
20.092107463453523 325.2643401257563 0.7639032072897933
20.097335018406937 324.81577601217026 0.7633577273618095
20.102562573360352 327.4271849567556 0.7665823721629735
20.107790128313766 327.6838808352202 0.7664073213542005
20.11301768326718 326.88787356831625 0.7648402772510765
20.118245238220595 323.2075603290605 0.7607284515091524
20.12347279317401 322.37205999071676 0.7602792928036075
20.128700348127424 322.64822493820765 0.7611276752981417
20.13392790308084 323.1478743250075 0.7610270642839133
20.139155458034253 326.16158742505314 0.7638414677211792
20.144383012987667 325.5766281971999 0.7633024823812492
20.14961056794108 326.40190008332814 0.7647699872730868
20.154838122894496 326.49989271532223 0.765292849361269
20.16006567784791 329.6621086956957 0.7690581933720356
20.165293232801325 331.66053142324927 0.77068365482821
20.17052078775474 331.9108670391692 0.7714639503729026
20.175748342708154 329.12620149368365 0.7685398888914005
20.18097589766157 327.26962046058884 0.7666750542593344
20.186203452614983 324.7188955822857 0.7638633414567852
20.191431007568397 321.7147645829609 0.7598991448065993
20.19665856252181 316.55875938874857 0.7534723546731124
20.201886117475226 314.4391154624391 0.7507389535461396
20.20711367242864 309.06624373328066 0.7435187896320254
20.212341227382055 307.21186922336415 0.7419231187899695
20.21756878233547 304.64482242270844 0.7393444405582034
20.222796337288884 301.14057439875666 0.7351874982279152
20.228023892242298 299.61581587085834 0.7333540748732862
20.233251447195713 297.39599626090256 0.7298555013502985
20.238479002149127 295.58156902002344 0.728124580112709
20.24370655710254 289.8932436506196 0.7216140607508832
20.248934112055956 286.78787523519554 0.7172627111377091
20.25416166700937 288.0208923761204 0.7188354073416429
20.259389221962785 292.52310744825496 0.7238322724170875
20.2646167769162 294.85550112577516 0.7268807149578921
20.269844331869614 295.5066931060765 0.727894476854193
20.275071886823028 292.5245317037927 0.7243033129533779
20.280299441776442 289.3564177094 0.7206752632798188
20.285526996729857 287.5253891513478 0.7179917862813177
20.29075455168327 289.2472603369338 0.7197346381826807
20.295982106636686 291.2317213412048 0.7224052659151461
20.3012096615901 298.56767740969815 0.7314817157544801
20.306437216543515 298.94758211782204 0.7334056364890753
20.31166477149693 297.1727055836248 0.7316442769845622
20.316892326450343 293.2413062803307 0.7258343603976719
20.322119881403758 288.55701481752703 0.7203869387362297
20.327347436357172 285.1417791033513 0.7158601884809375
20.332574991310587 286.05439255468474 0.717553469012988
20.337802546264 290.8588015689136 0.7223488928123527
20.343030101217416 294.91489734136314 0.7269155660426769
20.34825765617083 294.25610639498797 0.7254550521902225
20.353485211124244 290.4697912098753 0.7208204955792568
20.35871276607766 287.5528639855947 0.7165349195125774
20.363940321031073 287.752659187975 0.717489728793236
20.369167875984488 289.85603016472487 0.719624338466598
20.374395430937902 293.62035201933537 0.7242001467661718
20.379622985891316 296.3104671077316 0.7275697189349691
20.38485054084473 295.94859462111225 0.7270159971242302
20.390078095798145 295.6710897619337 0.7268988650824496
20.39530565075156 295.12094515520715 0.7262550003363384
20.400533205704974 296.32642841385314 0.7284295959444712
20.40576076065839 295.8614838477512 0.7287001637161684
20.410988315611803 292.8528702258563 0.7248165247915495
20.416215870565217 288.54442246058807 0.7194512792094601
20.421443425518632 286.63516516592966 0.7165223999614192
20.426670980472046 284.48858594898445 0.7139297913836031
20.43189853542546 286.9091734464053 0.7168220185663786
20.437126090378875 286.6988808016868 0.7156574508644366
20.44235364533229 285.4438851458663 0.7143930659588561
20.447581200285704 285.01012080835346 0.7146048718138163
20.45280875523912 285.6329175316386 0.7159470570393467
20.458036310192533 288.36806631428504 0.7201529915417288
20.463263865145947 290.2222151543975 0.7214075378291736
20.46849142009936 289.43291784795196 0.7211573492911353
20.473718975052776 287.35634258188253 0.718190519161318
20.47894653000619 284.12619457109577 0.7138724980252124
20.484174084959605 285.1386917656976 0.7150469190156036
20.48940163991302 286.1236182536696 0.715395827878502
20.494629194866434 285.56979656811984 0.7153798813871107
20.49985674981985 286.2458927453593 0.716004006741803
20.505084304773263 287.4614630713517 0.7166497324836174
20.510311859726677 290.509055918885 0.7197059261970632
20.51553941468009 290.83525995317024 0.7193337739193555
20.520766969633506 290.6946042448378 0.7190823470635211
20.52599452458692 290.16724487954997 0.7200370199128748
20.531222079540335 290.51311383279983 0.7197603735345395
20.53644963449375 289.05835508573676 0.7190775816352142
20.541677189447164 286.60861435535327 0.715967614682112
20.546904744400578 285.49199217660254 0.7144992755664719
20.552132299353993 285.538706869071 0.7157261719610307
20.557359854307407 285.6985423688929 0.7149600427716357
20.56258740926082 285.10444627149496 0.7142920195273443
20.567814964214236 285.7679119893805 0.7142196825523153
20.57304251916765 284.6777044112037 0.7124301659950888
20.578270074121065 285.0432095223878 0.7140970451252189
20.58349762907448 287.86495603486264 0.7181192120922055
20.588725184027894 290.57321694045953 0.7216742505816249
20.593952738981308 292.0456072515 0.7233615850443991
20.599180293934722 289.96115792441736 0.7196630527167149
20.604407848888137 286.79862138694887 0.7162800116182063
20.60963540384155 285.8686492662372 0.7147372105518245
20.614862958794966 284.6180670055581 0.7138365229152729
20.62009051374838 285.20760264045225 0.7143779705091624
20.625318068701795 285.97352608354305 0.7138137170068887
20.63054562365521 287.45334233159315 0.7153698097262022
20.635773178608623 287.9684054345289 0.7166707749065429
20.641000733562038 288.420376342722 0.7178653167683238
20.646228288515452 286.5955202044351 0.7161041211507052
20.651455843468867 288.4393714634464 0.7181202198862262
20.65668339842228 288.3511221618938 0.7180347166673752
20.661910953375695 289.13319342383653 0.7185544416326738
20.66713850832911 285.97406852821047 0.7144133972643792
20.672366063282524 284.976026608066 0.7139360181665175
20.67759361823594 283.06605438700024 0.7125085044066197
20.682821173189353 286.6186958416045 0.7173167010352667
20.688048728142768 289.4909089466343 0.719697550566304
20.693276283096182 291.17997133084515 0.7200549094550609
20.698503838049596 287.7769435006686 0.7162217400336424
20.70373139300301 287.6230772339658 0.7171583016176123
20.708958947956425 288.81425103099485 0.718688771655702
20.71418650290984 292.20499642993155 0.722520065539317
20.719414057863254 293.21069525157696 0.7233151119403755
20.72464161281667 295.27731361131083 0.7268093924175754
20.729869167770083 293.63131899928845 0.7243314435951762
20.735096722723497 291.7052043181753 0.7215291376466737
20.740324277676912 291.22535208996834 0.7207201924877563
20.745551832630326 289.0060963208196 0.7172860796255804
20.75077938758374 287.8017119630357 0.7172500393489907
20.756006942537155 289.0439304506366 0.7190056685463502
20.76123449749057 289.3605558550658 0.7193976365678406
20.766462052443984 288.8342486969082 0.7183171805367096
20.7716896073974 290.71310331418084 0.7192846926071269
20.776917162350813 292.8244789403381 0.7217709429526032
20.782144717304227 295.34364272637043 0.7245372188611153
20.78737227225764 292.51018565051254 0.7213050959581986
20.792599827211056 290.67767015470525 0.7191604080191459
20.79782738216447 294.0173100188869 0.7227268578539192
20.803054937117885 299.74936820952126 0.7294418842388987
20.8082824920713 304.4955732251885 0.7350734847761167
20.813510047024714 304.7076079663861 0.7356379070480346
20.81873760197813 305.7700326613036 0.7372830865733319
20.823965156931543 304.48561093867664 0.7352043415513579
20.829192711884957 306.3555661253849 0.7367400806001135
20.83442026683837 305.7516205206117 0.7360513312166915
20.839647821791786 308.14206493360456 0.7392041619354747
20.8448753767452 309.1993756698549 0.7411191912368287
20.850102931698615 309.56575187689674 0.7411894987592451
20.85533048665203 305.3665170756376 0.7359396259938648
20.860558041605444 301.58661464879333 0.7317287808447002
20.865785596558858 303.2156762433446 0.7336660472571033
20.871013151512273 304.59293900490957 0.735228271970104
20.876240706465687 304.0081740566669 0.7337755444959625
20.8814682614191 303.8296817587136 0.7332405816709169
20.886695816372516 302.1816518758519 0.7322097470449358
20.89192337132593 301.87743459186106 0.7318355841022559
20.897150926279345 299.6068494808082 0.7290201100101581
20.90237848123276 300.49199019083875 0.7301232571473584
20.907606036186174 298.65514629101034 0.7281568263199354
20.912833591139588 299.02768937203626 0.728740555485813
20.918061146093002 297.77172202773755 0.7261669947287573
20.923288701046417 297.9883143489052 0.726275489221223
20.92851625599983 298.9648717894778 0.7272346828578339
20.933743810953246 295.7282305165225 0.7240945750110396
20.93897136590666 293.12769323277763 0.7217385435508099
20.944198920860075 290.39803672543854 0.7194494499067061
20.94942647581349 291.47167819289695 0.7202913330054238
20.954654030766903 293.01607837199975 0.7220591494988267
20.959881585720318 294.77922684030545 0.7243685887868463
20.965109140673732 295.0022034181142 0.7237967171461717
20.970336695627147 293.54115596477885 0.7221462721876951
20.97556425058056 290.04120844178436 0.7166358629908278
20.980791805533975 287.1941573678577 0.7138460811250493
20.98601936048739 285.73550919719105 0.7118092847714996
20.991246915440804 284.9114626880374 0.7105106989217466
20.99647447039422 283.5478457719031 0.7097504536448975
21.001702025347633 280.9913864626842 0.7076478138501314
21.006929580301048 281.0022325852979 0.7083477640990608
21.012157135254462 280.0579784867452 0.7075182193921493
21.017384690207876 280.2950428569332 0.7078276901043338
21.02261224516129 278.28306182105933 0.7051103962750315
21.027839800114705 275.08293414821946 0.7003962656438921
21.03306735506812 274.38388476880357 0.698177886658482
21.038294910021534 272.4524105498447 0.6951316191761647
21.04352246497495 273.436805036817 0.6965308925779794
21.048750019928363 275.98161146827215 0.7005218804118091
21.053977574881777 280.30235453196906 0.7067933842504173
21.059205129835192 282.8406701060478 0.7097417859361123
21.064432684788606 283.49343865441216 0.7090368031536746
21.06966023974202 279.3697876010621 0.7034713692201752
21.074887794695435 275.79262163148024 0.6996985697975874
21.08011534964885 271.54746000173697 0.6952154025501213
21.085342904602264 272.2091992709653 0.6968076991070086
21.09057045955568 272.1549397190236 0.6956426183781844
21.095798014509093 271.91521272967327 0.6949883307859642
21.101025569462507 271.22699363850904 0.6926905297345335
21.10625312441592 269.38994551356853 0.6895381910837225
21.111480679369336 270.48594467436664 0.6900520740874825
21.11670823432275 269.76862100343453 0.6891345757286991
21.121935789276165 269.58508825194707 0.6898334775188686
21.12716334422958 267.874815796197 0.6880921915831817
21.132390899182994 270.738879933398 0.6921677812716852
21.13761845413641 272.41787791902266 0.6934402505063717
21.142846009089823 273.34493295213633 0.6941676016358655
21.148073564043237 268.1740644358722 0.6867966452035934
21.15330111899665 266.48250102200274 0.6837684153238325
21.158528673950066 268.12831371446964 0.6858833877103196
21.16375622890348 269.3078326162727 0.688458928229841
21.168983783856895 269.72038856118803 0.6894412363854835
21.17421133881031 268.63699358175097 0.6879417922270745
21.179438893763724 268.3710488860511 0.686950283169709
21.184666448717138 266.5026380310024 0.684196546421465
21.189894003670553 266.6184851711722 0.6834662085417728
21.195121558623967 264.9545861248801 0.680267096044797
21.20034911357738 270.61055848923667 0.6869131824135372
21.205576668530796 270.14927718234975 0.6860081915556375
21.21080422348421 271.72205376524175 0.6882084608446802
21.216031778437625 271.15549889494076 0.6868746078966154
21.22125933339104 270.3239184266241 0.6857384968560967
21.226486888344454 268.7788348378366 0.6845477623009565
21.231714443297868 268.9174247454771 0.6849451305963198
21.236941998251282 268.36380447339417 0.6838405522115193
21.242169553204697 268.63019242973616 0.68324728124516
21.24739710815811 267.74596490783154 0.6812098931052414
21.252624663111526 268.22902771486804 0.6819390230867909
21.25785221806494 270.22706126182806 0.6840250171702805
21.263079773018355 269.0271533127528 0.6827262336075746
21.26830732797177 269.0931669232758 0.6828117785346002
21.273534882925183 268.01273778906966 0.6809837515657878
21.278762437878598 267.39453343234305 0.6806997324911374
21.283989992832012 266.7068448657121 0.6865758261561528
21.289217547785427 267.15770890108234 0.697754422129478
21.29444510273884 268.84875615305606 0.7063439286349348
21.299672657692255 266.1010086495252 0.7084141871638336
21.30490021264567 266.7324295922866 0.714662006507862
21.310127767599084 264.64633597361404 0.7155752091076399
21.3153553225525 266.43676172027756 0.7213254037059879
21.320582877505913 265.2262099271455 0.7224066171626455
21.325810432459328 262.9778103710405 0.7221131296486463
21.331037987412742 263.4289804153848 0.7254314158931298
21.336265542366156 263.66175790433385 0.7283212637735847
21.34149309731957 263.257679978562 0.7321372731212515
21.346720652272985 261.5946942093916 0.7354782188007306
21.3519482072264 260.31048647889594 0.7358248429720338
21.357175762179814 262.2597657715068 0.7394957132775483
21.36240331713323 262.9035235799359 0.740045662798733
21.367630872086643 263.9580322495067 0.7439701857136816
21.372858427040057 262.0813921903094 0.7449045454818172
21.378085981993472 260.94377822789323 0.7440902490848897
21.383313536946886 258.7343146490346 0.7431193188850597
21.3885410919003 258.0602524128774 0.7445076061415049
21.393768646853715 257.8677721134254 0.7465135272960242
21.39899620180713 257.4702093016505 0.7487723412484478
21.404223756760544 261.45903730207107 0.7553886174394189
21.40945131171396 264.5558201054305 0.7616022684961891
21.414678866667373 267.26207323040046 0.7673761843208946
21.419906421620787 267.0656858146176 0.7690191369305857
21.4251339765742 265.9413279271555 0.7709140985391936
21.430361531527616 265.7964048735508 0.7712734170296476
21.43558908648103 266.1656115356966 0.7733521225793639
21.440816641434445 264.44086871329006 0.7728643465505788
21.44604419638786 261.5805198723282 0.7707851902930828
21.451271751341274 261.8937895664657 0.7738460228011564
21.45649930629469 266.0058858226207 0.7795752747809375
21.461726861248103 270.1045072480514 0.7870399030681007
21.466954416201517 270.6492798392845 0.7905442574571127
21.47218197115493 269.2843911422404 0.7915262050561707
21.477409526108346 268.8183988223649 0.7930750667635834
21.48263708106176 267.7424484834987 0.7915659185213105
21.487864636015175 269.36305940152346 0.7936970541158305
21.49309219096859 267.61419346462077 0.7934406027722313
21.498319745922004 270.35406339188086 0.7995746044109592
21.503547300875418 269.9554226612337 0.8012116842117817
21.508774855828833 270.42970025393726 0.8004710089131324
21.514002410782247 267.65060577463805 0.780229376683471
21.51922996573566 266.8253535533763 0.7697845794854699
21.524457520689076 265.29558554365417 0.7605396940126016
21.52968507564249 268.2105593894784 0.7597980083262752
21.534912630595905 267.73894001694885 0.7550281567611167
21.54014018554932 270.687272115107 0.756763461522931
21.545367740502734 272.98127020630574 0.7576260809848352
21.550595295456148 271.69144457716357 0.7541334416913705
21.555822850409562 271.9745256763333 0.752144819116926
21.561050405362977 272.0465045002244 0.7495783614292743
21.56627796031639 275.35547858464764 0.7514863755270933
21.571505515269806 280.53735391885516 0.7568042190757004
21.57673307022322 282.96130536381503 0.7600397708539361
21.581960625176634 283.37910742190803 0.7596557305975997
21.58718818013005 281.670539839524 0.7561815958051231
21.592415735083463 279.12317794774793 0.7493766863605918
21.597643290036878 277.7907090077388 0.7455473449822475
21.602870844990292 276.1742263430482 0.741954198708227
21.608098399943707 277.22809047652555 0.7416899370298846
21.61332595489712 278.275448470212 0.7418393285520808
21.618553509850535 280.2864786591019 0.742676137127699
21.62378106480395 278.7198101178616 0.7403754936872198
21.629008619757364 280.3573273963288 0.7413777904439318
21.63423617471078 279.57270926893506 0.7401716470403176
21.639463729664193 279.50413655095576 0.7383779267399384
21.644691284617608 278.78962018055535 0.7376941352044022
21.649918839571022 280.92432253620825 0.7403596589814788
21.655146394524436 284.8927474635668 0.7458239827670926
21.66037394947785 285.34073919450253 0.7445277393283002
21.665601504431265 283.8747900599686 0.7411731374362472
21.67082905938468 284.89136481802836 0.7417203762379464
21.676056614338094 288.2132326988838 0.7461748002713836
21.68128416929151 288.43712334433195 0.7464493600319437
21.686511724244923 287.1578704841669 0.7433608779587969
21.691739279198337 286.89644366814827 0.742110745406808
21.696966834151752 289.66457552295793 0.744350395637844
21.702194389105166 291.8632773557049 0.747176941024319
21.70742194405858 289.62041192234176 0.744185845306197
21.712649499011995 287.95099881496697 0.7412388688598849
21.71787705396541 290.2952014876085 0.7431483644666241
21.723104608918824 292.2859041864301 0.7455476802480332
21.72833216387224 293.8259441476082 0.7465647677044926
21.733559718825653 292.94257096610045 0.7458542269740505
21.738787273779067 295.01179024523003 0.7476754806714675
21.74401482873248 300.3832403011983 0.7544891865751294
21.749242383685896 303.8991968007721 0.7590477517746401
21.75446993863931 304.7571358240266 0.7600454746618406
21.759697493592725 305.098805463188 0.7607464295419947
21.76492504854614 304.0525384861465 0.7585474599842232
21.770152603499554 303.9590000244523 0.758959027575226
21.77538015845297 303.08371444460727 0.7567201048318823
21.780607713406383 307.80548007015295 0.762635206251491
21.785835268359797 313.04209215349294 0.7672143225314773
21.79106282331321 315.7424636365826 0.769801308288523
21.796290378266626 317.5595084270569 0.7718621959139136
21.80151793322004 318.60370665743636 0.7738084539783153
21.806745488173455 319.14707861734576 0.7740727946807638
21.81197304312687 320.72229874836137 0.7753198274182806
21.817200598080284 320.81900120730023 0.7752397777565571
21.822428153033698 323.6603566660375 0.7785620968665389
21.827655707987113 325.5845937374075 0.7814018171141607
21.832883262940527 327.1563973345502 0.7826315770639293
21.83811081789394 328.65204706855627 0.7848336051764735
21.843338372847356 329.3883875780115 0.7858397377043518
21.84856592780077 327.6399227710709 0.7830639146550169
21.853793482754185 326.3886340459377 0.7817076417233192
21.8590210377076 327.1690926892842 0.7816539328922288
21.864248592661014 327.96865419520026 0.7830038523660519
21.869476147614428 328.2038242987659 0.7827244846166604
21.874703702567842 323.89602889224284 0.7767539023109491
21.879931257521257 321.76985024849876 0.774002743651423
21.88515881247467 320.86302131348833 0.7731993166190474
21.890386367428086 318.73577552567593 0.7705966914492932
21.8956139223815 316.97622285932596 0.7686814232181931
21.900841477334914 313.8779422446398 0.7639490311753853
21.90606903228833 309.7021504663097 0.7582347669358982
21.911296587241743 307.2131340809245 0.7544754514080858
21.916524142195158 306.9012528744575 0.7541387679749618
21.921751697148572 305.40259618842543 0.7532330707154309
21.926979252101987 304.4121665206815 0.7520495479726937
21.9322068070554 305.8847933582948 0.7540673138979976
21.937434362008815 311.42784439327556 0.7602423451214155
21.94266191696223 312.536232708143 0.7618093115353678
21.947889471915644 310.958306736528 0.7590721025788237
21.95311702686906 307.9405681365799 0.7547294950135174
21.958344581822473 307.5433538542818 0.754390970445494
21.963572136775888 311.38087553074865 0.7584790503659066
21.968799691729302 312.58479642176445 0.7592462300920912
21.974027246682716 312.30643946810176 0.7590101568651868
21.97925480163613 310.88264421469466 0.7565074835006877
21.984482356589545 309.4803009348505 0.7546422491817466
21.98970991154296 308.15215416001735 0.7521678589831565
21.994937466496374 308.19031900786905 0.7521231291856155
22.00016502144979 310.76258477387125 0.7560080747187874
22.005392576403203 310.61268344471176 0.755539009292289
22.010620131356617 309.93685879156044 0.7549122725581908
22.015847686310032 310.00777996296046 0.7544624177395569
22.021075241263446 313.51852875619727 0.7580402926953604
22.02630279621686 316.3703219082246 0.7620419166196677
22.031530351170275 320.00535676745295 0.7662262936096103
22.03675790612369 320.4662635306472 0.7674915729394053
22.041985461077104 316.9743575648776 0.7627441615144844
22.04721301603052 315.75009999837596 0.7605818808869773
22.052440570983933 317.65319893241815 0.7625434594334392
22.057668125937347 319.560206064025 0.7639351167655484
22.06289568089076 321.86241068603914 0.7662607412765308
22.068123235844176 322.58334553225427 0.7670391553665372
22.07335079079759 322.2622141463582 0.7663746376951479
22.078578345751005 319.018263472994 0.7626191432470886
22.08380590070442 319.66428591701765 0.7635977170791532
22.089033455657834 320.8677267599555 0.7665384446654834
22.09426101061125 324.7335332934132 0.7717496467390993
22.099488565564663 322.2267900160721 0.7677350094896852
22.104716120518077 322.03276641706185 0.7660449566256906
22.10994367547149 321.8581134850609 0.7648986037523713
22.115171230424906 320.9665528701387 0.7644475658798655
22.12039878537832 319.8823427046899 0.7644554283359434
22.125626340331735 317.4996790280522 0.7623576968144544
22.13085389528515 315.3403301121485 0.7586709426469996
22.136081450238564 314.28224220443076 0.7565587147595126
22.141309005191978 313.5787038212368 0.7548289202679113
22.146536560145393 311.51041821378345 0.7529039509838882
22.151764115098807 311.05544695294014 0.7516842868338941
22.15699167005222 311.5100087334669 0.7533628314645916
22.162219225005636 312.3465904346639 0.7537925399982001
22.16744677995905 314.83736857902215 0.7569279914385788
22.172674334912465 313.8943852881775 0.7553682549930733
22.17790188986588 314.72005210117885 0.7559683160693503
22.183129444819293 312.07409148291265 0.7533715039959383
22.188356999772708 312.86571877113846 0.7538207862224964
22.193584554726122 312.9057889458493 0.7538332098922896
22.198812109679537 312.6671007968079 0.7536268353051204
22.20403966463295 313.14915125318146 0.7532531117957593
22.209267219586366 313.5115022182736 0.7535161943203688
22.21449477453978 311.3312165330317 0.7502131897719224
22.219722329493194 309.78072507732867 0.7489180959651681
22.22494988444661 308.88300085727053 0.7480989542488654
22.230177439400023 312.42675063559415 0.752518657456758
22.235404994353438 312.52676751152575 0.752022112383781
22.240632549306852 312.39261390904414 0.7520225886553652
22.245860104260267 314.98815180648944 0.7549893778989989
22.25108765921368 314.1772075728901 0.7554086410293555
22.256315214167095 311.8913158828255 0.7520493737262993
22.26154276912051 309.9429715676313 0.7498760719585236
22.266770324073924 312.7609797495827 0.7523856694070225
22.27199787902734 316.32574627270503 0.75624492064005
22.277225433980753 317.1273914275965 0.7580725785441155
22.282452988934168 313.6357962592545 0.7533768348864556
22.287680543887582 306.231414699435 0.7445358785155552
22.292908098840996 304.72917889587484 0.7416263522436244
22.29813565379441 305.61823827560573 0.7418325246359485
22.303363208747825 307.4072456491845 0.7451313943256681
22.30859076370124 306.29058603172547 0.7443585869897548
22.313818318654654 304.74158988822484 0.7423176724617225
22.31904587360807 306.0379596433965 0.7427380509481275
22.324273428561483 304.5230015433789 0.7396627620669526
22.329500983514897 305.0314206684411 0.7420916464558044
22.334728538468312 302.27364704512513 0.7396744671453722
22.339956093421726 300.4867018517802 0.7379288351442517
22.34518364837514 298.59970483745246 0.7351091343400701
22.350411203328555 298.0873966208907 0.73303716431527
22.35563875828197 297.4627157633919 0.732427839189976
22.360866313235384 295.0255282303266 0.7285878793133961
22.3660938681888 294.0640175582426 0.7282666605411773
22.371321423142213 294.60264681076137 0.7280956458744507
22.376548978095627 292.09417679715307 0.7254825860897423
22.38177653304904 290.54065193255144 0.7241181624490589
22.387004088002456 287.5083727049779 0.7208320706048088
22.39223164295587 287.7362973189709 0.7214244695700643
22.397459197909285 284.42149912642856 0.7165656377112981
22.4026867528627 283.126402792239 0.7142952871335622
22.407914307816114 285.88994028829 0.7184050774838555
22.41314186276953 287.87629493172284 0.7213480333676745
22.418369417722943 291.12841202060133 0.7242049482847244
22.423596972676357 290.19591957359495 0.7226823273620588
22.42882452762977 286.78058215093574 0.7171510932502572
22.434052082583186 282.2646552457155 0.7122037687045096
22.4392796375366 281.50129039276516 0.7111725788580722
22.444507192490015 282.16149185779454 0.7126869935361065
22.44973474744343 280.65268395505325 0.7121321487595536
22.454962302396844 277.5172857559965 0.7081838011052081
22.460189857350258 275.42919438699033 0.7059297001212692
22.465417412303673 276.3617953353545 0.7060004036094107
22.470644967257087 276.84644511634724 0.705379015209116
22.4758725222105 277.83687456789204 0.7059910691066096
22.481100077163916 278.1136533973633 0.7077445229818075
22.48632763211733 281.0719861595896 0.712058638639843
22.491555187070745 281.32830193058123 0.7115014313630891
22.49678274202416 281.98987266743455 0.7104703282965968
22.502010296977573 279.7072954887505 0.7090812705717007
22.507237851930988 277.59919126280084 0.7076126281990892
22.512465406884402 277.1700493659024 0.708663177378635
22.517692961837817 280.5138315379699 0.7121893069010502
22.52292051679123 279.69102709171847 0.7112155580880356
22.528148071744646 279.2838496465541 0.7101576791397066
22.53337562669806 277.10743244994535 0.7068314565426834
22.538603181651474 275.8069184298434 0.7053291748332667
22.54383073660489 275.3455817160126 0.7047983989977212
22.549058291558303 272.6348907334412 0.7012454726310579
22.554285846511718 274.23507541129726 0.7025780149814435
22.559513401465132 276.98030127130926 0.7057414285186057
22.564740956418547 275.9542132390788 0.7049921451517703
22.56996851137196 276.5309090544695 0.7066168761284356
22.575196066325375 272.2806225566903 0.7019849222870359
22.58042362127879 272.68474315802536 0.7016439405652234
22.585651176232204 271.71762242839736 0.6998635227034375
22.59087873118562 272.89115452092284 0.7010409729363072
22.596106286139033 271.2534744880685 0.6991834113623702
22.601333841092448 274.46174567892973 0.7029557232658633
22.606561396045862 277.0520981384915 0.7053622875769385
22.611788950999276 276.6604606897865 0.7049188693287898
22.61701650595269 277.0505270441967 0.7052613795724839
22.622244060906105 274.4303758561395 0.70195115006042
22.62747161585952 270.77084031554966 0.697388174258348
22.632699170812934 269.16325313276326 0.69519347671616
22.63792672576635 271.7697563080243 0.6973190901884236
22.643154280719763 275.3467939372129 0.7014714556276629
22.648381835673177 276.61956611902747 0.703682420885175
22.653609390626592 276.5727250889947 0.7046267801811403
22.658836945580006 273.0325678470465 0.7001580918011944
22.66406450053342 270.58318172322674 0.6980592465934677
22.669292055486835 272.2805302030096 0.6996120623106789
22.67451961044025 273.2020597731582 0.6998098153301154
22.679747165393664 274.10307955208685 0.6993764723192929
22.68497472034708 274.6410542668395 0.7004731498822193
22.690202275300493 275.51780313646196 0.7020385210812025
22.695429830253907 276.1895684036151 0.7033459531118295
22.70065738520732 277.330677713484 0.7047379590934718
22.705884940160736 277.1855768575523 0.7033125347389287
22.71111249511415 279.4047951488326 0.7063939523505329
22.716340050067565 280.7250993891393 0.7081685248496589
22.72156760502098 280.96715084606564 0.7091692674870156
22.726795159974394 277.8585507657021 0.7048601467080623
22.73202271492781 279.49351997747556 0.7054003834727481
22.737250269881223 282.4021778649287 0.7085248126821965
22.742477824834637 283.5245241191804 0.7101798466151009
22.74770537978805 282.9834825624367 0.7100322106488347
22.752932934741466 282.48615356005234 0.709005685617197
22.75816048969488 284.7677780098506 0.7110005541666258
22.763388044648295 286.51612659924706 0.7134505025661597
22.76861559960171 288.0288823266157 0.7159031658282076
22.773843154555124 289.5955696616935 0.7184548058227017
22.779070709508538 286.3725823206965 0.7137184214700562
22.784298264461952 286.01903225065934 0.7119234045578328
22.789525819415367 285.4898132149911 0.7105914761344492
22.79475337436878 289.35161258167045 0.715496657357811
22.799980929322196 291.72539525422036 0.718908592093386
22.80520848427561 292.8178175671862 0.7211656123054514
22.810436039229025 292.9392224889785 0.7206867053248275
22.81566359418244 292.01345397320165 0.7194076072433326
22.820891149135853 293.3880163746243 0.7206115563300021
22.826118704089268 293.84741041421773 0.7215682705869026
22.831346259042682 295.0035029272106 0.7240465123716872
22.836573813996097 293.1322280828299 0.7218562210096657
22.84180136894951 296.23330181713465 0.7267559396724399
22.847028923902926 295.203576789759 0.7248013020290142
22.85225647885634 294.9797715483487 0.7240441360201484
22.857484033809754 293.9666941086543 0.7214947393767486
22.86271158876317 294.961249278866 0.7221798572017595
22.867939143716583 294.12618769637953 0.7207357353563514
22.873166698669998 292.6697154077933 0.7190995803516842
22.878394253623412 292.7806830049899 0.7193721717024189
22.883621808576827 293.94148761833395 0.7220010440470721
22.88884936353024 295.21185248211924 0.7231397041335632
22.894076918483655 295.9571034460623 0.7241384842623335
22.89930447343707 295.0920777784818 0.7227159031782494
22.904532028390484 293.4975165141759 0.7208479593195934
22.9097595833439 290.7913709445126 0.7168273679049031
22.914987138297313 286.59360966429557 0.7112615819381334
22.920214693250728 290.0560146735138 0.7160931490683272
22.925442248204142 292.56923012683876 0.7199410418271076
22.930669803157556 297.050717326983 0.7251494507940153
22.93589735811097 294.1879021631184 0.7212488494866094
22.941124913064385 294.5812069619201 0.7213725578243296
22.9463524680178 291.34534029148034 0.7180198225395726
22.951580022971214 291.43798604673424 0.7178828614081266
22.95680757792463 288.8529637741302 0.7141395310461071
22.962035132878043 289.53070861577896 0.7144422114318385
22.967262687831457 287.9845771770488 0.7129741747120502
22.972490242784872 289.0286448090541 0.7148611299247549
22.977717797738286 291.6295709906718 0.7193414934871379
22.9829453526917 289.06960287816366 0.7157657097888589
22.988172907645115 289.0794163133008 0.7162557143746474
22.99340046259853 287.6516149063557 0.7128374307712029
22.998628017551944 285.08362293451825 0.7095490247514294
23.00385557250536 282.62034442952563 0.7061838694294857
23.009083127458773 280.99547863880974 0.7040716115931859
23.014310682412187 282.6626620909348 0.7073542228319937
23.0195382373656 281.93836210576154 0.706598758153123
23.024765792319016 280.98874784877825 0.7053569674800801
23.02999334727243 283.22236726073913 0.7080631974651611
23.035220902225845 284.08750877779664 0.7084304355830419
23.04044845717926 285.2644564483994 0.7096178755056176
23.045676012132674 285.50405907770994 0.7088036446818018
23.05090356708609 283.74898798710484 0.706534878352841
23.056131122039503 282.6894591602372 0.7061060428579209
23.061358676992917 283.29167509761413 0.7073786835857222
23.06658623194633 283.4628761316159 0.7083677131724566
23.071813786899746 281.39343554149565 0.7063352005310526
23.07704134185316 280.7249463973689 0.7059526323007074
23.082268896806575 279.0517534418656 0.7031456770250696
23.08749645175999 283.123390418937 0.7063825735202605
23.092724006713404 284.7942935048614 0.7093638623037708
23.097951561666818 285.6739834482407 0.7103447104920079
23.103179116620232 284.69904750442055 0.7098899950040736
23.108406671573647 283.3424119654994 0.7084119178897127
23.11363422652706 283.06273988977756 0.7079526097725434
23.118861781480476 282.30278445651265 0.7060239518848982
23.12408933643389 282.8982337436188 0.7056224223614623
23.129316891387305 282.04657886169974 0.7054331502175897
23.13454444634072 284.54121684287026 0.7083735617106617
23.139772001294133 285.47072776468286 0.7083745746473857
23.144999556247548 287.07382791924204 0.7097198505047774
23.150227111200962 289.89460956660184 0.7135348704542324
23.155454666154377 290.93506098695934 0.7160406780485984
23.16068222110779 289.3259141054271 0.7142551103184392
23.165909776061206 290.5652124059076 0.7146179428237243
23.17113733101462 291.9996413194427 0.7154065759132352
23.176364885968034 291.991319124584 0.7150534413354638
23.18159244092145 286.7091141773127 0.708946069107716
23.186819995874863 283.1908934908177 0.7048768101500648
23.192047550828278 286.0647403312564 0.7083927292676488
23.197275105781692 286.8040175049058 0.7094434305094662
23.202502660735107 287.32351084248353 0.7095570783515778
23.20773021568852 288.9402088519596 0.7114971968716967
23.212957770641935 290.84802494834526 0.714421419832033
23.21818532559535 288.0391729511741 0.7108520836846302
23.223412880548764 286.27493635635466 0.7095523599016607
23.22864043550218 289.01143597749933 0.7131614940722328
23.233867990455593 293.4196779757265 0.7187053934657522
23.239095545409008 296.2736754547284 0.7217260242968051
23.244323100362422 297.41910617399833 0.7218846574456015
23.249550655315836 294.97409340628013 0.7180759552477509
23.25477821026925 291.19530257087064 0.7123710085674029
23.260005765222665 289.71749822590783 0.7117722344083922
23.26523332017608 290.8624266600847 0.7134086095828499
23.270460875129494 293.1560631606573 0.7163241818318964
23.27568843008291 294.3954587645012 0.717889492637574
23.280915985036323 293.20961454425435 0.7165310649355193
23.286143539989737 290.09076695878287 0.7141643640978065
23.291371094943152 291.0643141575712 0.7153514458541231
23.296598649896566 292.76598560249107 0.7169363593198049
23.30182620484998 293.0760577946775 0.7171243473531632
23.307053759803395 291.8475841537562 0.7158173677248989
23.31228131475681 287.4991409622274 0.710553126794922
23.317508869710224 286.29562971169986 0.7084253810187532
23.32273642466364 287.74605792652034 0.7100928762792623
23.327963979617053 292.15760077109263 0.7155415021876362
23.333191534570467 292.6712646404345 0.7157765995110539
23.33841908952388 289.3716467512153 0.7117715480163247
23.343646644477296 288.0624801298529 0.7097631109947771
23.34887419943071 289.698427759542 0.7121269867655082
23.354101754384125 291.49290331627435 0.7149558054369228
23.35932930933754 294.3895089616664 0.7188990787024047
23.364556864290954 296.0315053240564 0.720760461558821
23.369784419244368 295.07382475293343 0.7187804611139529
23.375011974197783 294.2020568727167 0.7174762532201098
23.380239529151197 291.5287418853408 0.7150116178237047
23.38546708410461 293.2562273556451 0.7166265838522956
23.390694639058026 295.4204707328456 0.7184784809721684
23.39592219401144 293.714212183851 0.7150073755843115
23.401149748964855 290.68503242994683 0.710948725587182
23.40637730391827 287.4503859835074 0.7069545407865602
23.411604858871684 290.2551051473921 0.7111436908343817
23.416832413825098 291.3605681161391 0.7133202225897768
23.422059968778512 290.69362575117304 0.7141138124556714
23.427287523731927 290.46250636223937 0.713404557635993
23.43251507868534 291.7419724201265 0.7141173731796686
23.437742633638756 291.35050789559057 0.7129180044468936
23.44297018859217 289.9065251388395 0.7115925743359625
23.448197743545585 288.23575568254097 0.7095749025450305
23.453425298499 289.78489670381543 0.7105679773824336
23.458652853452413 289.92519679028413 0.7107218118869728
23.463880408405828 290.3351108022613 0.7113190367984187
23.469107963359242 292.6685007072962 0.7160549279584346
23.474335518312657 293.37505815746766 0.7169404570630139
23.47956307326607 293.70178943443017 0.7171615564575108
23.484790628219486 292.03881797798954 0.7134074997773568
23.4900181831729 292.2359491399439 0.7142363409893453
23.495245738126314 291.68365431018884 0.7140180135289524
23.50047329307973 289.9678773535937 0.7120533014686516
23.505700848033143 289.4264726122864 0.7104241213707406
23.510928402986558 292.84021503505545 0.7140713459021611
23.516155957939972 292.7443162282934 0.7141680300185254
23.521383512893387 291.330362578239 0.7139251896891462
23.5266110678468 288.47628046480446 0.7106340607686871
23.531838622800215 289.0724501905516 0.7095502869112372
23.53706617775363 288.64660581566966 0.7072857365846431
23.542293732707044 290.73871497922244 0.7091663351214561
23.54752128766046 294.94721120917654 0.7140074062298611
23.552748842613873 300.75376054266934 0.720678665383874
23.557976397567288 305.135395972673 0.7263129964739422
23.563203952520702 303.5439039335286 0.7246345278609811
23.568431507474116 303.71854586200567 0.7245946931761319
23.57365906242753 303.37855572875037 0.7232534495256716
23.578886617380945 304.1319756891967 0.7224349640888917
23.58411417233436 302.01515359694065 0.7198196188409975
23.589341727287774 300.3014889017508 0.718573808548432
23.59456928224119 299.5315291968152 0.7180826423901592
23.599796837194603 299.9532182372108 0.7181707932987942
23.605024392148017 300.3093754114595 0.7180419356158321
23.610251947101432 302.70520282815954 0.7203775844811955
23.615479502054846 300.9022234926525 0.7181947360089718
23.62070705700826 298.5313138819168 0.7147516007099302
23.625934611961675 296.57444112599325 0.7120861343791176
23.63116216691509 296.62684177532475 0.7116194029545734
23.636389721868504 297.9619780219314 0.7135919615822606
23.64161727682192 297.53775158005334 0.7134879077688009
23.646844831775333 297.47107191235693 0.7128827078558956
23.652072386728747 295.8587645759936 0.7103791963629487
23.65729994168216 295.84076805816863 0.7101068806361643
23.662527496635576 297.5805265663325 0.7124024828758859
23.66775505158899 298.69283438523087 0.713086018310655
23.672982606542405 299.0789820553702 0.7128593182999945
23.67821016149582 300.12688409174314 0.7136009639678937
23.683437716449234 300.3060648406616 0.7129841454220451
23.688665271402648 300.3659047060323 0.7126665018042759
23.693892826356063 303.77976902724225 0.716195715912923
23.699120381309477 304.5158739531267 0.7177750294339363
23.70434793626289 307.7820418924557 0.721529164989787
23.709575491216306 307.72984937065235 0.720565867990415
23.71480304616972 308.605310489401 0.7212050318725755
23.720030601123135 307.53320255178545 0.7201614674941975
23.72525815607655 307.04703093241284 0.7198707817421559
23.730485711029964 306.0576554865585 0.7188076048951336
23.735713265983378 306.5176974262373 0.7189900361256626
23.740940820936792 305.45923249526146 0.7172619178506687
23.746168375890207 304.8347034896375 0.7161096648734143
23.75139593084362 303.68770261629635 0.7147994938498643
23.756623485797036 302.177903426252 0.7138051330803957
23.76185104075045 301.0932400364982 0.7118397092247938
23.767078595703865 299.6798141149833 0.7091640288586999
23.77230615065728 297.25953664148295 0.7055819883264941
23.777533705610693 298.0855690627863 0.7061167188304682
23.782761260564108 302.67071431051437 0.7111382657957868
23.787988815517522 306.03083046953606 0.7145732986181125
23.793216370470937 307.37773802958765 0.7162993297643279
23.79844392542435 305.4945328382762 0.7140708771955145
23.803671480377766 306.7136181020516 0.7164877112598512
23.80889903533118 308.84760955497046 0.718725770927871
23.814126590284594 310.75464600805867 0.7206209254971179
23.81935414523801 311.59776687521605 0.7199803797787506
23.824581700191423 310.1968435024293 0.7174524403643169
23.829809255144838 308.6587827848195 0.7148954957292534
23.835036810098252 307.69517843943567 0.7137159068855301
23.840264365051667 309.3822728511302 0.715483872910767
23.84549192000508 309.1469034083731 0.7152157566484556
23.850719474958495 310.8448885478707 0.7177501709684114
23.85594702991191 310.38315650874017 0.7170632439681197
23.861174584865324 314.2982851636596 0.7214067115034857
23.86640213981874 312.95048052526124 0.7190089356631294
23.871629694772153 315.00779005364274 0.7212888946301925
23.876857249725568 312.4958941000925 0.7176697120936855
23.882084804678982 314.7281581485596 0.7203472631042899
23.887312359632396 311.75052344708945 0.7166702209370902
23.89253991458581 313.35914854231845 0.7181352347146228
23.897767469539225 310.6539648359315 0.7145229281677684
23.90299502449264 311.891622743133 0.7155255857425403
23.908222579446054 308.1971210552888 0.711951877454946
23.91345013439947 304.99915471959946 0.7087454066658676
23.918677689352883 304.2366947034373 0.7079352721083938
23.923905244306297 306.4270193126632 0.7101758600476272
23.929132799259712 310.9500523674522 0.7146930200123048
23.934360354213126 310.5693562146816 0.71475959287441
23.93958790916654 308.6357640550698 0.7121188532721952
23.944815464119955 306.6179952286869 0.7092817914359151
23.95004301907337 306.9548174866198 0.7092231489260054
23.955270574026784 305.3884305825023 0.7079111842068514
23.9604981289802 302.8548750491729 0.7058717062825718
23.965725683933613 303.03489858991486 0.706534259817888
23.970953238887027 303.2961882025702 0.7068169176666735
23.97618079384044 305.6885692762129 0.7090896846807306
23.981408348793856 307.16541546086864 0.70995464555327
23.98663590374727 309.1784627472547 0.7127958091600811
23.991863458700685 309.45574723534617 0.7132556723627721
23.9970910136541 308.8506293220045 0.7120134697474848
24.002318568607514 307.5390129405797 0.7103971636978692
24.007546123560928 305.1738308743808 0.7069311441973398
24.012773678514343 305.6606733714162 0.7080799198889624
24.018001233467757 308.1594690715887 0.7103024360755428
24.02322878842117 310.34246092170827 0.7129107616742172
24.028456343374586 309.6801473275515 0.7120266735471571
24.033683898328 311.1585015969187 0.7132605518178776
24.038911453281415 309.7793390794835 0.7122810808196159
24.04413900823483 311.10469930976495 0.7133805866798496
24.049366563188244 311.06105985252077 0.7142994863226785
24.054594118141658 313.6543818124993 0.7177343454900761
24.059821673095072 313.793401516134 0.7183848634506464
24.065049228048487 311.78878771980874 0.7167768237599692
24.0702767830019 307.63315544342066 0.725503094138271
24.075504337955316 309.47426772770683 0.7364372476924793
24.08073189290873 312.2060366108356 0.7448567738260441
24.085959447862145 314.63088534672016 0.7529609262701902
24.09118700281556 312.30442030372075 0.7556784184439533
24.096414557768973 307.76045987831014 0.7551773127340473
24.101642112722388 304.08120742036226 0.7537222524179876
24.106869667675802 301.5686987768979 0.7542526225480828
24.112097222629217 301.2516299761411 0.7578569032624741
24.11732477758263 301.18025411432194 0.7612163138393224
24.122552332536046 303.1167066420173 0.7677702758568027
24.12777988748946 306.90004824983095 0.7752294231515605
24.133007442442874 309.6139014778805 0.7822585580332743
24.13823499739629 311.33279628221817 0.7867131275362736
24.143462552349703 311.86364325724674 0.7911146391583841
24.148690107303118 308.2882576947769 0.7899333541030918
24.153917662256532 307.25787170067093 0.7917167459563846
24.159145217209947 305.9492528191331 0.7924113625307596
24.16437277216336 305.0012644752287 0.7936662708235802
24.169600327116775 304.19107151762194 0.7957100602599458
24.17482788207019 304.54361524899576 0.7991457151049726
24.180055437023604 311.26967893726606 0.8114205117132135
24.18528299197702 312.43817658713965 0.8157849316381598
24.190510546930433 312.1694527370685 0.8179949964259388
24.195738101883848 306.44724941467405 0.8124013868361618
24.200965656837262 303.6700062075236 0.810735768346634
24.206193211790676 303.5829060843607 0.8139056439617146
24.21142076674409 305.31549199190255 0.8190844133048838
24.216648321697505 305.81030130311626 0.823328144940209
24.22187587665092 306.253400323153 0.8264518811893073
24.227103431604334 304.4902926614541 0.8273708999791657
24.23233098655775 300.0503789857445 0.8232222112262837
24.237558541511163 300.82652034302777 0.8263883965991345
24.242786096464577 304.5867017652633 0.8338463234379302
24.248013651417992 311.5795532610149 0.846111037374126
24.253241206371406 308.5248742125842 0.8448114609850474
24.25846876132482 302.6546764535672 0.838681802978599
24.263696316278235 295.91941030698797 0.8316582321495649
24.26892387123165 296.27742606565795 0.8337166350909195
24.274151426185064 297.8474494894153 0.8369224619126951
24.27937898113848 304.97094059940855 0.8480599715124459
24.284606536091893 307.90515398662467 0.8532273657353906
24.289834091045307 304.9571066683767 0.8524927377545756
24.29506164599872 301.8988446959258 0.851247306362796
24.300289200952136 300.8826917366417 0.8519397025723128
24.30551675590555 301.485273258139 0.8552273682105179
24.310744310858965 300.1058239283217 0.8562578930393514
24.31597186581238 300.28111866881204 0.8595480346862612
24.321199420765794 299.0831759805179 0.8609891866471084
24.326426975719208 297.3811227354701 0.8607767729219322
24.331654530672623 295.66968826372323 0.8607508784175663
24.336882085626037 297.6010337229395 0.8634845114169771
24.34210964057945 299.2785816616127 0.8661246081357966
24.347337195532866 298.30618423377547 0.8652675643800075
24.35256475048628 298.6669251685438 0.8684339230175548
24.357792305439695 300.72547098851277 0.8737821392677184
24.36301986039311 300.4878509405797 0.8763534499985105
24.368247415346524 298.31922773364187 0.8750120368963088
24.373474970299938 296.9972177452527 0.8756899175058299
24.378702525253352 294.7782613146206 0.875144157661401
24.383930080206767 295.57376409766283 0.8795689757392922
24.38915763516018 296.58740053164837 0.8838984073236338
24.394385190113596 302.23385168778776 0.8948050998811038
24.39961274506701 304.17074873670515 0.8990650994320688
24.404840300020425 304.32661327586254 0.9000973285728516
24.41006785497384 303.4780012976582 0.8992418607495613
24.415295409927253 300.26345810006353 0.8961226552009788
24.420522964880668 299.2726093449305 0.8967829261471575
24.425750519834082 301.17305088549244 0.9015660279571829
24.430978074787497 304.0464897542414 0.908354429445425
24.43620562974091 307.87689980473607 0.9166799899313677
24.441433184694326 306.6755308705047 0.9184093860689846
24.44666073964774 306.15085401905475 0.9222483170605557
24.451888294601154 304.927500175899 0.924462812456741
24.45711584955457 304.30706427416516 0.9266650454501305
24.462343404507983 303.48994988454666 0.9267851476914395
24.467570959461398 302.5756101459833 0.926510832171971
24.472798514414812 302.7734482314286 0.928121332890211
24.478026069368227 301.4837598772585 0.9284311048902439
24.48325362432164 297.73459448589307 0.9253785586814078
24.488481179275055 296.011911353312 0.9248939607189062
24.49370873422847 298.438731064076 0.9304350951146155
24.498936289181884 301.0432181399544 0.9355150545612566
24.5041638441353 299.3869536766271 0.9345011308616246
24.509391399088713 296.98266437046993 0.9325506443332374
24.514618954042128 296.3014086196882 0.9346711594087576
24.519846508995542 298.6540690170524 0.9408915021697701
24.525074063948956 301.24404089353516 0.9475049522330627
24.53030161890237 301.58586230489306 0.9498215628361117
24.535529173855785 302.8931556374991 0.9539637619895943
24.5407567288092 302.335981416974 0.9560409075898969
24.545984283762614 304.6528929248722 0.9622158211215449
24.55121183871603 304.64008616503594 0.9648035345457062
24.556439393669443 305.68797268899164 0.9684994781256054
24.561666948622857 310.21877751633565 0.9767235669895166
24.566894503576272 309.9388450493313 0.9777166925300184
24.572122058529686 308.9613110113707 0.9775620891253745
24.5773496134831 309.4576635833979 0.9814968677657481
24.582577168436515 312.9467842126641 0.9915482707687193
24.58780472338993 317.6596730437285 1.0019915510320263
24.593032278343344 314.65680009979104 0.9993599145498698
24.59825983329676 313.21832391794777 0.9978721205425775
24.603487388250173 306.85533245276713 0.9893302073880904
24.608714943203587 302.6632547807649 0.9856135991970985
24.613942498157 298.50701063944416 0.9813598400071548
24.619170053110416 298.684399181046 0.9847403828021617
24.62439760806383 297.6898962365891 0.9853792535261239
24.629625163017245 298.8056717429255 0.9890156739452863
24.63485271797066 301.397897030177 0.9950741973635966
24.640080272924074 303.2319205080224 1.0018617442726665
24.645307827877488 303.35327636169137 1.005347145534568
24.650535382830903 302.7588394257159 1.0081226992093346
24.655762937784317 301.6777126821895 1.009148025816351
24.66099049273773 302.27147364192655 1.0152081974137368
24.666218047691146 301.0978366569976 1.0173386025112088
24.67144560264456 298.8082415086163 1.0156182286515423
24.676673157597975 297.95997686471514 1.0134129670496543
24.68190071255139 296.663831113067 1.011897150048323
24.687128267504804 298.3405967327178 1.0168598449240172
24.692355822458218 298.6065254452803 1.0214588267652782
24.697583377411632 298.36254407040315 1.0248845586548383
24.702810932365047 298.80670815705486 1.0282428026798422
24.70803848731846 296.7275046787704 1.0268502810173163
24.713266042271876 296.5954579259554 1.0278336936789743
24.71849359722529 299.7541571247965 1.0343655116646842
24.723721152178705 302.8907377874089 1.0414116286193331
24.72894870713212 303.25396201927344 1.0452599176263793
24.734176262085533 298.1223057826247 1.0416576811672806
24.739403817038948 297.1471733818643 1.0431611445099669
24.744631371992362 295.32767965606433 1.0418272824773318
24.749858926945777 303.0293804227356 1.0547477362641124
24.75508648189919 302.4044497735722 1.0555981956415454
24.760314036852606 306.1822524407201 1.0655212430427679
24.76554159180602 302.78026114862405 1.0630233203209383
24.770769146759434 304.0088305376879 1.0698836806861853
24.77599670171285 302.3139676606518 1.0727293244391047
24.781224256666263 300.73499112054174 1.0717756161051768
24.786451811619678 300.94517097033037 1.0747977697412143
24.791679366573092 302.01102177301823 1.0775369665480306
24.796906921526507 302.6506861131211 1.082813943656499
24.80213447647992 300.92244569975594 1.0824428744490942
24.807362031433335 295.56161299848986 1.0741783771274716
24.81258958638675 294.67003932821615 1.0756545421224564
24.817817141340164 295.178625533336 1.0798821592718524
24.82304469629358 294.4996398919933 1.0816814945811744
24.828272251246993 291.8682449287052 1.079490711374439
24.833499806200408 291.49459274548906 1.0809535986373338
24.838727361153822 294.4249782234176 1.0892819428170533
24.843954916107236 296.8600465775731 1.096601608933677
24.84918247106065 301.85743933162405 1.1100498995589574
24.854410026014065 301.3910976208529 1.1149993941912548
24.85963758096748 298.61738006173624 1.1117344802599312
24.864865135920894 297.9101249532719 1.111930070469654
24.87009269087431 300.3107044730342 1.1171215151544263
24.875320245827723 306.0322140558398 1.131270831228455
24.880547800781137 305.0749410678332 1.1333472625504735
24.885775355734552 302.05758023723723 1.130843436370673
24.891002910687966 301.5136132913033 1.1355981144739462
24.89623046564138 301.68179607428067 1.1408284159738495
24.901458020594795 303.8467139751856 1.1492973908995994
24.90668557554821 303.86227894182593 1.1496303342795617
24.911913130501624 302.8553228168415 1.1489277832526148
24.91714068545504 299.83592051094126 1.1436263328225222
24.922368240408453 298.32506166204917 1.1424972235743267
24.927595795361867 297.0204384043552 1.1421379865099506
24.93282335031528 296.0240862061818 1.14383472390763
24.938050905268696 299.3320164503917 1.1533307358828628
24.94327846022211 300.3019377884014 1.1572498887824125
24.948506015175525 302.54788728818005 1.1650664754642368
24.95373357012894 301.31342462136 1.1656290964965632
24.958961125082354 302.0179101912141 1.1729541230070377
24.964188680035768 303.784749465023 1.179815997870123
24.969416234989183 304.5243004759799 1.1847192686720913
24.974643789942597 302.61108712123377 1.1824705504648134
24.97987134489601 299.6603382038447 1.1794200157834456
24.985098899849426 299.84058905792716 1.1828262615679437
24.99032645480284 300.5048146236504 1.1881353983421878
24.995554009756255 301.56334525648884 1.193872654231903
25.00078156470967 302.16504780253985 1.198199815941435
25.006009119663084 306.1472956679415 1.2100139834802661
25.011236674616498 307.54860231604283 1.2182754519929728
25.016464229569912 307.81853081054794 1.2232604148895898
25.021691784523327 304.6166685672611 1.220778904116182
25.02691933947674 305.55308843270944 1.2233022501638415
25.032146894430156 302.50363890482146 1.2210375901910877
25.03737444938357 302.5887584646297 1.2245129455503332
25.042602004336985 301.71283072658844 1.2280392393785766
25.0478295592904 308.2631724729584 1.2442224657792391
25.053057114243813 312.3518531637494 1.2565977721835384
25.058284669197228 310.2460629405208 1.2565367026287728
25.063512224150642 308.5573714332273 1.2577365833275935
25.068739779104057 310.4006472826308 1.2650044755842467
25.07396733405747 315.4259113190728 1.2782198062035453
25.079194889010886 319.10420710087436 1.2911429330187285
25.0844224439643 313.4502439844894 1.2848516258692055
25.089649998917714 313.4929837823632 1.2884818539683516
25.09487755387113 312.25609847518524 1.288502898388669
25.100105108824543 318.9729389463442 1.3051605188193618
25.105332663777958 316.44704345684937 1.30517244478433
25.110560218731372 317.7762852660869 1.3110560555975939
25.115787773684787 312.79185676860425 1.3056800069215957
25.1210153286382 306.73875791702443 1.2974854751705076
25.126242883591615 302.9782733454769 1.298462786254995
25.13147043854503 299.6681813381366 1.2960270526892181
25.136697993498444 307.5478521216613 1.3168178916714735
25.14192554845186 308.20208372674995 1.318399570760959
25.147153103405273 307.664893000949 1.3185606730145503
25.152380658358688 308.2845700990651 1.3239754168090434
25.157608213312102 312.1111365473367 1.3375521116437648
25.162835768265516 316.2185717314869 1.3523753012551556
25.16806332321893 315.9317193000122 1.3542482726620564
25.173290878172345 316.361729496366 1.3575464448818864
25.17851843312576 314.24807937329575 1.3559706999284526
25.183745988079174 313.6135101816163 1.3619493826686047
25.18897354303259 313.99980482031134 1.3666768216367555
25.194201097986003 315.19306433488765 1.3746540262488063
25.199428652939417 317.96271806726526 1.3849807142800248
25.204656207892832 316.87216752423575 1.3885458852889416
25.209883762846246 316.26258667498524 1.3924826619009847
25.21511131779966 313.5736323747366 1.388648278833307
25.220338872753075 312.4562064420814 1.3931393620330368
25.22556642770649 313.1658716968994 1.401500632739764
25.230793982659904 314.1956950315251 1.4131394542391296
25.23602153761332 322.85923984072906 1.4364544236353003
25.241249092566733 320.4043921621929 1.4344772417533318
25.246476647520147 322.6831859871624 1.438946467849001
25.25170420247356 321.3131610976542 1.439068871966531
25.256931757426976 326.6387618474744 1.4546885563026615
25.26215931238039 329.55139809449446 1.4683268560068392
25.267386867333805 328.273300867975 1.472834391049702
25.27261442228722 325.9797877588507 1.4729682902430763
25.277841977240634 330.47912978229766 1.4931356379944474
25.283069532194048 324.5443579110596 1.486964202158607
25.288297087147463 326.46049818448745 1.4980360473026761
25.293524642100877 327.22138676565146 1.5000176260840192
25.29875219705429 330.87193115342836 1.509719841047792
25.303979752007706 325.48946456582564 1.5021360078124513
25.30920730696112 320.3334069784237 1.5003789932796832
25.314434861914535 319.3659786460109 1.506236989377432
25.31966241686795 322.217323865908 1.5198326623501137
25.324889971821364 317.1909615477542 1.5133982671349222
25.330117526774778 315.55031732152537 1.511729605652855
25.335345081728192 318.4838912324663 1.523663290410015
25.340572636681607 322.32722538191655 1.5389469837185277
25.34580019163502 328.3847339037343 1.5632162436640091
25.351027746588436 326.7819396525365 1.5701217591891639
25.35625530154185 328.10098435710927 1.5847092771438818
25.361482856495265 323.7961369419314 1.57589273437139
25.36671041144868 315.7214996853474 1.5599733164292997
25.371937966402093 315.48824609030174 1.5611502982101686
25.377165521355508 321.9231107301923 1.5892491039262322
25.382393076308922 331.5274300071493 1.6231649830981951
25.387620631262337 333.8814873419003 1.6384027327336612
25.39284818621575 325.83121536509105 1.6207852401772977
25.398075741169166 320.2097755064247 1.612938900902106
25.40330329612258 319.0116843758009 1.6188018154631982
25.408530851075994 319.10746638200766 1.627661987126867
25.41375840602941 322.2371698436088 1.6429737918712644
25.418985960982823 318.564599974064 1.6360184216205744
25.424213515936238 318.41859074849987 1.6406054691860263
25.429441070889652 312.6774011434819 1.6284205779173255
25.434668625843067 311.585057363165 1.6330650329749554
25.43989618079648 310.75490374521866 1.6399166849513167
25.445123735749895 314.0724616833383 1.657515617684681
25.45035129070331 313.9082461756707 1.6675676528665193
25.455578845656724 315.9488500488645 1.6801885540971422
25.46080640061014 316.6827093602406 1.6946141573652644
25.466033955563553 323.2684341649087 1.7176060154720398
25.471261510516968 324.1163074443297 1.7285408585315025
25.476489065470382 325.70478073534633 1.7411529209294578
25.481716620423796 325.2065840453586 1.754937426861719
25.48694417537721 323.46978696074285 1.7547333156263107
25.492171730330625 320.0684944586866 1.7526783037085307
25.49739928528404 312.2405099786801 1.733886124774821
25.502626840237454 314.54778768862735 1.7506342183092058
25.50785439519087 319.56960731084666 1.772136159484861
25.513081950144283 319.4686433302309 1.778588132997234
25.518309505097697 319.29315529794644 1.792130905651507
25.523537060051112 320.25126347746686 1.8018251198196904
25.528764615004526 330.5731340249943 1.83992685623103
25.53399216995794 334.01744067900313 1.8528900484782649
25.539219724911355 328.448546622657 1.8477065332812737
25.54444727986477 319.78394541074994 1.8316323941470256
25.549674834818184 311.1296821343128 1.8207593312281207
25.5549023897716 312.83261410333597 1.833503389340208
25.560129944725013 313.0134861066461 1.8446518132644618
25.565357499678427 315.73060959259055 1.8602727336696492
25.57058505463184 319.0080542408777 1.8844787020350355
25.575812609585256 331.100671982142 1.9317817156142583
25.58104016453867 332.3343158676657 1.9485527585002012
25.586267719492085 333.88896515928843 1.9649524157306757
25.5914952744455 322.2059481168835 1.9431838906098104
25.596722829398914 322.2581288550308 1.9595758929687033
25.601950384352328 313.20334507375605 1.9427429477879143
25.607177939305743 321.71691201449255 1.9828310246315575
25.612405494259157 330.7148590185137 2.0190541079361597
25.61763304921257 344.96998076567036 2.0861824321286577
25.622860604165986 350.2507205938581 2.1124729020282187
25.6280881591194 340.8329306531968 2.103931235504691
25.633315714072815 337.59850813871105 2.095760265610419
25.63854326902623 328.98607230961227 2.0858663219914058
25.643770823979644 335.073868210899 2.1167378681506044
25.648998378933058 341.06667138852623 2.1474458952427073
25.654225933886472 341.46449949164906 2.1639239043944682
25.659453488839887 341.7128089261947 2.175644856062922
25.6646810437933 341.83099107648263 2.1957180329185735
25.669908598746716 350.23129206513977 2.2357033209185957
25.67513615370013 343.63557617982605 2.230631748690993
25.680363708653545 335.34530345075274 2.211080387252894
25.68559126360696 325.10140327377053 2.1916753087017096
25.690818818560373 321.74874323245126 2.1951642932628195
25.696046373513788 323.6438830158231 2.222786339257254
25.701273928467202 330.9273489515961 2.267290143232533
25.706501483420617 347.44698696566894 2.344911636026836
25.71172903837403 354.32964358790184 2.3860573604745716
25.716956593327446 349.5846442134984 2.3837564733702905
25.72218414828086 337.27963969171157 2.3599028170264256
25.727411703234274 337.04083016141897 2.373359363529759
25.73263925818769 336.5904347613031 2.3965084412807593
25.737866813141103 327.0605450380914 2.378032481916357
25.743094368094518 317.0495076989066 2.365654906625913
25.748321923047932 309.98242799934064 2.3592755680349184
25.753549478001347 318.19820326284946 2.418059825093203
25.75877703295476 322.0956410574703 2.454665739579855
25.764004587908175 329.46270471507245 2.504236835013539
25.76923214286159 320.1574258316854 2.4909743934759714
25.774459697815004 316.6734133614861 2.503478047778169
25.77968725276842 315.36784793671916 2.5361787811170173
25.784914807721833 320.438906015046 2.575621839142076
25.790142362675248 332.5722068944189 2.649196663760303
25.795369917628662 340.8735907150728 2.696119697519783
25.800597472582076 353.86580438062623 2.7811859182162935
25.80582502753549 345.8970586941902 2.7743858240584967
25.811052582488905 336.91422987966547 2.772656257507672
25.81628013744232 328.33341946962264 2.7661575628416406
25.821507692395734 334.09035830725855 2.834002630539377
25.82673524734915 338.75234469192435 2.8947236568710193
25.831962802302563 351.73599316687086 2.9897573077995436
25.837190357255977 356.72258958198336 3.045256710619166
25.84241791220939 353.44553613963467 3.0575705293371165
25.847645467162806 349.0989566670412 3.0757603935782765
25.85287302211622 337.9189840570892 3.0594021315066637
25.858100577069635 336.3992362651112 3.1112746459691336
25.86332813202305 327.5651286951159 3.111274999673498
25.868555686976464 324.230787065192 3.1485363168705747
25.87378324192988 327.1166184560071 3.1961061842363954
25.879010796883293 331.3468692051956 3.262699244815198
25.884238351836707 347.0589910059265 3.3921543931097196
25.88946590679012 339.1867623536318 3.4075659691556917
25.894693461743536 345.05458229836665 3.501066905272839
25.89992101669695 331.71749924629313 3.4855224113446575
25.905148571650365 325.29294252405396 3.52393415308414
25.91037612660378 324.1900255424723 3.574522067100679
25.915603681557194 322.4545597100663 3.6449253912083295
25.920831236510608 317.5473080977181 3.680405704993942
25.926058791464023 324.9798477916956 3.813199891220861
25.931286346417437 326.34275897800563 3.8945014961008466
25.93651390137085 347.2117567157709 4.122386414477008
25.941741456324266 342.2677763807886 4.1845026082859045
25.94696901127768 345.4895076566527 4.314402554975157
25.952196566231095 341.08728301282264 4.410312476295981
25.95742412118451 341.0831425238408 4.564759563612969
25.962651676137924 321.1869698655383 4.537295607585121
25.967879231091338 307.4777803568068 4.51412876399432
25.973106786044752 312.1524055351906 4.576877296246045
25.978334340998167 314.9205842732561 4.666399210616907
25.98356189595158 314.270784901015 4.750803284592497
25.988789450904996 301.9971205776365 4.723456652649603
25.99401700585841 299.2597371890885 4.808103752532841
25.999244560811825 297.8574538322391 4.86002295543837
26.00447211576524 290.8024129741001 4.929567076116592
26.009699670718653 293.9721582983472 5.026237785875488
26.014927225672068 315.38421704596243 5.344831578905886
26.020154780625482 328.44129520353573 5.550647899283426
26.025382335578897 318.3001589232558 5.6088602761748785
26.03060989053231 313.3799019275308 5.688206549417903
26.035837445485726 317.7460276334971 5.8778720249485366
26.04106500043914 334.9967588751276 6.201045900806433
26.046292555392554 334.2123608198026 6.354392547119169
26.05152011034597 332.1265864591686 6.550818413223111
26.056747665299383 316.60903747581756 6.559468361859061
26.061975220252798 306.4333450972202 6.728619289894145
26.067202775206212 298.5201565289271 6.873514100388416
26.072430330159627 282.1091415978799 7.174149516878201
26.07765788511304 285.96273434576614 7.4478982849284465
26.082885440066455 288.7180936494273 7.888625903695107
26.08811299501987 317.01076015544766 8.389133428191231
26.093340549973284 319.65197978885567 8.975484545367049
26.0985681049267 341.70044611955797 9.828008372724211
26.103795659880113 321.2898963611896 10.2557082228191
26.109023214833528 339.9326934205491 11.49619388707709
26.114250769786942 289.30486670586936 11.61993644528252
26.119478324740356 272.08890857690517 13.009154402711838
26.12470587969377 247.11439944812358 14.163958569540913
26.129933434647185 250.07679571129273 19.696887157251847
26.1351609896006 161.07452776303597 22.36179929342976
