# Supplementary material for: Unraveling metal effects on CO2 uptake in pyrene-based metal-organic frameworks
Source: Nat Commun. 2025 Feb 11;16:1516. doi: 10.1038/s41467-025-56296-w (PMC11814143; doi:10.1038/s41467-025-56296-w)
Supplement: Supplementary file 3 — Source Data [file 41467_2025_56296_MOESM3_ESM.zip › SourceCode/SuppInf/FigureS5_Ga-TBAPy_InSitu_VariableT_PXRD/Data/GaTBAPy_0075p.dat]

0.002613777476707968 28.411993222047773 6.1769792421539265
0.007841332430123905 23.5119689619442 5.406879127639332
0.01306888738353984 20.566913962205486 4.446429132740742
0.018296442336955775 16.52928973077542 3.281477787377839
0.02352399729037171 14.281492746191725 2.807676015301131
0.028751552243787646 17.591118479432264 3.0401776605344124
0.03397910719720358 18.8103078259522 2.4947463793798414
0.03920666215061952 20.93171910201752 2.4855516138100313
0.04443421710403546 20.189345791965017 2.2497241572298274
0.0496617720574514 17.190202987415613 2.070187553764725
0.054889327010867336 17.11790844328705 2.051708537593646
0.060116881964283275 13.107651251032815 1.807499543314157
0.06534443691769921 14.150067141443948 1.775556271430383
0.07057199187111515 17.774306053655472 1.7995929561464115
0.07579954682453109 20.3481877422087 1.8090926112005747
0.08102710177794703 20.980003550690338 1.7722663713666864
0.08625465673136297 20.136332876426657 1.7410946552903999
0.09148221168477891 18.258035323239724 1.5535495144429554
0.09670976663819485 18.45128407667189 1.4939081296690304
0.10193732159161079 18.481812320214342 1.41689213843398
0.10716487654502672 19.384087146878013 1.424920559232906
0.11239243149844266 20.13338400511459 1.4913975242630797
0.1176199864518586 19.95716392177999 1.4517841184875422
0.12284754140527454 19.855936700558917 1.3234742439431508
0.12807509635869047 20.32311406999537 1.2306454057981544
0.1333026513121064 20.610389049376575 1.2171898394667997
0.13853020626552232 21.828674913057778 1.2456784940715033
0.14375776121893824 21.367066600677877 1.2733544936631391
0.14898531617235417 19.545510146157007 1.242077146826418
0.1542128711257701 19.409069681474747 1.2256462850554644
0.15944042607918602 19.10649936319948 1.167920974248844
0.16466798103260194 22.33107047218852 1.2704085844659991
0.16989553598601786 23.27317055993684 1.2790848781874915
0.1751230909394338 22.58295947815981 1.2507348763053923
0.18035064589284971 21.47473579808141 1.2133004375516119
0.18557820084626564 18.843644158008512 1.106823390999489
0.19080575579968156 17.000800391803928 0.9885925333387164
0.1960333107530975 18.443881750970256 0.9952296619824625
0.20126086570651341 17.426433080950368 0.9494956568052109
0.20648842065992934 16.871032988480362 0.9144892333405724
0.21171597561334526 19.097825517114934 0.9886456816426672
0.2169435305667612 21.34078281192381 1.048144823525943
0.22217108552017711 23.10157576067207 1.0658114617477568
0.22739864047359304 22.772976033968753 1.0675132229675481
0.23262619542700896 19.23294320506576 0.9499488962865428
0.2378537503804249 18.178526930356043 0.9026262607743991
0.2430813053338408 18.04649963498468 0.8833652344058563
0.24830886028725674 18.992708583630048 0.9037755419056547
0.25353641524067266 18.0474208797934 0.8660458645838341
0.2587639701940886 18.320788337475367 0.8971493427998455
0.2639915251475045 17.8998177453041 0.8856075981167955
0.26921908010092044 17.89361151562663 0.8890245695249749
0.27444663505433636 18.318465674817922 0.9115687484603452
0.2796741900077523 18.454212654090206 0.8954470757048014
0.2849017449611682 18.163183357996278 0.8741644393590026
0.29012929991458414 18.39105678028787 0.8425961743572582
0.29535685486800006 16.993651138862386 0.7981005227882139
0.300584409821416 17.009837394618923 0.7794800922812206
0.3058119647748319 17.343589429411093 0.7879517155345711
0.31103951972824784 18.58704164366954 0.819825202232283
0.31626707468166376 19.05965637819088 0.8119678427740107
0.3214946296350797 18.58332694630444 0.8122043403893662
0.3267221845884956 18.030829226493058 0.8234061719220983
0.33194973954191154 18.514188907180703 0.8601453427181917
0.33717729449532746 19.295081770745924 0.8845907206064537
0.3424048494487434 20.015259436836114 0.9223325670794738
0.3476324044021593 20.44089454631596 0.9198689130625507
0.35285995935557524 20.368275473345278 0.8993515154223904
0.35808751430899116 20.145827513445642 0.8768725912856378
0.3633150692624071 20.199392519107576 0.8770894109055626
0.368542624215823 19.54957416830045 0.8633803481314908
0.37377017916923894 19.27309681915974 0.8481775907355812
0.37899773412265486 18.16519147387436 0.845904369322416
0.3842252890760708 18.112450965602193 0.8370568074199154
0.3894528440294867 18.238624024250047 0.8390517808269393
0.39468039898290264 18.49281412369686 0.8190004982647557
0.39990795393631856 19.108479353757883 0.7947875041117176
0.4051355088897345 19.027053057562817 0.7619867086031734
0.4103630638431504 19.37713019820259 0.7507793064860967
0.41559061879656634 20.195526084406133 0.7607353169773481
0.42081817374998226 20.142202666144488 0.7782285225579944
0.4260457287033982 20.577807460528707 0.8281687766586429
0.4312732836568141 19.283504090714352 0.8244343627243921
0.43650083861023004 19.888738832749805 0.8538525507266531
0.44172839356364596 20.04502172647366 0.8394633439391035
0.4469559485170619 19.890736687878164 0.8093336625397362
0.4521835034704778 20.000617240949456 0.825271944994596
0.45741105842389373 19.19123253223739 0.81389992955659
0.46263861337730966 17.45747004265998 0.7624007190854376
0.4678661683307256 18.44904663825863 0.7755867823318235
0.4730937232841415 19.746222170114596 0.7862585617707422
0.47832127823755743 20.95659681995709 0.8189160308383417
0.48354883319097336 19.930380214077537 0.7783586549050275
0.4887763881443893 18.226388573589418 0.7332040844318943
0.4940039430978052 16.74974021902506 0.6884572474132947
0.49923149805122113 16.309768152522803 0.6694641819692483
0.5044590530046371 17.77440667793833 0.7141032654611156
0.5096866079580531 19.375393721262437 0.7568008131618763
0.5149141629114691 20.58600588521898 0.7984302266534284
0.5201417178648851 20.61181207538101 0.7936730699982065
0.525369272818301 19.227876931076306 0.745311765224472
0.530596827771717 18.32591843171482 0.7252147067680068
0.535824382725133 18.488583912337802 0.7296862626026888
0.541051937678549 18.397381435589452 0.7359390339132562
0.546279492631965 18.45412214535684 0.7346647654040751
0.5515070475853809 18.81756291080334 0.7446904873189408
0.5567346025387969 20.11548122523827 0.7665786766046249
0.5619621574922129 21.456270528943595 0.7832249281413499
0.5671897124456289 21.45144254912703 0.7736778601267554
0.5724172673990449 21.308276159038037 0.7671252363705934
0.5776448223524608 19.42434156774587 0.7133780278950317
0.5828723773058768 18.801287882287763 0.7015080101096279
0.5880999322592928 19.46128201752614 0.723867165793945
0.5933274872127088 19.864894007017455 0.7378180771711967
0.5985550421661248 19.32779248166237 0.7247657174071841
0.6037825971195407 18.54273716987891 0.7137684970918307
0.6090101520729567 17.832203290762305 0.6967757242018088
0.6142377070263727 17.31781929817742 0.6849764892676303
0.6194652619797887 18.027170255472747 0.6941286540022397
0.6246928169332047 18.889023462678225 0.7107582046888692
0.6299203718866206 19.159865373596233 0.7147380191595016
0.6351479268400366 18.128385656349725 0.7029790671190578
0.6403754817934526 18.70736099107967 0.6918384413218609
0.6456030367468686 18.963895140241803 0.6793131335385694
0.6508305917002846 20.643868989329047 0.7037560091793921
0.6560581466537005 21.95659535246512 0.7239698039693296
0.6612857016071165 20.92566588128644 0.7165755337296148
0.6665132565605325 19.429091976105497 0.6762968591766775
0.6717408115139485 18.487176893426476 0.6601484275163542
0.6769683664673645 19.65507446672383 0.6747438059798727
0.6821959214207804 21.729047772948014 0.7132945103434947
0.6874234763741964 22.437821120385788 0.7227525223588335
0.6926510313276124 23.34095415894549 0.7183524869848499
0.6978785862810284 23.20524470417638 0.7043657504054119
0.7031061412344444 22.65976829913342 0.6961150965789191
0.7083336961878604 22.804167472170235 0.7117388706633634
0.7135612511412763 22.176465883860878 0.728141894352039
0.7187888060946923 22.7263567899125 0.7526555498626796
0.7240163610481083 23.520096612474713 0.7606197079462368
0.7292439160015243 24.352983288394974 0.7744752724416077
0.7344714709549403 25.013712164819133 0.7711207088620081
0.7396990259083562 26.065455378939625 0.7867720324838999
0.7449265808617722 25.747786903266437 0.7899595439194957
0.7501541358151882 25.57175816139905 0.7773328015518285
0.7553816907686042 25.808631179544058 0.7774757724557555
0.7606092457220202 26.71766990938969 0.780965648564788
0.7658368006754361 27.8937284047735 0.7830212374948161
0.7710643556288521 30.435098868145815 0.8062300841081803
0.7762919105822681 30.36526115657632 0.7992173735596887
0.7815194655356841 29.888662254899135 0.7989246377146679
0.7867470204891001 29.17138672454981 0.7992861887100721
0.791974575442516 28.943232705171134 0.7904277916130502
0.797202130395932 28.511836507945688 0.784326026257997
0.802429685349348 31.28716034091266 0.8265651542769307
0.807657240302764 32.95765190933709 0.8506596894569014
0.81288479525618 35.739227866743164 0.8876367303002786
0.8181123502095959 39.009821884102735 0.9345730303263279
0.8233399051630119 40.706631997815094 0.9622094631175229
0.8285674601164279 46.11189766345065 1.038352816883343
0.8337950150698439 49.6454946123307 1.10850847053042
0.8390225700232599 53.56049855096417 1.1466356063752619
0.8442501249766758 56.88348479992101 1.175577133840626
0.8494776799300918 58.96683976786687 1.1977005290537062
0.8547052348835078 59.03417979239942 1.1946701745219162
0.8599327898369238 62.32182684031898 1.2340148664807091
0.8651603447903398 61.11439171993329 1.226275891276532
0.8703878997437557 64.89230140000694 1.2381603690941432
0.8756154546971717 72.48823309795411 1.297139525308574
0.8808430096505877 75.55007005673659 1.3079196350525817
0.8860705646040037 80.62897244717387 1.3512564865333598
0.8912981195574197 81.55293516035265 1.3770821973641942
0.8965256745108356 83.10161654359226 1.4179269804669894
0.9017532294642516 85.53092303095426 1.4486968237266122
0.9069807844176676 81.22426887242663 1.4062563872801959
0.9122083393710836 79.36634630003348 1.3825520851884643
0.9174358943244996 80.54972037941144 1.3997997385744205
0.9226634492779155 83.96953897097215 1.4196031592485048
0.9278910042313315 90.89089264237506 1.4673709632030008
0.9331185591847475 93.0633577465418 1.473905027227464
0.9383461141381635 92.44894981423592 1.446327471167129
0.9435736690915795 92.3843027971451 1.4633401081837105
0.9488012240449955 91.8633287144596 1.4535774688932734
0.9540287789984114 93.25863313673928 1.4694330663879631
0.9592563339518274 99.15280255004782 1.5249390261567966
0.9644838889052434 102.49701866498994 1.5322322995143245
0.9697114438586594 106.79685981737558 1.5366886420701824
0.9749389988120754 109.96241211159358 1.5464013594558854
0.9801665537654913 108.51804706364375 1.5239685273359942
0.9853941087189073 110.22055324175112 1.5238644995293285
0.9906216636723233 107.23230291980605 1.502575653997036
0.9958492186257393 105.74297900160549 1.5153703660587512
1.0010767735791553 106.14012351457195 1.5361805861408147
1.0063043285325712 106.33932241850674 1.51973603551796
1.0115318834859872 109.04169763188324 1.5095762481637653
1.0167594384394032 112.17998810365548 1.5086203947895314
1.0219869933928192 118.47357623480428 1.5650496836984917
1.0272145483462352 117.488266921191 1.5553281187824843
1.0324421032996511 119.97505883053303 1.5752458654135753
1.0376696582530671 121.40295883537209 1.5767027780709493
1.042897213206483 124.33891863991114 1.602814667010851
1.048124768159899 131.44477064180523 1.6556646740150571
1.053352323113315 135.9964014378717 1.700101694282465
1.058579878066731 134.71056368221943 1.673084572661985
1.063807433020147 127.81402573899292 1.6025538072478334
1.069034987973563 121.48333288184911 1.5451817848740654
1.074262542926979 119.60824690279752 1.5286563429573123
1.079490097880395 121.7598042494244 1.550665763581246
1.084717652833811 124.96926599579318 1.6027834012832678
1.089945207787227 129.21440944874396 1.654589347622571
1.095172762740643 131.9200907632186 1.6505653069129145
1.1004003176940589 131.70993466981835 1.6260192639067443
1.1056278726474749 136.0678810536204 1.650964969883618
1.1108554276008908 139.91809897672456 1.6726756201064128
1.1160829825543068 135.68989159439846 1.6454834008693326
1.1213105375077228 134.77404856188696 1.632073919993178
1.1265380924611388 133.61754077359794 1.6194681046769017
1.1317656474145548 136.1273791715122 1.635562691029421
1.1369932023679707 146.64015961034303 1.691909977061291
1.1422207573213867 149.56963753055504 1.7152541451089434
1.1474483122748027 148.66963330393006 1.695496942718614
1.1526758672282187 152.61270315986522 1.7092952474958143
1.1579034221816347 151.7182203979413 1.715228887741918
1.1631309771350506 154.64196986567873 1.730884338889809
1.1683585320884666 153.41045293584693 1.708445359986946
1.1735860870418826 152.66001330056662 1.7118584631416518
1.1788136419952986 150.97080273804198 1.7248385035563547
1.1840411969487146 150.831099200069 1.7011466159157447
1.1892687519021305 149.99614779645685 1.703404593706961
1.1944963068555465 150.7770711992178 1.6930607929254777
1.1997238618089625 152.10163871766684 1.6813022127153354
1.2049514167623785 151.95042350330456 1.703988021289039
1.2101789717157945 151.27935055907932 1.697208930565093
1.2154065266692105 154.7374850908457 1.7149538044279606
1.2206340816226264 160.10387889004173 1.7483544626589562
1.2258616365760424 158.37689099945553 1.7317053250533005
1.2310891915294584 168.0849466598643 1.7829276514754173
1.2363167464828744 173.15290702540946 1.8295870990337797
1.2415443014362904 166.8360638289898 1.7783677049965154
1.2467718563897063 166.1378013226238 1.7894977993999688
1.2519994113431223 159.3085195758061 1.7658087166256955
1.2572269662965383 152.84746569043634 1.7234822299775234
1.2624545212499543 154.92973427022557 1.7194660904078098
1.2676820762033703 153.98491030727482 1.6963548385723215
1.2729096311567862 153.36674151180966 1.6846496146923653
1.2781371861102022 154.79736580980642 1.691947458938086
1.2833647410636182 156.49730161715604 1.7032783086262213
1.2885922960170342 158.75619847486504 1.7275434025950356
1.2938198509704502 160.67387491413723 1.7338350268107545
1.2990474059238661 163.61486661821226 1.7730589057759418
1.3042749608772821 164.09692134371107 1.7780232507389326
1.309502515830698 167.886005171345 1.7819714939297517
1.314730070784114 163.711055656972 1.740086977084964
1.31995762573753 166.09710582669442 1.7450553420081336
1.325185180690946 167.19977724509545 1.7828631796352938
1.330412735644362 166.55422535327557 1.7987904108418433
1.335640290597778 160.2759567411347 1.7464959486198957
1.340867845551194 156.79215208161008 1.7139718995124864
1.34609540050461 154.96471622426455 1.6935963750593153
1.351322955458026 161.19212882582127 1.7116364838941773
1.356550510411442 161.22073210106313 1.7120047725664942
1.361778065364858 157.11025854527813 1.6782994168379508
1.3670056203182739 155.28270290283785 1.6732426999707053
1.3722331752716899 151.22965837353982 1.6610558823415842
1.3774607302251058 154.894819435194 1.6825255451293712
1.3826882851785218 164.1697191335688 1.7265926581422948
1.3879158401319378 165.03485692509557 1.7171427107823276
1.3931433950853538 168.28059897263478 1.7356015312935855
1.3983709500387698 167.5675761403353 1.7349506227581981
1.4035985049921857 165.64147870871244 1.7178111372876146
1.4088260599456017 161.9989746710942 1.7002164761713052
1.4140536148990177 163.77744675004982 1.713907760795257
1.4192811698524337 168.65595571058915 1.7479126250034616
1.4245087248058497 165.23001879153605 1.7166690128933306
1.4297362797592656 165.10951557964628 1.7124550437358446
1.4349638347126816 158.77485333148806 1.6623203839197067
1.4401913896660976 154.2732353977618 1.6382836225050723
1.4454189446195136 157.96706500456978 1.6647153839775415
1.4506464995729296 153.9554514493234 1.6411909055853608
1.4558740545263456 154.10174657077565 1.64084445212554
1.4611016094797615 153.48492816255325 1.658421595229999
1.4663291644331775 149.09926717936983 1.6563697588029647
1.4715567193865935 153.41137195921505 1.6997605400671556
1.4767842743400095 152.93799481922719 1.6753349732826837
1.4820118292934255 159.15004513380268 1.6992797800893458
1.4872393842468414 161.47136447871222 1.6985754675042777
1.4924669392002574 158.3616788799436 1.6681235057371029
1.4976944941536734 159.16697625846683 1.6763441489099262
1.5029220491070894 154.40643439621516 1.6561026734006383
1.5081496040605054 155.02727154962716 1.6649781170417022
1.5133771590139213 156.72444902785298 1.6969172913484918
1.5186047139673373 156.9770093092361 1.7092054281808877
1.5238322689207533 156.51438579535537 1.681872596954819
1.5290598238741693 153.20375500913354 1.648914538744295
1.5342873788275853 158.97873048769674 1.679883935717376
1.5395149337810012 157.9301593039722 1.6818001487284908
1.5447424887344172 167.45494059636638 1.7517391924477959
1.5499700436878332 168.7920669219185 1.756760732627569
1.5551975986412492 165.75842414673755 1.7227568539944003
1.5604251535946652 161.93486201839244 1.6871503475911747
1.5656527085480811 155.01565132421152 1.636938675711203
1.5708802635014971 161.40724863203775 1.662659859527963
1.576107818454913 171.982309593993 1.7449593061820254
1.581335373408329 178.51674683759398 1.7950551065625326
1.586562928361745 181.14189643649274 1.7910559521840004
1.591790483315161 181.68207254247196 1.796984789670351
1.597018038268577 181.24507220521184 1.7805808019067468
1.602245593221993 195.02179891796726 1.8695275850864945
1.607473148175409 198.45807289619475 1.9036736792899516
1.612700703128825 197.48281329681086 1.9004947050329897
1.617928258082241 194.93972447790955 1.8810008601546355
1.623155813035657 190.0466004648638 1.840237622718929
1.628383367989073 191.01435250498733 1.825251811694839
1.6336109229424889 192.56479919254105 1.8217504216561655
1.6388384778959049 197.7883975448061 1.844433268273778
1.6440660328493208 204.59341966929384 1.8893706299865476
1.6492935878027368 207.0270302628165 1.887190873426511
1.6545211427561528 208.22393037408017 1.8693466912707857
1.6597486977095688 207.5829489768425 1.846129146374219
1.6649762526629848 216.12698984116432 1.86975761180614
1.6702038076164007 222.0037115226162 1.8893871500996782
1.6754313625698167 220.71066556843556 1.8949287002468505
1.6806589175232327 222.95353729756113 1.90923659720695
1.6858864724766487 224.3681178396621 1.9140347274099454
1.6911140274300647 224.88564874816953 1.9127010088342054
1.6963415823834807 227.59277279354993 1.907162816245889
1.7015691373368966 218.5818998362117 1.8458375431052407
1.7067966922903126 217.32110692586457 1.8373999000264303
1.7120242472437286 228.39539223870253 1.895728226241684
1.7172518021971446 239.29241754367473 1.9451541700366137
1.7224793571505606 256.4379733581347 2.022389010277275
1.7277069121039765 266.20408618778004 2.0640413043601384
1.7329344670573925 267.8876923834104 2.071765771590021
1.7381620220108085 267.25607191946676 2.045132687276758
1.7433895769642245 267.3534113224708 2.044248966112209
1.7486171319176405 267.5549726319372 2.0286221050225888
1.7538446868710564 277.5810631688577 2.0792411320259343
1.7590722418244724 274.64810986994394 2.061315247808992
1.7642997967778884 272.3502858354636 2.042611969253069
1.7695273517313044 269.4193752748535 2.007190983298806
1.7747549066847204 266.43941676404654 1.9736556854844869
1.7799824616381363 266.22375926711305 1.9797094194501257
1.7852100165915523 269.6458172605887 1.9701589418355692
1.7904375715449683 268.9299502178764 1.9621801956447213
1.7956651264983843 263.86154879267 1.9193866757789455
1.8008926814518003 264.32320923047365 1.9026736805417876
1.8061202364052162 260.0113402487265 1.8833559568333098
1.8113477913586322 264.780520856887 1.8932528184316115
1.8165753463120482 270.0602022374218 1.9121124955437465
1.8218029012654642 279.45794127616534 1.946956337603788
1.8270304562188802 287.31557353149003 1.9877561139450155
1.8322580111722961 290.36864685696537 1.988038285501851
1.8374855661257121 289.65427342040186 1.9683151381441095
1.842713121079128 285.1274070072836 1.926999275261704
1.847940676032544 282.2531960151496 1.9019827787266423
1.85316823098596 285.46547393405126 1.9162982911128812
1.858395785939376 285.36734086372593 1.9094364586391703
1.863623340892792 285.8195850965994 1.9084803692306476
1.868850895846208 285.07106287427126 1.905332204719108
1.874078450799624 277.0579129111854 1.863172249810969
1.87930600575304 283.3359685264116 1.8817965949982154
1.884533560706456 278.7163566886719 1.8490208599409343
1.889761115659872 275.08469128644174 1.8188373696193072
1.894988670613288 276.06751253351825 1.8200691565332439
1.9002162255667039 286.2673522673398 1.8631474530005239
1.9054437805201199 287.6390784693105 1.8567953610216514
1.9106713354735358 295.0772145877446 1.8652761886370801
1.9158988904269518 287.42867793469566 1.8181132492404206
1.9211264453803678 282.48372813036036 1.781396696361555
1.9263540003337838 280.2295752058995 1.781056509643202
1.9315815552871998 280.19990907417485 1.7981855264989464
1.9368091102406157 277.26494882169726 1.789277193941157
1.9420366651940317 267.1308376858059 1.737251833869571
1.9472642201474477 265.077357874268 1.7157516498287382
1.9524917751008637 266.4797134163928 1.7078043938753358
1.9577193300542797 267.988828630368 1.7137145143724475
1.9629468850076957 273.2381802090016 1.7381767576519986
1.9681744399611116 275.20764253042825 1.734933314534884
1.9734019949145276 278.81268081428783 1.736338987508453
1.9786295498679436 272.32761231492657 1.7008384748212984
1.9838571048213596 266.79039904286253 1.6645556012299518
1.9890846597747756 256.3673470626746 1.6084290837903759
1.9943122147281915 252.91968782277465 1.5970460626235787
1.9995397696816075 253.49906547015152 1.5953620136464548
2.0047673246350235 245.92428221407422 1.5638480927625895
2.0099948795884393 240.74409444904896 1.5384647626185328
2.015222434541855 241.36301695611567 1.5249858868699688
2.0204499894952708 240.41194914272108 1.5127265686559075
2.0256775444486865 243.77291696836352 1.517755151909227
2.0309050994021023 247.64650811509827 1.5358661018727784
2.036132654355518 251.19083300384574 1.5541198671848755
2.041360209308934 246.49625149972212 1.5374190650016524
2.0465877642623496 253.35555966471816 1.5636302317170163
2.0518153192157653 245.7443731990226 1.5211248756700624
2.057042874169181 241.34902708071158 1.5065702412665483
2.062270429122597 252.26764136327716 1.5506529989749567
2.0674979840760126 249.62957423402642 1.5649452906655221
2.0727255390294284 254.40773758063364 1.5962826969987576
2.077953093982844 253.92414999657956 1.599767176143529
2.08318064893626 246.75888133783593 1.580839444672575
2.0884082038896756 244.90666202768554 1.5682861223664386
2.0936357588430914 237.79533178989087 1.519458305872912
2.098863313796507 243.54747900771474 1.5364717626211797
2.104090868749923 249.138701991036 1.5621874670494595
2.1093184237033387 251.44556193356757 1.5746870117284395
2.1145459786567544 249.52606679638797 1.577955721752546
2.11977353361017 236.80136569741003 1.5129580933204565
2.125001088563586 236.79606111908996 1.5128050890628297
2.1302286435170017 235.07754960244068 1.4965622072472073
2.1354561984704175 234.58561314909232 1.4829306857138278
2.140683753423833 236.028390897289 1.485876755075777
2.145911308377249 235.57305656444424 1.4937039358165511
2.1511388633306647 238.10981005744858 1.5123169582117097
2.1563664182840805 246.39409885953032 1.5437081513530708
2.1615939732374962 246.25499521607202 1.5459203608391798
2.166821528190912 249.48161738719693 1.5655998773506479
2.1720490831443278 256.8717804127072 1.6052987969802248
2.1772766380977435 248.28606702166093 1.5794786956712212
2.1825041930511593 251.72562817778123 1.5778728901521708
2.187731748004575 248.80181856762368 1.554865939099222
2.192959302957991 250.31986865720995 1.5469344739745656
2.1981868579114066 254.87546799468913 1.5651715610529287
2.2034144128648223 256.872493860531 1.5929263218107297
2.208641967818238 259.0824121952548 1.6144410823246986
2.213869522771654 256.29632712232376 1.603026020066799
2.2190970777250696 249.45376858117822 1.577997237570439
2.2243246326784853 242.26546250889936 1.5361713565912065
2.229552187631901 240.6291915573977 1.5237679464720684
2.234779742585317 251.66379476757845 1.5664879100210347
2.2400072975387326 257.67812661529473 1.6013308089695186
2.2452348524921484 258.4766012815696 1.6135882411084856
2.250462407445564 255.7555776502822 1.5958978445894652
2.25568996239898 244.61579796884632 1.5429135007496109
2.2609175173523957 239.92286450499904 1.5220737602786483
2.2661450723058114 237.23984090561788 1.50296555183454
2.271372627259227 234.93724827646722 1.4975186474916664
2.276600182212643 241.37590003828515 1.5384520584377719
2.2818277371660587 245.74415091522192 1.5620067623657
2.2870552921194744 249.46585783065885 1.5809737140563311
2.29228284707289 246.92758112388304 1.5533508788796588
2.297510402026306 245.45391305220505 1.5357261520791206
2.3027379569797217 244.63916894223584 1.511180001260844
2.3079655119331375 248.14000858640327 1.5302787885847497
2.3131930668865532 246.0234887834255 1.5366949332687927
2.318420621839969 244.1883454200607 1.5407157902192314
2.3236481767933848 235.63459432222555 1.4987905521851044
2.3288757317468005 232.59896152863604 1.4732919399284061
2.3341032867002163 230.06556197552888 1.4548674298009283
2.339330841653632 233.06497312048725 1.4695393408680995
2.344558396607048 238.04109928059788 1.502821890195216
2.3497859515604635 243.7079919561655 1.5246570705132454
2.3550135065138793 246.3512154199008 1.514801142872585
2.360241061467295 253.7327612355787 1.5303590420046327
2.365468616420711 248.14889071046485 1.4797932545241803
2.3706961713741266 246.72741231111922 1.464576847435007
2.3759237263275423 241.81199985364302 1.4461766434632475
2.381151281280958 233.5547612433478 1.4221813485636932
2.386378836234374 231.04459725680618 1.4279497378361161
2.3916063911877896 230.7948455567056 1.4468018745933098
2.3968339461412054 231.89447407016516 1.4622709973825223
2.402061501094621 232.30586339521471 1.4612936252439397
2.407289056048037 234.56372965957627 1.476788097880267
2.4125166110014526 234.4101734816915 1.4755214665783214
2.4177441659548684 235.64506344045645 1.479814988239389
2.422971720908284 237.40190862342942 1.4585598125447523
2.4281992758617 245.4706449849712 1.4743787771709482
2.4334268308151157 246.4068655595915 1.4601280443871603
2.4386543857685314 244.8906476906746 1.4349453533620116
2.443881940721947 241.60750937615083 1.4117449169889462
2.449109495675363 246.68270420894936 1.4237726818171106
2.4543370506287787 258.1085933862019 1.4442107228811205
2.4595646055821945 267.04880834619763 1.438842281010278
2.4647921605356102 286.95106110303567 1.4570229836204092
2.470019715489026 309.07676176276937 1.4418534142897157
2.4752472704424417 373.36516451312286 1.5347714258031513
2.4804748253958575 502.91741480364533 1.7341433106447208
2.4857023803492733 707.4101486012722 2.014907542593233
2.490929935302689 985.1431373336479 2.359493213760351
2.496157490256105 1330.5835688684394 2.7346397800496427
2.5013850452095205 1702.6840431261023 3.0924217608491786
2.5066126001629363 2031.7568181431845 3.379896609084639
2.511840155116352 2318.6819032680405 3.6049102164293956
2.517067710069768 2557.478045093189 3.764249722978212
2.5222952650231836 2819.3383451158356 3.938240230524433
2.5275228199765993 3226.212734966938 4.202575549774855
2.532750374930015 3731.7536803930448 4.503221056531556
2.537977929883431 4446.729844338055 4.9061840793068425
2.5432054848368466 5303.901304926122 5.371693917924692
2.5484330397902624 6116.1196495534205 5.769713903491616
2.553660594743678 6662.116890241369 6.0118715306057595
2.558888149697094 6879.264022903011 6.101284001607277
2.5641157046505096 6760.590991926096 6.052503638058088
2.5693432596039254 6404.933830002632 5.908348045972267
2.574570814557341 5874.886568625283 5.651252490867505
2.579798369510757 5365.5277211782295 5.39480962949041
2.5850259244641727 4926.751661777355 5.151522610816618
2.5902534794175884 4595.077759050271 4.974471085942396
2.595481034371004 4252.775107539231 4.776445151234887
2.60070858932442 3870.243004408892 4.559181422937802
2.6059361442778357 3362.2225008392934 4.249061688580245
2.6111636992312515 2798.6341126413595 3.8776569224241926
2.6163912541846672 2217.341708448634 3.4517961299533537
2.621618809138083 1651.5665248166665 2.973060594131507
2.6268463640914987 1188.3319033610999 2.5060986084686663
2.6320739190449145 839.271512906094 2.112000466704197
2.6373014739983303 617.7750748613472 1.8301998342715928
2.642529028951746 479.7461412023989 1.6505014178634811
2.6477565839051618 382.99945427882204 1.5053135055053315
2.6529841388585775 332.47560764271407 1.4302632012090004
2.6582116938119933 303.20916956078037 1.400044820309859
2.663439248765409 283.701186828781 1.3822375866715937
2.668666803718825 271.67324951931494 1.3734039954105013
2.6738943586722406 261.10559482697676 1.3522302446211234
2.6791219136256563 259.88752828188825 1.376872445623357
2.684349468579072 256.66220382984966 1.3853408021959845
2.689577023532488 256.9919621422334 1.410105353724063
2.6948045784859036 251.9466603960902 1.4064256407212294
2.7000321334393194 245.73286206894323 1.388699311653726
2.705259688392735 244.32719168210846 1.3964401668540716
2.710487243346151 248.51635769078476 1.4262354942826647
2.7157147982995666 249.85112002183905 1.441445830412559
2.7209423532529824 255.66155104552624 1.4786728287648288
2.726169908206398 252.91244178769955 1.4724735427497433
2.731397463159814 249.26497112065712 1.4719443350384562
2.7366250181132297 244.2459363796665 1.4729178214001832
2.7418525730666454 240.7900417405206 1.4700144464449645
2.747080128020061 244.107927269711 1.4942912804672717
2.752307682973477 242.13016255274516 1.4765296859180126
2.7575352379268927 239.50488470177777 1.4545758157218969
2.7627627928803085 232.32601246069316 1.4328365109091925
2.767990347833724 226.87696904223733 1.4214029589791528
2.77321790278714 224.36926331324239 1.4161412372069038
2.7784454577405557 228.6606351459004 1.432808845248028
2.7836730126939715 231.79292252042572 1.4329147225941519
2.7889005676473873 232.8655133833139 1.4268564911464727
2.794128122600803 235.76182593097064 1.434820832991018
2.7993556775542188 235.5231040034768 1.4298922917971644
2.8045832325076345 239.05848425721737 1.4510954933161468
2.8098107874610503 235.8796874685599 1.4409037999244587
2.815038342414466 237.80869969591302 1.4589225021786147
2.820265897367882 239.1472330698676 1.474550324138748
2.8254934523212976 241.10389809446016 1.479395969581019
2.8307210072747133 241.9505692034458 1.495605344692382
2.835948562228129 244.3273507147014 1.508049347662614
2.841176117181545 236.94132235659958 1.4803266158584323
2.8464036721349606 240.41543899767152 1.5026844280764444
2.8516312270883764 241.80323861804436 1.5045295397521623
2.856858782041792 239.21297524501074 1.4979698589549237
2.862086336995208 240.9445738475951 1.513849500794427
2.8673138919486236 235.61364987035626 1.4981263146386319
2.8725414469020394 235.6428769156891 1.5005447158932768
2.877769001855455 243.2460899916531 1.5141017828817604
2.882996556808871 240.13568805893408 1.4980614003720392
2.8882241117622867 238.75412883706267 1.488018495493118
2.8934516667157024 237.21076074494124 1.4772481832823625
2.898679221669118 238.12108594163232 1.492184304859806
2.903906776622534 241.2487344234018 1.499057560208665
2.9091343315759497 246.59335127714968 1.517878056291442
2.9143618865293655 242.476799200337 1.4923170985442074
2.919589441482781 235.1440406891678 1.4508354363398417
2.924816996436197 231.11493336061463 1.4345457569042706
2.9300445513896127 229.0087762076804 1.4292707826037423
2.9352721063430285 239.57408390036412 1.4790403432107302
2.9404996612964442 247.34252735492663 1.5155915376297704
2.94572721624986 253.8338965701432 1.541320636615698
2.9509547712032758 249.334114075232 1.5250712765958407
2.9561823261566915 241.72977104505122 1.4985874156573822
2.9614098811101073 236.63271964293992 1.464071272369388
2.966637436063523 235.26522583711053 1.4543071570195985
2.971864991016939 240.51923686268785 1.4759987951338234
2.9770925459703546 241.58344780028585 1.484879792315026
2.9823201009237703 238.91578947620607 1.4883728694037182
2.987547655877186 239.6888768768438 1.4921921890552678
2.992775210830602 236.65423577768453 1.465631001215299
2.9980027657840176 236.15379137968372 1.4532621300067894
3.0032303207374333 237.64430069022305 1.439747003090493
3.008457875690849 238.1398545286984 1.4329162621518567
3.013685430644265 239.52431469610087 1.4334048059570725
3.0189129855976806 242.10682060037485 1.4310547305839212
3.0241405405510964 238.31853961156594 1.4238232631068375
3.029368095504512 238.23456771725168 1.4229323756692558
3.034595650457928 238.59134997047184 1.4243816600292873
3.0398232054113437 238.67039978458035 1.4211675892639797
3.0450507603647594 233.55706267611797 1.387308820298816
3.050278315318175 232.6458313902319 1.3898802746922174
3.055505870271591 235.8301838087416 1.4038306492792039
3.0607334252250067 234.44023086273722 1.3976786078458197
3.0659609801784224 238.9582447191924 1.4078263887893308
3.071188535131838 234.79833356812844 1.3861928699049515
3.076416090085254 233.3661566068509 1.3753892742572669
3.0816436450386697 230.54838056076855 1.3560367554060868
3.0868711999920855 230.8241082653562 1.3556026616926846
3.0920987549455012 233.39063670845638 1.3592475656400649
3.097326309898917 234.88642861213572 1.337245907001626
3.1025538648523328 241.16406226075267 1.352156014323934
3.1077814198057485 243.47690253058457 1.3545116282430256
3.1130089747591643 241.86664504101245 1.339884112078163
3.11823652971258 240.1016933129589 1.330907609027996
3.123464084665996 237.3956353378346 1.3150503652891894
3.1286916396194115 236.88253994231468 1.3048070255204343
3.1339191945728273 246.79442700352982 1.3243224945463066
3.139146749526243 251.22987493690854 1.3161154881381574
3.144374304479659 257.9661497765183 1.3172517380282727
3.1496018594330746 257.0808697534882 1.30012747059929
3.1548294143864903 251.29770133259916 1.2799156892557924
3.160056969339906 251.22546910627534 1.2738270658886797
3.165284524293322 255.43599799137726 1.2775279125382708
3.1705120792467376 268.57186249245075 1.3055596975207329
3.1757396342001534 276.50496510544383 1.3124415034794419
3.180967189153569 286.19743539445244 1.3171779337508511
3.186194744106985 294.9362520377298 1.3213805853213079
3.1914222990604006 302.39385412046676 1.3151184829029552
3.1966498540138164 311.29959383938314 1.3093021119868888
3.201877408967232 320.45358395208467 1.3136543727262306
3.207104963920648 333.6688795320559 1.325913494206465
3.2123325188740637 343.16149667076934 1.332139199916911
3.2175600738274794 361.362683680391 1.3583375627461294
3.222787628780895 381.59558186136934 1.3930674309242133
3.228015183734311 403.01332544373554 1.4287984403333809
3.2332427386877267 430.2719711716697 1.4712455869884118
3.2384702936411425 464.2908292929881 1.519528700701274
3.2436978485945582 499.1239256537777 1.5673807568967408
3.248925403547974 537.9233975081203 1.62357693984108
3.2541529585013897 574.3647650284253 1.6728428890800917
3.2593805134548055 606.5995247093056 1.7157946162965723
3.2646080684082213 646.83950373569 1.7684964112857509
3.269835623361637 689.2720436793131 1.8241592666310809
3.275063178315053 736.5842238086761 1.8842039230068708
3.2802907332684685 791.3057663180739 1.9468307897689627
3.2855182882218843 849.9648032273936 2.0113818664539593
3.2907458431753 906.3032632591279 2.0747646651792295
3.295973398128716 969.3198294101425 2.1459234459535
3.3012009530821316 1028.5271404288346 2.212227371861087
3.3064285080355473 1064.3235557207202 2.2474367328119693
3.311656062988963 1089.0643431368403 2.270581748733804
3.316883617942379 1084.2361342294944 2.258851266107129
3.3221111728957946 1068.8032666326712 2.241682252131123
3.3273387278492104 1036.07314286598 2.204860246563704
3.332566282802626 982.7768934171104 2.143450372720857
3.337793837756042 920.5477323574117 2.072214990132232
3.3430213927094576 844.6578496568444 1.9814389007229705
3.3482489476628734 768.6950835915795 1.8888165301632944
3.353476502616289 697.392997452578 1.799375517827609
3.358704057569705 634.2292998610359 1.7150561087130578
3.3639316125231207 568.9836036459953 1.6197749642846178
3.3691591674765364 520.7980155480923 1.5536970939568726
3.374386722429952 478.68550679473196 1.4978005105530332
3.379614277383368 440.98916959901027 1.4461982099702624
3.3848418323367837 408.2429956763106 1.400453046708828
3.3900693872901995 381.969003957924 1.364726282406206
3.3952969422436152 354.3323644989002 1.3210696350126756
3.400524497197031 334.8409677044527 1.289275307520178
3.4057520521504467 315.84326414019745 1.2645439356387145
3.4109796071038625 300.8727114310688 1.2421781814255464
3.4162071620572783 290.107042887818 1.2338892092050078
3.421434717010694 283.5287523585152 1.238648190368941
3.4266622719641098 276.1053201345966 1.234850859839412
3.4318898269175255 271.79579867153103 1.2407927227444215
3.4371173818709413 266.79344765454863 1.2442619963842303
3.442344936824357 260.69496118199453 1.2329277892673112
3.447572491777773 261.76575276736537 1.2501769356322499
3.4528000467311886 253.41650415261972 1.2344559756618947
3.4580276016846043 250.91653240158035 1.236571137195103
3.46325515663802 246.61657837790906 1.2317941039878104
3.468482711591436 241.11264256171876 1.2129632057713362
3.4737102665448516 240.25444509667756 1.2126566520860331
3.4789378214982674 235.56385560121367 1.184960380207234
3.484165376451683 239.25959406607032 1.1992890359390378
3.489392931405099 245.57633220627258 1.2247480655375218
3.4946204863585146 249.1024091986448 1.2306896963698803
3.4998480413119304 256.75069337788875 1.2484594508872924
3.505075596265346 251.92613637870448 1.2186789677911884
3.510303151218762 255.44021914719752 1.218348145187481
3.5155307061721777 261.0834481624289 1.2195229902262967
3.5207582611255934 263.6364277919341 1.2285531248391846
3.525985816079009 272.4205580513616 1.2303015971169877
3.531213371032425 274.8054469111604 1.2105970581554544
3.5364409259858407 285.03629798390944 1.2134833519394386
3.5416684809392565 306.77434729380724 1.2387380877539265
3.546896035892672 333.819307210681 1.276231902355504
3.552123590846088 386.55452818901705 1.3559353319248848
3.5573511457995037 475.53431960555974 1.4848480687130594
3.5625787007529195 632.9198157712872 1.7038634305000726
3.5678062557063353 911.002693367443 2.042748504209589
3.573033810659751 1415.4120897007206 2.5455377141457274
3.5782613656131668 2312.944991557207 3.255832653541098
3.5834889205665825 3920.5449165063224 4.240225590593908
3.5887164755199983 6608.877193698241 5.504944105343924
3.593944030473414 10405.92991402291 6.854593099003928
3.59917158542683 14435.622278535071 8.030003270621874
3.6043991403802456 18030.77526790798 8.944066739452989
3.6096266953336613 20019.34074185033 9.425599134962463
3.614854250287077 19825.86588809034 9.384390749032624
3.620081805240493 17604.012670245684 8.836382504023742
3.6253093601939086 14124.824476294001 7.921540764818888
3.6305369151473244 10508.915337209859 6.824751707859271
3.63576447010074 7170.191691110159 5.626251145899735
3.640992025054156 4729.528626849987 4.553245704564923
3.6462195800075716 2987.103058575769 3.6084784448026843
3.6514471349609874 1904.7006760449442 2.8769980269146087
3.656674689914403 1245.8328765005658 2.3236098930459295
3.661902244867819 886.5965569740475 1.9589978415508762
3.6671297998212347 670.188870289798 1.6991997026750196
3.6723573547746504 553.2431534158247 1.5491499346386142
3.677584909728066 470.67493514178847 1.4308080233743816
3.682812464681482 421.61238801376237 1.3627780930179443
3.6880400196348977 385.2162733093894 1.311360871993268
3.6932675745883135 362.29873673801154 1.276385710930641
3.698495129541729 342.0627616218282 1.2492931607653264
3.703722684495145 329.0992690722358 1.227887367188107
3.7089502394485607 320.3980707883793 1.2145622462415908
3.7141777944019765 313.3529610704457 1.20825715165055
3.7194053493553922 308.9894587788439 1.2042352150851576
3.724632904308808 300.9489421897478 1.1895430438256793
3.7298604592622238 290.4909487172849 1.1726625662974597
3.7350880142156395 282.01011911375406 1.1537740289697995
3.7403155691690553 280.23601268363996 1.158652396160066
3.745543124122471 279.02945629935255 1.1730851497154473
3.750770679075887 277.22506584557385 1.1721593543621496
3.7559982340293026 273.07764885652875 1.1597886814048284
3.7612257889827183 272.7281555162104 1.1542640182710193
3.766453343936134 274.5682228905756 1.1514664791132667
3.77168089888955 279.2160999510445 1.1608586267247563
3.7769084538429656 275.6250654135659 1.1531104682336872
3.7821360087963813 270.44547173432574 1.1379302133959386
3.787363563749797 269.5106133602757 1.1366706741343873
3.792591118703213 272.49384327067037 1.1335576481993208
3.7978186736566286 278.78083971733656 1.1421024907062072
3.8030462286100444 285.4463685935688 1.1392850281996463
3.80827378356346 290.26824024394625 1.1322140083706287
3.813501338516876 297.13716045920717 1.139768819200863
3.8187288934702917 307.2434040754046 1.1606117648001986
3.8239564484237074 310.94961390032586 1.1661628523391672
3.829184003377123 311.48415295155877 1.1659232802106168
3.834411558330539 310.2147454620955 1.1633933700825645
3.8396391132839547 305.1757173380735 1.1505494080077487
3.8448666682373704 306.92723757389035 1.1583901170184105
3.850094223190786 305.8227310573235 1.1656707005508544
3.855321778144202 304.6561563319167 1.1696784279870678
3.8605493330976177 295.2840692648846 1.1552100712423994
3.8657768880510335 288.9170892829607 1.1404398398235425
3.8710044430044492 282.37478364951636 1.1265125659028743
3.876231997957865 279.7749173012351 1.12305356209778
3.8814595529112808 279.51245530028206 1.127721431178033
3.8866871078646965 279.62723188277965 1.1329547056465266
3.8919146628181123 276.33441351056086 1.1222085963977504
3.897142217771528 276.1755057418936 1.112664150238067
3.902369772724944 276.1521168066644 1.1126350673506664
3.9075973276783595 274.6662906790612 1.104799837152709
3.9128248826317753 280.46470806951356 1.1211315479071553
3.918052437585191 281.87224971574824 1.125494868050008
3.923279992538607 288.9615538272665 1.137815777752319
3.9285075474920226 295.34768363342283 1.139528888804327
3.9337351024454383 296.9574364322435 1.13635913544173
3.938962657398854 298.5376773058118 1.1389075291920003
3.94419021235227 298.51474444265995 1.1307735048887027
3.9494177673056856 305.3872274520856 1.1420534422869006
3.9546453222591014 311.1245016357482 1.1439960177999708
3.959872877212517 322.794389450726 1.1592488545085868
3.965100432165933 335.6127700190528 1.18348724578539
3.9703279871193486 347.0720697794642 1.1959095675407325
3.9755555420727644 360.51282887915505 1.2098806080430025
3.98078309702618 371.2385593805401 1.2196614840096698
3.986010651979596 382.6831748886264 1.2307218267672375
3.9912382069330117 397.8318895482112 1.2509157639300792
3.9964657618864274 413.09277330183835 1.2705645501682334
4.001693316839844 432.1629704827179 1.2996243541828216
4.00692087179326 457.9712784591279 1.3335670692392798
4.012148426746676 478.84547861480394 1.367586223771407
4.017375981700092 501.1621036135645 1.4148695717858806
4.0226035366535084 531.6942948856614 1.464140214570537
4.027831091606925 568.8506412938476 1.5214100425290509
4.033058646560341 616.8766546762376 1.5860904175131827
4.038286201513757 670.3032609776703 1.6512998304818016
4.043513756467173 737.7618040105808 1.738595329652939
4.0487413114205895 805.7208435221585 1.818437499268514
4.053968866374006 879.183877769404 1.9007403703800576
4.059196421327422 949.7974394521392 1.9769309661419168
4.064423976280838 1023.4554061128614 2.0502284633645034
4.069651531234254 1113.6890483528318 2.134268240948096
4.0748790861876705 1217.476879164353 2.2344267045563306
4.080106641141087 1346.6864975874698 2.3548326147697725
4.085334196094503 1481.8658412007571 2.4699255653223298
4.090561751047919 1629.619746932648 2.5901101409093603
4.095789306001335 1802.4341493066438 2.722400760150623
4.1010168609547515 2015.581596289788 2.8875501185892203
4.106244415908168 2236.028069269937 3.0478928052205996
4.111471970861584 2483.7927409995027 3.2110901637808604
4.116699525815 2737.744957625567 3.3651338475760912
4.121927080768416 2988.92071873556 3.468474331151686
4.1271546357218325 3259.201294117549 3.579987754097466
4.132382190675249 3551.401642845619 3.716230527953986
4.137609745628665 3876.340334093952 3.869709722144511
4.142837300582081 4211.615699617745 4.025928457896873
4.148064855535497 4535.035382867778 4.182316073680135
4.1532924104889135 4830.9154912628555 4.310503344777659
4.15851996544233 5126.864528626353 4.432934459756023
4.163747520395746 5368.1432466009865 4.525041385251478
4.168975075349162 5609.347119964532 4.620199506446668
4.174202630302578 5824.273305075771 4.6984946098319575
4.1794301852559945 5963.575208587869 4.749871047350908
4.184657740209411 6043.618723138542 4.7673818818780305
4.189885295162827 6079.838800632318 4.780907799748665
4.195112850116243 6058.587262489896 4.780813329883023
4.200340405069659 5944.405941482822 4.732092792902543
4.2055679600230755 5725.006376906776 4.635302661949269
4.210795514976492 5448.149857040919 4.517426498578243
4.216023069929908 5131.947263325573 4.3843866267317235
4.221250624883324 4721.003100419632 4.196312255017975
4.22647817983674 4311.459825333292 4.005252158472728
4.2317057347901565 3889.719271934007 3.79518524596348
4.236933289743573 3482.411228219713 3.5836433420765146
4.242160844696989 3104.868178293423 3.3742077210422563
4.247388399650405 2771.3793408419583 3.187175850560358
4.252615954603821 2463.6887550890347 3.007715301613341
4.257843509557238 2221.078181611817 2.8642125878216342
4.263071064510654 1974.7000210486488 2.6955629793909477
4.26829861946407 1747.9306128088474 2.5283904031335056
4.273526174417486 1557.4558993094306 2.3803615490585783
4.278753729370902 1395.6200649618236 2.2529652743101045
4.283981284324319 1251.3288053013564 2.132351360885716
4.289208839277735 1128.1343993985818 2.0228023945903746
4.294436394231151 1016.5485581377711 1.9189694214734436
4.299663949184567 925.06018307764 1.8329972265299561
4.304891504137983 841.3169936414081 1.7458187156806886
4.3101190590914 770.2684231020354 1.6667082829560844
4.315346614044816 703.1805568760943 1.5898244422682033
4.320574168998232 647.9678707771968 1.5256490223933632
4.325801723951648 600.8363093327779 1.4710692781085284
4.331029278905064 553.0408571089288 1.4120865687970992
4.336256833858481 516.8507327293714 1.3655133933807504
4.341484388811897 487.45595328810066 1.3259510471937646
4.346711943765313 462.76193558468964 1.2912842515971998
4.351939498718729 438.52989005626705 1.2591613577719198
4.357167053672145 416.0372801579009 1.2270154336608903
4.362394608625562 400.98525404338363 1.2118812654327793
4.367622163578978 388.3201788309407 1.1920199441249972
4.372849718532394 373.58605392000476 1.1718619091564315
4.37807727348581 361.3951273698838 1.1530656507076584
4.383304828439226 346.79916193221493 1.1370890027496452
4.388532383392643 335.70975709006507 1.1256455684709168
4.393759938346059 326.1390582852148 1.117254944148915
4.398987493299475 312.5020126530133 1.092423579338704
4.404215048252891 296.90870415784207 1.0621117294009637
4.409442603206307 285.51402251169907 1.046211696933191
4.414670158159724 269.75875239811535 1.0197370284953549
4.41989771311314 265.12587410253013 1.0226917248810024
4.425125268066556 258.3014872608477 1.019406657840286
4.430352823019972 250.2830118298966 1.0086768831858544
4.435580377973388 248.01755104595375 1.0111105232186255
4.440807932926805 240.5685093391808 0.9979088475495681
4.446035487880221 233.64292890569112 0.9851384823543442
4.451263042833637 226.9314603980252 0.9739723844861532
4.456490597787053 225.8013438963513 0.9730888779486475
4.4617181527404695 222.38818560617437 0.9728344426419321
4.466945707693886 221.30545810498197 0.9782685475449324
4.472173262647302 214.3731048534147 0.9671043048535002
4.477400817600718 212.34650079806337 0.971760255588609
4.482628372554134 211.00746017818562 0.9731329624775592
4.4878559275075505 210.29114935332402 0.9751647272866598
4.493083482460967 210.49890633120518 0.9801280878208967
4.498311037414383 207.87882856790384 0.977825261478687
4.503538592367799 205.5822913603743 0.9723693052578144
4.508766147321215 201.9905708439368 0.9649329105629936
4.5139937022746315 198.82873565143072 0.9558494275858622
4.519221257228048 196.09979097127788 0.9543551762838544
4.524448812181464 193.27303814376842 0.9474564913746029
4.52967636713488 190.72645123137534 0.9511085757483374
4.534903922088296 191.15775384636962 0.9659336301597784
4.5401314770417125 194.63005792648414 0.9706536451714695
4.545359031995129 197.8237296551894 0.9852677684047403
4.550586586948545 199.8228442975819 0.9858539160084165
4.555814141901961 193.3711723407831 0.9691040973514295
4.561041696855377 189.11020177298877 0.9635321025894766
4.5662692518087935 190.03685401766435 0.9600976813054547
4.57149680676221 192.7557949780314 0.9631990051635188
4.576724361715626 192.168885051497 0.9586935839789099
4.581951916669042 192.6027775522778 0.9619901163783485
4.587179471622458 188.1861811012855 0.9492316879316204
4.5924070265758745 188.98143523343492 0.9524828295889431
4.597634581529291 187.764033356832 0.9493072706997432
4.602862136482707 186.15908995961996 0.9540937685087796
4.608089691436123 187.77964992619079 0.9736544530741073
4.613317246389539 186.29857519053036 0.9812032932055066
4.6185448013429555 191.89232363744503 1.011509281983722
4.623772356296372 193.19458269303527 1.0144520389546807
4.628999911249788 196.3352921672153 1.0291041637434752
4.634227466203204 189.30356671035707 1.0086881773963088
4.63945502115662 186.56160936696924 0.9959790356357079
4.6446825761100365 186.05200752128886 0.996822045282196
4.649910131063453 184.74646020628705 0.9899423183076153
4.655137686016869 186.3291844509439 0.9933643169751127
4.660365240970285 184.12129658279622 0.9777415052852281
4.665592795923701 180.59209072577013 0.9682927405945239
4.6708203508771176 179.16732185043745 0.9612472062193695
4.676047905830534 177.2991028937029 0.9575567118780438
4.68127546078395 177.04959166483502 0.9543210175947107
4.686503015737366 179.36798517810655 0.9652931772906297
4.691730570690782 180.58110740181203 0.9787026209632009
4.696958125644199 178.5286790381823 0.9732893264241159
4.702185680597615 183.61730292834002 0.9927970893822854
4.707413235551031 184.1444806238337 0.9908206992561654
4.712640790504447 184.1008359193449 0.9834318365562871
4.717868345457863 186.60127685679726 0.9968309672205624
4.72309590041128 181.6966065185085 0.9804754136072183
4.728323455364696 177.5562846717743 0.9729730174695947
4.733551010318112 176.45393139601256 0.9729584939836243
4.738778565271528 175.77625291717743 0.9632434781720962
4.744006120224944 176.18976296532918 0.9568714438685392
4.749233675178361 174.709014185092 0.9467385287458994
4.754461230131777 176.10889992246362 0.9523908116958638
4.759688785085193 173.5025261375072 0.9481282154310545
4.764916340038609 170.37183553001356 0.9369868729848574
4.770143894992025 170.6004277869266 0.9400832592609393
4.775371449945442 175.0550684896083 0.9437645911204994
4.780599004898858 178.88629942272934 0.9479705945841652
4.785826559852274 179.9244049494491 0.951973874356662
4.79105411480569 179.22877775877978 0.9524992091300579
4.796281669759106 176.74130413282134 0.9526755364496752
4.801509224712523 179.33552350172337 0.9705787161392678
4.806736779665939 178.37128366119924 0.9786205591447453
4.811964334619355 176.735094028852 0.9695848967720382
4.817191889572771 177.9521749184082 0.9762801885004428
4.822419444526187 177.55521326420177 0.9768148127540179
4.827646999479604 179.4023015155915 0.9732978200719741
4.83287455443302 173.20932112186676 0.9523191440990221
4.838102109386436 172.23720104207396 0.9463690516577211
4.843329664339852 170.43367730977928 0.939281045698398
4.848557219293268 171.35618860256128 0.9389667007036312
4.853784774246685 173.5705613752284 0.947182291682717
4.859012329200101 173.64378296113313 0.9423570631233805
4.864239884153517 173.47294174632262 0.9299094248570275
4.869467439106933 172.11161223682507 0.9275796083413528
4.8746949940603495 168.84981908230753 0.9241931744444405
4.879922549013766 168.8189865411988 0.9396631770850541
4.885150103967182 171.4675522416973 0.9540152050540368
4.890377658920598 171.01919430802627 0.946112802936733
4.895605213874014 171.7300583852669 0.9317158487168079
4.9008327688274305 173.06766273691932 0.9332510443779725
4.906060323780847 173.06663879980522 0.9309527129347309
4.911287878734263 175.2512411996203 0.9353787969761569
4.916515433687679 174.67318380567212 0.9302036114959202
4.921742988641095 174.9671103371829 0.9188346964157106
4.9269705435945115 180.38475082115335 0.9366362921647985
4.932198098547928 182.81379486179756 0.9448904382384304
4.937425653501344 180.6072750886649 0.9420637435600021
4.94265320845476 176.24929275101022 0.9386243251365244
4.947880763408176 173.44950358581457 0.9227650546134952
4.9531083183615925 174.1464540083322 0.9283578409591444
4.958335873315009 175.5448502180741 0.933982758127899
4.963563428268425 175.37544269317502 0.9300032635845786
4.968790983221841 171.29868696650297 0.9215755209426791
4.974018538175257 168.4487908642219 0.9046617558581611
4.9792460931286735 172.40905882999434 0.9157643078545236
4.98447364808209 170.75962562541923 0.9045279433935778
4.989701203035506 173.92548811530654 0.8989963950031333
4.994928757988922 175.97805988846528 0.8926481688555975
5.000156312942338 177.32841004888718 0.877594521369931
5.0053838678957545 180.20818967714519 0.8657328753008314
5.010611422849171 185.9425848563626 0.8646827285250286
5.015838977802587 191.7015719191248 0.8693664433236014
5.021066532756003 202.83840942705052 0.8891055598172766
5.026294087709419 210.80082315151134 0.9001077309623984
5.0315216426628355 215.18986416616985 0.9043578525462125
5.036749197616252 220.44702083819428 0.9156200546603297
5.041976752569668 226.02004262914363 0.926339847931509
5.047204307523084 226.8708898991707 0.9253318011066319
5.0524318624765 230.1317825876904 0.9253139600680894
5.0576594174299165 239.49663727906716 0.9346255369021929
5.062886972383333 245.9763620389282 0.9339944883878168
5.068114527336749 256.8703941286273 0.944973298275374
5.073342082290165 267.9959855483616 0.9549540036882338
5.078569637243581 279.45061819821655 0.9591544990598192
5.0837971921969975 296.74484014432517 0.976548823677054
5.089024747150414 311.2702757681439 0.9909282590356614
5.09425230210383 332.4190803576077 1.018335467032283
5.099479857057246 366.7496287212886 1.0644388105875735
5.104707412010662 396.58057569039954 1.1000742200530649
5.109934966964079 427.553643878112 1.1377059827962783
5.115162521917495 441.65895858077903 1.1526710174190402
5.120390076870911 448.89571596770185 1.162016678457039
5.125617631824327 445.0262503773315 1.1532030997091856
5.130845186777743 434.13032568974916 1.1404438232444096
5.13607274173116 415.4341719918105 1.1188456755964282
5.141300296684576 388.6146385003772 1.089492598448205
5.146527851637992 359.39023001544956 1.059099263969202
5.151755406591408 328.2044291374551 1.0237379005628686
5.156982961544824 299.4310530579742 0.997394697217949
5.162210516498241 276.84489899219784 0.9754648488367446
5.167438071451657 252.39842804492244 0.9444086339879522
5.172665626405073 232.7547758776808 0.920038002251885
5.177893181358489 222.20020443818052 0.9044432615477042
5.183120736311905 214.60649869820983 0.8992711698184582
5.188348291265322 208.34995611758265 0.8970323111279781
5.193575846218738 205.44067786936517 0.9037388576583172
5.198803401172154 198.8738551306862 0.8945275467031998
5.20403095612557 191.60371061403134 0.8833651606308366
5.209258511078986 188.96085995924435 0.8816956991314916
5.214486066032403 184.56076385756265 0.8784018541299613
5.219713620985819 187.39519321540894 0.8975457410055735
5.224941175939235 186.75768554261788 0.8962707261049881
5.230168730892651 186.4985389253034 0.8980101381124973
5.235396285846067 183.05378388086422 0.8894367743403869
5.240623840799484 181.0859123547362 0.8833404231604507
5.2458513957529 176.124929782712 0.8744997232868461
5.251078950706316 176.08120752897136 0.8830418111103563
5.256306505659732 177.77095735132485 0.8873838386379057
5.261534060613148 177.17765673197886 0.88565872139734
5.266761615566565 176.88836781907233 0.8874323013790189
5.271989170519981 169.77278120615767 0.8654486230446571
5.277216725473397 170.18967007547366 0.8716942431622787
5.282444280426813 172.26931806002443 0.8814089862237392
5.2876718353802294 174.3461789362999 0.8819200320945566
5.292899390333646 173.90885825805424 0.8849653991115743
5.298126945287062 169.07370267766137 0.872733619001882
5.303354500240478 168.00693046414264 0.8764032132627078
5.308582055193894 170.33134714706986 0.884125269449647
5.3138096101473105 171.05255361394316 0.8827254997508638
5.319037165100727 176.3650213444503 0.8896126104032621
5.324264720054143 174.39958023470226 0.8846523181429566
5.329492275007559 172.9234710683759 0.8885071623361909
5.334719829960975 170.56053613203733 0.8835990655517567
5.3399473849143915 170.1691498265552 0.8831113780358463
5.345174939867808 173.4318956408504 0.892453505376421
5.350402494821224 176.70774755916162 0.9039818854003571
5.35563004977464 177.48953406156835 0.9107236824740889
5.360857604728056 173.441059121248 0.8960229817454018
5.3660851596814725 171.10150758586724 0.8815486840249499
5.371312714634889 171.1010577139704 0.8670953950903388
5.376540269588305 172.96497329869396 0.8659117846546166
5.381767824541721 175.71872592876105 0.8712053203130127
5.386995379495137 178.01605821039462 0.8785829970931377
5.3922229344485535 174.4557106602527 0.8661198968405284
5.39745048940197 172.18885443379756 0.8569227345939923
5.402678044355386 172.94988885801266 0.8526144334545369
5.407905599308802 177.7242952753475 0.8591344781339374
5.413133154262218 183.04690482903217 0.8661335782526994
5.4183607092156345 186.37476275572945 0.8616282199588935
5.423588264169051 189.13673970626294 0.8562747329534451
5.428815819122467 187.81169411788673 0.8421499422891802
5.434043374075883 187.87561459296276 0.8335286283993057
5.439270929029299 189.3983577966675 0.8321431744339753
5.4444984839827155 192.42814898424314 0.8328520589571613
5.449726038936132 192.76746802999207 0.83136088142338
5.454953593889548 193.65902684571336 0.8332969995035502
5.460181148842964 196.81741207696945 0.8433773697538143
5.46540870379638 197.89254608995972 0.8548341594568826
5.4706362587497965 199.41956464375704 0.8633030398460211
5.475863813703213 195.73317084489776 0.8693449460000319
5.481091368656629 194.4219917706303 0.8717781836699089
5.486318923610045 189.0028454373497 0.866486282113374
5.491546478563461 186.70828445089785 0.8655002404000575
5.4967740335168775 186.1516089185348 0.8636488772506928
5.502001588470294 185.8789423753971 0.8643488696178347
5.50722914342371 182.40736073710204 0.855120511363236
5.512456698377126 182.39313715703256 0.8558868848889569
5.517684253330542 179.07273137047054 0.8515884473666836
5.522911808283959 177.4715493010159 0.8470686091125692
5.528139363237375 179.93178263278708 0.8576462095606465
5.533366918190791 178.3249777904749 0.8533178832980992
5.538594473144207 178.00783955285692 0.8578203494876425
5.543822028097623 177.36585107633974 0.8501569473828753
5.54904958305104 177.47503122907082 0.8459322296409881
5.554277138004456 177.99590633927195 0.847384433016409
5.559504692957872 178.94102702589777 0.8461816820771065
5.564732247911288 179.29990463936286 0.8500818992261835
5.569959802864704 180.06211209598428 0.8513599138299854
5.575187357818121 177.5977882789886 0.8332482447335449
5.580414912771537 177.7617782548743 0.8224805936246381
5.585642467724953 176.6328682415621 0.8124941908482586
5.590870022678369 178.4106072886304 0.810585390757536
5.596097577631785 179.97109877400973 0.8168072705018466
5.601325132585202 185.09044764318867 0.8270855497299254
5.606552687538618 191.35283507965022 0.830527021188069
5.611780242492034 197.90727033376507 0.8297352113264352
5.61700779744545 203.86265432186195 0.8272352492044103
5.622235352398866 216.2159681063689 0.8320614031635035
5.627462907352283 241.3024950526668 0.8561591143722052
5.632690462305699 291.8269293314474 0.9214295291680851
5.637918017259115 361.4454680033364 1.003478264031342
5.643145572212531 453.3217583336483 1.1091987849354157
5.648373127165947 554.6653290760163 1.2170778394924116
5.653600682119364 656.6043356008856 1.3197153743969996
5.65882823707278 746.6031672470073 1.403819275234164
5.664055792026196 807.8682842414523 1.4592500457684223
5.669283346979612 842.4786252724844 1.488983765336211
5.674510901933028 853.3710619226997 1.4959354590751295
5.679738456886445 848.4175071264565 1.4910679200862982
5.684966011839861 835.9655577345119 1.4792711517550383
5.690193566793277 824.5148934232895 1.4693084549075337
5.695421121746693 817.2236496041388 1.4634924389066446
5.700648676700109 807.674261676413 1.454225977383184
5.705876231653526 801.9618920872192 1.4492493990822346
5.711103786606942 794.1922818170771 1.4411614940993693
5.716331341560358 789.5183836145208 1.436440003152547
5.721558896513774 790.4927874666704 1.4365166780013312
5.7267864514671905 794.994822820371 1.4411751139151623
5.732014006420607 804.9722526408688 1.450539310924586
5.737241561374023 821.716607391954 1.4664121651498323
5.742469116327439 849.871504691296 1.4904652642913836
5.747696671280855 893.981728950206 1.5274784261565602
5.7529242262342715 950.8201132715345 1.5714138130640054
5.758151781187688 1017.861640115695 1.6242087245697137
5.763379336141104 1088.2380161946319 1.6788111869904996
5.76860689109452 1148.6800643602623 1.7226816159378837
5.773834446047936 1201.5584644038174 1.7597892510778237
5.7790620010013525 1226.3827707854375 1.7772689731102256
5.784289555954769 1215.2044391681675 1.7704036051547585
5.789517110908185 1164.0543759577997 1.7312246582135855
5.794744665861601 1063.2359808913188 1.6530834913318182
5.799972220815017 936.2915690851967 1.5498870111500689
5.8051997757684335 797.9059979010101 1.4326662095928435
5.81042733072185 658.0807107748494 1.30572436420086
5.815654885675266 538.0262265317775 1.1867826590951596
5.820882440628682 435.35995851836833 1.0752655881159234
5.826109995582098 363.68570427710455 0.9949527684384143
5.8313375505355145 315.22865698168556 0.939730769090099
5.836565105488931 278.7184565540356 0.899042568312444
5.841792660442347 251.63471430331126 0.8658555639843577
5.847020215395763 234.69609503730103 0.8423325949434869
5.852247770349179 223.83987035053445 0.8266461173550864
5.8574753253025955 218.00554059404786 0.819772925201991
5.862702880256012 215.91219930139022 0.8203221668721437
5.867930435209428 215.01638838107635 0.8198878315462348
5.873157990162844 216.9506797874633 0.8218786463311643
5.87838554511626 218.56002505159464 0.8225782790061406
5.8836131000696765 217.67386168841801 0.8185105947172798
5.888840655023093 215.00390182201596 0.816380843955355
5.894068209976509 213.55303649464275 0.8150587027667592
5.899295764929925 213.17317154225594 0.8106682793479082
5.904523319883341 211.26729388205507 0.8007635758054993
5.9097508748367575 213.69683992865603 0.8038716487621353
5.914978429790174 213.43274010521387 0.8050837401708754
5.92020598474359 217.3963070302992 0.808674816597962
5.925433539697006 223.24246177973743 0.8194797150192555
5.930661094650422 228.10241541295895 0.823108040865511
5.9358886496038386 231.00116813136148 0.8262609424633514
5.941116204557255 234.86979387505747 0.8274481335947786
5.946343759510671 241.0831888225638 0.8316678153118849
5.951571314464087 243.14231192143492 0.8360543589493914
5.956798869417503 250.23599589065367 0.8463639448798093
5.96202642437092 258.6401585868686 0.8630542561259447
5.967253979324336 267.09653031537704 0.8790442122842077
5.972481534277752 283.97982236473456 0.9008130274151683
5.977709089231168 299.7164868129388 0.9223257386089998
5.982936644184584 313.1629626961557 0.9380945289137711
5.988164199138001 334.5224908454336 0.9656518628451415
5.993391754091417 356.4169746931774 0.9944572754254077
5.998619309044833 385.68129743466756 1.0322609142788803
6.003846863998249 429.49683544263394 1.089182458778444
6.009074418951665 475.8228786505883 1.1472086153656162
6.014301973905082 532.6878924488368 1.2163971364369819
6.019529528858498 607.4493819166659 1.298808073479923
6.024757083811914 697.6307385393064 1.392191262568914
6.02998463876533 803.3324626878681 1.4925446426742572
6.035212193718746 944.6984758712864 1.6192306136379484
6.040439748672163 1106.2818990276805 1.7548142501887642
6.045667303625579 1289.1182239559853 1.8964698261042037
6.050894858578995 1496.7663039352292 2.0467334790631355
6.056122413532411 1677.900144850679 2.169308011847083
6.061349968485827 1825.0522874716546 2.263478976978153
6.066577523439244 1928.584529196366 2.3273153009885275
6.07180507839266 1960.3654480447897 2.347821843902244
6.077032633346076 1938.6308738205826 2.337902600668153
6.082260188299492 1860.3470684553336 2.2943410288265103
6.087487743252908 1740.6856425211577 2.220794854552642
6.092715298206325 1597.3107494318122 2.1267732366028427
6.097942853159741 1453.9729240135155 2.0306554170003195
6.103170408113157 1324.4173651003632 1.9410879139674118
6.108397963066573 1205.064408725222 1.8537147083080996
6.113625518019989 1093.6231642184027 1.7672932382531854
6.118853072973406 997.7794394502955 1.6896359437829909
6.124080627926822 912.9115227636679 1.6173730700102813
6.129308182880238 832.8612094716927 1.5472765517123606
6.134535737833654 760.0672056517799 1.4810302384947827
6.1397632927870704 690.0493719882406 1.411833548949545
6.144990847740487 626.890077872153 1.34820636097873
6.150218402693903 571.8594444556984 1.2935935846227309
6.155445957647319 515.8819536153245 1.2307644022832969
6.160673512600735 467.08862580076715 1.1746230401482667
6.1659010675541515 428.8978230930912 1.1305067557700332
6.171128622507568 400.8309135687456 1.0984679828808082
6.176356177460984 374.05125598095304 1.0661001976355358
6.1815837324144 350.4152930982079 1.0371894518849063
6.186811287367816 324.83290217400327 1.0056778886661721
6.1920388423212325 305.3936906251802 0.9773632798865166
6.197266397274649 295.50673783824305 0.9645420710896927
6.202493952228065 290.76433391607384 0.9589610571851961
6.207721507181481 284.6323968993224 0.9420239287097938
6.212949062134897 275.60982671291464 0.9236545886071019
6.2181766170883135 262.00756338930626 0.9014630819374733
6.22340417204173 251.00001161776257 0.8825863301514949
6.228631726995146 246.13363242435562 0.8787747546476542
6.233859281948562 243.99293888632485 0.8767736985314918
6.239086836901978 243.7080572969094 0.8762108273495609
6.2443143918553945 239.64284303508597 0.8716422282459495
6.249541946808811 236.89242384378193 0.8694977981727191
6.254769501762227 238.62284444010183 0.8739500071453311
6.259997056715643 238.88814714753775 0.871411056139598
6.265224611669059 233.2122379155758 0.8576044874866172
6.2704521666224755 226.48551397853814 0.8426903205568981
6.275679721575892 222.44919328201505 0.8355236213735416
6.280907276529308 219.95348508178103 0.8352943823624366
6.286134831482724 219.95606133408108 0.8399527840286466
6.29136238643614 218.42591033224306 0.83922177926048
6.2965899413895565 215.72169183958607 0.8282124128740161
6.301817496342973 216.37664905502487 0.8264608851136928
6.307045051296389 219.24513816818344 0.8282415430942914
6.312272606249805 218.69169545873592 0.8255893530451502
6.317500161203221 220.66964250503875 0.8324253738552844
6.3227277161566375 217.80219712494977 0.8292897025984789
6.327955271110054 211.752174214637 0.8172894674510472
6.33318282606347 209.62302299290636 0.8125155776019873
6.338410381016886 208.58464531606734 0.8168012181675638
6.343637935970302 213.22256061519386 0.823395635080676
6.3488654909237185 218.08182038476957 0.8326276901982427
6.354093045877135 219.99163949891383 0.8366264162932845
6.359320600830551 222.1291590186272 0.8334228018412091
6.364548155783967 221.9995345901678 0.8302367052827675
6.369775710737383 221.94365019580354 0.8271363037724605
6.3750032656908 219.8085077117768 0.822114033372799
6.380230820644216 217.74711799722573 0.8194705045858289
6.385458375597632 219.04609823811026 0.8236854642374771
6.390685930551048 218.25022402760848 0.8235644780502855
6.395913485504464 219.1487305163834 0.8278154959307424
6.401141040457881 214.95965643141213 0.8198166721194527
6.406368595411297 210.35196130676914 0.811323360208306
6.411596150364713 211.26463470327997 0.8102595644501801
6.416823705318129 215.37931001683722 0.8148690649323478
6.422051260271545 217.12689181558548 0.8196321863244721
6.427278815224962 215.7465915664817 0.8139651315789764
6.432506370178378 213.3177846784033 0.8075346426889279
6.437733925131794 211.67677249856453 0.8034754231562171
6.44296148008521 213.93389733885755 0.800047520852345
6.448189035038626 218.64767445519485 0.805844693482695
6.453416589992043 221.86014026613495 0.8078789109998259
6.458644144945459 223.40252106163703 0.807122630094298
6.463871699898875 222.81357878688485 0.8044612710371056
6.469099254852291 222.2656876260544 0.8030072373011791
6.474326809805707 227.17838271514583 0.810163172592596
6.479554364759124 232.07750025166837 0.8125460866592639
6.48478191971254 233.31221569718898 0.8114324886165923
6.490009474665956 235.34647768979616 0.8122246201356539
6.495237029619372 240.3438891669126 0.8206566001850261
6.500464584572788 249.79424350490257 0.8329309902427414
6.505692139526205 258.57705483434376 0.8424109381815408
6.510919694479621 266.6818070239221 0.8477490311133564
6.516147249433037 273.3678991002027 0.8541791803128056
6.521374804386453 284.8476648505056 0.8680988001555724
6.526602359339869 301.3187370990408 0.8858360410851335
6.531829914293286 325.6123429554152 0.9122401721318654
6.537057469246702 353.5339187419915 0.9418481475366848
6.542285024200118 388.4367649356898 0.9809854381801935
6.547512579153534 425.24651753530196 1.021840406529002
6.55274013410695 461.4732319180526 1.0621002739108498
6.557967689060367 499.07919391055356 1.1033126556636468
6.563195244013783 530.2123535254174 1.1369301219093055
6.568422798967199 548.0619077599226 1.1549898048197405
6.573650353920615 550.3884570127933 1.1545315719741014
6.5788779088740315 546.9694289541573 1.1503398776623592
6.584105463827448 533.4644952748389 1.1368158163162907
6.589333018780864 506.6520399659788 1.1080830580638956
6.59456057373428 476.9635996504025 1.0736851082315821
6.599788128687696 445.86196576754776 1.0381598972797668
6.6050156836411125 418.90606050558216 1.006475853475115
6.610243238594529 396.61712000485835 0.9825500518216442
6.615470793547945 371.7550779524801 0.9548006034170226
6.620698348501361 352.5791108871429 0.9331758877126324
6.625925903454777 335.9631200474446 0.9130171908284808
6.6311534584081935 322.04251750408355 0.8977389013182784
6.63638101336161 315.4864063402243 0.8952937058972562
6.641608568315026 305.0584113081389 0.8830111608177572
6.646836123268442 297.52267426761165 0.8748925903056258
6.652063678221858 287.8224761024023 0.8605308569675933
6.6572912331752745 277.16330132103514 0.8477515645163985
6.662518788128691 267.21758716090636 0.8355288968834129
6.667746343082107 257.69123930372683 0.824003499401907
6.672973898035523 255.2500921541731 0.8231794990045699
6.678201452988939 249.27161188389104 0.8134060345604794
6.6834290079423555 243.65749701155363 0.8043200929848201
6.688656562895772 242.99012385273187 0.8048282409736959
6.693884117849188 241.05184217797066 0.803728666585155
6.699111672802604 243.17730858667846 0.81147084132457
6.70433922775602 241.68819425736427 0.808518981912204
6.7095667827094365 242.86755527489268 0.8139514359927462
6.714794337662853 241.98087699806672 0.8116039717723673
6.720021892616269 242.17513431069435 0.8105242779958217
6.725249447569685 238.37471877260313 0.8027556281071063
6.730477002523101 235.92545960709626 0.792384155822885
6.7357045574765175 235.99716398352382 0.7925758605867526
6.740932112429934 236.28230284253382 0.7943879744608695
6.74615966738335 238.63117291366157 0.7983659183270834
6.751387222336766 237.7788779482644 0.8000447288330772
6.756614777290182 238.893905167638 0.8030732606208677
6.7618423322435985 238.97033277482112 0.8019387789570309
6.767069887197015 241.01330685055208 0.8019731729339108
6.772297442150431 240.0139388919383 0.7992487924478909
6.777524997103847 241.1229992313047 0.8004827189286496
6.782752552057263 242.46815123367008 0.803047817464231
6.7879801070106796 241.6617600028074 0.8025336609620696
6.793207661964096 239.87650634195285 0.8000849917476739
6.798435216917512 238.01876118161485 0.7982672875446999
6.803662771870928 235.29341157140828 0.7901408170317666
6.808890326824344 237.80578621216478 0.7926439248984762
6.814117881777761 241.76797944280497 0.7962531384295118
6.819345436731177 241.908581473355 0.7961707178720011
6.824572991684593 241.83890732537168 0.7968783707998388
6.829800546638009 243.3491792288548 0.8003723552790204
6.835028101591425 241.40982361650225 0.7957799294149613
6.840255656544842 243.63038896726889 0.7963624595690308
6.845483211498258 245.1418055115378 0.7969829197438252
6.850710766451674 244.9382337846342 0.7937934765805567
6.85593832140509 248.83568859383834 0.8001231703232669
6.861165876358506 246.62671927040674 0.79517045427852
6.866393431311923 246.25722177019833 0.7934916688295315
6.871620986265339 250.38391455414867 0.7980477778039542
6.876848541218755 251.50260415799121 0.7982672381817838
6.882076096172171 252.84851072522068 0.7983212883593195
6.887303651125587 257.2266275980046 0.8050766718401754
6.892531206079004 258.3549991175693 0.8031659863029325
6.89775876103242 263.525987864887 0.8079481823165042
6.902986315985836 266.6347536829703 0.8099360570797831
6.908213870939252 270.70562702237135 0.8156121519910663
6.913441425892668 275.4649563006806 0.8233831922304101
6.918668980846085 278.25351350070224 0.8256851793478504
6.923896535799501 280.8261513282151 0.8269460118295339
6.929124090752917 283.63642941131485 0.82652254914729
6.934351645706333 284.4196093256623 0.8260597894320384
6.939579200659749 283.33461652276185 0.820473863466629
6.944806755613166 286.5684784991097 0.8215204530579956
6.950034310566582 289.6850838422793 0.8219822284320866
6.955261865519998 295.90153120390534 0.828085660617936
6.960489420473414 306.4047257229961 0.8418355187899769
6.96571697542683 316.99811516859387 0.8546650333106854
6.970944530380247 325.9938027089842 0.8631185988800261
6.976172085333663 341.2003544408261 0.8813873104038393
6.981399640287079 356.65136559617673 0.8966355019077329
6.986627195240495 376.8130052998683 0.919184674248598
6.9918547501939114 403.91752312841913 0.9491276053617228
6.997082305147328 444.1289701991207 0.991729460974044
7.002309860100744 503.30155140459726 1.0524234282293257
7.00753741505416 594.0872024386063 1.1417697022307476
7.012764970007576 711.1766232232158 1.248330801786474
7.0179925249609925 852.7440780333111 1.3671189340978658
7.023220079914409 999.8000064555929 1.4781470461806434
7.028447634867825 1137.237076169334 1.5730889065700666
7.033675189821241 1240.8213364481471 1.6408856965605507
7.038902744774657 1303.2334115337524 1.679452836005611
7.0441302997280735 1308.2300804712627 1.682460598114187
7.04935785468149 1266.5134164983904 1.6561422424792875
7.054585409634906 1194.0619130972218 1.6066447713357441
7.059812964588322 1102.2753028081777 1.5428904240903254
7.065040519541738 1011.9016895231963 1.4760185005938833
7.0702680744951545 930.7925739636788 1.4156050823434414
7.075495629448571 862.5467737838839 1.3611111620142584
7.080723184401987 806.3382394496522 1.31508343458403
7.085950739355403 759.3124011291847 1.2755388630313678
7.091178294308819 724.6536160987404 1.2466700405070108
7.0964058492622355 691.7222082736928 1.2182270816370402
7.101633404215652 663.883768079057 1.1940679878947922
7.106860959169068 634.3460359300509 1.166933156209506
7.112088514122484 604.6443556533292 1.1398891584562278
7.1173160690759 575.7513897132459 1.1128678826479932
7.1225436240293165 553.2522436625633 1.0911271807305707
7.127771178982733 531.6743772534301 1.0695930661359545
7.132998733936149 520.322357246666 1.0586678538136272
7.138226288889565 508.8944107357094 1.0475347841500566
7.143453843842981 503.84574882429285 1.0420067642512427
7.1486813987963975 499.8256273722463 1.0376510789014077
7.153908953749814 494.5786008446622 1.0304697673222734
7.15913650870323 494.7914701458232 1.029989086871331
7.164364063656646 499.1527731960124 1.034492961996146
7.169591618610062 509.01196689245097 1.04280935780403
7.1748191735634785 521.3190113044682 1.0543188340401937
7.180046728516895 547.09094832869 1.079174983013541
7.185274283470311 587.7397072133623 1.1180670562827082
7.190501838423727 653.028559628678 1.1786429504060099
7.195729393377143 745.7016313570259 1.2575242588999596
7.2009569483305595 879.5627584480659 1.3637837038603853
7.206184503283976 1060.0929110624857 1.4951015788390192
7.211412058237392 1309.2323457823766 1.6599516848820874
7.216639613190808 1620.0335672536194 1.8463643464915174
7.221867168144224 1989.3935299100692 2.0443145012238837
7.227094723097641 2372.4841696185454 2.23060468365891
7.232322278051057 2686.3306875025037 2.37352035307138
7.237549833004473 2865.3420652666236 2.448345906413248
7.242777387957889 2843.913678765931 2.439595840915687
7.248004942911305 2641.451861620036 2.349378788229959
7.253232497864722 2318.00231672885 2.199343104735361
7.258460052818138 1925.953614481596 2.0034218443352043
7.263687607771554 1551.5689541717652 1.796971764699447
7.26891516272497 1217.7449726410944 1.591102914240791
7.274142717678386 952.8617075053392 1.4078651833997002
7.279370272631803 759.2208104011282 1.2577028163391555
7.284597827585219 619.1861184615241 1.137452698122922
7.289825382538635 531.3759144653976 1.055165163566967
7.295052937492051 473.2026833427036 0.9970795291698022
7.300280492445467 434.91121380447447 0.9587826951040864
7.305508047398884 405.3501347611452 0.9261459511364484
7.3107356023523 385.18414235538023 0.9020328744534197
7.315963157305716 370.6756446393956 0.88485319268865
7.321190712259132 364.4733876009386 0.878364490514683
7.326418267212548 359.81094011958277 0.8731550295261209
7.331645822165965 359.1083558219227 0.8742374231278105
7.336873377119381 354.14363175305044 0.8709141030452224
7.342100932072797 352.43075933979185 0.869893894835434
7.347328487026213 348.8457715707936 0.8658526781953979
7.352556041979629 345.14551545824304 0.8620773360020718
7.357783596933046 343.90406930139744 0.8599484739966626
7.363011151886462 341.16275917548575 0.857359246082682
7.368238706839878 334.959424512602 0.8499189973992444
7.373466261793294 335.6966248029713 0.8506971716311728
7.37869381674671 331.4517458488695 0.84588156850783
7.383921371700127 331.99263884236626 0.8461799709100377
7.389148926653543 331.27014167772796 0.8457242994368593
7.394376481606959 329.34715626034614 0.8447678734720802
7.399604036560375 331.5079652316745 0.8467207103926752
7.4048315915137914 332.2260192643931 0.8465650425302419
7.410059146467208 330.9355431292395 0.8437341709343023
7.415286701420624 332.32710320198953 0.8452893451208572
7.42051425637404 333.85897687129886 0.8454661418809853
7.425741811327456 333.1799870355259 0.8419445445143701
7.4309693662808725 337.1807994430645 0.8467813335161579
7.436196921234289 341.4341660209065 0.8517220083674993
7.441424476187705 347.17333373339727 0.8581248248971803
7.446652031141121 352.15949812236033 0.8620821724743495
7.451879586094537 353.8191651167114 0.8622039296186585
7.4571071410479535 356.4784408336696 0.8641322259349306
7.46233469600137 361.0203835921806 0.8690370534984585
7.467562250954786 365.14388683514903 0.873298719638126
7.472789805908202 371.07833357287967 0.8794392160014969
7.478017360861618 378.92357285452556 0.8886038061458034
7.4832449158150345 388.9569418324018 0.8978870308508383
7.488472470768451 394.56261877369104 0.9028861773589607
7.493700025721867 406.1567082599607 0.9152574513097183
7.498927580675283 420.3552615410569 0.9289897755513218
7.504155135628699 440.80161102229147 0.9493687410066136
7.5093826905821155 460.8986042715251 0.9702462377207063
7.514610245535532 477.197547134153 0.9854197727200023
7.519837800488948 494.0467082676569 1.0013604413647461
7.525065355442364 506.2307907125231 1.0133149429662556
7.53029291039578 518.1418819781865 1.0241484989596357
7.5355204653491965 522.154992015926 1.0271050006469595
7.540748020302613 524.7303555243172 1.0291007346720107
7.545975575256029 522.7381515891741 1.0260093738578069
7.551203130209445 519.3817436033942 1.0236237762207996
7.556430685162861 513.0511494124694 1.0166042861532427
7.5616582401162775 504.11929256849106 1.0071120543475147
7.566885795069694 492.6945934927699 0.9954629448708181
7.57211335002311 480.700520085391 0.9827567883417536
7.577340904976526 467.22244714478103 0.9690934412179406
7.582568459929942 453.1644332872613 0.9542442436696054
7.5877960148833585 445.9134425165294 0.9474015160932342
7.593023569836775 435.805809544846 0.936160090811615
7.598251124790191 430.82060565650033 0.9311391107638789
7.603478679743607 427.97613205943287 0.9269834833707664
7.608706234697023 429.14661692328343 0.928583957542699
7.6139337896504395 430.00272781191865 0.9279960815033129
7.619161344603856 428.2383472478347 0.9263878960991475
7.624388899557272 427.2445579550833 0.9265643821392264
7.629616454510688 424.94546950890987 0.9233827641982864
7.634844009464104 426.3627963849506 0.9258399568293125
7.6400715644175206 433.7385853882836 0.9337224013844022
7.645299119370937 443.72626902348924 0.9441850567672598
7.650526674324353 453.241518816521 0.9523988720466725
7.655754229277769 464.45410323599526 0.9628184273580419
7.660981784231185 471.13999554205947 0.9678062959252903
7.666209339184602 485.80590584543097 0.981523138452188
7.671436894138018 496.71198631769795 0.99183720533513
7.676664449091434 508.18727772947113 1.0023093948792425
7.68189200404485 518.0645025832534 1.0110831489848022
7.687119558998266 521.8200339594453 1.0149949680834922
7.692347113951683 525.6993703900456 1.017591669342084
7.697574668905099 528.1482416970034 1.0208296493508324
7.702802223858515 527.8637912580244 1.0195743034296554
7.708029778811931 526.4524395458914 1.017621791434713
7.713257333765347 519.9348762715939 1.0095323554820317
7.718484888718764 509.90056546047333 0.9994078898412697
7.72371244367218 504.41992306419655 0.9952941249060404
7.728939998625596 499.60654301467747 0.990844643494868
7.734167553579012 492.95425462095784 0.9842287290645625
7.739395108532428 494.73792298438144 0.9862954095051246
7.744622663485845 494.1352380085346 0.9849935777950127
7.749850218439261 495.1758340066644 0.9860647525987387
7.755077773392677 495.4638687746914 0.9856718741970374
7.760305328346093 493.2998103815657 0.9840600410880439
7.765532883299509 490.052758829221 0.9802344774290361
7.770760438252926 485.3093864142515 0.9734120528353115
7.775987993206342 480.77616689856063 0.9684854437926275
7.781215548159758 475.6149026138866 0.9640659487913474
7.786443103113174 472.00412195470517 0.9617732407126169
7.79167065806659 466.6931659823421 0.9559281899346374
7.796898213020007 457.5134719613476 0.9456994012639168
7.802125767973423 449.68792568571985 0.9371630216520708
7.807353322926839 443.12767195347897 0.9314342276617942
7.812580877880255 432.7778316050427 0.9200354766288321
7.817808432833671 424.05169033000317 0.9104191664556285
7.823035987787088 421.2229909138687 0.906408694138379
7.828263542740504 416.711708807456 0.900749629839659
7.83349109769392 413.8533342891064 0.8966168925514442
7.838718652647336 413.70607109226387 0.8968147366687983
7.8439462076007525 416.5633887009055 0.8995387516837688
7.849173762554169 420.82750456254047 0.9038609947779456
7.854401317507585 422.2549884786689 0.9048369067918465
7.859628872461001 420.2950544101145 0.9026206481547792
7.864856427414417 417.86955628110377 0.8983363378498637
7.8700839823678335 419.9278959674742 0.899956342924455
7.87531153732125 424.5422364275144 0.904654063504046
7.880539092274666 429.018017409993 0.9089964316352818
7.885766647228082 436.62310203530836 0.9163213507432997
7.890994202181498 440.59279396826304 0.9200634164990452
7.8962217571349145 445.0224623735719 0.9233678845365982
7.901449312088331 451.74150474793163 0.9304046461572724
7.906676867041747 453.6675600589579 0.9335014833104107
7.911904421995163 453.35108814098106 0.932894501945463
7.917131976948579 454.91249040451225 0.9341796618056866
7.9223595319019955 464.1598131783971 0.9424432362146246
7.927587086855412 468.4718639333623 0.9469167457381025
7.932814641808828 474.3984200507205 0.9524214390367204
7.938042196762244 482.8350155575771 0.9605701214228127
7.94326975171566 489.0533103799338 0.9657620946043397
7.9484973066690765 495.78244963129794 0.9719351618853563
7.953724861622493 503.506270513206 0.9786171763506789
7.958952416575909 511.1620357916482 0.9855506029226
7.964179971529325 521.2994439144337 0.9946951605853165
7.969407526482741 533.2271413883002 1.005087377778512
7.9746350814361575 543.6757826281789 1.0138179157783684
7.979862636389574 554.7332118602484 1.0245621412262023
7.98509019134299 562.7074730594153 1.0303630126402554
7.990317746296406 572.8649059919364 1.0390066077607272
7.995545301249822 579.574451319326 1.044894045667063
8.000772856203238 586.8400949220463 1.0503902205499316
8.006000411156654 590.6675760539604 1.0533933504352708
8.01122796611007 594.203826753612 1.0560468213059884
8.016455521063486 592.3346138829303 1.0526188244569956
8.021683076016902 596.5203548810229 1.056112626182787
8.026910630970319 600.0121844470405 1.0586377235284066
8.032138185923735 613.0630491543089 1.0710559726987225
8.037365740877151 622.7310092373419 1.0790545712486916
8.042593295830567 633.5026794692224 1.087129744268546
8.047820850783983 644.5096037420616 1.0960489541131202
8.0530484057374 655.1469952818779 1.1033459935432322
8.058275960690816 663.7204144252661 1.109955913063449
8.063503515644232 666.6217381882345 1.1107488270217545
8.068731070597648 670.6659723606783 1.1137035166275129
8.073958625551064 673.490510396416 1.11647228136054
8.07918618050448 677.1446338291539 1.1197219927350748
8.084413735457897 684.2481389762664 1.125283089553244
8.089641290411313 693.3184252616844 1.132171779534249
8.09486884536473 700.3202795744586 1.1371728501902871
8.100096400318145 706.0142373171509 1.1417296133280601
8.105323955271562 707.1880051935343 1.1422111495895806
8.110551510224978 704.0162242990907 1.1390639014969126
8.115779065178394 704.0049466339763 1.1381022299047077
8.12100662013181 699.7567561821257 1.133923550739128
8.126234175085226 700.7805225123294 1.1347164797781368
8.131461730038643 703.6761417234142 1.1365308409249955
8.136689284992059 713.3604633622091 1.143020880357768
8.141916839945475 720.4097868007495 1.148463611708793
8.147144394898891 730.1378244614802 1.1563662734981455
8.152371949852308 742.9523288223202 1.1664483285963667
8.157599504805724 754.364887490956 1.1761873306020147
8.16282705975914 772.7598782962257 1.190258833623859
8.168054614712556 784.8730949991301 1.1978495092491737
8.173282169665972 801.8632852764642 1.2088486835833105
8.178509724619389 807.9155330718185 1.2127764093031175
8.183737279572805 813.9610345241914 1.218200036029669
8.188964834526221 810.1981196846124 1.2142943643177457
8.194192389479637 801.4471270916404 1.2072769493821833
8.199419944433053 785.3123788256562 1.1940089146269168
8.20464749938647 766.4370413001793 1.179395185471356
8.209875054339886 746.7992854263783 1.164084509461303
8.215102609293302 730.7336719124218 1.1521187515161875
8.220330164246718 720.4620170422983 1.143320276507391
8.225557719200134 711.4409809198256 1.1358021101329197
8.23078527415355 701.7703566251649 1.1272764347269697
8.236012829106967 692.4935278364638 1.1201855821644282
8.241240384060383 680.108586654125 1.109579182556016
8.2464679390138 671.618059730456 1.1015918105527942
8.251695493967215 663.9567332074021 1.0946018117881111
8.256923048920632 662.3447372161506 1.0922150682737495
8.262150603874048 660.4081850426613 1.0905818826265647
8.267378158827464 659.6119827049737 1.090898263248157
8.27260571378088 664.3255119304649 1.094642921909989
8.277833268734296 666.3414144250233 1.0955644373715479
8.283060823687713 662.0647549403334 1.0914788129987985
8.288288378641129 659.4080961432944 1.088645768047703
8.293515933594545 656.4627640334778 1.0867406038806393
8.298743488547961 654.3895554101439 1.0843705485950532
8.303971043501377 663.2721582098217 1.091258776539338
8.309198598454794 669.587155587296 1.0961970071532054
8.31442615340821 674.1226954060587 1.0994207087015895
8.319653708361626 681.7883825442738 1.1059322615169063
8.324881263315042 685.4516094964324 1.1086562317593263
8.330108818268458 692.7233737099431 1.1139458699949052
8.335336373221875 698.3757846246903 1.1166990198821884
8.34056392817529 704.6838099779986 1.1198397123374886
8.345791483128707 713.7064695886908 1.1267577646872324
8.351019038082123 715.1132867968066 1.1283210229819869
8.35624659303554 719.8824411820697 1.1321603071044164
8.361474147988956 720.9646082873275 1.1322924309190685
8.366701702942372 723.6255303393779 1.1317765642471347
8.371929257895788 734.8517770372057 1.1397160627301397
8.377156812849204 743.8021258618153 1.14737496677073
8.38238436780262 755.6312601647302 1.1576674775924944
8.387611922756037 756.2630325371014 1.1577239568317483
8.392839477709453 756.5639725343001 1.1568005833836688
8.398067032662869 748.6582139051525 1.150110590675368
8.403294587616285 740.9782116471509 1.1442568020674568
8.408522142569701 734.9454536815384 1.1391733445831185
8.413749697523118 724.6223152886938 1.1305674297150226
8.418977252476534 715.4058371981673 1.1235918317656362
8.42420480742995 703.7377225994918 1.1141582507232017
8.429432362383366 686.8647701216713 1.1006890873980915
8.434659917336782 673.7602965774985 1.090038716796392
8.439887472290199 661.0495233342908 1.0796036048424251
8.445115027243615 653.0098350083963 1.072765757931535
8.450342582197031 643.8814922214448 1.064869566529718
8.455570137150447 634.3661916165912 1.0552622222602026
8.460797692103863 627.0317332198143 1.0488488861229353
8.46602524705728 621.2256852033614 1.0435129746049074
8.471252802010696 615.9423345311709 1.0384777297139478
8.476480356964112 611.3651805812908 1.0335402416443336
8.481707911917528 610.3859517838839 1.032394962484838
8.486935466870944 607.5189140127136 1.031232398938137
8.49216302182436 608.4426527281817 1.0328859746358914
8.497390576777777 605.595883802543 1.0297099164651955
8.502618131731193 599.7732530842139 1.0238596947268337
8.50784568668461 590.2884415345105 1.0150208565930825
8.513073241638025 581.02077619668 1.00647211020984
8.518300796591442 572.2333571899836 0.9987840180121451
8.523528351544858 564.5933391968924 0.9916627184808746
8.528755906498274 563.7061616834286 0.9907200896158869
8.53398346145169 558.0479843896616 0.9858316194298271
8.539211016405106 556.0305084512293 0.9845737717557576
8.544438571358523 558.7087438865582 0.987072822516708
8.549666126311939 558.0894022543318 0.9867585227039255
8.554893681265355 557.0240338639447 0.9852098196666731
8.560121236218771 554.0427542944776 0.9814809569410796
8.565348791172188 551.683784615447 0.9786205457162087
8.570576346125604 553.1646066696067 0.9796438458218327
8.57580390107902 556.2489490385565 0.9810475408558863
8.581031456032436 560.2668661624663 0.9840812432527032
8.586259010985852 562.4956370694242 0.9859908140581665
8.591486565939269 568.131899892579 0.9913223680554104
8.596714120892685 572.5641809936889 0.9952453477514991
8.601941675846101 577.7124640814757 0.9992363473775691
8.607169230799517 577.7831407601498 0.9988270079368401
8.612396785752933 579.7856219440858 1.0001382531243266
8.61762434070635 579.4224089939337 1.0000012839581585
8.622851895659766 576.1111772821429 0.9977199557803459
8.628079450613182 573.68916278464 0.9954303645928856
8.633307005566598 568.8343811865636 0.9897692657534118
8.638534560520014 571.7344283260286 0.9923940037648487
8.64376211547343 573.4337783373844 0.9930705104007103
8.648989670426847 579.5570118611015 0.9978787405959103
8.654217225380263 584.8353861263087 1.0020749874683539
8.65944478033368 590.3706269744733 1.0057032492967466
8.664672335287095 595.608554748822 1.009428913418338
8.669899890240512 604.1316047476898 1.016003587755663
8.675127445193928 611.7877781524293 1.02252373103405
8.680355000147344 620.5721141000541 1.0298156005536507
8.68558255510076 627.8506546806018 1.0357073882552355
8.690810110054176 638.4978328685957 1.0439682696807167
8.696037665007593 649.9279443399188 1.0514847071867337
8.701265219961009 663.3452451226655 1.0616773585577823
8.706492774914425 678.2041976704088 1.0732689462388685
8.711720329867841 683.4718676566548 1.0773784178302945
8.716947884821257 688.4600537542717 1.080185221321742
8.722175439774674 692.7367693303747 1.0828073026545613
8.72740299472809 691.5394340126973 1.080813227279732
8.732630549681506 692.4837427937218 1.08186014143685
8.737858104634922 690.2913976916485 1.080526092938536
8.743085659588338 694.4264175711702 1.085139645602073
8.748313214541755 694.2652396866284 1.085087841572138
8.75354076949517 692.3355827454055 1.0840416949847984
8.758768324448587 686.3224599681115 1.078676006002417
8.763995879402003 672.5946842222997 1.0671915611117866
8.76922343435542 659.24842910354 1.0555849656196103
8.774450989308836 647.6935431315904 1.0453140290900758
8.779678544262252 637.7539613615734 1.035943572805245
8.784906099215668 631.3745482825086 1.0303675839740607
8.790133654169084 624.6386868597136 1.0251479045750216
8.7953612091225 617.5405015799383 1.0195909206594458
8.800588764075917 611.1205286592252 1.0141247557795035
8.805816319029333 605.6050684420696 1.0094489695174131
8.811043873982749 602.4061385553767 1.006173360777065
8.816271428936165 596.8111934770487 1.001515231899952
8.821498983889581 591.8228262957211 0.9969821711331441
8.826726538842998 586.451859555941 0.9924531416576514
8.831954093796414 581.761055246304 0.9878919675731701
8.83718164874983 575.2509175694375 0.9819118991147124
8.842409203703246 568.2659950147386 0.975466076833133
8.847636758656662 561.1693823720517 0.9694522061411127
8.852864313610079 560.1827090396303 0.968216895355188
8.858091868563495 561.398242003219 0.9690883319755516
8.863319423516911 565.2022088320585 0.9726173967588181
8.868546978470327 566.5300625272589 0.9738695086323289
8.873774533423743 566.2041413830897 0.9722488851990001
8.87900208837716 561.0370266089132 0.9667022828860783
8.884229643330576 561.1814311337906 0.9660989353567935
8.889457198283992 559.8344618656798 0.9648761294044982
8.894684753237408 562.0222715892461 0.9666947067131886
8.899912308190824 564.3080931740324 0.9687793931026142
8.90513986314424 565.2403561973064 0.9685661604704532
8.910367418097657 566.3611909572384 0.9681211771086774
8.915594973051073 567.3053723362044 0.9684871815388901
8.92082252800449 570.2049589984622 0.9699860349775458
8.926050082957905 572.369636706171 0.97228348068038
8.931277637911322 575.8103269108609 0.9753117446082555
8.936505192864738 576.436763135884 0.9749889965536035
8.941732747818154 579.2905338213319 0.9782223789745592
8.94696030277157 581.3284187815545 0.9798120182351151
8.952187857724986 584.9011346808101 0.9841284464731694
8.957415412678403 586.3159042330126 0.9841591648411127
8.962642967631819 587.7190686421808 0.984162181477051
8.967870522585235 589.4724778008288 0.9849471876682286
8.973098077538651 588.6579190985922 0.9837206383780178
8.978325632492067 593.4088645261661 0.9877879619566446
8.983553187445484 601.2412819806958 0.9939252564593376
8.9887807423989 607.9793391202887 0.99829583128365
8.994008297352316 612.0245731509489 1.0018672441765863
8.999235852305732 614.9033222390207 1.005138191088917
9.004463407259149 621.1568788018192 1.0102003442754575
9.009690962212565 625.3366012392759 1.0121255862607779
9.014918517165981 634.5246747929962 1.0178258970329364
9.020146072119397 644.1527990964405 1.024948556121827
9.025373627072813 652.0716938936782 1.0304128689129364
9.03060118202623 661.1996581145941 1.0371065625447453
9.035828736979646 673.224842688141 1.0465358067260393
9.041056291933062 689.3256082265833 1.0591969843779805
9.046283846886478 704.3372156080196 1.0709027791950285
9.051511401839894 720.8327501018013 1.083084873485057
9.05673895679331 740.909598664967 1.09638950867513
9.061966511746727 763.3204843993183 1.1117033347138308
9.067194066700143 789.5723724528228 1.1303494301501111
9.07242162165356 817.1830395429736 1.1500514651188642
9.077649176606975 837.2027338693442 1.163874859997252
9.082876731560392 854.0685512971062 1.175393476057961
9.088104286513808 865.0106014419255 1.1823574067046707
9.093331841467224 871.2668619270082 1.1852658948580368
9.09855939642064 874.0248243910526 1.1862070461644605
9.103786951374056 870.3926288714085 1.1825324749033586
9.109014506327473 866.1270749390187 1.1787961793989776
9.114242061280889 865.9387659990394 1.1790870462987006
9.119469616234305 862.4049373921041 1.177504686679517
9.124697171187721 855.8647863713833 1.1727012212930235
9.129924726141137 849.9871746740935 1.1680545831815463
9.135152281094554 847.5174131338222 1.1656856244875684
9.14037983604797 855.5617054190568 1.171771807406137
9.145607391001386 880.9029496759592 1.1889381277867517
9.150834945954802 907.4898142914274 1.2064985576724432
9.156062500908218 942.8094124064021 1.2300312967172635
9.161290055861635 979.5776751888272 1.2628767952325148
9.16651761081505 1016.7054990849598 1.2924525065937515
9.171745165768467 1051.4619671614314 1.3193370499874872
9.176972720721883 1074.257328077462 1.3385941843569067
9.1822002756753 1085.5709922449032 1.34964491274764
9.187427830628716 1084.4244954163446 1.3519667386913752
9.192655385582132 1073.0102814528468 1.3461156151756941
9.197882940535548 1061.9106365961643 1.3416813266620324
9.203110495488964 1050.7476902729775 1.3368628906079358
9.20833805044238 1044.2570998948286 1.335928431104576
9.213565605395797 1036.8583696029443 1.3328301829622122
9.218793160349213 1025.1481618647397 1.3273758115333436
9.224020715302629 1015.3785212035052 1.3210973511411894
9.229248270256045 1009.9153563638607 1.3186431876160791
9.234475825209461 1000.7078520951762 1.3155837284860907
9.239703380162878 1003.3085212626925 1.3219838093797434
9.244930935116294 1004.1812886040238 1.3237715978826483
9.25015849006971 1006.0488928112596 1.3263185261943213
9.255386045023126 1010.2932511686423 1.329414248956741
9.260613599976542 1015.9609093347394 1.3344956140188882
9.265841154929959 1022.7466081742132 1.3403361809578906
9.271068709883375 1033.221033737144 1.3474800409014802
9.276296264836791 1057.9291937529229 1.3650619925912133
9.281523819790207 1082.8631991469085 1.384657004200288
9.286751374743623 1100.4341647273934 1.3964905884078955
9.29197892969704 1116.3211855441837 1.408342533962576
9.297206484650456 1117.2632363186126 1.4083802924714501
9.302434039603872 1112.3389480543447 1.4054436892412352
9.307661594557288 1099.2111814885802 1.399085189480998
9.312889149510704 1071.8304431939266 1.3853277601724852
9.31811670446412 1030.6520908058803 1.3600900098012443
9.323344259417537 983.980286192242 1.3306062856847987
9.328571814370953 934.4824130895196 1.2957851660156532
9.33379936932437 886.2591923391726 1.2627400877501753
9.339026924277785 834.0771352164141 1.2266755510460103
9.344254479231202 792.6515146782375 1.1978460992111992
9.349482034184618 757.0100420975298 1.170517746703078
9.354709589138034 734.8657100847657 1.1539990352601728
9.35993714409145 718.9415037787428 1.1422380651493744
9.365164699044866 704.2107825791765 1.1319336053405162
9.370392253998283 687.8135657539401 1.1195481177940674
9.375619808951699 673.4546838411931 1.1094850090465829
9.380847363905115 661.0860756156405 1.1002828430135287
9.386074918858531 656.4512244806531 1.0972834932650397
9.391302473811947 657.1205392129764 1.0968503407659143
9.396530028765364 654.9299882340769 1.0951802226665697
9.40175758371878 657.2421373790203 1.0981623571797048
9.406985138672196 659.319225427012 1.10109442573236
9.412212693625612 658.6948016607681 1.0996164827891386
9.417440248579029 659.024166773514 1.0895838600679215
9.422667803532445 654.8600852651477 1.0802947176334003
9.427895358485861 648.9490421256235 1.0716442974221163
9.433122913439277 644.8548578203446 1.065774409131697
9.438350468392693 643.3507145311693 1.0620225045626595
9.44357802334611 643.9505532945133 1.0606152521812933
9.448805578299526 644.7438355518813 1.0592898924263503
9.454033133252942 646.3131516154451 1.0579641903967596
9.459260688206358 647.1211165074455 1.0571058168873717
9.464488243159774 649.4873132608845 1.0574446594954565
9.46971579811319 650.7441596244797 1.056824558666275
9.474943353066607 648.5083065843423 1.0530429836957798
9.480170908020023 648.63083629198 1.0502877933229133
9.48539846297344 646.3876496569669 1.0471299810236332
9.490626017926855 646.6946870799308 1.0456661934349032
9.495853572880272 646.4626954400538 1.0450670597959328
9.501081127833688 643.2218106661321 1.0415710368330415
9.506308682787104 644.0608511911541 1.0419049839798158
9.51153623774052 642.4496467401681 1.0398204561223725
9.516763792693936 639.2596511618085 1.0365969753213422
9.521991347647353 642.708338818368 1.0380982875721019
9.527218902600769 643.8864681899812 1.0373567709298661
9.532446457554185 645.1849848140354 1.0376216162675238
9.537674012507601 641.0501101660433 1.0322608702238774
9.542901567461017 641.5822464432807 1.031840077764612
9.548129122414434 642.4360001701868 1.0318603557912465
9.55335667736785 646.6186885923862 1.0357828358624719
9.558584232321266 647.6978654217465 1.0362118778329825
9.563811787274682 650.146312824355 1.0379898200252153
9.569039342228098 649.3168458999806 1.0362665056129126
9.574266897181515 643.9221861210647 1.0307912196075182
9.57949445213493 642.0311418746167 1.0279700826502465
9.584722007088347 636.9039400911136 1.0218442265545256
9.589949562041763 637.9127445825095 1.0220065495834911
9.59517711699518 640.0298547018509 1.0232966463309336
9.600404671948596 641.750178296653 1.0253704308022764
9.605632226902012 641.3651041731417 1.0248333433496326
9.610859781855428 640.321897019197 1.023784708611504
9.616087336808844 640.0139592853008 1.0224440037874247
9.62131489176226 638.8011062662434 1.0201628697179546
9.626542446715677 637.7167394960217 1.0182942444909848
9.631770001669093 642.003156170009 1.0221699288222823
9.636997556622509 638.9399320924958 1.0193465065438023
9.642225111575925 642.2481287419447 1.0208650989909251
9.647452666529341 643.6859537666227 1.0216398140310496
9.652680221482758 642.3935593097383 1.020417747232857
9.657907776436174 645.4227015398094 1.020911543367036
9.66313533138959 642.1285730974607 1.016164427997219
9.668362886343006 643.5357379340038 1.0171455176524382
9.673590441296422 647.5368333508375 1.0212395720791696
9.678817996249839 650.804758529069 1.022643476986517
9.684045551203255 649.1808980722595 1.0208958823611913
9.689273106156671 647.1035339101147 1.0192806211795473
9.694500661110087 646.575882179534 1.018091952788037
9.699728216063503 647.3150900292661 1.01807107740285
9.70495577101692 648.3296791800082 1.017068440361903
9.710183325970336 653.7142329341634 1.0211566562641368
9.715410880923752 659.3770349451903 1.0248827278273263
9.720638435877168 657.5873296434646 1.0223952010614081
9.725865990830584 655.2686166370364 1.0202032637373397
9.731093545784 647.8381199819082 1.0133612448535296
9.736321100737417 650.586268587972 1.0158273767251187
9.741548655690833 658.206046523706 1.0217798780320257
9.74677621064425 659.5029109348405 1.021262604017542
9.752003765597665 662.6162940291873 1.0227601726466968
9.757231320551082 664.1543564009462 1.0234781696606965
9.762458875504498 665.6849476100158 1.0240759771910546
9.767686430457914 668.1027180511115 1.0259734432824266
9.77291398541133 668.1388267591643 1.025429372805222
9.778141540364746 661.8674450609282 1.0188355515836627
9.783369095318163 662.3554718059219 1.0185973896999525
9.788596650271579 663.2661339143675 1.0192829967186565
9.793824205224995 667.5819030917688 1.0229780897629603
9.799051760178411 674.2010199236242 1.0276752665417286
9.804279315131827 673.9232616025712 1.0265399574052536
9.809506870085244 670.7841615184054 1.0228996572290936
9.81473442503866 668.6239187573607 1.0204542307248763
9.819961979992076 672.0442241952445 1.0224852282474046
9.825189534945492 676.662506417065 1.0262367533205001
9.830417089898909 685.1609119091556 1.0322348872009193
9.835644644852325 691.4592912156392 1.0369151746936076
9.840872199805741 690.064485146496 1.0352807792753127
9.846099754759157 689.1812308290154 1.0344954710123184
9.851327309712573 689.782276276219 1.0342769283018562
9.85655486466599 687.5203141056971 1.0315209724109444
9.861782419619406 689.2978126093116 1.0326550590501329
9.867009974572822 691.7180578363813 1.0321524826890585
9.872237529526238 693.711649806521 1.0334271940750503
9.877465084479654 695.7133121701105 1.0349940122178516
9.88269263943307 699.6324173243445 1.0382732146558924
9.887920194386487 702.1751482048256 1.0401687426734791
9.893147749339903 707.7524391414704 1.0445515304745299
9.89837530429332 710.1389382962242 1.0450914937997835
9.903602859246735 714.2721856286784 1.046922861607324
9.908830414200152 718.6196189008846 1.0494596272341243
9.914057969153568 727.7062811373368 1.055459817390596
9.919285524106984 731.9904045679357 1.058456758752214
9.9245130790604 734.3190618370722 1.0594209737887643
9.929740634013816 735.600279021089 1.0598344890970084
9.934968188967233 739.1162193673789 1.061508469063439
9.940195743920649 740.880808170817 1.062229244857482
9.945423298874065 745.6158182488408 1.0655777743379502
9.950650853827481 748.089746169489 1.0673470498925415
9.955878408780897 751.96789545031 1.0699873349131033
9.961105963734314 755.5375294987903 1.0721890242457737
9.96633351868773 755.5126438346464 1.0718617927547167
9.971561073641146 754.1735178336845 1.0695294346867192
9.976788628594562 753.6860036144129 1.068655688496281
9.982016183547978 753.161950866169 1.0678033658276262
9.987243738501395 750.0284728000875 1.0653850331859536
9.99247129345481 748.0928346541383 1.0630260718914852
9.997698848408227 742.2569462099149 1.058691975932174
10.002926403361643 734.7669790833623 1.0515794081002459
10.00815395831506 732.1553438240373 1.0491598479489572
10.013381513268476 726.6596855063698 1.0449650194485447
10.018609068221892 722.0444427240328 1.0404842224870345
10.023836623175308 718.4893833581558 1.0376959302663884
10.029064178128724 714.1845516058034 1.0341639346991687
10.03429173308214 717.278026823245 1.0373514539008002
10.039519288035557 717.8133956980938 1.0375605237469587
10.044746842988973 718.653462477766 1.0380859346399631
10.049974397942389 716.1389092214068 1.0358598825940222
10.055201952895805 712.2676541866459 1.0325682386504451
10.060429507849221 707.2881534626716 1.0282538593427522
10.065657062802638 700.3635503340969 1.0228835082630607
10.070884617756054 700.0822297523048 1.0227642441330613
10.07611217270947 698.013063378007 1.020650257765892
10.081339727662886 702.1124083762742 1.023178828718503
10.086567282616302 700.9132392073807 1.02197655403277
10.091794837569719 694.8048254161698 1.016746150893272
10.097022392523135 689.5957949477657 1.012314036617083
10.102249947476551 689.8557363227848 1.0121365193592107
10.107477502429967 693.256263216335 1.014449370804474
10.112705057383383 696.2979169279374 1.0165623630120564
10.1179326123368 695.5327291164023 1.0164358181738924
10.123160167290216 694.3386846701577 1.0158435366078427
10.128387722243632 691.2268655071063 1.0130154503734103
10.133615277197048 687.6156624754424 1.0094407927433289
10.138842832150464 690.4779649116967 1.0103900100036585
10.14407038710388 688.7101720043651 1.0092087106017193
10.149297942057297 690.7325478827264 1.0108297768074028
10.154525497010713 689.6409791734462 1.0103216920654956
10.15975305196413 692.1638246968107 1.0119808960906056
10.164980606917545 694.0075445675365 1.012556035088413
10.170208161870962 694.7294448008048 1.0122902354041028
10.175435716824378 694.5654765089173 1.012058891504696
10.180663271777794 695.2302095711105 1.0122040261460121
10.18589082673121 693.1658665611906 1.010410909607382
10.191118381684626 692.144756668618 1.009878894533699
10.196345936638043 692.6025679052199 1.009222837509362
10.201573491591459 692.000823094125 1.0083814206686679
10.206801046544875 691.6106248880752 1.0076480489977466
10.212028601498291 693.5024294671105 1.0085078583779987
10.217256156451707 695.0265511616549 1.009584667727764
10.222483711405124 697.5726137986682 1.0118143808478932
10.22771126635854 698.8793685005992 1.0130912778211916
10.232938821311956 698.317627259743 1.0126298613750657
10.238166376265372 699.5486814815397 1.0128610030539598
10.243393931218788 699.8084263911944 1.012784111867328
10.248621486172205 693.3686350615118 1.0080855016768044
10.253849041125621 693.3254868181772 1.0079271569684918
10.259076596079037 694.4563493985438 1.0092941134965232
10.264304151032453 694.555989256171 1.0092749500607188
10.26953170598587 692.8021137052713 1.0065984095116292
10.274759260939286 689.1491568158984 1.0033827428722346
10.279986815892702 689.3347691054328 1.0031789874580122
10.285214370846118 688.7819442262701 1.0023933747656975
10.290441925799534 689.3962519031462 1.0020698199365592
10.29566948075295 688.9724941599196 1.0015707297205956
10.300897035706367 682.0628615554615 0.9962748947909977
10.306124590659783 684.0360828925834 0.997504917845748
10.3113521456132 679.1235068463451 0.9937042529299086
10.316579700566615 677.7540222392948 0.9923794217665343
10.321807255520032 674.5119733906903 0.9891688476624594
10.327034810473448 671.2209011017327 0.9861485483442284
10.332262365426864 670.7957154998121 0.9853522997220149
10.33748992038028 672.6147689110659 0.986234067054162
10.342717475333696 671.6226123430123 0.985539367530304
10.347945030287113 673.079484628694 0.9860134090195842
10.353172585240529 675.5233393343639 0.9878137138613969
10.358400140193945 678.4979209902402 0.9893446960901862
10.363627695147361 681.2815682134542 0.9908650449752123
10.368855250100777 685.0691605239538 0.993398503290336
10.374082805054194 684.7507634225161 0.9934799218345878
10.37931036000761 681.9028001540072 0.9907332175400764
10.384537914961026 680.722383902521 0.9897518361235913
10.389765469914442 676.5385352074918 0.9847224078426339
10.394993024867858 681.1485532003161 0.9879780045939602
10.400220579821275 684.9674175398568 0.9909245035002708
10.40544813477469 681.0242916380174 0.9873084384337651
10.410675689728107 674.7237754433625 0.9824307428880442
10.415903244681523 668.2256282686931 0.9777670123785847
10.42113079963494 663.5136070152904 0.974801910334829
10.426358354588356 658.3169444355402 0.9707972475861744
10.431585909541772 652.2673725218202 0.9663263986266848
10.436813464495188 643.9391603052615 0.9602153061293295
10.442041019448604 635.829559126856 0.9543682926802459
10.44726857440202 629.2782842134849 0.9484295465338093
10.452496129355437 626.9079891761653 0.9460373436240908
10.457723684308853 624.2797095526886 0.944026192240371
10.462951239262269 621.8842267760948 0.9415424965656252
10.468178794215685 616.2381824301181 0.9371704046437908
10.473406349169101 611.4917087294958 0.9336311392594323
10.478633904122518 606.8572682745811 0.9299897706642133
10.483861459075934 605.0765765457654 0.9286605854606529
10.48908901402935 595.8062391178914 0.9213406507941649
10.494316568982766 589.5027230601494 0.91548947821855
10.499544123936182 587.5390001008997 0.9130969819197382
10.504771678889599 586.783973815838 0.9123165740805198
10.509999233843015 589.7299914615827 0.9146987499660126
10.515226788796431 594.2961381091023 0.9178367490558935
10.520454343749847 591.5119575221706 0.9152192543447408
10.525681898703263 589.7978735366738 0.9140396724827692
10.53090945365668 588.2586125554698 0.9124187336273852
10.536137008610096 591.2933567403729 0.9148504178803877
10.541364563563512 592.6814534471816 0.9153536277244126
10.546592118516928 593.0676590575096 0.9158289701796352
10.551819673470344 590.5916890785013 0.9143584134987611
10.55704722842376 590.9229485574542 0.9145470541576077
10.562274783377177 587.6952072217284 0.9119625100870843
10.567502338330593 583.1586502586567 0.9070357148136695
10.57272989328401 576.6858778953498 0.9013306970521998
10.577957448237425 569.6763228658212 0.8961108180082136
10.583185003190842 567.563800449124 0.8952511374983162
10.588412558144258 564.4974643457098 0.8924653850434211
10.593640113097674 558.3396494980357 0.8876008311297453
10.59886766805109 555.6809015895444 0.8841606829013087
10.604095223004506 551.2796100936403 0.8796888643181778
10.609322777957923 549.4407920808337 0.8783738369983455
10.614550332911339 549.4180070947874 0.8792136810238831
10.619777887864755 548.9649459940052 0.8787812379150007
10.625005442818171 543.6167306686872 0.8750255287309487
10.630232997771587 541.3401069640717 0.8721444691483351
10.635460552725004 541.6445872907061 0.8713616970999893
10.64068810767842 543.624669040656 0.8727942868529097
10.645915662631836 545.710023915209 0.8744055729446509
10.651143217585252 546.7973381368461 0.8750202477430783
10.656370772538668 543.2614458447403 0.8714006773492629
10.661598327492085 541.6905428673922 0.8689650143685295
10.666825882445501 545.0067991893798 0.8712368517946004
10.672053437398917 544.6687390833553 0.8702181137602979
10.677280992352333 550.478253787841 0.874832503417384
10.68250854730575 549.0503242138066 0.8740411539275869
10.687736102259166 549.8724479926814 0.8746129769797144
10.692963657212582 552.4621315924895 0.8771820534833861
10.698191212165998 557.1640965254829 0.8809313800654481
10.703418767119414 559.563761750648 0.880978452867365
10.70864632207283 561.8241110673573 0.882110894863891
10.713873877026247 565.582467586357 0.883829400870687
10.719101431979663 569.4106409319693 0.8863538652037755
10.72432898693308 579.1163168300259 0.8933870831270954
10.729556541886495 589.391864506356 0.9015447429347457
10.734784096839912 600.8167759807088 0.9104139804267468
10.740011651793328 609.4002424211881 0.9167477570348314
10.745239206746744 612.1540765682504 0.9184686793755766
10.75046676170016 616.3787761330344 0.9216455450142045
10.755694316653576 619.8240752348344 0.9237345374438283
10.760921871606993 622.0660866614647 0.9244597844827315
10.766149426560409 630.6272513591432 0.9303859721871278
10.771376981513825 635.1357303508255 0.9333665400148733
10.776604536467241 635.6377744650324 0.9340442783859656
10.781832091420657 635.7828659185883 0.9335473442856006
10.787059646374074 632.3342507097628 0.9309428223804606
10.79228720132749 626.2486678633126 0.925612583156261
10.797514756280906 622.7007364354452 0.9225965172017316
10.802742311234322 622.1203083593555 0.9219834678794593
10.807969866187738 623.6358991853454 0.9226384048263528
10.813197421141155 623.625035834032 0.9221703782723497
10.81842497609457 629.2517613040372 0.9264117304729791
10.823652531047987 629.3958265527928 0.9270832626522673
10.828880086001403 632.7850422136511 0.9294377644970362
10.83410764095482 641.8930343644213 0.9361029590849415
10.839335195908236 658.6082871138814 0.9476954855473066
10.844562750861652 680.8434180618693 0.9632038121227631
10.849790305815068 703.2179895122703 0.9779670305234025
10.855017860768484 724.4715558441138 0.9912020021460134
10.8602454157219 744.3341959944621 1.0047525965148825
10.865472970675317 764.2274190273183 1.0173301659763891
10.870700525628733 776.7297817657923 1.02562107253043
10.875928080582149 780.3044890012465 1.028053503739686
10.881155635535565 771.0754590316974 1.0212717141856251
10.886383190488981 753.7601995223359 1.0093805761956405
10.891610745442398 733.648732450771 0.9960377413397706
10.896838300395814 713.7061778496163 0.9810782926260209
10.90206585534923 693.346956546871 0.9665723659921606
10.907293410302646 679.6740476532179 0.956704693560788
10.912520965256062 664.8871150704466 0.9464901786183122
10.917748520209479 653.2282117731509 0.9381987880166931
10.922976075162895 637.2932190491807 0.9264459107422651
10.928203630116311 620.2868334464076 0.9139120108599302
10.933431185069727 609.7912626123587 0.906339634403649
10.938658740023143 601.2821214631805 0.9000049156397991
10.94388629497656 600.4097600397959 0.8992026504215688
10.949113849929976 597.386693106121 0.8965678093981009
10.954341404883392 591.97442803907 0.8920347737145993
10.959568959836808 586.0202436157228 0.8872209326949119
10.964796514790224 577.9080777224522 0.8806520525611462
10.97002406974364 577.1340277389518 0.8819342843286115
10.975251624697057 572.287612735589 0.8803120793107225
10.980479179650473 564.9078685940879 0.8764316531058006
10.98570673460389 559.1621040133167 0.8731700174889583
10.990934289557305 554.0072427336345 0.8699659291746403
10.996161844510722 551.4521636211587 0.8692337773997392
11.001389399464138 550.9531572029034 0.8696945882856961
11.006616954417554 547.1436047971962 0.8671334718440926
11.01184450937097 542.3505420965593 0.864115274422104
11.017072064324386 539.5691280303536 0.8620616341799274
11.022299619277803 536.3682246914899 0.8596020970794167
11.027527174231219 535.2433381527943 0.8593898766080568
11.032754729184635 531.4243509294679 0.8572215788781039
11.037982284138051 524.3035021846943 0.8525795164806207
11.043209839091467 519.5655447094698 0.8490368326145811
11.048437394044884 516.3592451590578 0.8460730778421828
11.0536649489983 515.159045959297 0.8450148157297637
11.058892503951716 516.0995373626021 0.8456493167556668
11.064120058905132 518.5344952389488 0.8480114928166603
11.069347613858548 518.1344462042352 0.8489708546811994
11.074575168811965 516.645451303271 0.8481007601013479
11.079802723765381 510.8489242662341 0.8434274906418426
11.085030278718797 508.71862827301936 0.8417531646177235
11.090257833672213 508.06598436014 0.8407451388120869
11.09548538862563 510.71414214398266 0.8433248010985716
11.100712943579046 511.6956021223807 0.8444860202389626
11.105940498532462 508.50082071816007 0.8426848899919508
11.111168053485878 506.73865236236463 0.841192673115401
11.116395608439294 501.4235136984381 0.837372275147329
11.12162316339271 499.0524708044567 0.8356849946291912
11.126850718346127 497.92286740695835 0.8347124086960409
11.132078273299543 497.3833337796439 0.8353556934458126
11.13730582825296 496.4459222445249 0.8341645921481635
11.142533383206375 494.51740986901353 0.8327125200391506
11.147760938159792 495.6576252670415 0.8335786114102288
11.152988493113208 498.1892058666174 0.8352415236012466
11.158216048066624 500.4698246139151 0.8374398745986037
11.16344360302004 498.83307607998347 0.8357939775752891
11.168671157973456 493.35662955640663 0.8311440904873598
11.173898712926873 494.6650536991469 0.8327260857351537
11.179126267880289 492.5841230929213 0.8313871366211664
11.184353822833705 492.243976026103 0.8313963678561818
11.189581377787121 488.77967903897365 0.8288031275014671
11.194808932740537 486.19808879777713 0.8265117723088519
11.200036487693954 484.65677048297664 0.825430989844946
11.20526404264737 487.9487688350626 0.8286204137723618
11.210491597600786 486.30375372333987 0.8273316768894785
11.215719152554202 484.6496405039864 0.8269005913353525
11.220946707507618 484.87192286963625 0.8267730939130447
11.226174262461035 486.6595310530091 0.8280379255191099
11.23140181741445 489.6021221492687 0.831122367244233
11.236629372367867 485.4747151007395 0.8266718069016491
11.241856927321283 479.33278300665324 0.8218141012938601
11.2470844822747 477.3226532610558 0.8205071808213293
11.252312037228116 480.0085330562392 0.8229502558275438
11.257539592181532 482.4986458933979 0.8254051029768057
11.262767147134948 485.045434419594 0.8281946113783193
11.267994702088364 486.8803748569911 0.8297507411140626
11.27322225704178 488.88379707115087 0.8314574118606626
11.278449811995197 490.616859161473 0.832408308969951
11.283677366948613 487.5216713206593 0.8291398960935701
11.288904921902029 491.69579403550404 0.8334671381325307
11.294132476855445 489.2775085127752 0.8310058160825349
11.299360031808861 484.75139900997243 0.827021251253291
11.304587586762278 485.74848116770056 0.8270679181882837
11.309815141715694 486.78306855356726 0.8268575838791975
11.31504269666911 488.9318993811899 0.8283476634814817
11.320270251622526 493.12162848230884 0.8316223126224161
11.325497806575942 490.01324517782734 0.8286380190429431
11.330725361529359 493.09334849674826 0.8307906824199729
11.335952916482775 493.8557521252798 0.8316075933911752
11.341180471436191 493.39927213597736 0.8314662131075151
11.346408026389607 492.57569927950925 0.8310025105386505
11.351635581343023 494.61736166614554 0.8327848656984173
11.35686313629644 494.4165270413826 0.8327319188831238
11.362090691249856 494.21344706758896 0.8322297108606219
11.367318246203272 491.05232835644085 0.829716626659439
11.372545801156688 486.26495934787306 0.8257688413028369
11.377773356110104 483.12659282526215 0.8234059302380754
11.38300091106352 480.47177493568927 0.8216020927041479
11.388228466016937 478.3753442206898 0.8199009118574238
11.393456020970353 475.7809557804438 0.8169506555085305
11.39868357592377 473.9890744194281 0.8156307891814569
11.403911130877185 469.9238203554059 0.8120204883851293
11.409138685830602 465.09415218687434 0.8083259139645834
11.414366240784018 460.1745187061528 0.8044384177750862
11.419593795737434 457.6058841128795 0.8022986210436646
11.42482135069085 456.047107761786 0.8009154781663171
11.430048905644266 455.6438580564336 0.8003816341671293
11.435276460597683 451.28224866303054 0.795989055462743
11.440504015551099 445.30966692738895 0.7908524067494824
11.445731570504515 439.19516098286493 0.7855761333811853
11.450959125457931 439.11953467715574 0.7851877183334504
11.456186680411347 442.68174566520884 0.7883844521361966
11.461414235364764 445.6438315287425 0.790988308210932
11.46664179031818 446.08335173513984 0.7920121157305011
11.471869345271596 443.3073496028083 0.7890423949327376
11.477096900225012 442.1337795148304 0.7893675095118677
11.482324455178428 439.1517272200977 0.7937803069356916
11.487552010131845 436.9667173527453 0.7939842796198409
11.49277956508526 437.18075546021936 0.79622066784702
11.498007120038677 438.33825697526385 0.7985462656171182
11.503234674992093 442.79438413315063 0.8033859061014125
11.50846222994551 445.18914862356723 0.8074228966293274
11.513689784898926 450.252121640422 0.8126229451931177
11.518917339852342 449.48555375131093 0.8123782591785729
11.524144894805758 448.7306928862433 0.8125022281088036
11.529372449759174 444.64720976722833 0.8095073966195477
11.53460000471259 444.6630112907907 0.8110596146449549
11.539827559666007 448.9187281281619 0.8157305158845182
11.545055114619423 448.48708869407307 0.8151675831913157
11.550282669572839 447.5655391355916 0.8144561216435425
11.555510224526255 443.7998198755535 0.8113527937039029
11.560737779479672 438.61430309731116 0.8069694818449754
11.565965334433088 439.4307819462906 0.808825309140718
11.571192889386504 437.0254929913211 0.8073434683604616
11.57642044433992 435.11291818871723 0.8061111456759296
11.581647999293336 428.63961560411883 0.8005111655052871
11.586875554246753 421.9938984647428 0.7942501775705877
11.592103109200169 418.93799853835236 0.7923096189369688
11.597330664153585 418.6367460032557 0.7930017009706177
11.602558219107001 420.3905795504997 0.7961530089416983
11.607785774060417 419.945015233849 0.7963547124579885
11.613013329013834 419.2752662724465 0.7964326365557078
11.61824088396725 415.6205730473476 0.7935554981297521
11.623468438920666 412.88607157362617 0.7912483922691823
11.628695993874082 409.6006510830551 0.7884681807291162
11.633923548827498 409.68987279996446 0.7889802580439794
11.639151103780915 408.7795736054079 0.787652008513032
11.64437865873433 407.1394943035729 0.7860260435734704
11.649606213687747 403.4017658145499 0.7828622783545501
11.654833768641163 395.1592096203056 0.775665170509821
11.66006132359458 393.1175848211947 0.7751031949974788
11.665288878547996 391.17869844704956 0.7737843713295711
11.670516433501412 394.3483750818853 0.7776172134786129
11.675743988454828 394.84336490125116 0.7789153935400117
11.680971543408244 393.29970471029236 0.7778809379875
11.68619909836166 391.21598776234214 0.7765777292428209
11.691426653315077 387.5722927211563 0.7742165722165779
11.696654208268493 386.4721073438579 0.7732168229807518
11.701881763221909 383.5222982756023 0.7695986914407522
11.707109318175325 384.1964584488118 0.7698195755419347
11.712336873128741 384.8535944990854 0.7709444335048881
11.717564428082158 387.59227979843604 0.775809078346107
11.722791983035574 389.41636289857934 0.778102594627102
11.72801953798899 385.0585607151862 0.774794977954677
11.733247092942406 383.64146429139 0.772866520070124
11.738474647895822 381.41894534006127 0.7703968233828723
11.743702202849239 379.4703022293123 0.7686578680905781
11.748929757802655 382.20582989549547 0.771253876378881
11.754157312756071 384.1624992534986 0.7731421824968905
11.759384867709487 387.4388802837525 0.7762999364223371
11.764612422662903 388.63587721294306 0.7781546196664709
11.76983997761632 388.34735574832195 0.778200099404068
11.775067532569736 387.4354536345621 0.7780231394283672
11.780295087523152 389.00138795131 0.7794410682768965
11.785522642476568 391.6344055933422 0.7810352053887366
11.790750197429984 393.5693030764979 0.7832917848132229
11.7959777523834 393.36946626702337 0.7840786312768024
11.801205307336817 392.55093360151363 0.7845540201235957
11.806432862290233 392.7547768686098 0.7847846717549266
11.81166041724365 395.3102763273782 0.78597533728099
11.816887972197065 396.9072741222961 0.7863478456221459
11.822115527150482 397.22601972170463 0.7852354321099024
11.827343082103898 401.236975503584 0.7886013624761894
11.832570637057314 400.8391283954142 0.7887119690622871
11.83779819201073 403.52923892229506 0.79269537001169
11.843025746964146 401.76054188457266 0.7917943103215952
11.848253301917563 397.86103155558146 0.7885910198550754
11.853480856870979 398.03145419966353 0.7882001999468935
11.858708411824395 399.34744944157114 0.7889437956505513
11.863935966777811 399.82748120644277 0.790573813206629
11.869163521731227 402.49034536527427 0.793968409518498
11.874391076684644 398.2816580843103 0.7902734926892686
11.87961863163806 396.47076907641707 0.7893443437648862
11.884846186591476 393.699810907624 0.786587941874026
11.890073741544892 387.20087852478525 0.7798801454246728
11.895301296498308 387.53110551375715 0.7801024580101221
11.900528851451725 384.5528289498255 0.7764539851630964
11.90575640640514 386.3632966443967 0.7783931848676464
11.910983961358557 387.7499349246122 0.7799009369193531
11.916211516311973 386.4720837717438 0.778340934799437
11.92143907126539 383.0438991037104 0.7754282450220272
11.926666626218806 379.8680192160409 0.7730316874564052
11.931894181172222 377.26566129545336 0.7711994023788089
11.937121736125638 378.8194511794624 0.7740833272569579
11.942349291079054 380.1185886410976 0.7754248776508733
11.94757684603247 378.6245787291682 0.7732419655936562
11.952804400985887 376.61994888301064 0.771316629235767
11.958031955939303 374.88565297513264 0.7700744720438947
11.963259510892719 372.22461512829693 0.7684062013916161
11.968487065846135 372.12721932402917 0.7693988097486368
11.973714620799552 372.303715844572 0.7693583311826103
11.978942175752968 376.5500431373604 0.7741512987218617
11.984169730706384 378.9977401661755 0.7763863974746211
11.9893972856598 376.88144673814685 0.7741276289365202
11.994624840613216 374.99452036782037 0.7730960051311027
11.999852395566633 372.68672115350796 0.7707743316336195
12.005079950520049 374.7588615109416 0.7726846146135157
12.010307505473465 375.48720477925343 0.7735922504282353
12.015535060426881 374.9314097552085 0.7734541656242006
12.020762615380297 373.4995818810206 0.7729163226478637
12.025990170333714 372.36018269531263 0.7714166709810101
12.03121772528713 372.0024701947618 0.7714195667782531
12.036445280240546 375.05118464688746 0.7747535446433286
12.041672835193962 374.1116213355118 0.7732951678609299
12.046900390147378 370.8988320913724 0.7706878357852996
12.052127945100795 370.5527905922649 0.7694861728835266
12.05735550005421 375.5495112424543 0.7735539233848682
12.062583055007627 382.1057530446857 0.7798097595985438
12.067810609961043 387.43496646452564 0.7844297127476677
12.07303816491446 390.01076148607075 0.7882287231542238
12.078265719867876 392.1736854083174 0.7910585218676153
12.083493274821292 399.222872675946 0.7979976279600345
12.088720829774708 405.91906312944076 0.8039489222556959
12.093948384728124 417.368728450901 0.8145738636354155
12.09917593968154 427.93244757631936 0.8248118139958497
12.104403494634957 443.7069667646871 0.8406037626852423
12.109631049588373 460.26086017358773 0.8556011043712567
12.114858604541789 478.1486404654029 0.8711972009121924
12.120086159495205 502.668274064982 0.8929208664041683
12.125313714448621 525.3134606133332 0.9126764858966934
12.130541269402038 548.365872825946 0.9329759144494395
12.135768824355454 570.8087790070665 0.9518896990508667
12.14099637930887 584.215837351651 0.962814051330459
12.146223934262286 593.7148161223556 0.9710949901465338
12.151451489215702 594.0616973867127 0.9714249187528866
12.156679044169119 585.8401281999427 0.9647030594013883
12.161906599122535 578.0232083166723 0.9587214448581809
12.167134154075951 563.708318719621 0.9467231146360813
12.172361709029367 549.2325587922177 0.9347621822481085
12.177589263982783 532.6911860159854 0.9213989346304241
12.1828168189362 513.68388663008 0.9050088933492199
12.188044373889616 498.85684729384064 0.8923138999328867
12.193271928843032 484.11801001573485 0.8796545614230703
12.198499483796448 468.7815143132124 0.8654421586031955
12.203727038749864 455.5447919785216 0.8537360532032693
12.20895459370328 447.52974717556197 0.8466473395564594
12.214182148656697 437.80383561469137 0.8380655407303046
12.219409703610113 432.0241031583944 0.8329361642291071
12.22463725856353 422.36628449821853 0.8235739427399733
12.229864813516945 411.42424784525053 0.8133258049622223
12.235092368470362 404.0568584435013 0.8071065129227925
12.240319923423778 396.6192675126341 0.800794325176588
12.245547478377194 388.5317432981058 0.7935642636678056
12.25077503333061 384.1485933068624 0.7903453465239099
12.256002588284026 378.30941740690787 0.783639307847331
12.261230143237443 376.8169602213193 0.7828536919018079
12.266457698190859 373.6342946186025 0.7792720778088148
12.271685253144275 370.93589091503543 0.7756771902254065
12.276912808097691 366.23304190748297 0.7721877636045668
12.282140363051107 361.9615484446629 0.767946787385424
12.287367918004524 357.1828469396153 0.7648179360195192
12.29259547295794 350.0619320518209 0.7582988674550593
12.297823027911356 351.36787862926985 0.7599231788866035
12.303050582864772 350.0826731038519 0.7578685028041997
12.308278137818188 352.1800049654836 0.7585357817432281
12.313505692771605 353.11562798872865 0.7623954810034673
12.31873324772502 351.311178184951 0.7683024617853951
12.323960802678437 349.2836343099302 0.7705958399116858
12.329188357631853 349.1001954004649 0.7749182628329441
12.33441591258527 347.00503953415637 0.7771759160738897
12.339643467538686 348.1631345572506 0.7824416510368288
12.344871022492102 346.1041969321952 0.7834182376269363
12.350098577445518 345.2316612441193 0.7845867940023237
12.355326132398934 345.1763569505965 0.7869745572472824
12.36055368735235 342.8378040819847 0.7860111204832094
12.365781242305767 339.60678577694966 0.7834583783210334
12.371008797259183 338.92311919060273 0.7845296705965893
12.376236352212599 336.9910500330047 0.7844069419056477
12.381463907166015 338.60709103853844 0.7887585430685125
12.386691462119432 343.8167963241564 0.7970580496050784
12.391919017072848 344.1660960743838 0.7988212266363005
12.397146572026264 343.9219395753627 0.7985821397513502
12.40237412697968 344.0457878351128 0.8010384251099685
12.407601681933096 341.57109045029165 0.7996483584939994
12.412829236886513 339.7673922594557 0.8002055598828163
12.418056791839929 340.97799240340925 0.8032493031219456
12.423284346793345 338.5259675663048 0.802133870012317
12.428511901746761 339.37009441316 0.8069661777426792
12.433739456700177 337.76343466408207 0.8063009938669217
12.438967011653594 335.1715588667043 0.8053158230968455
12.44419456660701 331.8099559853807 0.8013085405557147
12.449422121560426 329.76126461194013 0.7980553244127182
12.454649676513842 326.2201885001334 0.7955997809656988
12.459877231467258 326.7950447034578 0.796987171690149
12.465104786420675 329.9058426988595 0.8029650654561852
12.47033234137409 328.64414094656615 0.8035193187200904
12.475559896327507 330.55834996749644 0.8081976554161364
12.480787451280923 327.9494529830657 0.8073688755507558
12.48601500623434 325.5556378386401 0.8046521678907246
12.491242561187756 327.2778237657917 0.8068605727019228
12.496470116141172 326.3423691053007 0.8067362204924783
12.501697671094588 324.4294001733038 0.8042213199373768
12.506925226048004 321.3663251826855 0.8014905011195829
12.51215278100142 316.3715959813194 0.7961427158238708
12.517380335954837 313.8644883662538 0.7934470583051013
12.522607890908253 317.41584737035197 0.7991958458467617
12.527835445861669 317.0381478080277 0.7989811586222786
12.533063000815085 320.06819563533924 0.8046807962042917
12.538290555768501 318.89017358935166 0.8049630809326754
12.543518110721918 318.5984507235876 0.8071104051038066
12.548745665675334 317.4360530382574 0.8080765599940539
12.55397322062875 313.3326502300681 0.803998524011834
12.559200775582166 311.62467076504504 0.8026667073634555
12.564428330535582 310.1841647692452 0.7948750035053059
12.569655885488999 307.1918381519688 0.7820074000125525
12.574883440442415 308.5587959924884 0.7792084443963619
12.580110995395831 310.9163097640636 0.7785557569093161
12.585338550349247 311.57927622298115 0.7776586476561542
12.590566105302663 312.70932575012245 0.777518683137072
12.59579366025608 314.58555145237233 0.7787884999412925
12.601021215209496 316.6735566295242 0.7812628724676989
12.606248770162912 317.5955690858011 0.7818430701297218
12.611476325116328 317.74086513552874 0.7810443729339142
12.616703880069744 315.14158572302097 0.7762463017282386
12.62193143502316 317.4960105296626 0.7779258416432053
12.627158989976577 321.1246928889783 0.7814342857162747
12.632386544929993 321.5795808102404 0.7819965221536058
12.63761409988341 321.4708283533983 0.7811436099238612
12.642841654836825 316.2863373395027 0.7721222920815286
12.648069209790242 313.3190655031529 0.7683133474823995
12.653296764743658 317.94433987242746 0.7734088253582689
12.658524319697074 322.5880828922371 0.7781589794225423
12.66375187465049 325.41179777153013 0.7808453971793612
12.668979429603906 329.78579756742323 0.7839487268162822
12.674206984557323 332.63873973894164 0.7866231437003575
12.679434539510739 336.41216754348943 0.7891678743969536
12.684662094464155 339.78014321349457 0.7917934908769135
12.689889649417571 340.98366519834417 0.7924189308777878
12.695117204370987 345.76554342548087 0.7973450362412926
12.700344759324404 354.9171034831366 0.807381218309085
12.70557231427782 362.7916615635039 0.8151831524790079
12.710799869231236 369.57927723567667 0.8215752377386739
12.716027424184652 376.6408522310618 0.828798721399068
12.721254979138068 387.71943615426795 0.8405221060448247
12.726482534091485 398.44712745990023 0.850957190829332
12.7317100890449 411.8019503156947 0.8641834722695289
12.736937643998317 421.9895484691958 0.8741650878258914
12.742165198951733 429.3428021457595 0.8806928402133014
12.74739275390515 437.0681272012041 0.8875461878859906
12.752620308858566 446.84372098404316 0.8966260890340609
12.757847863811982 453.79256026120305 0.9028226733917647
12.763075418765398 457.35963622318695 0.9064010234644498
12.768302973718814 454.14921343710085 0.9034976955308178
12.77353052867223 445.1843629555841 0.8950326686088149
12.778758083625647 435.6037272568349 0.8856865394586654
12.783985638579063 423.1463795447355 0.8722746131452718
12.789213193532479 416.16436752873506 0.8645990494412436
12.794440748485895 407.9122267921757 0.8547129054390625
12.799668303439312 403.43932118481285 0.8491016304453889
12.804895858392728 401.8851123186789 0.8481719634078965
12.810123413346144 397.8905661981167 0.8441762305017179
12.81535096829956 393.7173599305302 0.8403633354847905
12.820578523252976 391.36559919986365 0.8382477078411312
12.825806078206393 391.0892002284257 0.8374679417174615
12.831033633159809 389.9466049365319 0.8346964745452289
12.836261188113225 391.7547159604492 0.8368136599521357
12.841488743066641 396.3563689818755 0.8410155985745548
12.846716298020057 400.89163876740224 0.8454511193682155
12.851943852973474 405.36842908154745 0.8503962285635508
12.85717140792689 407.39032996548934 0.852461904669937
12.862398962880306 410.4729375868553 0.8554980544391364
12.867626517833722 412.23645062230577 0.8573605942261866
12.872854072787138 417.1457222509689 0.8620091869009939
12.878081627740555 425.2052639318303 0.8697438772443383
12.88330918269397 430.26523515635085 0.8742205740283806
12.888536737647387 431.9900047691469 0.8744717149958423
12.893764292600803 424.6859844704191 0.8664304402355872
12.89899184755422 417.8183112537158 0.8597281587085405
12.904219402507636 408.4418698374212 0.8500520300506096
12.909446957461052 400.0378218116822 0.841152604585584
12.914674512414468 389.63803911906655 0.8305491785391659
12.919902067367884 379.6512598396551 0.8198541171529293
12.9251296223213 367.00956622473655 0.8063515749866822
12.930357177274717 357.0913994465681 0.7957705405960608
12.935584732228133 349.0951299373142 0.7863096651605159
12.940812287181549 340.2533657336613 0.7759295121924723
12.946039842134965 334.484370803391 0.7693515818080672
12.951267397088381 328.85492647070134 0.7629984430212957
12.956494952041798 324.0196390596944 0.7592415873207806
12.961722506995214 323.3931664026575 0.7576476952187641
12.96695006194863 324.38476788316643 0.7594816810936956
12.972177616902046 324.74006876776554 0.7603893079211068
12.977405171855462 322.34601420203694 0.7562605366319909
12.982632726808879 321.6303081782442 0.7543285911668877
12.987860281762295 319.5246909812566 0.7511056519017745
12.993087836715711 318.87578373843803 0.749950753945016
12.998315391669127 317.83724269091886 0.7504224193592629
13.003542946622543 315.9938356163146 0.7500916618594077
13.00877050157596 316.55055002957147 0.7515410205767368
13.013998056529376 319.988507739487 0.7547644949738428
13.019225611482792 324.95753594366283 0.759832218916375
13.024453166436208 326.619461047025 0.7605016062388761
13.029680721389624 324.1236495539708 0.7579441786992721
13.03490827634304 321.09857423589864 0.7534737640357283
13.040135831296457 319.87813519186795 0.7520306692828128
13.045363386249873 323.7494436820737 0.7572070882774861
13.05059094120329 327.0472955950942 0.7610149428349755
13.055818496156705 329.612905633868 0.7640074437778288
13.061046051110122 334.1363423928449 0.7687878857597376
13.066273606063538 338.51421124754603 0.773342696620372
13.071501161016954 345.1533031468206 0.7807808259687254
13.07672871597037 349.0885365922496 0.7851370933439688
13.081956270923786 355.6831606196961 0.7917372803672851
13.087183825877203 360.30942981372453 0.7964424704726448
13.092411380830619 362.7379398873447 0.7984369300118809
13.097638935784035 366.2709978169027 0.8027008596456872
13.102866490737451 365.1019184730549 0.8029935673971172
13.108094045690867 362.8666230500135 0.801768081638111
13.113321600644284 360.5643239792785 0.8011604318717642
13.1185491555977 355.69169912234315 0.7958192446432055
13.123776710551116 355.6689468417776 0.7953189775101042
13.129004265504532 350.878747247764 0.7889473212475164
13.134231820457948 349.59401415894996 0.7856586324153163
13.139459375411365 351.9153788730231 0.7882308344036805
13.14468693036478 355.81793714642095 0.791537360658833
13.149914485318197 361.17333684229476 0.7979933250616561
13.155142040271613 364.45546077388695 0.8019996209050363
13.16036959522503 365.23952295147376 0.8026670409273529
13.165597150178446 365.6386078823039 0.8032528665039717
13.170824705131862 364.33299825415884 0.801377802205464
13.176052260085278 368.26245709851236 0.8062545799482805
13.181279815038694 367.0172914384884 0.8046535788620027
13.18650736999211 367.62257758397743 0.8055434528421197
13.191734924945527 365.00625579065854 0.8033362904428857
13.196962479898943 364.9936419423327 0.8030965471082355
13.202190034852359 366.90889994517664 0.8058220810989849
13.207417589805775 368.3608003785457 0.8080185588891539
13.212645144759191 369.08209699024 0.8085568158543961
13.217872699712608 363.59388721432697 0.8031142181819841
13.223100254666024 360.6553486854706 0.7998935493636194
13.22832780961944 356.54542463063734 0.7950371481871817
13.233555364572856 354.20997171958 0.7930956224109759
13.238782919526273 351.22550761166144 0.7894302891474665
13.244010474479689 347.118938773261 0.7846953125859552
13.249238029433105 341.4279716734821 0.7778310388735838
13.254465584386521 341.31789983139635 0.7775227752074884
13.259693139339937 340.1767182644348 0.7767631684196278
13.264920694293354 337.0609524903326 0.7734890540050827
13.27014824924677 329.4740682817322 0.7644356350167217
13.275375804200186 326.83010344366636 0.761533734595688
13.280603359153602 322.1660929257463 0.7575454298954227
13.285830914107018 322.45986770790535 0.7582543846298151
13.291058469060435 321.78005562519917 0.7591976761872183
13.29628602401385 320.69992548674117 0.7581525000534063
13.301513578967267 319.19701952978295 0.755393869979742
13.306741133920683 317.4572553263133 0.7543482009546905
13.3119686888741 315.473358705753 0.7508514200746749
13.317196243827516 312.89187792019396 0.7485761033150923
13.322423798780932 313.16409605061295 0.7499881954307822
13.327651353734348 312.9983596133033 0.7489333728279555
13.332878908687764 311.3127892395262 0.7484427517975356
13.33810646364118 308.7318515265385 0.7444099260974826
13.343334018594597 304.12672580695494 0.7399087778216639
13.348561573548013 301.2990954707735 0.7367456362052114
13.353789128501429 300.39164668580395 0.7352508850095479
13.359016683454845 301.4437285472627 0.7367876154524915
13.364244238408261 301.34233789269155 0.7357953041423573
13.369471793361678 307.2816827591324 0.7427511674547921
13.374699348315094 309.1631067793151 0.745459429664447
13.37992690326851 313.27057453156397 0.7516590957159297
13.385154458221926 317.11213872444745 0.7562309599783791
13.390382013175342 317.14506635078544 0.7557425853318938
13.395609568128759 316.30691941909055 0.7539014147442586
13.400837123082175 314.38122519623295 0.7505966241691894
13.406064678035591 314.53851720792994 0.7518268323006276
13.411292232989007 313.7675896564302 0.7508225913439251
13.416519787942423 317.60599988108515 0.7557729148692637
13.42174734289584 318.96008405191174 0.7570469337299228
13.426974897849256 324.0421897017852 0.7628157538790602
13.432202452802672 326.4890259284789 0.7654919460618675
13.437430007756088 329.9549407429354 0.7697329086309909
13.442657562709504 330.0591581389994 0.770017399504312
13.44788511766292 327.82188807820916 0.7664475907490849
13.453112672616337 324.4707843848342 0.761914244015772
13.458340227569753 321.9656556522798 0.7570051915225562
13.46356778252317 321.219968939751 0.756114738972908
13.468795337476585 320.51339180420536 0.7550841757697604
13.474022892430002 320.50238681275914 0.7552594541702812
13.479250447383418 323.39539745204326 0.7590985305081854
13.484478002336834 328.8666586176763 0.7660323250882715
13.48970555729025 330.09830265602903 0.7678594976454312
13.494933112243666 326.7378933745147 0.7641972226174577
13.500160667197083 326.27896311250646 0.7635232189137985
13.505388222150499 325.2265010824757 0.761984625612091
13.510615777103915 324.7893755573726 0.7608689980625304
13.515843332057331 327.5236515467586 0.7639439231264822
13.521070887010747 325.305586667588 0.7615931487606153
13.526298441964164 322.58537396588116 0.7591140490780516
13.53152599691758 319.95082896376096 0.7561376710979598
13.536753551870996 315.18925041652443 0.749848522628377
13.541981106824412 309.97227117253794 0.7448399018899081
13.547208661777828 309.8294616610367 0.7443883557996125
13.552436216731245 310.7515877345755 0.7470344140924624
13.55766377168466 311.5102492238626 0.7495423783707125
13.562891326638077 309.43495653766473 0.7465433465407538
13.568118881591493 303.3313442640966 0.739286595371156
13.57334643654491 298.7157761863764 0.7332116187530231
13.578573991498326 295.95610179789776 0.7298221859693128
13.583801546451742 294.70706594142325 0.7285252929293339
13.589029101405158 290.4804232330613 0.7238482619417329
13.594256656358574 288.3933824370762 0.7220553366455265
13.59948421131199 286.2491702856262 0.7200025994587008
13.604711766265407 284.81532330572327 0.7196793549232687
13.609939321218823 282.01481108646743 0.716480137430473
13.615166876172239 280.2436606949498 0.7151005825195301
13.620394431125655 280.5576409457814 0.715021401489859
13.625621986079071 281.13014331352605 0.7153229262990652
13.630849541032488 279.9672173853575 0.7126440924881371
13.636077095985904 280.76298652677315 0.7133859266970545
13.64130465093932 282.84569294950506 0.7168981316555468
13.646532205892736 282.4548404660685 0.7175582635296712
13.651759760846153 282.23361966121973 0.7167028076618035
13.656987315799569 279.2379026426654 0.7118737612401422
13.662214870752985 278.2793404674558 0.7106462793188697
13.667442425706401 278.15081592622766 0.7113421218419526
13.672669980659817 277.89579107878205 0.7127852804764196
13.677897535613234 277.9682776221785 0.7130627144844298
13.68312509056665 274.2846259918694 0.7080317845573586
13.688352645520066 276.1173486125208 0.7108764826740769
13.693580200473482 277.4413019505056 0.7118571420463151
13.698807755426898 280.7511475398511 0.7161752998585119
13.704035310380315 284.736031282418 0.7214108578004617
13.70926286533373 282.47270913108156 0.7189979209960302
13.714490420287147 282.0354484159305 0.7188571901801656
13.719717975240563 282.47295730413606 0.719524930979456
13.72494553019398 283.08515912764324 0.7197976237896216
13.730173085147396 282.83853714457865 0.7178443651692121
13.735400640100812 284.80015741080496 0.7194359822665807
13.740628195054228 283.60547223733516 0.7196730610796174
13.745855750007644 285.4441392018768 0.7228206920952678
13.75108330496106 283.46370096684774 0.7202765954000252
13.756310859914477 279.49439698945565 0.7143223262763505
13.761538414867893 274.7281512996482 0.7087318678222384
13.766765969821309 270.6986396356823 0.7029822863351011
13.771993524774725 270.86273687737287 0.7045660897821989
13.777221079728141 272.2452023660806 0.7053901890213164
13.782448634681558 271.4302030947877 0.703927041294596
13.787676189634974 269.5888238548449 0.7014470974268755
13.79290374458839 265.62532051822296 0.6955698954315533
13.798131299541806 265.0480211472984 0.6956601440558096
13.803358854495222 266.3918368751611 0.6979363050471147
13.808586409448639 268.1231617548257 0.7020402607228071
13.813813964402055 271.50713785167966 0.709048919937714
13.819041519355471 271.46308403313986 0.7101886922171806
13.824269074308887 270.43558722197366 0.7085867066084668
13.829496629262303 270.7969979208884 0.7075943247521579
13.83472418421572 270.68181381021225 0.7066501181233148
13.839951739169136 273.55391997344327 0.708324360540643
13.845179294122552 271.7552764889007 0.7064896692710869
13.850406849075968 275.1584993013197 0.7105907607464651
13.855634404029384 276.7702602450871 0.7121997047418941
13.8608619589828 277.2723509354394 0.7129098545587411
13.866089513936217 281.20324033384094 0.7164062006383386
13.871317068889633 283.83011152384466 0.719486446096593
13.87654462384305 285.0515545489308 0.7218904434444223
13.881772178796465 284.50998342747164 0.7210506597650054
13.886999733749882 284.3412895610878 0.720011756482088
13.892227288703298 284.0644432029914 0.7197323564527933
13.897454843656714 287.9288221394634 0.7227547569326198
13.90268239861013 293.74176401335365 0.7301792578139438
13.907909953563546 297.76339944710503 0.7341412523650805
13.913137508516963 299.96617107435026 0.7354563236494038
13.918365063470379 298.6763259218021 0.732889974786128
13.923592618423795 298.2871634652758 0.7327563636109999
13.928820173377211 298.3655051213966 0.733916597503833
13.934047728330627 298.2090633372465 0.7348391191487639
13.939275283284044 296.78214639956366 0.7331824968435726
13.94450283823746 295.4936848330277 0.7315583323889016
13.949730393190876 293.18075776152835 0.7287790249013191
13.954957948144292 291.2633783617406 0.7259005778401357
13.960185503097708 291.75608778421633 0.726161194479475
13.965413058051125 291.5944106744915 0.725287544827087
13.97064061300454 289.75416519795743 0.7227049281205978
13.975868167957957 286.41014387308167 0.7200295985549203
13.981095722911373 281.9028430763441 0.7145969540871298
13.98632327786479 279.5334776169081 0.7118443856451666
13.991550832818206 278.87557324608355 0.712184946398569
13.996778387771622 276.66101332052597 0.7099514839742558
14.002005942725038 274.4962765776516 0.7084068677955222
14.007233497678454 273.21182560952883 0.707283891385808
14.01246105263187 274.1794327302792 0.7078396900745897
14.017688607585287 275.79162005564865 0.7100087862654025
14.022916162538703 280.3733046417625 0.7156654599656437
14.028143717492119 280.43165813631526 0.7157031035614925
14.033371272445535 279.9834760180663 0.7149716561250394
14.038598827398951 278.8585244110867 0.7136509740782973
14.043826382352368 274.3594729015758 0.7064463751687786
14.049053937305784 274.75839363564404 0.7069146957804904
14.0542814922592 275.0916575718384 0.7058610478869942
14.059509047212616 279.42303754556366 0.7114701029769027
14.064736602166032 283.3504500063309 0.7181016973499916
14.069964157119449 284.9058916537571 0.7197426269643742
14.075191712072865 288.8534525488978 0.7266559837312894
14.080419267026281 290.6376041001868 0.7286647371593062
14.085646821979697 296.562642817879 0.7341273500394518
14.090874376933114 297.3809695328863 0.7343548744536709
14.09610193188653 298.4688565093339 0.7329726495094094
14.101329486839946 299.19521448323616 0.7341567472064571
14.106557041793362 301.5022724658868 0.7378444987250978
14.111784596746778 304.12006846838614 0.7414087083420573
14.117012151700195 302.8148541232933 0.7394681350660468
14.12223970665361 300.2714627262824 0.7364446658777428
14.127467261607027 296.1516597236902 0.7315271887699655
14.132694816560443 294.4982707932156 0.730704065112826
14.13792237151386 292.72680683707597 0.7285916183171234
14.143149926467276 288.33265243253203 0.7234668085161928
14.148377481420692 289.01629852015225 0.7243070265569451
14.153605036374108 288.4667713598922 0.724758110819522
14.158832591327524 287.1609795769793 0.7234929219690375
14.16406014628094 286.6800799160046 0.7221958158254018
14.169287701234357 285.32109910619016 0.7189117577175571
14.174515256187773 286.3355476184999 0.7188803405585381
14.179742811141189 287.9634817726449 0.7210422818750762
14.184970366094605 286.8877972821504 0.7206130200924019
14.190197921048021 286.00558842855673 0.7205203692567067
14.195425476001438 283.74594297135735 0.7188271884838604
14.200653030954854 284.33919628693405 0.7193895016595552
14.20588058590827 286.3138375214146 0.7205312902713296
14.211108140861686 287.58647500337366 0.7217160445955632
14.216335695815102 289.56295047098337 0.7227440425773857
14.221563250768519 289.6435474814769 0.7215493987842806
14.226790805721935 292.84616453884485 0.7247346882541921
14.232018360675351 292.9197952522907 0.7245490274855756
14.237245915628767 292.7399483198094 0.7247444017102328
14.242473470582183 294.32659133217965 0.7267793159936786
14.2477010255356 294.72255666828113 0.728703227423874
14.252928580489016 294.2515809011461 0.7293402312151422
14.258156135442432 293.98170908859373 0.7290933350957651
14.263383690395848 297.5531855530766 0.7326946701032991
14.268611245349264 299.0652265160486 0.7318219149856082
14.27383880030268 299.50792266802347 0.7309424352793661
14.279066355256097 299.46322001783557 0.7315985785455565
14.284293910209513 298.8970638989097 0.7305578246108133
14.28952146516293 304.35837896277013 0.7379210918603285
14.294749020116345 306.8756975716128 0.7405228220477724
14.299976575069762 307.697610466717 0.7393525901174733
14.305204130023178 306.8259962758864 0.7365978216581973
14.310431684976594 310.7818825965414 0.7421124426241547
14.31565923993001 316.30983971588614 0.7479580943880831
14.320886794883426 319.9695978025348 0.7525372068575673
14.326114349836843 320.8051090759428 0.7535344572446139
14.331341904790259 320.2123385860695 0.7518079959354301
14.336569459743675 318.3780270032503 0.7498765041768888
14.341797014697091 318.1380510349792 0.7495474203095377
14.347024569650507 321.2214507786757 0.75343847279661
14.352252124603924 322.88134372471166 0.7560338911885092
14.35747967955734 325.76479657840423 0.759633950371802
14.362707234510756 323.8912688409065 0.7574791588481575
14.367934789464172 321.3394677596789 0.7542003687478647
14.373162344417588 321.2102486892353 0.7535248094327949
14.378389899371005 320.1109497124231 0.7515474824378001
14.38361745432442 321.984014622615 0.7542472496617297
14.388845009277837 322.2816776315293 0.7543527903203623
14.394072564231253 322.45240531590173 0.7550911953814606
14.39930011918467 327.2114460086838 0.7614939421164005
14.404527674138086 330.93787531773046 0.7651367792946696
14.409755229091502 334.71549514663303 0.770689931670822
14.414982784044918 336.78161638338275 0.7723494510400646
14.420210338998334 339.6448675141403 0.7751788426505251
14.42543789395175 341.99257424432835 0.7771841833517933
14.430665448905167 342.89682507503034 0.7772323765894881
14.435893003858583 343.0161419813033 0.7766408322687418
14.441120558811999 344.1865745748442 0.7784618715868462
14.446348113765415 346.9639933644854 0.7816770494653625
14.451575668718831 350.3127872533045 0.7863381820991895
14.456803223672248 350.95356567574566 0.7877288836067753
14.462030778625664 354.0880523762186 0.7903267192906412
14.46725833357908 355.4830425641358 0.7923702373801959
14.472485888532496 361.51104708789427 0.7976976662813672
14.477713443485912 364.03310389464184 0.8008448360032732
14.482940998439329 369.4460680445041 0.8067418168151984
14.488168553392745 372.92447956138113 0.8102607197250226
14.493396108346161 377.00131986887294 0.8143657377602819
14.498623663299577 386.3088326348067 0.8241550984861098
14.503851218252994 394.439155260072 0.8322464164434942
14.50907877320641 404.0411467746823 0.8425064451427479
14.514306328159826 405.4817194659759 0.8435175670193847
14.519533883113242 400.6396247016986 0.83832356584373
14.524761438066658 390.22050993198235 0.8278071051693121
14.529988993020075 379.18634675407355 0.8166794777242493
14.53521654797349 371.91785060356693 0.8088779995047267
14.540444102926907 363.565482325151 0.8004240140828903
14.545671657880323 353.4522736054455 0.7897896486564416
14.55089921283374 339.04650254951764 0.7741791299418381
14.556126767787156 325.772963407749 0.7597059243417491
14.561354322740572 316.697564174612 0.7496600140974328
14.566581877693988 306.6683788397716 0.7383233711077815
14.571809432647404 304.99096078099205 0.736863246475176
14.57703698760082 304.87090621487306 0.7376077624894193
14.582264542554237 306.4273274279895 0.7391503981707394
14.587492097507653 306.99452541481566 0.7394538415205346
14.592719652461069 305.39803004766605 0.7370207041578278
14.597947207414485 304.701265168932 0.7352486782267825
14.603174762367901 310.1106718880818 0.7407824880174451
14.608402317321318 314.15970593008467 0.7446051564004693
14.613629872274734 316.8508669339297 0.7475089273959157
14.61885742722815 319.28472473329555 0.7503310683205241
14.624084982181566 320.62264500701053 0.7522556937485044
14.629312537134982 326.20254148627225 0.7587551872172839
14.634540092088399 335.3112975028325 0.7688112839898164
14.639767647041815 339.27802507199067 0.7728317335306351
14.644995201995231 340.54756437182147 0.7747156820320015
14.650222756948647 341.430845955957 0.7752085495722376
14.655450311902063 341.46427895141903 0.7750860958196994
14.66067786685548 340.41254443685244 0.7726916537730127
14.665905421808896 341.8482860458495 0.7737331044490912
14.671132976762312 341.4927756395276 0.772579377276925
14.676360531715728 339.00084715642777 0.7701966321586283
14.681588086669144 339.15175139774016 0.7701698784888461
14.68681564162256 339.05870992805325 0.7704973632193982
14.692043196575977 338.19032543891785 0.7696127614819426
14.697270751529393 335.6228207727427 0.766662967243414
14.70249830648281 339.1475190560782 0.7704054518992214
14.707725861436225 344.5549043632393 0.7747837336254787
14.712953416389642 346.0359419599018 0.7764274104992217
14.718180971343058 347.79381438791086 0.7787363092100918
14.723408526296474 347.43611111292927 0.7785810957600714
14.72863608124989 349.59091170087066 0.7819320686234245
14.733863636203306 353.0936845221463 0.7850346559818382
14.739091191156723 356.6615074131001 0.7886177261473841
14.744318746110139 355.6978904747305 0.7873272801042266
14.749546301063555 356.3745357050469 0.7869851154119174
14.754773856016971 354.2595419564165 0.7849697865874903
14.760001410970387 351.3241623257797 0.7824145419145219
14.765228965923804 351.56684748657403 0.7826374061434174
14.77045652087722 347.2081352010886 0.7776509053194336
14.775684075830636 346.87693468654993 0.7775132360480285
14.780911630784052 346.9217704383515 0.7766781198770021
14.786139185737468 345.5858855342243 0.7757474630518059
14.791366740690885 345.0226754651899 0.7756191827018198
14.7965942956443 341.20573674421485 0.7716375601086715
14.801821850597717 340.2476337397441 0.7713744783858414
14.807049405551133 342.17582985392136 0.7732938239385083
14.81227696050455 342.9531867675025 0.7732010654330729
14.817504515457966 347.7758155245109 0.7786144390783096
14.822732070411382 350.9952131922082 0.7817601126160636
14.827959625364798 356.1155538799393 0.787661514225459
14.833187180318214 359.7698874198562 0.7913431636627912
14.83841473527163 361.58356103811786 0.7927228711704073
14.843642290225047 361.1759986134771 0.7927182316916404
14.848869845178463 363.3558268059501 0.7950404734521205
14.854097400131879 366.5845368243848 0.7983677998351552
14.859324955085295 366.8514951118728 0.7992002422071263
14.864552510038711 367.92335008238956 0.7996917312007336
14.869780064992128 366.5928761647394 0.7985751072020819
14.875007619945544 367.13171528915257 0.7995636978024618
14.88023517489896 366.05277327042256 0.7986350240271198
14.885462729852376 365.6940091429012 0.799216999791766
14.890690284805792 366.67563956646325 0.8008766754018921
14.895917839759209 370.94960217589886 0.8048044955873337
14.901145394712625 372.798002611245 0.8066783393099185
14.906372949666041 373.35215299257857 0.8062853962109797
14.911600504619457 369.44078824692053 0.8018825495434886
14.916828059572873 367.3463791020417 0.7996793676859036
14.92205561452629 361.9105407346624 0.793696797705702
14.927283169479706 357.1004623657059 0.7887877115581664
14.932510724433122 352.2617149352943 0.7835383324109509
14.937738279386538 347.8008631312869 0.7790013479769184
14.942965834339955 347.28956365211644 0.7787398518178543
14.94819338929337 343.5589737158259 0.7750064304336689
14.953420944246787 338.56419422199497 0.7696130573831513
14.958648499200203 333.2613367706554 0.7650976695401244
14.96387605415362 326.6429209255708 0.756848805808538
14.969103609107036 320.4448203181041 0.7500884624374998
14.974331164060452 320.03373224552126 0.7495140682649847
14.979558719013868 318.64963224998434 0.7484329843857331
14.984786273967284 316.9539150640985 0.7465655643380487
14.9900138289207 313.14653726996426 0.7422204329378621
14.995241383874117 309.9532533914026 0.7377998027954493
15.000468938827533 310.2281635036885 0.7381542492753145
15.005696493780949 313.757726188451 0.7423705596149162
15.010924048734365 315.03296714498714 0.744385492030016
15.016151603687781 317.8956870318857 0.7487424202250641
15.021379158641198 318.65121001418646 0.749770277056499
15.026606713594614 317.80006853684057 0.7482061829550654
15.03183426854803 318.9939228776075 0.748565557533212
15.037061823501446 319.6478517800689 0.7489138247646311
15.042289378454862 319.7850494949795 0.749047673259124
15.047516933408279 317.7656452747305 0.7466401576111191
15.052744488361695 317.4582184410547 0.7461942481127217
15.057972043315111 318.9111255720939 0.7477556810531434
15.063199598268527 319.55390658043484 0.7485534756632651
15.068427153221943 321.0909086244858 0.7512908240822586
15.07365470817536 321.90806047228335 0.7526739239784065
15.078882263128776 322.7046945892376 0.7540066492615239
15.084109818082192 321.4426427833236 0.7521183379714466
15.089337373035608 325.5172370146413 0.7558100521678861
15.094564927989024 327.13417231254425 0.7575197673273802
15.09979248294244 327.7218518480103 0.7577554078923908
15.105020037895857 323.7833330413615 0.7532878792387163
15.110247592849273 318.04500670129676 0.7464589470794805
15.11547514780269 313.8098846973336 0.7420447081691335
15.120702702756105 312.83614545200794 0.741614882055462
15.125930257709522 311.8042319379698 0.7401734601851697
15.131157812662938 310.58161945984136 0.7385254040659427
15.136385367616354 308.98253587071326 0.7366665909357415
15.14161292256977 303.1966217683289 0.730620467982896
15.146840477523186 300.9803167766006 0.7290907533968906
15.152068032476603 297.11883038872116 0.7247109940723431
15.157295587430019 297.36541027788303 0.7248609001225564
15.162523142383435 293.64738959303804 0.7211995694602288
15.167750697336851 291.6304362687362 0.7194082086642947
15.172978252290267 288.62716385994827 0.7160577649406484
15.178205807243684 284.6427630153958 0.7112860329484565
15.1834333621971 279.52141734969433 0.7037068376230626
15.188660917150516 275.1198946995536 0.6986365521968281
15.193888472103932 273.5755058260942 0.6970827001443421
15.199116027057348 272.3272912132541 0.6962699913297483
15.204343582010765 273.2971431772137 0.6988266444649134
15.20957113696418 276.4456199588462 0.7024556358933524
15.214798691917597 278.9003116777255 0.7048913233870951
15.220026246871013 278.6907815660897 0.7043500166324885
15.22525380182443 276.70722564864417 0.7021567242531693
15.230481356777846 274.6554904123672 0.7008851576062277
15.235708911731262 272.13322430279686 0.6997314520470969
15.240936466684678 271.7409462254416 0.6994334779573408
15.246164021638094 269.8724359488894 0.6967134925024707
15.25139157659151 271.8900898111415 0.6989843932743427
15.256619131544927 271.54728331980374 0.6977144334084973
15.261846686498343 269.8388477775015 0.6968067881287874
15.267074241451759 267.77096152879477 0.6945418473293895
15.272301796405175 265.1947493498658 0.6914561919517169
15.277529351358591 265.1491422518962 0.6919665207846294
15.282756906312008 265.7473049341845 0.6907885646609329
15.287984461265424 268.20505982481853 0.6930138547076291
15.29321201621884 269.0377698210638 0.6929758200187454
15.298439571172256 272.26822479034183 0.6974626903080903
15.303667126125672 271.39009606605254 0.6965312659276229
15.308894681079089 271.01273122142914 0.6962645431547373
15.314122236032505 272.9048815630494 0.6977706148766246
15.319349790985921 272.32006131409474 0.6974370259549451
15.324577345939337 275.1851758149398 0.7005916120528859
15.329804900892753 274.7372817267531 0.7009177770450886
15.33503245584617 276.74747503355434 0.7032677318736715
15.340260010799586 277.0168905219098 0.7031385725308902
15.345487565753002 281.4473669463289 0.7086578969099585
15.350715120706418 285.9191961940086 0.7140281815210076
15.355942675659835 287.66380141434195 0.715699981998883
15.36117023061325 289.3817998016488 0.718434594848644
15.366397785566667 288.3756703113668 0.7161982539846342
15.371625340520083 290.38603487901577 0.7180944551406981
15.3768528954735 290.91421225056956 0.7188132465946263
15.382080450426916 290.9046239915401 0.7178846368932412
15.387308005380332 292.68381219786954 0.720735731299035
15.392535560333748 292.2918839917436 0.7202106575691724
15.397763115287164 292.9067739396376 0.7298606180850138
15.40299067024058 291.76171577709886 0.7353945125090761
15.408218225193997 289.12296714029077 0.7364106655224786
15.413445780147413 287.899542806108 0.738455062548204
15.418673335100829 287.6326269773898 0.7413908001970859
15.423900890054245 289.53155375193194 0.7464692374533403
15.429128445007661 293.18231924892285 0.7541159027943867
15.434355999961078 294.73788466463986 0.7588190884432722
15.439583554914494 295.6866607011683 0.762219478712107
15.44481110986791 292.7929099033472 0.7608047246489128
15.450038664821326 291.6671444471726 0.7622870995494724
15.455266219774742 290.0022870716172 0.7632481832650088
15.460493774728159 289.048131839728 0.7655868433867764
15.465721329681575 291.065748585448 0.7700655836108633
15.470948884634991 293.14553712000037 0.7759956405432131
15.476176439588407 293.7354077568561 0.7780581417831965
15.481403994541823 293.0727636643337 0.7787345164663886
15.48663154949524 290.0076797664351 0.7765221697245173
15.491859104448656 291.00324201536057 0.7789149423450128
15.497086659402072 290.432379392395 0.7798947731600441
15.502314214355488 291.5185256276689 0.7830911605947504
15.507541769308904 292.1858979351531 0.7850789771725752
15.51276932426232 293.234475818657 0.7886352931751541
15.517996879215737 293.6937307920037 0.7899164867886299
15.523224434169153 291.870843856248 0.7882287999857528
15.52845198912257 295.19405270915183 0.7954429015468477
15.533679544075985 294.559758890048 0.7963215093532485
15.538907099029402 300.08768810814433 0.8066691859317779
15.544134653982818 300.67871715301936 0.8085782237751994
15.549362208936234 304.2209071059843 0.8157876029219426
15.55458976388965 306.2935346746588 0.8192309341550419
15.559817318843066 305.71924793613056 0.8197875188261241
15.565044873796483 306.7811129590385 0.8219784527355483
15.570272428749899 307.6139811790106 0.8244256043890792
15.575499983703315 310.26078727138446 0.830468962788556
15.580727538656731 311.10484384345034 0.8329452597890765
15.585955093610147 311.3487351780048 0.8360416420997019
15.591182648563564 310.0800127266545 0.8356454981175107
15.59641020351698 309.01881405737225 0.8358932332435941
15.601637758470396 309.70591692011124 0.8384031044676801
15.606865313423812 308.4214433845865 0.8375633738867888
15.612092868377228 307.2707155423535 0.8370163016641776
15.617320423330645 306.96934378367644 0.8379589116232754
15.62254797828406 303.3270768751202 0.8344338226594478
15.627775533237477 301.4783363030982 0.8336670408146363
15.633003088190893 296.9830986467518 0.8299789906715256
15.63823064314431 298.60627090334305 0.8297849034556578
15.643458198097726 295.87614346401216 0.813019812812979
15.648685753051142 295.2187513254497 0.8059089714587785
15.653913308004558 294.9800907768712 0.8005481099181937
15.659140862957974 293.8331331003649 0.7968757358511673
15.66436841791139 290.88740296363824 0.7902724829803973
15.669595972864807 290.28448152070104 0.786367334605583
15.674823527818223 285.581567013484 0.779098336927354
15.680051082771639 282.1615879722326 0.7720488837373225
15.685278637725055 282.5697605694207 0.7718147727745627
15.690506192678471 281.6055691438463 0.7692028892836295
15.695733747631888 285.49122317915425 0.772817069150189
15.700961302585304 283.5790130435213 0.7689167921795396
15.70618885753872 281.45939468988337 0.7654047342967393
15.711416412492136 282.0655561178186 0.7650621757130099
15.716643967445552 281.09314324718616 0.7613097793659699
15.721871522398969 282.0440805887849 0.7613622919449565
15.727099077352385 281.38671628907133 0.7593334735998807
15.732326632305801 282.8485029615931 0.761739729111029
15.737554187259217 279.18179616543085 0.7568456632069295
15.742781742212633 277.17831066294974 0.7533079089023675
15.74800929716605 280.018020877551 0.7557740999047845
15.753236852119466 281.3254753605746 0.7555310408073276
15.758464407072882 283.8232865626872 0.7565987075190803
15.763691962026298 282.5877555505875 0.7546995773798953
15.768919516979715 284.08093575953615 0.7564332990110201
15.77414707193313 286.06999907271353 0.7597670133663675
15.779374626886547 290.2212987997943 0.7651814631303214
15.784602181839963 293.0502906108815 0.7680838167582402
15.78982973679338 293.3379531677274 0.7680559468163564
15.795057291746796 290.46389020386243 0.764796866868586
15.800284846700212 291.32845993644514 0.7650230355237972
15.805512401653628 290.37266530326417 0.7626137280745288
15.810739956607044 293.7090582040659 0.765779205275096
15.81596751156046 296.0384251850941 0.7676724592219665
15.821195066513877 295.702680922998 0.7673500281853014
15.826422621467293 296.89124240542515 0.767036045167656
15.831650176420709 296.8488464108524 0.7662011419975393
15.836877731374125 298.07708754457406 0.7673327278928812
15.842105286327541 297.4220322276409 0.7679995190339928
15.847332841280958 297.5887148458566 0.7680368490730788
15.852560396234374 295.19193639497905 0.7642875262713953
15.85778795118779 292.56600394295646 0.7579939713171228
15.863015506141206 292.6796771598548 0.757685392394379
15.868243061094622 290.5603406930598 0.7552089914694271
15.873470616048039 292.40034920021515 0.7581258000307881
15.878698171001455 291.6942278718241 0.7570026201685486
15.883925725954871 291.8460248089316 0.7567608024841517
15.889153280908287 290.3736466068661 0.7541650895715345
15.894380835861703 290.20568493696794 0.7543815800867698
15.89960839081512 287.5977064766652 0.7496031148399572
15.904835945768536 287.41162397177106 0.7491764945456005
15.910063500721952 288.1626364633405 0.7497444895029559
15.915291055675368 286.53625713515015 0.7478271561202633
15.920518610628784 285.719046350277 0.7466108591999254
15.9257461655822 283.912803930505 0.743085622163726
15.930973720535617 284.20586481643664 0.7421295767465347
15.936201275489033 285.5247929043309 0.7429111650038726
15.94142883044245 284.6883166986907 0.740971220178576
15.946656385395865 286.4610261190777 0.7433181304083613
15.951883940349282 286.23898401651144 0.7439191817558419
15.957111495302698 289.5002157184093 0.7487842417705206
15.962339050256114 288.3024313168396 0.7474143359554403
15.96756660520953 288.3092805116897 0.7486108593855042
15.972794160162946 287.7273638592881 0.7473276995556091
15.978021715116363 288.0911579609827 0.747972535491883
15.983249270069779 290.59091907018814 0.7503584393280621
15.988476825023195 293.56258644386844 0.754552151532314
15.993704379976611 293.3728195186784 0.7551003135964726
15.998931934930027 293.59608937781104 0.754112961015152
16.004159489883442 292.41345907468144 0.7523968981371573
16.009387044836856 291.2847276016874 0.7500959612589845
16.01461459979027 289.3766759603488 0.7482789274240088
16.019842154743685 288.00628823669575 0.7472497796168385
16.0250697096971 288.54963633138635 0.747890311044347
16.030297264650514 293.08703003108633 0.753659302635543
16.03552481960393 294.23148850079315 0.7546288432308796
16.040752374557343 298.61604990932506 0.7589783781188358
16.045979929510757 300.0626821329302 0.7607994310226801
16.05120748446417 303.2397922198617 0.7639279425019958
16.056435039417586 306.849241823861 0.7678861019287274
16.061662594371 308.74076147195757 0.769648557464398
16.066890149324415 311.59115842119496 0.7714781056868303
16.07211770427783 310.9850686406084 0.7703347851778217
16.077345259231244 312.2552340575684 0.7716506404516715
16.08257281418466 315.08057407772856 0.7751064706858708
16.087800369138073 321.5334576591497 0.7830961461708629
16.093027924091487 327.0293624379807 0.7894349102409193
16.0982554790449 330.52939589528813 0.7936145757370777
16.103483033998316 331.8537156963497 0.79619315327084
16.10871058895173 332.831544452409 0.7970116636261552
16.113938143905145 334.63696974966655 0.7991472567695412
16.11916569885856 333.9744380551792 0.7979272121331519
16.124393253811974 331.035435101415 0.7941139497075743
16.129620808765388 330.36353953634045 0.7939477731412058
16.134848363718802 329.4471575784865 0.7931255464101505
16.140075918672217 328.9902300431921 0.7922095003552743
16.14530347362563 330.0711908802968 0.7934770798408819
16.150531028579046 330.8963560295304 0.7939645865354732
16.15575858353246 332.69454337925646 0.7955982853498056
16.160986138485875 332.5499820785105 0.7954887227776392
16.16621369343929 329.36147954257655 0.7913121592334387
16.171441248392703 324.2380003667304 0.7856938157459508
16.176668803346118 318.69237011692803 0.7790597358798094
16.181896358299532 319.5478773960822 0.7796972957316449
16.187123913252947 316.2969191493012 0.7765178661560337
16.19235146820636 310.49348065700286 0.7701025012850176
16.197579023159776 304.4583462968792 0.7642279948622382
16.20280657811319 297.260028653869 0.7569703888910869
16.208034133066604 292.9187916324082 0.7517744012684245
16.21326168802002 289.20406963004694 0.7463541818254821
16.218489242973433 286.39698770550643 0.7425836188317816
16.223716797926848 284.1224290463057 0.7384935509764035
16.228944352880262 281.247873794829 0.7344310503361443
16.234171907833677 280.5764138427179 0.7325302571277661
16.23939946278709 277.39082217561537 0.7291256308344487
16.244627017740505 275.4657499003803 0.727401243902182
16.24985457269392 270.52362191927114 0.720992542666913
16.255082127647334 266.7406666942185 0.7170774406248281
16.26030968260075 263.32992441447203 0.7120145434597446
16.265537237554163 260.82895462601925 0.709638584280058
16.270764792507578 260.0114124900049 0.7086565929665442
16.275992347460992 259.39770361512444 0.7083369436710194
16.281219902414406 259.4439211396298 0.7093169941909218
16.28644745736782 258.5491203784057 0.7083872966088587
16.291675012321235 261.1269924827233 0.7116971517552222
16.29690256727465 262.9740988256191 0.7126941205741645
16.302130122228064 261.892346416236 0.7115050321564798
16.30735767718148 261.8093189009013 0.7116110485630285
16.312585232134893 259.2483825902455 0.7074610536682766
16.317812787088307 258.619349804001 0.7058277770704762
16.323040342041722 257.6117622934217 0.7036417779233655
16.328267896995136 257.14044090569354 0.7026751269898688
16.33349545194855 256.59837403353083 0.7019613840484779
16.338723006901965 256.7072054825734 0.7022720624502884
16.34395056185538 257.4243347707747 0.7026709442946172
16.349178116808794 257.698536895759 0.7031331630683278
16.35440567176221 260.93175731464424 0.7053988044562471
16.359633226715623 267.1462539375461 0.7130408609231598
16.364860781669037 276.0583709529215 0.724438244197011
16.37008833662245 284.35586932123465 0.7334911408072193
16.375315891575866 288.17246133779554 0.7379654930987921
16.38054344652928 289.1774742171635 0.7375938611394041
16.385771001482695 290.32263636399483 0.7378178659900846
16.39099855643611 292.884711706151 0.7411596701197994
16.396226111389524 296.14901741005036 0.745683302993774
16.401453666342938 296.0777214168604 0.7460040476493318
16.406681221296353 294.7394795154369 0.7445216202508371
16.411908776249767 293.620667381158 0.742096510435126
16.41713633120318 293.0781937144302 0.7409628347408219
16.422363886156596 293.930406275345 0.7417468438769376
16.42759144111001 293.3225050540811 0.7400183084215517
16.432818996063425 290.4839649822219 0.7368972920732156
16.43804655101684 288.2333197029937 0.73437321393282
16.443274105970254 284.5833740491789 0.7304629113788192
16.448501660923668 283.8415342503816 0.7289910220978135
16.453729215877082 282.37128440362613 0.7259795488067542
16.458956770830497 280.17929077720925 0.7237740537697863
16.46418432578391 278.1846762454792 0.7209353667906128
16.469411880737326 279.1888012214647 0.7220841172532734
16.47463943569074 282.16105400282294 0.7270250215079224
16.479866990644155 284.9464280695722 0.7311336197230788
16.48509454559757 288.39987256700846 0.7361050198912313
16.490322100550983 287.45213571072173 0.7351077035059043
16.495549655504398 287.4396012288595 0.7326269209890882
16.500777210457812 287.5826446367491 0.7331960621578962
16.506004765411227 289.5001150791568 0.7354824564961789
16.51123232036464 292.60799734944374 0.7392456339973265
16.516459875318056 290.4510263928804 0.737545584873256
16.52168743027147 285.1684990016616 0.7307312928849358
16.526914985224884 282.06086650658096 0.7272812307934087
16.5321425401783 279.27462746847885 0.7237580475111591
16.537370095131713 277.0660810813125 0.7213804831250501
16.542597650085128 270.37735808919354 0.7136886069696005
16.547825205038542 264.82025153926594 0.706888693805506
16.553052759991957 264.14535512857947 0.7058296245089332
16.55828031494537 261.1679425907306 0.7020281310405077
16.563507869898785 260.72670385797846 0.7018023422866985
16.5687354248522 257.67037573437966 0.6975257152745088
16.573962979805614 256.48195559907333 0.6951357936910231
16.57919053475903 255.78152744490077 0.6937205357375265
16.584418089712443 255.19772610311878 0.694586518499925
16.589645644665858 255.2176932645471 0.6955409730560634
16.594873199619272 251.6222413164345 0.6891506798028765
16.600100754572686 251.32179409342262 0.688305025741106
16.6053283095261 249.27965823074706 0.6842548527597503
16.610555864479515 248.82102210949844 0.6827182304104438
16.61578341943293 247.25906136963582 0.681504297416812
16.621010974386344 246.5889601489743 0.6811080531125926
16.62623852933976 249.20389208410523 0.6845907130371229
16.631466084293173 250.2536558142662 0.6856177574254388
16.636693639246587 252.06925823214272 0.6866291100388133
16.641921194200002 251.8600631351816 0.6861777080156243
16.647148749153416 255.2117946865913 0.6914788621828345
16.65237630410683 255.61010987031457 0.6918892873252767
16.657603859060245 255.77954225563326 0.6914414855427986
16.66283141401366 251.7596908313994 0.6853854131570679
16.668058968967074 249.20291376604303 0.6811259521868718
16.67328652392049 248.1898924905989 0.6801291454463592
16.678514078873903 250.39779803799735 0.6828623635382138
16.683741633827317 254.6081465864475 0.6886335713758768
16.68896918878073 255.80297107878238 0.6905685361946224
16.694196743734146 253.8044738380444 0.6881739813848943
16.69942429868756 250.9311738621536 0.6841416284560344
16.704651853640975 248.2741452132487 0.6805948712657907
16.70987940859439 246.5962860097211 0.6787949442333212
16.715106963547804 247.2835104951769 0.6807622949070339
16.720334518501218 244.9348153170109 0.6774513576655117
16.725562073454633 244.24518245859096 0.6764243509290884
16.730789628408047 242.9400415611217 0.6732569726082692
16.73601718336146 242.5287123009694 0.6722829105717236
16.741244738314876 242.3356444274349 0.6712687482787196
16.74647229326829 240.58809625771056 0.6709658680582307
16.751699848221705 236.37940465311522 0.6657186521530813
16.75692740317512 235.23737456493325 0.6656904447513707
16.762154958128534 233.7753040719176 0.6614959868615047
16.767382513081948 232.32766389169703 0.6585589537852926
16.772610068035362 231.2260482854235 0.6578048801192655
16.777837622988777 231.14298926746972 0.659910787943134
16.78306517794219 231.79784892256887 0.6617711938350447
16.788292732895606 232.87713630932402 0.6613584065846463
16.79352028784902 233.138015264848 0.6604420200858406
16.798747842802435 231.0748296106685 0.6557472346814268
16.80397539775585 231.63718865350467 0.657571432588327
16.809202952709263 231.68485133572258 0.6595787692170388
16.814430507662678 230.2633791145331 0.6578812654769103
16.819658062616092 226.08589355527226 0.651323411252811
16.824885617569507 221.86250101836964 0.6444568891730452
16.83011317252292 221.6499787007154 0.644558732078574
16.835340727476336 224.60059263666986 0.6502149106699431
16.84056828242975 225.5660635518383 0.653083621626028
16.845795837383164 226.76536289895637 0.6558651415810094
16.85102339233658 224.38304627718117 0.6530599461816846
16.856250947289993 223.95228585848764 0.6509149256747923
16.861478502243408 223.78284618786822 0.6506342444479576
16.866706057196822 221.95475652639766 0.6479285631438682
16.871933612150237 222.55557454402341 0.6506793766642784
16.87716116710365 221.60638865615044 0.6483457535830535
16.882388722057065 222.1483127368064 0.6472423097739033
16.88761627701048 221.17914998687021 0.6453607857993322
16.892843831963894 218.5394909733727 0.6416417986155913
16.89807138691731 215.81024874464055 0.6390962941567925
16.903298941870723 217.1937758489991 0.6431539289960584
16.908526496824138 218.6928624367521 0.6453952810001872
16.913754051777552 217.91836161815675 0.6428477566393993
16.918981606730966 219.6767052889119 0.6442474519770364
16.92420916168438 216.37930667254548 0.6384469923323958
16.929436716637795 217.38064792358136 0.6388652419649267
16.93466427159121 216.29520781567126 0.6363521582019436
16.939891826544624 215.8316752618013 0.6362734537871331
16.94511938149804 216.54268368318475 0.6387617264086443
16.950346936451453 215.04287249164574 0.6380408088709755
16.955574491404867 213.09278073078525 0.6356108432930969
16.960802046358282 214.38990316677356 0.6369614022987444
16.966029601311696 213.9522304116531 0.6345881142042764
16.97125715626511 213.35627409090011 0.6329694704941736
16.976484711218525 211.56289973128742 0.6286548435655557
16.98171226617194 211.94626356446108 0.6302208517858969
16.986939821125354 212.8364271838825 0.6325283503582785
16.99216737607877 215.33863117498285 0.6382874316573948
16.997394931032183 216.6317197375529 0.6419798321457664
17.002622485985597 219.32617822098973 0.6445015911813685
17.00785004093901 219.0949817237653 0.6418854649592411
17.013077595892426 218.69529605608972 0.6395056329438809
17.01830515084584 217.73707638255965 0.6375139962214076
17.023532705799255 217.78926199513123 0.6379688877898606
17.02876026075267 217.86583405966368 0.6389600389499815
17.033987815706084 218.37585383912221 0.6403068191281811
17.039215370659498 220.25887017284228 0.6440520479084325
17.044442925612913 221.70840476842125 0.6479870658445238
17.049670480566327 222.50041824088657 0.6497215022625573
17.05489803551974 219.29222569864817 0.6442191205531012
17.060125590473156 219.45636932569755 0.6428861203909991
17.06535314542657 218.38992223422437 0.6405033844171557
17.070580700379985 219.50067961269886 0.6422567215759036
17.0758082553334 219.31904348044216 0.6411982740253651
17.081035810286814 219.6095010590813 0.6417161288145554
17.086263365240228 222.28956537177777 0.646419784133325
17.091490920193642 223.7888834142644 0.648201445058334
17.096718475147057 222.17941169996843 0.6460502475791023
17.10194603010047 221.78942755662004 0.6451792475466491
17.107173585053886 223.7428338221557 0.6491454219459871
17.1124011400073 225.5711662719472 0.651644205644939
17.117628694960715 226.6754401620655 0.6516759609198234
17.12285624991413 226.56920144213015 0.6518202235952707
17.128083804867543 226.4069881563101 0.6509673509223365
17.133311359820958 228.2529158090423 0.6526000740958965
17.138538914774372 227.00924255738485 0.6502381728670249
17.143766469727787 224.5684051150081 0.6441295495117375
17.1489940246812 223.09969812221055 0.6427251396682649
17.154221579634616 222.8849886722657 0.643125139794757
17.15944913458803 227.47167337690365 0.6508351191596365
17.164676689541444 231.9534285334527 0.6576780261911414
17.16990424449486 237.14198046569348 0.665435596308556
17.175131799448273 238.9497816045696 0.6662003464358509
17.180359354401688 237.57579014486763 0.6642427336877008
17.185586909355102 237.8159220137617 0.6635852233180515
17.190814464308517 237.9323949809868 0.6617582942061101
17.19604201926193 241.84720929270804 0.6668425523723238
17.201269574215345 244.51647478513792 0.668891306124158
17.20649712916876 244.89319510245102 0.6682996368189323
17.211724684122174 244.21648076840174 0.6686882680468811
17.21695223907559 243.5657437634541 0.6686483857852862
17.222179794029003 243.17063366322913 0.6685730388943895
17.227407348982418 244.5766778686071 0.6708982164978721
17.232634903935832 247.47503185984098 0.6743594488535579
17.237862458889246 248.9515075057854 0.6760274716729121
17.24309001384266 249.2033254912596 0.6758121947744374
17.248317568796075 246.04349232926364 0.6710523581260518
17.25354512374949 243.93010597271328 0.6689660320723226
17.258772678702904 242.55978458088322 0.6666508818919458
17.26400023365632 241.11310944558886 0.6647239459427676
17.269227788609733 241.4794199187184 0.6655680794300181
17.274455343563147 240.09419139459845 0.6637966303627196
17.279682898516562 239.2742764152796 0.6637651877502542
17.284910453469976 238.43778413725056 0.662218762589281
17.29013800842339 237.6174896787242 0.6601577693097189
17.295365563376805 238.01210682117846 0.6598503221039282
17.30059311833022 239.48718074539337 0.6619240896584775
17.305820673283634 238.26857398592824 0.6600791616579709
17.31104822823705 238.1685230371052 0.6602669293734331
17.316275783190463 238.2104974947507 0.660476732639264
17.321503338143877 240.6072652953045 0.6651069861825519
17.32673089309729 240.87558905990502 0.6659582100828547
17.331958448050706 240.02860449613465 0.6658215462064474
17.33718600300412 238.1081689292672 0.6630199515855014
17.342413557957535 236.47187948394418 0.659759823365453
17.34764111291095 236.40550652002992 0.6592005364697021
17.352868667864364 237.35980267748354 0.6605696186345057
17.358096222817778 239.6464932496365 0.6639533801002557
17.363323777771193 238.10911135070506 0.6622918266404992
17.368551332724607 235.93509094097956 0.6596969415634252
17.37377888767802 233.97773008194167 0.6585355742077861
17.379006442631436 236.06464927555209 0.6612012958163888
17.38423399758485 237.69521660117655 0.6633231925079554
17.389461552538265 236.6107926461009 0.6620138012466702
17.39468910749168 235.11297798018586 0.6596152462552207
17.399916662445094 236.5333974367865 0.6605772223500689
17.405144217398508 241.55568347040406 0.6680483212217468
17.410371772351922 242.6494645763571 0.6699081733628193
17.415599327305337 240.89503437479004 0.6667115876618158
17.42082688225875 237.92039675194115 0.6615853296528615
17.426054437212166 235.2014579579018 0.657953049548674
17.43128199216558 235.68576579811383 0.659080917005552
17.436509547118995 234.6492210781433 0.6573073089207331
17.44173710207241 235.20932255402107 0.656291103239961
17.446964657025823 236.3303935729473 0.6578387934225847
17.452192211979238 235.08187554773355 0.6561126897423462
17.457419766932652 234.07682664897064 0.6555798810644042
17.462647321886067 232.68641655363544 0.6545384974688573
17.46787487683948 234.47069674071147 0.657935034850429
17.473102431792896 235.99829260814323 0.662051423292731
17.47832998674631 235.64384183455485 0.662151194522902
17.483557541699724 234.19569637851765 0.658582629890548
17.48878509665314 233.97823733344836 0.6555811015388786
17.494012651606553 237.0054957480664 0.6599670637911011
17.499240206559968 240.47671806608864 0.6645484880754813
17.504467761513382 241.1613776804562 0.6649758509093648
17.509695316466797 242.5432207046196 0.6659669285518368
17.51492287142021 242.03631029469497 0.6643128079656835
17.520150426373625 241.22024054332573 0.6638925294411331
17.52537798132704 243.74742409859653 0.6683472579908089
17.530605536280454 244.1506911024174 0.6689388984877617
17.53583309123387 245.8204792004347 0.6724978779186686
17.541060646187283 242.6828850968349 0.6664956433317829
17.546288201140698 242.2865598904285 0.6674685364712905
17.551515756094112 242.61535884364545 0.6669577787101756
17.556743311047526 244.28746673531066 0.668886707450515
17.56197086600094 246.74506982630348 0.6726925666188546
17.567198420954355 246.94750249639262 0.6723675162437839
17.57242597590777 247.35294172244784 0.6734891509743153
17.577653530861184 245.28352982806584 0.6706602143438734
17.5828810858146 242.81201365818353 0.6664125539912497
17.588108640768013 240.2473643618957 0.6621857925004763
17.593336195721427 240.72708718066477 0.6627380482347591
17.598563750674842 242.50970227231394 0.6648862059159133
17.603791305628256 243.13171239558477 0.6660402850610582
17.60901886058167 243.88644921219876 0.6667521125521043
17.614246415535085 245.24119394702223 0.6687414941593349
17.6194739704885 247.1686198943653 0.6723873888476287
17.624701525441914 246.9453450603122 0.6729341172396761
17.62992908039533 247.16861170501133 0.673342892987773
17.635156635348743 247.89139711373383 0.6739797276018112
17.640384190302157 247.08612471249864 0.6722489674310049
17.64561174525557 247.631986483534 0.6730917183972371
17.650839300208986 247.90634863125982 0.6728009771306738
17.6560668551624 246.74847838684667 0.669916998285849
17.661294410115815 247.33268218287697 0.6697323752566364
17.66652196506923 250.49054928154797 0.6740706803364782
17.671749520022644 258.1007048244314 0.6845407516123996
17.676977074976058 261.5372307273263 0.6894838700484782
17.682204629929473 263.8122072806018 0.6908516151421051
17.687432184882887 270.01732683789885 0.6985562808527528
17.6926597398363 272.7639192339951 0.701342477786868
17.697887294789716 279.30683156481774 0.7090636646415469
17.70311484974313 280.75137726952687 0.71099506299187
17.708342404696545 285.53148425018054 0.7168140068851535
17.71356995964996 285.4884724413014 0.7170407591099771
17.718797514603374 287.82962216250115 0.7197819426695188
17.724025069556788 291.019319912179 0.7229613867380096
17.729252624510202 295.2460088360482 0.7281490156124218
17.734480179463617 299.36768093187624 0.732767915429237
17.73970773441703 302.9249861927337 0.7368624616159742
17.744935289370446 303.21148356186626 0.7370394776844859
17.75016284432386 305.01583824147474 0.7384510228875625
17.755390399277275 307.18096291118434 0.7408784565089126
17.76061795423069 309.3891082414635 0.7432041072992045
17.765845509184103 312.7396144927339 0.7467779552104448
17.771073064137518 315.2911579290897 0.7492820064534964
17.776300619090932 317.44564156238135 0.7518731726918814
17.781528174044347 319.30455262238553 0.7542378423003093
17.78675572899776 318.1675751965381 0.7531807933656081
17.791983283951176 315.6374073832696 0.7503877707749934
17.79721083890459 310.95807551215415 0.7453722644840564
17.802438393858004 304.8496791706957 0.737988575721997
17.80766594881142 302.9023251231444 0.7352956115635451
17.812893503764833 300.38490006259696 0.7322101071586657
17.818121058718248 301.23116564525833 0.7333053947396615
17.823348613671662 299.602133022854 0.7322671339600122
17.828576168625077 299.15031942274396 0.7327865485870713
17.83380372357849 294.85470969711724 0.7267015052601443
17.839031278531905 292.41300602110874 0.7229221712154464
17.84425883348532 292.4799402814383 0.7229122645980813
17.849486388438734 292.3014567397758 0.7228951041896483
17.85471394339215 293.3269030638906 0.7249840329656098
17.859941498345563 293.61247749256626 0.7257336649159604
17.865169053298978 295.4794650402034 0.7279717142469209
17.870396608252392 298.3476157282771 0.7316816619464256
17.875624163205806 300.3592753898438 0.733333112134911
17.88085171815922 302.53955361371027 0.7360261138472277
17.886079273112635 303.9433169257706 0.738206324609648
17.89130682806605 307.343831814772 0.7415326582691233
17.896534383019464 310.0372318671071 0.7440368479732635
17.90176193797288 317.3670187856097 0.7519006687582332
17.906989492926293 323.88234302725965 0.7590795489244073
17.912217047879707 330.31567309092065 0.7674286482969523
17.917444602833122 335.2149786130693 0.7730789793340637
17.922672157786536 336.6098459733749 0.7744111869781412
17.92789971273995 336.3469192315102 0.7741602767986114
17.933127267693365 337.305377693796 0.7739223443637964
17.93835482264678 336.4990672415022 0.7737685938525036
17.943582377600194 333.5851273361899 0.7707653776933
17.94880993255361 329.78062762028094 0.7669932040612961
17.954037487507023 325.57685801227495 0.7626892577112212
17.959265042460437 319.2023647678015 0.75549521610965
17.96449259741385 310.6974103624827 0.7456248020809593
17.969720152367266 305.6811485526274 0.7401967709165234
17.97494770732068 301.6765264673133 0.7351990076136575
17.980175262274095 300.6133836389462 0.7345716392976367
17.98540281722751 294.09915897735266 0.7269302997916791
17.990630372180924 288.08940639466437 0.7205743071196276
17.995857927134338 282.75970115510563 0.7143818322778217
18.001085482087753 280.66424597864557 0.7095830071003681
18.006313037041167 279.5202181129323 0.7075289481028461
18.01154059199458 278.74492981094215 0.7063171402832891
18.016768146947996 276.54032935321004 0.7037138437132386
18.02199570190141 274.77894180462175 0.7025723542416481
18.027223256854825 270.7953196424456 0.6979740906463363
18.03245081180824 265.6202901981936 0.6913538720569611
18.037678366761654 265.5948613081765 0.6917101818715383
18.042905921715068 268.32614236464 0.6934671054676976
18.048133476668482 272.3579237856909 0.6993105211825127
18.053361031621897 274.0926861612594 0.7009852042006846
18.05858858657531 273.5453439125118 0.7016520029196001
18.063816141528726 272.6146725460503 0.7022673434521995
18.06904369648214 273.27510764584514 0.7035886706931898
18.074271251435555 275.6308368992038 0.7064483223850679
18.07949880638897 274.70654695104207 0.7034873240811461
18.084726361342383 273.77988233476265 0.700844332409391
18.089953916295798 275.3759012444224 0.7030912440704995
18.095181471249212 276.3496431894593 0.7045808064598057
18.100409026202627 279.5348650705714 0.708421577312646
18.10563658115604 282.85316217010285 0.7121752165582834
18.110864136109456 285.89922284709814 0.7148918327878251
18.11609169106287 291.26721641931033 0.7215716918405473
18.121319246016284 295.6454811762909 0.7264220376955075
18.1265468009697 300.63174937355575 0.7318394920980047
18.131774355923113 304.13227564205494 0.7366711788096835
18.137001910876528 309.53661796066825 0.7426983509052641
18.142229465829942 317.4692283398384 0.7519236544057342
18.147457020783357 325.9980510588537 0.7621533818664815
18.15268457573677 334.1966655560156 0.7703916701951862
18.157912130690185 344.1196159480005 0.7818026375533702
18.1631396856436 356.2997729777042 0.7949584273159874
18.168367240597014 369.4678183275863 0.8090231043307695
18.17359479555043 380.90859012835864 0.8212809455005045
18.178822350503843 390.1972327659087 0.8308841962417362
18.184049905457258 395.00938734428274 0.8362074106910798
18.189277460410672 394.1901433454738 0.8352196737752425
18.194505015364086 393.78217956659836 0.8345208385409717
18.1997325703175 389.63878714047235 0.8305709980893182
18.204960125270915 386.25308062468224 0.8272334241870355
18.21018768022433 381.63473253350725 0.8226715261664428
18.215415235177744 379.5911548803243 0.8207351645792516
18.22064279013116 380.2632230971133 0.820883336740162
18.225870345084573 380.61773403344193 0.8207998980265031
18.231097900037987 378.56402721326214 0.8183111848639539
18.236325454991402 379.27811018863065 0.8192361450632585
18.241553009944816 382.5762584689085 0.8233623749311825
18.24678056489823 386.7614626177131 0.8278487949539614
18.252008119851645 387.0247337685696 0.8280756912461983
18.25723567480506 383.52860524650146 0.8237570716297337
18.262463229758474 374.32889315764504 0.8137826872910792
18.26769078471189 367.48749974657545 0.8063032919296532
18.272918339665303 359.0509328361901 0.7972998465919066
18.278145894618717 349.2357827580019 0.7865300811156258
18.28337344957213 338.10431851046707 0.7745806345548952
18.288601004525546 334.0809383344327 0.7698977916433623
18.29382855947896 327.8804931418456 0.7639195064582879
18.299056114432375 322.0083617937608 0.7577407029150084
18.30428366938579 313.4780846397508 0.7482105953399417
18.309511224339204 305.4473890330255 0.7380748830146395
18.314738779292618 301.4916736693163 0.7333020041859647
18.319966334246033 297.7886841101414 0.7291216372028352
18.325193889199447 294.69297302444636 0.7256942776336096
18.33042144415286 291.0000656046312 0.7219726956992857
18.335648999106276 291.92410259714075 0.7227185248530063
18.34087655405969 288.36701857336664 0.717878857443771
18.346104109013105 285.94258208533097 0.7145527367857744
18.35133166396652 283.1868674758029 0.7114716764432635
18.356559218919934 280.5937980092941 0.7085933330660297
18.361786773873348 279.7296415530283 0.708295222568533
18.367014328826762 281.00782099101207 0.7100652493518302
18.372241883780177 280.53488729286147 0.709054471134165
18.37746943873359 283.9450280980465 0.7126623588695302
18.382696993687006 290.0752426431294 0.7195902359728064
18.38792454864042 300.8649443340756 0.7346586279563732
18.393152103593835 312.99729158809185 0.7608629871364351
18.39837965854725 325.0789227636721 0.7823617373754812
18.403607213500663 332.3672855977261 0.796466663942418
18.408834768454078 337.8951111335459 0.8072228228754144
18.414062323407492 344.35616915892285 0.8181909557560847
18.419289878360907 348.999664300741 0.8275043777077469
18.42451743331432 352.1906128864701 0.8347931447909006
18.429744988267736 350.95098964681534 0.8374961180808808
18.43497254322115 346.7589399146289 0.8353831800861149
18.440200098174564 339.80706896720267 0.8300387863132299
18.44542765312798 334.70310221623924 0.8271934604143094
18.450655208081393 332.1897004158321 0.82658330987822
18.455882763034808 329.0992108094982 0.8263965386470683
18.461110317988222 330.7446780818365 0.8315678583875886
18.466337872941637 326.81370873388437 0.8291278901397072
18.47156542789505 323.9649434920517 0.8281184784395872
18.476792982848465 318.3253076684142 0.8228560063267185
18.48202053780188 317.61274290669087 0.8248025282123234
18.487248092755294 317.9400313039753 0.8282342654678468
18.49247564770871 315.7281898306326 0.8274859468953174
18.497703202662123 309.42909389193045 0.8227543104384832
18.502930757615538 307.6457370442791 0.8223159521787787
18.508158312568952 304.0450805214178 0.8204763969649931
18.513385867522366 303.8719051688645 0.8221581925874493
18.51861342247578 304.82534770837316 0.8243254328608318
18.523840977429195 305.24872498600706 0.8272694521554403
18.52906853238261 305.5171383271574 0.8303814665186937
18.534296087336024 301.636004442177 0.8280225866023811
18.53952364228944 299.0016097637099 0.8281492734272424
18.544751197242853 293.7797316397464 0.8220833098116346
18.549978752196267 295.4354411883452 0.8259297339458392
18.555206307149682 292.9228812609105 0.8255099969915608
18.560433862103096 292.3894709951907 0.8271940111407796
18.56566141705651 292.44696602964393 0.8297177948790035
18.570888972009925 292.1397372531942 0.8294847639646411
18.57611652696334 291.30904892139813 0.8281241995079938
18.581344081916754 293.4303272887991 0.8324569758019131
18.58657163687017 293.7969766072107 0.8343497196852091
18.591799191823583 296.7301122647008 0.8416144787949386
18.597026746776997 299.8724994266031 0.8482968867649499
18.60225430173041 301.2313253433525 0.8524849566410423
18.607481856683826 303.7300659257893 0.8583774815831877
18.61270941163724 303.0258221148422 0.8589925855168271
18.617936966590655 304.3235987005668 0.862386342788418
18.62316452154407 307.5189415900635 0.8662828302827315
18.628392076497484 310.80184956746547 0.853547828448868
18.633619631450898 316.0201112165135 0.8518547164704858
18.638847186404313 320.42353103584117 0.8507889246997965
18.644074741357727 322.8615609161418 0.8480241122063291
18.64930229631114 324.4660239192338 0.8460316405960197
18.654529851264556 329.81815782617355 0.8483695488561147
18.65975740621797 335.0522767247993 0.8531659851537328
18.664984961171385 340.27228381345566 0.8564271248862717
18.6702125161248 345.0714649450481 0.8592167651056317
18.675440071078214 349.75927556908454 0.8628017849141386
18.680667626031628 351.1438845735553 0.860939669049509
18.685895180985042 352.16529512134326 0.8596700376694889
18.691122735938457 348.7899539470278 0.8532119797882964
18.69635029089187 351.4113691995573 0.8541099442697773
18.701577845845286 349.3663998032344 0.8504164446270842
18.7068054007987 350.7198256501137 0.8505083671721269
18.712032955752115 348.37641453241235 0.8466398118115598
18.71726051070553 346.4473582892035 0.8434767186666239
18.722488065658943 345.7958886915463 0.8414247022712482
18.727715620612358 340.6117735040081 0.8339627537694674
18.732943175565772 341.48217340759714 0.8336785886061154
18.738170730519187 342.4476523475256 0.8330208832503803
18.7433982854726 344.8342721915187 0.8353245789622296
18.748625840426016 347.84271623316863 0.8371675859647434
18.75385339537943 345.3547928494768 0.8328477677649414
18.759080950332844 346.9092291171086 0.8337028365573345
18.76430850528626 349.13695640814444 0.8345860227038386
18.769536060239673 350.33361297286507 0.8352097230037646
18.774763615193088 349.4899679332703 0.8326718822904102
18.779991170146502 344.9987930202049 0.8255270853680423
18.785218725099917 340.1893877936552 0.8190605760767472
18.79044628005333 337.3556979808783 0.814776957094307
18.795673835006745 330.19433187062594 0.8054791328819652
18.80090138996016 326.571662777424 0.8006335347496701
18.806128944913574 323.5800844200536 0.7961909542120569
18.81135649986699 321.6176349136689 0.7930994779539011
18.816584054820403 316.63823595050906 0.7865607398713543
18.821811609773818 312.91236299964487 0.7810198630475762
18.827039164727232 313.4059295840453 0.7813904279650568
18.832266719680646 311.45357216015464 0.7781821371856559
18.83749427463406 307.86965043043944 0.7742170578640776
18.842721829587475 305.3622376727896 0.7708973756508968
18.84794938454089 302.6426967081964 0.7671694875452202
18.853176939494304 303.540034643211 0.7694190526756078
18.85840449444772 304.2054194087456 0.7700802372485668
18.863632049401133 302.34589166141814 0.7672452497169271
18.868859604354547 301.24602207534116 0.7652723123528256
18.87408715930796 299.5876469148155 0.7619616323806475
18.879314714261376 298.0915574135394 0.759129159033798
18.88454226921479 296.9385388072641 0.758126609573991
18.889769824168205 295.6728176479387 0.755533803095528
18.89499737912162 296.58368591106347 0.7565809182002217
18.900224934075034 296.00533298128727 0.7548427418915968
18.90545248902845 294.35417005045355 0.7519847623498144
18.910680043981863 292.18277729211417 0.7496124909355638
18.915907598935277 293.016064836326 0.7510559557153869
18.92113515388869 293.6746136620279 0.7526300056177273
18.926362708842106 293.89872842933175 0.7528024177233463
18.93159026379552 293.4718894962791 0.7513411663678514
18.936817818748935 290.9830226113118 0.7473231719689752
18.94204537370235 291.42589707436747 0.7476960180940634
18.947272928655764 291.4302103794556 0.7472053290770742
18.952500483609178 294.485753342205 0.7511299418165699
18.957728038562593 291.4439499892261 0.7461439479115417
18.962955593516007 289.06121744997625 0.7425551256372016
18.96818314846942 285.10263853055295 0.7379540069580038
18.973410703422836 286.23122888033356 0.7395053260217552
18.97863825837625 286.6561615746949 0.739613152685832
18.983865813329665 283.4402761975661 0.7341065175202648
18.98909336828308 281.0195206100255 0.7309029556635611
18.994320923236494 278.9272252116991 0.7287495260928756
18.999548478189908 279.7483755569261 0.7302945358368387
19.004776033143322 279.0745620399824 0.7302098921498542
19.010003588096737 282.1592369087435 0.7335990555589487
19.01523114305015 285.6873279366803 0.7379073228423981
19.020458698003566 285.0092822143505 0.7350790293024249
19.02568625295698 281.78967578018364 0.7304396721081552
19.030913807910395 279.14924531417506 0.7261131045369683
19.03614136286381 280.29420922137257 0.7273294693955431
19.041368917817223 284.8475572344101 0.7329416500125164
19.046596472770638 284.0367694271151 0.7321221738712681
19.051824027724052 281.56348873470114 0.7292675206885704
19.057051582677467 280.03684558877933 0.7286275627529062
19.06227913763088 279.3746269980167 0.7276308666762569
19.067506692584296 279.45888925231037 0.7281616136635256
19.07273424753771 277.84476659255586 0.7236474820225755
19.077961802491124 276.0366920804906 0.7208229735270333
19.08318935744454 274.93061488344614 0.719531177455958
19.088416912397953 275.5607537775638 0.7202226614567196
19.093644467351368 275.9155924599229 0.7217960093707056
19.098872022304782 277.07562837541604 0.7229399269702391
19.104099577258197 274.73857328525526 0.7200602113134117
19.10932713221161 272.5111229640203 0.7162488757457582
19.114554687165025 269.9257705520957 0.7124583848383694
19.11978224211844 268.8205234821284 0.7115742076821683
19.125009797071854 270.41862637996184 0.7134002502753964
19.13023735202527 270.867893255983 0.7136654250823758
19.135464906978683 268.00927083028705 0.7087236026511173
19.140692461932098 264.3503352446786 0.7031793677636
19.145920016885512 263.9666795446895 0.7025718007511628
19.151147571838926 266.4046921887803 0.7074329786660105
19.15637512679234 269.74632745655356 0.7130280144550323
19.161602681745755 270.98157335445177 0.7157413410103822
19.16683023669917 270.23908265012386 0.7135924610752751
19.172057791652584 269.50748341084386 0.7122435513496854
19.177285346606 268.5603676790628 0.7108782840044042
19.182512901559413 271.56039761914656 0.7140218263623084
19.187740456512827 270.5475852503728 0.7130449545728773
19.19296801146624 270.62875240961165 0.7135409679074237
19.198195566419656 266.87921915512317 0.707937966420119
19.20342312137307 266.5594527617863 0.7060839960315137
19.208650676326485 266.37117835560736 0.7043772689630379
19.2138782312799 268.11815763754026 0.7069650226348143
19.219105786233314 265.9868713353281 0.7053153442862112
19.22433334118673 263.8344387066859 0.7033628613103948
19.229560896140143 265.85193220185687 0.7067201938563403
19.234788451093557 268.38900848704407 0.7090793054268292
19.24001600604697 271.0677947517271 0.7115805876092003
19.245243561000386 271.09185523544664 0.7100415870402624
19.2504711159538 272.37819312868027 0.7114555506862902
19.255698670907215 273.9344135931172 0.7143440471346186
19.26092622586063 272.21732788777206 0.7122871679473963
19.266153780814044 271.0801132802883 0.7113043100430477
19.271381335767458 270.17150047261185 0.7103563415462414
19.276608890720873 270.4755204298383 0.7086452714034674
19.281836445674287 275.8090242734788 0.71538882852726
19.2870640006277 277.02963294275366 0.7172383212472145
19.292291555581116 279.7651964784367 0.7204712022555141
19.29751911053453 281.6775368309573 0.725340060305686
19.302746665487945 282.6227030211183 0.7252327243182168
19.30797422044136 285.1167566366169 0.7279461889163105
19.313201775394774 285.77718167845336 0.7272037131242031
19.318429330348188 289.3619568689425 0.7306447726844767
19.323656885301602 290.47017503413065 0.731859693690574
19.328884440255017 293.7241446129963 0.7355240677947096
19.33411199520843 295.87260407349635 0.737569522468943
19.339339550161846 298.35805933734844 0.7402381762315045
19.34456710511526 300.5393590481922 0.7426714336539612
19.349794660068675 302.0081895807036 0.7454485189891709
19.35502221502209 300.99642537183615 0.7441468870950865
19.360249769975503 301.7527983423034 0.7448217042661203
19.365477324928918 304.3480352316333 0.7474412529844782
19.370704879882332 309.42454279934776 0.7531670167606098
19.375932434835747 313.839150131857 0.758721893700752
19.38115998978916 315.36556879719393 0.7601921667584961
19.386387544742576 316.4967084843083 0.7607335449111786
19.39161509969599 316.54181925153256 0.7609392968857964
19.396842654649404 318.58369054688455 0.7636152455317066
19.40207020960282 321.7255357930568 0.7679393020171719
19.407297764556233 320.19959804385184 0.7660945415001899
19.412525319509648 323.1802089535245 0.7693824518341101
19.417752874463062 324.9415880737719 0.7706253026881726
19.422980429416477 326.3310155849899 0.7720129550170142
19.42820798436989 326.9085211594297 0.7721410456910552
19.433435539323305 325.0412230306667 0.7706485635500068
19.43866309427672 322.2479056454026 0.7673735363624058
19.443890649230134 321.5285327114225 0.7672384012797597
19.44911820418355 322.00862125999504 0.7680118196688944
19.454345759136963 326.58969131835755 0.7729407830134629
19.459573314090377 331.2059027050441 0.7781965996816211
19.464800869043792 329.592232177464 0.7757253944908974
19.470028423997206 328.12803636058834 0.774004993206416
19.47525597895062 324.60061133679426 0.7695576584762681
19.480483533904035 322.9828039728918 0.7668798838592744
19.48571108885745 323.62242254763413 0.767474257162769
19.490938643810864 327.14908356189187 0.7719135832347782
19.49616619876428 329.8729422071831 0.7752303152014158
19.501393753717693 328.8883081077689 0.7742546211573915
19.506621308671107 326.420773387019 0.7709260255258721
19.51184886362452 326.04879245148607 0.7703247462298809
19.517076418577936 327.01707075629724 0.7716289068755905
19.52230397353135 329.2480401410139 0.7735271185241516
19.527531528484765 333.1288618658647 0.7777935615572626
19.53275908343818 334.11413244467656 0.7788704631993273
19.537986638391594 335.25653612613195 0.7800925969208572
19.54321419334501 335.7769083214218 0.7810714765460264
19.548441748298423 337.7622927465731 0.7836150517696775
19.553669303251837 339.90593723945926 0.7861562035125257
19.55889685820525 345.06984281941516 0.7921500884733041
19.564124413158666 346.1616091739808 0.7925543875544874
19.56935196811208 348.3806064426385 0.7951293135647289
19.574579523065495 347.7039716465099 0.7938367304690336
19.57980707801891 348.41031139421096 0.794554756874291
19.585034632972324 348.83238685189474 0.7951442318255962
19.590262187925738 353.1872491385974 0.799585896085103
19.595489742879153 356.8470428246953 0.8038106107025942
19.600717297832567 361.23535162781207 0.809010022220466
19.60594485278598 365.58057363916777 0.8138034495996835
19.611172407739396 363.55437904269616 0.8118750044098677
19.61639996269281 364.7711802605704 0.8135753174674041
19.621627517646225 364.846270331152 0.8138090254693111
19.62685507259964 369.46831580623143 0.8187770275211226
19.632082627553054 373.13886818250444 0.8216926451458221
19.637310182506468 375.5495834931744 0.8238468460867966
19.642537737459882 379.6031457718848 0.8285176535683246
19.647765292413297 382.07235831621523 0.8310551679320819
19.65299284736671 388.75131049907566 0.8381470344269104
19.658220402320126 390.1051066532811 0.8388393417562187
19.66344795727354 389.8552860903181 0.8385720950386056
19.668675512226955 386.7473169279615 0.8350820257781785
19.67390306718037 387.64668371854333 0.8359526057915591
19.679130622133783 391.191686228994 0.8398703752369163
19.684358177087198 394.29133724891415 0.8435339165648607
19.689585732040612 394.8857816704662 0.8442569227618294
19.694813286994027 393.52688985028925 0.8428675457667502
19.70004084194744 391.3686784005963 0.840019967048048
19.705268396900856 388.22260728362335 0.8362819093744795
19.71049595185427 386.48021010469535 0.8350678518435041
19.715723506807684 384.6896097160549 0.8326152482102263
19.7209510617611 384.7971001737133 0.833410530390211
19.726178616714513 381.4843493295299 0.8296350403149088
19.731406171667928 378.18250431964407 0.8262006566466571
19.736633726621342 373.24138027022263 0.8208819924616682
19.741861281574757 369.3671673097862 0.8159911520262247
19.74708883652817 367.8262208019596 0.8144122123686254
19.752316391481585 368.03559607034646 0.8143823233417578
19.757543946435 364.67837426384887 0.8104628530383713
19.762771501388414 360.55617722321415 0.8057017809177514
19.76799905634183 356.26499963038935 0.8009995302349956
19.773226611295243 350.79557526701444 0.7952158230452305
19.778454166248657 347.8648803191193 0.7923249510752616
19.783681721202072 346.6243438086581 0.7902805031074488
19.788909276155486 347.04284659596607 0.7905053611349393
19.7941368311089 345.48287433144327 0.7882969623181512
19.799364386062315 343.16429911356494 0.7858604079517131
19.80459194101573 340.55073614783396 0.7836935049230466
19.809819495969144 338.39212815652434 0.780986652783231
19.81504705092256 336.5829791943057 0.7789092025206547
19.820274605875973 335.453353660261 0.7772165577271879
19.825502160829387 335.9468283086214 0.7780741772398312
19.8307297157828 337.0220844544243 0.7792187129848271
19.835957270736216 332.87300377576014 0.7745497873713155
19.84118482568963 330.6207267815046 0.7717984581755547
19.846412380643045 330.3385430302204 0.772127815446259
19.85163993559646 332.2572784925896 0.773170072315173
19.856867490549874 333.5759384721116 0.7746439934487915
19.86209504550329 331.66523933401356 0.7721357549081208
19.867322600456703 330.6786775044406 0.7708528240183126
19.872550155410117 329.63302228751064 0.7699702246519854
19.87777771036353 329.9817040554971 0.769751401853368
19.883005265316946 329.1589462282743 0.769404030879826
19.88823282027036 327.74703501340196 0.7683565355992057
19.893460375223775 323.5162393066813 0.7633666442810175
19.89868793017719 324.6440446506363 0.7643661953761598
19.903915485130604 321.994707481194 0.7599052422632598
19.909143040084018 321.2762559536844 0.7594713154710069
19.914370595037433 323.33363746118164 0.7631041496311952
19.919598149990847 324.6643494265317 0.7644350227441927
19.92482570494426 324.60273125741804 0.7654367497635668
19.930053259897676 319.1519084349888 0.7583484470808909
19.93528081485109 315.3103476979492 0.7536599624250983
19.940508369804505 314.59304926731016 0.7524201842142881
19.94573592475792 314.3888995334022 0.7509804085440999
19.950963479711334 314.18108033773416 0.7511518710348069
19.956191034664748 314.8981360222932 0.7528413952210073
19.961418589618162 316.12745875393506 0.75413757451975
19.966646144571577 315.1025111434246 0.7530306979544373
19.97187369952499 313.8766380104874 0.7508125688977526
19.977101254478406 314.54749396997016 0.7515949841181369
19.98232880943182 316.8772511606692 0.7549271671988441
19.987556364385235 317.85179117178956 0.7561166375749174
19.99278391933865 320.9080562168455 0.7608704368486837
19.998011474292063 322.30185008808775 0.7619099934233295
20.003239029245478 327.7683994568712 0.7676960876278028
20.008466584198892 330.593175247988 0.770871266584333
20.013694139152307 336.3055351222647 0.7772157906720052
20.01892169410572 341.56690902108204 0.7826144967740369
20.024149249059136 347.1295934595668 0.7890439337937032
20.02937680401255 353.0439486350766 0.7951819704164396
20.034604358965964 355.09824591398063 0.7977749204960722
20.03983191391938 359.4508125879236 0.8020582596180718
20.045059468872793 357.79101689827206 0.8001311710724662
20.050287023826208 359.0318880201808 0.8020166260691086
20.055514578779622 353.2223758262178 0.7953285981415339
20.060742133733036 350.0327246129969 0.791655613539483
20.06596968868645 344.6638947996322 0.7852554904319038
20.071197243639865 341.78974881536186 0.7823491495354725
20.07642479859328 333.75702774491197 0.7740805334341997
20.081652353546694 329.80962128854424 0.7699498521214063
20.08687990850011 327.0029406255235 0.7670067419578295
20.092107463453523 325.19889886509975 0.7644279481642013
20.097335018406937 322.9671857607308 0.7615841466982434
20.102562573360352 322.73627664871566 0.7617062849089845
20.107790128313766 323.19186969122876 0.7620367881754443
20.11301768326718 324.233046627687 0.7628724919693175
20.118245238220595 323.7889776956792 0.7619392241979414
20.12347279317401 327.172138811248 0.7650928048897638
20.128700348127424 326.8480392432023 0.7651237246735044
20.13392790308084 326.69901106469246 0.7655214404194415
20.139155458034253 326.88787007127667 0.7660580108504169
20.144383012987667 329.2965287398702 0.7685658249744765
20.14961056794108 329.6025896033393 0.7681820306691916
20.154838122894496 327.98315576147564 0.7656557367251777
20.16006567784791 327.2330675275608 0.7654694340888939
20.165293232801325 326.57831713799163 0.7650237906643197
20.17052078775474 325.95939094064846 0.7649607227998324
20.175748342708154 326.4216624374371 0.765617010438253
20.18097589766157 326.4339286008741 0.7655850080390667
20.186203452614983 325.7660980120941 0.7640352420277488
20.191431007568397 321.88900908053716 0.7591044179660486
20.19665856252181 316.0423216450339 0.7520832958070369
20.201886117475226 312.3653610281367 0.7477100612803924
20.20711367242864 308.0942530682203 0.7422681450589034
20.212341227382055 303.8637724682659 0.7368091400806039
20.21756878233547 298.7036783728605 0.7307795196237816
20.222796337288884 296.6146490212182 0.730027831317796
20.228023892242298 295.7193200040184 0.7298913010607708
20.233251447195713 296.6378524131232 0.7312969720330554
20.238479002149127 295.6662274052062 0.7299255617196275
20.24370655710254 291.681366794101 0.7244843828132836
20.248934112055956 289.2290713070673 0.7212670763457304
20.25416166700937 292.15995413198647 0.7239183561912295
20.259389221962785 294.24995291868254 0.7257982244836721
20.2646167769162 298.4352111472923 0.7307981247463505
20.269844331869614 294.808216346701 0.7267891276581749
20.275071886823028 292.2994031087536 0.723726006150417
20.280299441776442 287.9065254581713 0.7182765971907379
20.285526996729857 288.99756824162114 0.7203449576427526
20.29075455168327 289.75350161027677 0.7214491889706112
20.295982106636686 290.6297946532091 0.7229622855578506
20.3012096615901 293.3087734044693 0.7253082618114483
20.306437216543515 294.51146561786464 0.7267233466033762
20.31166477149693 296.0321756260013 0.7284107458297264
20.316892326450343 294.33616598271266 0.7265513216685126
20.322119881403758 288.8279275660607 0.7193683449434211
20.327347436357172 287.6718137716507 0.7177041614606599
20.332574991310587 285.6947038142518 0.7149976372893114
20.337802546264 289.51524530691694 0.72030498373064
20.343030101217416 292.3861521910175 0.7240832543151536
20.34825765617083 297.9676853134617 0.7312933097922147
20.353485211124244 298.1425220106021 0.732036615189612
20.35871276607766 295.4264656133382 0.727834858415273
20.363940321031073 291.3800004728743 0.7227967982939768
20.369167875984488 290.8686591506431 0.7221312807374678
20.374395430937902 291.2930237582548 0.7230736497738548
20.379622985891316 295.2384586354526 0.728309120710485
20.38485054084473 296.30489377245675 0.7290813865687075
20.390078095798145 296.23809113367065 0.7295991622941306
20.39530565075156 295.31757482529963 0.7288948367915363
20.400533205704974 294.3785513789813 0.72743636419554
20.40576076065839 295.5003400183686 0.7287924794494902
20.410988315611803 291.76993740252897 0.7226459535606282
20.416215870565217 289.55792335881796 0.720174991301575
20.421443425518632 285.5329917929682 0.7152409804668948
20.426670980472046 286.1975329433387 0.7160916614161591
20.43189853542546 287.54707843736173 0.7174243385074526
20.437126090378875 290.0940640287382 0.7200424335337826
20.44235364533229 287.9151148326817 0.7170807003351589
20.447581200285704 286.53817818882806 0.7164612965125804
20.45280875523912 286.06793669464327 0.7157850976320216
20.458036310192533 288.14876496803373 0.7196411098227322
20.463263865145947 286.7881418658235 0.7163751577096015
20.46849142009936 284.06986285243113 0.7131306245931159
20.473718975052776 284.50525631411756 0.7132206135551264
20.47894653000619 285.66726768772594 0.7144826556168505
20.484174084959605 288.8861975640209 0.7198446076785363
20.48940163991302 291.602479189422 0.7234158967885284
20.494629194866434 291.06637281954966 0.7229605549328314
20.49985674981985 288.9334008033929 0.7195906740209783
20.505084304773263 289.3119080648115 0.7186922471133415
20.510311859726677 287.77026026666516 0.7172421649429187
20.51553941468009 287.1785908744988 0.7156741600208741
20.520766969633506 288.29729159595115 0.7168871655561367
20.52599452458692 289.6097503367369 0.7193342502500474
20.531222079540335 290.274462056466 0.7199009563415215
20.53644963449375 288.5568547914841 0.7190391928759479
20.541677189447164 287.34316540115265 0.7172399502875781
20.546904744400578 285.91720179747773 0.715484694404423
20.552132299353993 287.2359211312093 0.7171626932038554
20.557359854307407 285.86094740549345 0.7149816144569684
20.56258740926082 287.2338917586853 0.7161991529120723
20.567814964214236 285.0408806904942 0.7135260264058174
20.57304251916765 282.3932419568124 0.7101696683901968
20.578270074121065 282.07596083103346 0.7100522353794838
20.58349762907448 285.029354969025 0.7137795907586432
20.588725184027894 287.8173360296699 0.7170185711392468
20.593952738981308 288.41561253849164 0.7169603149527116
20.599180293934722 286.4687696440595 0.7140300245448441
20.604407848888137 287.74326008032165 0.7162693031310242
20.60963540384155 288.8949041274106 0.7177821894336014
20.614862958794966 284.3597061063773 0.7119273460930593
20.62009051374838 281.16997976529615 0.7075083187492867
20.625318068701795 281.93927747590374 0.7083175446872676
20.63054562365521 284.92606202499286 0.7128634900426671
20.635773178608623 286.93059403227653 0.715932432742974
20.641000733562038 286.5336284280601 0.7143963082544916
20.646228288515452 287.4095748622082 0.7161040240082877
20.651455843468867 286.6640895514656 0.7148407503977194
20.65668339842228 285.9458256210122 0.7145249881769875
20.661910953375695 287.5184880864915 0.7156923718631265
20.66713850832911 287.12412133171193 0.7156017432663627
20.672366063282524 286.4710344289295 0.7159947060411426
20.67759361823594 287.79736116028954 0.7186482554107534
20.682821173189353 287.83492368303644 0.7179787734216112
20.688048728142768 288.9210232121855 0.7180478274872978
20.693276283096182 289.5434557046818 0.7163305261867726
20.698503838049596 288.5425941516111 0.7158077391505406
20.70373139300301 288.36479916562195 0.715391137033095
20.708958947956425 285.740991013129 0.7127069846729125
20.71418650290984 288.5972317634753 0.7160837127026864
20.719414057863254 291.33559186384633 0.7186464565989203
20.72464161281667 295.43549911519034 0.7241100180955471
20.729869167770083 294.69816042929745 0.7232908960872844
20.735096722723497 293.9445583529246 0.7237532117666857
20.740324277676912 289.2633176395398 0.7180569899859929
20.745551832630326 285.66012813786597 0.7130876353792608
20.75077938758374 284.24490968185614 0.7108499851927141
20.756006942537155 288.4736645556202 0.7168539459764748
20.76123449749057 292.45081776021215 0.7210628130715301
20.766462052443984 293.0962627716282 0.721899577649396
20.7716896073974 294.63708853178 0.7234156722187347
20.776917162350813 295.98580867521696 0.7251508131106659
20.782144717304227 295.94148428418197 0.725172503461721
20.78737227225764 294.2783861119509 0.72308680054335
20.792599827211056 292.2790074651995 0.7214577313208749
20.79782738216447 295.97974702795545 0.7257364589147907
20.803054937117885 299.0002907016127 0.7288507815661388
20.8082824920713 304.1347848498003 0.7358111987170292
20.813510047024714 307.5672166862494 0.7394357399827328
20.81873760197813 311.55815666494124 0.7445400860555884
20.823965156931543 309.28630425711157 0.7409000238511768
20.829192711884957 307.45235141769626 0.7389271999825607
20.83442026683837 305.5445534349217 0.7371105687400802
20.839647821791786 306.8752424514197 0.7383962938609335
20.8448753767452 305.87206441747213 0.7366148633854067
20.850102931698615 306.91134238139165 0.7372383919068755
20.85533048665203 306.06958938355064 0.7355053620503399
20.860558041605444 304.56998299057085 0.7346470277958637
20.865785596558858 301.7537888175256 0.7317143958267018
20.871013151512273 298.4790484207095 0.7277726852326601
20.876240706465687 301.16999961565176 0.7309008464076723
20.8814682614191 305.0292951971668 0.7344361503269631
20.886695816372516 305.42859509951023 0.7354685356306631
20.89192337132593 305.74291860351326 0.734747638791888
20.897150926279345 301.6113944309748 0.7301492244174297
20.90237848123276 301.2149642925187 0.7298375329749084
20.907606036186174 299.11455747307934 0.728024091355383
20.912833591139588 299.8256846350127 0.7288863236479939
20.918061146093002 298.5715616155947 0.7274887769489636
20.923288701046417 294.83782835785144 0.7227993202332753
20.92851625599983 293.87430616791505 0.7212855627039778
20.933743810953246 295.01338662680047 0.7225915626147166
20.93897136590666 297.6053935123075 0.7261163858051813
20.944198920860075 294.3136954426432 0.723712121435745
20.94942647581349 293.016133701281 0.722568965613419
20.954654030766903 288.74872770352766 0.7161007744339609
20.959881585720318 287.49944238060453 0.7136209198349004
20.965109140673732 288.59081182736355 0.7156437415431212
20.970336695627147 289.5703005795371 0.7183833752081996
20.97556425058056 289.08287410566686 0.7179108451322966
20.980791805533975 289.41028684382655 0.7183501981200118
20.98601936048739 286.73446541450824 0.7151467775648087
20.991246915440804 284.9083386062216 0.7130068309470009
20.99647447039422 280.16647145270304 0.7071981340907242
21.001702025347633 278.0375005091937 0.7041500349941541
21.006929580301048 277.96936324282655 0.7030878077238095
21.012157135254462 281.93169814206664 0.7085676076610817
21.017384690207876 280.5109115905607 0.7062360066818963
21.02261224516129 277.1224150904443 0.7018147327741158
21.027839800114705 275.4690522097475 0.6990220512757797
21.03306735506812 276.42689364956334 0.7001705852376539
21.038294910021534 276.5815793488854 0.700724140830336
21.04352246497495 276.78426713247393 0.702909180328574
21.048750019928363 273.7600934974184 0.6990368723407755
21.053977574881777 275.4377839378394 0.7018431122984918
21.059205129835192 279.30387353244276 0.7055849870803541
21.064432684788606 282.9888083947288 0.7102552471737914
21.06966023974202 284.62761528667056 0.711393754471381
21.074887794695435 279.3610901894206 0.7045238487807611
21.08011534964885 273.50160272678954 0.6974808115410115
21.085342904602264 270.7632596953935 0.694473921907061
21.09057045955568 270.66169772886866 0.6932184417209474
21.095798014509093 272.5966329392546 0.6944004254279912
21.101025569462507 272.37920154795876 0.693175024079187
21.10625312441592 274.28303553697384 0.6966998280940732
21.111480679369336 271.06126687477314 0.692130161509949
21.11670823432275 271.2661309923179 0.6927289001855034
21.121935789276165 267.6214838717028 0.687284315873635
21.12716334422958 270.61409049170186 0.6912754068311213
21.132390899182994 270.4325171813587 0.691472171801414
21.13761845413641 272.1835025128846 0.6945301064286428
21.142846009089823 273.127871517352 0.6941409298632634
21.148073564043237 273.95896048177354 0.6944679295565385
21.15330111899665 272.59914570115484 0.6904114134184369
21.158528673950066 271.1178135018749 0.6889241105328278
21.16375622890348 272.23671450974507 0.6906082874169741
21.168983783856895 273.38502990808087 0.6921653221100309
21.17421133881031 272.97294853727965 0.692105603724463
21.179438893763724 272.87663429501134 0.6917895415909449
21.184666448717138 272.1621551874591 0.6921983705322083
21.189894003670553 272.7882481846889 0.6931613327584459
21.195121558623967 273.1261960184133 0.6929399554332056
21.20034911357738 273.78740292000333 0.6921500092293129
21.205576668530796 272.4993192155455 0.6892692848615679
21.21080422348421 271.20490931607793 0.6868270110308018
21.216031778437625 269.8635865524638 0.6844813971280838
21.22125933339104 269.488746008764 0.6842434921039546
21.226486888344454 267.66185738997103 0.682277448918293
21.231714443297868 267.081313694221 0.6822724452473473
21.236941998251282 268.215153053563 0.6842903414864344
21.242169553204697 266.79997571375526 0.6821400616191455
21.24739710815811 267.35761557336934 0.682219427445148
21.252624663111526 268.4786394010677 0.6838130624752942
21.25785221806494 272.52737258841097 0.6878449761833656
21.263079773018355 274.4112808135259 0.6898944959823815
21.26830732797177 272.0180972581143 0.6869053137500815
21.273534882925183 268.50976422671687 0.6832584282298535
21.278762437878598 266.17726374478144 0.6808046199186688
21.283989992832012 266.5170153146156 0.6880662736212506
21.289217547785427 268.45769030189365 0.7010969016280414
21.29444510273884 269.55775708264264 0.7083364195536569
21.299672657692255 266.80626128939195 0.7099179372073104
21.30490021264567 267.24040739113707 0.7149807837301225
21.310127767599084 266.95697026130136 0.7189240066120942
21.3153553225525 269.61005588414355 0.7284824867019459
21.320582877505913 271.7984905248402 0.7349592825127067
21.325810432459328 269.68227216050155 0.7341141813307613
21.331037987412742 267.1533792124509 0.7320327271376916
21.336265542366156 264.6146057424399 0.7310165215407721
21.34149309731957 265.05341813310054 0.7345765400293373
21.346720652272985 266.6485026580433 0.7397391168689559
21.3519482072264 266.15054885038995 0.7410670996515497
21.357175762179814 264.06945857578836 0.7405842305969986
21.36240331713323 262.71728097973516 0.7408389120916551
21.367630872086643 262.27131736645214 0.7425571255628333
21.372858427040057 260.5256130417229 0.742325410302207
21.378085981993472 261.0737423826199 0.745122501738385
21.383313536946886 260.69735374498293 0.7465787142822189
21.3885410919003 262.4057123805025 0.7521218762391927
21.393768646853715 265.51449276177453 0.7590724085966593
21.39899620180713 267.54391013777536 0.764661904614909
21.404223756760544 269.1153735137997 0.7677548354902339
21.40945131171396 268.24491750957134 0.7675876596538327
21.414678866667373 265.3862204713963 0.7651015798735558
21.419906421620787 261.54218537492835 0.7613109632058552
21.4251339765742 260.1285187631541 0.7618725250322229
21.430361531527616 260.03586285273747 0.7627650095906101
21.43558908648103 265.8594405775295 0.7729861573800174
21.440816641434445 265.8379748167739 0.774529100794284
21.44604419638786 267.114032589825 0.7801530608350042
21.451271751341274 267.1843072228817 0.7833834956164194
21.45649930629469 272.5027791033519 0.7917044674070732
21.461726861248103 273.81187039635614 0.7941311245439038
21.466954416201517 270.8972000036066 0.7909428755714044
21.47218197115493 266.47879795970874 0.7853654771897483
21.477409526108346 265.73521630887194 0.784968994069307
21.48263708106176 268.06461349896944 0.7887385856063713
21.487864636015175 271.57008951954305 0.7970533659925099
21.49309219096859 270.09183485501336 0.8002520040647811
21.498319745922004 267.94152479663893 0.7994452898911417
21.503547300875418 266.0502626646741 0.8000032562870366
21.508774855828833 264.30264476676587 0.7940613090170826
21.514002410782247 262.23739227580296 0.7747027526894574
21.51922996573566 264.38941179869835 0.7687744618652388
21.524457520689076 266.1445180968162 0.7634731956270744
21.52968507564249 270.59194063741916 0.7649074046247356
21.534912630595905 269.93120807717304 0.7589676932325664
21.54014018554932 271.45201193537207 0.7579465631016429
21.545367740502734 275.60492365242357 0.7616735137984023
21.550595295456148 274.81794851083527 0.7578120046815966
21.555822850409562 273.77474116448036 0.7541555878043117
21.561050405362977 271.435782538972 0.7485373357320706
21.56627796031639 272.75664348214974 0.748906595981241
21.571505515269806 274.8509874623294 0.7505818724627203
21.57673307022322 279.7599176964481 0.755494007623681
21.581960625176634 280.70306890944227 0.7544991143058507
21.58718818013005 280.327189120728 0.7519062816101093
21.592415735083463 279.29098805335605 0.7482042958881484
21.597643290036878 280.4129579994008 0.7489745329187082
21.602870844990292 278.67479283070736 0.7454440263151091
21.608098399943707 281.6697392917931 0.7484583774526052
21.61332595489712 285.04745043157845 0.7510950371211198
21.618553509850535 287.2097243178963 0.7523954896259967
21.62378106480395 286.4812314314786 0.7508081040465285
21.629008619757364 286.3915806392038 0.74929816692267
21.63423617471078 284.6516492002752 0.7466193113746757
21.639463729664193 283.0133843712095 0.7440864879331629
21.644691284617608 280.14886530342045 0.7407295920005135
21.649918839571022 277.7964092476962 0.7368599977811179
21.655146394524436 279.0039209385139 0.7373888232807364
21.66037394947785 281.7082917997225 0.7394190053422616
21.665601504431265 283.28160076618906 0.7399724693449177
21.67082905938468 287.0684727562466 0.7435760320800047
21.676056614338094 287.9081394820323 0.743404325048336
21.68128416929151 289.76883194844163 0.7461100575054075
21.686511724244923 290.2864230842072 0.746730471115818
21.691739279198337 291.72482131787484 0.7482604607763275
21.696966834151752 292.5124280343104 0.7473685960783446
21.702194389105166 291.78901389967234 0.7465895631060501
21.70742194405858 291.51990817288936 0.7467841312333828
21.712649499011995 290.0511516067709 0.7451047737738321
21.71787705396541 290.5322942980994 0.7445181700306415
21.723104608918824 293.028809932229 0.7465403695321464
21.72833216387224 293.43678985061626 0.7462500775127295
21.733559718825653 291.5315953839904 0.7440874454352219
21.738787273779067 292.7671855366117 0.7448467363840361
21.74401482873248 296.2448639901964 0.7482636796580996
21.749242383685896 300.53224857734955 0.7543917484623374
21.75446993863931 302.15358714560284 0.7572998796278355
21.759697493592725 303.9729157449795 0.7601590242009462
21.76492504854614 305.8141485975784 0.7607391384361433
21.770152603499554 307.73012048862 0.76217486686451
21.77538015845297 305.8137508771381 0.7604160070596423
21.780607713406383 305.0995526760734 0.7588205327701286
21.785835268359797 308.4419535963122 0.7624184157620676
21.79106282331321 313.0223943133061 0.7667488167416586
21.796290378266626 315.9105462941305 0.7704095762069374
21.80151793322004 315.66233202373786 0.7693504904083399
21.806745488173455 317.26777443330593 0.7717700108284373
21.81197304312687 316.45813354180706 0.7705018695183549
21.817200598080284 318.1889374177696 0.7726220591031614
21.822428153033698 321.6260037155389 0.7762070338262915
21.827655707987113 324.4810494538637 0.7798988684407816
21.832883262940527 329.28129026854197 0.7855279713565341
21.83811081789394 329.0114796738327 0.7852072051310848
21.843338372847356 329.8300375488011 0.785432503694977
21.84856592780077 327.27050550982096 0.7824375571462999
21.853793482754185 326.6427246669951 0.7814339437158275
21.8590210377076 327.7594573232101 0.7828963923120267
21.864248592661014 329.63726453410834 0.7845770095920617
21.869476147614428 327.01366219252503 0.7804520498431781
21.874703702567842 324.0195323931687 0.7766116720875632
21.879931257521257 319.5718988922615 0.771366922072254
21.88515881247467 318.5896694399056 0.7705989583491211
21.890386367428086 317.4300703080426 0.7683830222572353
21.8956139223815 314.8710370053527 0.7654268173235438
21.900841477334914 313.9932675609904 0.7635972355535451
21.90606903228833 311.23248193565536 0.7603188708882062
21.911296587241743 313.01675439033113 0.7626364453486687
21.916524142195158 310.66332960816493 0.7602369932092277
21.921751697148572 309.63796618187894 0.7586653448556655
21.926979252101987 308.5648172999256 0.7565549243267399
21.9322068070554 308.8725094431285 0.7569102200426742
21.937434362008815 309.49126351993334 0.757953559385398
21.94266191696223 310.6798128015288 0.759182916584631
21.947889471915644 308.62938956640033 0.7552456915070621
21.95311702686906 307.2634820623764 0.752367999832031
21.958344581822473 306.0630858600068 0.7503132495034048
21.963572136775888 306.3569111303072 0.7512965377740259
21.968799691729302 304.3932357545787 0.749154880938643
21.974027246682716 308.4495508081113 0.754650035299183
21.97925480163613 309.44041029304526 0.7547497050192281
21.984482356589545 310.2879809353042 0.7560469081846135
21.98970991154296 307.8282710988903 0.7531427377250064
21.994937466496374 309.9081284203068 0.7550834269406332
22.00016502144979 312.60750460156515 0.7581017614481962
22.005392576403203 314.0609253125807 0.759357808760644
22.010620131356617 313.5494638442622 0.7600161675719254
22.015847686310032 314.7903454747919 0.7621082115720582
22.021075241263446 317.00712041314495 0.7641214241956222
22.02630279621686 316.9912620247962 0.7633896146200725
22.031530351170275 316.3915932800281 0.7619773286016974
22.03675790612369 316.1922501126186 0.7618150225071961
22.041985461077104 318.7139499394128 0.7644893590555124
22.04721301603052 320.7481315992288 0.76680561947531
22.052440570983933 321.53577693581 0.7675039802742474
22.057668125937347 322.50409104278066 0.7679080939780989
22.06289568089076 324.2496686353949 0.7697201884908244
22.068123235844176 322.83676458837374 0.7683492170602314
22.07335079079759 320.09197063987233 0.7650924462931588
22.078578345751005 319.5367325337974 0.764840809076366
22.08380590070442 320.4948904089319 0.7656258234185075
22.089033455657834 319.38400863994156 0.7640953732155517
22.09426101061125 320.31506235931965 0.7650917360019117
22.099488565564663 322.2033054898361 0.766393688720966
22.104716120518077 324.5821732500361 0.7691388260550824
22.10994367547149 324.3934319393109 0.7684845821755373
22.115171230424906 322.5520729543078 0.766120690733243
22.12039878537832 320.12940734892675 0.7638104240507144
22.125626340331735 317.9178462607837 0.7611449504825982
22.13085389528515 312.5220284427623 0.7546454042436787
22.136081450238564 312.47260859335546 0.7546656540719349
22.141309005191978 312.86866645167845 0.7546365445712429
22.146536560145393 312.59682838585377 0.7540985716870825
22.151764115098807 312.3111440186525 0.7530133663226499
22.15699167005222 311.84799425715454 0.7535260000406439
22.162219225005636 312.56680093774014 0.7544669811667026
22.16744677995905 313.08450513781185 0.7549154994284301
22.172674334912465 313.3457844397546 0.7549911852657857
22.17790188986588 315.37032265439666 0.7563223412491797
22.183129444819293 313.1253144969094 0.7546083138320573
22.188356999772708 311.63495114145684 0.7525851940960151
22.193584554726122 312.1220839879434 0.7524567690022365
22.198812109679537 315.6478024236266 0.7568309656906542
22.20403966463295 314.6027575610351 0.7557072842067541
22.209267219586366 312.1384434822591 0.7533412689446393
22.21449477453978 310.9169594870955 0.7515122232320104
22.219722329493194 313.23977212530633 0.7536560204021564
22.22494988444661 314.6439132060367 0.7553542749360975
22.230177439400023 315.9359306080649 0.756042336512294
22.235404994353438 313.85618715182494 0.7540171847491702
22.240632549306852 315.115430288803 0.7560498577120554
22.245860104260267 314.8638399807228 0.7557693694831091
22.25108765921368 314.45929397241184 0.7560239315498856
22.256315214167095 311.08504980387505 0.7511418552529869
22.26154276912051 308.2788812483044 0.7475378909390564
22.266770324073924 307.551419771745 0.745532360559164
22.27199787902734 309.5622044449659 0.7471617338725782
22.277225433980753 311.079365549706 0.7495477234186075
22.282452988934168 311.5251693601223 0.7501530208944245
22.287680543887582 305.4354710658358 0.7429251342834001
22.292908098840996 302.7607867184164 0.7397281383678715
22.29813565379441 301.73623289567547 0.7383429674372466
22.303363208747825 302.3983399270251 0.739812038571775
22.30859076370124 304.8046030710921 0.7430373080290655
22.313818318654654 305.8273295784314 0.7438379239290421
22.31904587360807 308.0584191947592 0.746668138031492
22.324273428561483 308.26278654503756 0.7461774450591544
22.329500983514897 304.78617537869803 0.7413641768493836
22.334728538468312 300.90959531853713 0.7356732261886618
22.339956093421726 296.7525676065999 0.7315864512511194
22.34518364837514 295.1402874542135 0.7298753022267893
22.350411203328555 295.2279542635835 0.7306344434920861
22.35563875828197 291.2042175115726 0.7261104984613727
22.360866313235384 293.10203954931654 0.7286747563967589
22.3660938681888 293.6489134064083 0.7288870556290294
22.371321423142213 295.8783735116386 0.7302476162315434
22.376548978095627 296.4080013621535 0.729773509864195
22.38177653304904 295.51349681770125 0.728698922744325
22.387004088002456 292.5350728080856 0.7260213087501727
22.39223164295587 289.9387640950093 0.7234391614661099
22.397459197909285 288.27492513333976 0.721668746294949
22.4026867528627 289.3041652947276 0.7219506018298597
22.407914307816114 291.11478968989564 0.7248179586410708
22.41314186276953 287.4438345067867 0.7197390736798498
22.418369417722943 287.8629107825908 0.7201165817013099
22.423596972676357 283.02687833256084 0.7142157400084223
22.42882452762977 285.22689113454766 0.7171597963063715
22.434052082583186 285.5613137887412 0.7181830051121265
22.4392796375366 288.39970846464877 0.7210658104738785
22.444507192490015 286.0535175772789 0.7171577784298319
22.44973474744343 281.98710446385064 0.7121882514957142
22.454962302396844 276.9567609333397 0.7052629465545183
22.460189857350258 274.5565130358476 0.7042115980786084
22.465417412303673 277.57982371188024 0.7073969962391282
22.470644967257087 281.93704673463486 0.713612565858872
22.4758725222105 282.6374844672736 0.7136213549600247
22.481100077163916 281.22381184093285 0.7127458292182365
22.48632763211733 282.87505927739574 0.7150583128573208
22.491555187070745 282.3495419222582 0.7135890937005415
22.49678274202416 283.39312290176525 0.7143655951281173
22.502010296977573 282.3960321096002 0.712237458036887
22.507237851930988 276.9750771107795 0.7047192238373374
22.512465406884402 274.6280360646118 0.7025262694044575
22.517692961837817 273.09223168567036 0.7006756036148465
22.52292051679123 275.25870377782326 0.7032548721343321
22.528148071744646 274.66625804016 0.70154644153009
22.53337562669806 273.76576428267356 0.7003247141715507
22.538603181651474 273.2182071626692 0.7003073813816917
22.54383073660489 274.39005547371414 0.7021683239756098
22.549058291558303 277.35722013679685 0.7065518280093764
22.554285846511718 278.00806945957487 0.7074800850484441
22.559513401465132 276.73037937774916 0.7044170475032931
22.564740956418547 273.9219776209508 0.7010162983470148
22.56996851137196 275.0349542830441 0.7019301945054612
22.575196066325375 274.0247763076614 0.7009015683074893
22.58042362127879 272.2395377458121 0.6994438769052491
22.585651176232204 271.90306491328715 0.699633824463124
22.59087873118562 272.32266922326784 0.6999549349074314
22.596106286139033 270.35576893411366 0.6961217882255855
22.601333841092448 269.6497373344316 0.694853924170941
22.606561396045862 270.57876610666005 0.6969383275557046
22.611788950999276 272.25216683574325 0.699090709917758
22.61701650595269 272.20258944132445 0.6986413637052431
22.622244060906105 271.8978544092342 0.6980647725475536
22.62747161585952 271.7545009870684 0.6977327717711369
22.632699170812934 274.94511018904376 0.7023155186425039
22.63792672576635 275.7301890451903 0.70282628529682
22.643154280719763 277.6703165300415 0.7061189291362975
22.648381835673177 277.3631088768155 0.7057880945283446
22.653609390626592 273.87267010509174 0.7011827858380755
22.658836945580006 272.283028338724 0.6984736286463483
22.66406450053342 272.31641030170306 0.6987225211447685
22.669292055486835 274.49187138820525 0.7014430116173126
22.67451961044025 273.13198507984356 0.7002524401083904
22.679747165393664 274.29517539548834 0.7018689270626394
22.68497472034708 275.1144114296745 0.7025787892208782
22.690202275300493 276.7623821601212 0.7047077437577329
22.695429830253907 275.4309777688706 0.7022398980498437
22.70065738520732 272.9879108467094 0.6985642036139885
22.705884940160736 272.4803419333917 0.6967794847164795
22.71111249511415 276.9499559014041 0.7021056708357104
22.716340050067565 280.0262180092227 0.7068364605468828
22.72156760502098 281.9997646930676 0.709581579427343
22.726795159974394 280.138237501568 0.7075782912821107
22.73202271492781 283.00765496753786 0.7095690751362513
22.737250269881223 283.98111257475085 0.7108302897277327
22.742477824834637 284.0693442014426 0.7107415149779507
22.74770537978805 283.03052121856393 0.7089821109954727
22.752932934741466 283.7361640512804 0.7088841944942471
22.75816048969488 285.6407245872678 0.7111735473067353
22.763388044648295 286.0068826610943 0.7119729038378236
22.76861559960171 288.37477706009327 0.7154213431417896
22.773843154555124 294.24415570556476 0.7228712459281001
22.779070709508538 294.5475390396211 0.7243987244744096
22.784298264461952 291.3887340388776 0.7201249106103045
22.789525819415367 286.2211334660575 0.7138620135934798
22.79475337436878 287.1105439366196 0.7136944103428049
22.799980929322196 288.8610750652092 0.7150379517541319
22.80520848427561 291.0207693834329 0.7175621318966289
22.810436039229025 290.17441517143646 0.7158490184863805
22.81566359418244 288.27963454709015 0.7137843715854623
22.820891149135853 289.9437935182283 0.7166918221869288
22.826118704089268 289.8638614113904 0.7172603310546753
22.831346259042682 291.5867229280913 0.7193867949726003
22.836573813996097 291.1134937459678 0.7174088688538948
22.84180136894951 293.62064246485005 0.719852692586221
22.847028923902926 293.90293111910415 0.720444099645542
22.85225647885634 292.4416680892027 0.7192057920371419
22.857484033809754 289.90308319013127 0.7162548544665707
22.86271158876317 289.3264012416979 0.7152625968585739
22.867939143716583 291.17016082074014 0.7175499828431706
22.873166698669998 294.11485788606757 0.7207186664739552
22.878394253623412 295.9729526492802 0.7228726302610651
22.883621808576827 297.19375369265964 0.7248718553032667
22.88884936353024 294.7102000686976 0.7216442487377112
22.894076918483655 294.09677694213326 0.720963189793197
22.89930447343707 292.5798338049019 0.7201455274231064
22.904532028390484 295.1654852962609 0.7240301431784291
22.9097595833439 293.2403175422494 0.7221040992197683
22.914987138297313 289.4515778127551 0.7156973844049888
22.920214693250728 290.4040173815511 0.7172289165836805
22.925442248204142 291.0400630433962 0.7180120532857849
22.930669803157556 290.21349800123255 0.7172840478249622
22.93589735811097 290.57370002946686 0.7173009208986328
22.941124913064385 292.9356278536492 0.7200749664370033
22.9463524680178 295.46440152098324 0.7234345684157812
22.951580022971214 292.7395534386545 0.7198030562712233
22.95680757792463 288.4371526786494 0.7131746436485108
22.962035132878043 284.82139609212334 0.7091239072218471
22.967262687831457 285.8133735864332 0.7109367843689557
22.972490242784872 291.09178920953195 0.7178237268669411
22.977717797738286 292.05737506856707 0.7192416378181313
22.9829453526917 287.89318577393396 0.7137543389668061
22.988172907645115 283.67791402630905 0.7080395307242545
22.99340046259853 286.172143425974 0.7101289327152741
22.998628017551944 287.5512521226865 0.7129751290759986
23.00385557250536 285.81459327094797 0.7121963289873631
23.009083127458773 284.3564149740165 0.7107625468179782
23.014310682412187 283.37090248991063 0.7091325423255314
23.0195382373656 286.64546968589235 0.7119541779347897
23.024765792319016 285.86585618227645 0.7104240157634808
23.02999334727243 285.8046485523627 0.7101740404864008
23.035220902225845 285.86305267309746 0.7108090799392565
23.04044845717926 284.9943594815271 0.7107614578313711
23.045676012132674 283.842638640891 0.7097751702543864
23.05090356708609 280.90379188785016 0.7066778935513454
23.056131122039503 280.47581918327444 0.7049397179082454
23.061358676992917 281.76728131124327 0.704476825974806
23.06658623194633 283.67632035779565 0.7058679189720982
23.071813786899746 280.6354578350019 0.7025846451932523
23.07704134185316 280.70885135717435 0.7043038211830206
23.082268896806575 280.64687045156535 0.7043307403043048
23.08749645175999 285.0015435382866 0.7088942759171023
23.092724006713404 286.01218645513626 0.709367691153544
23.097951561666818 287.2578939076099 0.7102633142470274
23.103179116620232 288.59327181753946 0.7124807311039698
23.108406671573647 291.52692770727674 0.7165070116891881
23.11363422652706 290.74716967289436 0.7160744782510102
23.118861781480476 286.90684898676494 0.7120214623744038
23.12408933643389 282.54890937322693 0.7067341206427638
23.129316891387305 285.80114646434185 0.7107346868672754
23.13454444634072 290.06128700726833 0.7144131581439277
23.139772001294133 292.21154414909165 0.7161490660560529
23.144999556247548 289.29166164630107 0.7132076939635443
23.150227111200962 286.293441738695 0.7104554677952435
23.155454666154377 286.9866137088478 0.7110904492537312
23.16068222110779 288.5958048033754 0.7128696120848007
23.165909776061206 289.6447401095399 0.7140011017046602
23.17113733101462 291.0124369492192 0.7159979530243012
23.176364885968034 292.22575225098336 0.7161866287846422
23.18159244092145 292.13878213273966 0.716436346861521
23.186819995874863 287.59425376116684 0.7095365745721153
23.192047550828278 287.69806976027206 0.7101622848054382
23.197275105781692 290.0174672628212 0.7128461533194326
23.202502660735107 291.34576708506523 0.7142712831034158
23.20773021568852 291.18827395099794 0.7138400957924571
23.212957770641935 289.60688117148663 0.7129866495179689
23.21818532559535 289.22917914232653 0.7134116460467386
23.223412880548764 291.2731624377799 0.7158281128886383
23.22864043550218 291.28458247652287 0.7149892563729567
23.233867990455593 289.0018682768929 0.7113134421075076
23.239095545409008 287.40573238062666 0.7086614809205747
23.244323100362422 286.9575190288578 0.708758003623883
23.249550655315836 288.31217926708564 0.7117725143007952
23.25477821026925 289.6760186137652 0.713635747079014
23.260005765222665 289.10095689697727 0.7124666169390012
23.26523332017608 288.50449509160444 0.7113820234543627
23.270460875129494 291.0023450349572 0.7146617192810392
23.27568843008291 292.4690863202429 0.7164124269216393
23.280915985036323 294.87180901566177 0.7192405473863551
23.286143539989737 292.70074157907726 0.717104344800494
23.291371094943152 291.3083983945292 0.714758150692891
23.296598649896566 288.7171002625512 0.7114071951883207
23.30182620484998 288.87831854937434 0.711780646736315
23.307053759803395 286.7391616494774 0.7088243879490627
23.31228131475681 288.1012429846455 0.7104225239678057
23.317508869710224 289.6453527518809 0.7124023611115902
23.32273642466364 292.3307627989083 0.7155268471480818
23.327963979617053 293.89872029579766 0.7180315268262358
23.333191534570467 292.8624370861146 0.7167594772933518
23.33841908952388 293.23821161908677 0.7178876322622068
23.343646644477296 292.2131113131769 0.7154793691204087
23.34887419943071 289.2762441123985 0.7103880668457709
23.354101754384125 290.0738556774289 0.7114810961875329
23.35932930933754 289.18217628885577 0.7106761474136777
23.364556864290954 290.35652014974977 0.7135982682789692
23.369784419244368 290.1434424327355 0.7134199679170014
23.375011974197783 288.2796248221792 0.710968664003582
23.380239529151197 287.99571015771414 0.7098979724221589
23.38546708410461 287.82263187787635 0.7089461814762974
23.390694639058026 292.4397296828702 0.7146935867898822
23.39592219401144 292.51700329410295 0.7147765878644086
23.401149748964855 292.66423809211227 0.715736423838758
23.40637730391827 292.72230077549875 0.7164816431094542
23.411604858871684 293.4809944832501 0.7168774242007908
23.416832413825098 293.0499106434618 0.7163558780284411
23.422059968778512 289.41812736026566 0.710812939185941
23.427287523731927 288.15179731487 0.7094308274196537
23.43251507868534 288.11357192072666 0.7084889571829287
23.437742633638756 290.107088921048 0.7100308698759442
23.44297018859217 290.54558774590754 0.7111245280498729
23.448197743545585 293.2266051434784 0.7148120971789141
23.453425298499 293.15710574541913 0.7154847228530236
23.458652853452413 294.778362383624 0.7165316061436767
23.463880408405828 292.11356639398923 0.7128455813085692
23.469107963359242 293.2450584465897 0.714450757357058
23.474335518312657 290.75397707749767 0.7116473228700867
23.47956307326607 292.6455790657063 0.7152807940625949
23.484790628219486 290.74755032383644 0.7133230030684325
23.4900181831729 289.90359609509676 0.7130698223082118
23.495245738126314 290.939859728354 0.7148117962656484
23.50047329307973 292.39220727947327 0.7156856090720026
23.505700848033143 292.07184618114024 0.7143157757797858
23.510928402986558 290.1476058971416 0.7100922477332655
23.516155957939972 290.58588659456706 0.7100909786319386
23.521383512893387 292.6516692261674 0.7132247406471668
23.5266110678468 292.1750580812933 0.7129404714388663
23.531838622800215 294.3629563736999 0.7157074225568665
23.53706617775363 291.1345607554046 0.711502303678935
23.542293732707044 293.63481342156126 0.7139757354861923
23.54752128766046 294.0239695489311 0.713871165252738
23.552748842613873 301.7693258359465 0.7222367404599793
23.557976397567288 304.1873513004869 0.7246399992082977
23.563203952520702 303.06775236320124 0.7231521891834332
23.568431507474116 301.38526722637334 0.720967257323424
23.57365906242753 301.9768428537306 0.721973763219545
23.578886617380945 300.70993840438433 0.7198757787562836
23.58411417233436 299.81607053925364 0.7191659432183473
23.589341727287774 298.1310928418123 0.7181638804265179
23.59456928224119 299.2666693672797 0.7194419550202157
23.599796837194603 300.4693724893532 0.7196413941885331
23.605024392148017 299.8832613604236 0.7177861565393772
23.610251947101432 299.2132005983511 0.7164280149434205
23.615479502054846 300.5696499197049 0.7178059526131281
23.62070705700826 299.82123227363104 0.7160233633127405
23.625934611961675 299.34063940503853 0.7161824356352331
23.63116216691509 298.3670263455258 0.7147798139555689
23.636389721868504 297.38205432678257 0.7139962514206754
23.64161727682192 297.2744176703551 0.7139850848556262
23.646844831775333 296.4083299564092 0.7116726553971617
23.652072386728747 298.05079118447617 0.7136717733188428
23.65729994168216 297.33990697715046 0.7128971808797598
23.662527496635576 298.75099368442505 0.7153442734256928
23.66775505158899 296.94519618242714 0.7128546473939456
23.672982606542405 298.6515589631036 0.7135338924621987
23.67821016149582 298.4012921768628 0.7126137372112551
23.683437716449234 300.0015581590164 0.7130809605980074
23.688665271402648 299.190315594096 0.7121619336427235
23.693892826356063 297.85218133233326 0.7100092785027274
23.699120381309477 300.67818481411115 0.7135866440013271
23.70434793626289 305.2407711010227 0.7182303200495279
23.709575491216306 307.2183873165629 0.7193127897834005
23.71480304616972 305.9361753120296 0.7179437809388081
23.720030601123135 303.11896504307856 0.7147248665999807
23.72525815607655 301.982778872248 0.7138464128464287
23.730485711029964 306.0380389743647 0.7189204352452618
23.735713265983378 308.01784315221704 0.721864891826472
23.740940820936792 307.7095704331844 0.7217220875275386
23.746168375890207 304.3374194454372 0.717024900158983
23.75139593084362 299.9050516019195 0.7104262937314549
23.756623485797036 301.26004476934105 0.7118157965700299
23.76185104075045 303.4085759908257 0.7138269380328324
23.767078595703865 303.8892139492503 0.7142758331334229
23.77230615065728 299.8088237132569 0.7090960027775344
23.777533705610693 298.5226183165302 0.7066261847639153
23.782761260564108 303.42386861192625 0.7119166952741152
23.787988815517522 308.4583741274246 0.7167579028751666
23.793216370470937 306.55459196936505 0.7144937120924074
23.79844392542435 306.70260492726044 0.7146005000879174
23.803671480377766 309.4334537047242 0.7183551210423663
23.80889903533118 311.0618832005296 0.7208586216132258
23.814126590284594 311.08360306237705 0.7201221133287184
23.81935414523801 309.03942346469586 0.7170196417474569
23.824581700191423 310.0303229914541 0.7174447787361162
23.829809255144838 306.8610111302172 0.7140808203318356
23.835036810098252 307.44032471936856 0.7147859253954559
23.840264365051667 310.150261400346 0.7181445332526067
23.84549192000508 313.1242762587777 0.7215526563446535
23.850719474958495 314.35380089163795 0.7224377938870414
23.85594702991191 312.0826323294313 0.718887887422826
23.861174584865324 313.9581946835236 0.719919241904629
23.86640213981874 312.0357180572376 0.7166835816040055
23.871629694772153 312.55946938613585 0.7174494388319661
23.876857249725568 310.884189276789 0.7149142325267311
23.882084804678982 311.33677799714746 0.7149588122838257
23.887312359632396 310.34812521208784 0.7138748268573067
23.89253991458581 310.8921517621228 0.7146658950015569
23.897767469539225 308.6408497513967 0.7122321816018184
23.90299502449264 308.57098773582084 0.7120193656297248
23.908222579446054 309.4548475707964 0.7132473292766296
23.91345013439947 307.80235995210427 0.7116917052714886
23.918677689352883 307.17471788488336 0.7110927845804252
23.923905244306297 305.8328048049777 0.7102688323088031
23.929132799259712 311.35387017712117 0.716431055671748
23.934360354213126 309.7643809800086 0.7140064363619041
23.93958790916654 309.07293919364594 0.7121697767778131
23.944815464119955 306.55092768344315 0.7100584388712026
23.95004301907337 303.16663965404194 0.7062187680722762
23.955270574026784 301.8266511092024 0.7055706643311526
23.9604981289802 298.14919346694876 0.7008713995674957
23.965725683933613 300.77347747762786 0.7039514230802
23.970953238887027 300.4537254711303 0.7032890750683652
23.97618079384044 304.7559654494216 0.7083949712546296
23.981408348793856 307.7131826926156 0.7118571454697384
23.98663590374727 310.30257337285866 0.7145711994332071
23.991863458700685 311.8749856195103 0.7160156731098426
23.9970910136541 313.0590991075503 0.7170068778498369
24.002318568607514 310.92237402213794 0.7150239228495479
24.007546123560928 307.10485859835273 0.7107831917591476
24.012773678514343 304.76811089027484 0.7088614732947622
24.018001233467757 307.9178789716096 0.7111853150257381
24.02322878842117 308.14343221108766 0.7104160324734616
24.028456343374586 309.4349957514481 0.7121610947943463
24.033683898328 310.85458111452 0.7143483490236713
24.038911453281415 311.39493749339823 0.7156328183145718
24.04413900823483 313.9147567729642 0.7174149240225415
24.049366563188244 310.3819202319846 0.713832125921451
24.054594118141658 311.2414602860778 0.7146488338282034
24.059821673095072 311.8124698128458 0.7151429836448507
24.065049228048487 313.2707301519292 0.7158646031996054
24.0702767830019 310.1874501961964 0.7250806700308555
24.075504337955316 309.1863308807156 0.7332964758019029
24.08073189290873 310.2798521554465 0.7418811422795566
24.085959447862145 312.45630797966834 0.7505168354370577
24.09118700281556 311.28402728114105 0.7537326486335604
24.096414557768973 312.56630529902435 0.7597976758951179
24.101642112722388 313.5328789845129 0.764929419710616
24.106869667675802 313.43456804898966 0.7690609132282787
24.112097222629217 310.07373650383755 0.7691542116741935
24.11732477758263 307.05374161430564 0.7691184075999694
24.122552332536046 305.3956842072206 0.7717321843908553
24.12777988748946 306.2185437772024 0.776284903539931
24.133007442442874 305.5712856494897 0.7786221623988805
24.13823499739629 307.17277263934506 0.7839314482136276
24.143462552349703 310.435076883309 0.791136057722404
24.148690107303118 315.64834481429796 0.8002241226456693
24.153917662256532 316.94999721604523 0.8047616804319375
24.159145217209947 314.0297915744281 0.8036310627876919
24.16437277216336 310.48620314844453 0.8027977812005727
24.169600327116775 308.6961558075954 0.8033216820341382
24.17482788207019 306.5781581589276 0.8032197116532408
24.180055437023604 307.92036394065383 0.8079889191584435
24.18528299197702 305.22166559954434 0.8080635608772823
24.190510546930433 305.67366371363005 0.8117999777265671
24.195738101883848 304.38938838584454 0.8123039883867608
24.200965656837262 304.94343139306824 0.8139122996558247
24.206193211790676 306.1993270141514 0.8176299600908745
24.21142076674409 309.93186368648605 0.8247094110135834
24.216648321697505 309.49630021598523 0.8271160735588904
24.22187587665092 309.73062499167816 0.8298272068894775
24.227103431604334 303.67835287978033 0.8246140398688807
24.23233098655775 303.0590305055947 0.8269140949754377
24.237558541511163 301.3800587478291 0.8274838556426766
24.242786096464577 303.21667029197965 0.8328833364003769
24.248013651417992 304.5598831972456 0.8367606453342885
24.253241206371406 304.5384072278383 0.8397887857233975
24.25846876132482 304.1412868782751 0.8422182928958855
24.263696316278235 301.36699203314635 0.8401979110447343
24.26892387123165 298.7363484776655 0.839413101989063
24.274151426185064 297.9116567238445 0.8394846246113313
24.27937898113848 300.43347973408635 0.8450312006376635
24.284606536091893 303.5158504237128 0.8506807171395374
24.289834091045307 305.28282110881133 0.8553557238281033
24.29506164599872 305.099488793035 0.8576612203576015
24.300289200952136 300.24519385402897 0.8517500735661091
24.30551675590555 295.50270288516157 0.8478157266703663
24.310744310858965 291.06098657275913 0.8429288107175119
24.31597186581238 294.4594582961509 0.8497485036509529
24.321199420765794 297.5794125521118 0.8558257201463694
24.326426975719208 300.7881582194173 0.8647000707973784
24.331654530672623 298.9644813226043 0.8642108121016324
24.336882085626037 297.18118468893385 0.8624461523793274
24.34210964057945 295.87914544939736 0.8615378564878807
24.347337195532866 296.9680776370604 0.8668376110690234
24.35256475048628 296.0527806341046 0.8694748082285061
24.357792305439695 297.1084046681446 0.8723543667967709
24.36301986039311 294.4084059389714 0.8690846549696291
24.368247415346524 295.5258002901453 0.8714179861597032
24.373474970299938 295.13283903745116 0.8723515958699435
24.378702525253352 297.509254199206 0.8768605694508688
24.383930080206767 297.95333451238855 0.8790979540084503
24.38915763516018 301.78161733730497 0.8869246414392414
24.394385190113596 304.0289217133376 0.8926107563168552
24.39961274506701 302.27278275754406 0.8935176347400126
24.404840300020425 301.12694606065094 0.8940435395227195
24.41006785497384 300.3522389747606 0.8966496789001824
24.415295409927253 302.964160928791 0.9018126387262689
24.420522964880668 300.8389754674735 0.9014061846880456
24.425750519834082 299.5305736372915 0.9018369565734845
24.430978074787497 300.694196576142 0.9066645695861044
24.43620562974091 305.009199566439 0.9152847430715346
24.441433184694326 304.93521701413704 0.9153343463938863
24.44666073964774 302.81261550194796 0.9143126744165553
24.451888294601154 300.32820832409567 0.9149107835167446
24.45711584955457 301.5726193011371 0.9213889776431592
24.462343404507983 304.3832495388233 0.9288731190677684
24.467570959461398 305.9737363073893 0.9320694824582257
24.472798514414812 308.5037787002295 0.9356273760781364
24.478026069368227 307.4004748798495 0.9354493231280842
24.48325362432164 300.0403772740335 0.9256300667475388
24.488481179275055 295.4270734346193 0.9219625207784999
24.49370873422847 294.7947842572399 0.9225714400619427
24.498936289181884 297.813173895488 0.9303294386738107
24.5041638441353 298.54128503315536 0.9341271621741859
24.509391399088713 301.34566570211837 0.9406694436943039
24.514618954042128 302.613875728992 0.9447786072673132
24.519846508995542 306.10627184134876 0.9519403354827239
24.525074063948956 303.88197960560024 0.9524771164370766
24.53030161890237 304.01124660052324 0.9547634448928121
24.535529173855785 300.70057092836834 0.951673532245809
24.5407567288092 304.53494190779116 0.958700615008728
24.545984283762614 308.8953797479536 0.9681799413396844
24.55121183871603 313.9960997804216 0.977670077020462
24.556439393669443 311.03421606617303 0.97514804788924
24.561666948622857 308.988807532484 0.9735194531071857
24.566894503576272 302.5042903013732 0.965793658988052
24.572122058529686 305.5726228980716 0.9730190518411322
24.5773496134831 309.5637849451651 0.9812557685328651
24.582577168436515 309.21065886844167 0.9852486179636123
24.58780472338993 308.03051005998 0.9868876776635919
24.593032278343344 308.8865957170381 0.9922428605707044
24.59825983329676 311.8656888664445 0.999143619279628
24.603487388250173 308.79052567729065 0.9968534507454452
24.608714943203587 299.4133037132667 0.9837088076001624
24.613942498157 295.8217844881766 0.9794009010081027
24.619170053110416 298.887945344123 0.9866100131648472
24.62439760806383 301.58100519263104 0.9935801395402037
24.629625163017245 302.90744159130793 1.0004649544108128
24.63485271797066 303.1824240603917 1.003410068834129
24.640080272924074 303.291282144554 1.0053595170510061
24.645307827877488 301.5631404287953 1.0017507541584243
24.650535382830903 298.9746262869383 0.9991266149062767
24.655762937784317 299.69125882309277 1.003967280908783
24.66099049273773 301.8654751488056 1.0124428936637053
24.666218047691146 306.4462195047434 1.0234682426862658
24.67144560264456 307.5397212034165 1.0275515361616883
24.676673157597975 306.0496283339429 1.0275638709116472
24.68190071255139 301.4721846017524 1.0222499057670567
24.687128267504804 299.78182356405637 1.0208221890605749
24.692355822458218 298.73627464042977 1.0224125242718556
24.697583377411632 299.6556667867202 1.0259854523570717
24.702810932365047 298.81926480773774 1.0281758389089042
24.70803848731846 301.7098772300973 1.035436497380096
24.713266042271876 301.27808756695305 1.0381648650868236
24.71849359722529 299.11534859798996 1.036467336160066
24.723721152178705 298.4446080424506 1.0382307667533768
24.72894870713212 299.57964308693704 1.0421051280524727
24.734176262085533 300.78990221563186 1.046434688212706
24.739403817038948 301.82735462775935 1.0504452810239893
24.744631371992362 302.60949728718225 1.0545008786380112
24.749858926945777 307.55347003021984 1.0665380122540185
24.75508648189919 304.88268413888113 1.0632697790591208
24.760314036852606 300.138155552666 1.0570131326629966
24.76554159180602 294.2041357317204 1.0474578808784603
24.770769146759434 292.4632411161581 1.0495852755835413
24.77599670171285 292.9291285227531 1.0541448921191525
24.781224256666263 295.2361444654943 1.0627515646423045
24.786451811619678 299.49681872874 1.0729416843614124
24.791679366573092 299.0427687430579 1.074129587232776
24.796906921526507 296.9598841010413 1.071302105315357
24.80213447647992 295.1183886313576 1.0693194147942136
24.807362031433335 294.3516964803951 1.0708944406374628
24.81258958638675 295.21796194551746 1.0785978961548826
24.817817141340164 293.90414655082003 1.0799950860488734
24.82304469629358 294.84694352067294 1.083208655714339
24.828272251246993 296.06975735554107 1.0845292449266903
24.833499806200408 297.1915695288167 1.08928085065801
24.838727361153822 297.0382395876874 1.0922961906445707
24.843954916107236 292.0289806188948 1.0873183232194086
24.84918247106065 291.9427767069903 1.090436029343307
24.854410026014065 290.99009341872323 1.0912374734123111
24.85963758096748 295.21785995284347 1.1025450517224828
24.864865135920894 297.4000058346335 1.1089836529625108
24.87009269087431 296.2958457067889 1.1104459294324331
24.875320245827723 294.42796582800264 1.1095458759983128
24.880547800781137 294.39444857776164 1.1139134433052298
24.885775355734552 297.95972112682125 1.1249225180745275
24.891002910687966 301.16111937724753 1.1347418274870633
24.89623046564138 304.0106633825346 1.1404307006559389
24.901458020594795 299.58185024434823 1.1332888372528407
24.90668557554821 297.18951406144686 1.1325492882318007
24.911913130501624 293.02932262995694 1.1292680894563722
24.91714068545504 299.6752883844901 1.1441089930396198
24.922368240408453 300.19314699011215 1.1475206782460619
24.927595795361867 302.07098537518993 1.1533177753802522
24.93282335031528 302.1750915686451 1.156350886108464
24.938050905268696 305.6142633617315 1.1645189247453471
24.94327846022211 309.97313112284064 1.1751501326692035
24.948506015175525 307.41089241605664 1.1762360048495983
24.95373357012894 305.89011625209685 1.1781948656897194
24.958961125082354 304.08306495806704 1.1791738736951296
24.964188680035768 305.59566889838385 1.1863411152033607
24.969416234989183 307.4632611201596 1.1949155878618147
24.974643789942597 308.5589651780791 1.200836757178336
24.97987134489601 308.35498643894095 1.2026936842111664
24.985098899849426 306.84347633588175 1.2012381662882488
24.99032645480284 305.72395653546994 1.2001996188488886
24.995554009756255 305.3464302104275 1.2018405335395836
25.00078156470967 305.23157398383444 1.2067130053425639
25.006009119663084 305.26004210336083 1.2106793411386554
25.011236674616498 303.31865031185885 1.212097973552983
25.016464229569912 303.6798395138075 1.214363329654766
25.021691784523327 302.0748859390915 1.2148174731114703
25.02691933947674 304.64663486190085 1.2221166598519972
25.032146894430156 307.69243633045704 1.232681903849376
25.03737444938357 309.1126639695666 1.2398879698281065
25.042602004336985 306.7886739121566 1.2404650934759447
25.0478295592904 307.1588574927851 1.2459465334486277
25.053057114243813 313.5605277276352 1.2620050333500004
25.058284669197228 313.9253457142257 1.2656144584682525
25.063512224150642 310.94213146272 1.2620093780168085
25.068739779104057 304.7741836583267 1.251954420048312
25.07396733405747 300.9792797200652 1.2483137904084658
25.079194889010886 302.6867371661628 1.2550482474759468
25.0844224439643 300.6546797998697 1.2544078479032672
25.089649998917714 303.9243031835287 1.264615083548202
25.09487755387113 306.7004128227913 1.2729757510186757
25.100105108824543 314.7449006166382 1.2940751966200243
25.105332663777958 315.3982888591362 1.3002385068083175
25.110560218731372 320.13148066506426 1.3142516212878717
25.115787773684787 317.8449720558483 1.3142635389650523
25.1210153286382 315.68666588380745 1.312362808236857
25.126242883591615 312.0583405144942 1.309710947356946
25.13147043854503 311.14867781084405 1.3107409820976954
25.136697993498444 311.85426671835535 1.3165963838027928
25.14192554845186 319.08850928938244 1.3346234769551064
25.147153103405273 320.39372968163235 1.3440106990150213
25.152380658358688 323.2347489117831 1.3555253205529347
25.157608213312102 316.73752821459044 1.3479483872659543
25.162835768265516 314.70156788121614 1.3480008066368865
25.16806332321893 317.6073020567663 1.3604241516208933
25.173290878172345 319.5295399738036 1.371718820714823
25.17851843312576 320.2338934844119 1.3757435499578807
25.183745988079174 320.25140336446253 1.3768997193398165
25.18897354303259 318.00829634224993 1.37334363973319
25.194201097986003 320.7971229868875 1.384791087766902
25.199428652939417 320.14118774258907 1.3898374110069656
25.204656207892832 320.42604705969796 1.3956788847258126
25.209883762846246 318.06057329027834 1.394785108246473
25.21511131779966 316.1958136110228 1.3949514598575565
25.220338872753075 313.190906677861 1.3952150919117454
25.22556642770649 309.34707439913973 1.3950215722572836
25.230793982659904 314.13062722824424 1.4129130261396428
25.23602153761332 323.920026463218 1.4368311324273322
25.241249092566733 330.12236524307946 1.4527275985696457
25.246476647520147 330.1579129701445 1.4567353689436642
25.25170420247356 325.61987403960853 1.4499013352845613
25.256931757426976 327.63681437513276 1.4590017939672477
25.26215931238039 324.0751994481649 1.456626291861929
25.267386867333805 322.60350480114045 1.4603377111710603
25.27261442228722 318.473494598979 1.4575416115542625
25.277841977240634 319.04338277311615 1.463888255788019
25.283069532194048 321.34605433509023 1.4722076559370667
25.288297087147463 327.69550118325793 1.491815011016022
25.293524642100877 334.004361581226 1.5113721359010652
25.29875219705429 334.61129356882583 1.5184921460044907
25.303979752007706 328.5238643858125 1.5102783141834375
25.30920730696112 327.2113533685948 1.514777632211988
25.314434861914535 321.27039679348565 1.5094805460375063
25.31966241686795 315.0467904979427 1.5021274829104565
25.324889971821364 312.2799140597368 1.4998310185634462
25.330117526774778 311.99399448691616 1.5048329739567892
25.335345081728192 314.3988357994545 1.5168197340224963
25.340572636681607 311.841204055842 1.5166699879716887
25.34580019163502 317.6756922017756 1.5345511351878287
25.351027746588436 317.96210163774987 1.5412923937857324
25.35625530154185 323.98149951678596 1.5620356609248858
25.361482856495265 317.42933654930806 1.5513577885635836
25.36671041144868 322.62311702074544 1.5710777826463103
25.371937966402093 325.3196639355452 1.5843101320124804
25.377165521355508 329.52206699069933 1.603258724023631
25.382393076308922 320.76226222836704 1.5867097831711365
25.387620631262337 315.5992268060048 1.5786435135213492
25.39284818621575 310.0014689365802 1.5724317044936549
25.398075741169166 314.3896523428809 1.5901117981159723
25.40330329612258 315.5471444407568 1.6017982582598191
25.408530851075994 318.0027599940215 1.6116427567871174
25.41375840602941 321.7486749681177 1.6305551839966543
25.418985960982823 318.1992318426284 1.629722127030278
25.424213515936238 320.0617776264844 1.6466216385717645
25.429441070889652 314.9948766556728 1.6456188704680306
25.434668625843067 320.6145268722072 1.6665434045296483
25.43989618079648 325.0169353305147 1.684780532118116
25.445123735749895 326.84716912626675 1.6924610289830229
25.45035129070331 324.54931076692884 1.6927519683965808
25.455578845656724 318.0414367373606 1.6797151440132259
25.46080640061014 315.8957877220233 1.68352457513764
25.466033955563553 317.0252148864256 1.6937293926202346
25.471261510516968 321.119642118496 1.7144471854585956
25.476489065470382 325.90648220252575 1.7331825976552915
25.481716620423796 325.58653416760654 1.7456081803882815
25.48694417537721 323.3087344619261 1.74950287590578
25.492171730330625 320.73076977706455 1.7531204869408774
25.49739928528404 313.9981291157152 1.7414897618554332
25.502626840237454 318.1456733917629 1.762710170788754
25.50785439519087 315.9341953689588 1.767875194884136
25.513081950144283 319.9371607031419 1.7947480813026067
25.518309505097697 320.3729292676215 1.8035553331753171
25.523537060051112 316.1365263668701 1.80068509400356
25.528764615004526 321.8388888256209 1.8212268643986738
25.53399216995794 317.81161933456013 1.8134663066497883
25.539219724911355 321.74923779365287 1.8352188642801777
25.54444727986477 319.9766572500786 1.8372537745112731
25.549674834818184 322.14889124383734 1.8590505207050645
25.5549023897716 325.3994739830175 1.879069662574871
25.560129944725013 325.6477268060348 1.893828308968174
25.565357499678427 330.1902712591436 1.919461810630574
25.57058505463184 333.5076943427241 1.9400596224195978
25.575812609585256 332.98999718305106 1.9437658165771359
25.58104016453867 329.1753766114801 1.9368770973484164
25.586267719492085 327.1179607959522 1.9387771671920353
25.5914952744455 324.394598610559 1.9420975833872298
25.596722829398914 319.0893647060676 1.9436493548103952
25.601950384352328 318.29475764349144 1.956260099931678
25.607177939305743 321.3207804788473 1.979444696749113
25.612405494259157 325.97447219447685 2.000334319396208
25.61763304921257 327.1899274426543 2.0200138252866937
25.622860604165986 330.79537973114606 2.041714878522754
25.6280881591194 330.8528018593462 2.056190105057818
25.633315714072815 336.9058197704225 2.0834000672424886
25.63854326902623 329.05287779851676 2.0777267847458796
25.643770823979644 328.25061734967704 2.090095526154823
25.648998378933058 323.7467570528 2.0901637457411977
25.654225933886472 329.5752037013191 2.119046270635889
25.659453488839887 333.80610441713355 2.1437718110612476
25.6646810437933 339.26270625743706 2.178491637887271
25.669908598746716 337.48717535313733 2.1860565009923985
25.67513615370013 331.8411191611657 2.1880686012066524
25.680363708653545 325.5794333332528 2.178816049260985
25.68559126360696 325.56953976849525 2.193252715163689
25.690818818560373 329.47398698075375 2.224757895279776
25.696046373513788 331.6352504971676 2.251337703008765
25.701273928467202 333.61428411670846 2.276529252307409
25.706501483420617 336.2957071108652 2.304128863742765
25.71172903837403 331.60563154185115 2.307973177590734
25.716956593327446 331.76676576239106 2.3282222828605312
25.72218414828086 331.2792034823381 2.3488038266471456
25.727411703234274 340.37420572544744 2.3965497746273057
25.73263925818769 340.55075610789373 2.4170635308634374
25.737866813141103 341.7561155952215 2.4406152845575537
25.743094368094518 329.94825627586715 2.4201050147331173
25.748321923047932 323.3761215242298 2.418849957630886
25.753549478001347 318.5807919360825 2.421217966849814
25.75877703295476 323.69875559819246 2.4607727155092305
25.764004587908175 335.3924024664634 2.537082928655979
25.76923214286159 331.04102179745314 2.5463822707110566
25.774459697815004 330.4494162309877 2.5650623862179165
25.77968725276842 325.606460956631 2.5656352519793026
25.784914807721833 327.28197253895644 2.5913488355372754
25.790142362675248 329.7125709865937 2.637790594542892
25.795369917628662 332.9494360897841 2.6726584855541704
25.800597472582076 338.293558652239 2.7307422334696976
25.80582502753549 334.6138604672513 2.7384441863442235
25.811052582488905 344.8142586198496 2.815183208956508
25.81628013744232 347.40711651520013 2.85176648181622
25.821507692395734 339.22584994686093 2.8457930713620883
25.82673524734915 326.50115216478815 2.8266227525568848
25.831962802302563 318.74963108845475 2.8233970238259767
25.837190357255977 331.48003780200423 2.920676426172818
25.84241791220939 335.7789945138759 2.9706220607009297
25.847645467162806 346.3233932385612 3.0635088466991713
25.85287302211622 346.382719007694 3.097479052336985
25.858100577069635 336.12054236513245 3.100629033737583
25.86332813202305 325.26946284477714 3.0961918121944523
25.868555686976464 320.09735730519816 3.1283431292969675
25.87378324192988 319.2582272177066 3.16557525527822
25.879010796883293 326.7460901140429 3.247216830355921
25.884238351836707 331.8663353107563 3.317077058947833
25.88946590679012 336.72159776592537 3.3951605180664592
25.894693461743536 351.6025732089347 3.5462259537802114
25.89992101669695 337.5821958870075 3.5368302130315
25.905148571650365 325.58859867771713 3.5471052501646128
25.91037612660378 317.07139816507583 3.5471768869452895
25.915603681557194 318.1885760754713 3.620734443226307
25.920831236510608 330.6017543370487 3.7552949600800103
25.926058791464023 320.26032575232983 3.7854100169504177
25.931286346417437 316.99915030285035 3.856947505031363
25.93651390137085 311.3205785391269 3.9340587682929695
25.941741456324266 322.981511128919 4.098165975934455
25.94696901127768 328.06951684208946 4.222559106960625
25.952196566231095 321.8768396571009 4.308731812506427
25.95742412118451 306.738327789689 4.328974358206938
25.962651676137924 298.5534955796086 4.374647428459676
25.967879231091338 312.0153124907179 4.519654224537553
25.973106786044752 331.99358976828364 4.717735919826156
25.978334340998167 337.68066613603486 4.832083869409469
25.98356189595158 314.08321571994765 4.749385339741197
25.988789450904996 311.7569953083701 4.7991755531175615
25.99401700585841 301.16322714120207 4.823370874487557
25.999244560811825 306.34929359576313 4.928815094784205
26.00447211576524 318.20481694548465 5.156596533315804
26.009699670718653 317.20798280269094 5.221099675537455
26.014927225672068 321.8327233768057 5.399196665322166
26.020154780625482 306.46194178164734 5.361706975897831
26.025382335578897 296.3795457221227 5.412280638280111
26.03060989053231 288.2598488989842 5.455466147584572
26.035837445485726 280.7220514515424 5.5248224503388
26.04106500043914 298.7101555170938 5.8555762066748525
26.046292555392554 323.0711621786556 6.247580821326548
26.05152011034597 336.58691453632633 6.594659157245831
26.056747665299383 323.7396288768888 6.632922457880888
26.061975220252798 296.6802678653613 6.620675107048535
26.067202775206212 281.091102600481 6.606068837966222
26.072430330159627 280.79902167001495 6.958899870517214
26.07765788511304 296.36379413004164 7.35906015807007
26.082885440066455 318.58558980722967 8.077888034553366
26.08811299501987 311.9793066733605 8.322292858258972
26.093340549973284 292.0682646205086 8.579488358118414
26.0985681049267 278.4329394397983 8.871622445780776
26.103795659880113 263.6805560229667 9.290865547749174
26.109023214833528 265.2019570367162 10.154206106544434
26.114250769786942 241.99581520627638 10.627468121515326
26.119478324740356 259.1781485227998 12.696757956121472
26.12470587969377 269.5307472178876 14.79243872873999
26.129933434647185 240.163065232611 19.30251985294193
26.1351609896006 173.9785926866264 23.24027263692474
