# Supplementary material for: Unraveling metal effects on CO2 uptake in pyrene-based metal-organic frameworks
Source: Nat Commun. 2025 Feb 11;16:1516. doi: 10.1038/s41467-025-56296-w (PMC11814143; doi:10.1038/s41467-025-56296-w)
Supplement: Supplementary file 3 — Source Data [file 41467_2025_56296_MOESM3_ESM.zip › SourceCode/SuppInf/FigureS5_Ga-TBAPy_InSitu_VariableT_PXRD/Data/GaTBAPy_0076p.dat]

0.002613777476707968 4.740210735411194 2.450672572871175
0.007841332430123905 9.14613745998869 3.2955740197251857
0.01306888738353984 9.069537464504533 2.617486586562165
0.018296442336955775 9.684388886191366 2.1978728104239664
0.02352399729037171 10.411445574910042 2.1935928997674434
0.028751552243787646 13.354041999104375 2.19769633628325
0.03397910719720358 17.047403462677998 2.154608796827185
0.03920666215061952 19.448192659999382 2.2498848682885346
0.04443421710403546 19.99767665674592 2.0895323510462176
0.0496617720574514 17.62287575094105 1.8173467608868659
0.054889327010867336 16.274064819986425 1.7403779564183057
0.060116881964283275 16.50413666047176 1.7485931225269888
0.06534443691769921 20.97044194510947 1.9196153765109265
0.07057199187111515 20.7642470476805 1.8573679010165747
0.07579954682453109 20.939735441444903 1.7620305188198888
0.08102710177794703 20.319404420270438 1.6416777999093266
0.08625465673136297 17.76211094712224 1.5725663997306596
0.09148221168477891 17.28956268575572 1.5192475585807672
0.09670976663819485 20.33836078407553 1.564256751570707
0.10193732159161079 19.958662388452133 1.5110082675682912
0.10716487654502672 20.280433323240036 1.4581835721577276
0.11239243149844266 19.745521132129173 1.3963925539050879
0.1176199864518586 19.41848416812246 1.3176249371209994
0.12284754140527454 20.57298685243086 1.2957214183710868
0.12807509635869047 20.597798706193064 1.206439439995514
0.1333026513121064 21.62925065706791 1.2102532915464592
0.13853020626552232 20.52618231894977 1.1704139528599666
0.14375776121893824 20.114547868908673 1.181469205950414
0.14898531617235417 17.493835530363324 1.1415405140861197
0.1542128711257701 17.01186721827789 1.1542566003216168
0.15944042607918602 16.68432552881627 1.1258907424840425
0.16466798103260194 17.651972841930654 1.1312264572999289
0.16989553598601786 18.130064177803177 1.0560919979064087
0.1751230909394338 17.381020911025693 0.9718759314976184
0.18035064589284971 17.352733197766653 0.9597669891692213
0.18557820084626564 17.743953623586656 0.9494534772224223
0.19080575579968156 18.266732675617224 0.9700774838431955
0.1960333107530975 18.542755896486746 0.9841250547105324
0.20126086570651341 17.9622847547685 0.9636768292116171
0.20648842065992934 18.073540058842745 0.9393887220295399
0.21171597561334526 18.82609930701708 0.9498194000927568
0.2169435305667612 19.269735085236505 0.9205329213763964
0.22217108552017711 20.127149184871655 0.9446350561266883
0.22739864047359304 19.374198221978904 0.9596126547653855
0.23262619542700896 19.238339704598772 0.9669502030082446
0.2378537503804249 20.456657294186215 0.9864262687531176
0.2430813053338408 20.616855118143096 0.9595222129495827
0.24830886028725674 19.756253310257634 0.9068040773097361
0.25353641524067266 19.600155331321986 0.8879396789710932
0.2587639701940886 20.05277647995619 0.9099934018694141
0.2639915251475045 19.31938048354419 0.880175043136603
0.26921908010092044 19.14427453655327 0.8902630173524884
0.27444663505433636 18.384682001122382 0.8709896660129095
0.2796741900077523 17.359859648395368 0.8297210481401927
0.2849017449611682 17.94517948454764 0.8629886079226547
0.29012929991458414 18.20596087138633 0.8538951158450344
0.29535685486800006 18.020080998359433 0.840800519680366
0.300584409821416 17.830311001440784 0.8197780608109235
0.3058119647748319 17.348894781987468 0.807870538874126
0.31103951972824784 17.503553180232675 0.8223356024597357
0.31626707468166376 18.247524750487035 0.845540432019513
0.3214946296350797 18.180801091154645 0.8215004950472558
0.3267221845884956 18.687005463200492 0.8362950987498666
0.33194973954191154 17.609875805516385 0.8210589967257117
0.33717729449532746 16.483853571611515 0.7913199251466139
0.3424048494487434 16.4092412808375 0.7894477256926792
0.3476324044021593 16.698690647761406 0.8164456434984381
0.35285995935557524 18.166382426298025 0.8547510610110188
0.35808751430899116 18.740125068426543 0.8630451605309776
0.3633150692624071 18.173178899907114 0.844317553539942
0.368542624215823 17.643072422745238 0.8117078672553241
0.37377017916923894 17.534071172280434 0.7866723873627026
0.37899773412265486 17.678245831691616 0.7771203044000082
0.3842252890760708 17.28615837719122 0.7741967903233323
0.3894528440294867 18.35796363169165 0.8094613046966137
0.39468039898290264 19.07557996740215 0.83525810275845
0.39990795393631856 20.0982533483678 0.8395519067735993
0.4051355088897345 19.16893223171151 0.8053542999698173
0.4103630638431504 19.540806848032158 0.7915658842960935
0.41559061879656634 19.67914536536083 0.7910669382172152
0.42081817374998226 20.353692542329448 0.8151200847872336
0.4260457287033982 20.223504859744388 0.8193229060561851
0.4312732836568141 21.192229811642417 0.8504667750156023
0.43650083861023004 21.487241582362238 0.8656180856674168
0.44172839356364596 21.41804061810136 0.8809869709391992
0.4469559485170619 21.126850032435847 0.8530502449214178
0.4521835034704778 20.23072599355966 0.8355813785384439
0.45741105842389373 19.92965569239384 0.8166315971831797
0.46263861337730966 19.686238203316105 0.7951025031238352
0.4678661683307256 19.12101300349139 0.7635535776604563
0.4730937232841415 20.207685306621123 0.7774212638681068
0.47832127823755743 20.24890340102078 0.7623428004817183
0.48354883319097336 20.013178739767948 0.7569225274355083
0.4887763881443893 19.015587715048387 0.7611269065545335
0.4940039430978052 18.232869838643236 0.757557386718614
0.49923149805122113 18.339000450364317 0.768768425042262
0.5044590530046371 18.270057005601945 0.7770923689731658
0.5096866079580531 17.248583155119707 0.7434672769197734
0.5149141629114691 16.250680225522682 0.7291154551577065
0.5201417178648851 15.934128433175765 0.7046560275429139
0.525369272818301 16.423833843050126 0.6891727184619433
0.530596827771717 16.563273518419457 0.676431154531615
0.535824382725133 16.367561917124057 0.6569929000388169
0.541051937678549 16.592892838141633 0.6653579646969634
0.546279492631965 17.818445701298703 0.7032593381978617
0.5515070475853809 19.797758202204193 0.7353141099149334
0.5567346025387969 20.70838358625193 0.7495936293931622
0.5619621574922129 21.457156660283793 0.7653535020025084
0.5671897124456289 20.285372467039593 0.7580287079638011
0.5724172673990449 18.88171032091953 0.7449484533607723
0.5776448223524608 18.34143150986264 0.7329390872045505
0.5828723773058768 16.949888714572758 0.713303735956979
0.5880999322592928 17.28124256692312 0.71639417076878
0.5933274872127088 17.71232458788273 0.7498075514399036
0.5985550421661248 18.1153977052838 0.7692014468640193
0.6037825971195407 18.8666821254934 0.7601173459918498
0.6090101520729567 19.74543401385094 0.7466755752479419
0.6142377070263727 20.974738885539683 0.7546180029355284
0.6194652619797887 21.27489549150221 0.7426176231600982
0.6246928169332047 22.526495524303346 0.7803328010702479
0.6299203718866206 22.084399871717707 0.7861701502929117
0.6351479268400366 21.643091828929176 0.7894972576640374
0.6403754817934526 21.62426733779199 0.7783000582922995
0.6456030367468686 21.32861180739195 0.7485119432225422
0.6508305917002846 21.36136353281166 0.7206261869734727
0.6560581466537005 21.47656475349012 0.7105258747128009
0.6612857016071165 21.498372901796802 0.7154910641458715
0.6665132565605325 20.131511039302243 0.702033312960293
0.6717408115139485 18.844749840653503 0.6834021176993252
0.6769683664673645 19.45224808472498 0.6921386691212037
0.6821959214207804 18.96215200882491 0.6853317977325336
0.6874234763741964 20.321970599716106 0.7054639035591868
0.6926510313276124 20.937419617913616 0.6942545362725943
0.6978785862810284 21.44942107358135 0.6985050492746162
0.7031061412344444 21.55704561732567 0.703652896970385
0.7083336961878604 21.944495801088145 0.7128421102421152
0.7135612511412763 22.0137697234975 0.7179546055781952
0.7187888060946923 21.58375130076242 0.7046734472633854
0.7240163610481083 23.399411781405725 0.7315166722162757
0.7292439160015243 23.24588840182285 0.7435457240373524
0.7344714709549403 23.807383621387203 0.7548058898027822
0.7396990259083562 25.35901553614009 0.7734245374794388
0.7449265808617722 25.045840223402386 0.7568317978311517
0.7501541358151882 26.33681542973756 0.7827607341465402
0.7553816907686042 27.04367972279125 0.7944593668327418
0.7606092457220202 29.351042045546173 0.8216860474547559
0.7658368006754361 29.09289734266987 0.8090432187734736
0.7710643556288521 30.594004403776133 0.8078646018370018
0.7762919105822681 30.037424465050233 0.7947391692433968
0.7815194655356841 29.718648398684035 0.7804566690418876
0.7867470204891001 30.264481909707246 0.791795140467622
0.791974575442516 29.446276931838977 0.7950950325782222
0.797202130395932 29.840031582393905 0.8057338944880812
0.802429685349348 28.09869811320399 0.80006476070058
0.807657240302764 29.951727307907166 0.8245318939766259
0.81288479525618 36.176594789884035 0.9080564691790441
0.8181123502095959 39.36602729729955 0.9265502813454312
0.8233399051630119 41.875207422302566 0.9429153556331357
0.8285674601164279 44.4071602386401 0.9968753626651571
0.8337950150698439 45.0169200500758 1.0199270189882805
0.8390225700232599 50.928617240117184 1.124577730109769
0.8442501249766758 54.34808281941616 1.1662211072105262
0.8494776799300918 58.74856357952771 1.2190115189216069
0.8547052348835078 58.62888822084902 1.208905871597641
0.8599327898369238 60.04462780148757 1.2161978736210648
0.8651603447903398 64.48877137346291 1.2774732712938945
0.8703878997437557 65.88163477264744 1.2873887855748427
0.8756154546971717 71.00703785837206 1.3249830957321949
0.8808430096505877 69.97487627549937 1.2943078008230684
0.8860705646040037 71.1395108259592 1.2830407998679085
0.8912981195574197 71.52315735873023 1.2915762470727703
0.8965256745108356 72.53145290136719 1.3118399551996311
0.9017532294642516 74.95104148672152 1.3442343763858875
0.9069807844176676 80.20746641912359 1.3949267672600756
0.9122083393710836 83.39231901609476 1.4433514656014417
0.9174358943244996 85.91564732627448 1.469032006838042
0.9226634492779155 88.31617188699498 1.4800983463532829
0.9278910042313315 89.95507034633651 1.49040636322682
0.9331185591847475 89.2265843806242 1.4528131978632688
0.9383461141381635 92.48601120578085 1.4803929999707048
0.9435736690915795 91.650460050937 1.459567404310226
0.9488012240449955 92.19368096637879 1.4480164061895764
0.9540287789984114 95.54869417900709 1.4474669714740633
0.9592563339518274 93.82622389734617 1.4067181220281852
0.9644838889052434 98.5356955624202 1.44577777929012
0.9697114438586594 103.90331063668411 1.4854646207674174
0.9749389988120754 106.4682580647326 1.5033426714827132
0.9801665537654913 110.4443302830875 1.5552754040081438
0.9853941087189073 114.44694520795227 1.5887168305136306
0.9906216636723233 115.4905619252311 1.5706618725187167
0.9958492186257393 115.05289269705344 1.5681801887748519
1.0010767735791553 114.0609911159024 1.549796586276611
1.0063043285325712 113.56332986468459 1.5413504266204894
1.0115318834859872 113.62338733302033 1.5835354552941603
1.0167594384394032 110.60564719351257 1.5673724469218158
1.0219869933928192 112.21846607087802 1.5669814967877764
1.0272145483462352 110.27168334345588 1.5399941339837837
1.0324421032996511 110.40352924367477 1.5299030784957444
1.0376696582530671 119.79485443206983 1.5985275509861903
1.042897213206483 128.28446673410716 1.677620295011276
1.048124768159899 133.43316622692905 1.704168440379721
1.053352323113315 135.18704053047173 1.7011616282939428
1.058579878066731 133.8718488504672 1.667701289171473
1.063807433020147 126.84823886797928 1.6183381814232867
1.069034987973563 128.91261085128988 1.618017545048986
1.074262542926979 130.32964186563996 1.6106363048647132
1.079490097880395 129.00074268668968 1.593435800622273
1.084717652833811 132.09679748184462 1.620266876839914
1.089945207787227 129.3605212305267 1.6223601424949938
1.095172762740643 127.16456903675241 1.6080163268953391
1.1004003176940589 127.46617457650788 1.6195560045330453
1.1056278726474749 131.75033527592325 1.6622687547712036
1.1108554276008908 136.43694718832091 1.704847244909332
1.1160829825543068 139.2673567412944 1.6877975015466709
1.1213105375077228 143.14964892405672 1.6748968134766917
1.1265380924611388 141.9519704106307 1.6413056758297495
1.1317656474145548 140.6174358903848 1.6336338843007279
1.1369932023679707 139.64895938332506 1.6367031054783423
1.1422207573213867 145.8041770928549 1.7130644007732385
1.1474483122748027 151.968093105839 1.759496895251491
1.1526758672282187 159.60303434653392 1.791093008648724
1.1579034221816347 156.46813841862013 1.7612273529509836
1.1631309771350506 149.3931620158776 1.7056699956180632
1.1683585320884666 143.21526897237007 1.6592974026845235
1.1735860870418826 139.59852829136742 1.6600995131524674
1.1788136419952986 141.2490309156137 1.680986823498333
1.1840411969487146 143.34789284275863 1.668673610430662
1.1892687519021305 149.7891850462986 1.7165028763459693
1.1944963068555465 156.06222276512423 1.7356496248724715
1.1997238618089625 157.21368230118566 1.714862455124301
1.2049514167623785 160.37913714036225 1.755448949795055
1.2101789717157945 163.87401654702018 1.800088003484703
1.2154065266692105 162.3780775100343 1.7867910466303552
1.2206340816226264 165.28853151265642 1.7949936883108313
1.2258616365760424 165.97381156304778 1.7866996897450735
1.2310891915294584 170.10255302767655 1.8000100248765336
1.2363167464828744 168.8224871063769 1.7795311307862574
1.2415443014362904 160.02121020685237 1.7216196432793864
1.2467718563897063 155.95026921635372 1.6906755519366825
1.2519994113431223 151.12496253661877 1.6760349875432352
1.2572269662965383 150.3277681663391 1.6799750280604557
1.2624545212499543 154.86418856372356 1.7169879187290011
1.2676820762033703 155.71185872126836 1.7001495164506601
1.2729096311567862 154.8154345506656 1.7007555660728855
1.2781371861102022 156.5794421856826 1.7143751384023918
1.2833647410636182 156.77327748573833 1.7195594382797217
1.2885922960170342 158.19890563236135 1.726429632678838
1.2938198509704502 162.63340434436435 1.722985336414742
1.2990474059238661 163.98570987227777 1.718272567726581
1.3042749608772821 165.62163772428207 1.7346713676408554
1.309502515830698 161.25435742210558 1.711158228527394
1.314730070784114 162.02436761226699 1.734917487226564
1.31995762573753 161.30791693248372 1.7278306734044684
1.325185180690946 165.6370492564441 1.7624123372178317
1.330412735644362 167.48803330762493 1.77564674861777
1.335640290597778 164.76604983214116 1.7441604015000902
1.340867845551194 165.5870600311254 1.7382724818063777
1.34609540050461 163.721184526354 1.7073869774851016
1.351322955458026 165.17638703412536 1.7181403354008897
1.356550510411442 162.91683780911634 1.704645720803919
1.361778065364858 160.18970597979083 1.6990002470080086
1.3670056203182739 159.04391998734184 1.690445570321642
1.3722331752716899 158.2028736118081 1.6841317857838525
1.3774607302251058 159.52569654945236 1.6906656803715407
1.3826882851785218 166.95556994662755 1.7320579635646622
1.3879158401319378 167.51373429985946 1.7255357365958586
1.3931433950853538 167.92480177648437 1.7258873226355709
1.3983709500387698 170.81471154881538 1.750676348230286
1.4035985049921857 171.26531248301526 1.7531667341806572
1.4088260599456017 170.10122982025433 1.7635785115208218
1.4140536148990177 168.77183319768966 1.7658181821436623
1.4192811698524337 171.4912959985916 1.774762728202013
1.4245087248058497 169.42094334789098 1.7507633697100133
1.4297362797592656 166.11439848895884 1.711715584410186
1.4349638347126816 159.8867067990198 1.6845872272721805
1.4401913896660976 154.774789569553 1.6617185468077122
1.4454189446195136 158.33927050009214 1.6962466355259926
1.4506464995729296 163.07910571319462 1.7310240767969376
1.4558740545263456 169.09578215282215 1.7415952337134863
1.4611016094797615 164.00461182532467 1.6911066533327297
1.4663291644331775 158.0311098642388 1.6663640805403583
1.4715567193865935 154.89710798473433 1.6424072170808284
1.4767842743400095 155.54261465254862 1.6587867372181608
1.4820118292934255 156.47688795631953 1.6889667391978227
1.4872393842468414 159.67330561162265 1.7156830941075907
1.4924669392002574 156.52953116757797 1.7184246338067017
1.4976944941536734 156.31440176126554 1.7023897648809523
1.5029220491070894 154.21412175903293 1.6756504911522847
1.5081496040605054 160.25668229323716 1.6863792789191976
1.5133771590139213 163.97924254026398 1.718886334922229
1.5186047139673373 165.79505946758636 1.7282401248871175
1.5238322689207533 161.42849955888755 1.7118306061373236
1.5290598238741693 159.07215066075835 1.686680634114287
1.5342873788275853 160.24889884972583 1.687560331304585
1.5395149337810012 158.61827310337807 1.6895300652154213
1.5447424887344172 168.48116374056826 1.7492820657269734
1.5499700436878332 177.03343856971586 1.8207872372385498
1.5551975986412492 177.64353816932234 1.7830884624602432
1.5604251535946652 173.90515112585894 1.7559260223201223
1.5656527085480811 169.5015224877304 1.7272939116458745
1.5708802635014971 170.77018044389482 1.7152909392123525
1.576107818454913 176.52997861625397 1.7682051091732216
1.581335373408329 180.79523336922497 1.8115028199839176
1.586562928361745 183.70054748606802 1.8221697988947338
1.591790483315161 179.75834587260172 1.8049945402769008
1.597018038268577 178.88143927683745 1.7899737322810447
1.602245593221993 177.11207483505265 1.755130829582851
1.607473148175409 184.00265803438305 1.7926730751203723
1.612700703128825 187.16422135704224 1.808626100038736
1.617928258082241 186.9710941721384 1.8094873942454701
1.623155813035657 184.1513405780457 1.7913836963420953
1.628383367989073 190.42829047332486 1.81498946513783
1.6336109229424889 195.63705167531552 1.8377333208461535
1.6388384778959049 198.38763834761275 1.8449502298197888
1.6440660328493208 204.53990088950619 1.8846904778342717
1.6492935878027368 210.5843083298601 1.90202564327635
1.6545211427561528 204.24460105856554 1.8546870859811024
1.6597486977095688 201.95098770547193 1.833267738642538
1.6649762526629848 207.17099798849623 1.8468210285419286
1.6702038076164007 214.6332209607142 1.871587863867214
1.6754313625698167 225.15437828269313 1.898130533645061
1.6806589175232327 228.5172966096199 1.9143208367005256
1.6858864724766487 234.6740487136107 1.9563347552805117
1.6911140274300647 233.19435085125028 1.9645130827720225
1.6963415823834807 236.86635506220003 1.980941182505921
1.7015691373368966 228.73527610466226 1.9357310153332776
1.7067966922903126 227.0761584058693 1.9075969483871087
1.7120242472437286 233.51066808645226 1.9451993865902426
1.7172518021971446 239.32353723607167 1.9667556842721252
1.7224793571505606 253.11260769687104 2.01804846556942
1.7277069121039765 266.2183036137558 2.078739008697757
1.7329344670573925 268.05846006964424 2.069941294626254
1.7381620220108085 267.9812137809614 2.0511623503401397
1.7433895769642245 261.5873902372453 1.9964186431338014
1.7486171319176405 266.421180944081 1.9949982098738426
1.7538446868710564 272.75208629301505 2.0112121356567623
1.7590722418244724 275.3272995464234 2.022606682518014
1.7642997967778884 279.64203054799646 2.0780027450887424
1.7695273517313044 280.1384648771261 2.079323683510153
1.7747549066847204 277.8276010545759 2.0652145932647947
1.7799824616381363 265.435228242444 1.9948435543866279
1.7852100165915523 269.2530879919839 1.9817743633301446
1.7904375715449683 273.7596006961591 1.994797815243499
1.7956651264983843 273.35622329420255 1.989090196955189
1.8008926814518003 277.22806996263387 1.9805568844804613
1.8061202364052162 278.59034312938485 1.970992601822734
1.8113477913586322 272.97572742374945 1.9171514364944984
1.8165753463120482 277.5184569202767 1.9139905090874814
1.8218029012654642 279.9724786101535 1.9220655248545022
1.8270304562188802 284.66166855946926 1.9552727940435186
1.8322580111722961 282.1838399361608 1.9360883656145065
1.8374855661257121 275.11022406965753 1.897496334493147
1.842713121079128 274.3043480674773 1.8977833554785946
1.847940676032544 274.2843573756046 1.8615247801717643
1.85316823098596 279.45545753828094 1.867307975566505
1.858395785939376 281.47075004188815 1.8792642790127143
1.863623340892792 287.5857849409608 1.9006432427941886
1.868850895846208 285.5864851593748 1.8951872927963416
1.874078450799624 283.2017072544083 1.8916638099035972
1.87930600575304 288.57796082318254 1.8999254200605629
1.884533560706456 288.61981214563525 1.88240063947763
1.889761115659872 291.9520040523041 1.9037196891861328
1.894988670613288 296.78662967564196 1.9263211849496824
1.9002162255667039 298.5629681364771 1.9116959407700085
1.9054437805201199 289.9721811806376 1.8713310153188052
1.9106713354735358 285.5287514275327 1.805330467963559
1.9158988904269518 273.3236783414507 1.7405440458836388
1.9211264453803678 270.19184718864557 1.7302077791980048
1.9263540003337838 278.4208319440071 1.7638524898240018
1.9315815552871998 282.6057037492782 1.7810155702623895
1.9368091102406157 285.61218047891595 1.7899550944597389
1.9420366651940317 280.20477379235587 1.7527404810168261
1.9472642201474477 276.8381858458781 1.7462459495173541
1.9524917751008637 277.00482431699675 1.7470259769718575
1.9577193300542797 271.4941032480079 1.7173350725385077
1.9629468850076957 270.3624733283011 1.7095707899157426
1.9681744399611116 271.8653673229889 1.701130653781605
1.9734019949145276 274.6396017506531 1.7152099534071186
1.9786295498679436 276.4763437929602 1.719174866253709
1.9838571048213596 278.03084666260577 1.7155188197339393
1.9890846597747756 276.8382798605317 1.707474919012586
1.9943122147281915 271.212759353925 1.683277033546124
1.9995397696816075 264.01849957207133 1.6358946564067418
2.0047673246350235 262.34760780554427 1.63535411557301
2.0099948795884393 258.13567408558407 1.6083219451440678
2.015222434541855 260.31750392560417 1.6154491533887674
2.0204499894952708 254.51843121118577 1.602759719504479
2.0256775444486865 256.06461840648416 1.6094459091153637
2.0309050994021023 250.78406954866355 1.5768155630289378
2.036132654355518 250.4044426101801 1.5711035457460287
2.041360209308934 243.68881645077124 1.5415380649852461
2.0465877642623496 243.2323755991162 1.5323051810981685
2.0518153192157653 246.598476621724 1.5496453317482752
2.057042874169181 252.58792111549664 1.5861586756605144
2.062270429122597 263.31988838455146 1.6298649811917247
2.0674979840760126 265.3154078101581 1.6387451704741187
2.0727255390294284 261.5376227583543 1.6183637130090702
2.077953093982844 254.78181014650895 1.5842827940281614
2.08318064893626 248.08626529372668 1.5595975011321634
2.0884082038896756 246.4008156720914 1.5511039124909463
2.0936357588430914 248.2946345021269 1.5442217741199902
2.098863313796507 248.4848776113351 1.5482081008048212
2.104090868749923 248.22482763368686 1.5485065057281855
2.1093184237033387 245.7017924662558 1.5189036374127047
2.1145459786567544 246.8112416324511 1.523093980289191
2.11977353361017 238.54171981617034 1.492586898744869
2.125001088563586 240.91699828161796 1.5111249047527733
2.1302286435170017 238.6693764509849 1.5075947631696984
2.1354561984704175 239.60340483520002 1.527594278134826
2.140683753423833 240.8316985697561 1.5310333055129468
2.145911308377249 240.86513792324223 1.5444916976253598
2.1511388633306647 242.90528319017878 1.5543767614496038
2.1563664182840805 247.92317619037473 1.5664616664105657
2.1615939732374962 249.45805939955324 1.5738474247760854
2.166821528190912 253.65861029850694 1.5939322547331818
2.1720490831443278 256.16922353444613 1.5950022657418574
2.1772766380977435 250.59752024528822 1.5784863993864107
2.1825041930511593 252.19665466508445 1.5792304332920215
2.187731748004575 252.38919210094477 1.5821237355873126
2.192959302957991 259.71231043374587 1.618811694398654
2.1981868579114066 259.5431062210343 1.6041988139082017
2.2034144128648223 257.97258708064567 1.5957659337275805
2.208641967818238 253.49302748776265 1.5781212001499443
2.213869522771654 252.99486703422568 1.5725903621131538
2.2190970777250696 254.0519374770514 1.5874014037533335
2.2243246326784853 253.0442422251401 1.5736825262712428
2.229552187631901 253.13792585937395 1.5793067332258321
2.234779742585317 246.94407845487422 1.5550485863044679
2.2400072975387326 241.83076056421933 1.5269670086281408
2.2452348524921484 240.11200416193682 1.5214033294323512
2.250462407445564 240.26953133523702 1.52278502505595
2.25568996239898 240.77559644879628 1.5202732476140133
2.2609175173523957 243.9016173749002 1.5344024520925352
2.2661450723058114 243.3882226170744 1.5297551201971964
2.271372627259227 246.05393821511387 1.5475573036360046
2.276600182212643 250.66727036290197 1.5728759731965054
2.2818277371660587 249.88173944720168 1.5681656734675375
2.2870552921194744 245.39436769234754 1.5375054881676296
2.29228284707289 243.6140455139429 1.534177792939863
2.297510402026306 237.45419679370744 1.502040384588197
2.3027379569797217 230.88312626632134 1.4806508843402513
2.3079655119331375 237.22741457113784 1.5003774151999558
2.3131930668865532 238.9933570087644 1.4933096344991847
2.318420621839969 238.7813024410259 1.4899052181044063
2.3236481767933848 234.31925075773145 1.4833927829732685
2.3288757317468005 226.51905999138904 1.459487942416914
2.3341032867002163 227.44384311635304 1.4706959664820451
2.339330841653632 233.44349532827357 1.49285415826882
2.344558396607048 239.9188593204477 1.5191786754521
2.3497859515604635 242.7984254872981 1.526011682297378
2.3550135065138793 247.7904684999293 1.528971247186183
2.360241061467295 251.80453147582386 1.540661514824731
2.365468616420711 245.40024729307427 1.4837857779667034
2.3706961713741266 247.42554372347595 1.470857554181912
2.3759237263275423 243.56721465994195 1.4611249185033455
2.381151281280958 243.15808734901898 1.4609046616868777
2.386378836234374 241.8439503011746 1.4647592419735893
2.3916063911877896 240.16826414401294 1.472096589111145
2.3968339461412054 237.11896342229207 1.4738804101192715
2.402061501094621 237.64644432033748 1.4702631066665695
2.407289056048037 237.56417229331464 1.468251714988774
2.4125166110014526 236.12281297737462 1.4541123390371788
2.4177441659548684 236.80633840200252 1.4537022156460577
2.422971720908284 237.49657400787726 1.4521511734706634
2.4281992758617 244.8989377863579 1.48047184506626
2.4334268308151157 247.68451862622274 1.47099212500274
2.4386543857685314 249.8094254214953 1.4610591883652049
2.443881940721947 250.46153327008943 1.4409663050133352
2.449109495675363 250.4265196081924 1.4145453894301856
2.4543370506287787 256.4585408066313 1.415211605597102
2.4595646055821945 272.23516576833543 1.439282257924914
2.4647921605356102 299.67318547892927 1.4787561016511472
2.470019715489026 325.1934866907267 1.4789732348205649
2.4752472704424417 390.8438929143244 1.5644631385477814
2.4804748253958575 513.0221770920659 1.7386421975696411
2.4857023803492733 718.5931404512626 2.0203549156754925
2.490929935302689 996.7459921237872 2.3606170208586965
2.496157490256105 1339.5341669601744 2.7301025174284135
2.5013850452095205 1703.9329563749761 3.074393492047127
2.5066126001629363 2016.7470440323184 3.33587287023216
2.511840155116352 2295.353933583099 3.5565466044882643
2.517067710069768 2566.059551122524 3.7601408761632134
2.5222952650231836 2878.14107152283 3.9969573651669834
2.5275228199765993 3323.513728649735 4.303782204107128
2.532750374930015 3844.625049070796 4.617247500445621
2.537977929883431 4573.658773277808 5.027870050774082
2.5432054848368466 5406.156778136152 5.461089310007042
2.5484330397902624 6177.704144992224 5.813489623822556
2.553660594743678 6702.671845392979 6.033798570613406
2.558888149697094 6922.482128054844 6.1264359471764855
2.5641157046505096 6807.420897591427 6.0825899445262595
2.5693432596039254 6423.144856338064 5.908977458739923
2.574570814557341 5919.955361586382 5.6716747636926685
2.579798369510757 5362.863269413342 5.371157232706418
2.5850259244641727 4941.186726267402 5.142348485837004
2.5902534794175884 4598.652968936139 4.953694231652801
2.595481034371004 4279.5040917168135 4.778487041300449
2.60070858932442 3940.889566262983 4.60227785900347
2.6059361442778357 3435.726701025606 4.300611844423674
2.6111636992312515 2848.4034460364423 3.9118528778868966
2.6163912541846672 2240.015932374081 3.4582434897295684
2.621618809138083 1660.9507230921924 2.968287223754029
2.6268463640914987 1205.0401810840494 2.525550922634373
2.6320739190449145 859.5519388399632 2.146730968731332
2.6373014739983303 639.9038444122026 1.8802592030272134
2.642529028951746 497.7698161144018 1.6911038962378975
2.6477565839051618 399.23092574676457 1.53581693081803
2.6529841388585775 343.2128002716496 1.4460591823570907
2.6582116938119933 307.5140161028802 1.3928846933723966
2.663439248765409 290.37367257095036 1.3812261646367685
2.668666803718825 275.04195830876495 1.3686706699034463
2.6738943586722406 262.18813506864205 1.3425738750566771
2.6791219136256563 254.5766581535931 1.3395377271767492
2.684349468579072 247.34028862425114 1.3380831374209807
2.689577023532488 248.96296778362793 1.367851558002894
2.6948045784859036 244.46523703740797 1.3676810761648668
2.7000321334393194 245.60211908882067 1.3885131689411256
2.705259688392735 245.27968174796374 1.3966052099208202
2.710487243346151 245.7003657165048 1.4148939667448237
2.7157147982995666 243.06999203254878 1.4129335103281362
2.7209423532529824 242.01067234824902 1.4232856282696509
2.726169908206398 236.57596131457433 1.4197847817752651
2.731397463159814 236.96995532203005 1.4194366352748895
2.7366250181132297 237.034199498469 1.4113178169144949
2.7418525730666454 236.81897652304204 1.4127812198133465
2.747080128020061 238.5982947210624 1.4255764166396359
2.752307682973477 230.9563279550186 1.4041265611150753
2.7575352379268927 230.37442700855013 1.424248309986371
2.7627627928803085 227.80046146285545 1.4199892942004892
2.767990347833724 226.50945779575537 1.4209473761651132
2.77321790278714 234.02893267223314 1.4531945542523357
2.7784454577405557 236.11995132086776 1.4471443231408812
2.7836730126939715 240.43058448383346 1.4613721320970527
2.7889005676473873 237.83209057465655 1.4501316664529722
2.794128122600803 236.58759330185728 1.4484862262691085
2.7993556775542188 235.08465024396955 1.443860042358047
2.8045832325076345 237.73190133875866 1.4604138328420904
2.8098107874610503 241.68422093691544 1.4782605084204978
2.815038342414466 244.55080681044106 1.4904490566431419
2.820265897367882 245.5538536645431 1.4917682029500305
2.8254934523212976 243.67113266635195 1.4717079641195776
2.8307210072747133 241.742716332455 1.4561651016867885
2.835948562228129 241.3252473131849 1.4590896587803865
2.841176117181545 235.99822694179207 1.4529667000287896
2.8464036721349606 237.63404262356195 1.4858384855980935
2.8516312270883764 239.0234957591105 1.4954756306418266
2.856858782041792 239.91475328286603 1.4992702297878229
2.862086336995208 243.35148346252308 1.497344722239975
2.8673138919486236 245.10639210421186 1.5119753998921455
2.8725414469020394 244.09785757893732 1.5053778735652625
2.877769001855455 246.33585120642118 1.52316899783523
2.882996556808871 241.33871081569137 1.5055246240071964
2.8882241117622867 237.8437430133586 1.4791744732095389
2.8934516667157024 238.49871457291746 1.4779196172019438
2.898679221669118 235.2925115565663 1.4547407463617505
2.903906776622534 234.3054551343148 1.4365014181163596
2.9091343315759497 240.61293197353223 1.456860710548306
2.9143618865293655 244.7084624017417 1.4743293031740765
2.919589441482781 243.78588821207666 1.4709844663204867
2.924816996436197 245.61187447518307 1.489896656427664
2.9300445513896127 246.67440751564268 1.511484521704899
2.9352721063430285 251.37132931501233 1.5312149324451652
2.9404996612964442 251.57598861751455 1.5347294907450322
2.94572721624986 249.93580781542647 1.5245899028647347
2.9509547712032758 243.06022054056902 1.487447060708122
2.9561823261566915 237.67732515682292 1.4691542634619243
2.9614098811101073 230.1044475817881 1.4402677499601944
2.966637436063523 228.6441356553877 1.4391260890480144
2.971864991016939 231.42936696818725 1.4506409417072088
2.9770925459703546 231.38370929153993 1.4288442445567444
2.9823201009237703 232.21418706917535 1.4310796602724951
2.987547655877186 237.93378293982755 1.4415796480910408
2.992775210830602 239.44639868268578 1.4428353868131545
2.9980027657840176 241.80665030214328 1.4529484237902668
3.0032303207374333 244.28292050849234 1.4538957842265023
3.008457875690849 243.80994888349653 1.4522155676754496
3.013685430644265 245.01889010078372 1.4406277423222302
3.0189129855976806 244.79247495917468 1.4415416925168203
3.0241405405510964 240.4196774537843 1.4246441148667837
3.029368095504512 235.4757366492125 1.3974517025041389
3.034595650457928 231.34830649244444 1.3971321338445901
3.0398232054113437 233.09074022294283 1.4056454550127475
3.0450507603647594 231.46342632569943 1.3873566353328481
3.050278315318175 231.22849948998052 1.3781158957361241
3.055505870271591 233.89247573135353 1.3755274676235614
3.0607334252250067 232.63703339766707 1.3684233233287797
3.0659609801784224 241.23991045218807 1.4010587005731339
3.071188535131838 241.32915219617857 1.4019074957176398
3.076416090085254 240.9095561382487 1.3992512527082688
3.0816436450386697 242.315829703496 1.3921623867099324
3.0868711999920855 239.65041556242608 1.3746129324850072
3.0920987549455012 247.47065589528611 1.4045721288198967
3.097326309898917 248.54849310528843 1.3999903742834434
3.1025538648523328 247.40650592998009 1.3867993437949786
3.1077814198057485 245.95938560772748 1.369002116213189
3.1130089747591643 240.90386593275588 1.3276872173157288
3.11823652971258 244.30595885399597 1.3397783288385066
3.123464084665996 250.76882826205673 1.3630949451136283
3.1286916396194115 254.81290049926992 1.3713956734193053
3.1339191945728273 253.24469226563897 1.3522575844044349
3.139146749526243 256.4487334037406 1.3469062514814456
3.144374304479659 257.2509432210332 1.333416722838769
3.1496018594330746 257.8374649929138 1.3279763973552894
3.1548294143864903 262.1797034937722 1.337095925264699
3.160056969339906 261.1448503250587 1.3275695370730995
3.165284524293322 265.559721004225 1.32665532515706
3.1705120792467376 272.02608827714397 1.3273955827277624
3.1757396342001534 276.10019832552575 1.3099178973204586
3.180967189153569 281.02134253485747 1.2952879706599816
3.186194744106985 295.57449802465993 1.314158167917718
3.1914222990604006 305.0556479460076 1.3140267165509385
3.1966498540138164 314.7628067681698 1.3239620720029943
3.201877408967232 325.9707387875874 1.3342632918776265
3.207104963920648 335.126409510348 1.333528352628822
3.2123325188740637 349.008231267852 1.3445632515373573
3.2175600738274794 378.00108651570093 1.3953775293314807
3.222787628780895 395.5368794934714 1.417387382166566
3.228015183734311 419.3312185418916 1.4562210035513026
3.2332427386877267 440.15826009856596 1.4815897345308755
3.2384702936411425 468.0238687397465 1.5161213982487933
3.2436978485945582 498.78536207572097 1.5541608111360998
3.248925403547974 533.4127990108157 1.6069052159853368
3.2541529585013897 571.971422094712 1.6637891377800504
3.2593805134548055 614.1802179100386 1.730527281709157
3.2646080684082213 655.6948094645137 1.785090942967286
3.269835623361637 704.5983919318643 1.8508834143975146
3.275063178315053 749.8819041413236 1.9050937729071653
3.2802907332684685 802.8119663748915 1.968159244693632
3.2855182882218843 856.3806489231313 2.0276590148753404
3.2907458431753 912.1397302287056 2.0904811085938286
3.295973398128716 975.4984736544134 2.1591142644669503
3.3012009530821316 1034.7171010142702 2.2191320841882454
3.3064285080355473 1075.3775279583872 2.260938200619058
3.311656062988963 1100.6289542651878 2.284374635876853
3.316883617942379 1096.4326834927401 2.276122025727461
3.3221111728957946 1081.286867259425 2.257774335982221
3.3273387278492104 1049.2517874076214 2.2200661406326327
3.332566282802626 991.4166165195406 2.1524947690300262
3.337793837756042 934.2288907874104 2.0873607929445166
3.3430213927094576 859.6688218087331 2.0001572041860136
3.3482489476628734 784.9747661737014 1.9137175301706326
3.353476502616289 715.9681220034648 1.8286304960637139
3.358704057569705 644.4512239508183 1.7320779313321362
3.3639316125231207 576.6412954166192 1.632366006736179
3.3691591674765364 528.6926946516003 1.5656264066153773
3.374386722429952 484.9117409066084 1.50997433644398
3.379614277383368 445.2971171038784 1.457011868494269
3.3848418323367837 408.3600409377312 1.3997421119299711
3.3900693872901995 373.06850049264756 1.3437297283026202
3.3952969422436152 347.17156045615025 1.2995062287723227
3.400524497197031 330.13245258476945 1.2766284743380976
3.4057520521504467 315.8706277849746 1.261410559148579
3.4109796071038625 301.02623227264695 1.2448601081522799
3.4162071620572783 297.9635873397384 1.252273362740049
3.421434717010694 292.03498308469347 1.2550269711452104
3.4266622719641098 284.4305428231664 1.2530580981164776
3.4318898269175255 275.6453651565266 1.2506918452209281
3.4371173818709413 264.6941065903404 1.2441559889423108
3.442344936824357 260.97789989302015 1.2437795981574389
3.447572491777773 257.1052203355774 1.2432055367749664
3.4528000467311886 250.02815198866514 1.2234290131137306
3.4580276016846043 241.8075313194276 1.2040533554890118
3.46325515663802 237.83287582956683 1.1907949342268012
3.468482711591436 240.37726630976033 1.1977956004275163
3.4737102665448516 241.4441919365058 1.2123122137529738
3.4789378214982674 243.19749791344472 1.2215589700371337
3.484165376451683 240.75534688900478 1.2143823897970374
3.489392931405099 241.90288363427175 1.2230249301290919
3.4946204863585146 245.0703164353317 1.2148158232365651
3.4998480413119304 248.5178810555424 1.21146784973683
3.505075596265346 248.09708491658046 1.2018178862082705
3.510303151218762 251.25723812037225 1.2034054457514818
3.5155307061721777 254.1771161212163 1.2062183826486403
3.5207582611255934 260.2479122195093 1.220534471691163
3.525985816079009 272.5642473481867 1.2327765342878916
3.531213371032425 281.31933867358464 1.2326826353008034
3.5364409259858407 293.3130318688123 1.2317357044562536
3.5416684809392565 312.84435433431105 1.2536149716024159
3.546896035892672 343.25881564284896 1.2931019781694042
3.552123590846088 395.2834625078219 1.3728934914001976
3.5573511457995037 486.54924714518006 1.509234995335041
3.5625787007529195 644.4195563864511 1.7227557472698831
3.5678062557063353 917.4991967982813 2.0538175442464315
3.573033810659751 1416.4606458053495 2.5466658185250792
3.5782613656131668 2310.392033190134 3.2540353128896
3.5834889205665825 3919.9280780850154 4.239892009803257
3.5887164755199983 6606.885308848595 5.504114460550951
3.593944030473414 10420.946103496579 6.8686135598115285
3.59917158542683 14482.389529075695 8.060903053829527
3.6043991403802456 18139.078856159318 8.996485129288276
3.6096266953336613 20161.961069404042 9.48563889076008
3.614854250287077 19968.89560041454 9.439020960298503
3.620081805240493 17713.37665598892 8.87674122334392
3.6253093601939086 14097.261903746234 7.892726701247508
3.6305369151473244 10426.809167147516 6.759299599986503
3.63576447010074 7117.866897387422 5.574248993063426
3.640992025054156 4711.044109655224 4.522544958269027
3.6462195800075716 2983.5555655846815 3.5958580692460265
3.6514471349609874 1896.3859059448266 2.863084088814154
3.656674689914403 1240.6704990303233 2.3144311099486647
3.661902244867819 878.2193012708476 1.9437281511594167
3.6671297998212347 666.7554351934903 1.6897492926805475
3.6723573547746504 550.0666306962373 1.538561909593177
3.677584909728066 474.85919299180705 1.4343672000722165
3.682812464681482 429.4864398390839 1.3705335136031533
3.6880400196348977 392.01607637362434 1.3188820790696052
3.6932675745883135 368.076435172231 1.281441886443206
3.698495129541729 345.85629121334233 1.246863548349996
3.703722684495145 331.9766417061898 1.2250862017245383
3.7089502394485607 323.7314071645645 1.2139141692421926
3.7141777944019765 314.58083456687234 1.200623123104937
3.7194053493553922 307.9650019579635 1.1884553259818016
3.724632904308808 302.47452086965455 1.1783705373072642
3.7298604592622238 296.25195194886726 1.172673934742618
3.7350880142156395 289.8258540337505 1.1614420090571365
3.7403155691690553 285.8127128610878 1.1598868771803486
3.745543124122471 278.37155874329727 1.1478389654676973
3.750770679075887 278.3635640286209 1.1529374539160209
3.7559982340293026 276.46661258232626 1.1514408615797878
3.7612257889827183 280.9985736541535 1.1682171157111758
3.766453343936134 280.02077323111456 1.164874660594091
3.77168089888955 282.3235555126536 1.1689843262320896
3.7769084538429656 280.393177831056 1.1664210328789317
3.7821360087963813 280.31678547631844 1.1649215090152492
3.787363563749797 282.6824054906726 1.1718321462723436
3.792591118703213 282.21564979291463 1.1566426351872474
3.7978186736566286 281.93864356474205 1.148640016193045
3.8030462286100444 284.7266229128004 1.1413422600966652
3.80827378356346 288.01785314975416 1.1385172717754892
3.813501338516876 298.46309991073633 1.1531998028553925
3.8187288934702917 308.31552074135806 1.1672743392287006
3.8239564484237074 309.80030018603344 1.1601995919511594
3.829184003377123 314.16100089322236 1.1656063530675418
3.834411558330539 315.18429187093085 1.1709122036770012
3.8396391132839547 316.31077114330424 1.1772646501184985
3.8448666682373704 314.3268123485745 1.1810839117920995
3.850094223190786 307.782509853707 1.17293650937961
3.855321778144202 303.6976100307392 1.173642718226691
3.8605493330976177 299.5306092564074 1.16856746598
3.8657768880510335 300.0744582342046 1.1752558654217857
3.8710044430044492 295.7496764785889 1.1728365235884248
3.876231997957865 291.24308103631085 1.1671300228235775
3.8814595529112808 284.7106230970696 1.150634372722903
3.8866871078646965 281.5478033317155 1.1359810050183077
3.8919146628181123 282.838294059406 1.131208710212211
3.897142217771528 280.5954173515251 1.1194389521384527
3.902369772724944 279.73253697495676 1.1152427382643586
3.9075973276783595 279.34315382892385 1.1086015985922075
3.9128248826317753 281.18284210981165 1.1104220213970404
3.918052437585191 281.6638986894799 1.1107610116374012
3.923279992538607 285.640395666283 1.1175201232159466
3.9285075474920226 294.4351283627121 1.1326192081850204
3.9337351024454383 299.5412092643655 1.1398981487757796
3.938962657398854 306.79031264806 1.15168316085694
3.94419021235227 308.422999351986 1.1486416956425367
3.9494177673056856 312.6028716471425 1.1521563042480374
3.9546453222591014 318.90315615750563 1.157827473368364
3.959872877212517 325.2798930630437 1.163483242639035
3.965100432165933 333.34946482461345 1.173845201604581
3.9703279871193486 342.11845517283274 1.1825561906247102
3.9755555420727644 351.346423091324 1.1888651327286899
3.98078309702618 369.2441816931195 1.214548489686588
3.986010651979596 383.50005480229805 1.2323687700182007
3.9912382069330117 403.55728185307663 1.2612505662281674
3.9964657618864274 422.5497233341585 1.2908761050765123
4.001693316839844 438.36764730778856 1.311452078206749
4.00692087179326 456.5809029642553 1.331874186523751
4.012148426746676 477.0422801758575 1.3644684707901262
4.017375981700092 496.2496339783988 1.4074037055576905
4.0226035366535084 526.7291155209978 1.4567157656458516
4.027831091606925 567.356178352284 1.5161539188972757
4.033058646560341 620.4226214779328 1.5880373211170087
4.038286201513757 677.1941783964714 1.6579342384528541
4.043513756467173 745.4013882362285 1.7434614747309456
4.0487413114205895 808.2427095169841 1.8134847881258838
4.053968866374006 880.4246051013474 1.8897973161563666
4.059196421327422 950.6291027172297 1.9636235425431976
4.064423976280838 1028.5021702552272 2.044404933222582
4.069651531234254 1126.3907267772577 2.1423609543471462
4.0748790861876705 1234.6870342389434 2.249612631962973
4.080106641141087 1356.3937778955512 2.3606095796889877
4.085334196094503 1492.0701415710048 2.4760861242746786
4.090561751047919 1638.0438515228468 2.5956848123439493
4.095789306001335 1811.2948509983785 2.730417272489733
4.1010168609547515 2024.0303163553147 2.892244367648387
4.106244415908168 2245.491521228236 3.0532960310680455
4.111471970861584 2500.6334391944097 3.2239866467181697
4.116699525815 2753.0421478138333 3.3713935401106823
4.121927080768416 3008.284188070211 3.473655576292482
4.1271546357218325 3282.4255730579857 3.5862189611172814
4.132382190675249 3580.9336166762228 3.7327655367956853
4.137609745628665 3924.8443815997734 3.9058715003586424
4.142837300582081 4256.7508861852275 4.057736366993851
4.148064855535497 4573.394052055078 4.206447386681801
4.1532924104889135 4860.714769628116 4.320919198129204
4.15851996544233 5152.317940677912 4.440078490504831
4.163747520395746 5401.562957620138 4.53916583798087
4.168975075349162 5650.083720635885 4.639112258073108
4.174202630302578 5874.297088509741 4.721922970051842
4.1794301852559945 6040.418481416956 4.790630147808971
4.184657740209411 6128.822802884908 4.81123320477087
4.189885295162827 6154.127015700925 4.815645617019967
4.195112850116243 6086.943543712302 4.780587933175771
4.200340405069659 5967.529820281062 4.727004458218915
4.2055679600230755 5752.356886499881 4.634303689940922
4.210795514976492 5471.762361218695 4.516598554170952
4.216023069929908 5146.804609605574 4.378060279265379
4.221250624883324 4739.575730411043 4.1951993769193665
4.22647817983674 4355.532091074716 4.025232488088556
4.2317057347901565 3946.1145442988386 3.8279293719387217
4.236933289743573 3543.682050097156 3.6235250283764437
4.242160844696989 3166.2490989853727 3.416862018064816
4.247388399650405 2813.618314107575 3.213618363113732
4.252615954603821 2489.8988586308114 3.0177572850721552
4.257843509557238 2238.4262204042584 2.8630496218086923
4.263071064510654 1998.4433016003454 2.7044351095566896
4.26829861946407 1777.442568796737 2.54951754287096
4.273526174417486 1591.1422548626497 2.410479400044527
4.278753729370902 1421.0225174174702 2.273999838227836
4.283981284324319 1273.6484762415973 2.155345310835157
4.289208839277735 1149.4449031792824 2.0464345810137
4.294436394231151 1029.9144241149097 1.9375426638972535
4.299663949184567 920.1051085757246 1.8227410084679014
4.304891504137983 836.5692976287966 1.734317649063458
4.3101190590914 769.2322226155272 1.661703380238993
4.315346614044816 714.4084934610362 1.6061930266243334
4.320574168998232 666.0512340648496 1.5489135105849992
4.325801723951648 616.4761438127285 1.4917687918752771
4.331029278905064 571.2589312187629 1.4373031521634738
4.336256833858481 535.9914416641144 1.392010804015658
4.341484388811897 500.73219176558047 1.343736875901931
4.346711943765313 468.93698159155565 1.296629398551814
4.351939498718729 443.80790352019096 1.2627650644827846
4.357167053672145 423.88119495707633 1.235835118423059
4.362394608625562 404.4446056680575 1.2107493506657752
4.367622163578978 388.4733098779843 1.183434561701354
4.372849718532394 372.9249656496661 1.1615350693520727
4.37807727348581 360.35310115646314 1.147572873159695
4.383304828439226 347.1978356275636 1.1311418104352908
4.388532383392643 337.52501115968727 1.1211201071456949
4.393759938346059 327.391528129781 1.1102013667445214
4.398987493299475 313.74766693211404 1.09086882340913
4.404215048252891 300.3386208576603 1.0685265837791444
4.409442603206307 287.68474545334317 1.0518712377592296
4.414670158159724 277.7157961034477 1.040585975182166
4.41989771311314 272.4312965044615 1.0475495922269695
4.425125268066556 269.48637619380116 1.054555563960666
4.430352823019972 260.6004324147613 1.0398308130702252
4.435580377973388 252.64654080577398 1.0271446451159718
4.440807932926805 245.88970598138533 1.0099361921724188
4.446035487880221 238.2614641793993 1.0000198869114003
4.451263042833637 233.09506911387484 0.9925660936418514
4.456490597787053 227.86250639261064 0.9781941438152739
4.4617181527404695 217.94235533133656 0.9626687071276736
4.466945707693886 216.28789530877086 0.9637399594123952
4.472173262647302 218.78130438348677 0.9716715130745996
4.477400817600718 220.17957673645031 0.9819245168923538
4.482628372554134 219.8367708490257 0.9836099753787969
4.4878559275075505 219.70014711306538 0.9941142319224392
4.493083482460967 216.9133778498356 0.9894103917205499
4.498311037414383 212.79169801579684 0.9817421038596025
4.503538592367799 210.3342198414658 0.9813118761010239
4.508766147321215 207.00066671429056 0.9753456831161791
4.5139937022746315 200.99294027711633 0.9652396729298689
4.519221257228048 197.8177605281317 0.9607374867487132
4.524448812181464 193.85647860996724 0.94751896234762
4.52967636713488 191.1246333196756 0.9465702492601782
4.534903922088296 195.89175311694424 0.9680367912942055
4.5401314770417125 197.89565803776503 0.9680226478728908
4.545359031995129 198.94676391501423 0.9729226906091747
4.550586586948545 199.69618619148608 0.9737469911815707
4.555814141901961 193.62660835894496 0.9540378299176105
4.561041696855377 192.76293929050522 0.9574323392739384
4.5662692518087935 195.95174812964888 0.9616026376149327
4.57149680676221 194.06757896585785 0.9508557145859521
4.576724361715626 193.80790540652728 0.9497017985319576
4.581951916669042 194.107108851179 0.9447779469923092
4.587179471622458 194.54576930795633 0.9515948405628446
4.5924070265758745 196.90006726713654 0.970146479167642
4.597634581529291 197.46032276671036 0.9843718860484016
4.602862136482707 193.3338967107871 0.9838010033359406
4.608089691436123 193.02195432982313 0.9888079937741214
4.613317246389539 190.66845517179195 0.9825305806826692
4.6185448013429555 190.30365065848923 0.9866235585198737
4.623772356296372 190.92855491357628 0.992348662133344
4.628999911249788 187.2142299368424 0.9797856412655271
4.634227466203204 187.55261616874873 0.9823200449186162
4.63945502115662 188.07069805914475 0.9825422759225135
4.6446825761100365 187.1912500849809 0.9755094919193227
4.649910131063453 188.22863399436454 0.9923283501845955
4.655137686016869 189.75507912204628 0.9979220175795931
4.660365240970285 186.35111282019759 0.9887068644841261
4.665592795923701 182.50074182514956 0.9777023433191538
4.6708203508771176 179.36948974350423 0.9598560595642593
4.676047905830534 181.7032658598331 0.9669172407383682
4.68127546078395 185.37569689668888 0.9837391247561831
4.686503015737366 186.35488039256592 0.9932679250350995
4.691730570690782 182.17819047968854 0.9849744012039376
4.696958125644199 175.21858864966347 0.9560502954206129
4.702185680597615 172.6584603968889 0.9416177944258538
4.707413235551031 174.18565157185338 0.938657539179274
4.712640790504447 176.51140962165584 0.9478197826172321
4.717868345457863 179.37009926642588 0.958131451183745
4.72309590041128 180.5985739307135 0.9669997855023251
4.728323455364696 181.51539121910108 0.9753386310798313
4.733551010318112 185.02875963657306 0.987988666067622
4.738778565271528 185.08234153867167 0.9878989345348735
4.744006120224944 183.0012040270049 0.9817131487804387
4.749233675178361 182.6471909471256 0.979920940270111
4.754461230131777 179.61188512724604 0.9685738518713991
4.759688785085193 176.8764461983884 0.9579273828491343
4.764916340038609 176.33102859612393 0.9551689236400609
4.770143894992025 172.46927083132513 0.9439069974266119
4.775371449945442 174.17088783396179 0.9408231917546693
4.780599004898858 172.75879737007972 0.9366267940406219
4.785826559852274 173.9287814827911 0.939411376535475
4.79105411480569 176.3929617916264 0.942939969612507
4.796281669759106 175.958372045322 0.938480018007628
4.801509224712523 178.8309735663558 0.9417874685282566
4.806736779665939 175.85573529080688 0.9343085227535162
4.811964334619355 174.02258528507892 0.9317843693521096
4.817191889572771 174.90017057719956 0.9486157220763648
4.822419444526187 177.73435655288307 0.9763002122222793
4.827646999479604 179.54879472929184 0.9755367048144016
4.83287455443302 180.32758822246657 0.9829878403208632
4.838102109386436 183.86082131517088 0.9936990860412317
4.843329664339852 186.51825314322286 0.9932367615540685
4.848557219293268 183.20844131537544 0.981599065470063
4.853784774246685 179.09341724436666 0.9704853001930257
4.859012329200101 175.46695453556725 0.9440611151306414
4.864239884153517 169.80474166686034 0.9201410309858702
4.869467439106933 169.13617407204595 0.9142503844205592
4.8746949940603495 173.0995858224265 0.9253290890682753
4.879922549013766 176.65634560325057 0.9365304175986082
4.885150103967182 182.16591846185514 0.9535583832957826
4.890377658920598 183.60849935310407 0.9473216584102182
4.895605213874014 180.36247042754528 0.9368967911842832
4.9008327688274305 178.1999520116818 0.9280393496968838
4.906060323780847 175.62555658706765 0.921973244137058
4.911287878734263 172.67903339693848 0.9151210002509149
4.916515433687679 173.18815702845166 0.9295186436563214
4.921742988641095 173.31508206922683 0.9296610988620402
4.9269705435945115 178.00735160619774 0.9397075936178726
4.932198098547928 180.22592252950037 0.9392231727410884
4.937425653501344 178.30123500566523 0.9322779661579628
4.94265320845476 175.86868180790566 0.9298230646488103
4.947880763408176 172.76781283079697 0.9259219869001716
4.9531083183615925 172.42752011272728 0.9241634976273062
4.958335873315009 175.42089273730585 0.937217896151381
4.963563428268425 178.2612480145624 0.9461392668074738
4.968790983221841 179.5865324167743 0.9399753737425413
4.974018538175257 178.8748533576383 0.9318175617037544
4.9792460931286735 177.40321309277013 0.9166760371835021
4.98447364808209 173.84732626689672 0.9046929622138246
4.989701203035506 172.48315727102909 0.8908248977271573
4.994928757988922 175.71157400130318 0.890884360044545
5.000156312942338 181.6876885899604 0.8927787253833012
5.0053838678957545 188.0958461119064 0.8870176696760786
5.010611422849171 195.41460276207752 0.883118462121434
5.015838977802587 201.79382403068468 0.8843395602899902
5.021066532756003 206.46699700102909 0.8802935801395446
5.026294087709419 211.15461234495643 0.8856898492600077
5.0315216426628355 210.4771664344969 0.877840318337795
5.036749197616252 210.482068016439 0.879037974253468
5.041976752569668 213.67473632554348 0.8879772633813913
5.047204307523084 218.68104902119293 0.9060392663571337
5.0524318624765 229.0690592037321 0.9287349958399255
5.0576594174299165 241.26415880671917 0.9460766171324416
5.062886972383333 246.61021120217504 0.9436788912558679
5.068114527336749 255.1373113052999 0.9466168786970784
5.073342082290165 269.5040925429903 0.959961443735899
5.078569637243581 286.7276644423044 0.9761263418225967
5.0837971921969975 302.3003419112234 0.9900416581414186
5.089024747150414 317.1755924412769 1.0039586131246518
5.09425230210383 329.30224261144735 1.0116431577900726
5.099479857057246 351.44869669003407 1.0362922923788953
5.104707412010662 380.6576488554693 1.0710231273105402
5.109934966964079 412.3871666485101 1.1136459705415174
5.115162521917495 433.3112029364047 1.1405999071640898
5.120390076870911 447.0191037906975 1.158182070184622
5.125617631824327 444.6232945654429 1.153289609344825
5.130845186777743 434.43482261051423 1.141375092691646
5.13607274173116 415.64654407386456 1.1192545774231273
5.141300296684576 384.7825320860461 1.0824365628277974
5.146527851637992 350.25046057693334 1.0381429233202961
5.151755406591408 317.54917333952847 0.9973735912312824
5.156982961544824 292.4000573197991 0.9725132054400731
5.162210516498241 276.8915022961376 0.9667588330997562
5.167438071451657 256.2455539533727 0.9457776542659841
5.172665626405073 237.27427836583706 0.9277387466087508
5.177893181358489 224.07847910964009 0.914964527655822
5.183120736311905 214.211578653144 0.9047133386790839
5.188348291265322 209.57658624705408 0.9065422462166128
5.193575846218738 199.81049157608297 0.8861033534783634
5.198803401172154 193.19529789488746 0.8715268616749136
5.20403095612557 189.4347406213285 0.8704727983432428
5.209258511078986 187.0468877792537 0.868965879991255
5.214486066032403 188.70007213220822 0.8832744840303511
5.219713620985819 189.31566198690243 0.8915393679843816
5.224941175939235 185.25869849426002 0.8837462457421066
5.230168730892651 181.37468610207057 0.8791581007903253
5.235396285846067 178.75616293768664 0.8746717282439191
5.240623840799484 181.37142978389863 0.8879575287353747
5.2458513957529 179.270841944811 0.8827621574745552
5.251078950706316 179.51777412791165 0.884236894626057
5.256306505659732 180.0069768036692 0.891878446560252
5.261534060613148 177.29141280731037 0.8894944977955794
5.266761615566565 178.89322761368737 0.89866989589728
5.271989170519981 176.27166963252046 0.8944734162714042
5.277216725473397 175.2470910377175 0.8894992894752866
5.282444280426813 172.4432795492427 0.8775078795146634
5.2876718353802294 169.30211835848507 0.8736245592195423
5.292899390333646 168.35305109343255 0.8727865918463459
5.298126945287062 168.48209596480353 0.8728920858141133
5.303354500240478 168.065255042473 0.8702445931294956
5.308582055193894 171.64742005009606 0.8738433854975959
5.3138096101473105 173.51445530993544 0.8739186782300143
5.319037165100727 175.36991096439257 0.8761718293280316
5.324264720054143 171.76733221105636 0.8712437863506592
5.329492275007559 169.02613490476807 0.8656414473408918
5.334719829960975 168.32581602294817 0.8701223158504756
5.3399473849143915 170.94441087406577 0.8763776022730589
5.345174939867808 172.22199372300543 0.8774582561107511
5.350402494821224 170.93770632264312 0.8678662981319425
5.35563004977464 171.24392700757173 0.8628466525885039
5.360857604728056 172.78157843685398 0.8602754131124374
5.3660851596814725 177.63427864340218 0.8732509006603604
5.371312714634889 184.14844907061158 0.8960882770851005
5.376540269588305 186.62901652336356 0.9090806760731243
5.381767824541721 183.40875691553987 0.8987897311658262
5.386995379495137 177.1996635292523 0.8741216388569876
5.3922229344485535 176.58625145252427 0.8651978257343449
5.39745048940197 174.15561076926136 0.857644147149699
5.402678044355386 176.40733061194325 0.8577046959308187
5.407905599308802 179.7345108644989 0.8639298080657983
5.413133154262218 185.9940883557351 0.8762354362150376
5.4183607092156345 186.0889292413914 0.8647248604164751
5.423588264169051 185.22167439014558 0.8486862500532847
5.428815819122467 182.26990549975207 0.8303231964216863
5.434043374075883 185.3773002140563 0.8305168200787008
5.439270929029299 188.58664737891377 0.8297384449377951
5.4444984839827155 191.50035131052311 0.8294461281226028
5.449726038936132 193.19503462438692 0.8282780529721199
5.454953593889548 196.58588554285078 0.8363009902782464
5.460181148842964 196.70793916767687 0.8439362883149004
5.46540870379638 194.05306757972218 0.8511927579905753
5.4706362587497965 193.14181525569418 0.8600548823446655
5.475863813703213 191.81326541107737 0.8650873090429467
5.481091368656629 194.90775646003675 0.874690560690567
5.486318923610045 196.1534623805616 0.8825586777286237
5.491546478563461 192.5249075898314 0.8755317961316742
5.4967740335168775 188.72841814538157 0.8586996870681975
5.502001588470294 186.40495808640097 0.8537676812300271
5.50722914342371 182.74951567043232 0.8430521549510789
5.512456698377126 184.1151802892424 0.8484704040610769
5.517684253330542 182.44801324675637 0.8506416812363925
5.522911808283959 181.52712646897695 0.849363812204273
5.528139363237375 180.5166392473109 0.847722014303361
5.533366918190791 179.87226462330685 0.8479892943733085
5.538594473144207 179.14718265537363 0.8484432229256113
5.543822028097623 178.15745429175783 0.8397611341021219
5.54904958305104 179.16685519436157 0.8424167891163201
5.554277138004456 178.86162604065237 0.8388789042232748
5.559504692957872 177.90425888634084 0.8335624551824403
5.564732247911288 177.54578079469042 0.8341119394465064
5.569959802864704 176.86158944096067 0.8284943616958381
5.575187357818121 174.79102743858354 0.8179302993168996
5.580414912771537 180.87271258697126 0.822815002738181
5.585642467724953 183.33870367454418 0.824736680509321
5.590870022678369 188.33385707058358 0.8346706663998785
5.596097577631785 187.74359913097317 0.8319450717416224
5.601325132585202 189.8917595571344 0.833167668512174
5.606552687538618 195.24505140749858 0.8339814454729847
5.611780242492034 201.35154675195557 0.8341280235740581
5.61700779744545 207.16494644654554 0.8345542109182273
5.622235352398866 222.4442386396001 0.8463273681869934
5.627462907352283 248.45644310702718 0.8703027195036828
5.632690462305699 296.98963439373057 0.9274482130002036
5.637918017259115 369.36151798639764 1.0133856139657156
5.643145572212531 466.77756062245606 1.1264699755023937
5.648373127165947 574.6903975662525 1.2430211845779042
5.653600682119364 674.7994007021849 1.3402172630378155
5.65882823707278 761.67806638351 1.4198949336899582
5.664055792026196 814.5878338542334 1.4649123365970873
5.669283346979612 852.3256575768334 1.497622935249548
5.674510901933028 865.3112706395657 1.5059439740055085
5.679738456886445 865.0852571530861 1.5058388052784875
5.684966011839861 851.6142838696737 1.4937420531607002
5.690193566793277 836.1547762805225 1.4795971328376911
5.695421121746693 821.9666449335027 1.466229078421463
5.700648676700109 817.0177402624214 1.461241441296765
5.705876231653526 814.17062832546 1.4588696682256506
5.711103786606942 808.1604391307167 1.4519097727090302
5.716331341560358 805.5270835977228 1.4484100492932697
5.721558896513774 802.0854506110967 1.4440664426387702
5.7267864514671905 809.250817904014 1.4505615255849882
5.732014006420607 819.0809015585156 1.458859168637379
5.737241561374023 838.3686991730613 1.4763978732348126
5.742469116327439 867.8805026886932 1.502029506574498
5.747696671280855 909.359151011606 1.5370019345183425
5.7529242262342715 956.892954175468 1.575298945772541
5.758151781187688 1020.1722260320057 1.6250671125290126
5.763379336141104 1089.134647470409 1.67915764322018
5.76860689109452 1158.8008818701244 1.7293627799893838
5.773834446047936 1219.5495654846932 1.7734611636938227
5.7790620010013525 1245.5202994189576 1.7915670504255197
5.784289555954769 1231.5392320360922 1.7818447622559297
5.789517110908185 1178.6838959740196 1.7423191722426206
5.794744665861601 1077.5147395222646 1.6636970567410654
5.799972220815017 947.9136638143559 1.5572954850922
5.8051997757684335 808.751401108888 1.4399050250933214
5.81042733072185 670.9758195871073 1.3169349906201808
5.815654885675266 551.5408677030658 1.20199625366029
5.820882440628682 445.94712180709706 1.088729912790299
5.826109995582098 374.09029791440156 1.0076996646612333
5.8313375505355145 321.8797927188283 0.9463149827500935
5.836565105488931 284.05617209681986 0.8995591865719862
5.841792660442347 255.87924544710378 0.8634387899547631
5.847020215395763 240.62945281006233 0.8476305985893836
5.852247770349179 228.31984800148973 0.8306033043420986
5.8574753253025955 223.60310862284223 0.8301505658202023
5.862702880256012 217.95832112659997 0.8225644891563326
5.867930435209428 216.527572597754 0.82066370477486
5.873157990162844 215.13366085989844 0.8145922657300092
5.87838554511626 213.10100272036712 0.8050679655443187
5.8836131000696765 212.31230328174374 0.802927514117064
5.888840655023093 214.56805236655404 0.8102240838984659
5.894068209976509 218.48440386247898 0.8214138498041056
5.899295764929925 221.60103212656549 0.8236681190788793
5.904523319883341 223.02970881105557 0.8245254609440723
5.9097508748367575 225.31897238704224 0.8279629066802929
5.914978429790174 228.69374812038973 0.8334135919094227
5.92020598474359 225.9128839247234 0.8225375940787399
5.925433539697006 226.6573622930482 0.8204273609621046
5.930661094650422 228.82425059319246 0.8180099872059007
5.9358886496038386 234.08397211391542 0.8232933526952261
5.941116204557255 240.85590713212403 0.8305096577272878
5.946343759510671 247.70395317212234 0.8402936866224712
5.951571314464087 248.26097930946858 0.8479345862073489
5.956798869417503 252.51606357131917 0.8558071650144468
5.96202642437092 263.10004702651577 0.8755043230737871
5.967253979324336 274.5776490395428 0.8974262674714373
5.972481534277752 293.47111224154736 0.9207600212816721
5.977709089231168 307.005245895449 0.9365765834169116
5.982936644184584 322.36124975144224 0.9558935415467091
5.988164199138001 345.5339249703987 0.98348104085995
5.993391754091417 364.0975129038796 1.0064784258245814
5.998619309044833 389.78240509074914 1.0391412602530332
6.003846863998249 429.2741951152091 1.0898225436460285
6.009074418951665 477.2558323798832 1.1504176722965258
6.014301973905082 537.1774782934178 1.222290836131205
6.019529528858498 609.9196883950858 1.3013395457436114
6.024757083811914 699.3127430864017 1.3936510879123494
6.02998463876533 805.5814627487794 1.4946346476962253
6.035212193718746 949.660080627677 1.6245708682386182
6.040439748672163 1115.8915351373357 1.7637310577734668
6.045667303625579 1295.8083645921713 1.8995785350967436
6.050894858578995 1501.2892075225081 2.0463323382427046
6.056122413532411 1684.1226329371232 2.168662697064562
6.061349968485827 1841.6449133843178 2.272045475505574
6.066577523439244 1952.0957890179682 2.3404992298500185
6.07180507839266 1982.5355788823138 2.3600615408521177
6.077032633346076 1955.9618785267603 2.344744937371995
6.082260188299492 1878.011591319659 2.3008617568926435
6.087487743252908 1766.303965564254 2.2363386174187405
6.092715298206325 1630.7088010130797 2.1507226197961398
6.097942853159741 1487.1747785868467 2.054915928786454
6.103170408113157 1354.5823561534507 1.964559573105063
6.108397963066573 1232.6634791825531 1.8762907550723342
6.113625518019989 1114.1481401266315 1.7854229330874773
6.118853072973406 1013.4061850073599 1.7053718615618625
6.124080627926822 924.7236665802535 1.630165372190726
6.129308182880238 844.7149008327473 1.5614641364086979
6.134535737833654 766.7986239775321 1.4861033258555332
6.1397632927870704 694.7298730246413 1.414976128041564
6.144990847740487 625.091509423453 1.3440127018781602
6.150218402693903 570.1045503743467 1.2907377366492496
6.155445957647319 516.522265580937 1.2307137441103404
6.160673512600735 471.57219235150524 1.1806267246689246
6.1659010675541515 435.54522278643094 1.139100079741324
6.171128622507568 407.87815057833456 1.105012978563464
6.176356177460984 381.82852762019377 1.072724446316146
6.1815837324144 361.6368707050179 1.046133755012926
6.186811287367816 344.28602895162214 1.0262216404146056
6.1920388423212325 325.8933869136719 1.0044015473379098
6.197266397274649 309.6062320729468 0.9833777755389
6.202493952228065 299.7782588789789 0.9728517954285947
6.207721507181481 283.85158552181304 0.9429042430419668
6.212949062134897 274.2628917024479 0.9259905218536263
6.2181766170883135 265.5574199854874 0.9135825743078176
6.22340417204173 257.8741929209549 0.8994317637816278
6.228631726995146 252.70783503835412 0.8894439662571415
6.233859281948562 250.24927518617835 0.8822098342165247
6.239086836901978 245.11275291868913 0.870785403040246
6.2443143918553945 239.4319102683263 0.8611891877882679
6.249541946808811 240.0633902022511 0.8660126569547685
6.254769501762227 236.9547499369741 0.8619325154885953
6.259997056715643 238.72930848482952 0.8641933781203195
6.265224611669059 234.41437552999216 0.8561242014714822
6.2704521666224755 230.31344955080758 0.8486915254113976
6.275679721575892 227.0216004161082 0.8417178262357269
6.280907276529308 227.03488360742733 0.8463227329025473
6.286134831482724 227.73834569178504 0.851147266583055
6.29136238643614 227.38627510579042 0.8504832524704867
6.2965899413895565 224.4963518631073 0.8449794876516441
6.301817496342973 223.41695898554457 0.8384934858537948
6.307045051296389 223.98599613466234 0.8380221453415521
6.312272606249805 225.17315481815825 0.842653625347437
6.317500161203221 223.26061186822574 0.8406838817993332
6.3227277161566375 221.45797563619308 0.8366517118209863
6.327955271110054 215.18968569644 0.821844231707049
6.33318282606347 211.5606697487329 0.8100274418881602
6.338410381016886 210.79607117748418 0.8088406577768773
6.343637935970302 212.8274818292182 0.8142660322554134
6.3488654909237185 212.68854061918682 0.8165371575631907
6.354093045877135 216.71255330918615 0.8311507464952969
6.359320600830551 218.20350109006475 0.8263906641895294
6.364548155783967 223.579933701979 0.8332890183033699
6.369775710737383 224.06276083611326 0.8310368781333789
6.3750032656908 221.75198214032167 0.8234515152260714
6.380230820644216 218.86074305436264 0.8219102701059868
6.385458375597632 216.83347248840016 0.8171672182809395
6.390685930551048 213.81978000673416 0.8114016378604288
6.395913485504464 215.0873448370683 0.8130137680697723
6.401141040457881 213.85035397742604 0.8119467564220942
6.406368595411297 213.07468029132292 0.8127761751210291
6.411596150364713 215.22144628717086 0.8137259586718868
6.416823705318129 219.9566657822275 0.8208799982747611
6.422051260271545 222.88460046152457 0.8255606006939061
6.427278815224962 222.9720577216407 0.8231776921002273
6.432506370178378 223.8665119386126 0.8198324286861607
6.437733925131794 224.05949423430087 0.8151308961509662
6.44296148008521 226.066605929637 0.8144021584460631
6.448189035038626 226.67699680623542 0.8175587162319676
6.453416589992043 224.92456115450616 0.8133766254633379
6.458644144945459 225.86254670192392 0.8133901084950774
6.463871699898875 228.32698771301625 0.8137221954760722
6.469099254852291 231.62465834807682 0.8191246350885488
6.474326809805707 231.46586289001152 0.8141681141456143
6.479554364759124 235.79204467384525 0.8210189159121285
6.48478191971254 237.03518564869344 0.8190254342709953
6.490009474665956 241.93995901461105 0.8238335365079528
6.495237029619372 245.0668339456764 0.8261383672167432
6.500464584572788 250.22447070191868 0.8288285654727447
6.505692139526205 254.6919400600935 0.8295101752263314
6.510919694479621 264.6800580216022 0.8391677010459235
6.516147249433037 272.93254805040004 0.8471890661272898
6.521374804386453 286.2615397631541 0.865621501109358
6.526602359339869 301.30938549789 0.8850566776707346
6.531829914293286 328.59561421929175 0.9191989893596437
6.537057469246702 358.0008945100365 0.9516575656898592
6.542285024200118 392.30510013838835 0.9915556733748793
6.547512579153534 429.50071949197155 1.0316129700852124
6.55274013410695 462.07755802039617 1.0648831076348866
6.557967689060367 498.59556291896644 1.1020715204863452
6.563195244013783 529.481376913286 1.133475149150544
6.568422798967199 550.6857135696224 1.1547143767831791
6.573650353920615 561.0219427627318 1.1639851742726501
6.5788779088740315 561.1711506765826 1.1641512573416521
6.584105463827448 546.5309947753067 1.1481659949908845
6.589333018780864 521.8401237380037 1.1230941101586203
6.59456057373428 496.60008743064026 1.0948264481813583
6.599788128687696 468.5398438300045 1.0644059453709531
6.6050156836411125 435.9318468874053 1.026572718845666
6.610243238594529 408.9731520211262 0.9977059740324853
6.615470793547945 380.7009285026507 0.9664268820809038
6.620698348501361 358.88955419099136 0.9439288454783522
6.625925903454777 342.3070235377629 0.9236967015973161
6.6311534584081935 324.09271609396205 0.9023569415342836
6.63638101336161 314.9681841111281 0.8925762232576704
6.641608568315026 308.78498070828397 0.8840175403586366
6.646836123268442 303.3664731437546 0.8795406321346679
6.652063678221858 293.8924725169057 0.864492842647957
6.6572912331752745 282.5860878038816 0.8483545927725145
6.662518788128691 271.7057830632299 0.832993578015826
6.667746343082107 265.7409496622378 0.8234422955258297
6.672973898035523 265.57913221180445 0.8274272007732995
6.678201452988939 260.5573662065974 0.8221560572698176
6.6834290079423555 256.57461507817095 0.8238023841353697
6.688656562895772 255.13714585051184 0.8216614624276483
6.693884117849188 252.78494961123556 0.8152661979257501
6.699111672802604 251.06572270734617 0.8142422851670155
6.70433922775602 245.78831119826629 0.8024463271860686
6.7095667827094365 241.5346799198517 0.7957299006136331
6.714794337662853 239.14279840011932 0.7938825028738582
6.720021892616269 243.5266744330173 0.802078633140492
6.725249447569685 241.87684110931593 0.8041943332315843
6.730477002523101 244.78195983683557 0.8086669587274955
6.7357045574765175 245.92049039187864 0.811286562851922
6.740932112429934 242.77705805986767 0.808415181050538
6.74615966738335 243.11610944690895 0.811070530484899
6.751387222336766 240.32670347871573 0.8062928138760322
6.756614777290182 239.45965214940261 0.8005025531363424
6.7618423322435985 241.79203162173866 0.8048665685694385
6.767069887197015 243.01743055785903 0.8063659147572073
6.772297442150431 242.34189976126453 0.8080078306990567
6.777524997103847 240.06304808659544 0.8039610175899942
6.782752552057263 237.30398734958595 0.7967752689945455
6.7879801070106796 237.27762621606186 0.7949104455402051
6.793207661964096 237.226040235018 0.7958840746658005
6.798435216917512 239.11388184830278 0.7998531605847352
6.803662771870928 243.07832002259772 0.8029274087783834
6.808890326824344 243.8253063707176 0.8010236577400708
6.814117881777761 245.3524295976405 0.7986375719310647
6.819345436731177 246.02396811872535 0.7970287145117143
6.824572991684593 243.41817073913361 0.7929912871858932
6.829800546638009 243.67901980480931 0.7947688035004123
6.835028101591425 242.7496329332559 0.7916999212096827
6.840255656544842 240.2960628323218 0.789062234432753
6.845483211498258 241.83590620359936 0.7945083461062589
6.850710766451674 242.21997409281587 0.7946287016744692
6.85593832140509 248.28676305745725 0.8049234338713497
6.861165876358506 250.80092237106427 0.807486818120286
6.866393431311923 254.96130953936756 0.8136438991200354
6.871620986265339 259.25254170618484 0.8185235714999963
6.876848541218755 258.6349068205095 0.8119163368706976
6.882076096172171 258.9657381733086 0.8075235094079025
6.887303651125587 262.04098879596063 0.8082176881038723
6.892531206079004 263.2369973540929 0.8087884862479477
6.89775876103242 264.53333818396834 0.8088096916268009
6.902986315985836 268.697903801363 0.8142899612823497
6.908213870939252 270.7326997791286 0.8122057054174845
6.913441425892668 272.36532558957884 0.8109067944766036
6.918668980846085 278.20127397525033 0.8172327731644433
6.923896535799501 282.4943468194881 0.8209559045481157
6.929124090752917 288.8501025413557 0.829110676959129
6.934351645706333 291.75388456112137 0.8323278234462926
6.939579200659749 294.64516680897304 0.8349265042990717
6.944806755613166 300.0986403261616 0.8418406859857998
6.950034310566582 305.5000648504687 0.8468739787382169
6.955261865519998 311.91024502391906 0.8518281223074693
6.960489420473414 318.792188032451 0.8584569862014889
6.96571697542683 324.24653894152146 0.8633298418859571
6.970944530380247 331.68417018794355 0.8697829790811336
6.976172085333663 346.9373872832356 0.887447481687003
6.981399640287079 362.821626609528 0.9049616663011711
6.986627195240495 389.41486495574964 0.9335162290116201
6.9918547501939114 417.52994441882873 0.9638113774504528
6.997082305147328 460.7591708654318 1.0097198456713083
7.002309860100744 517.9953185579177 1.0687665416534746
7.00753741505416 602.0173868838582 1.150618608053452
7.012764970007576 717.4646473171272 1.2549163029208026
7.0179925249609925 860.4380898882496 1.3728205157938447
7.023220079914409 1011.2421284407052 1.4856040847012795
7.028447634867825 1148.8329925457556 1.5798720477322772
7.033675189821241 1252.442551500933 1.6470798919601448
7.038902744774657 1314.0739372757316 1.686219861665366
7.0441302997280735 1318.821671059691 1.6890553580447623
7.04935785468149 1274.8828382242345 1.6621717192973386
7.054585409634906 1200.024179964429 1.6104158520616214
7.059812964588322 1103.5005563976997 1.5427924816182628
7.065040519541738 1015.620952839559 1.4791136305995864
7.0702680744951545 936.5709124245852 1.4195395880314627
7.075495629448571 865.8385698803555 1.3641861902567236
7.080723184401987 810.2120973667911 1.319167579315892
7.085950739355403 761.5797045143865 1.2801999641026465
7.091178294308819 724.872979802103 1.2484364813002142
7.0964058492622355 690.7510951184262 1.2177128914372497
7.101633404215652 659.444335020601 1.1891495211719971
7.106860959169068 631.4292698702104 1.16368419558456
7.112088514122484 603.8912582332503 1.139424368900631
7.1173160690759 578.2316243234429 1.116240436910698
7.1225436240293165 556.8187705843677 1.0951640393622237
7.127771178982733 539.4831770198053 1.0781888233388852
7.132998733936149 528.8186873739301 1.0670041956030123
7.138226288889565 516.5229934723225 1.0536927148475443
7.143453843842981 508.7456498910355 1.045677312839317
7.1486813987963975 501.8591009609205 1.0385177870116125
7.153908953749814 499.41014685736485 1.0364357594304745
7.15913650870323 501.3972551613668 1.0375493800163407
7.164364063656646 510.436337487161 1.0474432152148323
7.169591618610062 520.7399382348937 1.0564532122000987
7.1748191735634785 531.431684602249 1.0660065705630755
7.180046728516895 557.9464735060932 1.0901469008670406
7.185274283470311 595.6966503725109 1.1253396260996893
7.190501838423727 658.9207831314905 1.1828912117082615
7.195729393377143 751.4268481752661 1.2623663245391281
7.2009569483305595 881.1675246873541 1.3657132052632293
7.206184503283976 1059.7549675359585 1.4957903013325065
7.211412058237392 1309.6313865963639 1.6599171031554856
7.216639613190808 1616.7543862569448 1.8429341420621546
7.221867168144224 1993.991915553659 2.044531401919649
7.227094723097641 2384.5885266000064 2.2365034265104704
7.232322278051057 2701.734063748584 2.38023856845394
7.237549833004473 2881.8274762164638 2.4548599684573844
7.242777387957889 2847.6749552805504 2.435948853026383
7.248004942911305 2650.1259700671376 2.3461138507337056
7.253232497864722 2330.2824590770597 2.199734790137912
7.258460052818138 1945.4488560387354 2.0115267721230006
7.263687607771554 1567.577743479933 1.8058039901598018
7.26891516272497 1230.6778305570142 1.5998323384978848
7.274142717678386 969.4300348234518 1.421117758912268
7.279370272631803 776.4791761492467 1.2740617824346352
7.284597827585219 635.8958046656138 1.154943607826077
7.289825382538635 543.1049233341208 1.0674568368887694
7.295052937492051 481.2165629066364 1.005896108436464
7.300280492445467 443.3182492711822 0.9665747660489403
7.305508047398884 415.15604043021625 0.9360668957253033
7.3107356023523 396.3554215226828 0.913991479165031
7.315963157305716 384.82988617744 0.9006064499996006
7.321190712259132 373.9960755597184 0.8893560404103972
7.326418267212548 367.9933438531505 0.8829298210260178
7.331645822165965 361.51493069647455 0.8747555588964835
7.336873377119381 354.2298400036114 0.8676745419048649
7.342100932072797 350.18328114886356 0.861793014872408
7.347328487026213 349.7401595280381 0.8609363206703756
7.352556041979629 345.3048685726529 0.8559738201129099
7.357783596933046 338.80540011172604 0.8484435754883287
7.363011151886462 337.4207028136723 0.847320870648419
7.368238706839878 335.7112704073879 0.8478582099518442
7.373466261793294 343.1756874583436 0.8564106595408514
7.37869381674671 345.58326718107196 0.8602147272329458
7.383921371700127 343.2647320920136 0.8566976456648397
7.389148926653543 337.55351512183034 0.8512780327328889
7.394376481606959 333.90415440129567 0.8468111938139549
7.399604036560375 333.4134655407275 0.8460824397114813
7.4048315915137914 334.4702241299211 0.8456612133838879
7.410059146467208 335.63994477054126 0.8463624787509575
7.415286701420624 336.921323284541 0.8461320202026912
7.42051425637404 339.94241225112756 0.8512651472211055
7.425741811327456 344.01632206285 0.8559559628281082
7.4309693662808725 349.6209674051015 0.8650363709803177
7.436196921234289 350.88882081643175 0.8658904415099092
7.441424476187705 349.40276404777825 0.8623191796441326
7.446652031141121 351.65300273093715 0.8610869928683524
7.451879586094537 352.37424212500844 0.8597085105160879
7.4571071410479535 358.5320648454428 0.8636673978235744
7.46233469600137 361.77147089229044 0.8658218260389043
7.467562250954786 369.176031931945 0.8741102533388992
7.472789805908202 376.05283524528954 0.8821465066417209
7.478017360861618 383.57745703926025 0.8922364061785646
7.4832449158150345 395.75557868211706 0.9057745276727058
7.488472470768451 407.57799242890064 0.918185471083636
7.493700025721867 417.848869416849 0.9273778438900149
7.498927580675283 433.3375846366955 0.9411819077476223
7.504155135628699 446.4051793070423 0.9520616348533751
7.5093826905821155 466.44499322119475 0.9714210154298004
7.514610245535532 486.1002174181208 0.9911394440324356
7.519837800488948 508.6914918780476 1.0148887882510755
7.525065355442364 523.755634672511 1.0292960569118734
7.53029291039578 533.283836754587 1.0380189167025151
7.5355204653491965 539.4805260617762 1.0433621680801777
7.540748020302613 536.6284539531679 1.0401162230672323
7.545975575256029 533.4761457966705 1.0372118213077772
7.551203130209445 525.8579838550448 1.0300624161460668
7.556430685162861 518.2364732080102 1.022703593204765
7.5616582401162775 513.8438963774954 1.0177152058782226
7.566885795069694 503.1613393554181 1.0077657360408114
7.57211335002311 492.04739682809674 0.9959583280453993
7.577340904976526 479.36378248884813 0.9812021800700004
7.582568459929942 464.1210349208791 0.9650125752549341
7.5877960148833585 455.1695121412881 0.9567809357729476
7.593023569836775 444.9836384900606 0.9466088679954819
7.598251124790191 439.50819768752854 0.9393127312462134
7.603478679743607 434.1214725304568 0.9337769117812614
7.608706234697023 432.3348041736234 0.9315690997496289
7.6139337896504395 432.35164719468423 0.9316726291037077
7.619161344603856 431.06349262804866 0.9311238912449619
7.624388899557272 433.0988716582037 0.9320912903180469
7.629616454510688 433.7790885798605 0.932623130019107
7.634844009464104 434.82527536735927 0.933598488490123
7.6400715644175206 441.4605172689722 0.9396871404288244
7.645299119370937 449.54081697223523 0.9480889948275191
7.650526674324353 460.4018062573289 0.9581301759677655
7.655754229277769 471.60228984787483 0.9690075550977086
7.660981784231185 480.22027922412866 0.9769204678120349
7.666209339184602 490.9388430006335 0.9870753656943405
7.671436894138018 502.67332950252893 0.99852979137161
7.676664449091434 515.7010219462844 1.0099303677559914
7.68189200404485 522.2216939375246 1.0142738316255437
7.687119558998266 526.8650801507031 1.0170087936076424
7.692347113951683 531.1811374407057 1.0209621947943879
7.697574668905099 532.5042389009816 1.0224247432283238
7.702802223858515 540.373314526525 1.0306646501800876
7.708029778811931 540.1276565279003 1.0300442351708234
7.713257333765347 535.232341678253 1.0244401109816352
7.718484888718764 525.4861239662531 1.0144776406249483
7.72371244367218 511.79726207517206 1.0018546370241561
7.728939998625596 507.1472151612746 0.9969765470227725
7.734167553579012 504.8805821300267 0.9956155921034068
7.739395108532428 503.1284719412392 0.9934287348464672
7.744622663485845 502.31195794692417 0.9922498397581729
7.749850218439261 500.331422080207 0.9899437020340806
7.755077773392677 501.098173428186 0.9907614033821077
7.760305328346093 497.62699137754083 0.9872203600763166
7.765532883299509 495.3872964412121 0.9852925465570684
7.770760438252926 492.46840244235443 0.9818304453857617
7.775987993206342 486.6056997052798 0.9741140219926496
7.781215548159758 482.65741270359837 0.9699946824756315
7.786443103113174 478.28150136352093 0.9660270364511212
7.79167065806659 472.5616937332413 0.962108207620212
7.796898213020007 461.25604043895083 0.9503551923058227
7.802125767973423 455.4618260872196 0.9445009277280275
7.807353322926839 446.9868357897146 0.935330339191884
7.812580877880255 440.2684049870901 0.9288067223182255
7.817808432833671 435.2230800960042 0.9227967845929813
7.823035987787088 430.9769359705199 0.9181231587400784
7.828263542740504 423.5822670116972 0.9090336402341874
7.83349109769392 423.5300922074125 0.9080562013187364
7.838718652647336 425.8733189600882 0.9100657208339118
7.8439462076007525 426.33857374707617 0.9114762994219967
7.849173762554169 428.04677012099535 0.9149034066629022
7.854401317507585 426.17127997699674 0.912254603152859
7.859628872461001 425.45672484821694 0.9112125067889514
7.864856427414417 426.08371949730645 0.9096942673762728
7.8700839823678335 429.033649886614 0.9112493991245129
7.87531153732125 432.96601842596107 0.9143724345118368
7.880539092274666 435.69808576878916 0.9160842892663814
7.885766647228082 436.8653703193516 0.9165960471418174
7.890994202181498 439.1374493077825 0.920042674775221
7.8962217571349145 444.7449631041776 0.9250326117175316
7.901449312088331 450.2514014232358 0.9297622324788811
7.906676867041747 457.3179421361354 0.9370359454707587
7.911904421995163 460.8446027285949 0.9404356850969078
7.917131976948579 463.6709053261204 0.9442575669114655
7.9223595319019955 472.2633515376747 0.952005181239654
7.927587086855412 479.71567983115057 0.9589544706386197
7.932814641808828 484.80278329241185 0.9625043874131269
7.938042196762244 487.94580863231005 0.9650578971238312
7.94326975171566 490.79504041467146 0.9671523453561419
7.9484973066690765 498.7372321773741 0.974154714947381
7.953724861622493 508.86973202291443 0.983576916851823
7.958952416575909 522.4928297820896 0.9959373491268841
7.964179971529325 533.2683907803445 1.004993019332981
7.969407526482741 542.4579226703673 1.0114280602083547
7.9746350814361575 552.2934538813685 1.018547524583662
7.979862636389574 562.2362884410397 1.0285203873099147
7.98509019134299 571.5072154805792 1.0367338974243436
7.990317746296406 584.135108575334 1.04834327608487
7.995545301249822 591.045330010141 1.054024231573269
8.000772856203238 595.0139986367489 1.0556922406951144
8.006000411156654 600.3722076692416 1.0612397237234819
8.01122796611007 605.9098121937835 1.066367236348001
8.016455521063486 607.6482065904299 1.0671705821798523
8.021683076016902 611.0677626027921 1.069698817229032
8.026910630970319 614.898478174907 1.0718429724800123
8.032138185923735 623.270286760385 1.0788357410082587
8.037365740877151 633.1872504344088 1.0868975035488824
8.042593295830567 644.2554132196193 1.0953633235075497
8.047820850783983 651.3058776899766 1.1007740121581941
8.0530484057374 654.6544078931685 1.101775677182233
8.058275960690816 658.6852895915814 1.1044657028358993
8.063503515644232 667.8059369151248 1.1119904215967322
8.068731070597648 678.255096464798 1.1211175738461747
8.073958625551064 688.4427064209134 1.1295419286079307
8.07918618050448 691.4932326147554 1.1317749724583506
8.084413735457897 689.5946851313084 1.1291130304360943
8.089641290411313 695.1177227612064 1.1336785789486294
8.09486884536473 702.9287273069971 1.1393340015031657
8.100096400318145 712.9010178533108 1.146979545679185
8.105323955271562 713.9953233864849 1.1471129481726867
8.110551510224978 713.7929001702878 1.1465289585793277
8.115779065178394 710.8193680152211 1.1435515729337937
8.12100662013181 709.2773225186219 1.14233301355408
8.126234175085226 712.8230548645507 1.1448410940857074
8.131461730038643 714.6563093909892 1.1460565110732976
8.136689284992059 720.7872555167221 1.149864701807312
8.141916839945475 725.4859066573528 1.153444760077232
8.147144394898891 733.1368546679042 1.1588695476013617
8.152371949852308 745.7314132247551 1.1674471328167582
8.157599504805724 765.5953176933955 1.1824454878199406
8.16282705975914 786.7665619055347 1.1985818592018351
8.168054614712556 806.2088509512581 1.2138368610129244
8.173282169665972 818.1653062118027 1.2223554614057721
8.178509724619389 819.329102370836 1.2227951621330546
8.183737279572805 819.3274321206413 1.2223569596224668
8.188964834526221 811.2073882348672 1.2138271190268213
8.194192389479637 803.2323226245043 1.2070435293008903
8.199419944433053 787.9133114388757 1.1948949898559107
8.20464749938647 769.5711529471602 1.1815176697130847
8.209875054339886 753.6089850625862 1.1694341516244267
8.215102609293302 738.7764427460401 1.1576608795264065
8.220330164246718 726.5529938096952 1.1470805079649244
8.225557719200134 711.859939953374 1.1356986140115801
8.23078527415355 705.3924627286559 1.1308546070616767
8.236012829106967 698.1093091125972 1.1255624603226073
8.241240384060383 688.2867336647815 1.1168310913422517
8.2464679390138 683.8044736204405 1.1129244614588667
8.251695493967215 678.697855488318 1.107453563409537
8.256923048920632 674.7174790739455 1.1032799299880203
8.262150603874048 672.2333558319604 1.1003488077227752
8.267378158827464 667.4271697621442 1.0972535305385884
8.27260571378088 667.8585882922483 1.0971428153941265
8.277833268734296 668.8379053097491 1.0972553106595606
8.283060823687713 665.5205751481195 1.0942911844421903
8.288288378641129 663.1129362241845 1.0911004676743077
8.293515933594545 662.0916596277378 1.0907378993115597
8.298743488547961 659.5377919343629 1.087674508132746
8.303971043501377 669.9876158958981 1.0968566426351325
8.309198598454794 677.0297843652502 1.1026443775108181
8.31442615340821 684.4717068551205 1.1076793970460737
8.319653708361626 689.7127237884165 1.1113289870855454
8.324881263315042 694.1098739451133 1.113775347149213
8.330108818268458 701.3740643157554 1.1195735078885316
8.335336373221875 706.4986432118243 1.1240960425860222
8.34056392817529 713.5806116276918 1.1285216435076184
8.345791483128707 717.5752398335559 1.1309214140203891
8.351019038082123 720.4274724334914 1.1320592623035626
8.35624659303554 725.6758571158376 1.1365820676188119
8.361474147988956 728.4773185808504 1.1384873247665084
8.366701702942372 730.0526375148564 1.1389210979932516
8.371929257895788 738.7535142333547 1.144890147847576
8.377156812849204 746.8710556280496 1.1508196114889857
8.38238436780262 755.0049568493812 1.1561085497886896
8.387611922756037 756.9870915664889 1.1569657343030002
8.392839477709453 760.3375903535004 1.158821358143482
8.398067032662869 760.4317149678074 1.1598577817273525
8.403294587616285 754.3138147083224 1.1547595919415152
8.408522142569701 746.6989247835603 1.147267402870273
8.413749697523118 740.0660488652582 1.1403714231996946
8.418977252476534 727.6383161154065 1.131228671026163
8.42420480742995 715.3764038688138 1.1229073106946568
8.429432362383366 699.4717749901338 1.1111923718076737
8.434659917336782 682.026830787216 1.0967921591314294
8.439887472290199 675.4047312586183 1.0898730648122212
8.445115027243615 663.9707414610385 1.079637610454954
8.450342582197031 653.9428828704541 1.0709150359160031
8.455570137150447 647.048569759485 1.0654495386111478
8.460797692103863 638.1086149859026 1.058186747828766
8.46602524705728 634.852668842549 1.055291536291761
8.471252802010696 630.6998787193997 1.0518464381689991
8.476480356964112 621.9335106777005 1.042896678351265
8.481707911917528 617.4293270123003 1.0388853362322674
8.486935466870944 608.8747366828914 1.0314302964231759
8.49216302182436 606.1405039231605 1.030143058334438
8.497390576777777 602.9452822256686 1.027062706890766
8.502618131731193 600.5397106354891 1.0247992794246037
8.50784568668461 595.3240044034256 1.0193345327498204
8.513073241638025 592.9032157942837 1.0170939412924302
8.518300796591442 585.5079229198521 1.0107617326697866
8.523528351544858 582.3206202640124 1.007540766247806
8.528755906498274 579.6475014299863 1.0043391545922553
8.53398346145169 574.4528346141032 0.9990758702949489
8.539211016405106 569.3950926107575 0.9957184801002277
8.544438571358523 566.9989315774259 0.994517030766019
8.549666126311939 561.9406736381426 0.9906939608103785
8.554893681265355 559.6444968442208 0.9890955098104651
8.560121236218771 557.1360510067872 0.9853323645246093
8.565348791172188 556.8166738385206 0.9844861530485818
8.570576346125604 563.0033100670324 0.989299400241035
8.57580390107902 562.851316056312 0.9870009648007046
8.581031456032436 566.8920327371075 0.9896763172942022
8.586259010985852 568.4657058426471 0.9910290252146013
8.591486565939269 570.5341685077201 0.9939705027479846
8.596714120892685 574.4259970559233 0.9972868966339534
8.601941675846101 572.8603697663044 0.9949979415191341
8.607169230799517 574.3688383514722 0.9957173048215572
8.612396785752933 573.8577253290372 0.9945873118070576
8.61762434070635 570.4636394532611 0.9915847276340456
8.622851895659766 570.5659024759568 0.99186297911638
8.628079450613182 570.3378662229625 0.9907534545955329
8.633307005566598 571.5647495063445 0.9912348681024598
8.638534560520014 576.3367083197047 0.9947536315548148
8.64376211547343 580.697301716708 0.9991857298573761
8.648989670426847 587.8140464745825 1.00459615970799
8.654217225380263 595.7585261848145 1.0115034135590297
8.65944478033368 603.0980878957173 1.0169394912309213
8.664672335287095 608.7308002778823 1.0216001247632251
8.669899890240512 613.7863252752292 1.0257000888794876
8.675127445193928 622.3835601786369 1.0323359071455305
8.680355000147344 632.3897827895015 1.0394601788121787
8.68558255510076 639.3744106008489 1.04408282233157
8.690810110054176 649.0916164961393 1.0519159126603115
8.696037665007593 656.673524812287 1.0563891953742548
8.701265219961009 675.071482344089 1.0701688544660244
8.706492774914425 692.425071987027 1.0832077130321025
8.711720329867841 702.1423697690284 1.091647102047301
8.716947884821257 704.0477661890646 1.092701018540653
8.722175439774674 703.0644191176558 1.091739398140958
8.72740299472809 698.1148086318334 1.087037093303537
8.732630549681506 697.5299134943411 1.0869532937458881
8.737858104634922 701.6482711655408 1.0899303886773488
8.743085659588338 701.4613337916134 1.0901063350020308
8.748313214541755 703.8825831034196 1.0924187929043796
8.75354076949517 702.1449671482205 1.0909830147850372
8.758768324448587 693.6313690398446 1.083411497806988
8.763995879402003 683.7016628418984 1.0745118536107623
8.76922343435542 673.4746793459341 1.0652990912888878
8.774450989308836 662.188801963033 1.0556855275072146
8.779678544262252 650.3227433163033 1.044695751626588
8.784906099215668 639.1053706300329 1.0357300557515325
8.790133654169084 630.4468684508422 1.0288189031469976
8.7953612091225 619.8119228996578 1.020039580639574
8.800588764075917 614.1556346311254 1.014972633183371
8.805816319029333 610.4746855180849 1.0119410921902459
8.811043873982749 608.3252554890248 1.0103023727319715
8.816271428936165 602.6927690596968 1.004814797996291
8.821498983889581 593.4945100789723 0.99734809702841
8.826726538842998 586.3823240653057 0.991819611071453
8.831954093796414 582.0945357175176 0.9883015546978114
8.83718164874983 581.89785129583 0.9875991297177739
8.842409203703246 579.5630486672 0.9850325335001779
8.847636758656662 574.3998648892436 0.9809915941386395
8.852864313610079 576.2920738055711 0.9831965544204593
8.858091868563495 574.3352702677223 0.9807046376323441
8.863319423516911 573.8017541465975 0.9796333143116185
8.868546978470327 573.0571489332135 0.9790652266421098
8.873774533423743 571.7763938890824 0.9775931033247334
8.87900208837716 567.6658293345882 0.9734213042963163
8.884229643330576 567.9298435479745 0.9729871148740343
8.889457198283992 571.2938145488905 0.9755241806857563
8.894684753237408 570.3997558950882 0.9741180274599908
8.899912308190824 574.5310443144967 0.9783562854025399
8.90513986314424 571.6342887222773 0.974028331011106
8.910367418097657 574.5078318275688 0.9759245635127434
8.915594973051073 579.0149729763309 0.9789959795787967
8.92082252800449 581.4390544630652 0.9804644010157735
8.926050082957905 583.9889529673837 0.9827112560769816
8.931277637911322 588.6923103486896 0.9866718091993463
8.936505192864738 588.9227536237278 0.9866896259281525
8.941732747818154 591.9687619196766 0.989344570496897
8.94696030277157 590.9308089681845 0.9878384421644298
8.952187857724986 588.8076565041982 0.9858124569985526
8.957415412678403 591.2988365596113 0.9875679492261944
8.962642967631819 594.6623213248098 0.9898297995337533
8.967870522585235 602.4241216919357 0.9959852211669364
8.973098077538651 603.0990950567541 0.9959899118737485
8.978325632492067 606.5497928244813 0.9987338294943208
8.983553187445484 610.4810981117416 1.0022651982827233
8.9887807423989 615.6773156436391 1.0059577447748456
8.994008297352316 617.7239370941663 1.0079029368006402
8.999235852305732 619.2661884848171 1.0085080788103273
9.004463407259149 622.8570805010502 1.0107165345534008
9.009690962212565 628.3704022886623 1.0146930172977233
9.014918517165981 636.5618715250214 1.0201182154308577
9.020146072119397 647.4944209920013 1.0286122517834047
9.025373627072813 654.8979981235557 1.0331249886053802
9.03060118202623 665.5825199648949 1.040559719372039
9.035828736979646 680.0099010689648 1.0516122272086736
9.041056291933062 700.6131443454444 1.0675290289919896
9.046283846886478 724.3330235531365 1.086518011574229
9.051511401839894 740.951400031665 1.0984093685901137
9.05673895679331 754.2143473245087 1.1065702517781308
9.061966511746727 774.167978554629 1.1206701761681332
9.067194066700143 794.4070124223402 1.1348816232809436
9.07242162165356 820.9713804493609 1.1536094837692126
9.077649176606975 841.2889604390223 1.1664122409035438
9.082876731560392 861.7297134572078 1.180333091395125
9.088104286513808 876.2602009556739 1.1906368874009532
9.093331841467224 887.5335263902841 1.197910367597124
9.09855939642064 889.840384286277 1.1985926025754992
9.103786951374056 886.0380886334531 1.1937861437214305
9.109014506327473 883.6180013007935 1.191211444353424
9.114242061280889 874.1567576876415 1.1852026800545372
9.119469616234305 867.5784728621041 1.1815313016280158
9.124697171187721 862.3029092501102 1.1771686205693268
9.129924726141137 856.9040321480611 1.1725987987530972
9.135152281094554 854.9105607376597 1.1698960525874782
9.14037983604797 863.978948752502 1.1765605787381783
9.145607391001386 885.6882145194152 1.1904149383979532
9.150834945954802 915.3553690168113 1.2101855445009169
9.156062500908218 953.4032436653528 1.2355528695069151
9.161290055861635 991.0973482444593 1.2702199116929676
9.16651761081505 1033.902434202138 1.3051703391877891
9.171745165768467 1066.6439876861293 1.3306992720046729
9.176972720721883 1086.7878500966103 1.347275886112928
9.1822002756753 1093.7043932435574 1.3536989417536054
9.187427830628716 1091.2543853881232 1.3552847160662491
9.192655385582132 1084.583802356386 1.3544325314967989
9.197882940535548 1075.34182612493 1.351331465161964
9.203110495488964 1059.4254185346304 1.3433132410780195
9.20833805044238 1050.9367886927616 1.3399318257621236
9.213565605395797 1045.534578760576 1.3387575375648075
9.218793160349213 1039.0349447652397 1.3372518029550926
9.224020715302629 1033.6090922450328 1.3375182675397976
9.229248270256045 1024.8961416126153 1.3327283506186631
9.234475825209461 1013.906979542249 1.3268559005924205
9.239703380162878 1006.7865601316073 1.3211914149063282
9.244930935116294 1008.8302419869091 1.3232982787988725
9.25015849006971 1012.7720422457553 1.3274201621143924
9.255386045023126 1020.7070484821436 1.3352179924384435
9.260613599976542 1031.115592094119 1.3435910129500637
9.265841154929959 1044.3084735305868 1.3554302530690452
9.271068709883375 1054.5109812441478 1.3625447563335278
9.276296264836791 1072.9410518390937 1.375974104912861
9.281523819790207 1089.0037792726848 1.3887233920551274
9.286751374743623 1103.704135638884 1.399109428968296
9.29197892969704 1117.6834846824718 1.4096377998192224
9.297206484650456 1127.1299029876984 1.4156664672078214
9.302434039603872 1127.1845001068045 1.4160476036771859
9.307661594557288 1115.3067364543238 1.4105897406426577
9.312889149510704 1084.658050917463 1.3919859232459777
9.31811670446412 1039.3377829722465 1.362922222479948
9.323344259417537 991.2976071491532 1.3330100490750356
9.328571814370953 942.186404255878 1.3002069124382438
9.33379936932437 894.7369020277685 1.2683874751813293
9.339026924277785 846.1118674316947 1.2340327983433723
9.344254479231202 803.2007215352041 1.203444558850742
9.349482034184618 766.5436757029046 1.1763828547436603
9.354709589138034 740.8448392006327 1.1572830257824667
9.35993714409145 722.7058358272552 1.1437764385608604
9.365164699044866 709.3624968181555 1.1339111862792952
9.370392253998283 699.098666354331 1.1267458609142693
9.375619808951699 690.8153059648681 1.1220348203592747
9.380847363905115 685.3940896822261 1.118609248875406
9.386074918858531 680.9250220157995 1.1163851090990244
9.391302473811947 676.6297238290718 1.1126596904155923
9.396530028765364 670.0791147871073 1.1074578871977778
9.40175758371878 668.2702554241386 1.1066614347273604
9.406985138672196 668.9662667494298 1.1081632995424244
9.412212693625612 668.3016302125027 1.106628572608472
9.417440248579029 668.1253615390636 1.0955980612436063
9.422667803532445 660.7272011622782 1.0828381605623183
9.427895358485861 659.9465369119976 1.0791175447907977
9.433122913439277 659.8276148819036 1.077008219573
9.438350468392693 655.5801669226587 1.0723366840971118
9.44357802334611 655.6457796276885 1.0711121499740515
9.448805578299526 656.1086399480262 1.0684230200804623
9.454033133252942 655.0054800036742 1.0645237080428236
9.459260688206358 655.7218941513015 1.062950232813618
9.464488243159774 653.3140927422755 1.0598576539351743
9.46971579811319 650.5625809955128 1.0567953317197778
9.474943353066607 650.2265022369626 1.0552909811372588
9.480170908020023 649.1515511667523 1.0522074715312086
9.48539846297344 651.5439799046032 1.0525412516348283
9.490626017926855 652.9588130042588 1.0519394177053418
9.495853572880272 652.7066551193867 1.0510291202074922
9.501081127833688 653.2239081059963 1.0500597539479573
9.506308682787104 654.3442323700172 1.0501821978499672
9.51153623774052 655.6776382027933 1.0502570934563982
9.516763792693936 653.3458010961855 1.0480852618048817
9.521991347647353 651.7057943473994 1.045469184417103
9.527218902600769 652.8079084035693 1.0446090134163901
9.532446457554185 652.320676021529 1.0432036425156386
9.537674012507601 654.8964203810546 1.0440836981609602
9.542901567461017 656.5635890677715 1.0447934016604203
9.548129122414434 657.6917602100845 1.0449725043829892
9.55335667736785 656.9077075278036 1.0433834215376543
9.558584232321266 655.2201556260129 1.0410727694822655
9.563811787274682 653.9308470353154 1.0398439103467472
9.569039342228098 650.3778798326778 1.035721072375294
9.574266897181515 646.2718703223027 1.0317181099371826
9.57949445213493 645.110539280481 1.0295571481146906
9.584722007088347 645.2928047046837 1.0280928189842748
9.589949562041763 650.5930758458373 1.0317347824473633
9.59517711699518 647.2103908809871 1.0278135107117876
9.600404671948596 649.2236788008487 1.0292132531836236
9.605632226902012 646.8728750454875 1.0269167828051522
9.610859781855428 647.7263421008905 1.0273999120915092
9.616087336808844 647.1904592921939 1.0274766213572737
9.62131489176226 647.133015714667 1.0263398038522484
9.626542446715677 645.0744955013795 1.0235322310150268
9.631770001669093 648.3947444346343 1.0260107257073032
9.636997556622509 649.8146149102573 1.0264210231097286
9.642225111575925 652.7516661030038 1.0273651260994272
9.647452666529341 651.6498172501595 1.0251678344120403
9.652680221482758 646.4545911557232 1.0208456948248807
9.657907776436174 646.3000603682286 1.02039400299822
9.66313533138959 645.2756918111826 1.0192627428643473
9.668362886343006 649.8277505242198 1.0233140018676754
9.673590441296422 655.2470301445394 1.0282072010966412
9.678817996249839 657.5315279232015 1.0288604621963033
9.684045551203255 656.2513739126173 1.0269287014475657
9.689273106156671 656.9700500026455 1.0260815290582015
9.694500661110087 660.0715436026906 1.0270166300304537
9.699728216063503 663.3589540324471 1.0289634131104597
9.70495577101692 665.7132168527456 1.0299254642916258
9.710183325970336 668.4451875040418 1.0322020076277432
9.715410880923752 667.8076145151532 1.0313223653433234
9.720638435877168 663.3528614562955 1.0272993224327203
9.725865990830584 660.925841636837 1.0256889112297314
9.731093545784 657.368275893878 1.02145892351548
9.736321100737417 660.1633507343412 1.0235172295474997
9.741548655690833 665.5298306042946 1.0270136562414094
9.74677621064425 664.9674922496398 1.0259603628725233
9.752003765597665 668.6169156531898 1.0283686169619404
9.757231320551082 669.6122079556853 1.0293157803442092
9.762458875504498 675.4761573657127 1.0336153803476866
9.767686430457914 680.2274292107664 1.0373888869852324
9.77291398541133 679.5119918896133 1.0362651229626918
9.778141540364746 680.3311760740304 1.0343442982620583
9.783369095318163 679.6956408424334 1.0328127435069174
9.788596650271579 678.7720358413923 1.0314376094130455
9.793824205224995 679.127086128118 1.0324996451927149
9.799051760178411 679.8172954810119 1.0319545353698787
9.804279315131827 681.682053373012 1.0330738844716725
9.809506870085244 681.661571017526 1.0324136352448101
9.81473442503866 685.5440924747289 1.0343941057437525
9.819961979992076 686.2711921376033 1.0330890052677972
9.825189534945492 686.7449723951349 1.0332892466646335
9.830417089898909 690.364897410206 1.035679177113403
9.835644644852325 695.316873873409 1.0390011266409072
9.840872199805741 693.8491936846992 1.0367958051878154
9.846099754759157 693.1510243479313 1.036045160043085
9.851327309712573 696.5239492377941 1.038735083570513
9.85655486466599 696.2579888163759 1.038905650754118
9.861782419619406 700.8770724885989 1.042096339475292
9.867009974572822 705.5927180918758 1.0439832104912237
9.872237529526238 706.9260904572388 1.0434202003779973
9.877465084479654 711.1376017714593 1.0461602023284724
9.88269263943307 719.6128320570299 1.0527548982933188
9.887920194386487 725.7179544894335 1.0569447401507681
9.893147749339903 732.5165886711911 1.0621268555663033
9.89837530429332 736.131611590647 1.064623171079169
9.903602859246735 735.9018460499985 1.0640147885390705
9.908830414200152 737.4196325454424 1.0640828106036773
9.914057969153568 740.4933948903212 1.064698507763665
9.919285524106984 743.050001134478 1.066149453086566
9.9245130790604 743.7923036295653 1.0657380382454276
9.929740634013816 747.2446556141809 1.067849392977792
9.934968188967233 748.1205783533644 1.067941273279177
9.940195743920649 747.9072603959593 1.0680118300282024
9.945423298874065 755.596833315794 1.073059379901929
9.950650853827481 756.1630039118311 1.073234665884598
9.955878408780897 763.4579047855906 1.0779407674050476
9.961105963734314 766.0516968204633 1.079464744753224
9.96633351868773 765.6318326852665 1.0790260461787993
9.971561073641146 766.5083685742499 1.078834207456314
9.976788628594562 766.9078119349039 1.0780285239196348
9.982016183547978 765.3010522715367 1.07650132980304
9.987243738501395 757.571975781234 1.0689374074626243
9.99247129345481 753.8214950397744 1.065707745060991
9.997698848408227 746.8085348266052 1.0605580706767301
10.002926403361643 748.5692812268001 1.0618508916862426
10.00815395831506 744.2031435314251 1.058240154730195
10.013381513268476 734.5826572500715 1.0508750912211569
10.018609068221892 727.927025848297 1.045707104464116
10.023836623175308 719.7344869016835 1.0397590758556896
10.029064178128724 718.4669556716411 1.038477466341368
10.03429173308214 721.0822569069209 1.0399166179132815
10.039519288035557 722.2648816661867 1.0407798017432326
10.044746842988973 723.4813534326627 1.041430869471008
10.049974397942389 723.8468967662395 1.0418380309346829
10.055201952895805 718.5990118256614 1.037642245525696
10.060429507849221 717.2513524670097 1.0361130282454816
10.065657062802638 713.9979000114029 1.0341744230598093
10.070884617756054 712.5835440659289 1.0329988265284142
10.07611217270947 714.6846555696237 1.0345622057867596
10.081339727662886 714.3766136571406 1.0335197486163776
10.086567282616302 707.0645190399092 1.0284530672636898
10.091794837569719 701.3112263334112 1.0232424851260087
10.097022392523135 697.6403820751914 1.019755688527119
10.102249947476551 704.0492742126106 1.024450597449449
10.107477502429967 707.4778583005759 1.0266662307985435
10.112705057383383 710.0960270161211 1.0278149320792556
10.1179326123368 704.6076802655087 1.0238315631109396
10.123160167290216 698.6118623484792 1.0182640201157902
10.128387722243632 693.4538246248076 1.014312740056091
10.133615277197048 690.5710776638917 1.0111681334212013
10.138842832150464 694.5488440222615 1.01310757718968
10.14407038710388 695.2273092877389 1.0133457854930414
10.149297942057297 698.1394282868038 1.0154760472362159
10.154525497010713 696.5395187952604 1.0146559332860141
10.15975305196413 697.0717253493789 1.0149238281911104
10.164980606917545 697.3697442569569 1.0147495218754048
10.170208161870962 696.9928664757867 1.0133950588966854
10.175435716824378 701.3707663210446 1.0165246281464768
10.180663271777794 699.5038635507607 1.0141601764511154
10.18589082673121 703.8066310982357 1.0175326899782804
10.191118381684626 706.3214662643297 1.01947692675147
10.196345936638043 707.0693586727568 1.0210974739798304
10.201573491591459 710.3746681701989 1.0238708821539007
10.206801046544875 706.9989729418674 1.0213254995287255
10.212028601498291 706.9431650190929 1.0200740251526648
10.217256156451707 706.9011078694848 1.0195925734699498
10.222483711405124 706.9974120635432 1.0187723970096427
10.22771126635854 706.3886406846641 1.0178852141726729
10.232938821311956 708.0522422471693 1.0188930311137865
10.238166376265372 710.3536902466384 1.0198669212231428
10.243393931218788 712.1152416090436 1.0202654697499167
10.248621486172205 709.9863313174751 1.018701208646754
10.253849041125621 708.8711026716983 1.018316303821669
10.259076596079037 703.89310714153 1.0157168083300383
10.264304151032453 702.7417238640937 1.014585090661601
10.26953170598587 704.501027797414 1.0145055698340895
10.274759260939286 703.9387663389899 1.0138978788317685
10.279986815892702 705.0164578858879 1.0145392725104703
10.285214370846118 701.9704365303166 1.01204323938646
10.290441925799534 696.1133791541487 1.0068275544278644
10.29566948075295 693.0153773495302 1.0044172472988027
10.300897035706367 691.5501726856238 1.0032062299202402
10.306124590659783 690.2008714014761 1.001543672414307
10.3113521456132 688.8400993651535 1.0004018111585138
10.316579700566615 689.7815071278632 1.0013190941728372
10.321807255520032 690.637395234634 1.0014208858660654
10.327034810473448 688.9655232769059 1.0003378272563912
10.332262365426864 685.5473188311701 0.9976224897896574
10.33748992038028 687.9996080037373 0.9990218752937523
10.342717475333696 683.3265979308941 0.9949518753499242
10.347945030287113 682.1842394292571 0.9922106979688633
10.353172585240529 685.6965730918657 0.9945606147554131
10.358400140193945 687.6170525490094 0.9958099243245819
10.363627695147361 688.4858325093364 0.9962275815119415
10.368855250100777 691.7109473609866 0.9983954915537457
10.374082805054194 692.6620010408151 0.998585583472382
10.37931036000761 691.7274348526308 0.997296354841717
10.384537914961026 690.0369165666143 0.9963641854919203
10.389765469914442 687.6622188637324 0.9938346068545738
10.394993024867858 690.6915002716479 0.9959256924489268
10.400220579821275 691.673394381642 0.9966876871463008
10.40544813477469 684.5935472007585 0.9903278443509433
10.410675689728107 675.0453804334118 0.9830629464343915
10.415903244681523 670.7577507036002 0.9798911139151788
10.42113079963494 669.2998417507457 0.9787061491198599
10.426358354588356 664.0211743469878 0.9746283560613463
10.431585909541772 654.2462474028509 0.9668252545576952
10.436813464495188 649.3214072968524 0.9627537777343499
10.442041019448604 644.1886591648355 0.9587487520617272
10.44726857440202 641.7646040578338 0.9566673519391016
10.452496129355437 635.8613265744247 0.952309535941661
10.457723684308853 632.8771169586759 0.9500267636700769
10.462951239262269 631.1213450634585 0.9478638451657424
10.468178794215685 628.5291742952483 0.9456168329778698
10.473406349169101 621.9895316153223 0.9406682861137076
10.478633904122518 614.4755172980678 0.9355917411285101
10.483861459075934 610.5134020032488 0.9328910516196196
10.48908901402935 605.3269668145134 0.9289792487433174
10.494316568982766 601.9544185943182 0.9254501309193726
10.499544123936182 597.2383333307625 0.9210307439012392
10.504771678889599 593.0491209379313 0.91805497742664
10.509999233843015 589.7558437004827 0.9153782621802977
10.515226788796431 590.769785355196 0.9159087596623875
10.520454343749847 589.0486207591734 0.9143373096603695
10.525681898703263 590.7981512712652 0.9159777026710231
10.53090945365668 594.2869604452479 0.9185040269635315
10.536137008610096 598.83241958738 0.9217129820384204
10.541364563563512 599.8712344104356 0.922016389238538
10.546592118516928 604.180879074307 0.9247882541200161
10.551819673470344 602.8886005349945 0.9235329051266075
10.55704722842376 599.0222130107284 0.9204089294914101
10.562274783377177 593.4121887278471 0.9152156648092931
10.567502338330593 588.9836743169675 0.911616577947541
10.57272989328401 582.9062134774408 0.9053796919101161
10.577957448237425 577.5073412672291 0.9013371383147342
10.583185003190842 572.4655157477122 0.8973597489406202
10.588412558144258 569.2484160971571 0.8945596945434253
10.593640113097674 568.2367733212186 0.8939516370945049
10.59886766805109 568.8558986073355 0.8946903996861261
10.604095223004506 564.2228417969517 0.89011412452268
10.609322777957923 558.9673984132778 0.8855008083643692
10.614550332911339 556.3804256673335 0.8814839548185595
10.619777887864755 554.415057480976 0.8794243969093731
10.625005442818171 550.145228058105 0.8774482753790368
10.630232997771587 544.2590950228637 0.8742559368273871
10.635460552725004 540.5426462438572 0.8715905623365933
10.64068810767842 539.4163592910336 0.8692373879055304
10.645915662631836 541.3229463332074 0.870332050001723
10.651143217585252 542.8985414112194 0.8712441166117663
10.656370772538668 544.3482000079607 0.8727080175180302
10.661598327492085 546.1523990973408 0.8742217377766249
10.666825882445501 550.3930811782576 0.8768424118050104
10.672053437398917 553.8491175071474 0.8786726868967293
10.677280992352333 557.7897994683397 0.8803674367148598
10.68250854730575 556.7002701467713 0.8798050838904612
10.687736102259166 558.0040401406986 0.8805581671776903
10.692963657212582 562.9210540728023 0.8846227263881177
10.698191212165998 568.5730936825161 0.8890178323017703
10.703418767119414 574.4571720191406 0.8923943950063983
10.70864632207283 575.810378959083 0.8932862265598749
10.713873877026247 579.0774664693619 0.8951532777733494
10.719101431979663 586.0280180584039 0.9002492914845811
10.72432898693308 591.7654281895414 0.9040583670006361
10.729556541886495 601.4455332968464 0.9107246985927973
10.734784096839912 610.2722316406541 0.9169735481820731
10.740011651793328 615.1050558497031 0.9202911656874039
10.745239206746744 619.8355257923 0.9238768332911367
10.75046676170016 623.8672708807915 0.9263824916546303
10.755694316653576 628.629012042614 0.9296421228721858
10.760921871606993 632.8100463651656 0.9314598480183056
10.766149426560409 637.7990012215065 0.9347208366552234
10.771376981513825 636.5030601556081 0.9334895792709921
10.776604536467241 633.5161552950328 0.9311898205276803
10.781832091420657 634.1104752333682 0.9311833473865013
10.787059646374074 632.2920495352482 0.9298786354644594
10.79228720132749 630.8535841682768 0.9286931685118961
10.797514756280906 629.5640279686008 0.9274720719695073
10.802742311234322 628.8271489392167 0.9268596657471732
10.807969866187738 628.4858272927714 0.9265302954611808
10.813197421141155 629.0215290941828 0.9262869375393821
10.81842497609457 629.2391075872197 0.9265016322114349
10.823652531047987 633.8023852691806 0.929270294348655
10.828880086001403 640.711613680017 0.9337386654932935
10.83410764095482 650.7649560214247 0.9410661267809277
10.839335195908236 667.5234056686455 0.9530448074586575
10.844562750861652 683.7210760222475 0.9645085051570527
10.849790305815068 703.2087461580907 0.9767462571601796
10.855017860768484 727.0607405328228 0.991972986958027
10.8602454157219 751.8364341237714 1.008823230289062
10.865472970675317 777.6626886807761 1.026619038603333
10.870700525628733 790.1911261255877 1.0347765200563463
10.875928080582149 795.4189624654917 1.0381571908090725
10.881155635535565 783.3779313205447 1.0294327396884615
10.886383190488981 765.5667775018661 1.0173255996369837
10.891610745442398 744.4016075640824 1.0033472153172052
10.896838300395814 721.0619675179817 0.9864869177216923
10.90206585534923 698.271408444734 0.9705020649118289
10.907293410302646 683.4482930992156 0.9598117784627632
10.912520965256062 671.425912521949 0.9507606713719787
10.917748520209479 659.2109696781541 0.9418858841753144
10.922976075162895 645.882134050699 0.932018558290325
10.928203630116311 631.3928825610296 0.9211436160695653
10.933431185069727 623.2377087036235 0.9152132083825898
10.938658740023143 617.2675011833012 0.910621132547819
10.94388629497656 613.299310424774 0.90810229852959
10.949113849929976 607.356842281338 0.9036368880745914
10.954341404883392 599.7757891025826 0.897361188296675
10.959568959836808 591.7948563408829 0.8909778291894951
10.964796514790224 584.0554597753522 0.8850588827495722
10.97002406974364 579.6657566435567 0.8837678457971883
10.975251624697057 571.3502820912913 0.8797511542483564
10.980479179650473 562.2954141326244 0.8742389368691671
10.98570673460389 558.541701247285 0.8722643351564422
10.990934289557305 558.6913506831946 0.8732809010278951
10.996161844510722 559.0706090029705 0.8747841454138033
11.001389399464138 556.7628452374317 0.8740360381675033
11.006616954417554 552.5178909929273 0.8713622728052302
11.01184450937097 544.527134893972 0.8662766168639425
11.017072064324386 540.1509903659738 0.8634091879720087
11.022299619277803 538.5115419630428 0.8624202186922889
11.027527174231219 535.9041210991838 0.8605144835494016
11.032754729184635 535.1407484609753 0.8597086537487248
11.037982284138051 532.4792062878848 0.8579843737933252
11.043209839091467 529.9501377974344 0.8562815248520865
11.048437394044884 529.3331166074316 0.8562798168469169
11.0536649489983 527.5201322843031 0.8553122129310603
11.058892503951716 525.3857279305677 0.8538082429157821
11.064120058905132 526.1459950454472 0.8544574860217488
11.069347613858548 526.0364212885627 0.8554447307517726
11.074575168811965 525.5308672131115 0.8549055590786548
11.079802723765381 523.7101813313611 0.8536847610882752
11.085030278718797 523.3191707247133 0.853588843664541
11.090257833672213 518.9475966605688 0.8498215333280786
11.09548538862563 516.1514422327436 0.8478947655675168
11.100712943579046 513.9724273782873 0.8467575066605264
11.105940498532462 511.0438580270005 0.8448003820434248
11.111168053485878 510.9384479551091 0.8448674809849593
11.116395608439294 506.0528410220964 0.8405677265556425
11.12162316339271 502.3938508791684 0.8370778716695988
11.126850718346127 500.97389388600834 0.8362677898831207
11.132078273299543 504.1467619819165 0.8394586447659854
11.13730582825296 503.77880367855636 0.8394471784258877
11.142533383206375 503.403470359325 0.8393874612305463
11.147760938159792 502.43987421747215 0.8386021207465589
11.152988493113208 502.51336880028856 0.8389531928684558
11.158216048066624 502.83370166256213 0.8400647133815464
11.16344360302004 498.43435528371197 0.8364812607776186
11.168671157973456 494.0230506100396 0.8331147169883629
11.173898712926873 493.23189136250147 0.8323757884320857
11.179126267880289 491.90337107109485 0.8313926418179484
11.184353822833705 494.71488134732397 0.8335755710095034
11.189581377787121 495.5805615643625 0.8350606545720678
11.194808932740537 492.9899348523185 0.8329764163519329
11.200036487693954 493.2164880071392 0.8330264113253658
11.20526404264737 493.4905596452343 0.8328809266355273
11.210491597600786 491.71733279656814 0.8305870170606338
11.215719152554202 492.2549760873331 0.8315876008773396
11.220946707507618 492.8673701800877 0.8321627297218865
11.226174262461035 491.56926302925234 0.831419699381561
11.23140181741445 492.40569599277444 0.8327118993998472
11.236629372367867 492.2944871273181 0.8322520402611774
11.241856927321283 492.0872831586661 0.8321669745152778
11.2470844822747 495.6598882054519 0.8352650517633274
11.252312037228116 497.1729231433386 0.836680150311843
11.257539592181532 497.5492807928368 0.8375536227421215
11.262767147134948 496.14383767249666 0.8368729385759429
11.267994702088364 495.73075371105546 0.8365133168490593
11.27322225704178 496.9083997977964 0.837750304263803
11.278449811995197 498.4658647052515 0.838818437239899
11.283677366948613 498.00965382776604 0.8378738896728978
11.288904921902029 499.11947213773306 0.8388474883940746
11.294132476855445 493.91563279015196 0.8338725386833306
11.299360031808861 487.9817619935851 0.8285131815764796
11.304587586762278 487.9806450910832 0.8278008820743059
11.309815141715694 489.2516005355029 0.8286982998450466
11.31504269666911 494.8366791367374 0.8334560120707045
11.320270251622526 502.65929061816024 0.8399067885048604
11.325497806575942 501.2298942752678 0.8381810553266728
11.330725361529359 501.46208229795377 0.8380795053783011
11.335952916482775 498.7820256047456 0.835424755942288
11.341180471436191 494.66842669299473 0.8323357128344979
11.346408026389607 491.5856127255695 0.829893376294259
11.351635581343023 491.51367621430035 0.8293722200501134
11.35686313629644 494.26289401943154 0.8320190589422349
11.362090691249856 497.1926577008807 0.8343850052639243
11.367318246203272 494.4510388099481 0.8321913644335475
11.372545801156688 490.8798218310561 0.8297333547104463
11.377773356110104 485.05884302423084 0.8248904632999391
11.38300091106352 482.7487851606607 0.8228628357197175
11.388228466016937 480.1493212576524 0.8202275337207714
11.393456020970353 477.95416571468826 0.8181625019928901
11.39868357592377 476.3636146324163 0.8178095524613824
11.403911130877185 471.10240923803514 0.8138484400125169
11.409138685830602 467.59560269920064 0.8112857847021686
11.414366240784018 465.5465459974461 0.8091570024678242
11.419593795737434 462.09032648953263 0.805430770968675
11.42482135069085 462.43700713997174 0.805991076984968
11.430048905644266 460.23030517396876 0.8036452511620865
11.435276460597683 455.87039521281906 0.7996162511249061
11.440504015551099 455.0228924056034 0.7999390977347417
11.445731570504515 451.4376815470137 0.7964352879150137
11.450959125457931 449.99541488220535 0.79498061660894
11.456186680411347 450.0386050194845 0.7953589206189308
11.461414235364764 448.7282939428958 0.7937771013823173
11.46664179031818 444.2278778125532 0.789587529026651
11.471869345271596 444.6996994642964 0.7900536422994121
11.477096900225012 444.01445327228436 0.7901943909350465
11.482324455178428 445.5034773950806 0.79861244184061
11.487552010131845 446.1744341655128 0.8019473647537126
11.49277956508526 443.27273054046674 0.8008339791670916
11.498007120038677 443.95702967583014 0.8031301760931588
11.503234674992093 445.0903652019663 0.8046410930540328
11.50846222994551 448.140477800761 0.8084712697679526
11.513689784898926 451.0200134358736 0.8116818825683829
11.518917339852342 455.106349850196 0.8154482327223395
11.524144894805758 456.96285012601425 0.8180688410409928
11.529372449759174 455.1242887321873 0.8174570971738281
11.53460000471259 455.23711587035433 0.8186967504868209
11.539827559666007 455.7157448112811 0.8205283831288874
11.545055114619423 456.4165013469276 0.8217626414727863
11.550282669572839 456.2184800509263 0.8221131544554031
11.555510224526255 454.0737465773276 0.8206951325000816
11.560737779479672 448.8336106982449 0.8168521617126309
11.565965334433088 445.69424331174645 0.814580864722275
11.571192889386504 442.0664233608354 0.8124117880556235
11.57642044433992 440.0566151048247 0.8111974938068142
11.581647999293336 439.15784918217133 0.8111614204197196
11.586875554246753 435.16287501343265 0.8087954220377953
11.592103109200169 431.6034126225529 0.8056858687787947
11.597330664153585 428.14605521236615 0.8034883751530717
11.602558219107001 426.27896677497847 0.8016982636323968
11.607785774060417 425.0109072561142 0.8004882308348175
11.613013329013834 424.2771168654966 0.8003451030575764
11.61824088396725 421.47094875194864 0.7973753569274917
11.623468438920666 418.0045397308259 0.7946932614882014
11.628695993874082 417.3635435962326 0.7947957433581964
11.633923548827498 416.6846525288858 0.7950588856931684
11.639151103780915 416.3858337660957 0.7959645166128687
11.64437865873433 412.1108799313112 0.792623762681598
11.649606213687747 405.8374940545268 0.7871102524173181
11.654833768641163 397.5782646139859 0.7795653974218361
11.66006132359458 393.312641766354 0.7759115225745772
11.665288878547996 393.59875095602956 0.7769800417986703
11.670516433501412 394.3691667270037 0.7773390709248845
11.675743988454828 394.8234089169564 0.7783992973425866
11.680971543408244 394.86805944828376 0.7779545601548402
11.68619909836166 394.71201505281164 0.7777425302388147
11.691426653315077 394.0759788803179 0.7778270967769444
11.696654208268493 394.80923939311424 0.7795929716565206
11.701881763221909 391.28943568489376 0.7768736295211494
11.707109318175325 387.09149860850334 0.773326590792536
11.712336873128741 385.06774092859854 0.7713118835257544
11.717564428082158 387.13475866911074 0.7734587584203564
11.722791983035574 391.179957636036 0.7783472848587502
11.72801953798899 390.7420197392888 0.7779363412569668
11.733247092942406 391.08237018521095 0.7791739848445607
11.738474647895822 388.7649250407023 0.7767418928638685
11.743702202849239 386.1064556133765 0.7738369457198655
11.748929757802655 387.6424346363448 0.7756634072679525
11.754157312756071 387.73451173633663 0.775967586907873
11.759384867709487 388.8229087908705 0.7783847041653095
11.764612422662903 391.95488097195863 0.7819590613933087
11.76983997761632 391.1025266489857 0.7812654106725091
11.775067532569736 388.28695356036235 0.7775875376857578
11.780295087523152 389.4448270775105 0.7785200033737572
11.785522642476568 390.967387635586 0.7800171351360907
11.790750197429984 392.9352876936078 0.7822538832543933
11.7959777523834 395.89577056330666 0.7861853638522646
11.801205307336817 395.9242467865342 0.7856038916143941
11.806432862290233 400.68666095003294 0.7895418029787807
11.81166041724365 404.5232043116409 0.7925704761750206
11.816887972197065 406.4377182530088 0.7934712993640586
11.822115527150482 408.082508835686 0.7954229013117232
11.827343082103898 405.07980023069405 0.7922865027063566
11.832570637057314 405.48616164838194 0.793032903838041
11.83779819201073 404.1895504436839 0.7920284026163602
11.843025746964146 401.3029413150668 0.7894169731121479
11.848253301917563 403.57187001294125 0.7926044618442539
11.853480856870979 406.15472371202236 0.7953780888160821
11.858708411824395 408.30919207517246 0.7972069729180908
11.863935966777811 410.192948033949 0.7986413023873526
11.869163521731227 407.600661935245 0.7966452588788662
11.874391076684644 403.45912333002826 0.7934720350998631
11.87961863163806 399.8218659874422 0.790966765265043
11.884846186591476 395.1466432524381 0.7869384206283102
11.890073741544892 390.75727705245873 0.7837991204443864
11.895301296498308 390.7827575240168 0.784202303986511
11.900528851451725 392.1317832964223 0.7861388130223115
11.90575640640514 393.113719736633 0.7867682148445042
11.910983961358557 393.87831735123785 0.7874094894651799
11.916211516311973 392.94189620920264 0.7860067225267453
11.92143907126539 388.0679104355309 0.7817585062061594
11.926666626218806 387.77435521766046 0.7819318355107863
11.931894181172222 385.3460555743587 0.7795619160461399
11.937121736125638 384.8343668542879 0.780142135800665
11.942349291079054 384.17072484813735 0.7797210589103463
11.94757684603247 380.4266007599847 0.7752539195560383
11.952804400985887 377.98915812924326 0.7727128809040983
11.958031955939303 379.06729434542547 0.7736035396926504
11.963259510892719 378.29722605686175 0.7731471746894677
11.968487065846135 378.64899334892243 0.7747268028174403
11.973714620799552 378.67177662342675 0.7751652071360803
11.978942175752968 377.80794957121367 0.7745030451245805
11.984169730706384 379.4093279999313 0.7760342570907901
11.9893972856598 378.15278111105357 0.7751095281099455
11.994624840613216 377.66068494173845 0.7742727327002673
11.999852395566633 377.5455636703368 0.774186538744138
12.005079950520049 379.1052478533085 0.775401935736383
12.010307505473465 378.4219326478976 0.7744369849488966
12.015535060426881 377.06689002617657 0.7734395530198166
12.020762615380297 376.0440199079473 0.7723742914204963
12.025990170333714 375.1205000354141 0.7721162179851188
12.03121772528713 374.51705954740777 0.7721272656584516
12.036445280240546 376.631958888218 0.774882528013053
12.041672835193962 379.2321409739729 0.7788387596489493
12.046900390147378 378.5046676058303 0.7788481547006206
12.052127945100795 380.4141466158336 0.7806459921602941
12.05735550005421 382.24015630752393 0.7815054459669297
12.062583055007627 385.7343138027059 0.7850871419590353
12.067810609961043 390.78705461944145 0.7893369187681014
12.07303816491446 395.58064529750544 0.7935942362306568
12.078265719867876 398.4889663898628 0.7964691423143404
12.083493274821292 404.1015326135454 0.8017715479233095
12.088720829774708 415.78947536298597 0.8143903866359327
12.093948384728124 424.7834359728094 0.8230415552946637
12.09917593968154 436.7288696666513 0.8339132000376293
12.104403494634957 450.8960233779932 0.847457208436232
12.109631049588373 466.26223499183754 0.8604765915104051
12.114858604541789 486.71177905684954 0.8790222914171304
12.120086159495205 510.57304083039566 0.9002811789190482
12.125313714448621 533.439145200707 0.9197031613094352
12.130541269402038 557.2439773904016 0.940152269545906
12.135768824355454 575.5610109433944 0.9558353142064381
12.14099637930887 590.1737540380202 0.9676125828436406
12.146223934262286 603.3520922035594 0.9788790769163626
12.151451489215702 606.3545880328595 0.9815392521002394
12.156679044169119 601.965048947567 0.9779523565600727
12.161906599122535 592.2314108964453 0.9711145012866127
12.167134154075951 573.9346067020335 0.9558468423116235
12.172361709029367 555.9009321397776 0.9408183260483532
12.177589263982783 536.9762682948984 0.9253886419667413
12.1828168189362 514.8957900071416 0.9056313922180517
12.188044373889616 500.78682523172785 0.8936598098930417
12.193271928843032 487.0563188729551 0.8818376225510789
12.198499483796448 475.8566727121616 0.8712128586227451
12.203727038749864 467.07017665103376 0.8640508745334439
12.20895459370328 454.28430226346165 0.8522417515878996
12.214182148656697 442.5485554764208 0.8415115404429758
12.219409703610113 431.9937993368094 0.8326167885991149
12.22463725856353 423.8470301801456 0.8252419927608992
12.229864813516945 415.3635067686997 0.8181086205426716
12.235092368470362 413.28770249959234 0.8165543584004199
12.240319923423778 406.81858930330134 0.8101766019740603
12.245547478377194 402.35385644101854 0.8066931044787861
12.25077503333061 395.48120500527074 0.8000894143066218
12.256002588284026 388.5129796117413 0.7932918030036935
12.261230143237443 383.2350766470198 0.7877075092150718
12.266457698190859 378.7421218439328 0.7833300931016776
12.271685253144275 376.19247115407285 0.7813835092697593
12.276912808097691 370.7516881735348 0.7774981381011457
12.282140363051107 363.8709265530639 0.7715221373870916
12.287367918004524 361.59433444713056 0.7705824911689226
12.29259547295794 355.8411154523437 0.763578291746629
12.297823027911356 353.2027636011422 0.76047232948818
12.303050582864772 351.2220056048098 0.7590193039906373
12.308278137818188 352.00170736904147 0.7592790221154619
12.313505692771605 353.37173185725703 0.7650369327801418
12.31873324772502 355.63584397189175 0.7751657619909258
12.323960802678437 353.3333960221131 0.7764641988448502
12.329188357631853 353.69954879554285 0.7802578952929277
12.33441591258527 351.48130195749064 0.7809886763866833
12.339643467538686 351.979689979473 0.7849365551187945
12.344871022492102 348.82663658937753 0.7861224974876178
12.350098577445518 349.29649909131257 0.7892679220804546
12.355326132398934 352.29145429231585 0.7955281896043548
12.36055368735235 350.32700155432843 0.7947371302922575
12.365781242305767 351.2259900853864 0.7974114225516986
12.371008797259183 345.13123029858707 0.7920965389218269
12.376236352212599 343.905932764123 0.7920430506635127
12.381463907166015 340.8696013545977 0.7902835407341787
12.386691462119432 341.65470374788526 0.7944139895272372
12.391919017072848 340.445312620504 0.7955419065939757
12.397146572026264 339.1170496780062 0.796837704499713
12.40237412697968 341.0439064329161 0.8004489964583723
12.407601681933096 337.25215306319564 0.7968426580938263
12.412829236886513 339.09024285458713 0.7997554864819426
12.418056791839929 336.87163723574736 0.7985892686075494
12.423284346793345 333.23833101681845 0.7950126981189154
12.428511901746761 333.62900806683945 0.797244088977741
12.433739456700177 332.44519442767614 0.7971103236211513
12.438967011653594 334.3304318003386 0.8003694397166157
12.44419456660701 334.1993162689126 0.801539195379223
12.449422121560426 331.46211265982885 0.7976441286707151
12.454649676513842 330.5897264172209 0.797137889401371
12.459877231467258 330.17472247584135 0.7976511402701183
12.465104786420675 332.4552756068151 0.8016557316421143
12.47033234137409 332.19629905540626 0.8050397106108906
12.475559896327507 329.248376405188 0.8030327424396255
12.480787451280923 328.2304342392683 0.8031277054102601
12.48601500623434 323.8675085144715 0.7995655365583639
12.491242561187756 326.87055136959646 0.8031728511236006
12.496470116141172 328.15039851275293 0.8063140031037264
12.501697671094588 329.6967815548892 0.8095609898741596
12.506925226048004 330.67829341069313 0.8108206786152508
12.51215278100142 328.28657726954987 0.8107923991912477
12.517380335954837 324.08980752582255 0.8068630252625912
12.522607890908253 325.22569529778383 0.8101908081138607
12.527835445861669 321.46107740550354 0.8078035510648411
12.533063000815085 324.3713749232999 0.811689102457106
12.538290555768501 323.06497631115127 0.8108736259250146
12.543518110721918 323.04480301788186 0.8118708193743837
12.548745665675334 324.6541793357513 0.8152349242060609
12.55397322062875 319.0945249441321 0.8098073256210302
12.559200775582166 316.9534097888957 0.8091729028331411
12.564428330535582 313.34622021803136 0.7994233457071191
12.569655885488999 310.1866380010962 0.7869249518465695
12.574883440442415 310.72142012216386 0.7834082094801796
12.580110995395831 314.13662830946856 0.7826478100357057
12.585338550349247 316.3775855554494 0.7829376446308155
12.590566105302663 317.9801351514308 0.7850776979642314
12.59579366025608 317.05976604497107 0.7826730010432982
12.601021215209496 318.74948385244943 0.7836004029435528
12.606248770162912 320.44691435894555 0.7833211313610193
12.611476325116328 321.59235848977494 0.7817996985015349
12.616703880069744 322.93378037367376 0.7833990535413862
12.62193143502316 319.862670490768 0.779898050295061
12.627158989976577 322.97988787142356 0.7828581456070981
12.632386544929993 323.2570580363587 0.78170288367333
12.63761409988341 325.2352258378502 0.7826732617750044
12.642841654836825 325.13754127135184 0.7818407235099372
12.648069209790242 324.4798675802592 0.7810176482728981
12.653296764743658 326.7303703169242 0.7835027383122983
12.658524319697074 325.9390704281756 0.7819096599648198
12.66375187465049 329.66299205145435 0.7846649783046407
12.668979429603906 330.8247080905545 0.7849432264142578
12.674206984557323 335.89295989805686 0.7896230975855042
12.679434539510739 340.85212071980925 0.7941359821735565
12.684662094464155 347.4874009628371 0.8000269728407539
12.689889649417571 351.5142987567655 0.8036578862680441
12.695117204370987 356.41159723450033 0.8089895577047042
12.700344759324404 364.3601931182519 0.8177676699368598
12.70557231427782 370.21077107417864 0.8241579747602548
12.710799869231236 377.2311434529963 0.8303132378077817
12.716027424184652 385.9416367148437 0.8386537492474582
12.721254979138068 390.9198506926951 0.8442618635679789
12.726482534091485 397.67742811558566 0.8496096808456698
12.7317100890449 408.4595627513511 0.8600892003283562
12.736937643998317 418.8133381273781 0.8701544354400381
12.742165198951733 429.89954340334594 0.8802621679929059
12.74739275390515 443.96390780848066 0.8946778482793277
12.752620308858566 453.1244983119967 0.9034870034271082
12.757847863811982 462.85587299834236 0.9124670241996509
12.763075418765398 464.0697733667849 0.9146586324150302
12.768302973718814 458.8401461387378 0.9093384226031089
12.77353052867223 452.91263842842443 0.9025563237864858
12.778758083625647 441.29304394492675 0.8906425415788414
12.783985638579063 432.92546367049727 0.880819310387256
12.789213193532479 427.8225410804559 0.874710092427318
12.794440748485895 419.81747379338316 0.8663754234577561
12.799668303439312 416.0441786343263 0.861848365914681
12.804895858392728 409.4570124092785 0.8552856165084896
12.810123413346144 399.75481187267025 0.8448531494112399
12.81535096829956 391.6345566137063 0.836171471589849
12.820578523252976 389.1561117954587 0.8341157234104123
12.825806078206393 389.45813055239375 0.8354079275356302
12.831033633159809 394.56240670529235 0.8413678119833579
12.836261188113225 398.13034761376423 0.845117604798184
12.841488743066641 400.1845583007493 0.8464666503495346
12.846716298020057 402.92894826000247 0.8481085103527303
12.851943852973474 408.5682067425751 0.8537729890918621
12.85717140792689 412.2237957001134 0.8571383398311718
12.862398962880306 418.6292102325577 0.8631761370251217
12.867626517833722 417.3524768212849 0.8616870808705858
12.872854072787138 421.2768388170261 0.8652903944925809
12.878081627740555 428.4576536681722 0.8718622882009723
12.88330918269397 429.88678821200944 0.8734066844854501
12.888536737647387 432.57025898090103 0.875192687211477
12.893764292600803 425.55080886542083 0.8678188078808807
12.89899184755422 421.06014886250813 0.8634303826800239
12.904219402507636 414.9548338437045 0.8566566518235703
12.909446957461052 405.32349049554074 0.8472998347844308
12.914674512414468 391.8389058171209 0.8329529724448816
12.919902067367884 376.6332779735891 0.8170596232299652
12.9251296223213 365.4464776696559 0.8051281617186491
12.930357177274717 359.53724752302475 0.798590805114977
12.935584732228133 351.79513638270384 0.7897731929249528
12.940812287181549 345.75399039079724 0.783029310302688
12.946039842134965 340.4204586061108 0.7764905805386046
12.951267397088381 336.6530889689876 0.7727068325401397
12.956494952041798 334.15230875908026 0.7698384281038706
12.961722506995214 333.4278259775017 0.7685975158992787
12.96695006194863 331.2341700057432 0.7673068672530853
12.972177616902046 329.14864266529355 0.7645814156265444
12.977405171855462 329.0824728739344 0.7643210958799331
12.982632726808879 327.7880118942698 0.7625982786780745
12.987860281762295 327.74752058143275 0.7617805344278151
12.993087836715711 328.74961297267936 0.7626866528723755
12.998315391669127 327.4622309354198 0.7607991860937933
13.003542946622543 325.47115255222076 0.7592638114776383
13.00877050157596 326.1948652657869 0.7594470154603957
13.013998056529376 329.2490462202402 0.7636781612919681
13.019225611482792 331.8091883305099 0.7661809691929451
13.024453166436208 332.7974639867967 0.7677776535516132
13.029680721389624 329.88932816459663 0.7656393319682545
13.03490827634304 329.97218882650805 0.7669265883826225
13.040135831296457 333.0752711259453 0.771662987863216
13.045363386249873 334.52202364156597 0.7734829767887232
13.05059094120329 337.3234003144773 0.7755936713590235
13.055818496156705 336.76707751339137 0.7742808621845858
13.061046051110122 339.4370314807025 0.77615330251271
13.066273606063538 345.73772470930635 0.7823404543795599
13.071501161016954 349.9504827874489 0.7862541605102022
13.07672871597037 355.0404625404117 0.792319395635066
13.081956270923786 362.92504137280025 0.8010190561520121
13.087183825877203 363.9601443029598 0.8014719836665327
13.092411380830619 366.55161599639877 0.8036500222983586
13.097638935784035 367.9344502978502 0.8051493939342427
13.102866490737451 367.9580372021152 0.806347382154739
13.108094045690867 364.53730603914033 0.8024481134290743
13.113321600644284 363.8606240836873 0.80208671458543
13.1185491555977 360.0199763698137 0.7971414541093993
13.123776710551116 359.5527357533333 0.796785326200509
13.129004265504532 356.3898253749701 0.7938637214576973
13.134231820457948 356.85473300816994 0.7941337682959555
13.139459375411365 362.2596805303104 0.7993143109099533
13.14468693036478 364.86313346569784 0.8017927239419093
13.149914485318197 366.30707255702487 0.8032841827838096
13.155142040271613 368.1547229901793 0.8057457726353827
13.16036959522503 369.94159311747853 0.8072637915877803
13.165597150178446 372.11903370879674 0.8102166299331376
13.170824705131862 372.52137916539357 0.8108213727496645
13.176052260085278 372.7658770126917 0.8107813233529175
13.181279815038694 372.7179626139916 0.8107673379356518
13.18650736999211 374.6742683941572 0.8124611448138076
13.191734924945527 372.91482199799736 0.8118021631479495
13.196962479898943 373.6355147207761 0.8132994160459701
13.202190034852359 374.7403831202898 0.8151733042567284
13.207417589805775 375.5126768795688 0.8157596756302464
13.212645144759191 372.96931710907535 0.8117824544595412
13.217872699712608 369.353798481756 0.8076491339766275
13.223100254666024 363.21339591367996 0.8004664992804539
13.22832780961944 358.26864236645616 0.7952659540967112
13.233555364572856 355.8557397355365 0.792554742868385
13.238782919526273 352.6514018160228 0.7886616659142195
13.244010474479689 347.7101998954931 0.7829944216287107
13.249238029433105 344.3371263888365 0.7796329246615407
13.254465584386521 345.6791935157189 0.7825570139199074
13.259693139339937 347.153868674717 0.7854430696800861
13.264920694293354 345.43798514522734 0.7841596357569152
13.27014824924677 339.547688322044 0.7769695967711457
13.275375804200186 333.6007625540222 0.7690511016732833
13.280603359153602 330.5170455423899 0.7657378867259632
13.285830914107018 329.5464582322375 0.7656404719859283
13.291058469060435 327.89600956249024 0.7654835384599565
13.29628602401385 325.9305331960598 0.7633991328103055
13.301513578967267 322.76996629151864 0.7587297709582227
13.306741133920683 319.5405819055324 0.7543969944936074
13.3119686888741 315.26904898492455 0.7500232880546042
13.317196243827516 310.8119261155866 0.7459573868809392
13.322423798780932 311.99139591215675 0.7485435618035141
13.327651353734348 314.7465295766302 0.7521332435385749
13.332878908687764 313.8077458348018 0.7505349726743425
13.33810646364118 313.1757385928774 0.7496338306748247
13.343334018594597 312.3503381270918 0.7499529844882153
13.348561573548013 311.63387763074064 0.7498112272266341
13.353789128501429 310.4946414170461 0.7486460533965276
13.359016683454845 308.48873026126176 0.7454199481601927
13.364244238408261 307.92343621610746 0.743915788994075
13.369471793361678 309.19973452432953 0.7461382887697325
13.374699348315094 312.6289196450049 0.750334801809712
13.37992690326851 312.2828155016555 0.7502205887236951
13.385154458221926 316.1066258741317 0.7551014842311803
13.390382013175342 319.118011577998 0.7567864189037774
13.395609568128759 316.3549819677922 0.7529594622322937
13.400837123082175 317.8448308105175 0.7540863330123235
13.406064678035591 316.3107330850716 0.7532265972507145
13.411292232989007 316.7747324844347 0.7550382073174796
13.416519787942423 317.9846774852448 0.757097767267086
13.42174734289584 318.8445366008985 0.7578678090524943
13.426974897849256 324.23903944037926 0.763290496027913
13.432202452802672 329.89738040780446 0.7692645571800636
13.437430007756088 329.9519475778112 0.7690561696474865
13.442657562709504 328.92334913642253 0.7664571170750036
13.44788511766292 328.1444045149516 0.7661194374216348
13.453112672616337 326.9708048894201 0.764297835187466
13.458340227569753 328.99884892722844 0.7647326410821976
13.46356778252317 324.24396576672336 0.7586775155645089
13.468795337476585 324.13626687830924 0.7594866794617915
13.474022892430002 325.7282890836256 0.7622869213661417
13.479250447383418 328.397341250623 0.7666752620486521
13.484478002336834 331.5826989451114 0.7708751957922955
13.48970555729025 331.7794835864278 0.770383107341013
13.494933112243666 330.37527285496355 0.7690293754422551
13.500160667197083 329.8804613479031 0.7679715784646554
13.505388222150499 329.11103543103735 0.766114312952444
13.510615777103915 328.9509038199473 0.7655756307997954
13.515843332057331 328.9167137675364 0.7648406999015857
13.521070887010747 329.32961424538604 0.7653341209804928
13.526298441964164 327.8371875796116 0.7648178659211783
13.53152599691758 326.3515208280094 0.7630397252157888
13.536753551870996 323.1377848615369 0.7604621882438871
13.541981106824412 317.9026170596048 0.7557250029036274
13.547208661777828 315.40022901599957 0.7523232325985223
13.552436216731245 314.69072051770956 0.7511855892207688
13.55766377168466 312.2693404128945 0.7479725112169058
13.562891326638077 305.7654811855769 0.7395464072578533
13.568118881591493 301.8955467651717 0.7364488093370155
13.57334643654491 301.9031980019451 0.7382389360693947
13.578573991498326 299.58092835027793 0.7367748098647766
13.583801546451742 299.7215977984489 0.7388191507387084
13.589029101405158 296.3371028587814 0.7350278790133564
13.594256656358574 293.0773283611976 0.7296812113808172
13.59948421131199 289.7820682414125 0.7257393664685441
13.604711766265407 286.84494973850343 0.7207552403971015
13.609939321218823 283.46942278798855 0.7173214306078479
13.615166876172239 282.5447565844469 0.716481404192041
13.620394431125655 281.66703568721755 0.7142942009454981
13.625621986079071 282.05126651208167 0.7149421284392442
13.630849541032488 281.82953333597044 0.7155715691389744
13.636077095985904 282.29737065069435 0.7161013274622784
13.64130465093932 283.8248670561237 0.7198312052584243
13.646532205892736 283.3751525120742 0.7175986603194277
13.651759760846153 283.6836423923006 0.7169507495816067
13.656987315799569 281.6425575179433 0.7133456962587825
13.662214870752985 282.08276296314307 0.7137491472192647
13.667442425706401 280.94872800118964 0.7128640356695869
13.672669980659817 281.9784626821352 0.7155585590748363
13.677897535613234 281.03428009216725 0.714628941562649
13.68312509056665 279.7411701312595 0.7117756006799111
13.688352645520066 280.71665207105826 0.7129479405246668
13.693580200473482 282.00740317449953 0.7149546226508878
13.698807755426898 284.2687657423981 0.7186512458240841
13.704035310380315 285.37588610326765 0.7204898616621259
13.70926286533373 285.59427075511985 0.7214351873536379
13.714490420287147 285.48016434773615 0.7212682869333968
13.719717975240563 282.9491471352581 0.7174483375086527
13.72494553019398 285.4442147513448 0.7217456496390061
13.730173085147396 284.5651111223461 0.7205928200802738
13.735400640100812 288.03607033245333 0.7249315414402604
13.740628195054228 287.53892588955455 0.7236573694803055
13.745855750007644 289.2656950098805 0.7248135835758921
13.75108330496106 286.5044555887574 0.7211633895890999
13.756310859914477 281.8038133346582 0.7141643295888876
13.761538414867893 278.4527044567289 0.710720409677925
13.766765969821309 276.60212319905827 0.7081475292609754
13.771993524774725 278.0069578474723 0.7117836394767811
13.777221079728141 277.68079459358603 0.712844382419311
13.782448634681558 276.46966263970097 0.7110649123769043
13.787676189634974 274.4879605437098 0.7096061838241882
13.79290374458839 271.9915550942157 0.7051216816394893
13.798131299541806 270.43221868234264 0.7034292854766017
13.803358854495222 268.86359267740215 0.7020422919086213
13.808586409448639 269.06256368205374 0.7028873617547966
13.813813964402055 270.48972169132634 0.7046800138661925
13.819041519355471 269.63581747130763 0.7036100990259373
13.824269074308887 269.93472747802497 0.7034881439656152
13.829496629262303 270.96042219802854 0.7054893764215255
13.83472418421572 272.83367119061376 0.708497465093962
13.839951739169136 276.8445764611751 0.711630356404935
13.845179294122552 277.5452734724727 0.712611118461916
13.850406849075968 280.3588064694719 0.7159631919529958
13.855634404029384 282.9878306003883 0.7187692030249349
13.8608619589828 283.12851245687835 0.7185203594787019
13.866089513936217 285.3849158048886 0.7197418603239748
13.871317068889633 289.6073854985754 0.7240572549698229
13.87654462384305 291.8707074069024 0.7280390951537251
13.881772178796465 292.19943812805707 0.7282674834644504
13.886999733749882 293.850517988408 0.7305418469273463
13.892227288703298 293.2860007962641 0.7293541388419533
13.897454843656714 295.273316247774 0.7308673759684771
13.90268239861013 298.8066883441012 0.7349007173875078
13.907909953563546 300.9756647356096 0.7368070647505611
13.913137508516963 302.6780153757014 0.7387807009252915
13.918365063470379 302.58492317900567 0.7393683232542786
13.923592618423795 298.7310828481342 0.7345906072222265
13.928820173377211 298.3307077416959 0.7340850014241995
13.934047728330627 297.77389704775743 0.7337012010221617
13.939275283284044 296.1377175444473 0.7307082121951611
13.94450283823746 298.7981611997844 0.7348678128723283
13.949730393190876 298.39496153664714 0.7352105271141415
13.954957948144292 297.33506287895887 0.7329081733016598
13.960185503097708 297.45577822464907 0.7338917725351136
13.965413058051125 295.58095805530843 0.7308564230119211
13.97064061300454 294.69244248682315 0.7301129879966438
13.975868167957957 292.1358709720224 0.7279277325467101
13.981095722911373 286.85120388508693 0.7208539580645
13.98632327786479 283.31490915519885 0.717349273543324
13.991550832818206 281.33196356229524 0.7157417692460758
13.996778387771622 279.67083601284855 0.7151714824352945
14.002005942725038 279.65243502274797 0.7165978731875277
14.007233497678454 279.0685704300823 0.716882503141645
14.01246105263187 278.36582183472416 0.7144543165437613
14.017688607585287 277.23319086328826 0.7125305646106829
14.022916162538703 277.646577422078 0.712138945050168
14.028143717492119 279.7456844704856 0.7145185320686768
14.033371272445535 279.1789915331746 0.7120916016111467
14.038598827398951 282.70456642341304 0.7162709687811362
14.043826382352368 284.74828997078384 0.7187924840476025
14.049053937305784 288.0097558249329 0.7249671395445589
14.0542814922592 285.6491030931421 0.7231170902942352
14.059509047212616 284.84324884458465 0.7216468607907361
14.064736602166032 287.0269822458576 0.7241817349770019
14.069964157119449 290.2525953565668 0.7262938221090756
14.075191712072865 293.6434203128095 0.7295812815682708
14.080419267026281 294.19953387511714 0.7305975258460715
14.085646821979697 295.8792552725114 0.7312506648505002
14.090874376933114 299.3184596350843 0.7359122668465938
14.09610193188653 301.01455438240816 0.7372813572864093
14.101329486839946 303.5797167603455 0.7399687048915145
14.106557041793362 306.88277574508584 0.7447354901544766
14.111784596746778 308.3838970822506 0.746391303936836
14.117012151700195 306.8447601516945 0.7454887687071801
14.12223970665361 303.50374530818726 0.7416120126897296
14.127467261607027 298.829388263542 0.7358624527239656
14.132694816560443 298.50434330351624 0.7352287019958302
14.13792237151386 297.9116267707688 0.7350098792379558
14.143149926467276 295.98874452709026 0.7333941633329936
14.148377481420692 293.8070386783223 0.7311336731078871
14.153605036374108 291.12764461851003 0.7292579773436482
14.158832591327524 291.50468691136814 0.7284937121787388
14.16406014628094 291.69711793242465 0.7275234860483325
14.169287701234357 291.7506736902011 0.726394176346331
14.174515256187773 291.4826475188566 0.7246946243560689
14.179742811141189 290.8326225688214 0.7254546200482511
14.184970366094605 290.19541505795246 0.725124658496032
14.190197921048021 289.45618823296934 0.7261318037567224
14.195425476001438 291.5060439423983 0.7295180563087332
14.200653030954854 291.4909353459009 0.7281192295724761
14.20588058590827 291.8931350053792 0.7278007603760308
14.211108140861686 293.93033364983035 0.7291879577297031
14.216335695815102 294.87394820717776 0.7289801353692749
14.221563250768519 295.09714991972595 0.7285849731503417
14.226790805721935 298.48984440690606 0.7325073389769559
14.232018360675351 299.62449145052545 0.7327411536720698
14.237245915628767 300.77300347886 0.7347664495293644
14.242473470582183 299.6296912111459 0.7328404448138471
14.2477010255356 296.92983141053423 0.7296972773215348
14.252928580489016 297.4421190595745 0.730498702281048
14.258156135442432 296.7976970258164 0.7296654799118851
14.263383690395848 300.29780503773 0.7335984295025222
14.268611245349264 304.1827866709345 0.7370949339803661
14.27383880030268 304.886858931781 0.7372148765204778
14.279066355256097 307.46716979559875 0.7402975725529874
14.284293910209513 308.4537813565671 0.7406774122647226
14.28952146516293 310.481162017893 0.7430643468459998
14.294749020116345 313.12579515702225 0.7465749871474663
14.299976575069762 315.7812228238452 0.7495066532025937
14.305204130023178 317.9740809917824 0.750850727339288
14.310431684976594 316.0556375902188 0.7481260263828701
14.31565923993001 318.6544402543892 0.7504689946961371
14.320886794883426 320.69675509692416 0.7533291117704999
14.326114349836843 322.5590373752149 0.7560430188832398
14.331341904790259 325.79792466085706 0.75875683353028
14.336569459743675 327.22062194768984 0.7604009165646219
14.341797014697091 326.6829199248162 0.7599261680460466
14.347024569650507 325.1864080538483 0.7581324806350179
14.352252124603924 326.36268212659525 0.7593298516322229
14.35747967955734 326.8640786740582 0.7601504844077392
14.362707234510756 329.04287458546133 0.7632548393434018
14.367934789464172 330.25853272274975 0.7656851027531733
14.373162344417588 332.94301754307577 0.7686343260386678
14.378389899371005 331.6956715631423 0.7663703641124683
14.38361745432442 332.1331473502077 0.7658381753563579
14.388845009277837 330.78911694248427 0.763973852807799
14.394072564231253 326.25837313538693 0.7601110050415272
14.39930011918467 327.7342399685693 0.7620716417901215
14.404527674138086 331.01266257215644 0.7662728136855962
14.409755229091502 335.587677946244 0.7709450166425016
14.414982784044918 341.993413214082 0.777483924468783
14.420210338998334 346.70371452106605 0.7823416275751092
14.42543789395175 349.71135480665794 0.7858484551826626
14.430665448905167 352.2029992343065 0.7886104713069583
14.435893003858583 353.83950680008843 0.7903126663184034
14.441120558811999 354.8796546276919 0.7915885038503647
14.446348113765415 354.61840307184326 0.7907156178085873
14.451575668718831 351.7642021199322 0.7885972500479445
14.456803223672248 351.6234275570784 0.7884638115241825
14.462030778625664 356.1073078518704 0.792998381300745
14.46725833357908 359.9339378189358 0.7980622099948788
14.472485888532496 366.39834388938425 0.8041302683347503
14.477713443485912 370.49959230602605 0.808406965918946
14.482940998439329 373.5947361732819 0.8108991559284697
14.488168553392745 377.77316003124434 0.8139770274746754
14.493396108346161 382.7146386972058 0.8194011391428752
14.498623663299577 391.59895823994833 0.8288574481941167
14.503851218252994 397.4270341833868 0.8349432011705124
14.50907877320641 405.25222292602257 0.8436502493337903
14.514306328159826 405.48131613583524 0.8435886457596757
14.519533883113242 408.3913411754016 0.8466343443558759
14.524761438066658 403.0290086647909 0.8409928692522906
14.529988993020075 390.26231119604665 0.828642126559928
14.53521654797349 373.62997288917506 0.811381811758858
14.540444102926907 358.5578521725978 0.7955286927138984
14.545671657880323 348.8199605251316 0.7849473629610181
14.55089921283374 338.6312367606616 0.7734182217168071
14.556126767787156 327.8411206540886 0.7613093887615986
14.561354322740572 321.6647333088692 0.7548331343337885
14.566581877693988 315.10625330293016 0.7486033836544213
14.571809432647404 313.9361110473853 0.7461304585610321
14.57703698760082 314.3387917233312 0.7464794870776069
14.582264542554237 312.68976043983645 0.7433871698189696
14.587492097507653 311.41233861802124 0.7423460625131345
14.592719652461069 309.6827911369153 0.7401035527710589
14.597947207414485 311.44531525620704 0.7429350036290274
14.603174762367901 314.5883328534402 0.7453463129545473
14.608402317321318 320.65023873754717 0.7527071626430918
14.613629872274734 322.16635795756457 0.7527005825257803
14.61885742722815 327.1605346551044 0.7582415142481013
14.624084982181566 330.31018621270533 0.76216827400625
14.629312537134982 333.8449992921034 0.7660817852352642
14.634540092088399 342.02008310008125 0.7756146886558862
14.639767647041815 348.07506451190625 0.7824365774425572
14.644995201995231 348.3522722055742 0.7823906255529206
14.650222756948647 348.7557504358402 0.7828620841626828
14.655450311902063 349.06317475837966 0.7827822537383714
14.66067786685548 347.7278436558636 0.7809845197707154
14.665905421808896 350.0013299495378 0.7841614495422593
14.671132976762312 347.4825971369497 0.7810806295438771
14.676360531715728 346.6534399560975 0.7795120411252804
14.681588086669144 345.59718092620324 0.7780587623427022
14.68681564162256 345.10393648507693 0.7782307600230136
14.692043196575977 343.43513043025536 0.7756512642586896
14.697270751529393 343.3460033764914 0.7745287764436262
14.70249830648281 345.23448263688545 0.775984366961053
14.707725861436225 351.36549788718685 0.7817509321966359
14.712953416389642 355.00365383057533 0.7857554990933867
14.718180971343058 354.81851504478067 0.7863091922531169
14.723408526296474 354.1426194029697 0.7858469026221611
14.72863608124989 357.53790114313557 0.7898139026248086
14.733863636203306 360.1481510445154 0.7921406844106748
14.739091191156723 365.1863245445089 0.7977538405935598
14.744318746110139 361.4641692921661 0.7930155105324317
14.749546301063555 361.40805850488147 0.792969283672256
14.754773856016971 358.196429744077 0.7892758467781447
14.760001410970387 356.6078724569415 0.7880368143714624
14.765228965923804 358.38443001896997 0.790120144006545
14.77045652087722 355.2525433441474 0.7871042797539569
14.775684075830636 353.9429437886834 0.7862296796383829
14.780911630784052 349.8275594547892 0.7822699735642827
14.786139185737468 349.7754317929726 0.7824749504779492
14.791366740690885 350.6307379011658 0.7836413598951829
14.7965942956443 348.9829310850022 0.7803952069077686
14.801821850597717 349.3275317602826 0.7806341602651782
14.807049405551133 347.744106461004 0.7779201255106418
14.81227696050455 349.94645887936866 0.7803096429403213
14.817504515457966 353.6471551224378 0.7849649677114178
14.822732070411382 359.9345358740214 0.791605913954466
14.827959625364798 363.3698637181533 0.7964573582646257
14.833187180318214 365.4194480598796 0.7986492926717207
14.83841473527163 367.5460729823089 0.800977467997237
14.843642290225047 364.3209394962923 0.7974129668998592
14.848869845178463 367.0440577786261 0.7996142686105968
14.854097400131879 367.3271143026207 0.7995460577308384
14.859324955085295 367.33483060601895 0.7996819482692921
14.864552510038711 367.26953202180846 0.7993462863087603
14.869780064992128 366.5967513059408 0.7986333871333002
14.875007619945544 368.24661783445544 0.8004083323364254
14.88023517489896 370.51684133989744 0.8023485872657349
14.885462729852376 371.4052977717584 0.8035672056610829
14.890690284805792 371.4695565835225 0.8041813106435887
14.895917839759209 371.0605241580788 0.8037078406868706
14.901145394712625 372.86754539813097 0.8063880937296675
14.906372949666041 373.412054967467 0.8068775677331894
14.911600504619457 370.88558111024776 0.8039265961247033
14.916828059572873 372.26939885799936 0.8054760505496829
14.92205561452629 365.8903129552821 0.7983731518913829
14.927283169479706 362.8020139640643 0.7948345512991946
14.932510724433122 359.35416410801326 0.7908188800494437
14.937738279386538 357.6066193940576 0.789496152240907
14.942965834339955 352.1584164909894 0.7837345559310255
14.94819338929337 346.13684374148454 0.7773830175845695
14.953420944246787 340.14523860930706 0.7708164739953216
14.958648499200203 335.14137133297504 0.7653493374824337
14.96387605415362 330.67720819900813 0.7602546437973527
14.969103609107036 326.9128453597777 0.7562064206672588
14.974331164060452 322.9035820956545 0.7517613973766905
14.979558719013868 322.96945815903655 0.7518534421708921
14.984786273967284 320.09740008076415 0.7488727883037484
14.9900138289207 319.30131862283633 0.7483093217108745
14.995241383874117 321.13050718127016 0.7501988332944614
15.000468938827533 320.00492976657125 0.7486849638736037
15.005696493780949 319.9106878120975 0.7489213034926449
15.010924048734365 319.10100057402434 0.7482157158757268
15.016151603687781 320.237392315977 0.7495045206861771
15.021379158641198 321.6582695138862 0.7513067403485194
15.026606713594614 321.27645247534036 0.750784248746991
15.03183426854803 323.00306525468216 0.7525808860342473
15.037061823501446 323.4954429681928 0.7528597565907108
15.042289378454862 325.9761688391563 0.7554050213880865
15.047516933408279 325.6069589586204 0.7555766509821352
15.052744488361695 324.1223083222391 0.7542190294386496
15.057972043315111 323.00439505392507 0.7534191785811138
15.063199598268527 322.2570828361029 0.7526179862412719
15.068427153221943 323.032465986241 0.7529737878370276
15.07365470817536 325.48789931205494 0.7555304367815947
15.078882263128776 327.5347333552496 0.7575970018749388
15.084109818082192 325.6016832194655 0.7559966709051237
15.089337373035608 325.63756419451676 0.756730188211846
15.094564927989024 326.4013530711475 0.757419044975059
15.09979248294244 326.6506798583259 0.7576787653189556
15.105020037895857 326.30046673757454 0.7566088508638618
15.110247592849273 322.5194737065775 0.7519310297332366
15.11547514780269 319.60577517589155 0.7489938559479532
15.120702702756105 319.1729904000923 0.7494771762936404
15.125930257709522 316.3901399082823 0.7460165758551989
15.131157812662938 311.95626935015986 0.7409039865536164
15.136385367616354 308.13662451916076 0.7368280380886727
15.14161292256977 305.0764674030053 0.7333734071442479
15.146840477523186 303.39064350161004 0.7338972802515404
15.152068032476603 302.421060554109 0.7337614312508562
15.157295587430019 299.3194303732535 0.7304855402988703
15.162523142383435 299.1097155919801 0.7279220857862014
15.167750697336851 295.15428092989634 0.7218521864425362
15.172978252290267 292.3074354499737 0.7185438209692533
15.178205807243684 286.4970522791678 0.7130315040151538
15.1834333621971 282.02027386783215 0.7082305795488821
15.188660917150516 279.4168087178936 0.7058450581968502
15.193888472103932 278.27110183392 0.7042531198214435
15.199116027057348 275.37222812320204 0.7003398675852162
15.204343582010765 277.2677886832602 0.7027725979995808
15.20957113696418 276.99835199908426 0.7017675263586816
15.214798691917597 279.75939897248355 0.7052793908800151
15.220026246871013 278.9158459449558 0.7043209746693379
15.22525380182443 275.21124961377274 0.6987637257555096
15.230481356777846 273.76741633781114 0.6975477704770168
15.235708911731262 271.85800361958576 0.6973026753007555
15.240936466684678 271.9965650276174 0.6973203494276458
15.246164021638094 270.5579392387506 0.6951801778193626
15.25139157659151 272.34593270061214 0.696844357053849
15.256619131544927 274.39933941470565 0.6996125232270858
15.261846686498343 274.30295707918987 0.7010685939152667
15.267074241451759 271.067013968913 0.6980029761804775
15.272301796405175 270.31847272750156 0.6972242307305806
15.277529351358591 269.9413032256302 0.6972204587951147
15.282756906312008 272.28335072233483 0.6993328478658843
15.287984461265424 271.7493536036503 0.697418902537704
15.29321201621884 271.29288568955263 0.6960621375082184
15.298439571172256 272.12589976429786 0.6972019191763632
15.303667126125672 272.4934928080301 0.6967893233787511
15.308894681079089 275.42902952402716 0.7002889372375544
15.314122236032505 278.698977164973 0.7029077529996861
15.319349790985921 283.01747160663007 0.7092180421502883
15.324577345939337 286.2963614626571 0.7136415281437563
15.329804900892753 286.9711584793954 0.7147155801645272
15.33503245584617 286.66016336179797 0.7133990135373842
15.340260010799586 283.18120317509033 0.7081463311885767
15.345487565753002 281.8263765590126 0.7059833355448749
15.350715120706418 283.1213841385266 0.7082423275478029
15.355942675659835 286.6814986510696 0.7125751410029595
15.36117023061325 289.5069115749722 0.7164751269597852
15.366397785566667 290.5829716370437 0.718731609773358
15.371625340520083 292.1280446152072 0.7201974186344731
15.3768528954735 292.2991163334016 0.7205546876642235
15.382080450426916 294.2281633944838 0.7215480608267155
15.387308005380332 295.62255525683247 0.7220262655062469
15.392535560333748 297.0433847565981 0.7243379567839422
15.397763115287164 296.44855678252014 0.7327642101248331
15.40299067024058 295.7978860989609 0.7397806687786761
15.408218225193997 293.41278206008406 0.7420598463884184
15.413445780147413 294.3062185616382 0.7472294976300126
15.418673335100829 297.1394639563833 0.7553804145475215
15.423900890054245 300.09757786435586 0.7623558574537599
15.429128445007661 300.765243552547 0.767065470881666
15.434355999961078 297.86537785921576 0.7659514682407316
15.439583554914494 294.08948495898665 0.7635487332062654
15.44481110986791 291.3616547089173 0.7620021623815989
15.450038664821326 290.4313971033043 0.7623504559652443
15.455266219774742 291.73211480395764 0.7657022275221658
15.460493774728159 290.1342678683372 0.7666776554790461
15.465721329681575 291.43258297745285 0.7709093863943974
15.470948884634991 291.80023886813876 0.7741792048924112
15.476176439588407 291.14291510947095 0.7740183755891665
15.481403994541823 291.77352107168514 0.7748614880877666
15.48663154949524 291.66836662060103 0.7757494694967636
15.491859104448656 296.2555751526897 0.7834804340801743
15.497086659402072 299.186803206859 0.7900973343634949
15.502314214355488 303.2278011106751 0.7993270924745866
15.507541769308904 303.9262908541149 0.8031698108237766
15.51276932426232 302.3905840834207 0.8044015919404434
15.517996879215737 301.9509251140337 0.8056664162319127
15.523224434169153 300.2879434264662 0.8037230414431958
15.52845198912257 303.28461292984787 0.8086122424179429
15.533679544075985 304.4493705410581 0.8107994518157984
15.538907099029402 305.3503925947884 0.8134688755408598
15.544134653982818 307.93529062669205 0.8190377030120317
15.549362208936234 308.9522191557993 0.8217686316101259
15.55458976388965 309.38652108896787 0.824235323890626
15.559817318843066 308.8030604604534 0.8239768456190865
15.565044873796483 308.364772949913 0.825183548484685
15.570272428749899 309.53224383946184 0.8280117299477382
15.575499983703315 312.00765059143913 0.8327966553038028
15.580727538656731 313.41583920307465 0.8358847702663367
15.585955093610147 311.5748923810015 0.8347489766221389
15.591182648563564 310.3644994374486 0.8339736852595293
15.59641020351698 309.92492804123424 0.8358113140306576
15.601637758470396 310.47853385727194 0.838136829307778
15.606865313423812 311.28085901609916 0.8414622545201752
15.612092868377228 310.20414509242335 0.8409047151952749
15.617320423330645 308.15525333710667 0.8383487152356056
15.62254797828406 303.90791072987577 0.8341959829401934
15.627775533237477 302.21860791381715 0.8346250445261204
15.633003088190893 299.5000395233686 0.8337969618308503
15.63823064314431 298.94617134794066 0.831440998243397
15.643458198097726 293.4253397048159 0.8095831663456475
15.648685753051142 291.7554210230504 0.8004987718756095
15.653913308004558 291.59309209753246 0.7959065405551652
15.659140862957974 291.0523191352018 0.7932175332424299
15.66436841791139 291.53353843534865 0.792490075945921
15.669595972864807 290.9046943228489 0.7900441369642683
15.674823527818223 288.56118410150947 0.7839702586451769
15.680051082771639 285.20231297248637 0.7763830687870014
15.685278637725055 286.3922294390868 0.7762482988459827
15.690506192678471 286.3330769368791 0.7744401866942492
15.695733747631888 285.34649248983806 0.7717383172569686
15.700961302585304 283.06895170846946 0.7678895640437711
15.70618885753872 282.4175517443791 0.7663172987535817
15.711416412492136 282.48777833300954 0.7661751006904809
15.716643967445552 287.90941075438576 0.7720700421008696
15.721871522398969 287.04240857010996 0.7695695646166694
15.727099077352385 289.7524214732743 0.772251782063476
15.732326632305801 288.73641080124816 0.7688090232399826
15.737554187259217 286.26963102403755 0.7665044494009343
15.742781742212633 284.19675752291374 0.7626757683576644
15.74800929716605 286.4172860567064 0.7652073671003956
15.753236852119466 288.86462972262245 0.7673462071546622
15.758464407072882 290.498830151188 0.7668753508537076
15.763691962026298 288.15947104878427 0.7627478257973767
15.768919516979715 287.6690118069779 0.760200175812695
15.77414707193313 287.94519649726146 0.7604578833289986
15.779374626886547 288.9263525864563 0.7613821071896008
15.784602181839963 290.651625797991 0.7622990542911142
15.78982973679338 291.70215770419236 0.7640508459051824
15.795057291746796 289.5994009473845 0.7600921279509694
15.800284846700212 292.87650284706945 0.7645315858179663
15.805512401653628 293.9465155303625 0.766439823975591
15.810739956607044 296.2142844100484 0.7677650480143129
15.81596751156046 295.8184740537917 0.7665842206448207
15.821195066513877 296.54256006935793 0.7670026874976202
15.826422621467293 294.5623047364626 0.7636488971663747
15.831650176420709 293.86320205217044 0.7634214121038628
15.836877731374125 292.8160677014329 0.761165426106956
15.842105286327541 293.26559373946725 0.7612072724622839
15.847332841280958 295.1920171234906 0.7637123727825664
15.852560396234374 293.9508679973044 0.7626426279074909
15.85778795118779 295.58089446899913 0.7652157728439699
15.863015506141206 296.1559668853011 0.7657822510846909
15.868243061094622 295.21056004279757 0.7632508944763053
15.873470616048039 294.92510822189325 0.7620240863848177
15.878698171001455 292.4120839689367 0.7566209838537203
15.883925725954871 293.41137416380184 0.7576516964504862
15.889153280908287 295.1549109815669 0.7586253302820024
15.894380835861703 296.9377383288851 0.7603382942259314
15.89960839081512 296.2432302796468 0.7584263800582037
15.904835945768536 296.7899318516169 0.7594400541677779
15.910063500721952 296.4704109358328 0.7598056405283226
15.915291055675368 295.11948974549887 0.7580071069038429
15.920518610628784 295.16794445638106 0.7584805380864659
15.9257461655822 292.060843009109 0.7530344902825894
15.930973720535617 291.59362675993367 0.7525094408371038
15.936201275489033 289.09247607449174 0.7492189603425152
15.94142883044245 289.3382433945089 0.7481923156534781
15.946656385395865 289.704036194687 0.7479398965562154
15.951883940349282 290.1348105339372 0.7483217232907431
15.957111495302698 292.1300357123467 0.7503938138898454
15.962339050256114 293.49468124314967 0.752335633358865
15.96756660520953 296.66807625249436 0.7560087297605524
15.972794160162946 298.7808097656312 0.7594766022278905
15.978021715116363 298.1654919546756 0.7591730461428461
15.983249270069779 298.9472989111822 0.7599242806407613
15.988476825023195 294.90836349325195 0.754551968964456
15.993704379976611 291.20403562988093 0.7505856076928928
15.998931934930027 290.1927755523442 0.7491421143880139
16.004159489883442 289.62658490417203 0.7490759388094619
16.009387044836856 292.2518707371995 0.752662493098757
16.01461459979027 291.9112628662051 0.7526184156298102
16.019842154743685 293.64750522966216 0.7551715119118173
16.0250697096971 293.2136060649648 0.7531659901677298
16.030297264650514 294.91409426611983 0.7547124939191445
16.03552481960393 298.27891166744837 0.7586207147516226
16.040752374557343 300.65466873982297 0.7609223460292927
16.045979929510757 303.1565744852751 0.7635183214239891
16.05120748446417 303.969934452201 0.7639528048723863
16.056435039417586 306.0251577991861 0.7669390845031531
16.061662594371 308.55237168727297 0.7694162067395973
16.066890149324415 315.4345935199342 0.777393486801557
16.07211770427783 319.31131165340076 0.7814961613155645
16.077345259231244 322.1032941189548 0.7846543315726235
16.08257281418466 324.49164421926116 0.7877598732372609
16.087800369138073 325.65876729197 0.7896115805878383
16.093027924091487 328.9485932153195 0.792754011227632
16.0982554790449 330.1885443915057 0.7939735323065996
16.103483033998316 332.9589404411081 0.7978824196447172
16.10871058895173 336.7333132658795 0.8015949233761825
16.113938143905145 338.6764433404622 0.8036465659558247
16.11916569885856 338.0481739544512 0.8023968014012829
16.124393253811974 337.5822004821118 0.8019146980932341
16.129620808765388 337.39225209991423 0.8018309325452555
16.134848363718802 340.74756729560977 0.806210686374923
16.140075918672217 339.66276657631 0.805631704240281
16.14530347362563 336.58820888031806 0.8018569491655462
16.150531028579046 335.5133282136382 0.8004056441331077
16.15575858353246 335.00313498503857 0.7990453290538151
16.160986138485875 336.43764592938675 0.8003618528816312
16.16621369343929 334.9170779395286 0.7979496791846755
16.171441248392703 332.67888035855844 0.796206956091145
16.176668803346118 328.30668759631243 0.7903615990031393
16.181896358299532 324.42652366080637 0.7856785374518037
16.187123913252947 321.28814038260293 0.7814202445865013
16.19235146820636 315.56833594030434 0.7745526403139629
16.197579023159776 309.61943403495815 0.7673864759838135
16.20280657811319 303.7630827644491 0.7610178044431598
16.208034133066604 297.0667096617835 0.752887824800013
16.21326168802002 293.4855497051601 0.7492271479232169
16.218489242973433 289.25644662555976 0.7443535607366832
16.223716797926848 287.1005600092045 0.7422228132412577
16.228944352880262 284.1836717696112 0.7388103752149765
16.234171907833677 282.9979939100301 0.7368885622071004
16.23939946278709 281.2015869020588 0.7339587260171387
16.244627017740505 278.9647610199828 0.7316650608183624
16.24985457269392 278.6997264299592 0.7338254309392392
16.255082127647334 275.0221946142695 0.7292678917105784
16.26030968260075 268.45306314846533 0.7201993391871673
16.265537237554163 265.4408571279073 0.7151052313544094
16.270764792507578 262.2929024679618 0.7101548870798002
16.275992347460992 261.90255006454703 0.7107123742025818
16.281219902414406 257.83194552329314 0.7058628557691434
16.28644745736782 256.8506463789121 0.7051471823213431
16.291675012321235 255.8412813034239 0.7035431253095717
16.29690256727465 260.7803761700331 0.7092229719858885
16.302130122228064 262.8699751329404 0.7115204843354325
16.30735767718148 263.3022301467697 0.7116649139707529
16.312585232134893 261.69687817227793 0.7081572431902297
16.317812787088307 261.4047744312591 0.708005352170538
16.323040342041722 260.96383865765495 0.7080079489909687
16.328267896995136 259.6341123392259 0.7056346632302896
16.33349545194855 260.62802245246496 0.7064696355583894
16.338723006901965 259.3491186727185 0.704708870733037
16.34395056185538 264.45719675785097 0.7104048587641301
16.349178116808794 265.64047230868147 0.7110654387940255
16.35440567176221 268.6375400507621 0.7143858500247707
16.359633226715623 273.55920709461475 0.7202652203638046
16.364860781669037 280.11829142264304 0.7290867727663753
16.37008833662245 285.4999600662816 0.7355051856972976
16.375315891575866 290.4722329251833 0.7414886431075914
16.38054344652928 291.06035222924487 0.7405957775699328
16.385771001482695 296.5370796816293 0.7464629731035775
16.39099855643611 301.08377481019534 0.7519312898547662
16.396226111389524 302.5560950710307 0.754055756348321
16.401453666342938 301.7182514707984 0.7523598123335369
16.406681221296353 300.81016238469005 0.7504024403885542
16.411908776249767 299.0518341409438 0.7468522510906858
16.41713633120318 297.77943886418717 0.7461466119934537
16.422363886156596 295.762060661476 0.7434795722949586
16.42759144111001 295.92191416537264 0.743377548955358
16.432818996063425 293.31127370543294 0.740032370217387
16.43804655101684 291.2492517989996 0.7369814303154144
16.443274105970254 288.0854915124672 0.7336665401523653
16.448501660923668 286.3897679425535 0.7317294486544011
16.453729215877082 283.7967665747858 0.7279299903875227
16.458956770830497 284.55284853354203 0.7294631464740238
16.46418432578391 284.2105687833481 0.7289438943500623
16.469411880737326 284.43188304317744 0.7288323923929164
16.47463943569074 283.0960204328936 0.7278211085964826
16.479866990644155 281.6763477743134 0.7258679553944624
16.48509454559757 283.8803126160436 0.7287913211071364
16.490322100550983 284.56168587026195 0.7307549521463106
16.495549655504398 286.8793432948756 0.7320663263851742
16.500777210457812 285.90446952964487 0.7294381834337609
16.506004765411227 289.5077582868443 0.7332913526209398
16.51123232036464 289.6926422858619 0.7332097347104573
16.516459875318056 291.0903994216578 0.7362685205421122
16.52168743027147 286.76740102744725 0.7311202348600483
16.526914985224884 284.96313218036823 0.7293794784976648
16.5321425401783 280.12547119771 0.7238552714487649
16.537370095131713 274.6583158794841 0.7168202900494305
16.542597650085128 271.41447720464055 0.7125460907335801
16.547825205038542 269.9510519338458 0.7123166913541715
16.553052759991957 269.06682715423165 0.7107440246703279
16.55828031494537 266.0002047452029 0.70871505530894
16.563507869898785 261.6380537035833 0.7019735558674398
16.5687354248522 257.6396846371611 0.6958772805871816
16.573962979805614 255.30846438752602 0.6915559096676377
16.57919053475903 253.81433793697764 0.6891894170374855
16.584418089712443 252.56082196681172 0.6875381342533373
16.589645644665858 252.67273039364483 0.688289860489751
16.594873199619272 254.37493176316968 0.6907882424137074
16.600100754572686 254.03455694141343 0.691457672385605
16.6053283095261 252.3238256382279 0.6886986164381301
16.610555864479515 249.44121375391342 0.6844820857348476
16.61578341943293 248.33946214231275 0.6814205191141977
16.621010974386344 249.43836665863552 0.6816733540772878
16.62623852933976 252.42743933878455 0.686214245218018
16.631466084293173 255.06964970450227 0.6897226903255317
16.636693639246587 256.2078790379156 0.692053802846849
16.641921194200002 255.90369503128247 0.692287707002087
16.647148749153416 255.90822299936582 0.6923248901095104
16.65237630410683 253.35441378771444 0.6872560392113183
16.657603859060245 253.75562139299558 0.687407101795677
16.66283141401366 253.12268625113109 0.6861422793451544
16.668058968967074 252.6008174908151 0.6863567735007085
16.67328652392049 252.23633712768594 0.6859780571970179
16.678514078873903 253.4227149216322 0.6875074813152465
16.683741633827317 257.26238831818097 0.6928900375744395
16.68896918878073 257.6844715416491 0.6936070783587529
16.694196743734146 253.3169638786316 0.6882234063243217
16.69942429868756 249.37620033957543 0.6828994227390569
16.704651853640975 249.25767111634644 0.6836489619616927
16.70987940859439 251.30509592878917 0.6865745585744906
16.715106963547804 251.60669573220946 0.6877696094911603
16.720334518501218 249.29190638152042 0.6840649110376241
16.725562073454633 247.78241886897987 0.6807225804216237
16.730789628408047 248.02182347261126 0.6792788334913528
16.73601718336146 248.4255320391137 0.6788864174745515
16.741244738314876 248.85534204740688 0.679514563824471
16.74647229326829 244.73479500446274 0.6750335003914633
16.751699848221705 242.75838190406094 0.6726079553453639
16.75692740317512 237.3283955324693 0.6659852901657922
16.762154958128534 236.2180775792987 0.6640801554433114
16.767382513081948 235.66970237570925 0.6632760911009451
16.772610068035362 235.14669640148358 0.6618378476604977
16.777837622988777 236.69352670777278 0.6632750685793918
16.78306517794219 236.46247291938658 0.6636189662072172
16.788292732895606 235.95942190084517 0.6627394761544033
16.79352028784902 234.2892470683596 0.660969450955512
16.798747842802435 231.90093431652852 0.6581478379295432
16.80397539775585 231.5012264963463 0.6585990268005033
16.809202952709263 233.08770340485242 0.6616602047131257
16.814430507662678 234.05723444218177 0.6638011462515973
16.819658062616092 234.2983428060427 0.6637119392115605
16.824885617569507 231.43763561556014 0.6589115071887098
16.83011317252292 228.86414379024362 0.6560726572915682
16.835340727476336 230.02784386269988 0.6579570586100657
16.84056828242975 228.94417428728892 0.6578213591703284
16.845795837383164 229.8243583388491 0.6598013318408165
16.85102339233658 227.2197835661587 0.6564178707738743
16.856250947289993 227.1594412176862 0.6561738471348117
16.861478502243408 225.00170838896784 0.6531756505655782
16.866706057196822 222.18525992176885 0.6491304102799781
16.871933612150237 223.41183267924532 0.6507920597156326
16.87716116710365 225.71932873143092 0.6537706875198203
16.882388722057065 225.88621737771913 0.6538651853139343
16.88761627701048 225.4825707096483 0.6534050027193272
16.892843831963894 224.2864987979717 0.6510770192699098
16.89807138691731 223.0469833099872 0.6493873364943007
16.903298941870723 223.06881475768157 0.6498587615864482
16.908526496824138 224.77464561653142 0.6528947688219128
16.913754051777552 225.96025336424663 0.6535205752957237
16.918981606730966 227.68240116112733 0.6565628397647488
16.92420916168438 226.02835690063912 0.6527254955126164
16.929436716637795 223.3922800656503 0.6489328258639229
16.93466427159121 219.9922480380478 0.6422777946670256
16.939891826544624 216.79036192775476 0.637762715651233
16.94511938149804 215.47382245456706 0.6364976716656474
16.950346936451453 217.11408175061234 0.638724270521234
16.955574491404867 217.29328038933977 0.6402811518906678
16.960802046358282 220.34928101119112 0.6454944002491927
16.966029601311696 219.3497856074313 0.6430156642559794
16.97125715626511 219.90097663907338 0.6430676061632169
16.976484711218525 221.427350719123 0.6444627901741593
16.98171226617194 220.05262513899947 0.6434252011637722
16.986939821125354 218.81906336448202 0.6421523333231173
16.99216737607877 213.79358815643306 0.6348010069768777
16.997394931032183 216.06687660413485 0.6372145941398883
17.002622485985597 218.4194695941833 0.639987950111636
17.00785004093901 222.38414641228528 0.6442942239130088
17.013077595892426 224.55907329484535 0.6475259311876168
17.01830515084584 223.50178048555708 0.6445297311968096
17.023532705799255 222.1958436450329 0.6435071125931563
17.02876026075267 220.03150246364277 0.6399255967113027
17.033987815706084 221.13444913931932 0.6418813231919055
17.039215370659498 223.48204576427474 0.6453933384746787
17.044442925612913 225.34441913176065 0.647491265306604
17.049670480566327 225.03773109619647 0.6469338655745315
17.05489803551974 222.76829901119976 0.6434907427484833
17.060125590473156 223.1846154783057 0.6444481089756828
17.06535314542657 223.1752690820839 0.6453677021786868
17.070580700379985 223.28659333641662 0.6463903517865627
17.0758082553334 222.97839635424208 0.6447961743962173
17.081035810286814 224.01638813314213 0.6464152991661917
17.086263365240228 225.40488009431098 0.6476294327483023
17.091490920193642 225.1250358595599 0.6487058963023339
17.096718475147057 221.45679763999394 0.6438686360238732
17.10194603010047 219.91382679675795 0.6405923905966275
17.107173585053886 219.3504392017913 0.6397292539356644
17.1124011400073 221.12117418624462 0.6426803254812249
17.117628694960715 222.90419353192786 0.6444606519762696
17.12285624991413 225.36958908023098 0.6481156093049676
17.128083804867543 228.48598823698507 0.6504586080444696
17.133311359820958 230.13929265195642 0.6525743530833616
17.138538914774372 230.34775672800885 0.65236558138969
17.143766469727787 232.75828345205912 0.6562069571266379
17.1489940246812 233.3207835577225 0.6561362398373578
17.154221579634616 231.47064887846406 0.6536763917393381
17.15944913458803 230.57716583128067 0.6524210752378242
17.164676689541444 230.97537564263428 0.6524276517006861
17.16990424449486 235.73123905329572 0.6590031839452668
17.175131799448273 239.19768476332354 0.6630892259247659
17.180359354401688 239.07680213697518 0.6623380173799639
17.185586909355102 239.79626813525994 0.6632502549727286
17.190814464308517 240.84983770898714 0.6643256862564518
17.19604201926193 242.84327368567884 0.6677816628854369
17.201269574215345 243.23930455803557 0.6666953375644089
17.20649712916876 243.08511493309052 0.6674859368916537
17.211724684122174 243.32519401811766 0.6689534292948512
17.21695223907559 245.26997420285048 0.6721407968718489
17.222179794029003 248.6603984889348 0.6767733324908024
17.227407348982418 249.12420170020317 0.6762002429983902
17.232634903935832 250.8236791675722 0.6783611226887433
17.237862458889246 249.42417369660424 0.6751455417564994
17.24309001384266 247.32993221671765 0.673533143280914
17.248317568796075 245.76282065183713 0.6712884616322203
17.25354512374949 245.36998739872897 0.670177076075673
17.258772678702904 247.15474918981417 0.671866888572542
17.26400023365632 244.71350694766076 0.6677700985275431
17.269227788609733 242.26669564215274 0.6649750896743923
17.274455343563147 238.61180445420933 0.6604034029073091
17.279682898516562 238.3099774913674 0.6620911546822579
17.284910453469976 238.93595023902407 0.6637299173662802
17.29013800842339 241.77348430700374 0.6681613048311875
17.295365563376805 244.46928872549606 0.6710516949636306
17.30059311833022 245.09554278406043 0.6714239181832728
17.305820673283634 243.45924874030086 0.6692006957824173
17.31104822823705 244.1015463076236 0.6696282920212522
17.316275783190463 243.35279481325958 0.6679594895222805
17.321503338143877 243.7493527778475 0.6683856049463657
17.32673089309729 243.33454276426676 0.6682514380738301
17.331958448050706 241.56247017242544 0.6664343058093392
17.33718600300412 241.65780441489633 0.6670421001036914
17.342413557957535 239.70220667241284 0.6651422900668161
17.34764111291095 239.71895992688 0.664559511227844
17.352868667864364 239.6708414462587 0.6643180069640845
17.358096222817778 240.3671312701473 0.6643251199189486
17.363323777771193 241.69909478018613 0.6660062511381512
17.368551332724607 239.64971303530922 0.6634263352596309
17.37377888767802 237.15632468984978 0.661439693400999
17.379006442631436 236.64030865040144 0.6614179887555454
17.38423399758485 235.318917288299 0.6602111084139567
17.389461552538265 234.8395451610005 0.6595559244680078
17.39468910749168 236.78169258950442 0.6618983594876766
17.399916662445094 237.81465525629804 0.6612441624709096
17.405144217398508 240.3917730637305 0.6641280563442873
17.410371772351922 238.21275877767826 0.6604810056751534
17.415599327305337 237.46570339286527 0.6597320471295206
17.42082688225875 237.17047106697535 0.6593771064943118
17.426054437212166 235.643334763862 0.6568553848182993
17.43128199216558 234.6099567435338 0.6558297717016521
17.436509547118995 232.60680591591336 0.6540329965039685
17.44173710207241 237.19105210589356 0.6601556005234018
17.446964657025823 239.19721642084625 0.6631879187003429
17.452192211979238 240.01965289113588 0.6646820958430897
17.457419766932652 236.2727943798552 0.6588566508227133
17.462647321886067 235.9104748130196 0.657351934710207
17.46787487683948 240.83433032353904 0.6648531043330035
17.473102431792896 241.6031641351796 0.6668054231877633
17.47832998674631 243.12083844546703 0.6701028367953819
17.483557541699724 237.8541426315051 0.6626802685708355
17.48878509665314 234.93467011886523 0.6567006548705362
17.494012651606553 235.81729038605496 0.6575093525549793
17.499240206559968 237.71124231185556 0.6597468471801139
17.504467761513382 241.29864636072233 0.665261020862895
17.509695316466797 243.14323526832663 0.6671367996788456
17.51492287142021 243.25218845308703 0.6677258871032453
17.520150426373625 242.9968595011516 0.6687324349559598
17.52537798132704 246.0113175183518 0.672342687870533
17.530605536280454 245.5380296254152 0.6702821842284276
17.53583309123387 243.76190245175252 0.6665655625846862
17.541060646187283 241.82739076788428 0.6626642046687308
17.546288201140698 242.52357071680862 0.6651862672009146
17.551515756094112 243.8143793411294 0.6674586927118076
17.556743311047526 245.62523213375286 0.669902453603341
17.56197086600094 244.90118056212305 0.6686868676455033
17.567198420954355 248.74100334371818 0.6743776484464862
17.57242597590777 247.84066555272867 0.6725148532089923
17.577653530861184 245.72070692353674 0.6696661903097825
17.5828810858146 241.87638479080468 0.6649266023894143
17.588108640768013 241.03046245925495 0.6634512160898507
17.593336195721427 241.51133915720274 0.6646559577598452
17.598563750674842 244.90851508192029 0.6692957671906437
17.603791305628256 244.26376306873263 0.6684333244352536
17.60901886058167 246.76371130262498 0.6715805951936021
17.614246415535085 247.28708296193258 0.6714785241188931
17.6194739704885 247.91424104905857 0.6718479528584116
17.624701525441914 247.43997930237003 0.6709579033800434
17.62992908039533 250.2442480546392 0.6747553979884163
17.635156635348743 252.57465903980307 0.6789731841684196
17.640384190302157 253.47676706662878 0.6793840487274206
17.64561174525557 252.42754308615372 0.6778004535790264
17.650839300208986 250.32069387049577 0.6741717805240233
17.6560668551624 251.21033366845222 0.6746009699550402
17.661294410115815 253.85039650347855 0.6787245185140812
17.66652196506923 257.45000597277107 0.6832562952026745
17.671749520022644 259.93712618161084 0.6874706426736662
17.676977074976058 263.68433000980735 0.6919864361050406
17.682204629929473 266.05596474260204 0.6944267455708938
17.687432184882887 272.5513487996904 0.7020551073632165
17.6926597398363 276.7584915917531 0.7059797839980538
17.697887294789716 281.602265424141 0.7118103155739536
17.70311484974313 283.3103429524089 0.7134160389618793
17.708342404696545 283.84170871863796 0.7135181663365003
17.71356995964996 287.00205542699695 0.7167236772784518
17.718797514603374 291.1124400207317 0.7212778778249211
17.724025069556788 298.47967891819894 0.7300275977529741
17.729252624510202 301.59953583556296 0.733778155939498
17.734480179463617 305.69745459580406 0.7383559344904627
17.73970773441703 309.16354262655375 0.7427181284248804
17.744935289370446 309.77220684490584 0.7446363271187735
17.75016284432386 312.53119694166713 0.7482568984339966
17.755390399277275 316.4269063418563 0.7526786856019716
17.76061795423069 319.0018311417709 0.754591330311967
17.765845509184103 321.1498185287819 0.7565722343576538
17.771073064137518 322.23906816305055 0.7585436939193377
17.776300619090932 323.2890468768932 0.7606607545607754
17.781528174044347 322.69154371408206 0.7602698013830216
17.78675572899776 320.59744519861437 0.7574005091137114
17.791983283951176 320.4832047446699 0.7564022575168025
17.79721083890459 316.65208353011644 0.7515750576119298
17.802438393858004 313.7150795894108 0.7488547044020198
17.80766594881142 312.07545664117885 0.7469680665165935
17.812893503764833 308.8946478334762 0.7432158925929933
17.818121058718248 309.77455884943487 0.7445570900720543
17.823348613671662 306.2729864609374 0.7399539631187839
17.828576168625077 304.9605992819898 0.7393810927467319
17.83380372357849 301.49961623339743 0.7351455893456185
17.839031278531905 299.887028960442 0.7339875012671022
17.84425883348532 297.4798443839392 0.7314493090789828
17.849486388438734 295.87067794977713 0.7285460970285633
17.85471394339215 295.51422329963395 0.7277106681050672
17.859941498345563 295.1028562673729 0.7261869632392646
17.865169053298978 295.4699135110836 0.7261056993220867
17.870396608252392 298.79889119049153 0.7317309060735817
17.875624163205806 300.3924052181439 0.7332065832047532
17.88085171815922 305.0185452140141 0.7390036134332553
17.886079273112635 307.69568440604485 0.7420252164503014
17.89130682806605 314.0370960601371 0.7484226861698868
17.896534383019464 319.2120657563622 0.7548278692553159
17.90176193797288 325.0342519964253 0.7609154517657083
17.906989492926293 330.93598570675044 0.7668635659549862
17.912217047879707 336.1413969646438 0.7737146133575968
17.917444602833122 339.65670508641085 0.7774012190315602
17.922672157786536 342.89502427857786 0.78132284456973
17.92789971273995 342.3707863603187 0.7803563844094702
17.933127267693365 345.1039870076446 0.7827354754396111
17.93835482264678 342.1677520076317 0.7802615131184802
17.943582377600194 337.4049948646813 0.7749533960091954
17.94880993255361 331.90056618165136 0.7688583460183239
17.954037487507023 329.3430139974728 0.7664963186948198
17.959265042460437 325.1222121894791 0.7615074547121113
17.96449259741385 317.5477821631122 0.7537189847346731
17.969720152367266 310.14268943387066 0.7449293952298817
17.97494770732068 302.72441780861493 0.7354085225007536
17.980175262274095 300.3667419900094 0.7330293704920308
17.98540281722751 295.6675910726266 0.7271679074654618
17.990630372180924 291.7117299455543 0.7233722671394098
17.995857927134338 288.7935717537051 0.7211096944234486
18.001085482087753 289.1126593246598 0.7208021773514297
18.006313037041167 285.03747560671167 0.7163415237113699
18.01154059199458 280.03740252651215 0.708883431312703
18.016768146947996 273.4343296062172 0.7000522406276479
18.02199570190141 271.00277313130556 0.6974332700897047
18.027223256854825 270.3783074187751 0.696698821950384
18.03245081180824 268.7840567324314 0.6951085635662833
18.037678366761654 267.39668242283193 0.6928671681830845
18.042905921715068 268.044718596496 0.6932545640290015
18.048133476668482 269.08029243567086 0.695481326318174
18.053361031621897 273.8900999143118 0.7009329267992712
18.05858858657531 276.93591713785014 0.7049068174875114
18.063816141528726 277.5928698381902 0.706478094907951
18.06904369648214 274.68238338244663 0.7022360763379306
18.074271251435555 275.55720425792884 0.7024583863217454
18.07949880638897 275.5313977545116 0.7025345033314878
18.084726361342383 278.29905197993713 0.705600512664208
18.089953916295798 280.4294553251569 0.7094635969290516
18.095181471249212 279.84540749880534 0.7083616483531038
18.100409026202627 280.5827406076188 0.7092558330091148
18.10563658115604 281.4249705784842 0.7102531684967934
18.110864136109456 284.3833364259552 0.7134063070099835
18.11609169106287 288.4047929992804 0.7179112766870354
18.121319246016284 293.3274103338582 0.7234116590233635
18.1265468009697 296.1706603738102 0.7260288159295112
18.131774355923113 301.73948735115044 0.7336033553384853
18.137001910876528 309.4093489683714 0.7426673487543491
18.142229465829942 320.52075201671164 0.7560728687360407
18.147457020783357 332.84917255807505 0.7701522128517939
18.15268457573677 341.66512804748777 0.7793980406682245
18.157912130690185 352.6854094412845 0.7912493632672689
18.1631396856436 360.8253129667687 0.8000192112420111
18.168367240597014 375.51482902488067 0.8156185823225447
18.17359479555043 386.7671792170709 0.8282751565893758
18.178822350503843 393.6921897496138 0.8351784586373772
18.184049905457258 395.28201378611357 0.8368367301533031
18.189277460410672 394.13583457323506 0.8355001548613092
18.194505015364086 396.40772785969614 0.8377370348412444
18.1997325703175 392.03008620820253 0.8332796872446309
18.204960125270915 389.9951858668838 0.831087341005942
18.21018768022433 383.73056946976556 0.8238689094940854
18.215415235177744 380.71815909699103 0.8207863657441744
18.22064279013116 381.45499390657085 0.8213803213097125
18.225870345084573 382.4943297162184 0.8228840058727616
18.231097900037987 378.8682242539326 0.8191417026531363
18.236325454991402 381.34102454487726 0.8221258936327442
18.241553009944816 382.7772475795618 0.8241765929816871
18.24678056489823 385.92875321568164 0.8273124965764089
18.252008119851645 386.2883419467594 0.8271751699602792
18.25723567480506 384.2831745356636 0.8243109893145899
18.262463229758474 380.4425931966813 0.8202576247605081
18.26769078471189 372.75329151719245 0.8119670683176312
18.272918339665303 364.4560852515906 0.8031139019483942
18.278145894618717 353.62936771349115 0.7911834728843294
18.28337344957213 342.643734087466 0.7789044938048787
18.288601004525546 335.5070708042013 0.7708894329261818
18.29382855947896 329.1130920182217 0.7640913111436147
18.299056114432375 327.1512903959619 0.7622653640678801
18.30428366938579 321.3153107649247 0.756101947363083
18.309511224339204 315.0335362483801 0.7488409756597261
18.314738779292618 308.339255087803 0.7410477364914575
18.319966334246033 302.80993971085326 0.7350258131677991
18.325193889199447 299.3218999417589 0.731523548747168
18.33042144415286 294.34774848966595 0.7260567331572434
18.335648999106276 291.832123046712 0.7232002839960643
18.34087655405969 287.5825520051562 0.7183828126893244
18.346104109013105 284.0052558050876 0.7138528534153765
18.35133166396652 284.56920728524227 0.7144691305485789
18.356559218919934 284.97739836552086 0.714572241667712
18.361786773873348 287.66102073167036 0.7179113887315496
18.367014328826762 288.231295585853 0.7183851325982951
18.372241883780177 287.5885366324681 0.7177907244305038
18.37746943873359 290.74516124318893 0.721322005168273
18.382696993687006 294.0439227525801 0.724660116964894
18.38792454864042 303.24856266006276 0.7376689925562788
18.393152103593835 312.8756566733981 0.76047185193786
18.39837965854725 323.4351775058497 0.7799990434225638
18.403607213500663 333.50500886639776 0.7975353228347616
18.408834768454078 342.55991821023207 0.8128694383408408
18.414062323407492 351.3356446912602 0.8275526296328976
18.419289878360907 354.1163308855646 0.8342138429973004
18.42451743331432 354.2984324949988 0.8375147894546672
18.429744988267736 353.29843616193295 0.8402940906369629
18.43497254322115 351.4421822470808 0.8407380613700323
18.440200098174564 347.6189384538348 0.8391915189397905
18.44542765312798 344.4409186654532 0.83868153164318
18.450655208081393 339.19952129569 0.83523710171516
18.455882763034808 332.6825667708317 0.831364507582417
18.461110317988222 329.07324190821913 0.8298065221618011
18.466337872941637 324.2852731563945 0.826676428116047
18.47156542789505 322.89711740711033 0.8277966717555861
18.476792982848465 316.5921833004479 0.8217798196182904
18.48202053780188 314.05286712170096 0.8211971486481656
18.487248092755294 313.6438348538603 0.823074700254354
18.49247564770871 316.21541629524165 0.8288884719307479
18.497703202662123 315.0715370289169 0.8305019953967916
18.502930757615538 314.7507200474807 0.8316188250808724
18.508158312568952 308.2842959625334 0.8252323559756872
18.513385867522366 304.8471437394476 0.8230024216840892
18.51861342247578 303.9320310216552 0.8236111104503571
18.523840977429195 301.8135187426446 0.8234024277251389
18.52906853238261 304.38475986726996 0.830040008835089
18.534296087336024 301.6253664821011 0.8285738185838202
18.53952364228944 301.42096349344246 0.830412345905648
18.544751197242853 296.8837805659271 0.8249125041833321
18.549978752196267 296.9888238097794 0.8261282178559372
18.555206307149682 293.2666995116962 0.8226787812797394
18.560433862103096 294.351471039155 0.825707040909233
18.56566141705651 294.8788403054893 0.8293221231885297
18.570888972009925 297.6468651026867 0.8344559111603902
18.57611652696334 298.83433799804385 0.8384396039751204
18.581344081916754 300.2911732390246 0.8425113371304912
18.58657163687017 301.35489312403945 0.845486144519675
18.591799191823583 299.89892338154976 0.8449789961873992
18.597026746776997 301.23540834844397 0.8483608637370358
18.60225430173041 302.09630238229903 0.8509371207033797
18.607481856683826 304.6245752843548 0.8568270466929957
18.61270941163724 307.8216862899118 0.8631101612513931
18.617936966590655 308.399854628087 0.8653247093224627
18.62316452154407 311.00164282374794 0.8692509473235724
18.628392076497484 311.6711817893986 0.8529120027385756
18.633619631450898 315.9144096990804 0.8507608020673442
18.638847186404313 319.3577691386994 0.8489765636744678
18.644074741357727 322.7680625840024 0.8487434387307125
18.64930229631114 325.21329205088676 0.8483279094076764
18.654529851264556 330.0358699070724 0.8494537418480033
18.65975740621797 335.82573165391454 0.8540338178297531
18.664984961171385 339.93270627465523 0.8557899785297295
18.6702125161248 340.266350231198 0.852364875151044
18.675440071078214 344.10893624406805 0.8556243908690766
18.680667626031628 347.0612232503121 0.8560389439573883
18.685895180985042 347.4405012568084 0.8541110192962129
18.691122735938457 348.11662199605166 0.8528875694268744
18.69635029089187 346.71028284933607 0.8480359231395348
18.701577845845286 349.042933166796 0.8495406829099305
18.7068054007987 349.1053099084104 0.8476409819069223
18.712032955752115 348.494378948979 0.8451767442525309
18.71726051070553 348.9175031561265 0.8448710563637275
18.722488065658943 348.9107524243571 0.8433675833431301
18.727715620612358 349.94055778807535 0.8435954669984896
18.732943175565772 349.15991349899014 0.841934100659155
18.738170730519187 352.42929648134486 0.8444303785732133
18.7433982854726 354.8472319114413 0.846812084407976
18.748625840426016 353.67809224592526 0.843529035161191
18.75385339537943 352.38812180772146 0.8405854076692765
18.759080950332844 347.76106713397206 0.8340759999417954
18.76430850528626 349.9586725932399 0.8350252625924774
18.769536060239673 348.8653060556481 0.8327727045462255
18.774763615193088 350.39225425621567 0.8332737730613505
18.779991170146502 346.38488233110155 0.8270151789786688
18.785218725099917 342.36797834027976 0.8213231621823659
18.79044628005333 339.35552555106034 0.8169503513024624
18.795673835006745 336.6119121690899 0.8134590133016915
18.80090138996016 332.7084643181152 0.8082388511046602
18.806128944913574 327.5019273426869 0.8013050368241416
18.81135649986699 322.26404442208946 0.7939309927380988
18.816584054820403 319.8232282441123 0.7909372881341588
18.821811609773818 317.4203390973264 0.7872416146479463
18.827039164727232 316.8309465449696 0.7868203814307482
18.832266719680646 313.31549115995153 0.7820186582119537
18.83749427463406 309.28335690956175 0.7771992484938548
18.842721829587475 306.8343951450259 0.7738013427655118
18.84794938454089 302.9774173818723 0.7687213421961218
18.853176939494304 301.4097645433257 0.7664265890111804
18.85840449444772 301.3195339550921 0.7655885200910558
18.863632049401133 301.23122006477655 0.7637279908163437
18.868859604354547 299.8164915965036 0.7615203924821888
18.87408715930796 299.54817360584383 0.7609159895620183
18.879314714261376 296.81605790850307 0.7574976740522955
18.88454226921479 295.2354277371934 0.7563822745642581
18.889769824168205 296.9522856501976 0.7578492194272153
18.89499737912162 299.18207356560305 0.7613419486326071
18.900224934075034 300.97270754747564 0.7630386458642715
18.90545248902845 301.8107228955772 0.7634401535389976
18.910680043981863 300.963154923358 0.7623124501899267
18.915907598935277 300.40931794274024 0.7606016413654224
18.92113515388869 299.0977534058236 0.7589406216623826
18.926362708842106 298.689602423416 0.7572791949049141
18.93159026379552 298.78548568787846 0.7570191825192969
18.936817818748935 295.89704117310396 0.7528247746676665
18.94204537370235 293.33207369436127 0.7503126263473884
18.947272928655764 291.3272810715397 0.7468630579649924
18.952500483609178 290.8177491589848 0.7463600761950501
18.957728038562593 289.98724539784484 0.7450049990464139
18.962955593516007 290.0317114044955 0.7452037199773396
18.96818314846942 286.4347280410205 0.7401971143137306
18.973410703422836 285.0021128025441 0.7377867977684229
18.97863825837625 288.0266161950541 0.7417063350273586
18.983865813329665 287.7914480167781 0.7416204059476992
18.98909336828308 287.695891650896 0.7411828625239311
18.994320923236494 285.02571201925286 0.7367326276398779
18.999548478189908 284.31818002269154 0.7350567842669193
19.004776033143322 283.1835960217838 0.7347388103099786
19.010003588096737 287.1826353946651 0.7399427239143902
19.01523114305015 288.48353078071244 0.7418375568756324
19.020458698003566 287.0500481875974 0.7388523773041726
19.02568625295698 282.8854459365131 0.7323341346410673
19.030913807910395 280.1911489488624 0.7283434087298729
19.03614136286381 280.9035080669464 0.7285981388690441
19.041368917817223 281.31493228698696 0.7299902181486412
19.046596472770638 279.81107258211864 0.728181198166741
19.051824027724052 279.6365715930196 0.7279668091003277
19.057051582677467 280.2094689365559 0.7274506371553645
19.06227913763088 279.6264756608158 0.7266308753954418
19.067506692584296 278.54357745559696 0.7254850043454864
19.07273424753771 277.81754373509983 0.724560433960938
19.077961802491124 278.15476060549906 0.724961927454669
19.08318935744454 277.83985631385747 0.724965585234393
19.088416912397953 278.11988178549956 0.7243604570998192
19.093644467351368 278.94140022429883 0.7253668813251556
19.098872022304782 279.34949763783743 0.724809931269797
19.104099577258197 277.1115764748055 0.7223243314650586
19.10932713221161 275.19559121778195 0.7203167310378946
19.114554687165025 272.96052482831004 0.7176781495607142
19.11978224211844 269.6049940742779 0.7138977523333632
19.125009797071854 272.2044906846447 0.7166228565404156
19.13023735202527 272.4603329756406 0.715861571876763
19.135464906978683 274.6203867961515 0.7194603912518894
19.140692461932098 272.3646581288837 0.7169189640448315
19.145920016885512 270.75640489011096 0.7141093266123847
19.151147571838926 268.62414199535664 0.7110151932110541
19.15637512679234 271.13402966458403 0.7126877242521897
19.161602681745755 272.847575566472 0.7153881863279609
19.16683023669917 272.90694669417076 0.7169574578573737
19.172057791652584 273.4351886924453 0.7187017982967774
19.177285346606 272.2207229732772 0.7174605324967623
19.182512901559413 275.35153065669914 0.7188721095583758
19.187740456512827 276.97254308530034 0.7202477654331023
19.19296801146624 275.02891375402965 0.7175137223574449
19.198195566419656 272.3265642568251 0.714571957611954
19.20342312137307 269.7624916064657 0.7119539155147993
19.208650676326485 268.9013810935293 0.710404017064862
19.2138782312799 270.0203191096925 0.7116745577891586
19.219105786233314 268.7489617131335 0.7088525203294435
19.22433334118673 268.6693906237694 0.7075005513651992
19.229560896140143 270.8708164037733 0.7100241601618605
19.234788451093557 274.83580852071253 0.7150135747986168
19.24001600604697 276.2371227484892 0.7179644032953858
19.245243561000386 276.26820921528247 0.7185331749014595
19.2504711159538 274.30346629497853 0.7161874790250534
19.255698670907215 274.55645156763944 0.7160178531547421
19.26092622586063 273.8151123387101 0.7141682246265602
19.266153780814044 275.3299193837 0.7155111692361961
19.271381335767458 273.4592216941945 0.7137528501929681
19.276608890720873 274.62561250917025 0.7137797820208328
19.281836445674287 279.1794693595441 0.7186467200352381
19.2870640006277 283.51418407214334 0.7241544196291331
19.292291555581116 289.02034686228416 0.7312261823900008
19.29751911053453 288.14399038700606 0.7306422954604848
19.302746665487945 287.51603074206224 0.7294208270437147
19.30797422044136 289.4571854701399 0.7320462019022613
19.313201775394774 292.7345283084229 0.7356002910083451
19.318429330348188 294.9490410307702 0.7378385038719815
19.323656885301602 293.42999650974804 0.7361420409242909
19.328884440255017 295.9638118947667 0.7391428168523396
19.33411199520843 300.2136097318914 0.7436358553666289
19.339339550161846 304.50005262861686 0.7499414702839373
19.34456710511526 305.9843961812565 0.7509623636440611
19.349794660068675 306.9801384501058 0.7532539944407876
19.35502221502209 306.21279554458516 0.7520896668231674
19.360249769975503 308.3181077592602 0.7537714002518016
19.365477324928918 312.59406305836734 0.7584512074682281
19.370704879882332 316.446377040378 0.7612364721099394
19.375932434835747 321.38886694084 0.7668826789428124
19.38115998978916 319.8480501682147 0.7645586872917761
19.386387544742576 321.4178478421139 0.7662600801797369
19.39161509969599 322.60213993103054 0.768238060721966
19.396842654649404 326.18674223331595 0.7730084850467697
19.40207020960282 329.6920819676121 0.7772212093395454
19.407297764556233 329.6813049962048 0.776770388590084
19.412525319509648 329.0339310112067 0.775003543139477
19.417752874463062 329.8951728194986 0.7764583014607906
19.422980429416477 330.1579438203464 0.776920923397245
19.42820798436989 330.4855478464848 0.7771203114982215
19.433435539323305 327.92170578789336 0.7741542077747473
19.43866309427672 323.8160040454179 0.7691552224870923
19.443890649230134 320.84579312926155 0.7658740302741339
19.44911820418355 321.2755606109423 0.766375435163562
19.454345759136963 325.66363767478936 0.7705803876770434
19.459573314090377 328.9879824527217 0.7744887387446672
19.464800869043792 331.06010378490373 0.776574723312228
19.470028423997206 330.87033171679724 0.7759976396800393
19.47525597895062 331.6523789471519 0.77675522606558
19.480483533904035 329.22420210650625 0.7736635217819693
19.48571108885745 327.40787809048317 0.77234450837435
19.490938643810864 329.51646897184315 0.7750223698549742
19.49616619876428 328.39298053773337 0.7737174795351075
19.501393753717693 328.521326049053 0.7736139102572643
19.506621308671107 328.3320016698624 0.7733345607406297
19.51184886362452 332.0200478082427 0.7784148573391871
19.517076418577936 335.0346373283712 0.7819762565953565
19.52230397353135 334.0712608519013 0.780349134688744
19.527531528484765 333.23984637138653 0.7788189318273874
19.53275908343818 333.17956926842703 0.7784651894814801
19.537986638391594 336.8105772452556 0.7824278271676633
19.54321419334501 336.83891183562 0.7830586280421716
19.548441748298423 338.6649650762339 0.7849641411129004
19.553669303251837 341.6272951925839 0.7880187385775637
19.55889685820525 347.44025538966974 0.7945005049209317
19.564124413158666 350.6481822794944 0.797494451203238
19.56935196811208 350.9854287852918 0.7978706415025961
19.574579523065495 350.41544591856336 0.7968431102753682
19.57980707801891 349.92692541824823 0.7965818757043729
19.585034632972324 352.11933955974416 0.7998173331828111
19.590262187925738 355.32290868398496 0.8029713303921336
19.595489742879153 359.5461796381786 0.807346400171324
19.600717297832567 362.46976875141473 0.810317711348941
19.60594485278598 365.7872825910715 0.8141286599747544
19.611172407739396 367.53943354748327 0.8167478479764326
19.61639996269281 370.4572273861222 0.8195912373344846
19.621627517646225 372.97909333790494 0.8224935729860355
19.62685507259964 373.1042595503372 0.8228850477208457
19.632082627553054 374.12334107056057 0.8241036581962862
19.637310182506468 373.94274391715163 0.8232829622665936
19.642537737459882 378.54220059431134 0.8275552843240228
19.647765292413297 382.3025058962526 0.8312788662145195
19.65299284736671 388.5010542519519 0.8379691388448106
19.658220402320126 388.93064864828483 0.8382778002328773
19.66344795727354 392.92440282861463 0.8420103233120948
19.668675512226955 393.26190379636716 0.8424823520045045
19.67390306718037 391.2402969031378 0.8399968167027119
19.679130622133783 390.5757348180703 0.8394209945897296
19.684358177087198 392.8411590894594 0.8416397174252346
19.689585732040612 398.2469105790113 0.8472477402423322
19.694813286994027 399.90508462916245 0.849091050089799
19.70004084194744 396.1628833812617 0.8450665972736588
19.705268396900856 392.8691543334394 0.8412996324516613
19.71049595185427 391.81388588364763 0.8409250491256851
19.715723506807684 390.7370301495789 0.8396391785141559
19.7209510617611 387.900830329571 0.837018521308981
19.726178616714513 383.7945674741138 0.8319642991000624
19.731406171667928 380.2715511789865 0.8276626239074094
19.736633726621342 374.6347754939636 0.8216582816275636
19.741861281574757 367.84661567351344 0.8137545004331088
19.74708883652817 364.1888251442584 0.8100367732742444
19.752316391481585 366.2955651098594 0.8129741127340295
19.757543946435 365.94646252893006 0.8123395348817318
19.762771501388414 362.5888532099881 0.8086905409668735
19.76799905634183 356.91591218628247 0.8022581226668947
19.773226611295243 355.92580561259325 0.8009464045013105
19.778454166248657 355.462489912403 0.8007240958527511
19.783681721202072 352.7006380545371 0.7970563811797795
19.788909276155486 349.950323302422 0.7941167129660779
19.7941368311089 348.4316351439455 0.7925063540079842
19.799364386062315 346.9761311256937 0.7910142111942358
19.80459194101573 341.942449307779 0.7857097304207239
19.809819495969144 338.64733142609145 0.7815398467603953
19.81504705092256 335.7072742229363 0.7781849555218445
19.820274605875973 335.9276413169106 0.778392826299224
19.825502160829387 338.00246344611315 0.78043025309152
19.8307297157828 339.5417796432476 0.7829258903707369
19.835957270736216 337.1742874426339 0.780388651643275
19.84118482568963 334.27744527700816 0.7768647410686448
19.846412380643045 332.82035329830376 0.7745832560690903
19.85163993559646 334.82484075950504 0.776228402341815
19.856867490549874 336.85545048608236 0.7788409326544333
19.86209504550329 336.46782737280114 0.7783076131687864
19.867322600456703 334.90188639387065 0.7762108890211851
19.872550155410117 333.33782881404665 0.7745831257389815
19.87777771036353 332.01193328915525 0.7727439294032337
19.883005265316946 332.9639957643277 0.7749247008263679
19.88823282027036 332.0719908571396 0.7743519764726693
19.893460375223775 328.9697665621051 0.7708818953542785
19.89868793017719 326.42276834704325 0.7667032347119298
19.903915485130604 325.2437794675476 0.7642656994669718
19.909143040084018 324.4784732646327 0.763021009225929
19.914370595037433 326.62685639453883 0.7660924084407659
19.919598149990847 326.5454955591042 0.765469036173222
19.92482570494426 325.5759166949985 0.7644112375611937
19.930053259897676 324.1784496172549 0.7624279854168962
19.93528081485109 322.8848994772298 0.7617725677200364
19.940508369804505 320.4720572460594 0.7602211812236345
19.94573592475792 318.5003675316678 0.7581661150090994
19.950963479711334 316.61386280811985 0.7555170889227314
19.956191034664748 316.5702271081012 0.754751139417431
19.961418589618162 316.8137935752215 0.7544130954165085
19.966646144571577 315.93407284526194 0.7536340801787738
19.97187369952499 313.86407216677014 0.7506894227228686
19.977101254478406 312.8764289963123 0.7491270183753072
19.98232880943182 314.8662092048875 0.7516708617341303
19.987556364385235 315.3660535555364 0.7523137575620457
19.99278391933865 318.3538861545112 0.7563433175751396
19.998011474292063 320.6925116934319 0.7589082338650137
20.003239029245478 323.50577841731956 0.7615466695959087
20.008466584198892 328.35988570936877 0.7678767431042869
20.013694139152307 334.9963553049223 0.7753625438242221
20.01892169410572 343.5733284113704 0.7856283190718272
20.024149249059136 351.12844839763005 0.7935724395329994
20.02937680401255 356.4427976078472 0.7990063242528865
20.034604358965964 358.78440479795506 0.8014139381542116
20.03983191391938 363.88383545810024 0.8064270703118691
20.045059468872793 364.82961198315377 0.8071582502066218
20.050287023826208 363.7512957707924 0.8057111625615635
20.055514578779622 358.93972428129496 0.8000244821457089
20.060742133733036 354.8866712635331 0.7959096536718826
20.06596968868645 353.0433979685925 0.7942064148690557
20.071197243639865 348.39892561454536 0.7890958491008241
20.07642479859328 340.4338248857117 0.7806169872029141
20.081652353546694 336.5834280615868 0.7769826796352588
20.08687990850011 330.95197732519205 0.7705107378911934
20.092107463453523 331.51350530870656 0.7713708266594264
20.097335018406937 329.14797242266906 0.7685871263692485
20.102562573360352 330.4575648522028 0.7706407151509164
20.107790128313766 329.8073959617207 0.7696699604577024
20.11301768326718 330.1285280293823 0.7702206986246639
20.118245238220595 329.7939474025314 0.7695037739709784
20.12347279317401 328.4612939944201 0.7675328857190971
20.128700348127424 327.16288137119386 0.7657421187692958
20.13392790308084 324.622150009556 0.7622341656717285
20.139155458034253 322.26152301509495 0.7590175419892177
20.144383012987667 325.6649664780112 0.7627398260603886
20.14961056794108 330.9626932023434 0.7686305533920893
20.154838122894496 336.3828239030929 0.775378048542515
20.16006567784791 335.8822248775061 0.7751084042891487
20.165293232801325 333.3552708489882 0.772121477746349
20.17052078775474 329.4817218265069 0.7672772350937209
20.175748342708154 328.5123914720704 0.7659658837146195
20.18097589766157 331.16976848673113 0.7693923716670521
20.186203452614983 331.6172899264279 0.770540682214627
20.191431007568397 328.4642602470325 0.7670276340984155
20.19665856252181 320.9258929139333 0.757598957916818
20.201886117475226 316.86958257921634 0.7525421097965449
20.20711367242864 313.41376329069163 0.7484413833331274
20.212341227382055 307.90958508982544 0.7424935924083367
20.21756878233547 306.4483569141237 0.7415754707697529
20.222796337288884 302.28831503620006 0.7366112734503778
20.228023892242298 300.5832209625582 0.7349222736443085
20.233251447195713 299.7052955011321 0.7334990071661108
20.238479002149127 300.0091169271292 0.7341041325821508
20.24370655710254 297.3327520174517 0.730955066529806
20.248934112055956 296.11351064106526 0.7292491227461425
20.25416166700937 296.83536046762504 0.7299383476383389
20.259389221962785 298.2769951404279 0.7315235288483921
20.2646167769162 300.167737799757 0.7346661018782257
20.269844331869614 299.64834416812425 0.734326796837066
20.275071886823028 297.63054972934543 0.7318009124500836
20.280299441776442 294.04543145443756 0.7269843255168548
20.285526996729857 290.6781520753982 0.7227985853568857
20.29075455168327 291.59244773446335 0.7241350453623185
20.295982106636686 293.3057321893336 0.7262077920124677
20.3012096615901 297.75715961022 0.7307664125389991
20.306437216543515 297.8479708483783 0.7308857874030958
20.31166477149693 299.2438121778262 0.7320522031443258
20.316892326450343 299.0116477276142 0.7317235498255559
20.322119881403758 296.8558356300217 0.7298087226687799
20.327347436357172 293.95931640658546 0.7266550632559944
20.332574991310587 288.96683953038087 0.7210981964483228
20.337802546264 291.0717349814463 0.7229848623770991
20.343030101217416 293.5129836341498 0.7245348849364563
20.34825765617083 295.96209861271444 0.7272312643049686
20.353485211124244 294.85800198096075 0.7258537714019588
20.35871276607766 292.7702646497404 0.7229868541400996
20.363940321031073 290.95354651702587 0.7211324393948625
20.369167875984488 293.2971738097334 0.7244561956945884
20.374395430937902 294.5368257132158 0.7260261450691139
20.379622985891316 296.9038461314102 0.729453454706952
20.38485054084473 294.4724538635591 0.7262542122730273
20.390078095798145 294.0053512555224 0.7262783432105138
20.39530565075156 294.8262608237921 0.7262623923063624
20.400533205704974 297.15378744019586 0.7293668675587267
20.40576076065839 296.3298149110835 0.7283760012142477
20.410988315611803 292.9324823501219 0.724242653974977
20.416215870565217 290.5341702849488 0.7220913691470244
20.421443425518632 291.21390760750967 0.7236039461492336
20.426670980472046 291.1130663471245 0.7232225581422334
20.43189853542546 290.82106032827323 0.7222706979436825
20.437126090378875 291.7159175399215 0.7231179437157426
20.44235364533229 291.46422823774327 0.7231934284508345
20.447581200285704 289.70472423638046 0.721096987928268
20.45280875523912 289.30911908344956 0.7200081692371828
20.458036310192533 288.678098799034 0.7196666138990047
20.463263865145947 289.5822486678412 0.7202755525599687
20.46849142009936 290.10811877194993 0.7210913537366356
20.473718975052776 292.8476298728733 0.7252537273314498
20.47894653000619 293.0369904402152 0.7250351677426077
20.484174084959605 292.6675742539626 0.7248715309763113
20.48940163991302 292.85758848060203 0.723662083872977
20.494629194866434 291.2002391809594 0.7210986235490766
20.49985674981985 289.79995080396094 0.7193952677883207
20.505084304773263 289.05049707857336 0.7178296866946631
20.510311859726677 289.8120282208715 0.719515200889037
20.51553941468009 288.8084113156065 0.7187588633201032
20.520766969633506 287.96453106657657 0.7175209577584148
20.52599452458692 286.06219598433495 0.7166466294311074
20.531222079540335 288.42361235596286 0.7179994583350757
20.53644963449375 291.1290569251287 0.7213267266587575
20.541677189447164 291.81808380297525 0.7213329137007317
20.546904744400578 293.661959968555 0.7235273387629563
20.552132299353993 291.47080420420184 0.721030438563458
20.557359854307407 291.5072489035446 0.7203392631776124
20.56258740926082 290.19393724206714 0.7184506821774725
20.567814964214236 290.16396219338503 0.7189427830986829
20.57304251916765 287.29928042112226 0.7161963086755281
20.578270074121065 285.22520294945747 0.7142205031143279
20.58349762907448 285.8483597434497 0.7146211115553651
20.588725184027894 287.29599397479694 0.7160096001743781
20.593952738981308 290.4159932653736 0.7204138942582807
20.599180293934722 290.2994774216658 0.7194764327678896
20.604407848888137 290.6971516731247 0.720516963006906
20.60963540384155 293.12636626381556 0.7229867215286466
20.614862958794966 290.8422238285221 0.7201000159420314
20.62009051374838 286.1608886541161 0.7149510588658246
20.625318068701795 283.6881181426794 0.7122814085001781
20.63054562365521 285.56624188476894 0.7155492708880109
20.635773178608623 287.93748163098957 0.7185232400228242
20.641000733562038 289.8807065795076 0.7202202625602636
20.646228288515452 290.88258264928993 0.7215370471892382
20.651455843468867 291.87319540038004 0.721312921025078
20.65668339842228 290.33807651964656 0.7203803623339259
20.661910953375695 289.99255619494977 0.7201802061337316
20.66713850832911 288.94970411385333 0.7187085932930422
20.672366063282524 288.8533236424093 0.7182299908758745
20.67759361823594 290.18210044398904 0.719627927524255
20.682821173189353 289.1888228453146 0.7184909560464828
20.688048728142768 288.62597439466344 0.7180988204380386
20.693276283096182 291.6701175152476 0.7210294037134134
20.698503838049596 294.67472791468293 0.7253143342329481
20.70373139300301 296.61115421097617 0.7269152584920692
20.708958947956425 293.3370140237878 0.7222429509665864
20.71418650290984 293.9866888163863 0.723145795621248
20.719414057863254 292.8783719647255 0.7213984311779758
20.72464161281667 294.3128133872739 0.7236769631064818
20.729869167770083 293.93080955430435 0.7229905796980642
20.735096722723497 294.5614817977624 0.7235548667021352
20.740324277676912 296.3066140198409 0.7270479076988255
20.745551832630326 295.17846439816515 0.725636726396353
20.75077938758374 292.40043574843514 0.7232764562832811
20.756006942537155 290.449230091221 0.7204205540117706
20.76123449749057 291.0992473565088 0.7205799939893017
20.766462052443984 291.6910940867623 0.7209792957794773
20.7716896073974 291.4340367067426 0.7197977678457117
20.776917162350813 292.2491954887369 0.72000145157859
20.782144717304227 293.7039696579188 0.7218856269605566
20.78737227225764 296.48239855136114 0.7253296179561217
20.792599827211056 296.1770254737427 0.725637070399319
20.79782738216447 297.84061089434476 0.7273122792021284
20.803054937117885 297.3625673710516 0.7262203811884722
20.8082824920713 302.61794573987885 0.7317951667317284
20.813510047024714 308.9225488589828 0.7395926788599481
20.81873760197813 314.3211007207234 0.7468969855073102
20.823965156931543 316.24404482292 0.7493102488685633
20.829192711884957 316.25301794941385 0.7483516982495902
20.83442026683837 315.4283078852063 0.7463033135763939
20.839647821791786 313.04399927294634 0.7428406634391339
20.8448753767452 312.17692097911083 0.7428224128291139
20.850102931698615 312.4232751240645 0.7434600492770255
20.85533048665203 314.279648717309 0.7461535489471178
20.860558041605444 310.512345226762 0.7413508624255699
20.865785596558858 310.41304604205055 0.7417235429535306
20.871013151512273 309.1106397475549 0.7401206515374134
20.876240706465687 309.7485857322297 0.741359131064916
20.8814682614191 307.7732097650631 0.7387585751249461
20.886695816372516 307.0382413377212 0.7387069899678727
20.89192337132593 306.85074958145617 0.7384513069445315
20.897150926279345 307.8507125136335 0.738887096543206
20.90237848123276 306.811416982931 0.7370259956605996
20.907606036186174 303.34778912204 0.7319340148084975
20.912833591139588 300.38236790057056 0.7283954615465841
20.918061146093002 297.41123402228004 0.7253648797674378
20.923288701046417 297.1247597070187 0.7258775260884306
20.92851625599983 295.2486708523061 0.7237148234270968
20.933743810953246 296.06022529141177 0.7246208824245923
20.93897136590666 296.92310237278815 0.7250141621586362
20.944198920860075 295.8212455221737 0.7239489055025887
20.94942647581349 294.7263276232107 0.7231226710587578
20.954654030766903 292.524145548105 0.7206613526339766
20.959881585720318 294.8461505898664 0.7238223057259473
20.965109140673732 294.24397654526956 0.7223510834908545
20.970336695627147 294.6588269735426 0.7229835440989497
20.97556425058056 291.9120916700076 0.7188203455568584
20.980791805533975 291.8228457654611 0.7191417779966093
20.98601936048739 291.1808482407136 0.7185376582357335
20.991246915440804 287.5866176817681 0.7144828721173933
20.99647447039422 281.906693887453 0.7079612901517987
21.001702025347633 279.4274935768999 0.7053635612875603
21.006929580301048 282.0691341047894 0.7082243800143755
21.012157135254462 284.08852014049825 0.7107795003676007
21.017384690207876 283.17714113511846 0.7087152493348414
21.02261224516129 284.84381961892234 0.7106190719458152
21.027839800114705 285.4850863850936 0.71175819450323
21.03306735506812 286.7433068277685 0.713572376975401
21.038294910021534 282.01416391661405 0.7081474424014496
21.04352246497495 278.892339761298 0.703496889726071
21.048750019928363 278.50852306785424 0.7031851043584445
21.053977574881777 277.6019429872808 0.7025053156264115
21.059205129835192 278.91596065953416 0.7049745600489933
21.064432684788606 278.9380790832835 0.7050386514460075
21.06966023974202 280.03403034874805 0.7055196751922591
21.074887794695435 279.67457697365495 0.7039398279695946
21.08011534964885 275.6980809947204 0.6985626909989838
21.085342904602264 273.38105820464506 0.6955236359593497
21.09057045955568 273.10680808216375 0.6950879822960975
21.095798014509093 271.96423162178235 0.6925907204538835
21.101025569462507 273.9312024366232 0.6940903465211233
21.10625312441592 273.5807725687175 0.693971099952131
21.111480679369336 275.338863917576 0.6971783189507931
21.11670823432275 274.3324032496294 0.6962589699673221
21.121935789276165 274.0097744855604 0.6959078786101321
21.12716334422958 274.5117320433484 0.6954186273574968
21.132390899182994 273.9957603979546 0.6959859464225536
21.13761845413641 275.2026495729853 0.6976501987826425
21.142846009089823 274.67528410580655 0.6966620897058365
21.148073564043237 271.5988806382793 0.6912714817576481
21.15330111899665 272.14966866972424 0.6901897096311024
21.158528673950066 274.2652220500639 0.6919549310332704
21.16375622890348 276.37626060067987 0.6943876155877352
21.168983783856895 276.3210480666507 0.6943537434462524
21.17421133881031 276.2626946108023 0.6955614082521805
21.179438893763724 275.8630079608301 0.6956662815458107
21.184666448717138 272.4098108934718 0.6915078632016713
21.189894003670553 268.6687056453175 0.6866561021113897
21.195121558623967 268.52655216574016 0.686042376329941
21.20034911357738 271.1950924310129 0.6888995037364127
21.205576668530796 271.34369876262775 0.6870850732153208
21.21080422348421 270.4887024889216 0.6852731194259967
21.216031778437625 271.7627828879418 0.6865672512446762
21.22125933339104 274.35319567070707 0.6897196655497919
21.226486888344454 276.44159931488844 0.6928367116006521
21.231714443297868 276.4558963464748 0.6923910915113918
21.236941998251282 273.9372369677387 0.6890693289431824
21.242169553204697 270.9816091910755 0.6850625862828905
21.24739710815811 268.5156103145448 0.6821739663733875
21.252624663111526 268.5675243001508 0.6829969053382052
21.25785221806494 268.96814984629935 0.6826281701768699
21.263079773018355 267.3507916150252 0.6794552484820104
21.26830732797177 269.64776588023193 0.6824947529367811
21.273534882925183 270.5942852173392 0.6837618824278551
21.278762437878598 274.568819460385 0.6903452938097991
21.283989992832012 274.36909135780644 0.6974134895596644
21.289217547785427 276.06793075992266 0.7096338273524988
21.29444510273884 269.7637138756442 0.7071431699905255
21.299672657692255 266.09746392813736 0.7067503237432791
21.30490021264567 265.79710060234896 0.7106770229053061
21.310127767599084 270.5974937984338 0.72186108978022
21.3153553225525 270.8905792213866 0.7267101180723547
21.320582877505913 268.7209988148688 0.7271195794236474
21.325810432459328 267.80614164408473 0.7283048530279639
21.331037987412742 269.8400590705306 0.7325826774395852
21.336265542366156 271.6108637145196 0.7388740348692897
21.34149309731957 270.1299073342971 0.7396783446696633
21.346720652272985 268.23603156540185 0.7409147029109863
21.3519482072264 267.24867904364106 0.7422438486502415
21.357175762179814 269.3984772669104 0.7478531082425116
21.36240331713323 268.0701181801985 0.7493104265775535
21.367630872086643 266.0164123408477 0.7490364737519634
21.372858427040057 263.03976884458285 0.7472830569922505
21.378085981993472 263.8397648696132 0.7493749713466942
21.383313536946886 262.05940394922465 0.7466668101311235
21.3885410919003 262.2651721585043 0.7491304832352323
21.393768646853715 265.563845659515 0.756285842277395
21.39899620180713 267.7635446565944 0.7628934175777013
21.404223756760544 268.7422894255026 0.7661554595568674
21.40945131171396 265.1099086946192 0.7620246542751139
21.414678866667373 265.84091250487296 0.7645817875971284
21.419906421620787 264.80462237491093 0.7653677827397671
21.4251339765742 262.9440672593334 0.7653079279584811
21.430361531527616 262.419472605134 0.766504597703858
21.43558908648103 264.0732429346242 0.7700194001429074
21.440816641434445 266.1237477601603 0.774450888251528
21.44604419638786 268.2131206422646 0.7787488738402139
21.451271751341274 269.2017337688794 0.7840470751836043
21.45649930629469 274.9714167073054 0.7951034237028818
21.461726861248103 274.22005252039 0.7950521722507596
21.466954416201517 274.1581035250566 0.796005908064452
21.47218197115493 270.649035972305 0.7915235360159527
21.477409526108346 270.6497024851349 0.7938093658973772
21.48263708106176 268.605490341615 0.7924588161549394
21.487864636015175 268.1150099290649 0.7939748002380678
21.49309219096859 268.783662476504 0.796759036352832
21.498319745922004 267.58915300619947 0.7970007284187313
21.503547300875418 267.5361267908619 0.7999542740647718
21.508774855828833 267.2657362725368 0.7978960991566519
21.514002410782247 270.39788657917313 0.7848201117372006
21.51922996573566 270.1576642462565 0.7731993421776132
21.524457520689076 272.1240186793521 0.7698488631390004
21.52968507564249 273.22681974228595 0.7669285791162717
21.534912630595905 271.4745217978003 0.7607835026904423
21.54014018554932 268.26359577546543 0.7525626102332601
21.545367740502734 267.4186705712014 0.7480914009143138
21.550595295456148 268.2613862410953 0.7476285068313689
21.555822850409562 272.69398110435617 0.7525771947391469
21.561050405362977 276.0493946230449 0.7556743337362365
21.56627796031639 277.98738755908636 0.7576506428446923
21.571505515269806 281.93944452220626 0.7608965666194134
21.57673307022322 282.16080069273255 0.7587264661973445
21.581960625176634 284.0893888702739 0.7579870757082211
21.58718818013005 281.60708720221743 0.7533855576892019
21.592415735083463 280.0211961578775 0.7506778330178354
21.597643290036878 281.8036607283087 0.7529717324169648
21.602870844990292 280.2365823843294 0.7491275642382168
21.608098399943707 284.37356928050093 0.7518206828552241
21.61332595489712 285.1682836490434 0.7500588195415514
21.618553509850535 286.8963776938644 0.750663943028838
21.62378106480395 285.37379098343246 0.7476375651143001
21.629008619757364 287.1107061348982 0.7492140086097041
21.63423617471078 287.9432553031183 0.7498978097945664
21.639463729664193 289.6234358563637 0.7519403861022964
21.644691284617608 286.3182258548636 0.7475429804006655
21.649918839571022 285.6693427405219 0.7456198587530322
21.655146394524436 285.63203350844503 0.7452262785280974
21.66037394947785 286.4515596081537 0.7451633380719491
21.665601504431265 286.59832223101216 0.7451798345627609
21.67082905938468 288.03871394871135 0.7470434855112064
21.676056614338094 289.32369746452446 0.7481535685565317
21.68128416929151 291.35961519834603 0.7508519149878425
21.686511724244923 295.09212417044887 0.7547333259906651
21.691739279198337 296.5770122508116 0.7549007604682614
21.696966834151752 297.3838210651931 0.7537827454166041
21.702194389105166 295.5669654108204 0.7514778100992723
21.70742194405858 295.24522940269793 0.7522545302886325
21.712649499011995 293.7344233516843 0.7503884210266367
21.71787705396541 293.20603888530655 0.7491543582977404
21.723104608918824 293.03769595521504 0.7474300686828637
21.72833216387224 295.0786355954361 0.7481586496429369
21.733559718825653 295.26677791336976 0.7486196497918776
21.738787273779067 299.08765912897246 0.7522511059481426
21.74401482873248 303.82810372955595 0.7585782262463029
21.749242383685896 307.36546828222293 0.7632172949245762
21.75446993863931 306.97293294128525 0.7628122619619089
21.759697493592725 309.1252006347584 0.764931989202487
21.76492504854614 308.64830549988164 0.7626064784548702
21.770152603499554 307.2894428815325 0.7604849800599898
21.77538015845297 304.6182791023805 0.7574842958655371
21.780607713406383 308.3974238030609 0.7622412193583158
21.785835268359797 312.30842409470176 0.7667169250651154
21.79106282331321 311.9464116642994 0.7651167433368423
21.796290378266626 312.0789978777502 0.7651978662079804
21.80151793322004 316.4365402956041 0.770612189836876
21.806745488173455 325.665537455956 0.781315277808118
21.81197304312687 330.3666008596564 0.7862976228674
21.817200598080284 330.5990621117033 0.7860746902679143
21.822428153033698 329.8732827525862 0.7847352950616938
21.827655707987113 331.2774365658583 0.7871574035850222
21.832883262940527 330.8506218886616 0.7869738619811066
21.83811081789394 328.46564965205147 0.784218947595691
21.843338372847356 329.38190300686534 0.7846100337263446
21.84856592780077 333.06297725465504 0.7889140133514203
21.853793482754185 336.2418333728652 0.7930470241126787
21.8590210377076 335.78536220958364 0.7920402598529713
21.864248592661014 334.09429679248274 0.7907844276806965
21.869476147614428 330.4303658359653 0.7854484505466189
21.874703702567842 325.3827275117473 0.779503156656374
21.879931257521257 321.8315351353826 0.7749423228127359
21.88515881247467 319.9577924429095 0.7731438345945728
21.890386367428086 321.05657530958473 0.7735246089296726
21.8956139223815 320.275232373023 0.772392577440988
21.900841477334914 316.27240759427576 0.7660260708981088
21.90606903228833 315.14353195807496 0.7644764444320575
21.911296587241743 314.9153528233635 0.7648774859528752
21.916524142195158 316.5387150533396 0.7671357832145133
21.921751697148572 314.39252572490835 0.7651683972849125
21.926979252101987 313.439647946431 0.7626614799128898
21.9322068070554 313.92315925306144 0.7639716541297282
21.937434362008815 317.5979972883753 0.7668502450092801
21.94266191696223 316.8503760505742 0.7660525076195835
21.947889471915644 314.51345053240976 0.7632212038038544
21.95311702686906 309.43355840213616 0.7580557122758759
21.958344581822473 310.15803856777313 0.7593001252296946
21.963572136775888 312.1087015230826 0.760765155553122
21.968799691729302 313.2101340869512 0.7602683429270451
21.974027246682716 314.973824073714 0.7612057243179491
21.97925480163613 314.92584096420467 0.7610655888070229
21.984482356589545 314.12244905591194 0.7601923099582385
21.98970991154296 313.19105108526486 0.7593218780555333
21.994937466496374 312.9295262499862 0.7581162353966892
22.00016502144979 312.9797577676377 0.7585655083669093
22.005392576403203 310.652992858101 0.7551415565047713
22.010620131356617 307.9974104986789 0.7522529836982881
22.015847686310032 311.36393090472905 0.7562347388657183
22.021075241263446 315.8286325243817 0.7613204154272314
22.02630279621686 317.5203038325934 0.7645265474454976
22.031530351170275 316.96179347319077 0.7624762396117554
22.03675790612369 317.71650446113824 0.7633839452050606
22.041985461077104 321.9344875373525 0.7683645265584146
22.04721301603052 325.7377887554049 0.7729961163065484
22.052440570983933 328.3899088537806 0.7763068521164547
22.057668125937347 326.52980297766044 0.7732033276137432
22.06289568089076 325.6762982515386 0.7716859337210835
22.068123235844176 325.01584176717614 0.7705281243083463
22.07335079079759 323.1788011823666 0.7686320941534998
22.078578345751005 322.3401830516019 0.7675857893994933
22.08380590070442 321.8439159885002 0.7657504548198585
22.089033455657834 321.31503594300733 0.7653902641315747
22.09426101061125 322.5543354436367 0.7673042637474498
22.099488565564663 322.6056888875517 0.7676920184199569
22.104716120518077 325.02522547136164 0.7703810685140692
22.10994367547149 324.9572005547716 0.7697579823732542
22.115171230424906 323.32713542916133 0.7682779066068424
22.12039878537832 322.9698649062822 0.7675956491251672
22.125626340331735 321.43613018547916 0.7650257475085216
22.13085389528515 316.2631126200318 0.7582095187698679
22.136081450238564 315.81666784025936 0.7576871642901718
22.141309005191978 313.52013642854524 0.7553999681982269
22.146536560145393 311.99955022571044 0.7539227635927668
22.151764115098807 310.63204520794653 0.7518981927167621
22.15699167005222 311.91597079023717 0.7530964320367095
22.162219225005636 314.52639712946547 0.7559552145013609
22.16744677995905 315.0583904210053 0.7564304790617454
22.172674334912465 315.68328905468195 0.757547681332865
22.17790188986588 318.08103245651284 0.7598640577984811
22.183129444819293 318.63624439018923 0.7608996710474663
22.188356999772708 317.8762277234467 0.7596097151484095
22.193584554726122 315.90460294506823 0.7577179753138915
22.198812109679537 315.83317092424903 0.7579313123367701
22.20403966463295 315.81557385014 0.7572261294136695
22.209267219586366 315.29188852404326 0.7556656502896469
22.21449477453978 313.12784975428553 0.7528346390147331
22.219722329493194 312.02298321811713 0.7511655854966144
22.22494988444661 311.40772799949093 0.7507308799508962
22.230177439400023 312.7967187550556 0.7519162304456579
22.235404994353438 312.38716845723883 0.7521988790043971
22.240632549306852 313.8644273028045 0.7543442562897134
22.245860104260267 313.94198172547175 0.7539416791370646
22.25108765921368 314.76054575740415 0.7547521937153028
22.256315214167095 313.99913248208975 0.7525826910091549
22.26154276912051 314.73862516378676 0.7534383481571469
22.266770324073924 315.62479079481375 0.7546712661854434
22.27199787902734 317.01625144390084 0.7564764387377426
22.277225433980753 315.81726251745 0.7557341795491694
22.282452988934168 313.06431729646573 0.7517752797743905
22.287680543887582 309.5794192434212 0.7476722200469959
22.292908098840996 307.6085671599594 0.7449069599866327
22.29813565379441 307.2216638174843 0.7441704208817004
22.303363208747825 305.8620373338231 0.7428395713654118
22.30859076370124 307.29500864267743 0.7447007797736263
22.313818318654654 308.84376936862566 0.7469081150061415
22.31904587360807 309.9761602787695 0.7480104487640648
22.324273428561483 307.78151180960833 0.7458197000095246
22.329500983514897 307.4084638019576 0.7460060213726345
22.334728538468312 304.89487709255036 0.742878572810823
22.339956093421726 301.5679508733105 0.7383137028073544
22.34518364837514 301.2139203637905 0.7377875296564903
22.350411203328555 300.53735933481397 0.7363696853799423
22.35563875828197 296.7952905696599 0.7319158235023056
22.360866313235384 293.5923349711561 0.7274116064270193
22.3660938681888 294.93081902044156 0.7289430736156408
22.371321423142213 298.464779088823 0.7332250862191357
22.376548978095627 298.95897764841794 0.7339829774439234
22.38177653304904 295.4290865900699 0.7294583550571409
22.387004088002456 290.29412231140094 0.7221667877326879
22.39223164295587 291.0156367966215 0.7221433262791385
22.397459197909285 289.9023200369014 0.7207646387515801
22.4026867528627 290.1292791838364 0.7210901589085591
22.407914307816114 290.93585629562284 0.7228974447969618
22.41314186276953 291.3037781969503 0.724628488064269
22.418369417722943 292.1526946691229 0.7259276939385634
22.423596972676357 290.5450031087702 0.7246578713215109
22.42882452762977 288.7891441554349 0.7215038319086637
22.434052082583186 285.97151473471706 0.7175360827993803
22.4392796375366 287.8220636847393 0.7195921644580624
22.444507192490015 287.2167977608954 0.7190590998409829
22.44973474744343 287.3729161655579 0.7202622038586266
22.454962302396844 283.90504549619743 0.7155916030605428
22.460189857350258 279.98030851792817 0.7107571991108471
22.465417412303673 278.8021702859268 0.7083372055733395
22.470644967257087 283.0794042789004 0.7136651395789937
22.4758725222105 286.202918845659 0.7178950432584854
22.481100077163916 287.3854289804487 0.7194657033054119
22.48632763211733 287.86003449209574 0.7199050990208739
22.491555187070745 284.7167094750394 0.7155521765783048
22.49678274202416 283.02628128417547 0.7122285580090774
22.502010296977573 281.03509204858636 0.7097894074648077
22.507237851930988 282.32725766796517 0.7112462022766143
22.512465406884402 283.5169636042184 0.712924381255964
22.517692961837817 285.50403949250455 0.7152825897145973
22.52292051679123 285.30861827648124 0.7156327001671585
22.528148071744646 284.3033737504093 0.7154381126430965
22.53337562669806 280.1902279913253 0.7091170726598363
22.538603181651474 278.2287507451343 0.7060866421824816
22.54383073660489 277.2734130961077 0.7048679516673089
22.549058291558303 278.96121568777824 0.7081478266602431
22.554285846511718 280.60838372563796 0.7103078862964455
22.559513401465132 282.91467934096266 0.7126128868845457
22.564740956418547 282.91112494332884 0.7122416276016562
22.56996851137196 279.7435380491735 0.7079358553993066
22.575196066325375 277.65483977572694 0.7053901083532627
22.58042362127879 277.89211784713706 0.7055192757033372
22.585651176232204 278.95052656489577 0.7067840788487906
22.59087873118562 279.2601692741908 0.7085093105970797
22.596106286139033 277.70001766143565 0.7069441943183814
22.601333841092448 276.1815706186747 0.7044168816589301
22.606561396045862 277.56791508947293 0.7052084950418096
22.611788950999276 276.50434293744934 0.7038573522242105
22.61701650595269 278.8307415526587 0.7079860799512533
22.622244060906105 278.0573791087615 0.707132263619314
22.62747161585952 277.0599152927691 0.7056534024096611
22.632699170812934 274.29253823612754 0.7014909824550052
22.63792672576635 275.42080450422645 0.7029724287382467
22.643154280719763 276.25276161817186 0.7033858357733033
22.648381835673177 278.43682391888956 0.7065383366623267
22.653609390626592 274.699500528505 0.7003880291354457
22.658836945580006 271.3975242692457 0.6974806369056128
22.66406450053342 268.6808850391199 0.693217346902312
22.669292055486835 269.9472024714501 0.6941662351604487
22.67451961044025 271.02576632493185 0.6952255921082798
22.679747165393664 278.8023203615566 0.7055671067276484
22.68497472034708 281.01958116976266 0.7088000960014597
22.690202275300493 282.9572702799932 0.7112601106861646
22.695429830253907 278.5504576552793 0.705407715090242
22.70065738520732 274.5507300501327 0.7000502608030343
22.705884940160736 272.31513355685877 0.697165725652482
22.71111249511415 275.45557139113066 0.7010330838305698
22.716340050067565 281.5418604240023 0.709130948801494
22.72156760502098 284.74454234247105 0.7130578605521276
22.726795159974394 284.1289793671884 0.7118104565869935
22.73202271492781 281.74562814688414 0.7073151780806891
22.737250269881223 281.03216575529564 0.7063315657827047
22.742477824834637 282.573694107325 0.7089070871416734
22.74770537978805 284.15989686203363 0.7113666968983662
22.752932934741466 286.1741611321097 0.7137813977949471
22.75816048969488 287.8656063722447 0.7155573711057572
22.763388044648295 287.703791910084 0.7155963498805885
22.76861559960171 290.13207580380987 0.71919953200759
22.773843154555124 294.6107357032854 0.7243542073610963
22.779070709508538 296.7803467880274 0.7265605544559904
22.784298264461952 297.0545254095542 0.7266279365138228
22.789525819415367 294.87360643712645 0.7244911772134598
22.79475337436878 294.00210781122814 0.7238975725878611
22.799980929322196 296.94839342067036 0.7261434205987194
22.80520848427561 298.7448747023204 0.727977872453508
22.810436039229025 302.2089111953068 0.7316672857648505
22.81566359418244 298.27738319158385 0.7275733584063385
22.820891149135853 296.4865049402785 0.7247614011553939
22.826118704089268 293.45205020486003 0.7207962745018023
22.831346259042682 294.455652407472 0.7221614690199454
22.836573813996097 294.44724006231905 0.7219561044780517
22.84180136894951 295.7408309516401 0.7228290548444066
22.847028923902926 296.9880406929268 0.7245126971451602
22.85225647885634 295.32148130139444 0.7226621765446691
22.857484033809754 294.0387630396417 0.721442758077019
22.86271158876317 293.43671440934503 0.7205868646541681
22.867939143716583 295.8960623433871 0.7238309320300759
22.873166698669998 295.24386463288033 0.7231409053567495
22.878394253623412 295.25090852132104 0.7229460692203145
22.883621808576827 295.08646191531074 0.7236362666130777
22.88884936353024 295.5986686091232 0.7234084970350152
22.894076918483655 295.37054158780916 0.723200548840135
22.89930447343707 293.9565983064373 0.7207755924499608
22.904532028390484 294.955940952307 0.7220288159085517
22.9097595833439 296.4662414844041 0.7236754900295921
22.914987138297313 293.74590457212247 0.7198765267747247
22.920214693250728 295.8906247428338 0.722931235574106
22.925442248204142 293.60615833876636 0.7196523961482723
22.930669803157556 293.67899554791546 0.7195610929178339
22.93589735811097 291.82876727905415 0.7176032279758685
22.941124913064385 293.61930739625404 0.7208394425293645
22.9463524680178 294.37502644282625 0.7222617161611667
22.951580022971214 293.4333879831344 0.7204491769922072
22.95680757792463 291.87078275797774 0.7179915755443633
22.962035132878043 289.8544716044377 0.7160231994521918
22.967262687831457 286.62009254108546 0.7118789913140183
22.972490242784872 287.0358574962975 0.712537140281334
22.977717797738286 290.67533037662946 0.7161575284690811
22.9829453526917 293.5493809722448 0.7197620952082947
22.988172907645115 294.3253108491457 0.7218972667291049
22.99340046259853 291.45626205890244 0.7181567984414287
22.998628017551944 287.11543550490006 0.7127950308102462
23.00385557250536 285.3047592387957 0.7102050676254735
23.009083127458773 286.2709487678479 0.7116984417780567
23.014310682412187 285.7593648596828 0.7105769606147423
23.0195382373656 287.84697759367236 0.7119215661687951
23.024765792319016 289.335170759202 0.7146151734174381
23.02999334727243 289.56941040766065 0.7151075296904469
23.035220902225845 285.3087696115134 0.7096215986450558
23.04044845717926 284.02511724530336 0.7076230549858579
23.045676012132674 286.75004915739055 0.7113835251756635
23.05090356708609 288.5648286733454 0.714556566850202
23.056131122039503 291.5599266913775 0.7175177142409478
23.061358676992917 291.8318216088118 0.716477108590618
23.06658623194633 291.7862059999533 0.7167236016615136
23.071813786899746 289.2224684584427 0.7139767979626773
23.07704134185316 288.18222157842774 0.7140396498984225
23.082268896806575 285.71338007834174 0.7100917425817758
23.08749645175999 283.03876135296423 0.705944277894062
23.092724006713404 283.9546584029726 0.7069761373706792
23.097951561666818 286.83865325411523 0.7103680373492977
23.103179116620232 288.7418097003572 0.713681864243789
23.108406671573647 288.1266484506327 0.7126565929413483
23.11363422652706 289.19855645837526 0.714293968550011
23.118861781480476 289.51577497800815 0.7148888587387259
23.12408933643389 288.0704826080325 0.7135325044101782
23.129316891387305 289.1333919539145 0.7148544706205816
23.13454444634072 292.0207763672095 0.7187497791585299
23.139772001294133 292.21100830193535 0.7177504609745301
23.144999556247548 290.8893190152401 0.7157506853381761
23.150227111200962 292.2855716403999 0.7164184513825836
23.155454666154377 294.03349735535886 0.7194954015023879
23.16068222110779 295.7543528908615 0.7212527911750851
23.165909776061206 294.48399131835987 0.718816415285083
23.17113733101462 295.3587923167893 0.7194571092981515
23.176364885968034 292.34643610048073 0.715456232319627
23.18159244092145 289.3593273902875 0.7127828311872539
23.186819995874863 288.21168535432685 0.7111601675845882
23.192047550828278 291.1360615854267 0.7151761767391475
23.197275105781692 292.7468911208122 0.7169023789987415
23.202502660735107 292.6989270364987 0.71736178479329
23.20773021568852 293.04002725210887 0.7177480231842079
23.212957770641935 291.11866497896057 0.7145715080856359
23.21818532559535 290.4665240330596 0.7136525648924189
23.223412880548764 290.82646783013394 0.7151170554884287
23.22864043550218 294.47715234575355 0.7185193100554988
23.233867990455593 292.3962602713733 0.7159959179137065
23.239095545409008 290.27479197571773 0.7126436878793883
23.244323100362422 289.1734439582889 0.7116518993470223
23.249550655315836 292.89285169770335 0.7167164252615665
23.25477821026925 293.5892135667111 0.7177974989473628
23.260005765222665 293.4064219359659 0.7182542361619136
23.26523332017608 292.7886955720851 0.7173040338306337
23.270460875129494 295.3197131878503 0.7199412060156624
23.27568843008291 298.82039130621393 0.7227061721098085
23.280915985036323 295.8929668217562 0.717967832636843
23.286143539989737 294.5802911775851 0.7173912038475643
23.291371094943152 295.1005839388472 0.7192997209397799
23.296598649896566 299.354346177768 0.7255463744974251
23.30182620484998 300.54059553879443 0.7260809507191694
23.307053759803395 298.6609918805412 0.7233311731909641
23.31228131475681 298.0589742089322 0.7225166847553189
23.317508869710224 296.365799866735 0.7209247462669939
23.32273642466364 296.3567576073035 0.7208347944759936
23.327963979617053 294.8753494005314 0.718454668529526
23.333191534570467 293.89665713774315 0.7175068773590317
23.33841908952388 292.95984949722276 0.7172121178298329
23.343646644477296 293.0939031022919 0.7180179334324444
23.34887419943071 292.83545897955264 0.7173544512403147
23.354101754384125 292.18812208548246 0.7165879545297709
23.35932930933754 291.8858703324998 0.7154795507899655
23.364556864290954 292.7389964145897 0.7173642154038881
23.369784419244368 294.6498469761926 0.719473055204469
23.375011974197783 296.20842223053165 0.7208148161825592
23.380239529151197 296.27089233814195 0.7207877621644322
23.38546708410461 295.81085911936157 0.719723155677976
23.390694639058026 295.1389757777893 0.7181489295979954
23.39592219401144 294.39161555696273 0.7166050569439217
23.401149748964855 291.464881850099 0.713583322021239
23.40637730391827 290.7000457424513 0.714044870690903
23.411604858871684 288.59824480976135 0.7112940712518716
23.416832413825098 292.379563130229 0.7149090930248954
23.422059968778512 291.9084812524847 0.7143326611819875
23.427287523731927 294.4961163159988 0.7182402698090786
23.43251507868534 293.2445748070496 0.7169579681404935
23.437742633638756 294.83628928184703 0.7184784802434299
23.44297018859217 295.23120020877377 0.7189183543549162
23.448197743545585 298.4745178313278 0.7217173068601342
23.453425298499 300.3870344761669 0.7232046781243777
23.458652853452413 299.2758938318449 0.7225443403990505
23.463880408405828 297.26330226263565 0.7209805972000246
23.469107963359242 293.45396671980603 0.7164326467641821
23.474335518312657 294.143860873181 0.7175996815397325
23.47956307326607 292.8220458675677 0.7155027655705577
23.484790628219486 293.5819599278432 0.715047080017242
23.4900181831729 294.3833813181723 0.7146474400983868
23.495245738126314 295.5158202095041 0.7163941718844599
23.50047329307973 295.63464673461687 0.7173990176984032
23.505700848033143 296.85968540861097 0.7201967196206253
23.510928402986558 300.3940163473394 0.7243651689891408
23.516155957939972 299.42312105310424 0.723206808727948
23.521383512893387 294.5720823154894 0.7173668960406184
23.5266110678468 291.1101011216172 0.7130032485455052
23.531838622800215 291.5367277012127 0.7129664362338632
23.53706617775363 293.3766159311162 0.7146076939376996
23.542293732707044 296.80562677142836 0.7178378799206975
23.54752128766046 298.51776845439855 0.7195748656696903
23.552748842613873 302.8178000116512 0.7232617817243234
23.557976397567288 303.70237152158353 0.7244985877661023
23.563203952520702 305.0912453990231 0.7267058226505757
23.568431507474116 304.10935290584507 0.7261656163744636
23.57365906242753 302.0593967218533 0.7243579521125654
23.578886617380945 300.3526611334648 0.7210101956728202
23.58411417233436 300.8256903827008 0.7212376446156804
23.589341727287774 302.33611583777736 0.7224688507550956
23.59456928224119 300.97079063703364 0.7204882303706064
23.599796837194603 300.45170720786723 0.7196766804723846
23.605024392148017 299.8564299584185 0.7182594757020702
23.610251947101432 303.43781677583877 0.7220290742102611
23.615479502054846 304.8002496837264 0.723225924713836
23.62070705700826 304.9244683860084 0.7231530806571371
23.625934611961675 304.571691351245 0.7229544031500329
23.63116216691509 304.01015330295513 0.7218105574406273
23.636389721868504 302.4647691098417 0.7192022195898318
23.64161727682192 300.11201852579353 0.7158043327809431
23.646844831775333 300.1438555179214 0.7148271554657671
23.652072386728747 300.7260876024591 0.7158676278094369
23.65729994168216 301.0876768274251 0.7168104804760005
23.662527496635576 300.97657875397846 0.7175837327826268
23.66775505158899 301.5239435325341 0.7182623803385674
23.672982606542405 301.89271498357067 0.7169673041017078
23.67821016149582 304.6746584616331 0.7189076869430415
23.683437716449234 303.20986759558014 0.7160911657795518
23.688665271402648 303.55493972813713 0.7162976772218091
23.693892826356063 304.22345087308395 0.7173075540189989
23.699120381309477 303.2093224804683 0.7160126449057331
23.70434793626289 306.9199699982027 0.7207200223285948
23.709575491216306 310.5870643447336 0.7242382939709237
23.71480304616972 311.17001701065215 0.7253543847971429
23.720030601123135 310.0928488872642 0.7242675667952152
23.72525815607655 309.41505930230863 0.7239146270071563
23.730485711029964 310.9843691133788 0.7252836225139913
23.735713265983378 310.97109994496185 0.7239214334584011
23.740940820936792 308.343114466839 0.7205086445007828
23.746168375890207 308.53687475349653 0.7212051411727584
23.75139593084362 307.6360288633702 0.7205076705578377
23.756623485797036 307.7954823991576 0.7200387752636566
23.76185104075045 310.59631096049753 0.7224370629854572
23.767078595703865 309.45785415398626 0.7209043829753198
23.77230615065728 306.8097930407878 0.7176909935238247
23.777533705610693 305.25143984780067 0.7154045573124254
23.782761260564108 307.539365488908 0.7175475285761554
23.787988815517522 311.45869578455614 0.7211288276819245
23.793216370470937 308.78797064841854 0.7176856189847591
23.79844392542435 308.9050570386796 0.7186974651408291
23.803671480377766 306.905681357178 0.7168649323215208
23.80889903533118 308.83938305025094 0.7190403731770574
23.814126590284594 308.8648007667006 0.7175780922242839
23.81935414523801 311.2709838689787 0.7196743069663889
23.824581700191423 311.3746771784887 0.7193505074924663
23.829809255144838 308.9582120628917 0.7168214017135046
23.835036810098252 308.59625377575543 0.7169060295423928
23.840264365051667 310.4759612653946 0.7186584854382723
23.84549192000508 313.4269161930798 0.7215366251869488
23.850719474958495 315.1909187663756 0.7218777438501883
23.85594702991191 316.28269936479484 0.7222993840223134
23.861174584865324 315.8074965882127 0.7215139670939479
23.86640213981874 314.8142685143552 0.7209020462716799
23.871629694772153 315.4519389893557 0.7212933463108949
23.876857249725568 316.50341680157106 0.7216533051063446
23.882084804678982 318.01157252818643 0.7228351880655975
23.887312359632396 317.5001023065211 0.7224781061437813
23.89253991458581 316.8889088571241 0.7216547015727441
23.897767469539225 312.70837960727715 0.7174846746170896
23.90299502449264 312.56567447877256 0.7166464250269603
23.908222579446054 311.8755589329491 0.7154734955788452
23.91345013439947 312.22452357565373 0.7156800395319926
23.918677689352883 311.70586871107105 0.7147798376580552
23.923905244306297 313.28766933000287 0.7168938210561904
23.929132799259712 315.59669727029006 0.7189373605345459
23.934360354213126 313.93359679126695 0.7181379389490947
23.93958790916654 312.1751583698155 0.7159468892729598
23.944815464119955 310.31528196786746 0.7138962065466263
23.95004301907337 312.97231665918275 0.7164292529540688
23.955270574026784 312.93196291383896 0.7157587815560563
23.9604981289802 312.12118259640465 0.7153314423260858
23.965725683933613 314.4233949124 0.7174624070105282
23.970953238887027 314.4004489326591 0.7180117044075977
23.97618079384044 310.7891112339101 0.7140195995987616
23.981408348793856 308.05997351652854 0.7108386233273468
23.98663590374727 310.5746516754571 0.7140819806664007
23.991863458700685 316.3309838679223 0.7202815476504532
23.9970910136541 314.7340630133682 0.7188120955319789
24.002318568607514 312.37238222057914 0.71641792503718
24.007546123560928 308.0518696251413 0.7115637704775155
24.012773678514343 309.15012197770557 0.7131272657495752
24.018001233467757 309.7302381796195 0.7125089252725155
24.02322878842117 313.9622588433779 0.7174078442625359
24.028456343374586 312.787302476797 0.7163081499368278
24.033683898328 311.7368397165131 0.714871136090874
24.038911453281415 309.00839806438523 0.7129964196976886
24.04413900823483 309.69241082636677 0.7130008889987168
24.049366563188244 308.46994644333427 0.7122647837851731
24.054594118141658 311.78224237325713 0.7149046229061012
24.059821673095072 311.41971247624133 0.7145876024474009
24.065049228048487 309.61748613981666 0.7122718558520102
24.0702767830019 305.7327995935445 0.7202786370505767
24.075504337955316 308.11318752719524 0.7320036059242673
24.08073189290873 310.44454189654783 0.7414588943670991
24.085959447862145 312.8913600264891 0.7507373449567065
24.09118700281556 312.98157981089173 0.75590193676393
24.096414557768973 312.4537438145367 0.7598632354488446
24.101642112722388 310.40087992403835 0.7614516911575625
24.106869667675802 309.1505946114919 0.7641034158989679
24.112097222629217 308.6848890990548 0.7674975405813643
24.11732477758263 310.82916478375745 0.7737017653373756
24.122552332536046 310.61111543353456 0.7773762316445176
24.12777988748946 314.56104650069653 0.7850967412264652
24.133007442442874 314.7948145533115 0.7886025150863237
24.13823499739629 315.3351836368267 0.7924078578705319
24.143462552349703 314.1062979560102 0.7950140562108918
24.148690107303118 312.70585636463653 0.7964337968513457
24.153917662256532 315.6568731922955 0.803087740696643
24.159145217209947 313.6422546932935 0.8034433624604818
24.16437277216336 314.66713966800205 0.8079286910106034
24.169600327116775 312.2545843870273 0.807927904549346
24.17482788207019 311.81352664790285 0.8098737346642433
24.180055437023604 311.86364391219223 0.8128183430656302
24.18528299197702 312.3665409581049 0.8159332855591597
24.190510546930433 312.06276718312677 0.8192314576298176
24.195738101883848 312.373451175493 0.822908791359085
24.200965656837262 310.8198108609245 0.8238914572466239
24.206193211790676 309.4972011952584 0.8233305841707503
24.21142076674409 308.33016983961426 0.8232466878382424
24.216648321697505 305.47683947522967 0.8209400191498765
24.22187587665092 306.8567608689673 0.825693207825688
24.227103431604334 305.16016459613377 0.8268609739120808
24.23233098655775 302.21390783437084 0.8254207786740947
24.237558541511163 303.5028925584328 0.8296999414772476
24.242786096464577 304.51966043252855 0.8331156797894139
24.248013651417992 310.8941559051399 0.8444684030997488
24.253241206371406 308.2051966571494 0.8432618255876645
24.25846876132482 305.6724299876425 0.843651330223674
24.263696316278235 301.85390907029614 0.8400037972484671
24.26892387123165 303.8310309468247 0.8445925204260809
24.274151426185064 308.0532021897521 0.8510430580118769
24.27937898113848 308.6747426818198 0.8533669203828744
24.284606536091893 305.680364183646 0.8507910013469677
24.289834091045307 300.1807962244747 0.8452069294242807
24.29506164599872 295.49440311705064 0.8410254977153461
24.300289200952136 295.7132306625815 0.8436854713702631
24.30551675590555 297.63604703160473 0.8504749040030029
24.310744310858965 295.9663246560435 0.8509172976948944
24.31597186581238 297.7871376998991 0.8569458852313122
24.321199420765794 297.80578200272544 0.8579624323806327
24.326426975719208 300.18799127665716 0.863448847220598
24.331654530672623 298.2462641851537 0.8618221989939925
24.336882085626037 297.36025092767153 0.8610981747816886
24.34210964057945 295.9731442928151 0.8621092237836953
24.347337195532866 293.93466762532785 0.860659074104184
24.35256475048628 293.3894581124596 0.862814664251888
24.357792305439695 294.47832103106197 0.8640234391240402
24.36301986039311 297.1751851188014 0.87118096287629
24.368247415346524 297.8435598086073 0.8739925746029715
24.373474970299938 297.3153454740473 0.8754194653200684
24.378702525253352 295.91631943924403 0.8745597866030814
24.383930080206767 296.1347957267684 0.8767055136939724
24.38915763516018 300.4370722576649 0.8855211985582353
24.394385190113596 302.2216869796865 0.8902362147924155
24.39961274506701 300.33107876328853 0.8912712728558208
24.404840300020425 301.568344275988 0.8962768842114613
24.41006785497384 303.42980677860106 0.9008306811930784
24.415295409927253 300.6131450035525 0.8979318694329441
24.420522964880668 298.5473587279035 0.8964516141315656
24.425750519834082 299.8374144301009 0.901431157087522
24.430978074787497 306.0339707225437 0.9140318564331116
24.43620562974091 308.64788827395 0.9202007987868578
24.441433184694326 307.5675306180948 0.9216313064670612
24.44666073964774 306.6148398749392 0.921445749960606
24.451888294601154 308.26247005666437 0.926508078927318
24.45711584955457 308.71967805123904 0.9279934129142241
24.462343404507983 307.5895658879474 0.9280529470710469
24.467570959461398 304.02822243404034 0.9236137017116628
24.472798514414812 301.6865069987423 0.9231197949846641
24.478026069368227 302.8093141175482 0.9271057054376676
24.48325362432164 302.3145202343922 0.928888187762645
24.488481179275055 303.3732056666268 0.9324184752373965
24.49370873422847 304.91534319052715 0.9372736370257057
24.498936289181884 306.5850306387308 0.9448124209527236
24.5041638441353 308.72210628748155 0.9505315393509713
24.509391399088713 309.6543959162964 0.9535319238463291
24.514618954042128 307.36499309014147 0.9509568937350444
24.519846508995542 306.002774362903 0.9499188338634084
24.525074063948956 305.17473130485155 0.9518063786231621
24.53030161890237 306.0170979078152 0.9541942139777418
24.535529173855785 308.02386086675307 0.9607838935033053
24.5407567288092 308.1063883069161 0.9637078251927433
24.545984283762614 308.26188450349144 0.9673501426460529
24.55121183871603 307.47514167324977 0.9689078578955748
24.556439393669443 308.1328623498491 0.9726461104829721
24.561666948622857 314.26081625733593 0.9853028931787606
24.566894503576272 314.5490850996644 0.9870923565454162
24.572122058529686 313.6814150067279 0.9870767555386574
24.5773496134831 312.7100624613164 0.9884122309891592
24.582577168436515 309.2452920922193 0.9862276354268413
24.58780472338993 310.54656364803157 0.9910864389308103
24.593032278343344 307.7812553857713 0.9898183171179336
24.59825983329676 312.22684769055917 0.9993033541367378
24.603487388250173 309.53014354685337 0.9991424199962045
24.608714943203587 308.1769750189795 0.9971995780007433
24.613942498157 307.58713083237814 0.9973044367767359
24.619170053110416 310.9469210792264 1.0034376411830628
24.62439760806383 312.1671134330911 1.0091803164475015
24.629625163017245 309.17895132033556 1.00852596090053
24.63485271797066 307.2308949065064 1.007823059929155
24.640080272924074 304.82794363887814 1.0066065480612998
24.645307827877488 303.5147717730452 1.0066039398136393
24.650535382830903 298.242570318377 1.002616948736365
24.655762937784317 294.07758420921004 0.9979920964322659
24.66099049273773 294.21449187728746 0.9990147903838932
24.666218047691146 296.5938823704359 1.004026084637618
24.67144560264456 298.7543266699506 1.0119263197966377
24.676673157597975 295.88848183499425 1.010907907461339
24.68190071255139 296.25272276325103 1.0151836788125692
24.687128267504804 296.897644176411 1.016896564445202
24.692355822458218 301.73476296654894 1.0261172605181264
24.697583377411632 303.40874520530656 1.0321929301396415
24.702810932365047 302.490646506626 1.0330445923255847
24.70803848731846 298.7653237380115 1.031496191023345
24.713266042271876 297.67587445386783 1.0305620792450272
24.71849359722529 296.32723112429085 1.030090310741443
24.723721152178705 300.1845875650641 1.0386244660574726
24.72894870713212 305.36873311064465 1.0505448857967796
24.734176262085533 305.1691126040492 1.0542139333584069
24.739403817038948 307.5336132787563 1.0599913470687534
24.744631371992362 303.6417236501741 1.056453799195674
24.749858926945777 304.1062711192814 1.0585493099947694
24.75508648189919 299.36512477160943 1.0530156873069223
24.760314036852606 299.2035211733688 1.054888308762705
24.76554159180602 301.4897199622436 1.0622507231378413
24.770769146759434 306.37780553822887 1.074115988509025
24.77599670171285 309.61521197873157 1.0829133031196714
24.781224256666263 307.408826248756 1.0822863264724194
24.786451811619678 308.6848765093039 1.0877925654020344
24.791679366573092 302.6579358483507 1.0778489025698623
24.796906921526507 298.7208314396512 1.072857090569372
24.80213447647992 290.3537993624286 1.0605766522257
24.807362031433335 291.6531669554306 1.067562033354042
24.81258958638675 294.52207794575617 1.075817026079201
24.817817141340164 299.5991285054668 1.0868636749531264
24.82304469629358 296.2532856980255 1.083652831132598
24.828272251246993 295.2355673050827 1.0840132734472958
24.833499806200408 292.32271569880623 1.082765993919839
24.838727361153822 292.5683653203613 1.0871697919228076
24.843954916107236 291.83486098425715 1.0879375010426657
24.84918247106065 290.1915642672728 1.0864906457459307
24.854410026014065 292.9687292997825 1.0928749362710641
24.85963758096748 297.3543797231945 1.1063492870637845
24.864865135920894 303.6517159785481 1.1221081556432422
24.87009269087431 301.77965205877996 1.1211708673144958
24.875320245827723 301.1998909352218 1.1224702580214492
24.880547800781137 299.5324952483966 1.1224991408210214
24.885775355734552 303.64324652597617 1.1343469063474845
24.891002910687966 304.1912201615626 1.1356596835042185
24.89623046564138 307.2593999328567 1.1435503230545148
24.901458020594795 308.2728425344181 1.1499237891487144
24.90668557554821 306.3186633801547 1.1512429756974176
24.911913130501624 301.930793075477 1.1472146171726898
24.91714068545504 299.1054322033685 1.142658560626262
24.922368240408453 296.7137897679519 1.1411409995567074
24.927595795361867 303.03699275904324 1.1568166322057243
24.93282335031528 306.90082862962583 1.1686146832762234
24.938050905268696 314.3913900971589 1.1853796348586378
24.94327846022211 313.3135342052837 1.1882559423699457
24.948506015175525 308.70794014495465 1.1839145701933882
24.95373357012894 305.9215631996462 1.1821795311317589
24.958961125082354 304.6443127667701 1.1798918336215136
24.964188680035768 306.1674751563545 1.182622432761296
24.969416234989183 308.4106737604959 1.1922246929964664
24.974643789942597 312.302988982936 1.2036601286266142
24.97987134489601 315.0884753065357 1.2129489902955455
24.985098899849426 314.54513883234677 1.2152106053926335
24.99032645480284 312.43963107793627 1.2143328592168308
24.995554009756255 311.5785333356008 1.2198797741786929
25.00078156470967 313.0111474637176 1.2237438938664444
25.006009119663084 312.37618593398145 1.2243248648038951
25.011236674616498 308.9613876320928 1.2175896889661213
25.016464229569912 305.7021427506852 1.2156715257433677
25.021691784523327 304.36528265995787 1.217956604015141
25.02691933947674 310.43425269937376 1.2361436394167558
25.032146894430156 315.14103344909364 1.250827300755186
25.03737444938357 317.83020007532673 1.262661359621482
25.042602004336985 314.3045638661991 1.2568107948550036
25.0478295592904 310.6005969582561 1.249639553325763
25.053057114243813 314.69737226341624 1.259855715628354
25.058284669197228 310.78432360632456 1.2571725062079278
25.063512224150642 311.0244902699484 1.2629203343177
25.068739779104057 308.15494532666247 1.2600700029711658
25.07396733405747 314.06190639996845 1.2750325460188454
25.079194889010886 314.43739396183975 1.2792574322473684
25.0844224439643 310.68004349095094 1.2748949739006832
25.089649998917714 306.5917521550196 1.2707301206882469
25.09487755387113 307.8842750465774 1.2758502605700626
25.100105108824543 317.6033990614003 1.3006098242980573
25.105332663777958 320.7046387040648 1.313643358530777
25.110560218731372 321.5609700429728 1.319195234786969
25.115787773684787 312.6608443811078 1.3062841971538224
25.1210153286382 302.43012528577805 1.289185908251067
25.126242883591615 299.9257666094433 1.2913096454523776
25.13147043854503 300.3366244953686 1.2953801140307408
25.136697993498444 308.9271861561299 1.3156428936870213
25.14192554845186 311.88530590778845 1.3239662600106623
25.147153103405273 314.65434346768035 1.3353945628944612
25.152380658358688 313.52057547825217 1.3369941940349443
25.157608213312102 315.7766374737029 1.3428631732212408
25.162835768265516 315.8227259687095 1.3469269671500197
25.16806332321893 318.0727704209319 1.3564403398315523
25.173290878172345 324.62554719021676 1.376611741849828
25.17851843312576 324.55166086012076 1.3815041671714088
25.183745988079174 324.86678192394754 1.3873408557243732
25.18897354303259 316.7875026671978 1.3739388721398478
25.194201097986003 312.4195950844317 1.3686660932025994
25.199428652939417 313.8586831033057 1.3783628026540875
25.204656207892832 314.3347223996101 1.3861109050743556
25.209883762846246 318.41780295471375 1.40060136639382
25.21511131779966 317.2928339386981 1.4002177268822313
25.220338872753075 313.6876804352947 1.3965253712855916
25.22556642770649 315.5021693329873 1.406130922674301
25.230793982659904 318.28444881572017 1.4190821769617905
25.23602153761332 332.4893556981471 1.453646823948586
25.241249092566733 333.9898946648286 1.4661502746467039
25.246476647520147 332.5529993782418 1.4658940788857762
25.25170420247356 329.922272146608 1.463919921325004
25.256931757426976 333.3370287977172 1.4718033778775415
25.26215931238039 335.2462190063904 1.478925610510072
25.267386867333805 331.905870539066 1.47784992185069
25.27261442228722 326.16718379647386 1.4709834814898686
25.277841977240634 327.7540840702604 1.4820322133491763
25.283069532194048 326.4349595665428 1.4845026696119792
25.288297087147463 329.2327314421222 1.5000978889639474
25.293524642100877 325.257097491174 1.495854946743446
25.29875219705429 325.5673888607123 1.5024100835344456
25.303979752007706 321.82237915193076 1.4945431878102402
25.30920730696112 321.51269227340947 1.5017991210987593
25.314434861914535 318.3536449097698 1.5025649883204328
25.31966241686795 314.48763598680523 1.5015372046975801
25.324889971821364 312.95285169356697 1.503287694243306
25.330117526774778 315.0282191736537 1.5158952333251365
25.335345081728192 319.0591203565791 1.5333343571157072
25.340572636681607 323.49727971778526 1.5485223893089866
25.34580019163502 326.27248007119306 1.5572606546306011
25.351027746588436 322.46263361542964 1.554952765597522
25.35625530154185 319.2847194957943 1.5556033509973115
25.361482856495265 312.9950022830223 1.546605849569831
25.36671041144868 321.26419513342967 1.5707718139052336
25.371937966402093 326.1166792487424 1.5876114260515346
25.377165521355508 322.3342913834549 1.58438062038159
25.382393076308922 316.770388956198 1.5756366105101096
25.387620631262337 314.0872856791025 1.5759902642071684
25.39284818621575 316.01253309090146 1.5889052039401852
25.398075741169166 319.1303480767414 1.6031188473114488
25.40330329612258 319.7990854154545 1.6150471252867258
25.408530851075994 322.6654425900034 1.6264810880958824
25.41375840602941 323.5614108046382 1.6366772477093885
25.418985960982823 323.94577611516564 1.6421807443694023
25.424213515936238 321.36636013904166 1.6451473265760794
25.429441070889652 319.2847100836907 1.6473260643088459
25.434668625843067 317.67744386135433 1.6526676166443073
25.43989618079648 322.60620946982664 1.6722991913411538
25.445123735749895 322.156900789328 1.680088633601357
25.45035129070331 323.36079851378065 1.689367218007268
25.455578845656724 318.57872838339955 1.6896539771969634
25.46080640061014 316.4305558159015 1.6956241620900803
25.466033955563553 317.76528714761304 1.7056716232560647
25.471261510516968 320.13779707397265 1.7182179638137236
25.476489065470382 324.85322384563983 1.7344789409427939
25.481716620423796 325.02158363855074 1.751454608977485
25.48694417537721 324.81401247781497 1.7578446861379358
25.492171730330625 322.38263028261474 1.759705815722221
25.49739928528404 320.6025953690995 1.757980628137767
25.502626840237454 318.25596429892045 1.7607378555724083
25.50785439519087 320.48000782299647 1.7772206509615127
25.513081950144283 320.16171764955277 1.7835369511808223
25.518309505097697 321.9061284506813 1.79723127309884
25.523537060051112 321.40546441060746 1.800852515992984
25.528764615004526 321.21505694966476 1.814777807276382
25.53399216995794 317.27381561357527 1.809275593304127
25.539219724911355 320.40524535188166 1.8340274628238609
25.54444727986477 319.93786708975887 1.8402056233453488
25.549674834818184 323.52823493020605 1.8657200365043394
25.5549023897716 330.8610102273285 1.8919967519177976
25.560129944725013 333.5269932168765 1.9093417841695532
25.565357499678427 337.7024205847392 1.9282886928502747
25.57058505463184 333.5294826729038 1.9270262862117866
25.575812609585256 329.11987670793076 1.9220738874556849
25.58104016453867 329.75426528567215 1.93396449147238
25.586267719492085 326.02160744297345 1.935525482636978
25.5914952744455 327.8458652445632 1.9502165799096078
25.596722829398914 326.8638368738635 1.9639918760256756
25.601950384352328 328.91007637353874 1.9838029491351379
25.607177939305743 326.95554375802817 1.9946520441597222
25.612405494259157 323.0617537489949 1.9946398679536839
25.61763304921257 320.4370323325178 2.0008719060029874
25.622860604165986 324.99192650398965 2.0277982770065597
25.6280881591194 318.14842029493354 2.018734239184354
25.633315714072815 316.718521623391 2.0248909822862555
25.63854326902623 311.1588899231151 2.0250927163522054
25.643770823979644 321.7033723173959 2.0766624730482874
25.648998378933058 333.15376841561203 2.125014263537372
25.654225933886472 339.8422011719315 2.1634600826587667
25.659453488839887 339.2647040422625 2.178311341926463
25.6646810437933 337.3626371777925 2.191949439041761
25.669908598746716 328.77737923238425 2.1683875144944778
25.67513615370013 322.4148323850456 2.1548716821809655
25.680363708653545 317.5971528096339 2.148236704872436
25.68559126360696 324.55235881666374 2.1898238315097904
25.690818818560373 333.4863712467153 2.236929163363362
25.696046373513788 334.64158517766367 2.2615526075519616
25.701273928467202 331.54109689312924 2.269478885124234
25.706501483420617 323.86638100437796 2.2624981409109735
25.71172903837403 330.4778887478364 2.302042523043022
25.716956593327446 336.1975113811129 2.337668683069491
25.72218414828086 340.98230496743975 2.3728209991761373
25.727411703234274 334.0427263646912 2.362779825706516
25.73263925818769 329.4338221633877 2.3708941800895498
25.737866813141103 330.8575488369035 2.391796512568596
25.743094368094518 342.21997415110906 2.4604975634334667
25.748321923047932 341.2417063390703 2.484958284972072
25.753549478001347 341.9165568116922 2.5139856883355147
25.75877703295476 332.33174631542647 2.502472307124347
25.764004587908175 331.0405270930457 2.5225223237467738
25.76923214286159 322.0973214681148 2.5118030017431687
25.774459697815004 310.0366352449302 2.4820534931163625
25.77968725276842 310.4127156298379 2.5097896686654044
25.784914807721833 306.0167660951142 2.518086115969828
25.790142362675248 316.84766311232266 2.594411239820499
25.795369917628662 324.44228981660103 2.6408757539203878
25.800597472582076 330.81777023146225 2.6890887660947973
25.80582502753549 336.0325086059234 2.7345386701904797
25.811052582488905 337.3074944836131 2.7742739831244263
25.81628013744232 341.52118839796725 2.8211631076428665
25.821507692395734 337.1737151750956 2.837172251521411
25.82673524734915 327.4115625393315 2.8335886610856598
25.831962802302563 329.9010788012009 2.8838048081126226
25.837190357255977 335.3215109585108 2.949596668716449
25.84241791220939 334.94234626081993 2.9778663974077637
25.847645467162806 336.16411925089545 3.0182409229863247
25.85287302211622 334.48823714518 3.0438321111065383
25.858100577069635 344.7961648501023 3.143242756516342
25.86332813202305 341.3796634566788 3.1761309536508984
25.868555686976464 339.92950148609185 3.223782056899255
25.87378324192988 332.7275745069497 3.2309625380923714
25.879010796883293 336.7994716716401 3.289434988125212
25.884238351836707 334.1652512229139 3.3285463159143567
25.88946590679012 331.3806040021034 3.3681262935550516
25.894693461743536 338.95611169157456 3.469990175075317
25.89992101669695 338.036416842841 3.5185638222440723
25.905148571650365 329.19256822161975 3.5449937618628757
25.91037612660378 312.544274393985 3.5097318096696815
25.915603681557194 306.8425755901057 3.555594220222443
25.920831236510608 302.82313369414834 3.5958101131279383
25.926058791464023 304.7254940550997 3.7189481517877176
25.931286346417437 315.4953848527663 3.8577752683995743
25.93651390137085 321.9229938733873 4.000604987194109
25.941741456324266 331.09753607463796 4.118342942827762
25.94696901127768 324.42927020022796 4.2132180528256695
25.952196566231095 330.7808259111253 4.378521319072834
25.95742412118451 342.4340780809642 4.574006192762933
25.962651676137924 340.6698251462608 4.637867924069903
25.967879231091338 344.5363055994717 4.729099654251254
25.973106786044752 343.7036386040355 4.832058658508417
25.978334340998167 351.05471274942596 4.9818155933412065
25.98356189595158 349.1599374218228 5.065642258169446
25.988789450904996 345.49656377793656 5.0840821155227545
25.99401700585841 341.6496664860556 5.137362201601136
25.999244560811825 343.95379743815 5.22256842290105
26.00447211576524 342.03487460477226 5.346197179274774
26.009699670718653 340.33322750139365 5.408067536010868
26.014927225672068 328.52506631369744 5.455044560752949
26.020154780625482 318.8172560977016 5.468720289086766
26.025382335578897 307.49871667187836 5.512871218259965
26.03060989053231 323.1813390967191 5.77647537047214
26.035837445485726 341.6319910403162 6.094798153960699
26.04106500043914 332.75970713147365 6.180306450878426
26.046292555392554 335.55210405665093 6.367116103772572
26.05152011034597 320.05903040355133 6.430707893173852
26.056747665299383 307.3412374029876 6.462750734412032
26.061975220252798 288.8318751367077 6.532516346499912
26.067202775206212 278.394792778908 6.574308798689957
26.072430330159627 274.81694727590246 6.884375462005576
26.07765788511304 288.3958951061617 7.2594600130907825
26.082885440066455 285.9019843434075 7.652324004504379
26.08811299501987 284.5936355346569 7.948637510492629
26.093340549973284 281.73645908697426 8.426373980857353
26.0985681049267 307.40413167796567 9.321753083507138
26.103795659880113 308.1435304047588 10.043698086205067
26.109023214833528 350.320271750092 11.670521057428154
26.114250769786942 301.4136685201282 11.86061897711095
26.119478324740356 321.81627615984956 14.148084713964145
26.12470587969377 303.58670367055805 15.699180933691096
26.129933434647185 301.9875335025002 21.64489116140362
26.1351609896006 323.1126746674699 31.671622253727953
