# Supplementary material for: Unraveling metal effects on CO2 uptake in pyrene-based metal-organic frameworks
Source: Nat Commun. 2025 Feb 11;16:1516. doi: 10.1038/s41467-025-56296-w (PMC11814143; doi:10.1038/s41467-025-56296-w)
Supplement: Supplementary file 3 — Source Data [file 41467_2025_56296_MOESM3_ESM.zip › SourceCode/SuppInf/FigureS5_Ga-TBAPy_InSitu_VariableT_PXRD/Data/GaTBAPy_0077p.dat]

0.002613777476707968 25.411915981771468 5.674206944658062
0.007841332430123905 27.642639778157832 5.8478763788678
0.01306888738353984 25.93518683190569 4.983396284308169
0.018296442336955775 23.355847534262647 4.057709039501054
0.02352399729037171 16.834836794234715 3.0364660539228048
0.028751552243787646 16.66316028163752 2.6344348584409123
0.03397910719720358 18.820211094958037 2.5061205423711526
0.03920666215061952 18.646839872891373 2.495521565899519
0.04443421710403546 21.494949830078426 2.676811248234963
0.0496617720574514 21.070995776474838 2.4225472706943263
0.054889327010867336 19.061925860067305 2.304657489481642
0.060116881964283275 18.34449910699692 2.056367885121258
0.06534443691769921 17.242928892355888 1.7863720139811643
0.07057199187111515 17.511429743941612 1.6670494275574
0.07579954682453109 17.81513331702405 1.5982997705191853
0.08102710177794703 18.032203835544102 1.5921350249657824
0.08625465673136297 18.134118531266115 1.6780565616786836
0.09148221168477891 19.627815373140887 1.60699306709807
0.09670976663819485 19.66713166086511 1.4690168694002073
0.10193732159161079 21.698882681692318 1.5053332308778216
0.10716487654502672 20.692226549354054 1.4190927567628935
0.11239243149844266 18.446318016031807 1.3159546402029787
0.1176199864518586 17.354928781300973 1.2749601798027579
0.12284754140527454 18.194237430751553 1.253338393973818
0.12807509635869047 18.275704375362146 1.240837911473908
0.1333026513121064 19.605171665624717 1.2788631667492214
0.13853020626552232 17.89706307224011 1.1649744465264793
0.14375776121893824 15.470096858519023 1.0741293724251693
0.14898531617235417 14.830403694671874 1.0481101450351828
0.1542128711257701 15.396600314323805 1.0495572684498122
0.15944042607918602 17.92169696179474 1.1185905813947448
0.16466798103260194 19.492550565604727 1.1387202614319392
0.16989553598601786 20.867155596919435 1.1579453147634156
0.1751230909394338 21.456321278261047 1.1353572893657033
0.18035064589284971 20.836270302829504 1.1167620044135487
0.18557820084626564 20.065203108799835 1.0520686602381943
0.19080575579968156 21.175178129582815 1.0750311311522467
0.1960333107530975 20.28298519571162 1.0578919461799405
0.20126086570651341 20.45016513035747 1.0335450322674358
0.20648842065992934 21.122833569846655 1.0522906158045118
0.21171597561334526 20.440473740020302 1.0431520524298807
0.2169435305667612 20.384993915670112 1.0261095996705858
0.22217108552017711 19.268635930884308 0.9920055919705367
0.22739864047359304 18.560288315133796 0.9706531869746147
0.23262619542700896 18.28699102138276 0.9343661524103979
0.2378537503804249 18.43283215816238 0.9500958521113629
0.2430813053338408 18.486066145297038 0.9534370886242689
0.24830886028725674 19.526732518640973 0.9603260505860836
0.25353641524067266 17.399779658620346 0.8701746867491388
0.2587639701940886 16.58515628374175 0.8380525676985102
0.2639915251475045 15.05165715426684 0.8117405287776898
0.26921908010092044 15.460168270388014 0.830675729883815
0.27444663505433636 16.852946131193278 0.8658792779760406
0.2796741900077523 18.046512070054874 0.8850529789645423
0.2849017449611682 18.466402157653874 0.8675287877689162
0.29012929991458414 19.03331212582477 0.8437933546030891
0.29535685486800006 18.074122496962357 0.8241773138029668
0.300584409821416 17.39262254296201 0.7919150748907148
0.3058119647748319 16.70397985345947 0.7833581485590656
0.31103951972824784 16.753973156199397 0.7997799157236916
0.31626707468166376 17.94267440928274 0.8107997896499205
0.3214946296350797 17.972529940519184 0.7938981262088757
0.3267221845884956 18.36843432947554 0.7914406229601576
0.33194973954191154 19.324178885617997 0.8255851388496587
0.33717729449532746 18.938963145353707 0.8171619121930968
0.3424048494487434 19.160452223504063 0.842847720304372
0.3476324044021593 19.56779742020101 0.8704997818444332
0.35285995935557524 19.90344304304484 0.8722385056506824
0.35808751430899116 20.719415335092936 0.8681196827406091
0.3633150692624071 20.529187369084088 0.8413857158828156
0.368542624215823 20.440916403665014 0.8457875508158594
0.37377017916923894 19.134408303262912 0.808806732531517
0.37899773412265486 18.043223936351726 0.7987941760928944
0.3842252890760708 17.129922656439682 0.8039584262847737
0.3894528440294867 17.904236499279655 0.8137586948382249
0.39468039898290264 19.62958062290656 0.8533412336268463
0.39990795393631856 20.206963702790574 0.8358884912017012
0.4051355088897345 20.407476169897617 0.8074559730652277
0.4103630638431504 21.162178423552643 0.8127860752607107
0.41559061879656634 20.81080461304542 0.8186670537517096
0.42081817374998226 22.501886567092654 0.863640478415165
0.4260457287033982 22.56609048040655 0.88022826298151
0.4312732836568141 20.70474887665323 0.8220674672838365
0.43650083861023004 20.434825974584818 0.8072434619001988
0.44172839356364596 19.43750030598109 0.7846933362321731
0.4469559485170619 18.771228162962117 0.7715078168810404
0.4521835034704778 18.228943120068827 0.7770642031186659
0.45741105842389373 17.920047752778505 0.7728833458145382
0.46263861337730966 18.135545030328853 0.7739166482741388
0.4678661683307256 19.098875095814712 0.7870366867641809
0.4730937232841415 18.873418244010704 0.7792863961887628
0.47832127823755743 18.411647511630925 0.7819635414950714
0.48354883319097336 19.754883424253507 0.7912445392756124
0.4887763881443893 19.714155430096497 0.7991979749538324
0.4940039430978052 20.168809506352396 0.7947575703930159
0.49923149805122113 20.540658473823157 0.7769553250464606
0.5044590530046371 19.27023380203545 0.7599930367257738
0.5096866079580531 18.94411118824582 0.7515739117588947
0.5149141629114691 18.414710671822245 0.7441289349374257
0.5201417178648851 18.199153709735093 0.7282428859932878
0.525369272818301 17.802094477127365 0.6980443021284343
0.530596827771717 16.67468182979346 0.6718426507887856
0.535824382725133 17.152933237048085 0.6877971179136623
0.541051937678549 17.222216842191056 0.7066287992069316
0.546279492631965 17.654144968427367 0.7180059875513004
0.5515070475853809 17.99862748621005 0.7150520272156443
0.5567346025387969 18.28269420560243 0.7125444788983041
0.5619621574922129 19.14245535477229 0.7199241653809324
0.5671897124456289 19.88417254315268 0.746550179047255
0.5724172673990449 20.116623969046284 0.7548237584375507
0.5776448223524608 19.370170432391607 0.7480175903366755
0.5828723773058768 19.616827219353983 0.743336369078353
0.5880999322592928 18.592256516051048 0.719480432445702
0.5933274872127088 17.5611849188568 0.7098628244491324
0.5985550421661248 17.856630243866647 0.7100193960358329
0.6037825971195407 17.601050316426925 0.7075769807038
0.6090101520729567 17.4417141832423 0.6938003297778923
0.6142377070263727 18.27090156911939 0.6799200640652145
0.6194652619797887 19.44962975820854 0.6943657676608026
0.6246928169332047 20.32554822683468 0.7048467379536351
0.6299203718866206 21.308036390074886 0.7396651520399711
0.6351479268400366 21.340324406306763 0.7678986270952719
0.6403754817934526 21.42313225045424 0.778444385852732
0.6456030367468686 19.786007751184513 0.7286314019214419
0.6508305917002846 20.472675254011566 0.722800073210314
0.6560581466537005 20.115579589229082 0.7147386847996412
0.6612857016071165 20.685698529756557 0.7295620409958311
0.6665132565605325 20.11217127418089 0.7100957811824985
0.6717408115139485 18.859759043663157 0.6751935132643568
0.6769683664673645 19.255241394687072 0.6591221318644814
0.6821959214207804 19.46933816010303 0.6509509228049509
0.6874234763741964 20.10241578139983 0.6658526689370492
0.6926510313276124 20.326776632434353 0.6698272384030893
0.6978785862810284 20.177792449896955 0.6610439917803113
0.7031061412344444 20.580910504737155 0.6792481387622857
0.7083336961878604 21.324463461449298 0.6925245504028038
0.7135612511412763 20.577987698044616 0.680192807732245
0.7187888060946923 20.602249045817683 0.6835450510953276
0.7240163610481083 21.742257519591682 0.7081675523012867
0.7292439160015243 22.62574731188168 0.7300399114710578
0.7344714709549403 22.785643501182044 0.7505556469207053
0.7396990259083562 23.753787151745183 0.7568329587941071
0.7449265808617722 23.260238031221114 0.7430325239327393
0.7501541358151882 23.770717954769324 0.7555030248726715
0.7553816907686042 25.531163611688058 0.7858895585373398
0.7606092457220202 26.59150963122795 0.78170580080502
0.7658368006754361 28.904104227093114 0.8160428093761962
0.7710643556288521 30.780939423766743 0.8243697345647394
0.7762919105822681 31.09039980352247 0.8204280267703277
0.7815194655356841 31.616852564787106 0.8422970282347111
0.7867470204891001 32.441927853376406 0.8648410273762163
0.791974575442516 33.177593211132084 0.8784688491191583
0.797202130395932 33.07036361822369 0.8671491789808154
0.802429685349348 35.78980904491253 0.9011375063624893
0.807657240302764 36.54678796529397 0.8968176348283992
0.81288479525618 39.59566428798662 0.9387578608654333
0.8181123502095959 41.31393450418564 0.9445915642093845
0.8233399051630119 40.61989110110981 0.9450495995115867
0.8285674601164279 42.227284004858284 0.9674155612878799
0.8337950150698439 45.75374622073309 1.0191772001398132
0.8390225700232599 50.053928336650834 1.0754147690630185
0.8442501249766758 54.535410550763324 1.1439223157396472
0.8494776799300918 56.45453814072746 1.176584654293502
0.8547052348835078 59.703987930211625 1.2462219983516682
0.8599327898369238 63.39190365987297 1.2766430434595917
0.8651603447903398 66.93401607071091 1.2968246696419354
0.8703878997437557 68.53257636910655 1.2872917279853848
0.8756154546971717 70.09617005130166 1.2742897156784512
0.8808430096505877 72.05954001706229 1.2863245236370597
0.8860705646040037 74.679150977998 1.3111242483052297
0.8912981195574197 74.4722142424081 1.300234869979375
0.8965256745108356 76.8674178776344 1.33619499376282
0.9017532294642516 75.68251785978504 1.334670888143246
0.9069807844176676 75.04926044972648 1.3270403882695176
0.9122083393710836 76.21823324447978 1.3640983713574055
0.9174358943244996 76.92958431869559 1.3653203372023979
0.9226634492779155 83.05770959394937 1.4199089406673164
0.9278910042313315 89.10608700823188 1.465315775368868
0.9331185591847475 91.38033940054986 1.4607288782670371
0.9383461141381635 92.69732512051637 1.482905854339425
0.9435736690915795 91.86711210591803 1.4697994806775754
0.9488012240449955 92.05627815397966 1.4597170842542928
0.9540287789984114 96.90685935370625 1.4723796972069083
0.9592563339518274 102.93114100242502 1.5080002834362545
0.9644838889052434 103.27359402479783 1.502755341026951
0.9697114438586594 105.56749735081672 1.5022995934739847
0.9749389988120754 107.06373108164533 1.5181302359475946
0.9801665537654913 106.16380314173449 1.519459696170654
0.9853941087189073 109.50927808093569 1.5516024421841104
0.9906216636723233 109.38694934102378 1.5426746307907884
0.9958492186257393 110.25673528125697 1.5354267821214194
1.0010767735791553 118.0258553639449 1.5914929093496308
1.0063043285325712 120.92270349296356 1.6035410382215116
1.0115318834859872 120.57296111000237 1.6160112729048066
1.0167594384394032 116.01986245350612 1.592326291942903
1.0219869933928192 115.33968081127854 1.5792565512564614
1.0272145483462352 115.60679184797483 1.5623952985562446
1.0324421032996511 118.79364401309715 1.5596305757698725
1.0376696582530671 121.95064145498976 1.567006755551791
1.042897213206483 128.26117990669934 1.6159493015003956
1.048124768159899 133.1513988686422 1.6504412611048869
1.053352323113315 133.5179758450414 1.6517620495686518
1.058579878066731 132.26229365446358 1.6353031558869322
1.063807433020147 126.90613790478793 1.5876282653818952
1.069034987973563 126.88595019011738 1.5921321595147544
1.074262542926979 125.70859540219078 1.5919843181111615
1.079490097880395 128.1745414131835 1.6232233910987985
1.084717652833811 132.5924356165742 1.6725468022038554
1.089945207787227 135.38398895181365 1.6976189458615099
1.095172762740643 134.8164611508767 1.6656281773778547
1.1004003176940589 133.53654674895586 1.6640011402031518
1.1056278726474749 135.90611744146491 1.6824572359929995
1.1108554276008908 139.68148829541346 1.7153148077979936
1.1160829825543068 141.61385713022207 1.7090688611934126
1.1213105375077228 143.20193825923138 1.7136916516151028
1.1265380924611388 140.1727244010689 1.6828484609686563
1.1317656474145548 139.26735779221312 1.660167777304508
1.1369932023679707 135.38668504244362 1.6094849971721417
1.1422207573213867 138.9842943148325 1.6289927991824356
1.1474483122748027 136.57788434280343 1.6181344405235236
1.1526758672282187 139.27597719055325 1.6430633068244374
1.1579034221816347 141.41836654140346 1.6727932376714891
1.1631309771350506 141.5391659349047 1.6638896944527615
1.1683585320884666 144.12709647730222 1.6627659897632199
1.1735860870418826 141.6069641678186 1.6495389495783395
1.1788136419952986 143.09650612025516 1.6494218075439622
1.1840411969487146 139.96873606326628 1.6093910706517063
1.1892687519021305 142.52221727217406 1.6361094715910762
1.1944963068555465 144.66899013883847 1.6487223815555054
1.1997238618089625 145.28834736564332 1.644191088179861
1.2049514167623785 148.41544385309027 1.682925798990268
1.2101789717157945 148.40729508268075 1.6922175200039238
1.2154065266692105 154.62963551072326 1.7390917608056242
1.2206340816226264 150.7587794628755 1.7149478260462914
1.2258616365760424 148.96756668165318 1.7002648732451056
1.2310891915294584 157.0819931614496 1.7147101291159144
1.2363167464828744 157.52642088655045 1.7289589730653967
1.2415443014362904 158.01915256127097 1.7316722810149554
1.2467718563897063 153.46826413482927 1.717032777980297
1.2519994113431223 147.41505416518734 1.6859607573027393
1.2572269662965383 146.66327023272945 1.6550562822136294
1.2624545212499543 156.77361595981515 1.7017924041844124
1.2676820762033703 162.30796367955682 1.730421640201214
1.2729096311567862 162.74600983437458 1.744036432832949
1.2781371861102022 164.30889359715314 1.772521136542721
1.2833647410636182 159.19449852687228 1.7508746176055476
1.2885922960170342 160.3636026955337 1.7661403872704289
1.2938198509704502 164.95836784225602 1.798464732693804
1.2990474059238661 164.74465001940735 1.7946611332021047
1.3042749608772821 166.34276800451937 1.7998000043041706
1.309502515830698 163.99569500877556 1.760653949922548
1.314730070784114 162.95422189265892 1.743493974472345
1.31995762573753 167.0032293233103 1.7643557916560135
1.325185180690946 164.70200249758824 1.7500776179731876
1.330412735644362 165.46915086929542 1.7681788598908457
1.335640290597778 164.2292055571504 1.7491036879050013
1.340867845551194 163.28082404038244 1.7232640313244756
1.34609540050461 160.29650090744565 1.6832895395845444
1.351322955458026 160.59728366520616 1.6885941207365043
1.356550510411442 161.77143543915088 1.7150217149967888
1.361778065364858 159.18542818914193 1.7135218177686484
1.3670056203182739 156.24322428649566 1.6757687925944753
1.3722331752716899 162.7807704680836 1.7127652504405446
1.3774607302251058 159.62399923341795 1.6831930915500377
1.3826882851785218 162.22885812372417 1.691945292767326
1.3879158401319378 166.58837357902965 1.7215147706812581
1.3931433950853538 159.85894651763473 1.6646294430556259
1.3983709500387698 158.70935154273818 1.6558421210435417
1.4035985049921857 160.34425985387526 1.6765051989192934
1.4088260599456017 161.69677303360382 1.7093021577053593
1.4140536148990177 164.94089912827053 1.7447575659832613
1.4192811698524337 164.0222726219086 1.7373823915611517
1.4245087248058497 159.9936156791575 1.6959973120184775
1.4297362797592656 160.61993220041387 1.67419791519107
1.4349638347126816 159.98985039024146 1.671532988565731
1.4401913896660976 158.90316978463133 1.6649927690465736
1.4454189446195136 160.19412390424142 1.6744061942335406
1.4506464995729296 156.91441957502957 1.6558013301147063
1.4558740545263456 155.72853395733705 1.6446715710114916
1.4611016094797615 153.8854482485045 1.659055711094715
1.4663291644331775 151.7019480412294 1.6780854747935363
1.4715567193865935 152.0388858947195 1.6794609524100588
1.4767842743400095 156.9577427276014 1.6926152283630294
1.4820118292934255 155.75309652045166 1.6742392607171876
1.4872393842468414 158.0611141214971 1.6725850050211757
1.4924669392002574 158.0741460832439 1.6827949903585653
1.4976944941536734 155.55913877126113 1.6762059028295233
1.5029220491070894 154.71142979303283 1.6883057669864556
1.5081496040605054 158.61731434850876 1.693618535424655
1.5133771590139213 159.3726266730878 1.6923541098200725
1.5186047139673373 155.79818678496716 1.6606327470426219
1.5238322689207533 159.3485564452776 1.6882867689046654
1.5290598238741693 162.0696477083197 1.7119698215787216
1.5342873788275853 172.40128843918168 1.7571210910493318
1.5395149337810012 176.64519445130486 1.7833712920356155
1.5447424887344172 178.1273163365246 1.804186470391444
1.5499700436878332 179.84165927648763 1.8241919133390747
1.5551975986412492 170.74631040895932 1.7528989855060002
1.5604251535946652 167.9283501757557 1.7323934241759078
1.5656527085480811 170.29926392230746 1.7383135498422155
1.5708802635014971 175.60291646216828 1.7593476031335777
1.576107818454913 182.34500753308734 1.8100222640970467
1.581335373408329 181.73871479221594 1.815378581642151
1.586562928361745 187.11175993799438 1.8539693027547575
1.591790483315161 184.53470097576778 1.8547098452208528
1.597018038268577 182.80045978244627 1.8317631480977197
1.602245593221993 187.36305437277542 1.8367686414191535
1.607473148175409 186.3277010397577 1.8195551896864
1.612700703128825 188.70397768637864 1.8109850369850427
1.617928258082241 187.75404322022888 1.8024282766413715
1.623155813035657 183.16069342188226 1.7682397955142541
1.628383367989073 181.86574630622528 1.7531793853769797
1.6336109229424889 184.76700049047164 1.7671759953783674
1.6388384778959049 189.94200386231563 1.7915639779234767
1.6440660328493208 199.43048701492233 1.8507711826820796
1.6492935878027368 207.70740067229548 1.886922938514339
1.6545211427561528 207.2761849306848 1.8777011641975003
1.6597486977095688 215.67347343707914 1.9140737541977055
1.6649762526629848 222.5348267061146 1.9240574068366323
1.6702038076164007 219.6097763390867 1.893030479353165
1.6754313625698167 223.33309495964951 1.9039461797779198
1.6806589175232327 223.61600364458616 1.8988396222878656
1.6858864724766487 226.88666323297363 1.9199219835267385
1.6911140274300647 226.005337862429 1.9131662972782528
1.6963415823834807 228.96972580582042 1.9176549841387653
1.7015691373368966 221.51616405017782 1.8792577364614942
1.7067966922903126 228.5099259563864 1.902786162398657
1.7120242472437286 230.46294986429044 1.9077692121733107
1.7172518021971446 235.979371204359 1.918279996064567
1.7224793571505606 246.21290076838216 1.9521211906324474
1.7277069121039765 253.83453510197367 1.983672440554177
1.7329344670573925 263.6288353596282 2.019798015548739
1.7381620220108085 258.42099352860276 1.9914177704532317
1.7433895769642245 252.6336464252994 1.9587512381765027
1.7486171319176405 249.2209519008315 1.94326062290913
1.7538446868710564 253.23063253170463 1.9611011544431654
1.7590722418244724 258.9144534229835 1.9629366365195133
1.7642997967778884 256.4232207985568 1.9522773945592315
1.7695273517313044 255.1985208995512 1.9373426188090577
1.7747549066847204 260.46798575906246 1.9592634664043682
1.7799824616381363 263.2498281998321 1.9872783102563583
1.7852100165915523 274.8935387117758 2.0265358429648734
1.7904375715449683 283.86479095406133 2.0488759564755035
1.7956651264983843 282.61346286824005 2.0384889775051764
1.8008926814518003 280.8332828948159 1.9881103755868788
1.8061202364052162 277.44631569019094 1.9646696170879667
1.8113477913586322 274.2521879811973 1.9475547803351743
1.8165753463120482 274.2735511616789 1.9280042485795374
1.8218029012654642 277.7512102995256 1.9393961526952472
1.8270304562188802 279.63563166760173 1.9335649875484244
1.8322580111722961 285.17413910651857 1.9492944317893002
1.8374855661257121 282.63218897722294 1.9371896791432495
1.842713121079128 278.17641738307924 1.902507922532376
1.847940676032544 271.15193142422135 1.8462762947293907
1.85316823098596 279.631902681925 1.8811619035584826
1.858395785939376 286.24491303304177 1.9281142683388575
1.863623340892792 288.3444368217838 1.9438939017659564
1.868850895846208 287.92474097577366 1.934488335676149
1.874078450799624 279.5991838506752 1.8698015348717212
1.87930600575304 282.0646295303947 1.8657635674770385
1.884533560706456 281.7545251096845 1.8582020764507994
1.889761115659872 283.0459322272747 1.8655190665345296
1.894988670613288 285.3975285968056 1.8672303701898938
1.9002162255667039 293.40768779059425 1.9042255681425262
1.9054437805201199 292.7759638894971 1.870875682516153
1.9106713354735358 289.54430420057685 1.840067809837745
1.9158988904269518 281.1761777907469 1.7968941744604368
1.9211264453803678 273.6208796758188 1.7650948847128012
1.9263540003337838 273.2871708674527 1.7633547272444845
1.9315815552871998 272.8034656434501 1.7677160137594758
1.9368091102406157 278.90840642568094 1.7974307941755472
1.9420366651940317 280.53343075563424 1.7929819397234583
1.9472642201474477 276.7019599356147 1.779083009925122
1.9524917751008637 271.7904417099025 1.7278832386124567
1.9577193300542797 261.1178418251743 1.6808871780298438
1.9629468850076957 256.6810685463576 1.6653471783759992
1.9681744399611116 257.7715726997454 1.6672776880142626
1.9734019949145276 260.60809909674043 1.6731118628944248
1.9786295498679436 257.51430890768336 1.6449375507947648
1.9838571048213596 263.290369521403 1.64510388443739
1.9890846597747756 264.0751786341942 1.645282148022619
1.9943122147281915 263.135738417867 1.6570060299495806
1.9995397696816075 255.0736101129516 1.6128364934538604
2.0047673246350235 242.01957994566763 1.5472562280613726
2.0099948795884393 238.89999622159857 1.5203186657721592
2.015222434541855 245.3789119324046 1.5434132107773426
2.0204499894952708 252.03245905887732 1.578726044503166
2.0256775444486865 254.08917893602086 1.58873603790809
2.0309050994021023 252.3717103166496 1.5759377675995005
2.036132654355518 250.31539242179278 1.5605360964283024
2.041360209308934 244.74561232419316 1.5478628945640769
2.0465877642623496 246.98824590806686 1.5540602526910814
2.0518153192157653 249.43988480349404 1.5750499636730244
2.057042874169181 247.42605706792125 1.5606805192758295
2.062270429122597 253.4798358069554 1.5764927804890294
2.0674979840760126 249.70464135632244 1.5727388919303065
2.0727255390294284 254.75008094457357 1.595689572519673
2.077953093982844 263.70526117378745 1.6343065110898454
2.08318064893626 261.2267358729383 1.6370730171322785
2.0884082038896756 258.8512144839555 1.6378576956003508
2.0936357588430914 244.96288874276084 1.5654065366200423
2.098863313796507 244.4671312488428 1.5714913419558885
2.104090868749923 246.1276155610687 1.5783841095300226
2.1093184237033387 247.29011858554787 1.568955616377267
2.1145459786567544 246.09349650949997 1.5744347527134164
2.11977353361017 238.90208699426483 1.525271927920712
2.125001088563586 237.81104912593648 1.5130631609606318
2.1302286435170017 237.8503300221212 1.5105239804962078
2.1354561984704175 235.48620946443503 1.5075561477285546
2.140683753423833 234.28439321340264 1.5001211522227567
2.145911308377249 233.83382872918452 1.5000775544156095
2.1511388633306647 227.876222348837 1.467902283861988
2.1563664182840805 239.00397458029303 1.504668157074299
2.1615939732374962 240.38286431210622 1.5104098427275805
2.166821528190912 243.58634405848593 1.5374555314345808
2.1720490831443278 249.4865577537374 1.5682197914643612
2.1772766380977435 240.4438089281676 1.536236964882458
2.1825041930511593 241.06489953776665 1.5380987664989898
2.187731748004575 242.3139529684443 1.5336289543103843
2.192959302957991 245.78813076226058 1.5543654937352984
2.1981868579114066 246.75054049407822 1.5669390034577406
2.2034144128648223 246.84452771757634 1.574528226559536
2.208641967818238 239.67762007109428 1.5415473631626786
2.213869522771654 238.41096594950824 1.5310646105543138
2.2190970777250696 243.263930441876 1.562790479043734
2.2243246326784853 243.21414351895172 1.560719358864895
2.229552187631901 244.73863866865534 1.5714198491135838
2.234779742585317 247.10774849908944 1.5653779728331323
2.2400072975387326 243.43776899688865 1.540654038393966
2.2452348524921484 242.3860267786191 1.5237772284357418
2.250462407445564 245.1881110430157 1.541274006495915
2.25568996239898 235.58263548741405 1.5095624299992407
2.2609175173523957 238.30568460703543 1.532361174449373
2.2661450723058114 239.9451984267384 1.5490363118232553
2.271372627259227 247.7612343884169 1.5822043311143967
2.276600182212643 255.1013952937063 1.6164258666537525
2.2818277371660587 258.8874890873125 1.6285046910132241
2.2870552921194744 258.4642507503729 1.6383115529687282
2.29228284707289 253.65574031931394 1.604750452758913
2.297510402026306 250.10854651534237 1.57716979647908
2.3027379569797217 240.67112705642245 1.512001731034446
2.3079655119331375 243.9966294092269 1.5282797685358718
2.3131930668865532 239.508468064391 1.5161809601187974
2.318420621839969 235.47024878889366 1.5085585833260233
2.3236481767933848 233.8120624461892 1.5085488980032968
2.3288757317468005 230.4041618499262 1.4988083338695883
2.3341032867002163 227.237397679662 1.4718630156289594
2.339330841653632 229.07081606761224 1.4633842570228186
2.344558396607048 228.9763035135105 1.4596380162660818
2.3497859515604635 236.68670571427396 1.484864732672159
2.3550135065138793 241.95257873813085 1.500154204773101
2.360241061467295 242.64111533313445 1.5100006274318871
2.365468616420711 239.62994390357315 1.4829349840934651
2.3706961713741266 247.46838965214164 1.509321750681106
2.3759237263275423 250.43428122795942 1.5189259925841532
2.381151281280958 247.52990899181816 1.506222907847085
2.386378836234374 248.64333082568973 1.5155789412139118
2.3916063911877896 241.8645153790438 1.499020242085981
2.3968339461412054 234.88820204404118 1.4739467855322586
2.402061501094621 239.62119729930046 1.4985896800793084
2.407289056048037 236.47099259405078 1.4890280784799987
2.4125166110014526 236.26760019896977 1.4913940437784137
2.4177441659548684 235.8308536849843 1.4870955906620793
2.422971720908284 233.11708982855765 1.4442112932351279
2.4281992758617 234.69578637230617 1.4426239996316836
2.4334268308151157 239.32710654158805 1.458382458930108
2.4386543857685314 245.25470139496335 1.4672105302736083
2.443881940721947 242.26613969919356 1.4313858215379658
2.449109495675363 248.59093532222914 1.4342342163564137
2.4543370506287787 262.8026839904589 1.4662468941442677
2.4595646055821945 271.7954672238455 1.4651603576246695
2.4647921605356102 296.9398459606299 1.4942364952485165
2.470019715489026 320.7896038354914 1.4881815785022179
2.4752472704424417 382.7047025270255 1.5630615826606902
2.4804748253958575 508.78107936782857 1.7515565578728023
2.4857023803492733 714.8719920506067 2.02619695977748
2.490929935302689 993.6446471972231 2.357890764107691
2.496157490256105 1342.750794812905 2.727950844891526
2.5013850452095205 1702.4582058584626 3.0587000256901478
2.5066126001629363 2020.3217740937866 3.3236700435566155
2.511840155116352 2302.109070047569 3.5509109955484237
2.517067710069768 2556.591613597489 3.7373894413453947
2.5222952650231836 2840.7692761442977 3.9390940682909257
2.5275228199765993 3253.2543849218805 4.209248916895951
2.532750374930015 3772.275396602695 4.527840433830386
2.537977929883431 4520.032754855984 4.971634847318037
2.5432054848368466 5350.587327180508 5.413203001020667
2.5484330397902624 6116.879815110023 5.766381135026762
2.553660594743678 6666.577982370149 6.008784465137089
2.558888149697094 6881.007140363162 6.09612583394811
2.5641157046505096 6794.809420612293 6.068733816501224
2.5693432596039254 6371.562060669122 5.863440004521388
2.574570814557341 5847.447355011898 5.607706935687543
2.579798369510757 5313.1354300655 5.324937521477045
2.5850259244641727 4904.087339212933 5.107121379184939
2.5902534794175884 4574.30126653934 4.9269193478453195
2.595481034371004 4256.076578326205 4.749268400109734
2.60070858932442 3882.7938246400417 4.540446281549494
2.6059361442778357 3381.767690293985 4.240294249073532
2.6111636992312515 2842.6839039703837 3.9046840253927457
2.6163912541846672 2269.1915255414383 3.4949929521073506
2.621618809138083 1702.282380853642 3.02768816540891
2.6268463640914987 1226.268766205795 2.556757073237244
2.6320739190449145 856.969026988144 2.131665469724415
2.6373014739983303 628.0427081712967 1.8376612712680092
2.642529028951746 480.7146286123815 1.6297431898282
2.6477565839051618 386.667430906037 1.5015597997455283
2.6529841388585775 336.34548638285935 1.4331739054559438
2.6582116938119933 308.999067980766 1.4194912707665057
2.663439248765409 286.36308735640154 1.3975468440367629
2.668666803718825 273.8518740330685 1.3838847739585123
2.6738943586722406 267.640582369311 1.3966545433629969
2.6791219136256563 257.7075965596475 1.3853237673676233
2.684349468579072 253.2115408998003 1.3898614771326363
2.689577023532488 248.6008902072229 1.394861303339207
2.6948045784859036 243.61872173497693 1.3886198604380626
2.7000321334393194 242.8785082529194 1.3911526817496165
2.705259688392735 238.51346667314417 1.3845511822797811
2.710487243346151 238.9875096670949 1.3893589184706476
2.7157147982995666 242.33963406769192 1.4119160075493162
2.7209423532529824 242.79435501631895 1.4220437872982776
2.726169908206398 243.78722745094413 1.4413513128816084
2.731397463159814 243.64970147889048 1.4411535853532715
2.7366250181132297 240.03847531777194 1.4298717857720986
2.7418525730666454 240.77428929746168 1.4520598894499734
2.747080128020061 237.01818747892452 1.4533042890029293
2.752307682973477 236.43437627807992 1.4502992578078564
2.7575352379268927 240.4250195865174 1.471497965635781
2.7627627928803085 235.2986865165144 1.449774220363107
2.767990347833724 232.48857626179338 1.4313720761652038
2.77321790278714 228.45786703010157 1.4213400116773918
2.7784454577405557 233.17343000915406 1.4393917866910675
2.7836730126939715 237.8201260962197 1.4700191308714392
2.7889005676473873 243.82913988586716 1.5102617231768551
2.794128122600803 234.50147696246972 1.4806669606745957
2.7993556775542188 233.75943485981747 1.4697512911823478
2.8045832325076345 237.96917214722336 1.4692844803075162
2.8098107874610503 241.62144343751925 1.4698051338606544
2.815038342414466 245.39109424513896 1.4818398864105915
2.820265897367882 248.26467153465154 1.5087930155099618
2.8254934523212976 244.34073722035887 1.5107544635154615
2.8307210072747133 246.72079262479772 1.5351776065262868
2.835948562228129 244.49038117323406 1.5352574416704154
2.841176117181545 238.56181701267303 1.5123336076866831
2.8464036721349606 237.3231956808251 1.5031119557702384
2.8516312270883764 235.66041612201968 1.4877777856543457
2.856858782041792 232.19080473350613 1.4714501065395855
2.862086336995208 238.47152426857718 1.49466379111407
2.8673138919486236 236.51222300612176 1.4924668370811398
2.8725414469020394 231.77153874953606 1.4612465336455525
2.877769001855455 236.89899621435353 1.4867585120092752
2.882996556808871 229.26685295087847 1.4571137099555103
2.8882241117622867 225.99804102462474 1.4336893732433758
2.8934516667157024 226.19094959547652 1.443978109084914
2.898679221669118 233.06276339683762 1.4669233248102884
2.903906776622534 237.60940050834878 1.482849750114261
2.9091343315759497 248.914947690179 1.5428552531933484
2.9143618865293655 245.60956162342896 1.518117510939225
2.919589441482781 236.02042874746982 1.4819954847873924
2.924816996436197 228.65512668371875 1.4430950049665323
2.9300445513896127 227.00709973181392 1.4388386423636137
2.9352721063430285 233.60208668085244 1.4687382173573413
2.9404996612964442 241.90283267418428 1.4961743589348449
2.94572721624986 246.35688898812273 1.5169451778478835
2.9509547712032758 244.40352635447647 1.5006101791252602
2.9561823261566915 236.44449549165006 1.4602154941378997
2.9614098811101073 232.57975694234062 1.4277125354989038
2.966637436063523 230.25767065938547 1.4275836285626538
2.971864991016939 238.78928348824317 1.477467672194575
2.9770925459703546 239.60324795471317 1.4785750408377056
2.9823201009237703 235.25315279248022 1.4542690999336914
2.987547655877186 236.31073870520788 1.4406850912619373
2.992775210830602 228.69355342896932 1.3984853508411026
2.9980027657840176 228.01030688368465 1.3946675178602554
3.0032303207374333 225.23740570398724 1.3905993456076302
3.008457875690849 226.43693655052473 1.387104438144281
3.013685430644265 236.95459301575815 1.4180571973122258
3.0189129855976806 235.91029097795692 1.4028166701001663
3.0241405405510964 235.90384503363745 1.4064105983781063
3.029368095504512 235.9890527200393 1.411296882869458
3.034595650457928 236.0338524990198 1.4189804834863375
3.0398232054113437 232.98164996324658 1.412760482609079
3.0450507603647594 236.50746757757892 1.4301927088217672
3.050278315318175 235.0037014242462 1.4154357371153607
3.055505870271591 236.64704968336085 1.4081857118983259
3.0607334252250067 239.49550384120383 1.4056503409623922
3.0659609801784224 241.59214758060952 1.4127044936941902
3.071188535131838 239.3308393134359 1.4006098245706158
3.076416090085254 237.46484847833423 1.3906049446047006
3.0816436450386697 230.5095872448957 1.3536455719354943
3.0868711999920855 228.75114030935018 1.3289037996932365
3.0920987549455012 231.5973099620622 1.32977504505174
3.097326309898917 236.52756778878882 1.340175158827231
3.1025538648523328 238.17194459556006 1.3452017025761562
3.1077814198057485 243.20905328195823 1.3587494555423556
3.1130089747591643 246.71918735703323 1.3611066733713508
3.11823652971258 246.50152897002587 1.351916168777969
3.123464084665996 250.52008982715432 1.3506916009991166
3.1286916396194115 252.73195245047796 1.3446166667653359
3.1339191945728273 254.13147619878433 1.3449995367396554
3.139146749526243 257.8891496816265 1.3510131379195411
3.144374304479659 256.4686844652279 1.3434527248503125
3.1496018594330746 254.03791604784564 1.326589083552277
3.1548294143864903 255.48827864499287 1.3277274287184886
3.160056969339906 261.7544806081341 1.339420142392912
3.165284524293322 265.2802109809657 1.3290178683681004
3.1705120792467376 273.51613950370535 1.3409821178591144
3.1757396342001534 274.27603146871894 1.3134550110271583
3.180967189153569 283.42089391123784 1.3155778499998843
3.186194744106985 290.83076969653445 1.3069478927869176
3.1914222990604006 305.44849723032127 1.315174883014409
3.1966498540138164 314.99612641002096 1.3236551670620034
3.201877408967232 322.34211773781016 1.3268060115521787
3.207104963920648 333.5968568481417 1.3358769418600178
3.2123325188740637 344.01713456555524 1.3449024942327859
3.2175600738274794 361.7095294113006 1.3701519932893698
3.222787628780895 381.35381849880326 1.399322116361775
3.228015183734311 403.9008326723698 1.433320609389149
3.2332427386877267 432.7464741533136 1.4722397558941547
3.2384702936411425 466.31616921540206 1.5185483199702228
3.2436978485945582 496.58497554134965 1.5591829758517433
3.248925403547974 531.7225750108745 1.6134668635326046
3.2541529585013897 565.393920419828 1.6580435935383826
3.2593805134548055 599.6662158570986 1.7042343534586246
3.2646080684082213 639.2018794937607 1.7572301884356518
3.269835623361637 686.8892586928854 1.8205292633756351
3.275063178315053 737.8925587907046 1.8904213926290712
3.2802907332684685 787.0693320678606 1.9453610231512704
3.2855182882218843 841.6685606878324 2.005431774568558
3.2907458431753 895.100579944781 2.0687695786665454
3.295973398128716 960.7987828739487 2.1420577782830232
3.3012009530821316 1025.9212847072306 2.2146119495418533
3.3064285080355473 1065.3811389174655 2.2533520079604843
3.311656062988963 1099.7864755691749 2.2824603169695736
3.316883617942379 1099.3985928771372 2.2789605920648075
3.3221111728957946 1086.9629162199208 2.2648670155371
3.3273387278492104 1057.3377245785373 2.2326897975222084
3.332566282802626 992.9063243979518 2.1549495515189507
3.337793837756042 927.9179228261352 2.079448969467643
3.3430213927094576 850.4781605892084 1.9872436754164005
3.3482489476628734 766.7601687006799 1.884452667703805
3.353476502616289 698.1077459523384 1.7998417737258188
3.358704057569705 634.5457854692737 1.714293349060479
3.3639316125231207 576.4325109401091 1.6358432715913527
3.3691591674765364 529.6763192292327 1.5724300848810833
3.374386722429952 483.0492050992849 1.5079925828462344
3.379614277383368 441.6182269774226 1.4505939827405674
3.3848418323367837 405.4548334542636 1.3946261346278093
3.3900693872901995 374.5421738425706 1.3484484546847832
3.3952969422436152 349.616631256057 1.3135459050254823
3.400524497197031 331.6334020615027 1.2878700066134479
3.4057520521504467 309.0987448634034 1.2525019743407586
3.4109796071038625 295.0190985894464 1.2400790499885965
3.4162071620572783 281.13223504282695 1.216171078950022
3.421434717010694 274.02470233296225 1.2134972076886057
3.4266622719641098 272.3893293599777 1.2207062518949887
3.4318898269175255 271.85273924714284 1.2307210367296573
3.4371173818709413 267.4742673123676 1.242558611823716
3.442344936824357 266.99707008941436 1.256006357771698
3.447572491777773 260.4894592488961 1.247245547310679
3.4528000467311886 255.77947937759447 1.2395836190820115
3.4580276016846043 249.44443458674138 1.2175770682285108
3.46325515663802 241.69060816027587 1.2008497985709974
3.468482711591436 241.53953903217825 1.202260347102018
3.4737102665448516 243.0484377891183 1.2288470108723837
3.4789378214982674 245.15485511183914 1.237184670849581
3.484165376451683 243.45671479617286 1.2323806111442894
3.489392931405099 246.13469348923923 1.2461914487784957
3.4946204863585146 246.25186441087115 1.23673917530193
3.4998480413119304 250.9631428135431 1.2396590611804106
3.505075596265346 251.43214765645735 1.2322422256189514
3.510303151218762 251.51678837833134 1.2141869804421035
3.5155307061721777 255.8763229170633 1.2122079095359362
3.5207582611255934 258.03240194763106 1.2114903785491262
3.525985816079009 265.8009955415325 1.2096334510697244
3.531213371032425 274.098617891253 1.2177592846980547
3.5364409259858407 284.3079224757476 1.2205141231754566
3.5416684809392565 304.87746377628827 1.2436604676305298
3.546896035892672 332.5098286267693 1.2755205963294283
3.552123590846088 382.480035146014 1.3474327912250277
3.5573511457995037 471.17839551503266 1.4840673664779636
3.5625787007529195 628.135382831859 1.702976372447638
3.5678062557063353 899.8575169312154 2.0313245817562526
3.573033810659751 1395.3136474526632 2.5288073393183246
3.5782613656131668 2279.798133601551 3.23263732853382
3.5834889205665825 3859.335908013139 4.206995388631259
3.5887164755199983 6517.87431570352 5.4669117537508045
3.593944030473414 10328.123135116384 6.847051411903982
3.59917158542683 14376.356125946195 8.04347011025912
3.6043991403802456 18041.43859739382 8.98571576548789
3.6096266953336613 19937.484307483723 9.413025422726657
3.614854250287077 19735.376031680036 9.361054128840216
3.620081805240493 17565.702039253054 8.826258538074558
3.6253093601939086 14087.63945290273 7.905627596963292
3.6305369151473244 10505.537958110905 6.81864186917878
3.63576447010074 7181.1060438667855 5.619940013056907
3.640992025054156 4764.219457203031 4.567678574917407
3.6462195800075716 3007.4566542439984 3.6159090338786863
3.6514471349609874 1911.9476199693067 2.8761429452092107
3.656674689914403 1244.434745344987 2.3150354234566026
3.661902244867819 880.9441876088612 1.9494763733675076
3.6671297998212347 667.1650486466633 1.6976339370957247
3.6723573547746504 550.9899631715666 1.551347637015956
3.677584909728066 468.0838143349991 1.4282512703442516
3.682812464681482 418.9792058004394 1.3545440706116758
3.6880400196348977 384.74856702401974 1.3068715556307662
3.6932675745883135 358.0934717130532 1.2665260014718767
3.698495129541729 337.88275563507847 1.2397491995373562
3.703722684495145 325.8321972077172 1.2226922400080285
3.7089502394485607 318.59789113738645 1.2123034561083457
3.7141777944019765 313.29163907149655 1.204177154810215
3.7194053493553922 305.88644961237173 1.1893604936936242
3.724632904308808 295.524961548646 1.168901696703978
3.7298604592622238 285.7755894821125 1.1522921710837102
3.7350880142156395 281.6073130270069 1.1495577715096794
3.7403155691690553 280.7222290481956 1.153250251461037
3.745543124122471 281.2978209993451 1.1630614634591887
3.750770679075887 279.6242580594904 1.1635311133707473
3.7559982340293026 277.7590030671679 1.1642226723749562
3.7612257889827183 276.4730817238615 1.1640000829716866
3.766453343936134 275.8663351851056 1.1658801147578437
3.77168089888955 279.3199835744549 1.1694717384016506
3.7769084538429656 276.33518509977733 1.1540243146385103
3.7821360087963813 272.50259833389947 1.1330172558346951
3.787363563749797 270.630390764624 1.1240235070284017
3.792591118703213 273.1343385614628 1.1211911007960589
3.7978186736566286 277.8570467466483 1.1306154542413773
3.8030462286100444 284.5575266275577 1.136114421943057
3.80827378356346 294.58102277477076 1.1415271046187998
3.813501338516876 303.20129674133415 1.1549556632321956
3.8187288934702917 313.2984847472099 1.1765025380853993
3.8239564484237074 314.8294913944752 1.1797896968057322
3.829184003377123 311.64977845727907 1.1661913853779953
3.834411558330539 310.8437719147251 1.168288549303749
3.8396391132839547 306.7694934107338 1.1580968914048415
3.8448666682373704 306.04851450855193 1.1628120103523478
3.850094223190786 301.5768141741839 1.1556115042352424
3.855321778144202 298.712153477766 1.1593885244109312
3.8605493330976177 291.10815199452094 1.15152563595692
3.8657768880510335 284.3547979857877 1.1388456987902766
3.8710044430044492 278.18410967718745 1.1305686411874951
3.876231997957865 272.6555997474405 1.114032688935561
3.8814595529112808 270.3569773197804 1.1077930546591999
3.8866871078646965 270.1497391405865 1.1093857115862584
3.8919146628181123 271.84404840963384 1.1097607030423713
3.897142217771528 274.51640252506155 1.1145429753194593
3.902369772724944 274.5441221262184 1.1145523599151916
3.9075973276783595 274.02559227485455 1.1066606954583156
3.9128248826317753 273.75473153007545 1.0964857443006082
3.918052437585191 275.97367479920763 1.0988243880231758
3.923279992538607 278.892191211971 1.1000900456755416
3.9285075474920226 284.5028112979006 1.1092121753227464
3.9337351024454383 291.7597972277288 1.1231768724127258
3.938962657398854 294.93453943015857 1.1364221962854075
3.94419021235227 302.89345993022425 1.147265409541298
3.9494177673056856 310.9333905666177 1.160198115115948
3.9546453222591014 315.6172809293076 1.1592532352050757
3.959872877212517 319.8145909621729 1.1558215804489909
3.965100432165933 327.2316842414991 1.1627038242832761
3.9703279871193486 338.6683568108561 1.1750977845656674
3.9755555420727644 349.4741041980453 1.1860451613996075
3.98078309702618 365.9618092218722 1.209106806404252
3.986010651979596 379.67197206389477 1.22493923210202
3.9912382069330117 395.4103460961007 1.244574580351035
3.9964657618864274 413.91952051994696 1.272697738883254
4.001693316839844 430.22745607256047 1.2955781326998208
4.00692087179326 451.6948362280764 1.3226694418293987
4.012148426746676 476.2565097307158 1.3590050494087202
4.017375981700092 497.81138349368445 1.40533109430926
4.0226035366535084 530.8075179328926 1.4623400302592406
4.027831091606925 566.6460491187391 1.5178814726934668
4.033058646560341 613.9023154454936 1.5838471612202178
4.038286201513757 667.6563420853702 1.6476402717495993
4.043513756467173 727.8404924896023 1.7215465746118501
4.0487413114205895 794.3068275927155 1.7977712916973725
4.053968866374006 866.1143712624119 1.8776428384414692
4.059196421327422 944.4496492874629 1.9650415021781789
4.064423976280838 1030.0495699117382 2.05565001989983
4.069651531234254 1123.719941224817 2.144683200816583
4.0748790861876705 1231.4247072568778 2.247436073702684
4.080106641141087 1350.4164184734043 2.35304258848113
4.085334196094503 1482.442789975054 2.462259533084826
4.090561751047919 1635.7554227718404 2.5908813571703186
4.095789306001335 1814.434983939354 2.7308539234650677
4.1010168609547515 2024.8060369635116 2.8904391310434128
4.106244415908168 2246.033059801511 3.0517579101383996
4.111471970861584 2490.947845211604 3.212525270151346
4.116699525815 2775.278914957542 3.3998657135659864
4.121927080768416 3039.6626344786305 3.510589805083057
4.1271546357218325 3312.3274964318225 3.6227100155927916
4.132382190675249 3586.983945985469 3.742030118886731
4.137609745628665 3924.2184332421475 3.9067342834640644
4.142837300582081 4268.105434573429 4.065098904730876
4.148064855535497 4595.91973539047 4.2196953143901474
4.1532924104889135 4897.0476328749255 4.341199130500272
4.15851996544233 5191.7841458733055 4.46137789622444
4.163747520395746 5439.648744260039 4.558374378814925
4.168975075349162 5667.388991181348 4.6451705120986295
4.174202630302578 5874.988403727917 4.716346790992208
4.1794301852559945 6004.254633837341 4.759122169651905
4.184657740209411 6105.989633054538 4.791017366675061
4.189885295162827 6128.2692958070065 4.7945005535466665
4.195112850116243 6076.0868664938 4.770647938211785
4.200340405069659 5954.017422687241 4.713289198463699
4.2055679600230755 5746.6817251326665 4.629964410580663
4.210795514976492 5476.988882247993 4.521089435783013
4.216023069929908 5156.987582227949 4.389864228699415
4.221250624883324 4735.432644941828 4.195270565507482
4.22647817983674 4348.715451687686 4.023298904311537
4.2317057347901565 3932.222659819582 3.8183669726106206
4.236933289743573 3529.1714186167915 3.6121939606955924
4.242160844696989 3156.119430150314 3.410971340096415
4.247388399650405 2809.565948567728 3.2162119000052027
4.252615954603821 2496.450596360637 3.0336104754217166
4.257843509557238 2240.921528865196 2.876702114035853
4.263071064510654 1991.3692913568543 2.708149663978421
4.26829861946407 1763.9276758384844 2.541888420118759
4.273526174417486 1574.9178816102449 2.395921362177946
4.278753729370902 1405.3294689501283 2.258553000095854
4.283981284324319 1267.457028147178 2.1504368331522836
4.289208839277735 1145.1747016432273 2.043844875099967
4.294436394231151 1031.547537734013 1.9413218892273694
4.299663949184567 927.4353001645388 1.8346543044193493
4.304891504137983 842.676482000151 1.7452136915845398
4.3101190590914 768.2234592663144 1.6633226238327907
4.315346614044816 701.7900344690198 1.589225669058872
4.320574168998232 645.4015837610517 1.5217782036712186
4.325801723951648 597.9635667971496 1.4648790504843086
4.331029278905064 554.8395599707172 1.41320738516651
4.336256833858481 523.3236190831295 1.3730470768477954
4.341484388811897 490.8731643353116 1.330467069903417
4.346711943765313 461.3451750888361 1.288403234894242
4.351939498718729 438.0081578365076 1.2563207233379008
4.357167053672145 414.4551346900411 1.223062116589943
4.362394608625562 397.72842453289115 1.203689185233972
4.367622163578978 384.6946211858234 1.1872559068821753
4.372849718532394 370.6609390132084 1.1677568715813211
4.37807727348581 358.7633991970773 1.1518098551457983
4.383304828439226 346.23533391574324 1.1346676701068044
4.388532383392643 330.94050145937496 1.112071251203394
4.393759938346059 318.0269473883367 1.0978684401099226
4.398987493299475 302.5828231942081 1.0764398654726237
4.404215048252891 291.9534502682437 1.0606205047102297
4.409442603206307 284.2846555795735 1.0523806061778136
4.414670158159724 274.0859868547175 1.0335142149659995
4.41989771311314 267.96731185983043 1.0309288401966177
4.425125268066556 258.5515004445292 1.020399051601532
4.430352823019972 252.37916390528878 1.0130375752896514
4.435580377973388 244.3817061354041 0.9947673941856536
4.440807932926805 240.61373743384144 0.9927847671084946
4.446035487880221 236.50299694129725 0.9948901371503595
4.451263042833637 230.40310967463014 0.9920332747749476
4.456490597787053 226.47055306054682 0.9906794740126894
4.4617181527404695 216.46723277302803 0.9707960396202497
4.466945707693886 211.27723312588776 0.9648864564960382
4.472173262647302 213.95377207818308 0.9742328130419551
4.477400817600718 213.8067219081508 0.9720600607488039
4.482628372554134 213.61559644205792 0.9732911550574876
4.4878559275075505 218.1464345452352 0.9949982725152465
4.493083482460967 218.8002949312225 1.0039031849554887
4.498311037414383 214.7766135320981 0.9932654483166228
4.503538592367799 210.61016443992517 0.9879597753507589
4.508766147321215 204.73885175360186 0.9741912188594348
4.5139937022746315 200.00846982708075 0.9675782740640531
4.519221257228048 199.52226203097348 0.9829994396625469
4.524448812181464 195.66868986173745 0.9744877900694927
4.52967636713488 195.95920431401197 0.9845329886111538
4.534903922088296 196.47079426303574 0.9911818897166882
4.5401314770417125 196.44582719795687 0.9885037591527513
4.545359031995129 193.19686687608834 0.9755063603067872
4.550586586948545 195.96949754652096 0.987179931948723
4.555814141901961 190.16729379034595 0.9609457567341116
4.561041696855377 186.83848424411593 0.9492257036335159
4.5662692518087935 186.21377293878996 0.9387071330102609
4.57149680676221 187.7784898375962 0.9364482158330215
4.576724361715626 189.33945860713916 0.9416237053466078
4.581951916669042 196.47209432795051 0.9658784108562698
4.587179471622458 195.65427594537272 0.9740616111328553
4.5924070265758745 195.1400960703875 0.9842265834443842
4.597634581529291 191.67590510148045 0.977763377497389
4.602862136482707 188.20625329202417 0.977362857304915
4.608089691436123 184.6597600715558 0.9768725806350502
4.613317246389539 180.63098886127247 0.9690363343287742
4.6185448013429555 177.68005320490218 0.9710753495632405
4.623772356296372 174.63612607022904 0.9603072207991262
4.628999911249788 180.287733923885 0.976923622853093
4.634227466203204 181.1148545172986 0.9796705102407881
4.63945502115662 178.11120250698892 0.9683515931122106
4.6446825761100365 177.10835106764605 0.9625418778495686
4.649910131063453 176.50844481439123 0.9606583300431424
4.655137686016869 179.16093508147884 0.9665072095940789
4.660365240970285 181.42635731595425 0.9715122078490283
4.665592795923701 181.05595331244086 0.9725840475558237
4.6708203508771176 179.60474007925885 0.9662370121267865
4.676047905830534 178.37833864515719 0.9673374747076617
4.68127546078395 174.62869511141858 0.9555132951453992
4.686503015737366 174.8124883107934 0.9563361092951662
4.691730570690782 170.9590578640278 0.9459609229615483
4.696958125644199 172.25804586306327 0.9472952764443865
4.702185680597615 175.97281841486418 0.9563298441829068
4.707413235551031 181.29052539600622 0.9704020937649551
4.712640790504447 181.69086318412448 0.984013513845885
4.717868345457863 180.75144236700305 0.9939393167544511
4.72309590041128 174.28260544866458 0.9742261718518468
4.728323455364696 171.7579146612767 0.9711789838599889
4.733551010318112 173.7960808406864 0.9660475928247579
4.738778565271528 175.11750525288315 0.9619701394749977
4.744006120224944 177.02653269639586 0.9626420615593432
4.749233675178361 182.02891210978112 0.9797653280845124
4.754461230131777 187.27533041818052 1.0030154479343534
4.759688785085193 185.64235520526336 1.001396659705238
4.764916340038609 176.46434256297377 0.9782128977495754
4.770143894992025 169.98851351553472 0.9482048922730647
4.775371449945442 168.8688081542857 0.9339283586725432
4.780599004898858 172.67347610849313 0.9429482483112027
4.785826559852274 173.34716283053137 0.9391988171009606
4.79105411480569 171.98726211069828 0.9434370461678276
4.796281669759106 169.23670620280316 0.9363608116275167
4.801509224712523 171.6028473872285 0.9395998005616613
4.806736779665939 171.79377762733708 0.9422735452643399
4.811964334619355 171.83436034651393 0.9456209223558408
4.817191889572771 170.12660049782832 0.9517075709722751
4.822419444526187 172.22352201373639 0.9667596692125057
4.827646999479604 172.41662621779807 0.9590137679598177
4.83287455443302 173.61736321369543 0.9578196722039172
4.838102109386436 175.2234748846894 0.9566257469027796
4.843329664339852 175.6691839255489 0.9548967579111979
4.848557219293268 174.8406452744489 0.9579806492444976
4.853784774246685 174.4728642788075 0.9566476318799539
4.859012329200101 175.10634209983712 0.9544052083714633
4.864239884153517 175.56622460398106 0.9584247571018883
4.869467439106933 176.0793339421866 0.9530903601357152
4.8746949940603495 174.0309273549821 0.9534460784618436
4.879922549013766 170.3665750869751 0.9407585551443259
4.885150103967182 171.44148647815658 0.9401983520226448
4.890377658920598 172.27782952827772 0.9358661792630456
4.895605213874014 173.00658607112123 0.9349487290488727
4.9008327688274305 172.39443097527618 0.9314567669070369
4.906060323780847 170.6541132763386 0.9246986637271678
4.911287878734263 168.84066003204916 0.9225048600453992
4.916515433687679 169.20926667151232 0.925439601446017
4.921742988641095 169.9478064109095 0.9290579754277882
4.9269705435945115 173.0450967430146 0.9419427377970295
4.932198098547928 172.90599633007486 0.9383299854201282
4.937425653501344 172.65958242921255 0.9293964334735895
4.94265320845476 171.55208697621956 0.9216423575421823
4.947880763408176 169.98805376170807 0.9147774587444352
4.9531083183615925 176.21244859792722 0.9423838408933519
4.958335873315009 177.11050473598917 0.9513212004605293
4.963563428268425 176.70460260064988 0.9380047493721806
4.968790983221841 175.63995882508593 0.929622326097111
4.974018538175257 170.66747890517456 0.9067314315447538
4.9792460931286735 169.49219943663988 0.9003278377363363
4.98447364808209 167.4886159182864 0.8900057331279522
4.989701203035506 166.51317450967053 0.8749074426467602
4.994928757988922 174.99253518370685 0.8935390465605092
5.000156312942338 177.6092314485873 0.8917785672730657
5.0053838678957545 182.09293521429018 0.8832963981946185
5.010611422849171 189.62935362494494 0.8881442869803127
5.015838977802587 192.93442213174532 0.8774562225317141
5.021066532756003 199.11115360098728 0.881433754372157
5.026294087709419 202.92588160222195 0.8797842547891546
5.0315216426628355 204.4174044440102 0.8740127466901324
5.036749197616252 207.2780779014226 0.8793034593202853
5.041976752569668 210.31229726008127 0.8822728062317245
5.047204307523084 214.95199430830093 0.8972903646057443
5.0524318624765 223.86963013079935 0.9136012000527154
5.0576594174299165 234.8233364274047 0.9336602983088447
5.062886972383333 240.87632472306166 0.934254112111463
5.068114527336749 245.6256678550199 0.9327738901658635
5.073342082290165 257.8902455863498 0.9439893299317142
5.078569637243581 272.05114126610096 0.9545426308468364
5.0837971921969975 286.42221730451297 0.964841693877601
5.089024747150414 301.9443895065338 0.9816660407538108
5.09425230210383 322.8898170355282 1.0078817461595346
5.099479857057246 348.1830804513435 1.0411837132419397
5.104707412010662 375.24056851270524 1.0739884576140382
5.109934966964079 403.02620845035665 1.1065431592544082
5.115162521917495 418.85013738081403 1.122099630166416
5.120390076870911 432.5316867937699 1.1387650978245327
5.125617631824327 434.1764003947822 1.1394854957914633
5.130845186777743 427.0273447689927 1.1322839998125633
5.13607274173116 411.30473513980087 1.1134764599743348
5.141300296684576 383.5404997184189 1.082227555291375
5.146527851637992 351.16107421781805 1.0457644195357807
5.151755406591408 315.998985885202 1.0039630558111665
5.156982961544824 286.83598466136044 0.9716051820646643
5.162210516498241 263.31331089613565 0.9452684628172506
5.167438071451657 242.11632693217447 0.9178098327744522
5.172665626405073 225.8913880224406 0.9010883315529014
5.177893181358489 216.35014146018892 0.8987164765726777
5.183120736311905 212.06600772256894 0.9119126452598834
5.188348291265322 209.52666803899527 0.924337613369401
5.193575846218738 201.75292872167506 0.9087258920488898
5.198803401172154 192.03914181650825 0.8857087919148008
5.20403095612557 187.3303019012758 0.8701319447839885
5.209258511078986 181.66920600936533 0.8651119341792167
5.214486066032403 180.04452325499557 0.8674843052652824
5.219713620985819 177.37805984369245 0.8723237975603974
5.224941175939235 174.07206533974977 0.8711312512302095
5.230168730892651 173.24542814450666 0.8744924629494567
5.235396285846067 173.68306616157565 0.8770375600429752
5.240623840799484 171.08596389838718 0.8681578622848608
5.2458513957529 171.87590089106874 0.8715079887782013
5.251078950706316 171.325063115079 0.8660000619005173
5.256306505659732 172.48229895643436 0.8746860789738269
5.261534060613148 174.64202360879014 0.8835846797352326
5.266761615566565 174.002814739026 0.8810601333994579
5.271989170519981 169.99841621841816 0.8649052223147937
5.277216725473397 167.5795085629298 0.8577002666335888
5.282444280426813 166.32461039647637 0.8628551413555012
5.2876718353802294 165.7549140703429 0.8681432376398792
5.292899390333646 167.1532438948728 0.8830233195756212
5.298126945287062 164.52953857098075 0.8844279753003608
5.303354500240478 166.5397168213256 0.8920498909835505
5.308582055193894 168.98087974680183 0.8920524944847757
5.3138096101473105 170.5649847966901 0.8869130347746186
5.319037165100727 171.2293527758307 0.8744491135031914
5.324264720054143 170.64985755443666 0.8686202725332945
5.329492275007559 167.23928352138356 0.8605632723820452
5.334719829960975 166.66326309373446 0.8692874344556967
5.3399473849143915 169.7177203017092 0.8877729122385078
5.345174939867808 170.3835164044706 0.8933516409641337
5.350402494821224 171.43733053013267 0.8872335185150422
5.35563004977464 171.2517184576487 0.8856815271330803
5.360857604728056 167.99746486794677 0.8611991246557618
5.3660851596814725 166.56713181635754 0.8554835386528314
5.371312714634889 169.02697665600292 0.8650602908279333
5.376540269588305 171.72387981659222 0.865082602725757
5.381767824541721 175.1176987350163 0.8737239335944258
5.386995379495137 174.2734064208578 0.8694533203339222
5.3922229344485535 171.3221861606545 0.8573690367317883
5.39745048940197 168.00126417559935 0.847762161156275
5.402678044355386 171.7594505619487 0.8554676704587927
5.407905599308802 177.7754010012216 0.8689384633841871
5.413133154262218 183.0751155095308 0.8731529716203674
5.4183607092156345 187.59236571384992 0.8747420285391597
5.423588264169051 184.97042320260942 0.8565703525887527
5.428815819122467 183.3522293232038 0.8469063335032602
5.434043374075883 186.9629904413668 0.8515273369612132
5.439270929029299 188.04386205589105 0.8441949011343858
5.4444984839827155 193.7006308248565 0.8510009337747741
5.449726038936132 194.38283081448856 0.8428483517452026
5.454953593889548 195.59939484259075 0.8472858463350115
5.460181148842964 193.90011558153168 0.8455498373433916
5.46540870379638 188.17020995210433 0.8378543497749026
5.4706362587497965 183.81344586307569 0.8346183302256527
5.475863813703213 180.832105372749 0.8341044639734041
5.481091368656629 182.45533007073442 0.8442693265032957
5.486318923610045 184.09534215394004 0.8562568279224498
5.491546478563461 187.00885678432044 0.8678110608080841
5.4967740335168775 186.52859338424545 0.8667295382844546
5.502001588470294 181.9365494419812 0.8602405686174075
5.50722914342371 176.38829566740225 0.8430675834510888
5.512456698377126 175.013695405944 0.840247205902887
5.517684253330542 178.43657456332454 0.854029744158376
5.522911808283959 179.62669614484227 0.8597277878838206
5.528139363237375 179.07588105884315 0.862151796445309
5.533366918190791 177.1425843386408 0.8632081537239308
5.538594473144207 174.97494795351693 0.8631324788698678
5.543822028097623 175.97862516220218 0.8603491338121043
5.54904958305104 176.28070282188241 0.856066368610516
5.554277138004456 175.00869995683323 0.8461777651067686
5.559504692957872 177.60701292102317 0.8501211295935693
5.564732247911288 181.72172283363727 0.8629768614531782
5.569959802864704 185.51930858475336 0.8703720587644447
5.575187357818121 186.24117460398907 0.8635717280704199
5.580414912771537 187.8479294009061 0.8491433535303321
5.585642467724953 185.63516393301825 0.8360960738524981
5.590870022678369 184.83725081821592 0.8308838860075733
5.596097577631785 185.1957739838986 0.8354184461380104
5.601325132585202 188.90610256066603 0.8435793922998599
5.606552687538618 198.94634190626923 0.8585601637776961
5.611780242492034 204.08317291003794 0.8487442322963965
5.61700779744545 208.7877756522434 0.8419137580802335
5.622235352398866 219.2221664787558 0.8445680422592621
5.627462907352283 246.01991584889524 0.868616288107192
5.632690462305699 292.7159341222747 0.926650044223351
5.637918017259115 361.3524886332824 1.0066964816784054
5.643145572212531 454.12877839321646 1.1152602254392865
5.648373127165947 556.8145748389926 1.2229010807748544
5.653600682119364 661.7446811740433 1.3281999673542295
5.65882823707278 749.9332979388895 1.4104003889862065
5.664055792026196 810.1982488401395 1.4624663285359463
5.669283346979612 851.0111288249495 1.4972940353788575
5.674510901933028 862.5378538355035 1.5046618431207306
5.679738456886445 863.8610794830768 1.5056819964751442
5.684966011839861 846.5385829887857 1.4904918176205644
5.690193566793277 827.3466283449668 1.4731621715855987
5.695421121746693 822.8406865528482 1.471444785805822
5.700648676700109 813.0444460903268 1.462026859109462
5.705876231653526 808.42018672676 1.4566874481079177
5.711103786606942 801.1381120540789 1.4456420293319778
5.716331341560358 797.0904393246043 1.4408848095069655
5.721558896513774 804.2895630206559 1.4472399341540438
5.7267864514671905 814.5232297921796 1.4579475911765087
5.732014006420607 820.9455592544007 1.4636280795274288
5.737241561374023 835.8062460776243 1.4775485294561934
5.742469116327439 855.8158184962487 1.4935203102592594
5.747696671280855 894.1085754528717 1.5256334308615482
5.7529242262342715 948.057579138068 1.5678609561370538
5.758151781187688 1015.1552095105113 1.6207710424278767
5.763379336141104 1085.5365039724334 1.676011780642386
5.76860689109452 1151.8941398650347 1.7255178260083577
5.773834446047936 1206.434872757861 1.7653104220399498
5.7790620010013525 1238.6631343495958 1.7882550125489078
5.784289555954769 1224.8934203870735 1.7753170034893797
5.789517110908185 1176.425798405902 1.7378369758489056
5.794744665861601 1078.1441299684257 1.6613511714914952
5.799972220815017 950.0883088125 1.5578075731849022
5.8051997757684335 809.7207256611082 1.4379662786435934
5.81042733072185 669.7095568613898 1.3118901117348556
5.815654885675266 548.6623259625234 1.1946650153120113
5.820882440628682 441.3488016343992 1.0810494501440011
5.826109995582098 365.672516490812 0.9958741229351399
5.8313375505355145 313.0475012211132 0.9329227411888383
5.836565105488931 275.17726180743915 0.8883944845050484
5.841792660442347 253.11663322669403 0.861754506794071
5.847020215395763 238.15360526566565 0.8436256399908761
5.852247770349179 226.3637309915248 0.8277325626791323
5.8574753253025955 221.75321294653583 0.8246045974677509
5.862702880256012 218.28589106777767 0.8270170851915114
5.867930435209428 216.7557762488448 0.8272688794681724
5.873157990162844 215.05478762422828 0.8215132361857244
5.87838554511626 215.84837256032625 0.8193144584616683
5.8836131000696765 214.76808381812435 0.8141401847135671
5.888840655023093 216.24776559077893 0.81533115855669
5.894068209976509 215.9940333711165 0.8125290048867324
5.899295764929925 213.753914350898 0.8042916742633872
5.904523319883341 211.19218876608437 0.7992072583270033
5.9097508748367575 213.8192176619214 0.8073688259297952
5.914978429790174 215.15079864221644 0.8114195738609136
5.92020598474359 216.22755087885614 0.809832978573824
5.925433539697006 218.92141817321013 0.8109904874770995
5.930661094650422 219.50257177476826 0.805549424835887
5.9358886496038386 222.65764143601598 0.8090822287052263
5.941116204557255 228.8723702972438 0.8165912315840217
5.946343759510671 232.98864442049134 0.8208787899734329
5.951571314464087 241.30516464595254 0.8397684887608209
5.956798869417503 249.61049336735687 0.8520719887469925
5.96202642437092 260.87021707644294 0.868835590543378
5.967253979324336 269.62483680778564 0.8790237587290146
5.972481534277752 282.9760326391477 0.8946842919864043
5.977709089231168 295.15994499389353 0.908910117037028
5.982936644184584 307.68000467861924 0.9271626339847098
5.988164199138001 331.7541407764161 0.9607007174603304
5.993391754091417 356.46229098620097 0.9951108804845226
5.998619309044833 387.9870373543033 1.0374224379392518
6.003846863998249 424.47051312773783 1.0833946066088744
6.009074418951665 468.68042982660484 1.137995924465402
6.014301973905082 519.6564966093517 1.1974624822836033
6.019529528858498 592.6235423755733 1.2778078010042224
6.024757083811914 681.9551924827038 1.3739615679752681
6.02998463876533 789.369610648036 1.4785438372711937
6.035212193718746 931.7521705603019 1.609351198499158
6.040439748672163 1097.8268016842744 1.7482726885348043
6.045667303625579 1278.6618985884545 1.8857191232332051
6.050894858578995 1483.9821075680638 2.0315139397178466
6.056122413532411 1665.5959897049788 2.1524876708711957
6.061349968485827 1822.4785967850664 2.254828621698855
6.066577523439244 1936.4771956473926 2.3267020133717558
6.07180507839266 1979.3548164654264 2.3576478602699145
6.077032633346076 1963.3398662631794 2.3528586843188273
6.082260188299492 1885.1814603334324 2.3088437838948153
6.087487743252908 1769.0727935030882 2.2383440186537698
6.092715298206325 1631.9748550420527 2.1517136934998664
6.097942853159741 1491.6060916095191 2.0587496268707235
6.103170408113157 1359.7656029751222 1.9681623435455389
6.108397963066573 1238.1857588090568 1.8808125889088585
6.113625518019989 1117.0815485155258 1.7877132078776372
6.118853072973406 1020.8375181771336 1.71308570977483
6.124080627926822 927.8360435154677 1.6336398232045044
6.129308182880238 843.5167413732783 1.5602471427779008
6.134535737833654 764.6662344509559 1.4847055149470274
6.1397632927870704 689.2680895614673 1.4087446673156856
6.144990847740487 626.601970026568 1.3463393235661507
6.150218402693903 571.7914598542382 1.2909470411413284
6.155445957647319 526.1478923345625 1.2419036100599308
6.160673512600735 480.64834865183815 1.1897103772854694
6.1659010675541515 443.87477890152815 1.1473916733156222
6.171128622507568 411.72888110625286 1.1088193992002757
6.176356177460984 377.7260453900917 1.0681715938467162
6.1815837324144 351.4451198751405 1.034499955574898
6.186811287367816 332.4666587148857 1.0126045109210677
6.1920388423212325 316.79048159609306 0.9960948303732047
6.197266397274649 305.0812154118445 0.9810950136118108
6.202493952228065 294.47293896778217 0.9679904508868927
6.207721507181481 282.2321720750763 0.9411289073090179
6.212949062134897 272.3002632146689 0.919190740510542
6.2181766170883135 258.4307302665655 0.8940641587052913
6.22340417204173 248.0678564211397 0.8739210205706756
6.228631726995146 242.4076824520385 0.8628495946842653
6.233859281948562 242.43436369709386 0.8632676551818704
6.239086836901978 242.31563803181604 0.8640600511956305
6.2443143918553945 238.7942418972132 0.8559032182219173
6.249541946808811 235.69288590049922 0.848810156632646
6.254769501762227 230.28810485854424 0.840061442985678
6.259997056715643 226.54542808573947 0.8344659534895761
6.265224611669059 221.0741325523143 0.8300438542544457
6.2704521666224755 214.37899740175953 0.8214644804574078
6.275679721575892 216.0838156523174 0.8287561130478652
6.280907276529308 218.60907157327222 0.8385156815154767
6.286134831482724 219.0604568397642 0.8410941072490519
6.29136238643614 215.5085751747547 0.8322193179568699
6.2965899413895565 213.7943310298334 0.8264062659094472
6.301817496342973 217.6047941617781 0.8351663447996822
6.307045051296389 225.99889648598088 0.8545949088116169
6.312272606249805 224.9553214435277 0.8544972826940951
6.317500161203221 221.10837940452902 0.8448959209030521
6.3227277161566375 215.57574216001652 0.8302004080306566
6.327955271110054 210.07494148297815 0.8127060299106812
6.33318282606347 208.9948216855522 0.8054498161064357
6.338410381016886 211.02544724517406 0.8103523121428995
6.343637935970302 212.37477939709922 0.8149460413169407
6.3488654909237185 211.89791576252676 0.8143826845901768
6.354093045877135 211.10632365292807 0.8133824261727457
6.359320600830551 211.17424642362226 0.812473735890785
6.364548155783967 215.66719098742885 0.8223315672514937
6.369775710737383 219.32018691280243 0.8278606030187153
6.3750032656908 216.68491372737125 0.8233885483199279
6.380230820644216 214.2215904535296 0.8171163466708371
6.385458375597632 216.2269111153095 0.8218371071957986
6.390685930551048 215.8809770230284 0.822264194216042
6.395913485504464 213.78359298532274 0.818454685119659
6.401141040457881 208.941011233457 0.8094870591469199
6.406368595411297 203.47384741320778 0.7935381209260057
6.411596150364713 203.996823623147 0.7902194897540681
6.416823705318129 208.11919246463904 0.7927203950078819
6.422051260271545 212.9065488637895 0.8037321180136053
6.427278815224962 212.79286094370602 0.801867688077699
6.432506370178378 211.0764416428629 0.8032603151005194
6.437733925131794 210.71669521793805 0.7993224898232293
6.44296148008521 217.50733014655577 0.8107876184161253
6.448189035038626 221.2085905696639 0.8187964901041611
6.453416589992043 224.8379675524052 0.824233999774404
6.458644144945459 227.72428305111737 0.8312125011196698
6.463871699898875 226.39072131296305 0.8243893397824611
6.469099254852291 228.60857730914663 0.8285934599057743
6.474326809805707 228.7826062814735 0.8241732385848861
6.479554364759124 233.0980295719759 0.8261442674098353
6.48478191971254 236.53253878113438 0.8289150491485285
6.490009474665956 241.62152501149396 0.8291515793910308
6.495237029619372 244.85444224661964 0.8317663850198616
6.500464584572788 248.2259064375758 0.8306661855033979
6.505692139526205 253.2080650134153 0.8320207369419225
6.510919694479621 259.6527668770818 0.8393080032030056
6.516147249433037 269.9215034338413 0.8510153562185476
6.521374804386453 282.998187056229 0.8641453800538462
6.526602359339869 299.728097519082 0.8795570698374168
6.531829914293286 322.1384816893802 0.9022763397839699
6.537057469246702 352.81543162447286 0.9384100499876323
6.542285024200118 387.47239689934753 0.980436060126902
6.547512579153534 426.3514395190788 1.0248365006964204
6.55274013410695 460.1589240974097 1.0601681409575563
6.557967689060367 495.94029198168215 1.0969355319483007
6.563195244013783 523.8069304597133 1.125421689055619
6.568422798967199 547.6223544658685 1.1501012638734744
6.573650353920615 560.715521571321 1.1636924843859824
6.5788779088740315 557.5639773429763 1.159491628606447
6.584105463827448 540.975510484634 1.1423057264742835
6.589333018780864 513.9359859646765 1.1138449463719506
6.59456057373428 489.1151653804961 1.0876816199411192
6.599788128687696 458.81925735972237 1.0541007665467326
6.6050156836411125 427.93968083122917 1.0168244956706007
6.610243238594529 401.2115008359043 0.985780676026151
6.615470793547945 376.46007815507465 0.9571009037162086
6.620698348501361 353.88372344427825 0.933489063341594
6.625925903454777 334.51922761872015 0.9094103462258628
6.6311534584081935 315.69261852962666 0.8862469118792757
6.63638101336161 302.317853929924 0.8709789197468614
6.641608568315026 292.45145226706757 0.857521753595369
6.646836123268442 286.73347669129737 0.8513698279790312
6.652063678221858 279.59752010117364 0.8410532338302379
6.6572912331752745 272.03561035031066 0.8320857581537302
6.662518788128691 267.35916233101085 0.8303768098387392
6.667746343082107 264.421114634307 0.8304638970976194
6.672973898035523 263.35992447155706 0.8336152796120361
6.678201452988939 258.23656479040045 0.8268068634187428
6.6834290079423555 251.42909704314948 0.819514510570629
6.688656562895772 251.142880123277 0.8222357856358499
6.693884117849188 250.33099703924026 0.8199034944934678
6.699111672802604 248.6953577188834 0.8195903770394315
6.70433922775602 244.0333591552649 0.8094119646286861
6.7095667827094365 239.91055732115416 0.8041518013941915
6.714794337662853 239.4215792576434 0.8030811400407659
6.720021892616269 241.92754374842778 0.8061127495537976
6.725249447569685 238.01830913027283 0.7983143575638879
6.730477002523101 235.39788913325484 0.7942689175577996
6.7357045574765175 237.3496090654017 0.8007076314054953
6.740932112429934 232.69121076260384 0.790265787552992
6.74615966738335 233.66332361164297 0.7935524664668977
6.751387222336766 231.88603007446488 0.7908757231593956
6.756614777290182 229.92287697494206 0.788039639828327
6.7618423322435985 230.05484715564538 0.7890937614079274
6.767069887197015 231.6959660628693 0.7897229415105619
6.772297442150431 234.68961265257008 0.7904017857361565
6.777524997103847 235.8725491146586 0.7906218335245782
6.782752552057263 234.48010868983005 0.7877765870932409
6.7879801070106796 235.70025374844673 0.7943673888831717
6.793207661964096 234.21796418027702 0.7955875885357666
6.798435216917512 236.10898550753427 0.7996735131581162
6.803662771870928 239.00558865209436 0.803338659897182
6.808890326824344 237.63142649679688 0.7947535067127298
6.814117881777761 241.12619486750597 0.7951658629530448
6.819345436731177 238.82774471706912 0.791478622627888
6.824572991684593 239.41692784654217 0.791233369994194
6.829800546638009 236.94340222970266 0.7895420876309037
6.835028101591425 235.8285711053774 0.7860129746515377
6.840255656544842 238.75174824052363 0.7871789686284283
6.845483211498258 241.37969082344907 0.7917562702814941
6.850710766451674 244.67903839037643 0.7989471441701982
6.85593832140509 248.40677181877757 0.8031266794319758
6.861165876358506 248.72688669829483 0.8016414291614437
6.866393431311923 253.11362310759554 0.8070488101862997
6.871620986265339 254.32268300406832 0.8075560376622919
6.876848541218755 254.46233412663443 0.8061088823942251
6.882076096172171 256.28542820111625 0.8082706003835753
6.887303651125587 257.4208043674564 0.8096060194366872
6.892531206079004 258.55612952092997 0.8078549386354046
6.89775876103242 261.4408422964174 0.8105046317325106
6.902986315985836 262.7785373629558 0.8078778460022565
6.908213870939252 265.5791178226089 0.8078176516362157
6.913441425892668 266.509375580548 0.8048677300160476
6.918668980846085 271.6428370381764 0.8105262891560772
6.923896535799501 276.3819720131779 0.818232278154903
6.929124090752917 283.1874585152482 0.8267778770213146
6.934351645706333 285.6971185984198 0.8299400417852177
6.939579200659749 286.619393879602 0.8314015644986372
6.944806755613166 288.69264598258985 0.8326349609074871
6.950034310566582 296.2594795962135 0.8398142162938088
6.955261865519998 304.06112832507137 0.8447552597480523
6.960489420473414 316.6802834606266 0.8586574097383761
6.96571697542683 327.61555725836195 0.8724996168799563
6.970944530380247 333.43636199142725 0.878101990504068
6.976172085333663 343.83652650720745 0.8870482066000598
6.981399640287079 354.75305734952974 0.8964361800331851
6.986627195240495 376.1938669003154 0.9181670779294698
6.9918547501939114 404.8655676408949 0.9495858109137435
6.997082305147328 450.1071268226248 0.9985638901137128
7.002309860100744 507.6274621075253 1.0580134864933726
7.00753741505416 593.2385281663136 1.1423816615745412
7.012764970007576 708.3647704600626 1.2460123061168737
7.0179925249609925 852.4172039220733 1.3668896366591685
7.023220079914409 1005.5149235526823 1.4835747953411489
7.028447634867825 1144.554861578914 1.5815275593063856
7.033675189821241 1248.9312636202428 1.6481231756213668
7.038902744774657 1306.286404158441 1.6825247464395707
7.0441302997280735 1304.6701662363084 1.6795942434947546
7.04935785468149 1259.1561869641278 1.6503746929692278
7.054585409634906 1183.2654408204278 1.598243927938525
7.059812964588322 1092.714553536916 1.534646589126907
7.065040519541738 1008.9050318115148 1.474303503234797
7.0702680744951545 931.8787683682622 1.4169627882717701
7.075495629448571 862.2222579663497 1.3622757631647981
7.080723184401987 802.0025771101132 1.3123470758665323
7.085950739355403 754.7520547234429 1.273461307552589
7.091178294308819 718.1327427562502 1.2431832711588264
7.0964058492622355 687.1457378238872 1.2164110459992912
7.101633404215652 655.8734540802941 1.187804613340657
7.106860959169068 624.6430313635806 1.1578769567416882
7.112088514122484 594.0075600810352 1.1290220720906718
7.1173160690759 566.4804012241129 1.102522135838491
7.1225436240293165 544.9106372401934 1.0824211936184893
7.127771178982733 527.8611626411922 1.06555245889347
7.132998733936149 515.9560375199964 1.054326460443009
7.138226288889565 503.21124743280427 1.0425247703568492
7.143453843842981 494.5199332594563 1.0339177158994255
7.1486813987963975 490.5552026142386 1.029464382515883
7.153908953749814 490.1472761063611 1.0285663524751805
7.15913650870323 494.5753145935724 1.031226408647854
7.164364063656646 499.0838034702217 1.0351452597272994
7.169591618610062 508.14852839189786 1.0426049314367902
7.1748191735634785 523.4059507057689 1.057282188944738
7.180046728516895 551.0747656519549 1.0838625626212675
7.185274283470311 588.7283465684719 1.1189845637389522
7.190501838423727 652.6046732457692 1.1779178737498195
7.195729393377143 741.1872835055898 1.2538840013803487
7.2009569483305595 867.5054691949994 1.3556787352111883
7.206184503283976 1041.7916727103266 1.4840562893421911
7.211412058237392 1288.4237910192746 1.6481445146595546
7.216639613190808 1596.8747592688076 1.8344814864972496
7.221867168144224 1965.1353414650334 2.031980593319348
7.227094723097641 2348.4210495596035 2.2203803345579383
7.232322278051057 2667.689153891199 2.3656187228527017
7.237549833004473 2858.3083517694067 2.4462376642845367
7.242777387957889 2845.7911140348574 2.43956693997639
7.248004942911305 2650.0636780640816 2.3515244936362847
7.253232497864722 2328.702372304612 2.2028736790215255
7.258460052818138 1936.4578679097938 2.007219212625071
7.263687607771554 1560.6182316797626 1.8012109210110274
7.26891516272497 1227.3707636402144 1.5968104231780784
7.274142717678386 963.638011488401 1.4149167376103802
7.279370272631803 767.3676935333269 1.2626907657272668
7.284597827585219 625.1477663344899 1.141899400789451
7.289825382538635 532.5255430319295 1.0559822874371656
7.295052937492051 473.60785884228665 0.99848503088945
7.300280492445467 434.6027210851593 0.9585879366077132
7.305508047398884 405.1796199980701 0.9254234164246643
7.3107356023523 391.9631052045679 0.9117303433580973
7.315963157305716 378.786543413601 0.8986309816508052
7.321190712259132 369.9940574120226 0.8885776369264505
7.326418267212548 363.5682710482406 0.8827208762729404
7.331645822165965 355.7420832550171 0.8725170352233805
7.336873377119381 351.0316003268915 0.8677188656769312
7.342100932072797 346.7076538661188 0.8623067763695532
7.347328487026213 341.6027943883072 0.854906834089129
7.352556041979629 339.10108445313494 0.855098660436621
7.357783596933046 333.55512798273594 0.8469296217697574
7.363011151886462 331.12216175036934 0.8448937971105163
7.368238706839878 329.61865103912055 0.8440848827671983
7.373466261793294 331.7517482649287 0.8455133821217987
7.37869381674671 327.9492851888128 0.840184740053529
7.383921371700127 327.6117575619149 0.8398882229111809
7.389148926653543 325.9341200904406 0.8389084675279176
7.394376481606959 326.73104620813785 0.8396120575655179
7.399604036560375 330.4982647862653 0.8427849687107207
7.4048315915137914 333.355522243057 0.8462338911160245
7.410059146467208 337.66011619020617 0.852658632692712
7.415286701420624 337.5513653130106 0.8532032504546223
7.42051425637404 338.5119496260495 0.8557837456361095
7.425741811327456 336.56776688349987 0.8527008109472672
7.4309693662808725 336.7038371023815 0.8508854982882991
7.436196921234289 333.8571938968227 0.8450951330182161
7.441424476187705 336.2231696481559 0.8456704312566988
7.446652031141121 340.78685312323313 0.8492463381960755
7.451879586094537 347.195638209807 0.8568955792020203
7.4571071410479535 353.27097414480795 0.8618627611080021
7.46233469600137 360.7941169060877 0.870005285056744
7.467562250954786 367.16076180722985 0.8776168481299776
7.472789805908202 374.5942718302982 0.8863809921285204
7.478017360861618 380.83890418079966 0.8927834303737137
7.4832449158150345 390.39592774731307 0.9017620112280418
7.488472470768451 399.52814160417523 0.9091635261308879
7.493700025721867 410.6435443375224 0.9213115615433063
7.498927580675283 424.0822838313723 0.9343499045356932
7.504155135628699 436.8019485968434 0.9475673834335124
7.5093826905821155 450.60343253369655 0.960094213779922
7.514610245535532 470.8282765892215 0.9797449969993587
7.519837800488948 491.30003598467164 1.0004601614763409
7.525065355442364 512.5855778915516 1.0203089976709545
7.53029291039578 522.89103718173 1.0286968808303456
7.5355204653491965 527.1200863737024 1.0320074126709586
7.540748020302613 528.8958690019385 1.0331874581509262
7.545975575256029 524.3664089866691 1.0282979249652962
7.551203130209445 519.4330401993324 1.0226417566526476
7.556430685162861 508.69690475163475 1.0114093992215398
7.5616582401162775 499.2883838444452 1.001540831344384
7.566885795069694 489.58198788365263 0.991722812393572
7.57211335002311 478.46352211271085 0.9814106661767327
7.577340904976526 469.43335766685703 0.9724633850410349
7.582568459929942 459.73450282325535 0.9639062925047586
7.5877960148833585 450.9644940135557 0.9552742498680583
7.593023569836775 441.0432404716804 0.9443547572664226
7.598251124790191 431.96647811291183 0.9337544875190461
7.603478679743607 426.2715150625892 0.9265959427271363
7.608706234697023 423.31328089356884 0.9233598280568923
7.6139337896504395 420.033610003858 0.9198100585269624
7.619161344603856 418.68995339681 0.916829592467349
7.624388899557272 419.65250308421815 0.9167705178369493
7.629616454510688 422.48356660810856 0.9205197715055456
7.634844009464104 427.9815389356322 0.9273424621176563
7.6400715644175206 434.20563577224266 0.934644377252982
7.645299119370937 443.8178240061721 0.9442963236092198
7.650526674324353 454.8869257777473 0.9539591389013117
7.655754229277769 464.3424224215941 0.9635440083471998
7.660981784231185 468.299965108999 0.966046168439003
7.666209339184602 478.88443558832853 0.9749271519058079
7.671436894138018 486.6018200104465 0.9822792065376771
7.676664449091434 499.8393423819581 0.994574137386519
7.68189200404485 510.14734688076635 1.0032478618145686
7.687119558998266 522.3978756139347 1.0145990531026554
7.692347113951683 528.5963667274076 1.0200685239914173
7.697574668905099 531.8218028235153 1.0238075700039062
7.702802223858515 532.9290346185884 1.0234450005918543
7.708029778811931 529.8532535629882 1.020294884902336
7.713257333765347 525.317094681418 1.0145296641974935
7.718484888718764 514.5449523037306 1.0032378544712606
7.72371244367218 505.7387158638188 0.9958120309983529
7.728939998625596 496.32675311806105 0.9854897705285813
7.734167553579012 491.6553298668269 0.981814135318748
7.739395108532428 490.1024321728568 0.9802975275962835
7.744622663485845 492.9140612863609 0.9821144866692831
7.749850218439261 495.3707739646294 0.9847842925876654
7.755077773392677 494.7120399134999 0.9836225478531397
7.760305328346093 492.5803687186654 0.9826308837867058
7.765532883299509 489.455819065908 0.979359286315106
7.770760438252926 485.9417692220868 0.9751731854106257
7.775987993206342 484.375948182625 0.9732362051003729
7.781215548159758 483.2143411871358 0.9720607988030446
7.786443103113174 480.1114468222999 0.9694804346410746
7.79167065806659 472.8689156828675 0.9628671966810238
7.796898213020007 460.88627429481517 0.9512202547383464
7.802125767973423 449.4568618367321 0.9386086727825522
7.807353322926839 438.0307900653737 0.925255224389798
7.812580877880255 428.8083276334436 0.9146823428525166
7.817808432833671 423.62523138834644 0.9100287029787065
7.823035987787088 422.5588085076414 0.9099516846768675
7.828263542740504 421.92122316922223 0.9102286627702065
7.83349109769392 420.7300461958139 0.9073475105979344
7.838718652647336 420.0224940255856 0.9052113376178882
7.8439462076007525 416.701094639547 0.9007257007884109
7.849173762554169 416.22998741793737 0.8987706085357822
7.854401317507585 416.0423488320429 0.8983167453562766
7.859628872461001 417.3049412830153 0.8990105237124243
7.864856427414417 421.34723189210473 0.9034276183823053
7.8700839823678335 426.6427838470042 0.91023455727558
7.87531153732125 431.90473986706826 0.9170604567384193
7.880539092274666 433.16033423298876 0.9169643687272894
7.885766647228082 433.32864413689396 0.91528976678884
7.890994202181498 435.0108713276454 0.9164757752448259
7.8962217571349145 439.4101496274951 0.921119741162265
7.901449312088331 444.86803171576236 0.926233802370922
7.906676867041747 446.7600277781635 0.9273989587520708
7.911904421995163 448.89002112105686 0.9287018517329325
7.917131976948579 455.0186870078757 0.9340148506185454
7.9223595319019955 464.0098867920766 0.9425510667751162
7.927587086855412 472.0953211002097 0.9518133073850692
7.932814641808828 473.76928919582446 0.9533870809079067
7.938042196762244 478.75132951169934 0.9589789456917854
7.94326975171566 487.28486414671954 0.9676763203527745
7.9484973066690765 495.9102563192006 0.9748245833814793
7.953724861622493 504.71832890053236 0.9821213822838875
7.958952416575909 510.61290838035933 0.9858769956604759
7.964179971529325 520.9303832797871 0.9943091813226539
7.969407526482741 528.4727226207325 0.999280671387741
7.9746350814361575 541.5672594352076 1.0100741975544278
7.979862636389574 553.8233030579908 1.0221512602969858
7.98509019134299 560.6707554931736 1.0281946326457436
7.990317746296406 570.2978484362154 1.0369793837861352
7.995545301249822 573.3862155015755 1.039310040767521
8.000772856203238 583.1158001394303 1.0466113625747837
8.006000411156654 588.3777913652067 1.051192147704937
8.01122796611007 593.828487671385 1.0555102869015986
8.016455521063486 598.5430484668294 1.0587065210385393
8.021683076016902 595.7895995694395 1.0554463385199446
8.026910630970319 600.1954429653657 1.058358232451827
8.032138185923735 607.5776990353264 1.0645786569336866
8.037365740877151 615.3685396044385 1.0706355154050262
8.042593295830567 629.4734411732996 1.0823822661260074
8.047820850783983 636.3503901531838 1.0888907771827823
8.0530484057374 647.3489219732294 1.0979559612146759
8.058275960690816 656.2271101157079 1.1046241231731821
8.063503515644232 664.2678378078047 1.1107989249517534
8.068731070597648 673.1319483196114 1.1166419229025246
8.073958625551064 681.3627727943375 1.1236784610004729
8.07918618050448 689.1573398867496 1.1309381526428348
8.084413735457897 693.1219328193697 1.1335893535131927
8.089641290411313 696.8136082901555 1.135401778775249
8.09486884536473 697.9413823309276 1.1354690345716192
8.100096400318145 701.8059195642389 1.138437298112032
8.105323955271562 703.06158181538 1.1392045821031724
8.110551510224978 697.5211729665494 1.1330828376257294
8.115779065178394 700.2144810084475 1.1346273932002833
8.12100662013181 698.7212680858942 1.1334152757669498
8.126234175085226 701.442652845003 1.1359390204834827
8.131461730038643 701.6425853020711 1.1356479824453667
8.136689284992059 707.0604158625271 1.1395447560325591
8.141916839945475 715.5766818581918 1.1467021825443668
8.147144394898891 728.9645755593715 1.1573185437987399
8.152371949852308 743.243579198349 1.1658992414437577
8.157599504805724 758.4625903271277 1.176946269357632
8.16282705975914 776.7783056813889 1.1905739926194177
8.168054614712556 788.3087698893981 1.200501716405124
8.173282169665972 798.2042059506687 1.2073337243098885
8.178509724619389 798.9307841678917 1.2072872807030106
8.183737279572805 802.9141493775182 1.2107054577550784
8.188964834526221 800.1706001561079 1.20726421797803
8.194192389479637 795.2751997309252 1.2030034279904724
8.199419944433053 784.306729838948 1.1933385532741834
8.20464749938647 767.3242028234732 1.180148618830396
8.209875054339886 751.2073252315026 1.167440200411216
8.215102609293302 732.4485733490293 1.1526398028989215
8.220330164246718 715.7439328931595 1.138409780155969
8.225557719200134 704.5664254547672 1.1298931366197276
8.23078527415355 691.8025440734797 1.1195133706531384
8.236012829106967 682.6708493072557 1.112530617191879
8.241240384060383 672.4074707419094 1.1030818473781618
8.2464679390138 665.9064745013553 1.0967401779314927
8.251695493967215 664.6223516396641 1.0959123269628426
8.256923048920632 667.2491945961322 1.0975877655795698
8.262150603874048 666.52497500468 1.0974549492945587
8.267378158827464 664.0045408011217 1.0952872628692198
8.27260571378088 659.7658257147285 1.0909363334809636
8.277833268734296 654.783957825608 1.086451170170317
8.283060823687713 652.4591098886407 1.0843519119707394
8.288288378641129 649.7766442962196 1.0814947969411677
8.293515933594545 650.4287258543587 1.0818422756320367
8.298743488547961 656.0415695847247 1.0851701257886293
8.303971043501377 668.3765454002632 1.0963453920156696
8.309198598454794 673.2179915663735 1.0991195356113088
8.31442615340821 674.1345452574509 1.099780329867486
8.319653708361626 672.5748718892451 1.0979017896315848
8.324881263315042 675.6615925035132 1.1005007087606176
8.330108818268458 683.4821725717724 1.1060146879719774
8.335336373221875 689.6552313309913 1.1094643428692108
8.34056392817529 699.4771559293604 1.1162663411086748
8.345791483128707 703.9943633207708 1.1192895856912384
8.351019038082123 705.4898608913198 1.1195977117981895
8.35624659303554 710.1695729579833 1.1234194612944548
8.361474147988956 711.5387199607608 1.1240855596631691
8.366701702942372 718.8691606107193 1.1302358938338424
8.371929257895788 731.1147894601977 1.138943888917095
8.377156812849204 743.7027338784893 1.1485884496501706
8.38238436780262 753.4161162272738 1.1556089453642384
8.387611922756037 752.8660479972513 1.1547586017182307
8.392839477709453 751.9272625699372 1.1534908990180281
8.398067032662869 748.0963492758682 1.1508403728872179
8.403294587616285 741.3637537896198 1.1455700166422516
8.408522142569701 734.787983142916 1.1406819991362998
8.413749697523118 725.583954003085 1.1329099315796913
8.418977252476534 712.3027437170334 1.1224038931427738
8.42420480742995 695.8146184681758 1.1074433390064988
8.429432362383366 683.2850899849444 1.0972216020541734
8.434659917336782 671.7901784687616 1.0879443008664538
8.439887472290199 664.6171363769768 1.0824138490769362
8.445115027243615 656.2150116437074 1.0754098712249665
8.450342582197031 643.6923105244083 1.0647580542273207
8.455570137150447 635.375371789232 1.0570847844046944
8.460797692103863 630.39955224555 1.0523495264789635
8.46602524705728 623.8171445350486 1.046400128641489
8.471252802010696 614.474870400714 1.0383995825477303
8.476480356964112 605.7816869959321 1.0304764090985796
8.481707911917528 596.9877381877701 1.0222066244409507
8.486935466870944 586.4847348613619 1.013159491066333
8.49216302182436 585.7560233147985 1.0129225367220316
8.497390576777777 586.5136393240485 1.0133688843484796
8.502618131731193 587.3139771996151 1.0132957194862195
8.50784568668461 586.6945393793612 1.012485160014507
8.513073241638025 581.4063949428341 1.0076126384640542
8.518300796591442 576.2018241556985 1.00323687488965
8.523528351544858 569.7153167128083 0.9978447599539465
8.528755906498274 565.199204337163 0.993417511089324
8.53398346145169 560.2622710016557 0.9889046320807426
8.539211016405106 556.0285709919482 0.9849586126949026
8.544438571358523 558.6734830199431 0.9862587747391994
8.549666126311939 555.318374035311 0.9828736407022688
8.554893681265355 554.3917479495375 0.9821057519907637
8.560121236218771 551.7118471911662 0.979393783092937
8.565348791172188 551.4470557097109 0.9784625675731673
8.570576346125604 556.710025377058 0.9833911050858117
8.57580390107902 557.6137862386224 0.9831207315438935
8.581031456032436 554.5182564054506 0.9799034733816573
8.586259010985852 551.8946617865112 0.9776725811894994
8.591486565939269 550.7288841115999 0.9774098399832369
8.596714120892685 555.6392335494025 0.9820642709785918
8.601941675846101 555.5441313544547 0.9805011070762798
8.607169230799517 554.9189238588301 0.9790358452050261
8.612396785752933 556.428794435028 0.9803919620198398
8.61762434070635 555.4013220144278 0.9799518251762431
8.622851895659766 556.6072098339991 0.9809418056184602
8.628079450613182 556.3355278818345 0.9791501134531118
8.633307005566598 558.5402968931946 0.9797843123207516
8.638534560520014 562.3673637721026 0.9820823633350356
8.64376211547343 568.6776264202457 0.9874483010096513
8.648989670426847 574.866184264365 0.9928970068133434
8.654217225380263 583.6455499319278 1.0010995851591469
8.65944478033368 591.3621957021123 1.0071726932142513
8.664672335287095 597.3554418818755 1.0118774366739391
8.669899890240512 607.7723847192702 1.0205862287502896
8.675127445193928 619.6649640215596 1.0302934838930835
8.680355000147344 630.6237610398363 1.039116745677974
8.68558255510076 634.5397604033992 1.0418641477978225
8.690810110054176 638.2164901474598 1.0441175700597805
8.696037665007593 646.1118533792007 1.048571994732388
8.701265219961009 658.902766640379 1.0584676589230668
8.706492774914425 676.0073188244226 1.0720123136754647
8.711720329867841 688.3877013178308 1.0828918139480017
8.716947884821257 691.8182500318057 1.084186952055612
8.722175439774674 694.100397269516 1.0848594869452957
8.72740299472809 688.3026694178102 1.0779461640736197
8.732630549681506 686.9391090386058 1.0772173345907006
8.737858104634922 685.9256553787959 1.0773141810969384
8.743085659588338 689.4142674600579 1.0811436041983054
8.748313214541755 691.2944244699728 1.0830043902826492
8.75354076949517 689.9154127022733 1.0822817058451835
8.758768324448587 685.0732187096226 1.0789708167249532
8.763995879402003 676.1263265171249 1.0709817019572134
8.76922343435542 665.7797778359355 1.061763204192167
8.774450989308836 653.1742863593709 1.049877886537665
8.779678544262252 642.8437331795798 1.0403101161709487
8.784906099215668 631.4307757984673 1.0293669706637218
8.790133654169084 622.6265032927962 1.0220697197305897
8.7953612091225 611.8964643673116 1.0136743141456115
8.800588764075917 607.3011270189393 1.0115481502982515
8.805816319029333 601.0649811870527 1.0061362951789634
8.811043873982749 599.998885339091 1.0055452766457982
8.816271428936165 594.9894813098309 0.9994014703445168
8.821498983889581 588.3323748872253 0.9935316846348052
8.826726538842998 583.9827242053691 0.990796361429057
8.831954093796414 573.9933882146239 0.982609476546146
8.83718164874983 565.084525098531 0.9746124282740092
8.842409203703246 560.5860432741022 0.970317738756564
8.847636758656662 558.9423499169959 0.9686423801032282
8.852864313610079 559.537766324324 0.9688341040366448
8.858091868563495 561.4426341383224 0.9697866545086306
8.863319423516911 567.1717196336872 0.9744815446131082
8.868546978470327 567.4523564611644 0.9740955320429354
8.873774533423743 567.3364961868641 0.9727730607931777
8.87900208837716 565.5570908321961 0.9711537869200322
8.884229643330576 567.5390523678728 0.972743661811216
8.889457198283992 568.0848948340912 0.9731218563014857
8.894684753237408 565.1512625161637 0.9698348451414881
8.899912308190824 562.8164763217382 0.9687591148797242
8.90513986314424 557.7098069216224 0.962635974236457
8.910367418097657 558.394529760351 0.9621524010258394
8.915594973051073 565.2651087680827 0.9677031786287842
8.92082252800449 572.6124581218869 0.9740746614098763
8.926050082957905 578.1870523037865 0.9797465037480074
8.931277637911322 581.7117023124881 0.9819304887586459
8.936505192864738 579.578092554721 0.9781325109003575
8.941732747818154 579.7563831317067 0.9781606960027495
8.94696030277157 579.1850112807883 0.9774919511766533
8.952187857724986 582.404813549802 0.9806833860889744
8.957415412678403 584.9506131080834 0.983201601142881
8.962642967631819 590.3371049616411 0.9870842301997613
8.967870522585235 594.676948682014 0.9899899843736659
8.973098077538651 595.3397653143886 0.9897151583861564
8.978325632492067 597.447993329136 0.9911018193625548
8.983553187445484 599.0874084065075 0.9918228740209081
8.9887807423989 604.6369591589079 0.9954481388932801
8.994008297352316 608.5155963241929 0.9982922896001055
8.999235852305732 609.7868713907139 1.0000336851380185
9.004463407259149 613.6300632557703 1.0026987591234011
9.009690962212565 618.6226919649283 1.0064203743911402
9.014918517165981 626.5597667263338 1.0125145939204858
9.020146072119397 634.4732954680777 1.0187101434952552
9.025373627072813 648.3007390919142 1.028999011212357
9.03060118202623 658.8106796035391 1.0354439921069398
9.035828736979646 676.9641024755082 1.0490049814433233
9.041056291933062 691.006074138467 1.0596937340378274
9.046283846886478 708.9843365084467 1.0735461612198678
9.051511401839894 724.3838109168584 1.0852913745423949
9.05673895679331 741.0110945978165 1.0960339012678555
9.061966511746727 763.546304053844 1.1122969409730228
9.067194066700143 787.492929223841 1.1291009783764054
9.07242162165356 814.5593805160066 1.146889765461329
9.077649176606975 835.2882717589498 1.1604874963450487
9.082876731560392 854.5950776756364 1.1737066518564259
9.088104286513808 869.8883702232146 1.1852619665923247
9.093331841467224 873.1293140821859 1.187392360053217
9.09855939642064 873.9170800633573 1.1875262824048343
9.103786951374056 867.9181381872046 1.1818493209402405
9.109014506327473 860.6935772147745 1.1754192529770917
9.114242061280889 857.6679145585098 1.173855064774614
9.119469616234305 852.1491779146307 1.1701189699960608
9.124697171187721 849.2704274639178 1.1678677678125333
9.129924726141137 846.5568978187958 1.1652900711035297
9.135152281094554 850.1357654724392 1.168219366469086
9.14037983604797 860.9624563683129 1.1761105384591017
9.145607391001386 883.4158518534776 1.190913445856665
9.150834945954802 910.4408460840261 1.2086125091068447
9.156062500908218 944.2212458737845 1.2312784514286494
9.161290055861635 982.5127495100498 1.2660505443053125
9.16651761081505 1019.3853880484882 1.2972649131176748
9.171745165768467 1053.5050175305885 1.3239769824250602
9.176972720721883 1078.299055044293 1.3439462278843293
9.1822002756753 1085.276509978811 1.3500188794208614
9.187427830628716 1086.972821530288 1.3539358943653863
9.192655385582132 1073.873877792823 1.345514339277842
9.197882940535548 1062.9014315685884 1.340000217528012
9.203110495488964 1050.6494239894805 1.3346821216031481
9.20833805044238 1038.2802385016473 1.3306734030637974
9.213565605395797 1029.7585697829163 1.3278819681329916
9.218793160349213 1012.8404464819505 1.3191869308294515
9.224020715302629 1000.1995240841162 1.3119204650026262
9.229248270256045 997.8075582531083 1.311499829446272
9.234475825209461 990.6582533047607 1.3089724133971052
9.239703380162878 994.2609334975955 1.3142394225772238
9.244930935116294 997.4757902396333 1.3173889257294538
9.25015849006971 1000.4235875425043 1.3205910051461465
9.255386045023126 1003.6894136371338 1.323213727877428
9.260613599976542 1012.2334417412126 1.330061564546413
9.265841154929959 1018.9764509787894 1.336734737757145
9.271068709883375 1027.4854869313558 1.3433628211372182
9.276296264836791 1043.9426005430314 1.3556195008051475
9.281523819790207 1063.262735412148 1.3710585757522948
9.286751374743623 1080.9613448699347 1.3842645077462148
9.29197892969704 1105.7139973320707 1.402051617857883
9.297206484650456 1114.2366976375604 1.4070480918212136
9.302434039603872 1116.53425596241 1.4076964850642288
9.307661594557288 1102.1337931061914 1.4006722591272598
9.312889149510704 1071.8841727111092 1.3842682097486567
9.31811670446412 1028.0532792295216 1.3574657345752656
9.323344259417537 979.2412613863575 1.326905780324293
9.328571814370953 929.9186157617811 1.2940209941618102
9.33379936932437 883.3004702218965 1.2618707543309065
9.339026924277785 835.6124104602562 1.2282783453070023
9.344254479231202 795.7412178751754 1.2001148320044122
9.349482034184618 760.0712657337674 1.1740670751380986
9.354709589138034 731.5911223151016 1.1526518501391374
9.35993714409145 713.0305350616844 1.138714221343546
9.365164699044866 698.0551995061725 1.1275387245699144
9.370392253998283 688.7821826519632 1.1215213149832
9.375619808951699 680.3654853542946 1.1160330262278633
9.380847363905115 671.2847080216445 1.1088416624274753
9.386074918858531 664.0476858578905 1.1036801219753245
9.391302473811947 660.1290178091274 1.1001425523985
9.396530028765364 656.1616229089907 1.0972248731208405
9.40175758371878 653.3065266989006 1.095909439842114
9.406985138672196 659.9490343283053 1.101611357066175
9.412212693625612 663.8680814872645 1.1039084036459654
9.417440248579029 659.4647955337688 1.0886627139392984
9.422667803532445 652.2563841312062 1.0764895005719979
9.427895358485861 645.8145126639675 1.067619400761825
9.433122913439277 649.764269282696 1.0687470010846358
9.438350468392693 652.4620718688192 1.069115677255858
9.44357802334611 653.8169206073256 1.0680938548234356
9.448805578299526 654.2295878770229 1.0650161987597857
9.454033133252942 652.8428051728873 1.0616027284646974
9.459260688206358 651.7495068801322 1.058769315131064
9.464488243159774 650.036706136781 1.0573972403668197
9.46971579811319 647.9892113751004 1.0543272330244424
9.474943353066607 643.9347133464369 1.0499655231048666
9.480170908020023 642.5803848481819 1.0470337744511966
9.48539846297344 638.675680875089 1.0426568267897423
9.490626017926855 635.922136239315 1.038886131095822
9.495853572880272 635.4739580040479 1.0375764400832583
9.501081127833688 637.8900465121758 1.0381012586517233
9.506308682787104 640.885956896792 1.0399662015777262
9.51153623774052 641.1881081652145 1.0391766287882158
9.516763792693936 638.8770850575708 1.036477021151936
9.521991347647353 638.462533558193 1.0342098683840815
9.527218902600769 644.9139630571411 1.0382596812496299
9.532446457554185 647.3362961019333 1.0395972358294279
9.537674012507601 645.9708113185668 1.0382449747131601
9.542901567461017 642.673731890176 1.0343804641155798
9.548129122414434 639.3934997047845 1.0307973294243113
9.55335667736785 641.1453612288573 1.030847259996312
9.558584232321266 643.8870270832305 1.0325506739913697
9.563811787274682 646.8091288179006 1.0344250230349668
9.569039342228098 649.7204474581763 1.03641287478175
9.574266897181515 642.8755003138044 1.0304909483836333
9.57949445213493 643.0430033478908 1.028623192856633
9.584722007088347 639.335441984889 1.023456752837063
9.589949562041763 637.8531633825122 1.021601675271828
9.59517711699518 637.9148082776585 1.0208130115916212
9.600404671948596 641.6709465428396 1.024839353258509
9.605632226902012 641.1868676138723 1.0235611380750265
9.610859781855428 643.5543852085024 1.0253838040420868
9.616087336808844 641.6168001797636 1.023659317869482
9.62131489176226 641.8265050954894 1.023136399181062
9.626542446715677 641.6878625431159 1.0221695097221162
9.631770001669093 644.853667144857 1.0238161416665659
9.636997556622509 641.2026237743506 1.0200358792861564
9.642225111575925 642.4994572875688 1.0201199485438657
9.647452666529341 637.8483231002962 1.015442087625745
9.652680221482758 636.9446240619477 1.0145754286472257
9.657907776436174 635.3846620235328 1.0116019504761058
9.66313533138959 634.8972289746678 1.0104615808650792
9.668362886343006 638.7870707936156 1.0137013671688686
9.673590441296422 640.9170130058357 1.0157894495135333
9.678817996249839 643.4998953986317 1.016756005586637
9.684045551203255 639.781616923115 1.0134148764985489
9.689273106156671 640.7055834873581 1.0140143806357889
9.694500661110087 646.146023120075 1.0173542933689625
9.699728216063503 649.723562551949 1.0194994620394695
9.70495577101692 650.3243765861423 1.0186020351937612
9.710183325970336 652.4463633544207 1.0203788747748306
9.715410880923752 656.7570688136476 1.0226063404620076
9.720638435877168 656.1124945565299 1.0215803049414793
9.725865990830584 657.2914303494978 1.0225834239934894
9.731093545784 649.5826231720107 1.015502626502786
9.736321100737417 652.028560160129 1.0170858154736604
9.741548655690833 656.6784945646037 1.020609501533478
9.74677621064425 659.3365695623845 1.022338199581409
9.752003765597665 663.5069216139642 1.0255225115905215
9.757231320551082 660.8741344354946 1.0228703350792723
9.762458875504498 664.8131648446974 1.0254585720260179
9.767686430457914 666.4787814975923 1.02575599461004
9.77291398541133 668.3583051740466 1.0267516551317717
9.778141540364746 668.3525618888317 1.0249195707518055
9.783369095318163 665.5253974942724 1.0217128055558753
9.788596650271579 664.2133631548588 1.020285645423782
9.793824205224995 667.2630618643459 1.0232279078738826
9.799051760178411 672.4700962264259 1.0263168810173082
9.804279315131827 671.3828861042939 1.025423442920462
9.809506870085244 671.9408715397389 1.025376045156337
9.81473442503866 675.0501370003929 1.0268147140760906
9.819961979992076 676.6743429655564 1.026105772136777
9.825189534945492 680.2240524656331 1.0273973365328406
9.830417089898909 683.5606929489041 1.0293513885116332
9.835644644852325 688.5301401243241 1.0328877587611744
9.840872199805741 689.6615886273499 1.0331784436678155
9.846099754759157 690.282599508328 1.0336670454260588
9.851327309712573 689.7304956049101 1.0328570497225278
9.85655486466599 690.4140740907388 1.033146940834063
9.861782419619406 691.2495593173933 1.0334723794127307
9.867009974572822 693.0761833071815 1.0345549336571263
9.872237529526238 698.4399148716192 1.0378888960446355
9.877465084479654 703.5846854030303 1.0412552935243284
9.88269263943307 705.1311744821342 1.0414799488663065
9.887920194386487 709.6230142672958 1.044845732637619
9.893147749339903 707.365853492863 1.0434215225884744
9.89837530429332 708.5475734174248 1.0430544257784227
9.903602859246735 710.4228742613147 1.04326304074463
9.908830414200152 713.0632568926525 1.0446020413503116
9.914057969153568 722.44704574548 1.051445064172203
9.919285524106984 727.7336303651945 1.0548724276524948
9.9245130790604 733.3660719809614 1.0584808039264146
9.929740634013816 735.1216391692819 1.0583038416399326
9.934968188967233 738.6282952042665 1.0603337678716442
9.940195743920649 739.8233236328588 1.0605016176485782
9.945423298874065 747.4704787080254 1.066708757134711
9.950650853827481 748.5648855028658 1.0677086443183657
9.955878408780897 754.5166112881301 1.0712204985799811
9.961105963734314 756.4737839833776 1.0713137120154668
9.96633351868773 757.1934085457336 1.0715953403546283
9.971561073641146 751.6148083230581 1.0660871598620325
9.976788628594562 753.2810510480127 1.066832394251271
9.982016183547978 749.2148907659575 1.0636564617414537
9.987243738501395 747.0237709052241 1.0615107235601478
9.99247129345481 742.6533121257916 1.057709852519336
9.997698848408227 739.2786851077666 1.0552264702435226
10.002926403361643 738.4520347434762 1.0541338459298069
10.00815395831506 733.4982849428812 1.0500256711030023
10.013381513268476 725.321249244729 1.043724918918981
10.018609068221892 717.4192736132949 1.0375308738298108
10.023836623175308 710.1488885648647 1.031935063069259
10.029064178128724 710.7572061724334 1.0318167195449428
10.03429173308214 712.6844540664501 1.033628569119282
10.039519288035557 715.8200946082804 1.0359023929908342
10.044746842988973 717.1998541545022 1.0367874210059715
10.049974397942389 714.9990162239451 1.034775368378505
10.055201952895805 712.1760178119679 1.032448210195342
10.060429507849221 710.3110261953258 1.0309885227322666
10.065657062802638 703.810772760061 1.0262756523464724
10.070884617756054 704.7132617563352 1.0269061785328797
10.07611217270947 706.7502468761504 1.0280483376036478
10.081339727662886 708.0231728792934 1.0280845582718847
10.086567282616302 706.9431308261919 1.0271480643006432
10.091794837569719 698.435562027037 1.0195518437453983
10.097022392523135 689.6242174320652 1.0122021576858804
10.102249947476551 687.6101237636035 1.0107647176902692
10.107477502429967 689.1613730047493 1.0118120046922372
10.112705057383383 690.4427430937466 1.0126213811005278
10.1179326123368 690.2884465867476 1.013215546094167
10.123160167290216 687.5000172890359 1.01138180786691
10.128387722243632 687.5969579625804 1.010907257621319
10.133615277197048 686.413021505355 1.0089401253913435
10.138842832150464 686.4369878030434 1.007062627052186
10.14407038710388 686.7555361877131 1.0071319371388439
10.149297942057297 689.8233763501378 1.0099536542696048
10.154525497010713 689.7777945083623 1.0109398921770403
10.15975305196413 691.934238671614 1.0124703903505023
10.164980606917545 690.3680231806605 1.0094406663630795
10.170208161870962 693.0374331969888 1.0105510878841713
10.175435716824378 695.7884546101496 1.012749801183456
10.180663271777794 695.2678273750123 1.0117882686470514
10.18589082673121 698.3216987292468 1.0134055618327762
10.191118381684626 695.8437973380392 1.0116367329948832
10.196345936638043 695.0467914175148 1.010463734314821
10.201573491591459 696.0582513094486 1.0111703514143708
10.206801046544875 695.2111714572115 1.0103074835576211
10.212028601498291 700.209875286004 1.0130429994282082
10.217256156451707 696.5993553782304 1.0101447129390466
10.222483711405124 698.5666773322996 1.0118089013001632
10.22771126635854 696.6935704435924 1.0113207718048538
10.232938821311956 695.4488842014786 1.0103117791853478
10.238166376265372 697.9597648193926 1.011616822746497
10.243393931218788 700.1490098793529 1.012543804189117
10.248621486172205 698.1028018475754 1.0108326629913391
10.253849041125621 697.2333680021691 1.0096254096453774
10.259076596079037 694.3143942112517 1.0071736534457285
10.264304151032453 693.9852502527826 1.0069210463527725
10.26953170598587 696.7963317824367 1.0089082115937404
10.274759260939286 693.4118861791843 1.0067959562680135
10.279986815892702 693.554341684401 1.006612718237244
10.285214370846118 694.0602597173925 1.0075470460075542
10.290441925799534 694.0416189043775 1.0068275295268592
10.29566948075295 696.0431840686576 1.0081599868192141
10.300897035706367 688.0908968474566 1.00129919365662
10.306124590659783 689.7702958286118 1.0019195570252815
10.3113521456132 682.1831146755945 0.995918201907597
10.316579700566615 679.7528288486416 0.9930853375743754
10.321807255520032 677.1180249806722 0.9903380855103688
10.327034810473448 673.8195323819151 0.9882016142483715
10.332262365426864 670.2247715696352 0.9860033157416883
10.33748992038028 668.2970652094245 0.984188229176214
10.342717475333696 664.1516048306938 0.980147361416031
10.347945030287113 667.1151785419434 0.9809790465588064
10.353172585240529 674.4368088298718 0.9862859090520938
10.358400140193945 678.3793775894953 0.9884398365878402
10.363627695147361 678.4290323101778 0.9880687083725782
10.368855250100777 679.5966298408039 0.9888764115459229
10.374082805054194 684.2820983980436 0.993162776195347
10.37931036000761 686.6400684514044 0.9946272916317901
10.384537914961026 686.8392655842736 0.9944275435919488
10.389765469914442 681.7124126278778 0.9892253629198007
10.394993024867858 681.6913206346705 0.9893351795801523
10.400220579821275 679.1504647710627 0.9875956549376055
10.40544813477469 675.0766045072833 0.9847949988563316
10.410675689728107 669.2742380261923 0.9802770804697375
10.415903244681523 665.9553795610811 0.9777356343918266
10.42113079963494 664.279640723851 0.9764203747683958
10.426358354588356 658.4571493177522 0.9715253303940422
10.431585909541772 653.1531841145598 0.9670036686925451
10.436813464495188 647.3689833253093 0.9624963634921904
10.442041019448604 636.5481308431523 0.9543284977407179
10.44726857440202 631.1912419714296 0.9498700358360833
10.452496129355437 625.4150700050174 0.9456239003196227
10.457723684308853 624.1379940086907 0.9449284350998145
10.462951239262269 622.7095230331962 0.943098597879731
10.468178794215685 616.8853931128273 0.9381558767412573
10.473406349169101 609.9736780363284 0.9323148184109978
10.478633904122518 601.6507627324581 0.9250845401105736
10.483861459075934 599.661388048293 0.9238507263545701
10.48908901402935 595.4202819456857 0.9206091679174067
10.494316568982766 589.9124286227171 0.916074122661231
10.499544123936182 584.6604960417671 0.9113133844928488
10.504771678889599 578.1450314766055 0.9057958355682818
10.509999233843015 576.8697513971193 0.9039998801929635
10.515226788796431 577.6246915779661 0.9044271634940497
10.520454343749847 574.2404795202818 0.9022943417826574
10.525681898703263 579.7694846238855 0.9078421248523356
10.53090945365668 579.1451233365113 0.9066947196519589
10.536137008610096 582.8725633093431 0.9093083805746989
10.541364563563512 584.1806294079211 0.9092699191642644
10.546592118516928 585.9297778610019 0.9106640086575652
10.551819673470344 584.6012414541799 0.9092248662583564
10.55704722842376 585.0213050381533 0.909662429117217
10.562274783377177 583.6566569256354 0.9083110138482977
10.567502338330593 581.825288570739 0.9078752554593353
10.57272989328401 578.9849334207082 0.9048953742833159
10.577957448237425 571.4323329735113 0.8986038616733498
10.583185003190842 568.6323167246001 0.8957794762022967
10.588412558144258 563.1418483583639 0.8905106659369504
10.593640113097674 559.441301248362 0.8881536560801938
10.59886766805109 560.4302396132784 0.8881802633921115
10.604095223004506 556.1880952930849 0.8839175482204912
10.609322777957923 551.1965418015368 0.880447627940492
10.614550332911339 546.4544297215238 0.8759464458921881
10.619777887864755 540.8356659149664 0.8715597330521634
10.625005442818171 538.4250296961435 0.8695157516057332
10.630232997771587 538.7938769365162 0.8688692446031028
10.635460552725004 538.7596141339478 0.8687043521035221
10.64068810767842 540.5869493140341 0.8697318296757272
10.645915662631836 539.6507579725578 0.8695765031967203
10.651143217585252 541.1384279175395 0.8709516927676666
10.656370772538668 541.7358926238161 0.8708563327276267
10.661598327492085 538.4138463285678 0.8672382488984539
10.666825882445501 541.3591463007211 0.8691153355073031
10.672053437398917 541.3599255653841 0.8679667342869072
10.677280992352333 546.8894076323261 0.8727055227274408
10.68250854730575 549.3435420944719 0.8749774356578065
10.687736102259166 554.4156035606491 0.8789962836357581
10.692963657212582 555.6582964539566 0.8793026149529644
10.698191212165998 558.241895037303 0.8811092511538605
10.703418767119414 560.8945477415247 0.8810156248365263
10.70864632207283 562.8154503750758 0.8815851910930473
10.713873877026247 569.4637640098406 0.8861892633615633
10.719101431979663 577.5542068768192 0.8938986935469094
10.72432898693308 584.4877347843136 0.8995059608136478
10.729556541886495 592.5215389916963 0.9054702592748454
10.734784096839912 599.5565444440344 0.9096796938964747
10.740011651793328 603.2258571947257 0.9117379176559052
10.745239206746744 607.508043664743 0.9142122802961741
10.75046676170016 613.1976629539761 0.9183065405779418
10.755694316653576 618.6596469889904 0.9221042722032929
10.760921871606993 623.7486311925151 0.925125772928588
10.766149426560409 629.7480377321664 0.9289855558310386
10.771376981513825 631.6425728486485 0.9302486526310214
10.776604536467241 630.8519937141948 0.9300069135764488
10.781832091420657 630.4592718009641 0.9292487838044574
10.787059646374074 626.3128880720931 0.9261615996543393
10.79228720132749 624.5723062517973 0.9243662586063076
10.797514756280906 624.7696833434918 0.9241083419278167
10.802742311234322 623.200914659735 0.9232906121347644
10.807969866187738 624.6020835967489 0.9246428288206712
10.813197421141155 623.8358542707863 0.9236402654746355
10.81842497609457 623.6260014015725 0.9230860471237208
10.823652531047987 629.6293842732101 0.9266618948285786
10.828880086001403 637.0779973740756 0.9316693467176871
10.83410764095482 648.8934133933559 0.9403302796226232
10.839335195908236 663.7176732849847 0.9503305991392823
10.844562750861652 676.7718182542015 0.9594462515843107
10.849790305815068 698.4917426592542 0.9740267800648988
10.855017860768484 722.8915541665866 0.990178526036903
10.8602454157219 747.2643464858853 1.0067268596348837
10.865472970675317 771.4548224683318 1.0221753220755954
10.870700525628733 780.6617529429961 1.0278161462254807
10.875928080582149 784.5552022014351 1.0305639758887866
10.881155635535565 776.2868828765063 1.0247202658166858
10.886383190488981 760.8232808345617 1.0143430917613787
10.891610745442398 741.0407263010148 1.0011843018277142
10.896838300395814 715.5086558531957 0.9824457551011804
10.90206585534923 693.114839297036 0.966655175445346
10.907293410302646 674.4429750055615 0.9530830125498719
10.912520965256062 655.7445200738873 0.939213692217721
10.917748520209479 644.6506177546955 0.9311514998859795
10.922976075162895 635.0612202769253 0.9247698534495286
10.928203630116311 626.8793402446778 0.9192867604072088
10.933431185069727 617.3755547419931 0.9121151940618817
10.938658740023143 607.5392451752051 0.9038347267372465
10.94388629497656 600.0440815949833 0.8978757785230228
10.949113849929976 594.4658084072759 0.8935485973751273
10.954341404883392 587.2774045182176 0.8878760252969661
10.959568959836808 579.1008043669265 0.8815163171633098
10.964796514790224 571.9090100134013 0.8760432681332432
10.97002406974364 569.341375401384 0.8761040900745397
10.975251624697057 568.6174218666868 0.8780916669261737
10.980479179650473 563.0038050191625 0.87535270289692
10.98570673460389 557.1170539334481 0.8721671264089172
10.990934289557305 552.465016388098 0.869089655956974
10.996161844510722 547.2621405581923 0.8656622483560917
11.001389399464138 540.7423100992529 0.8608809685361032
11.006616954417554 539.0345156440377 0.8598070825495853
11.01184450937097 534.8355400826154 0.8570603127881813
11.017072064324386 532.7232084978097 0.8558900672329915
11.022299619277803 533.6769634605149 0.8571917831856459
11.027527174231219 530.8630494309789 0.8555666639732519
11.032754729184635 528.242061593491 0.8541404776810743
11.037982284138051 523.2053211674057 0.8512509484150531
11.043209839091467 517.8327185390241 0.8478964081918268
11.048437394044884 517.652002019062 0.8486422314617532
11.0536649489983 517.8546771737999 0.8490517368482098
11.058892503951716 521.1742244512174 0.8510428014083453
11.064120058905132 524.4340881309521 0.8539600693582752
11.069347613858548 521.7059826649408 0.8521144715281345
11.074575168811965 518.6856614629926 0.8501542501359636
11.079802723765381 515.3468289502382 0.8476618259301828
11.085030278718797 513.2842008432027 0.8456804530457973
11.090257833672213 514.5162707533178 0.8471094081041239
11.09548538862563 511.93411019536103 0.8450205235360285
11.100712943579046 506.3597344486768 0.8407181729869363
11.105940498532462 500.682327228359 0.8364283372416325
11.111168053485878 501.76486822058104 0.8370960528483218
11.116395608439294 499.2877041182209 0.8357156324911432
11.12162316339271 499.861529332111 0.8362348898391015
11.126850718346127 499.49983078162006 0.835630537523836
11.132078273299543 498.80962076870867 0.8352557306444717
11.13730582825296 497.78279288229515 0.8340881912367464
11.142533383206375 496.90452350744584 0.8337143829920578
11.147760938159792 497.34743440103347 0.834272710097985
11.152988493113208 494.60696762413266 0.8319527420925356
11.158216048066624 491.6612366426444 0.8300603813611979
11.16344360302004 490.3306785156918 0.8290819636250072
11.168671157973456 488.82408612145537 0.8281303585234447
11.173898712926873 492.4001440839733 0.831798962438898
11.179126267880289 490.6955045791675 0.8301686937355279
11.184353822833705 492.64240242989564 0.8324023001819004
11.189581377787121 489.81746879325317 0.8311293999983344
11.194808932740537 486.3043729636521 0.828331393808599
11.200036487693954 484.85905760311795 0.826833894812112
11.20526404264737 484.86254186353466 0.8261031735908142
11.210491597600786 485.64129915897934 0.8265881735521838
11.215719152554202 486.96337841938885 0.8281703814612262
11.220946707507618 486.1924769089091 0.8277581433979899
11.226174262461035 484.9371636739357 0.8265131697263727
11.23140181741445 486.25641419630705 0.828416053661247
11.236629372367867 486.78309461789223 0.8284347675319405
11.241856927321283 488.70263916604534 0.8300955766952415
11.2470844822747 490.9152094186033 0.8319834776026649
11.252312037228116 492.5039068209101 0.8327009938448378
11.257539592181532 491.8525488354957 0.8317321050538913
11.262767147134948 488.9683225575701 0.8290989341740306
11.267994702088364 486.8432523980944 0.8273078340654879
11.27322225704178 487.23495384588455 0.8285503963574951
11.278449811995197 487.6522863886015 0.8292176559747861
11.283677366948613 489.96590048499024 0.8310792126041112
11.288904921902029 491.80067059580796 0.8321773315240498
11.294132476855445 490.74326824208373 0.8308199731539548
11.299360031808861 490.2655869537706 0.8309298859054753
11.304587586762278 489.1320613795145 0.8299235689797086
11.309815141715694 488.2081132105089 0.8284359937315453
11.31504269666911 492.5989844882247 0.8317358529464444
11.320270251622526 495.7337308346706 0.8338897373813978
11.325497806575942 495.18273358049333 0.8331664533905997
11.330725361529359 494.6665902116078 0.8330809600353646
11.335952916482775 491.70495339067867 0.8302371159060771
11.341180471436191 488.7392664920551 0.8277578299276354
11.346408026389607 487.4345605056023 0.8267910032925783
11.351635581343023 488.49731237727104 0.8270690583600935
11.35686313629644 488.5065180337212 0.8273137798491476
11.362090691249856 488.9285576077461 0.826912201546606
11.367318246203272 485.93810917222027 0.824706199748879
11.372545801156688 484.06043647752153 0.8236698369466723
11.377773356110104 482.69484455422304 0.8220426841998772
11.38300091106352 481.68108228931624 0.8220833856816628
11.388228466016937 480.16834752843016 0.8206991206256568
11.393456020970353 475.9621020347816 0.8172237644453682
11.39868357592377 470.7225716244337 0.8139858954135256
11.403911130877185 466.1144352628279 0.8094967886607974
11.409138685830602 462.5661088334491 0.806432340529437
11.414366240784018 461.3073262335155 0.8054001336723892
11.419593795737434 460.50964060515906 0.804514509961547
11.42482135069085 457.66059629760207 0.8021643479194288
11.430048905644266 453.136716278006 0.7980156639327911
11.435276460597683 448.519676346894 0.7937784717050226
11.440504015551099 445.9148548653211 0.7912588074530151
11.445731570504515 445.3219162465762 0.7900463854326566
11.450959125457931 445.25510550423957 0.7899620737663905
11.456186680411347 445.951775263038 0.7915175215157937
11.461414235364764 443.57816832711086 0.7904934786041051
11.46664179031818 436.72150284003084 0.7847036069404667
11.471869345271596 437.074270089241 0.7858767925915684
11.477096900225012 435.9880476635093 0.7848921732771823
11.482324455178428 435.8589663415913 0.790710834298343
11.487552010131845 437.63744364838556 0.794131348029482
11.49277956508526 437.5854326454058 0.7952030350669412
11.498007120038677 439.2514204336586 0.7981387576584055
11.503234674992093 438.6758649401474 0.7983258516125155
11.50846222994551 443.48098258243 0.8044791642444706
11.513689784898926 445.40069818956766 0.8072237702546188
11.518917339852342 447.3606757965852 0.8103894883879155
11.524144894805758 446.6758549598877 0.8116088487655285
11.529372449759174 442.60847936030916 0.8087995939900697
11.53460000471259 444.1891934844788 0.8109410831523826
11.539827559666007 444.5681330216196 0.8119901167176714
11.545055114619423 445.1167547788014 0.8121632119762275
11.550282669572839 443.5941050113178 0.81049438659203
11.555510224526255 441.20450052303005 0.8090349260140328
11.560737779479672 436.68815883222453 0.8049872795966929
11.565965334433088 436.3730864772918 0.8055407891673824
11.571192889386504 433.08282304552347 0.8033284075881549
11.57642044433992 429.6409413646755 0.8011145388281383
11.581647999293336 425.5449116263965 0.798281038459739
11.586875554246753 422.8069843956116 0.7967037892026674
11.592103109200169 416.99729028054156 0.7917132504999871
11.597330664153585 416.2049616633631 0.7920143320254219
11.602558219107001 414.2094696649618 0.7906376032796673
11.607785774060417 417.8855495117961 0.7948530687027703
11.613013329013834 419.1155031559795 0.7963658602084334
11.61824088396725 413.9370806822909 0.7917909601461128
11.623468438920666 408.6402102702193 0.7874198948003931
11.628695993874082 400.4119128814323 0.7796784273875899
11.633923548827498 399.1917927507787 0.7790711613727898
11.639151103780915 401.2116013043262 0.7809683421525164
11.64437865873433 401.50854653886444 0.7810907235657066
11.649606213687747 400.5751438380106 0.7809140084871806
11.654833768641163 396.8490652313923 0.7779359468578022
11.66006132359458 392.7655932579711 0.774963762121684
11.665288878547996 392.53196308869326 0.7749508967017252
11.670516433501412 391.6893065986807 0.7742330671002895
11.675743988454828 390.9219465405004 0.773899243515035
11.680971543408244 390.94390840410574 0.7738513520182048
11.68619909836166 389.38863117338127 0.7731381420324311
11.691426653315077 385.09381605095405 0.7697588171169543
11.696654208268493 382.48509884779594 0.7677844671062977
11.701881763221909 380.97374586116354 0.766404964661215
11.707109318175325 382.63446419267694 0.7682260963365146
11.712336873128741 380.3840816013993 0.7656718856629637
11.717564428082158 383.4264264230495 0.7694699559653196
11.722791983035574 381.25474726197376 0.7686390253916419
11.72801953798899 382.998219255902 0.7722654181736684
11.733247092942406 382.95763743400875 0.7740398794073854
11.738474647895822 382.17916283646707 0.7731420461696488
11.743702202849239 384.0644184200577 0.7749629303273265
11.748929757802655 384.3682774817259 0.7749747510890497
11.754157312756071 384.31377086894213 0.7741051107071033
11.759384867709487 386.79248694258524 0.7780423402434112
11.764612422662903 387.5700901288043 0.779846664214382
11.76983997761632 391.114984915724 0.7835699216086226
11.775067532569736 393.64060891825443 0.7866545609573654
11.780295087523152 395.3069293461125 0.7876267341691701
11.785522642476568 393.1502339757135 0.7844405241195417
11.790750197429984 390.62395638866667 0.7816003843713192
11.7959777523834 390.2297353781258 0.7806363530680376
11.801205307336817 390.5405452049479 0.7811147079016013
11.806432862290233 392.9803818369615 0.7827665246857889
11.81166041724365 397.73340995923047 0.7873130632573531
11.816887972197065 399.04258372608865 0.7880978380353418
11.822115527150482 399.50642917269016 0.7885019976884617
11.827343082103898 398.44136423496866 0.7874522652139729
11.832570637057314 396.4476361007769 0.7857480722984085
11.83779819201073 398.3079485860186 0.7875606608268234
11.843025746964146 396.7713759848261 0.7860367338447481
11.848253301917563 399.3756074097921 0.7885243861771741
11.853480856870979 399.75536068384764 0.789313109613942
11.858708411824395 400.68902646497884 0.7898578053702562
11.863935966777811 400.98849003644835 0.7902733716288992
11.869163521731227 397.8298308953298 0.7875568533749074
11.874391076684644 395.4107833093778 0.7856886820823509
11.87961863163806 393.6267265597212 0.7846340053358668
11.884846186591476 392.91277596284726 0.7847338662095428
11.890073741544892 390.66813249589285 0.7832299486082508
11.895301296498308 391.77117781896897 0.784434680720705
11.900528851451725 388.6598277937992 0.7815071524052938
11.90575640640514 385.8822906637323 0.7789651101027878
11.910983961358557 386.34537100440997 0.7803352447919999
11.916211516311973 382.82057282903736 0.7771733333252565
11.92143907126539 380.47717109651876 0.7749676139498639
11.926666626218806 379.73275038706544 0.7748967203959409
11.931894181172222 376.6542679152049 0.7709623454473891
11.937121736125638 376.4304192767488 0.7711793256569767
11.942349291079054 374.44361638061554 0.7685623399422957
11.94757684603247 372.89763801925517 0.7673716813199899
11.952804400985887 374.81084915149927 0.7694434351873333
11.958031955939303 378.70445631276016 0.7731832608474225
11.963259510892719 378.7005859749234 0.77314164993548
11.968487065846135 377.37720566823526 0.772069005317766
11.973714620799552 375.24440815332883 0.7699567892822374
11.978942175752968 375.0987249932623 0.7698780169276818
11.984169730706384 376.4246450384398 0.7710359191744612
11.9893972856598 375.0816942925542 0.7704190845097997
11.994624840613216 374.63378513628754 0.7705270948372596
11.999852395566633 373.3062953695223 0.7695817487081253
12.005079950520049 374.88493264575766 0.7711920026925038
12.010307505473465 373.77695582546596 0.7699530601354645
12.015535060426881 372.8326327351958 0.7694493154287517
12.020762615380297 371.41205303376523 0.7677006233010192
12.025990170333714 369.5075870737234 0.7656502168555743
12.03121772528713 368.32739261449086 0.7657419028152883
12.036445280240546 370.3020849248223 0.7690222824817339
12.041672835193962 371.9712883518778 0.77226089670133
12.046900390147378 373.2759939863958 0.7741700354726773
12.052127945100795 373.8186069521114 0.773743545001128
12.05735550005421 376.49019862833023 0.7755677082586371
12.062583055007627 380.0344303750319 0.7797962270562131
12.067810609961043 383.72560053285565 0.7836257286195253
12.07303816491446 388.3166277807724 0.7875430477151614
12.078265719867876 393.8769662445327 0.7930779814363487
12.083493274821292 401.1828221326225 0.799490212862215
12.088720829774708 409.1571261604742 0.8073785225487036
12.093948384728124 418.8878779992798 0.8167052240550333
12.09917593968154 426.72148419793785 0.8237756678110667
12.104403494634957 438.55178679162304 0.8350299104635899
12.109631049588373 456.2870374260851 0.8516011091006314
12.114858604541789 475.9885541053658 0.8701029549945339
12.120086159495205 501.1627616634494 0.8928210035975361
12.125313714448621 522.9294858003703 0.9113856729093315
12.130541269402038 546.3288076140707 0.931196884939743
12.135768824355454 566.4915822772084 0.9480146634908867
12.14099637930887 580.4351069947696 0.9597860454217656
12.146223934262286 589.8450736707772 0.9681441790432909
12.151451489215702 588.7620206533004 0.9675093723729679
12.156679044169119 584.3066805467012 0.9635703279021542
12.161906599122535 576.1557699418398 0.9573279619002529
12.167134154075951 564.1028719646685 0.947199690644939
12.172361709029367 547.7946342788441 0.9338202576856417
12.177589263982783 533.5728513824761 0.9224965742838928
12.1828168189362 515.179401707267 0.9065312907485606
12.188044373889616 496.02597695154964 0.8905829050091562
12.193271928843032 479.9381274291532 0.8770588244245142
12.198499483796448 464.96207392631345 0.8631902829436459
12.203727038749864 451.89935849832597 0.8516894278720989
12.20895459370328 443.3779296864654 0.8430277212988182
12.214182148656697 432.12468332068397 0.832093138775083
12.219409703610113 424.55166387021217 0.8257518771695815
12.22463725856353 419.5057969873038 0.8207140461291039
12.229864813516945 412.8593709304599 0.8152770681044166
12.235092368470362 408.3364716174943 0.8115489989725015
12.240319923423778 402.3518707703399 0.8064370092244322
12.245547478377194 394.943331091089 0.799462053135645
12.25077503333061 387.64900991952015 0.7921745810945325
12.256002588284026 379.9346424125306 0.7840591003303309
12.261230143237443 375.3139518997619 0.7799389340284985
12.266457698190859 373.699004911548 0.7785261917888509
12.271685253144275 372.7117232855137 0.7769238016853888
12.276912808097691 369.0736792183286 0.7740018210856265
12.282140363051107 364.42340681020977 0.7698942171857713
12.287367918004524 358.51365673273784 0.766080947103527
12.29259547295794 353.4312927013901 0.7620012460484713
12.297823027911356 351.8374743268059 0.7610393338037809
12.303050582864772 348.195382902539 0.7568237276797776
12.308278137818188 349.99472194990096 0.7580069821845047
12.313505692771605 352.05526628281865 0.7636963683381963
12.31873324772502 350.825804465439 0.7702577246673507
12.323960802678437 350.90571008075347 0.7753751574790448
12.329188357631853 347.80354003978454 0.7745103748706731
12.33441591258527 343.67399046865006 0.7726234232880955
12.339643467538686 345.18502399839366 0.7779405751697196
12.344871022492102 343.9563804002045 0.7795846563256348
12.350098577445518 343.54180879605804 0.7817633317159484
12.355326132398934 343.4271143146005 0.784159178421691
12.36055368735235 339.9652317201464 0.7812828425973002
12.365781242305767 337.3592730081237 0.7808173087225208
12.371008797259183 336.58657387759195 0.7824455888447092
12.376236352212599 334.6171103771359 0.7812320363713909
12.381463907166015 335.00008177579997 0.7829509571807753
12.386691462119432 337.51841260945224 0.7877663239445679
12.391919017072848 336.5769486548927 0.7890072096451071
12.397146572026264 337.8981416092669 0.7926957903056263
12.40237412697968 339.25227480671606 0.7975370000463665
12.407601681933096 338.7807197214381 0.7992657205164887
12.412829236886513 340.8160786771688 0.8035374148015614
12.418056791839929 340.05997857986665 0.8044103009561329
12.423284346793345 335.77632220586827 0.7997014430388036
12.428511901746761 331.22595329937946 0.7952561259643014
12.433739456700177 327.0458364987004 0.7906634600192383
12.438967011653594 325.9691635896469 0.7908581941115519
12.44419456660701 324.7528452759756 0.7910669563472188
12.449422121560426 326.1721358780327 0.7940266035804651
12.454649676513842 327.6672916705641 0.7983664480152876
12.459877231467258 327.58349673910334 0.7989206895609845
12.465104786420675 330.32111682701566 0.8028897145123115
12.47033234137409 328.83524315329004 0.8030876042239009
12.475559896327507 325.8861870765226 0.7988953613456826
12.480787451280923 324.2759213992156 0.7989698659307775
12.48601500623434 320.6102347855257 0.7964180058276732
12.491242561187756 323.9063901459642 0.8008714740829989
12.496470116141172 325.74714831054354 0.804715084024057
12.501697671094588 325.8301433344853 0.8068989201797524
12.506925226048004 327.4018977649517 0.8098307095538051
12.51215278100142 322.5410925779937 0.8044284184194439
12.517380335954837 317.13019205089626 0.7983296102405043
12.522607890908253 316.3690343001412 0.7962375829692631
12.527835445861669 314.7335150380228 0.7954153258400292
12.533063000815085 316.42167503547216 0.7982225780943776
12.538290555768501 316.12416505412443 0.8005248587241125
12.543518110721918 316.66578248918387 0.8029524365004563
12.548745665675334 315.1707895086977 0.8018411470784376
12.55397322062875 312.26490288513713 0.7993652306823963
12.559200775582166 313.70272858379434 0.8029750489207198
12.564428330535582 309.7228401375726 0.794525081423262
12.569655885488999 306.46435988531096 0.7832711441303047
12.574883440442415 307.5906673769746 0.7808965721658289
12.580110995395831 307.7206802072809 0.7796885289643596
12.585338550349247 307.8602752545279 0.7767290833869923
12.590566105302663 310.10054759444586 0.7773560534437475
12.59579366025608 311.0316530615907 0.7773046436464925
12.601021215209496 313.52528640478425 0.7773524207114427
12.606248770162912 315.24541725225447 0.7788157032658448
12.611476325116328 316.6776842011283 0.7797969520872339
12.616703880069744 315.32183396423204 0.7757059591937691
12.62193143502316 316.4225699417804 0.7755752070847973
12.627158989976577 316.56004792132825 0.7750682073196294
12.632386544929993 316.2044835734727 0.775462365759136
12.63761409988341 316.54769337303173 0.7762760984341586
12.642841654836825 316.2078816239561 0.7746313403441171
12.648069209790242 315.491138718516 0.773130291459719
12.653296764743658 317.71130361315005 0.7746561554452956
12.658524319697074 319.8116769711694 0.7751184739176248
12.66375187465049 323.77615545767054 0.7788095101028022
12.668979429603906 328.68354805285384 0.7821879357383495
12.674206984557323 332.0746874344437 0.7859292818218311
12.679434539510739 338.082494078282 0.7916439116714966
12.684662094464155 342.4273352664174 0.7952006666597687
12.689889649417571 347.24172927168655 0.8001351491541495
12.695117204370987 353.5989973961978 0.8071938500755534
12.700344759324404 358.7351836902889 0.8130654491732852
12.70557231427782 365.46772381453 0.820134360411965
12.710799869231236 374.7240603208458 0.8284503216197244
12.716027424184652 383.19460592091946 0.8362004765362973
12.721254979138068 392.2438873101661 0.8446575330914595
12.726482534091485 400.5462859198177 0.8521685015054291
12.7317100890449 409.9971105361602 0.8614223596966886
12.736937643998317 422.3236274606849 0.8735649147837149
12.742165198951733 432.43353974791256 0.8832617318306502
12.74739275390515 443.5500659873026 0.8945728513821807
12.752620308858566 453.38348531567306 0.9041378885370793
12.757847863811982 457.1562480155197 0.9072723750527362
12.763075418765398 458.2438876604113 0.9082067621888043
12.768302973718814 453.5699806093056 0.9030228924543371
12.77353052867223 443.8797690883582 0.8927227461731457
12.778758083625647 435.1153852921508 0.8843793842166517
12.783985638579063 425.6116793645392 0.8738959502315455
12.789213193532479 421.24630576034184 0.8700183021798868
12.794440748485895 412.5171949981487 0.8602240016645565
12.799668303439312 408.3698856001159 0.855054750687941
12.804895858392728 401.79820309750437 0.8485928318753004
12.810123413346144 397.79095517884207 0.8438692064232911
12.81535096829956 393.93175804614486 0.8402025571921468
12.820578523252976 388.92810633926393 0.8351509783976675
12.825806078206393 386.5745156699399 0.8323948094467476
12.831033633159809 386.086101570518 0.8316758987957462
12.836261188113225 385.9924093318182 0.8311452509515264
12.841488743066641 392.52054848396784 0.8384691158956875
12.846716298020057 398.90881872585754 0.8457299383751178
12.851943852973474 406.26860549429944 0.853186398878561
12.85717140792689 408.0448632031194 0.8544878541346528
12.862398962880306 409.6283434542339 0.8550640837748249
12.867626517833722 409.06814022928427 0.8535881976516383
12.872854072787138 412.85220458663457 0.8568682162373489
12.878081627740555 420.6543981273181 0.8637098084341436
12.88330918269397 426.20739569660276 0.8691397614188465
12.888536737647387 430.953900804741 0.8738085564520646
12.893764292600803 428.45315410026603 0.8707711944554318
12.89899184755422 423.3611336799117 0.8658037427544343
12.904219402507636 414.17032464615323 0.8561745596070856
12.909446957461052 403.30616891023277 0.8442813291351835
12.914674512414468 389.2211675923196 0.8299414542596718
12.919902067367884 375.2315358132352 0.8150953690173751
12.9251296223213 361.95573615156286 0.8017204076608945
12.930357177274717 353.79549207813966 0.7929030521452297
12.935584732228133 346.14941066254374 0.7839371913675219
12.940812287181549 339.0360444002548 0.7763416186830012
12.946039842134965 334.2691942711967 0.7707553999660931
12.951267397088381 329.35497656379096 0.7653231291339159
12.956494952041798 325.39639469287323 0.7608674599240001
12.961722506995214 325.24608660477884 0.7591237538663239
12.96695006194863 323.0094082618522 0.756617074242068
12.972177616902046 320.5800707753195 0.7541251894522454
12.977405171855462 320.25565778049724 0.7535714714553668
12.982632726808879 322.2115181670614 0.7559463276025121
12.987860281762295 324.4679228385784 0.7575274818719554
12.993087836715711 325.0150721342358 0.7580801760536349
12.998315391669127 323.6501109275767 0.7560902582066472
13.003542946622543 320.4809799804849 0.7527687532807177
13.00877050157596 319.68475380643656 0.7526685829771722
13.013998056529376 321.58838941070536 0.7560171687224213
13.019225611482792 321.11970537149534 0.7549490685237378
13.024453166436208 321.93000799558274 0.7567723845551644
13.029680721389624 319.507910078319 0.7545094481475814
13.03490827634304 317.5680170338681 0.7522263014971158
13.040135831296457 319.3538945174131 0.756400223987842
13.045363386249873 326.2776592512669 0.7635536551382816
13.05059094120329 330.19684230942323 0.7673754101877932
13.055818496156705 331.19943516173936 0.768312244205588
13.061046051110122 334.83882871081784 0.7707849153629299
13.066273606063538 340.50462709644887 0.7763389483080245
13.071501161016954 347.9882558145185 0.7844520459267832
13.07672871597037 351.1983024406628 0.7882705491104994
13.081956270923786 355.07790662387873 0.7926706030503228
13.087183825877203 359.03677844599235 0.7960941710597609
13.092411380830619 362.7793293792947 0.7997175773194184
13.097638935784035 368.17538892052414 0.8052517000421076
13.102866490737451 365.3887821982112 0.8031727234562712
13.108094045690867 362.33713157877776 0.7995195485006943
13.113321600644284 359.7454818108889 0.7973984813930329
13.1185491555977 357.88932323961274 0.7950575070300661
13.123776710551116 357.2456078404411 0.7943234665377903
13.129004265504532 351.16716097538233 0.7881680665101819
13.134231820457948 348.8099735578792 0.7856413442234632
13.139459375411365 348.6527071252649 0.785700606838991
13.14468693036478 352.404301553359 0.7895028722011175
13.149914485318197 358.31554562169106 0.7960725129586632
13.155142040271613 360.8459523227091 0.7986930595832767
13.16036959522503 363.5896487522252 0.8017359723498301
13.165597150178446 366.3791385505576 0.805298828031566
13.170824705131862 367.9404839863275 0.8073897075608931
13.176052260085278 370.5299662522688 0.8106558032405186
13.181279815038694 369.1696411151098 0.8088276108878398
13.18650736999211 368.09278532021045 0.8066189995529854
13.191734924945527 365.6740957117176 0.8036641144654898
13.196962479898943 368.92589671133277 0.8081837920149995
13.202190034852359 368.3484416590785 0.8074849762579611
13.207417589805775 366.7365595916111 0.8064314395501975
13.212645144759191 362.8081637326297 0.8015629491575137
13.217872699712608 357.03272564144334 0.7956263204389188
13.223100254666024 355.74180140516063 0.7940587650727047
13.22832780961944 356.55511614918026 0.7957287258533
13.233555364572856 356.19022250371364 0.7958968769198269
13.238782919526273 354.0307446508218 0.7941372654273886
13.244010474479689 349.2336638359841 0.7894734187208077
13.249238029433105 345.06289275063943 0.7843117102874374
13.254465584386521 345.41316363703737 0.784709965999675
13.259693139339937 341.80414402200705 0.7804013285272047
13.264920694293354 338.20542614384 0.7763598993402365
13.27014824924677 330.9634810538883 0.7681048957084785
13.275375804200186 327.87166423014133 0.765412262946307
13.280603359153602 324.95501964639516 0.7619503819120871
13.285830914107018 325.34845890697414 0.7622035132618717
13.291058469060435 323.0283427033496 0.7601878737717371
13.29628602401385 321.93322094845524 0.759034704337594
13.301513578967267 319.3803312568483 0.7562287306848482
13.306741133920683 314.9241423794515 0.7521141472007569
13.3119686888741 312.1283379470514 0.7485269994852911
13.317196243827516 309.28660852885133 0.745531431482312
13.322423798780932 310.3496534238167 0.7471664016435946
13.327651353734348 310.73569841949865 0.7475145583409871
13.332878908687764 310.9963722492145 0.7482591581919931
13.33810646364118 310.5994901871772 0.7471206265207359
13.343334018594597 307.8868642584186 0.7439566283806593
13.348561573548013 305.81351186442345 0.741359773240757
13.353789128501429 304.90782353593295 0.7409615321278538
13.359016683454845 302.77204633936714 0.7390399221491681
13.364244238408261 302.32153472188264 0.7379793727665296
13.369471793361678 303.9314287962241 0.7392984657564621
13.374699348315094 307.11899903567445 0.7433153922073821
13.37992690326851 310.73014955657464 0.7482696020085784
13.385154458221926 315.1609268564647 0.7533079078597636
13.390382013175342 315.8858266549476 0.7527615597349979
13.395609568128759 313.5899488529676 0.749539145831131
13.400837123082175 312.87157720374165 0.7486332424436768
13.406064678035591 310.7635959790469 0.7464927805286127
13.411292232989007 312.135539272443 0.7478663554818666
13.416519787942423 315.54173409199865 0.7516895283626834
13.42174734289584 316.9239875237423 0.7536861389978319
13.426974897849256 321.08493728078616 0.758111447368531
13.432202452802672 321.75127962742994 0.758466627817752
13.437430007756088 321.2568018779978 0.7572848201080338
13.442657562709504 321.0299061999465 0.7566189954891376
13.44788511766292 320.62281377096264 0.7567464732291871
13.453112672616337 319.62766600587327 0.7567932197828394
13.458340227569753 321.76863439578494 0.7590104818780339
13.46356778252317 323.598977364822 0.7618763149762041
13.468795337476585 322.799240984446 0.7596246753879614
13.474022892430002 324.14516307204144 0.7599925433258792
13.479250447383418 324.6667233620023 0.7600871517027756
13.484478002336834 327.7718057977907 0.7638432900849527
13.48970555729025 329.511206928778 0.7664895987298223
13.494933112243666 327.4479810828496 0.7646551909482903
13.500160667197083 324.0554327295682 0.760571008265919
13.505388222150499 325.5178530102193 0.7625356335797785
13.510615777103915 326.4053539017356 0.763846497556496
13.515843332057331 324.1655809264418 0.7610515266361757
13.521070887010747 321.4704390641158 0.7587035779259881
13.526298441964164 318.5019951914555 0.7555907640462239
13.53152599691758 318.5688270595195 0.7566105572170968
13.536753551870996 314.12201669246684 0.7505684307678968
13.541981106824412 310.96044292769943 0.7471380532858832
13.547208661777828 309.65856932991056 0.7455224465029635
13.552436216731245 304.28734563660896 0.738211949114717
13.55766377168466 305.88514204229807 0.7404005143659996
13.562891326638077 301.50252183390813 0.7342652090777398
13.568118881591493 297.72520323025066 0.7319997973140212
13.57334643654491 294.6774684524056 0.7301039403088347
13.578573991498326 291.11165812857155 0.7266429860982535
13.583801546451742 290.24116927665483 0.726054469890361
13.589029101405158 287.9330575137199 0.7219074602255955
13.594256656358574 288.1936434081282 0.7240591573628362
13.59948421131199 284.857211042302 0.721620780127298
13.604711766265407 282.4747001662032 0.7192080159971396
13.609939321218823 280.9275278104779 0.7166246696782601
13.615166876172239 278.33046376067267 0.7115422875752199
13.620394431125655 277.67485230649083 0.7094494555736645
13.625621986079071 278.56386222748625 0.7098286943714816
13.630849541032488 277.66980215168337 0.7095111730673326
13.636077095985904 279.5008472435858 0.7117798444658691
13.64130465093932 280.1455555631421 0.7126231059989049
13.646532205892736 280.7914716503758 0.7136858116895778
13.651759760846153 278.81043453732025 0.7103624505866888
13.656987315799569 277.1835613156182 0.7086804751679183
13.662214870752985 276.55123640191545 0.7092243225994737
13.667442425706401 275.9480672669595 0.7107929688776978
13.672669980659817 274.46062215998944 0.7096353471314305
13.677897535613234 273.3607798147523 0.7073795371106749
13.68312509056665 272.71169432973204 0.7065119300889053
13.688352645520066 275.42465639324644 0.7098107167139857
13.693580200473482 275.8923926894725 0.7090677616651168
13.698807755426898 276.34941071726877 0.709435909011697
13.704035310380315 280.6061404738164 0.7152775993975174
13.70926286533373 281.49214918575717 0.7181558227076071
13.714490420287147 282.0332552762087 0.719290227925796
13.719717975240563 280.99835767328653 0.7159184787019867
13.72494553019398 283.68648633197057 0.7175513318480885
13.730173085147396 281.9848320554572 0.7151514435987407
13.735400640100812 281.81380055530775 0.7155400362744305
13.740628195054228 278.99506883713434 0.7114030703160137
13.745855750007644 279.96025909397395 0.7121471173410314
13.75108330496106 280.6625610757033 0.712612853283614
13.756310859914477 276.7235843671718 0.7080133941620945
13.761538414867893 273.09234656605685 0.7062605153070637
13.766765969821309 271.5496719068428 0.7065181877538361
13.771993524774725 271.8308551043916 0.708229418485245
13.777221079728141 268.8788618304905 0.7046636177164769
13.782448634681558 266.30971132518624 0.701682396728198
13.787676189634974 263.727694931258 0.6994351611918932
13.79290374458839 266.28719992264035 0.7023833538800457
13.798131299541806 269.26025905387314 0.7054132746000804
13.803358854495222 268.91124671068843 0.7033283527309648
13.808586409448639 269.10111661087836 0.7034600986156269
13.813813964402055 268.26708281488095 0.7027807938221037
13.819041519355471 269.3106410514013 0.7044669418172479
13.824269074308887 267.0988731700491 0.7013498419223784
13.829496629262303 267.5552011856914 0.7021666811449898
13.83472418421572 268.7753711732566 0.7047253851230209
13.839951739169136 274.83309061835445 0.7109807822638642
13.845179294122552 275.28444991341064 0.7107254830162222
13.850406849075968 274.56093320722647 0.708156504574578
13.855634404029384 275.7022124963839 0.708196864799925
13.8608619589828 274.56646791884805 0.7070187633619089
13.866089513936217 276.3881673642348 0.7087500337195626
13.871317068889633 276.5437118864266 0.7091738527430699
13.87654462384305 275.79885982449247 0.7094042163321104
13.881772178796465 276.24523498670663 0.7105118086422092
13.886999733749882 281.1176972893744 0.7160583887513133
13.892227288703298 286.78322741993065 0.7222593941854746
13.897454843656714 294.10030935409645 0.7298855300692575
13.90268239861013 297.34632770758594 0.7335557636446904
13.907909953563546 296.35252072570296 0.7315429759785238
13.913137508516963 298.1583947788987 0.732379549762202
13.918365063470379 296.71307280280985 0.7302842073038481
13.923592618423795 297.5656311931596 0.7309543717843981
13.928820173377211 296.5647213179473 0.7295737856363027
13.934047728330627 296.5947881782128 0.7301525238147476
13.939275283284044 296.7741148981791 0.7304235437133989
13.94450283823746 300.5206297119 0.7369374690218551
13.949730393190876 296.6718599729373 0.7328872351129628
13.954957948144292 295.73010575430357 0.731405498036085
13.960185503097708 293.3050606859701 0.7295707110654239
13.965413058051125 291.832170408533 0.7267840069754625
13.97064061300454 290.108194394341 0.7234328405508289
13.975868167957957 283.8501430835063 0.7172770104540194
13.981095722911373 278.9175511245085 0.7107181545458876
13.98632327786479 277.135700539396 0.7095984636676672
13.991550832818206 275.75097379422334 0.707233442028025
13.996778387771622 275.5601620507373 0.7075541192568041
14.002005942725038 275.027111682408 0.7071480339886885
14.007233497678454 277.98641584754165 0.7119536472774716
14.01246105263187 275.84479496880255 0.7093919122803968
14.017688607585287 277.71144785409285 0.7137414185840648
14.022916162538703 279.31808919337755 0.716187483620045
14.028143717492119 278.7766721500514 0.7143972095669041
14.033371272445535 279.133703817256 0.7144934846124553
14.038598827398951 279.161177316917 0.7138931373474081
14.043826382352368 277.86473082364125 0.7136823516130023
14.049053937305784 280.32646109940356 0.7181591401034574
14.0542814922592 280.2455818574326 0.717286106084355
14.059509047212616 281.07133588427683 0.717471248821879
14.064736602166032 281.2752780213974 0.7160449235240542
14.069964157119449 283.7012499569139 0.7189122087151475
14.075191712072865 283.1516206369478 0.7176488508023603
14.080419267026281 287.11330311967725 0.7225459624944195
14.085646821979697 291.548090580526 0.7281412763885975
14.090874376933114 294.0761072809096 0.7319054972181873
14.09610193188653 299.510088909351 0.739440685835998
14.101329486839946 302.51063724409624 0.7427923156466997
14.106557041793362 301.70575627417816 0.74083582313051
14.111784596746778 299.6156280860248 0.735944825841082
14.117012151700195 299.7005189950774 0.7346543757319007
14.12223970665361 299.5150994934914 0.7334405074107675
14.127467261607027 297.6408133833842 0.7323109141279169
14.132694816560443 295.7236245084819 0.7315778872662902
14.13792237151386 290.98153862013123 0.7264594153929811
14.143149926467276 291.23527482180015 0.7278919645987383
14.148377481420692 292.3520956997156 0.7285493758706203
14.153605036374108 292.9971245703759 0.7296403325345998
14.158832591327524 290.18305815840864 0.7253383910074348
14.16406014628094 288.35798415718466 0.7227095748241273
14.169287701234357 286.25041673358623 0.7201875625513638
14.174515256187773 286.2136007712176 0.720591566526907
14.179742811141189 286.7421989361492 0.722823820321721
14.184970366094605 287.0474570777648 0.7220216470362116
14.190197921048021 287.1267570010134 0.7214619865681738
14.195425476001438 285.579275848182 0.7202149603761283
14.200653030954854 288.0603289812261 0.7228170659586962
14.20588058590827 290.99145820583595 0.7273527151546909
14.211108140861686 295.455241621329 0.733851778919385
14.216335695815102 300.0924971817364 0.738351521169234
14.221563250768519 299.7658019300889 0.7373515172205622
14.226790805721935 297.6950033221938 0.7339246806544267
14.232018360675351 293.78215907462453 0.7277722685693223
14.237245915628767 295.03928593304903 0.7296949581599937
14.242473470582183 296.4710908870621 0.7314441831938502
14.2477010255356 297.6646016173886 0.7320385885713104
14.252928580489016 294.80952740041346 0.7278444129126102
14.258156135442432 294.2964076484 0.7261230480358566
14.263383690395848 295.91769947152903 0.7275310085844029
14.268611245349264 300.7446942304474 0.7334514519253748
14.27383880030268 300.9230996119309 0.7344489221141821
14.279066355256097 300.71026440341143 0.7355228519652519
14.284293910209513 302.1904090183963 0.7373123366008725
14.28952146516293 304.00416147102834 0.7372867777116576
14.294749020116345 307.6805250363596 0.7404199591061845
14.299976575069762 311.76881392619424 0.7439294331496207
14.305204130023178 312.0743462512337 0.7448684742805801
14.310431684976594 312.184233148186 0.7455388249808158
14.31565923993001 315.3966786501352 0.7495556198189167
14.320886794883426 315.4017558919261 0.7490552317009035
14.326114349836843 317.84699874676653 0.7520784834895589
14.331341904790259 319.07257149975385 0.7521252299432256
14.336569459743675 319.97772333672293 0.7532118449831866
14.341797014697091 320.309170700907 0.753444454462085
14.347024569650507 320.6546829510935 0.7532803933906029
14.352252124603924 320.97281299695027 0.7541036369891254
14.35747967955734 322.7220850012011 0.755486350281528
14.362707234510756 322.145767363716 0.7546050813150926
14.367934789464172 323.37654436564077 0.7564327435444502
14.373162344417588 325.92390357936273 0.7595021995164355
14.378389899371005 327.4329400901577 0.7618272591481987
14.38361745432442 330.68125909299044 0.765174026012473
14.388845009277837 330.27807123537866 0.7637767047542472
14.394072564231253 327.5597155713223 0.7607415079904702
14.39930011918467 328.91262628028915 0.7624172261869976
14.404527674138086 330.1358066851556 0.763459799854825
14.409755229091502 333.63224139197973 0.7680117467763551
14.414982784044918 337.23755196469324 0.7715397924604955
14.420210338998334 337.97943068918045 0.7716921128416933
14.42543789395175 341.83498150043766 0.7757110047832783
14.430665448905167 343.39617725989535 0.7772393118487025
14.435893003858583 344.89160373078226 0.7793650811562831
14.441120558811999 345.8007699041594 0.7811949123845121
14.446348113765415 347.658275513849 0.7829253384570953
14.451575668718831 346.74602819810093 0.7820546917190238
14.456803223672248 348.60245334545124 0.7844415326756554
14.462030778625664 350.8410549244433 0.7872351096030158
14.46725833357908 353.39842345509174 0.7900470719458963
14.472485888532496 358.97425381035373 0.7958554713424474
14.477713443485912 362.07586535830524 0.7983704074693821
14.482940998439329 365.32421273084066 0.8019439839672177
14.488168553392745 369.9702078595388 0.8069485135502439
14.493396108346161 376.7485824765424 0.8142055568904946
14.498623663299577 385.6090669938358 0.8233764098874075
14.503851218252994 393.696363243424 0.8309818541051394
14.50907877320641 401.1681935261703 0.8387617435839151
14.514306328159826 403.99899163913955 0.8416575995552834
14.519533883113242 402.15488447892386 0.8397356860673774
14.524761438066658 396.8294768443776 0.8349423647127628
14.529988993020075 386.3923160128889 0.825396505420328
14.53521654797349 373.1569736950636 0.8110222464552965
14.540444102926907 360.674949675849 0.7976894251092375
14.545671657880323 349.97818978321084 0.7862583741364707
14.55089921283374 338.5209091633561 0.7732447131876522
14.556126767787156 328.05851400468225 0.7628642214647712
14.561354322740572 318.5918302043692 0.7521097802923297
14.566581877693988 312.3304912680712 0.7448378091440724
14.571809432647404 307.9835070259881 0.7386962808577583
14.57703698760082 305.32791225645735 0.7350534172147413
14.582264542554237 305.3744150046189 0.7348923381742521
14.587492097507653 305.05072408545516 0.7359139118041574
14.592719652461069 310.05775705410355 0.742313875029592
14.597947207414485 311.82816154378946 0.7437540470823406
14.603174762367901 313.2470024932182 0.7450858531823767
14.608402317321318 317.2471034551714 0.749043784916836
14.613629872274734 316.93806496074217 0.7477371665562731
14.61885742722815 324.16925880478925 0.7558385848912177
14.624084982181566 330.28582637325087 0.7635499798359181
14.629312537134982 336.98115308756206 0.7714693530178542
14.634540092088399 341.46300437723806 0.7756044391790742
14.639767647041815 343.7048063228144 0.7769497717579258
14.644995201995231 341.65976467716894 0.7741547534259436
14.650222756948647 343.9863437648255 0.7761285393008642
14.655450311902063 343.7616604979433 0.7757318582631798
14.66067786685548 343.7306969811471 0.774827720492557
14.665905421808896 345.6906595022117 0.7771985538424278
14.671132976762312 343.3688643793903 0.7747384518862419
14.676360531715728 341.09603893318587 0.772365357658586
14.681588086669144 338.0815801642213 0.7687500359621823
14.68681564162256 336.20518336838654 0.7664187954200857
14.692043196575977 335.2047051097807 0.7646721732217109
14.697270751529393 334.54361292342566 0.7640565700499622
14.70249830648281 338.3292104713636 0.7692103138831206
14.707725861436225 341.7171761673484 0.7724203385989773
14.712953416389642 345.4393579476056 0.7766440492042173
14.718180971343058 347.57905546183224 0.7782929620956541
14.723408526296474 349.070355419994 0.7795574098620236
14.72863608124989 351.92749143078504 0.7833395355276623
14.733863636203306 352.56849455254195 0.7839851595637962
14.739091191156723 355.4796863375754 0.7867841056734823
14.744318746110139 354.3045414447219 0.7858777861070331
14.749546301063555 356.4683822155064 0.7876510098645295
14.754773856016971 354.4579028803246 0.7860338400920676
14.760001410970387 352.98682467162644 0.7853914080348197
14.765228965923804 352.2677592036051 0.7835873140864424
14.77045652087722 348.3392767515247 0.779080090349904
14.775684075830636 346.556588089359 0.7763782096517581
14.780911630784052 346.46022338009334 0.7761071686926407
14.786139185737468 350.24477790402983 0.7816372238712628
14.791366740690885 350.0769287915638 0.781685557945797
14.7965942956443 347.13943430056804 0.7787175318196058
14.801821850597717 342.9068006447296 0.7746407623290724
14.807049405551133 342.22557490279445 0.7731411743276045
14.81227696050455 345.36681180593484 0.7768512812022245
14.817504515457966 348.52588389192994 0.7800511294142229
14.822732070411382 350.05832186087434 0.7814195824964548
14.827959625364798 349.21571555108375 0.7803026266177502
14.833187180318214 350.1745023033161 0.781464029291811
14.83841473527163 352.64894426313896 0.7839011499456865
14.843642290225047 356.3048252440012 0.7880868684596729
14.848869845178463 360.1506047475131 0.7928398635947479
14.854097400131879 362.9065726461916 0.7952051351152878
14.859324955085295 364.4070129214576 0.7973020446328394
14.864552510038711 365.0230248060881 0.797433466293204
14.869780064992128 363.8989264278474 0.796101352583157
14.875007619945544 366.5982827894815 0.8000189606870799
14.88023517489896 369.66717712683305 0.8035550304985882
14.885462729852376 370.0030997488417 0.8046041829888352
14.890690284805792 366.94443791727747 0.8010345169214972
14.895917839759209 364.6609578647382 0.7973728708953126
14.901145394712625 363.95746610387994 0.7964516345085771
14.906372949666041 366.54191921940736 0.7986746471841427
14.911600504619457 364.0663011742149 0.7959934437618182
14.916828059572873 362.843182085294 0.7946036408902006
14.92205561452629 361.08198581672315 0.7922908351867485
14.927283169479706 357.1676205082189 0.7887498712321425
14.932510724433122 358.2922962220252 0.791795671785421
14.937738279386538 357.2814927935495 0.7911658681677975
14.942965834339955 353.0056411534184 0.786879704985525
14.94819338929337 345.8561475692141 0.7780196469549708
14.953420944246787 334.2555077596668 0.764310494307863
14.958648499200203 326.5279451496259 0.7558330606638112
14.96387605415362 324.0363555894427 0.7533204837716239
14.969103609107036 319.7146477165184 0.7486693478740615
14.974331164060452 317.6388851507283 0.7472430582665359
14.979558719013868 315.06924353661765 0.7448542518281077
14.984786273967284 313.5796627421598 0.7435063863445445
14.9900138289207 314.4674209349502 0.7450005485771921
14.995241383874117 318.4810529437592 0.7481486809250123
15.000468938827533 320.75177591232585 0.7501194867229154
15.005696493780949 322.7137378160657 0.7522389345778081
15.010924048734365 321.5348721506803 0.7514522945155672
15.016151603687781 320.91249148469984 0.7514621913192729
15.021379158641198 320.9793971670187 0.7505728254009186
15.026606713594614 317.5017628053402 0.7454824416190564
15.03183426854803 319.4334022731052 0.7478558031143293
15.037061823501446 319.0496661613639 0.7478301495690773
15.042289378454862 318.1214067567126 0.7471830501896353
15.047516933408279 317.02257253609565 0.7460331279038084
15.052744488361695 318.7667783136569 0.7473928385629846
15.057972043315111 320.4085507890787 0.7505033602204219
15.063199598268527 320.65942619577805 0.7517374483150681
15.068427153221943 321.2314943798979 0.7533841177864146
15.07365470817536 321.06300681446874 0.7524851375486583
15.078882263128776 322.40985729298853 0.7533803930525209
15.084109818082192 322.54778292155873 0.7538286778538915
15.089337373035608 323.56119765564847 0.7544048426446776
15.094564927989024 323.3484687335793 0.7539625925264308
15.09979248294244 323.2316633640607 0.7535493855863534
15.105020037895857 321.42427872775784 0.7518749169082579
15.110247592849273 318.4698666784802 0.7481597507663319
15.11547514780269 314.1937022087744 0.7425426846078659
15.120702702756105 314.342848912018 0.7430608933803978
15.125930257709522 310.97661474953657 0.7390229659622901
15.131157812662938 308.6010945733591 0.7384149868868748
15.136385367616354 306.58010645034943 0.7371628969291558
15.14161292256977 302.0101922907224 0.7311938241132271
15.146840477523186 299.4850136322486 0.72824818954065
15.152068032476603 294.76979373363883 0.7224684862052752
15.157295587430019 292.4387700649416 0.7199413389457509
15.162523142383435 292.51476205938536 0.7213345405027217
15.167750697336851 288.02187652111746 0.7162062607128024
15.172978252290267 285.13401376498194 0.7130462573552261
15.178205807243684 284.3087748392026 0.7132859293167588
15.1834333621971 282.1535431607428 0.7097816182362412
15.188660917150516 278.29063748756977 0.704763717413895
15.193888472103932 275.3746780613979 0.7013699188782091
15.199116027057348 270.5026112686679 0.6946210133346071
15.204343582010765 270.4845649025543 0.6950963793602498
15.20957113696418 273.3560506550122 0.6984196518055241
15.214798691917597 275.74072023983507 0.7021613517762884
15.220026246871013 275.67095981205205 0.7015612725786624
15.22525380182443 272.98754160677436 0.698136399134878
15.230481356777846 271.0133329312426 0.696944857866985
15.235708911731262 269.22665576999066 0.6960602732510195
15.240936466684678 267.9729035076668 0.6941064879584258
15.246164021638094 266.0339662233086 0.6910679596657398
15.25139157659151 269.2241335698509 0.6951772859451265
15.256619131544927 271.5902767432613 0.6971031915584618
15.261846686498343 270.01247453179775 0.6949985501713
15.267074241451759 269.48390572377883 0.6946307004200442
15.272301796405175 267.54810856075676 0.6934968338094226
15.277529351358591 264.5855740080413 0.6905763903995755
15.282756906312008 263.4106409044818 0.6879558982023358
15.287984461265424 263.39872071647187 0.6868050153440807
15.29321201621884 266.1128750768084 0.6902992609168617
15.298439571172256 269.528552708122 0.6949544949436965
15.303667126125672 271.08790702098275 0.6972700489451668
15.308894681079089 271.9534797069189 0.6963452609490641
15.314122236032505 274.9576745879753 0.6997889459522679
15.319349790985921 275.8735015116869 0.7008611452435964
15.324577345939337 278.9790231290894 0.7063286200656685
15.329804900892753 281.02305914862836 0.7107645989680587
15.33503245584617 282.9704551301395 0.7123327214365638
15.340260010799586 282.50559037459817 0.7121314786949449
15.345487565753002 280.84979052033646 0.7073830390478593
15.350715120706418 281.87982232783867 0.7088792218167177
15.355942675659835 285.1466035449372 0.7121693587245443
15.36117023061325 287.178481522907 0.7140450404552627
15.366397785566667 290.1769022709688 0.7168518419581932
15.371625340520083 289.6820450526221 0.7149788854328766
15.3768528954735 291.42094389954514 0.7181026998208917
15.382080450426916 291.05356863151104 0.7180588836312481
15.387308005380332 292.3975032671321 0.7194635470885604
15.392535560333748 293.4810682843705 0.7217137457885685
15.397763115287164 293.34580706858986 0.7303793753178953
15.40299067024058 294.7659378731499 0.7393286699554368
15.408218225193997 292.4037523226714 0.741773260410871
15.413445780147413 292.02122356096686 0.7455787428413065
15.418673335100829 289.3356447334148 0.7449875320614296
15.423900890054245 289.48714734013566 0.7486744083756354
15.429128445007661 291.52716564307343 0.7538489399825227
15.434355999961078 292.54162277597743 0.7574292257270885
15.439583554914494 293.6545724649273 0.7621730211376567
15.44481110986791 292.3297097748076 0.7623363399093982
15.450038664821326 290.79928245623825 0.7632009611164186
15.455266219774742 290.49350073578114 0.7639203054967286
15.460493774728159 290.5310552362493 0.7660767096583344
15.465721329681575 292.1123392392129 0.7689627800097368
15.470948884634991 292.9238641102941 0.7732638692163833
15.476176439588407 292.3771357598225 0.7745990575899606
15.481403994541823 293.7411302634799 0.7789336584303448
15.48663154949524 291.7364680546414 0.7785662870896133
15.491859104448656 293.21019641824165 0.7822476985986186
15.497086659402072 289.73557638480287 0.7803266267979342
15.502314214355488 291.7222112421412 0.7843397251032875
15.507541769308904 293.7547937337275 0.7882830506643537
15.51276932426232 292.58042070680796 0.7876515886684229
15.517996879215737 292.6004265920094 0.7888889500377522
15.523224434169153 292.32004755942046 0.790423896372087
15.52845198912257 294.2265067467142 0.7948918298744476
15.533679544075985 296.9560263278505 0.8005026188827944
15.538907099029402 300.45286284178695 0.8064884825142841
15.544134653982818 302.09238561099124 0.8098934230935461
15.549362208936234 305.9890477229432 0.8170286977150141
15.55458976388965 309.8960037602933 0.8252500794540485
15.559817318843066 312.2702671397306 0.8308772551616491
15.565044873796483 314.44145282694956 0.835050618631994
15.570272428749899 314.5677648625024 0.8359612774656996
15.575499983703315 315.3572087641394 0.8380689822054648
15.580727538656731 315.31811536553727 0.840083305145603
15.585955093610147 312.75501859335486 0.8378979426695241
15.591182648563564 313.5412356281714 0.8393080787259128
15.59641020351698 312.9462340534622 0.8427080059752714
15.601637758470396 316.22990724865946 0.8479855458877853
15.606865313423812 315.2859497656039 0.8496598037932355
15.612092868377228 314.4805661884518 0.8498976052830758
15.617320423330645 312.66126754264116 0.8470388296100146
15.62254797828406 306.4923327037022 0.8398633228596881
15.627775533237477 303.2125688285605 0.8376113455039482
15.633003088190893 299.1138339547695 0.835751642507153
15.63823064314431 296.03300416104787 0.8297466455581062
15.643458198097726 290.3381823740753 0.8097398782102396
15.648685753051142 289.335648323908 0.8017283760118645
15.653913308004558 287.72939697715145 0.7933803548126068
15.659140862957974 289.1922048050742 0.79217162088762
15.66436841791139 288.7697706255722 0.7888474688517484
15.669595972864807 288.6340305644236 0.7864841643973963
15.674823527818223 286.1429085427197 0.7812658676415605
15.680051082771639 285.5872995834957 0.7797904499375888
15.685278637725055 286.9032268177904 0.7795938012308582
15.690506192678471 287.28379364502786 0.7791757039048371
15.695733747631888 286.7700809874342 0.7753212116512537
15.700961302585304 282.8034265493768 0.7671707000159074
15.70618885753872 282.0700133302975 0.7650983441152277
15.711416412492136 279.54865662869037 0.761232020267789
15.716643967445552 277.61795516746747 0.7581932490903177
15.721871522398969 278.1717736017024 0.7591625181655368
15.727099077352385 279.6074964388791 0.7587331794138688
15.732326632305801 280.8093401982108 0.7583448456258365
15.737554187259217 282.0778631615173 0.7584851490806774
15.742781742212633 283.06291641273526 0.7598957499799393
15.74800929716605 288.17586047234903 0.7672978922232598
15.753236852119466 289.21226021908274 0.7674228439862608
15.758464407072882 291.2797296291309 0.7691156895014516
15.763691962026298 289.979242348048 0.7663266484099538
15.768919516979715 289.6597167429476 0.7650897030081085
15.77414707193313 288.19037465291586 0.762718853583191
15.779374626886547 285.91106212521237 0.7587519436422312
15.784602181839963 287.47497468819915 0.7591741660772001
15.78982973679338 288.8411422768294 0.7595650483172507
15.795057291746796 290.4441707099494 0.7607696509080197
15.800284846700212 290.4733934484626 0.7612447616409437
15.805512401653628 290.87008607102496 0.7619055362682708
15.810739956607044 293.17818141339137 0.764354725472211
15.81596751156046 294.9449473742478 0.7651162111865176
15.821195066513877 294.3669019512108 0.763631847191049
15.826422621467293 293.75560755380343 0.7608938972487408
15.831650176420709 294.495767355695 0.761143550401569
15.836877731374125 292.3893440988163 0.7579824537485099
15.842105286327541 293.9724645270026 0.7608810028125991
15.847332841280958 295.83514851992464 0.764563615942062
15.852560396234374 294.39649879934274 0.7627115593213107
15.85778795118779 295.8809299918472 0.7639805149657038
15.863015506141206 293.34820712754123 0.7591702642702106
15.868243061094622 290.192120384953 0.7544308673379927
15.873470616048039 286.05806702183247 0.7497660292051177
15.878698171001455 284.84935405527193 0.7475870871813646
15.883925725954871 287.91553496104103 0.7523380507878864
15.889153280908287 289.58666602195495 0.7539562340644576
15.894380835861703 291.89590739583673 0.7566634789298662
15.89960839081512 290.9926528102994 0.7535774694446835
15.904835945768536 288.5350139104821 0.7496740351670766
15.910063500721952 288.9764300200724 0.7503618431605981
15.915291055675368 285.77478526774036 0.7465236274503828
15.920518610628784 287.2876916073552 0.7485725141990776
15.9257461655822 288.8480393561111 0.7491730605848728
15.930973720535617 291.1818999574179 0.7524195528917098
15.936201275489033 291.9492264150011 0.7531870490535133
15.94142883044245 293.204935583006 0.7543956116415985
15.946656385395865 290.0865041575609 0.7498098159812111
15.951883940349282 288.56389258974696 0.7476723047903414
15.957111495302698 287.5970121720418 0.7461848712936082
15.962339050256114 287.19515433614373 0.745664223947442
15.96756660520953 288.4278741152565 0.7477567575104067
15.972794160162946 288.3406783151707 0.7477359596555124
15.978021715116363 287.2597881934756 0.7457936439067447
15.983249270069779 286.4378169850009 0.745732034607045
15.988476825023195 289.6528691130749 0.7497804335668683
15.993704379976611 292.3610700751999 0.7549829560581717
15.998931934930027 292.54109860919476 0.7551370824410373
16.004159489883442 291.9090458316998 0.7540160675684076
16.009387044836856 291.95129785483635 0.753970199714683
16.01461459979027 291.68737772494285 0.7526327032045994
16.019842154743685 291.1967805501784 0.7517777891266023
16.0250697096971 288.8962913547963 0.7475509732800291
16.030297264650514 288.4219023009664 0.7461929727363639
16.03552481960393 290.6455184292606 0.749746453252996
16.040752374557343 294.58854634828606 0.7542454576619705
16.045979929510757 298.0531752293779 0.7585926072815503
16.05120748446417 299.28566898907894 0.7590178200379735
16.056435039417586 302.31229633756675 0.7610194930591913
16.061662594371 304.34107043280915 0.7638202677415268
16.066890149324415 309.52946351931126 0.7696283149050814
16.07211770427783 316.1769592099063 0.7781932563152643
16.077345259231244 319.36126800412575 0.7817329899397653
16.08257281418466 321.56505607172363 0.7834086275775588
16.087800369138073 324.1440113847711 0.786313967882993
16.093027924091487 326.40345665270445 0.7891133104064445
16.0982554790449 329.2575197217555 0.7915282497136822
16.103483033998316 330.44865631423426 0.7935521323407556
16.10871058895173 331.47019658775855 0.7942233154899151
16.113938143905145 333.23816907016544 0.7962567262173765
16.11916569885856 333.99623280651304 0.797897709543329
16.124393253811974 333.478034674014 0.7977908351919026
16.129620808765388 334.51186967942635 0.799167210706097
16.134848363718802 336.09301059592394 0.801406485181077
16.140075918672217 337.155029726061 0.8022711349436997
16.14530347362563 336.7258065118564 0.801786395794187
16.150531028579046 337.9761953177316 0.8022366549862268
16.15575858353246 338.2798439010201 0.8017972937359409
16.160986138485875 338.11877918104193 0.8019298199276281
16.16621369343929 331.6609804114462 0.7945189022056475
16.171441248392703 324.66349991143153 0.7860824894076409
16.176668803346118 318.0053910643718 0.7775878651194443
16.181896358299532 312.6407892982095 0.7700808326304796
16.187123913252947 310.339695851461 0.7686187647991705
16.19235146820636 305.77942613598714 0.7642176188728507
16.197579023159776 304.65978651172765 0.7637625467136593
16.20280657811319 300.9593942655477 0.760476448862266
16.208034133066604 297.4523407193288 0.7561424002123706
16.21326168802002 292.3297368859587 0.7497089163737227
16.218489242973433 286.2105884541164 0.7423958459796379
16.223716797926848 283.42180516974315 0.7397949536642706
16.228944352880262 282.1170887281734 0.7372763235235832
16.234171907833677 279.7580900819477 0.7340904476649692
16.23939946278709 276.45676347091234 0.7287693095684009
16.244627017740505 270.63523753650253 0.7221558347077891
16.24985457269392 266.90183253165236 0.7190292457619007
16.255082127647334 268.0116683009531 0.7212357337255334
16.26030968260075 263.8610061093688 0.7151971881399773
16.265537237554163 261.78195426518056 0.7118277306105452
16.270764792507578 259.5197140747836 0.7070025078548392
16.275992347460992 257.7368069404299 0.7043935063224798
16.281219902414406 257.6306239108035 0.7042608513111136
16.28644745736782 255.603470421899 0.7014344941070207
16.291675012321235 254.44724029122008 0.7011809995582836
16.29690256727465 257.0841119487048 0.7056616773734086
16.302130122228064 257.38126575284497 0.7060062340044894
16.30735767718148 256.93822117313556 0.7041342624695269
16.312585232134893 255.36147133268685 0.7013348326690013
16.317812787088307 257.0096670106542 0.7035702813562383
16.323040342041722 258.3552564675443 0.7060265578701326
16.328267896995136 261.57327500730645 0.7098983355346066
16.33349545194855 261.7783750288306 0.708597119779271
16.338723006901965 260.8699267540082 0.7079082474089422
16.34395056185538 262.8090986263442 0.7092623166953291
16.349178116808794 263.2820382493494 0.7101480754629431
16.35440567176221 267.08630883760884 0.7136073392193129
16.359633226715623 270.84753886630835 0.7181038247421345
16.364860781669037 274.791187446573 0.7221540196923775
16.37008833662245 279.9562752482367 0.7272352310121184
16.375315891575866 281.06351521236286 0.7272567553986756
16.38054344652928 283.8587576436819 0.7299463523296771
16.385771001482695 289.44030532667415 0.7370379902110289
16.39099855643611 293.86734768087746 0.7432475432503812
16.396226111389524 297.522973497896 0.7477567045682357
16.401453666342938 295.9575829980398 0.7456728930476142
16.406681221296353 294.2160991834839 0.7438405192323023
16.411908776249767 291.963883498304 0.7409831930716585
16.41713633120318 291.0150113330998 0.7395031417852337
16.422363886156596 288.04270726107444 0.7350182875046863
16.42759144111001 285.8246458293704 0.7310214561292592
16.432818996063425 284.48216800650687 0.7302996001869287
16.43804655101684 283.886229620238 0.729159071348095
16.443274105970254 281.66204384952516 0.7266430615554308
16.448501660923668 281.66146592696595 0.7260328152445187
16.453729215877082 280.492056406949 0.7239680226528258
16.458956770830497 279.90964125509566 0.7238173396008891
16.46418432578391 277.5436440571992 0.7212524256950262
16.469411880737326 280.06683470763124 0.724428260137888
16.47463943569074 279.9013428420575 0.7247665567469131
16.479866990644155 278.57554057571423 0.7215314834532504
16.48509454559757 280.8241380870597 0.7234751887769569
16.490322100550983 283.2594397257747 0.7258880984981563
16.495549655504398 286.3193655442866 0.7292298265954018
16.500777210457812 286.42608954901226 0.7295306270450478
16.506004765411227 286.8009597377088 0.730084010307596
16.51123232036464 285.11575175904113 0.7278470005610249
16.516459875318056 284.4964445625294 0.7286145657866402
16.52168743027147 283.2255910567673 0.7272875381579081
16.526914985224884 278.8877732121388 0.7219558189646214
16.5321425401783 275.79571948203863 0.7179046090916045
16.537370095131713 269.91874150193996 0.7108165794401391
16.542597650085128 265.57283834537026 0.7059962255672135
16.547825205038542 263.8369121918425 0.7043821783154983
16.553052759991957 264.8438526442401 0.7052925428574918
16.55828031494537 264.68326613837525 0.7067392175891182
16.563507869898785 261.8236258855336 0.7026840526499437
16.5687354248522 258.1195128900496 0.6975842651420924
16.573962979805614 255.41599508452643 0.6940386859027584
16.57919053475903 253.86591033240296 0.6900035985182933
16.584418089712443 253.64609783217665 0.6915714162421684
16.589645644665858 252.48242827555438 0.6899997318814237
16.594873199619272 251.2225916260381 0.6878710315042287
16.600100754572686 250.34608674867337 0.6872729029392963
16.6053283095261 250.26247349762497 0.6874519897738203
16.610555864479515 249.41651944426087 0.6863598786851728
16.61578341943293 247.99444328500704 0.6857174721155906
16.621010974386344 247.98225953775741 0.6847819406252569
16.62623852933976 251.9201724239357 0.6902463673532756
16.631466084293173 255.57208098998075 0.6952862612124142
16.636693639246587 260.0573426345799 0.7015944594664951
16.641921194200002 257.4137641719707 0.6987603990649989
16.647148749153416 255.61920137848784 0.6949579555638433
16.65237630410683 257.0020455999822 0.6949648219833786
16.657603859060245 256.39585092013806 0.6932589058831198
16.66283141401366 255.786950435152 0.6924927166973456
16.668058968967074 251.9525872317771 0.6871825801920085
16.67328652392049 246.87454452253343 0.6788946850371226
16.678514078873903 245.9381446851483 0.675455045559458
16.683741633827317 246.9338728144013 0.6766537379645424
16.68896918878073 248.91238621163595 0.6793980490443591
16.694196743734146 251.51375621849482 0.6839848488331725
16.69942429868756 251.3292862874436 0.6842755270714376
16.704651853640975 250.1879666327818 0.6835483085778463
16.70987940859439 248.49811873034713 0.6795896739268625
16.715106963547804 247.53597265832482 0.6777735782636104
16.720334518501218 246.44202677555555 0.676964758146923
16.725562073454633 243.7266093667994 0.6755734127839321
16.730789628408047 242.62215606498737 0.6758390584476729
16.73601718336146 243.12275218221077 0.6766244797423282
16.741244738314876 244.29014142835408 0.6774768178377653
16.74647229326829 241.30576396779261 0.6720698639336382
16.751699848221705 239.98159997489526 0.6705463497555195
16.75692740317512 235.93503391868933 0.6646622727768952
16.762154958128534 236.14658142626098 0.6655339956662408
16.767382513081948 233.84660563704844 0.662523575460937
16.772610068035362 233.70795427929409 0.6614485438632217
16.777837622988777 231.59561436724445 0.658352962760817
16.78306517794219 231.97239056834135 0.6594100460350019
16.788292732895606 231.70685800020948 0.6596764556151288
16.79352028784902 232.50009956780548 0.6607202151030438
16.798747842802435 232.19659654031048 0.6581031211077428
16.80397539775585 230.71952931236473 0.6540310487091311
16.809202952709263 227.8300831930371 0.6506881272777874
16.814430507662678 226.66862534191793 0.6521698686093984
16.819658062616092 226.9481504898728 0.6542152649600123
16.824885617569507 226.12570070397234 0.6541800926690668
16.83011317252292 221.92958566759543 0.6476693079844481
16.835340727476336 223.00790852677304 0.6476315215251478
16.84056828242975 221.0588224836227 0.6465090118751206
16.845795837383164 222.8433696075055 0.6500904809825135
16.85102339233658 223.58192939303177 0.6510697833393655
16.856250947289993 222.62690165237578 0.647238308138127
16.861478502243408 222.6045846655142 0.6449713328988638
16.866706057196822 223.35089538622773 0.6469886694555339
16.871933612150237 224.81452158403823 0.6498163036983202
16.87716116710365 229.3952311159364 0.6581007153090933
16.882388722057065 227.31136172060138 0.6575415460613339
16.88761627701048 224.98761649598026 0.6555687871892057
16.892843831963894 219.77144693972934 0.6473401336299369
16.89807138691731 217.32519222537056 0.6417649205403408
16.903298941870723 218.62156382739462 0.6422197659342468
16.908526496824138 218.89771371400502 0.6411396518273083
16.913754051777552 219.20954668290355 0.6409269082440073
16.918981606730966 216.82789746526967 0.6368738826831815
16.92420916168438 216.15808473802795 0.635942831593057
16.929436716637795 215.9733772485272 0.6365657707808683
16.93466427159121 217.62564711733106 0.6380828876973087
16.939891826544624 216.81098027265713 0.6394125890875988
16.94511938149804 216.36033737359136 0.6400810878019512
16.950346936451453 217.96695507515963 0.6434582812033914
16.955574491404867 219.57279556795635 0.6445853329007953
16.960802046358282 222.07728794481142 0.6458346175088757
16.966029601311696 223.3018390790251 0.6474455687296826
16.97125715626511 222.3985312004087 0.6453261882242082
16.976484711218525 218.56408829314694 0.6401905077367592
16.98171226617194 215.0009414479957 0.6357382712525709
16.986939821125354 214.84003683779534 0.6363576801310843
16.99216737607877 214.30422823204393 0.6355066716844628
16.997394931032183 215.5318639682688 0.6371919938216194
17.002622485985597 214.70752309591126 0.6355128536226894
17.00785004093901 214.53491018506062 0.634306023011798
17.013077595892426 216.77349079254128 0.6372094138785748
17.01830515084584 216.7123863365326 0.6364244527713369
17.023532705799255 217.62190895309408 0.6374013544620021
17.02876026075267 217.36805316989773 0.6389207679020823
17.033987815706084 217.57641365532743 0.6399372639628684
17.039215370659498 217.71367313896636 0.6408327552181832
17.044442925612913 216.07241106933913 0.638133918370939
17.049670480566327 216.69603178821762 0.6373486810862061
17.05489803551974 215.71349853479776 0.6348548355820004
17.060125590473156 218.90114920546498 0.6383651889768656
17.06535314542657 219.55449915030925 0.6406131234587207
17.070580700379985 221.6486487388562 0.6448968052298237
17.0758082553334 220.83722335509296 0.6442843647900648
17.081035810286814 219.207142172412 0.6411540081285428
17.086263365240228 219.8604556739958 0.6412891582808709
17.091490920193642 219.35773747583727 0.6402435506935068
17.096718475147057 220.69935369496932 0.6408974718137217
17.10194603010047 220.66520239584617 0.641224535873272
17.107173585053886 219.42247324227068 0.6407532789469976
17.1124011400073 221.66314282519372 0.6452767727573178
17.117628694960715 222.9910976897821 0.6471743224790835
17.12285624991413 225.16493976076055 0.6504250434463653
17.128083804867543 226.87353613805894 0.6518178835056911
17.133311359820958 228.46626985771078 0.652797064933143
17.138538914774372 225.78727367771512 0.649311875316453
17.143766469727787 225.47691419024426 0.6478224491990475
17.1489940246812 228.27566950756912 0.6519089404891159
17.154221579634616 230.17121840608718 0.6550642222074908
17.15944913458803 230.32502882918436 0.6547705046629488
17.164676689541444 230.92784562638508 0.6541380816848753
17.16990424449486 232.9905308108695 0.6557986106811869
17.175131799448273 234.9927343496277 0.6571897171351778
17.180359354401688 234.83859500340807 0.6566461436557867
17.185586909355102 235.05878796937816 0.6571834653444654
17.190814464308517 236.9395395730093 0.66038657872543
17.19604201926193 239.85569390780208 0.6656450913908051
17.201269574215345 241.67193474381682 0.6673707628590964
17.20649712916876 244.75461576742242 0.6706301524478392
17.211724684122174 246.15798097177165 0.6728873060569658
17.21695223907559 247.42969995699724 0.6740483668783497
17.222179794029003 248.91868904267926 0.6757607741249889
17.227407348982418 250.39016984597154 0.6773592926334756
17.232634903935832 250.3115355943747 0.675889901259631
17.237862458889246 250.52687492138514 0.6771884139828648
17.24309001384266 248.20091936597512 0.6754319473790813
17.248317568796075 246.2805261421006 0.6729125543775063
17.25354512374949 245.64449725480966 0.6725205183682293
17.258772678702904 244.16339333083533 0.6693137817922081
17.26400023365632 244.01901857656287 0.6689422498664944
17.269227788609733 243.2188069935346 0.6675803434661058
17.274455343563147 240.17308448220535 0.6634561101315566
17.279682898516562 239.90018367508875 0.6644807510988326
17.284910453469976 235.90310332638322 0.6586527598743863
17.29013800842339 234.7469858268334 0.6566289384390827
17.295365563376805 235.1019919460436 0.6556621918748908
17.30059311833022 240.44714197434817 0.6632514634860791
17.305820673283634 244.3564616261372 0.6695044964452922
17.31104822823705 244.81768614572837 0.6710207311433972
17.316275783190463 243.9305893144335 0.6700824821964975
17.321503338143877 239.93422564683024 0.6653476346733672
17.32673089309729 240.31562475721037 0.6672954652494874
17.331958448050706 239.44022887627597 0.6667788854072456
17.33718600300412 239.9899276541135 0.6684338184279857
17.342413557957535 238.22537225440348 0.6647976845470217
17.34764111291095 236.12921482608883 0.6626368259219986
17.352868667864364 236.05757406172344 0.6617099394534476
17.358096222817778 236.63875098819682 0.6613003379208187
17.363323777771193 235.99880458594575 0.6589516787307983
17.368551332724607 233.8942317917189 0.6556145137161052
17.37377888767802 234.89799328226022 0.6574025769497727
17.379006442631436 234.37200115661184 0.6577376299548531
17.38423399758485 234.4198620401215 0.6570200925231324
17.389461552538265 234.18265828671187 0.6566220144230029
17.39468910749168 233.35295300766575 0.6563347354726821
17.399916662445094 233.15442840685515 0.6556664709298984
17.405144217398508 237.05897632215223 0.6627969732721054
17.410371772351922 236.3836587646322 0.6614849870345618
17.415599327305337 238.95331769598786 0.6654901351715731
17.42082688225875 239.37736098834176 0.6667870927044898
17.426054437212166 238.94168439100144 0.6659965910486939
17.43128199216558 240.52676090066726 0.6681658229848141
17.436509547118995 238.37715908037825 0.6644434233534074
17.44173710207241 238.7916765285953 0.6635259242009316
17.446964657025823 238.00157581376305 0.6623173174924744
17.452192211979238 237.67432223880724 0.6623013717104868
17.457419766932652 237.93909484198574 0.6624385877896369
17.462647321886067 237.93452013379957 0.663274477289581
17.46787487683948 236.84481184201456 0.6615794514145144
17.473102431792896 235.6532648336905 0.6598039113826364
17.47832998674631 234.78159465272412 0.6582983462605934
17.483557541699724 237.9456347929078 0.66219193198532
17.48878509665314 239.09404595251118 0.6632566776525369
17.494012651606553 239.03457916946292 0.6616843909878896
17.499240206559968 238.2643745230938 0.6603701765045794
17.504467761513382 239.66598792733203 0.6620631740558139
17.509695316466797 241.39453215514436 0.6641599767966909
17.51492287142021 241.9372169831609 0.6649390023502774
17.520150426373625 239.870574712213 0.6623941523063643
17.52537798132704 241.35187126528683 0.6644299346526649
17.530605536280454 242.7636270618813 0.6673894180567898
17.53583309123387 241.11959366034097 0.6667486902473118
17.541060646187283 238.90385818726313 0.6632976563988815
17.546288201140698 238.85896594685084 0.6638387172005392
17.551515756094112 240.82878934307058 0.6646435193322723
17.556743311047526 244.040686652521 0.6688032291528603
17.56197086600094 243.227218418451 0.6674502936647417
17.567198420954355 243.5702082232909 0.6686249924630406
17.57242597590777 242.2489307109048 0.6656405394709016
17.577653530861184 240.07533093297508 0.6631736174222752
17.5828810858146 239.71708699286663 0.6627897754952506
17.588108640768013 238.43217455836017 0.6615210651882121
17.593336195721427 242.3207862971129 0.6683044793275698
17.598563750674842 245.30994106247158 0.6723504710138494
17.603791305628256 245.81451440528414 0.6720889240104718
17.60901886058167 247.6421973523564 0.6740191848287839
17.614246415535085 249.1029585495739 0.6749873421316797
17.6194739704885 249.7755893129097 0.6748496512713603
17.624701525441914 248.85210679256696 0.673290140239414
17.62992908039533 246.645635700249 0.6705361746534766
17.635156635348743 247.7564917176273 0.6716841074536586
17.640384190302157 248.8345173174086 0.6724231576585528
17.64561174525557 248.05997233366574 0.6704099185213812
17.650839300208986 246.72119242978758 0.6686329062384839
17.6560668551624 245.3491654851555 0.6664717593598758
17.661294410115815 247.92564239752787 0.6697873057625621
17.66652196506923 252.83091604338998 0.6755250292905939
17.671749520022644 255.87432290184094 0.6784326898073811
17.676977074976058 261.2256491494248 0.6858467740257683
17.682204629929473 264.3896714089013 0.691351554815176
17.687432184882887 268.20199337819435 0.6963659153716801
17.6926597398363 270.4292761766683 0.6991569754117218
17.697887294789716 272.11824302333827 0.699829879553854
17.70311484974313 275.59001765177015 0.7047320562670627
17.708342404696545 278.39207851478955 0.7077833962299883
17.71356995964996 283.69044939313653 0.714182700024426
17.718797514603374 288.24353540421555 0.7195002421963399
17.724025069556788 291.9343339122697 0.7242550572545319
17.729252624510202 295.14612198931565 0.7281772104105435
17.734480179463617 299.59413409732855 0.7335822381287529
17.73970773441703 300.1044213908269 0.7330743787936553
17.744935289370446 300.65415178967913 0.7343320172229006
17.75016284432386 303.43081971032433 0.7374409949270826
17.755390399277275 308.5547951791876 0.7433622835858734
17.76061795423069 316.0560480218888 0.7520265050696848
17.765845509184103 317.6899893410201 0.7531217850113001
17.771073064137518 317.31337500734156 0.7523749891483689
17.776300619090932 317.5387860484781 0.7526341870826518
17.781528174044347 316.8426269284537 0.7512253749848795
17.78675572899776 318.7009383826524 0.7535725181035074
17.791983283951176 317.39855606582915 0.7521408941452851
17.79721083890459 313.3145912076026 0.7478871006218333
17.802438393858004 310.5665039696969 0.7451850313371292
17.80766594881142 308.8505288246991 0.7430441877885571
17.812893503764833 307.0353279249308 0.7412405827830157
17.818121058718248 304.8647544103413 0.738401204409735
17.823348613671662 300.63520041355486 0.7326859099197357
17.828576168625077 297.9909052425708 0.729465182623667
17.83380372357849 294.3677041826229 0.724681349774844
17.839031278531905 292.29915620616634 0.7222454974510175
17.84425883348532 290.7506008902035 0.7204684829335564
17.849486388438734 292.47967279952917 0.7228737327945233
17.85471394339215 292.9351198256666 0.7245945114641157
17.859941498345563 294.4371236313754 0.7269042391170994
17.865169053298978 294.9767979902039 0.7269198426512787
17.870396608252392 298.71275317458634 0.7315390950271233
17.875624163205806 300.3893348113318 0.7325595213098981
17.88085171815922 302.3638648701837 0.7350851486338265
17.886079273112635 304.78792550735386 0.7381947140486402
17.89130682806605 306.5176330037752 0.7397712317457656
17.896534383019464 312.97108710819003 0.7483915979317087
17.90176193797288 318.77051369135313 0.7551048779995315
17.906989492926293 327.22853357588866 0.7644801023650234
17.912217047879707 334.6702245347128 0.77258128412491
17.917444602833122 340.72685290596814 0.7786405475792333
17.922672157786536 340.12471334946576 0.7780359785629113
17.92789971273995 338.0676510370459 0.7760687844458877
17.933127267693365 335.6384645880962 0.7723556989774242
17.93835482264678 332.07357168423357 0.7684690465240571
17.943582377600194 329.10018187841524 0.7648633910139695
17.94880993255361 326.71852963346345 0.7628021068534645
17.954037487507023 323.1825741690671 0.7596698449845241
17.959265042460437 320.20805853913134 0.756440614460163
17.96449259741385 314.3352467757277 0.7496065132112514
17.969720152367266 311.0044558641941 0.7457912877636863
17.97494770732068 304.81842052315096 0.7382693729227643
17.980175262274095 299.25430626947235 0.7326829193333335
17.98540281722751 292.25726685005407 0.724303059632058
17.990630372180924 285.6837294011318 0.715627365130629
17.995857927134338 278.90210060146154 0.7072978151375168
18.001085482087753 277.41857968162026 0.7061394020084022
18.006313037041167 276.669397309295 0.706388721431367
18.01154059199458 277.36544192117344 0.7070227525975679
18.016768146947996 274.7321294030927 0.7027479264400796
18.02199570190141 271.2181874460678 0.6979644774609143
18.027223256854825 269.8618693115716 0.6965132380508811
18.03245081180824 268.2475529169748 0.6941129987806749
18.037678366761654 267.2713593984607 0.6934994389241343
18.042905921715068 265.87488831088825 0.6911255165949427
18.048133476668482 265.673359040848 0.6916634075488816
18.053361031621897 266.96515698815057 0.6925116774086645
18.05858858657531 267.49216341777816 0.6932003999805946
18.063816141528726 269.63613068271957 0.6966062059492152
18.06904369648214 269.4409510270645 0.6962549613407548
18.074271251435555 271.30456660577295 0.6980805860963668
18.07949880638897 272.750239059906 0.6995610252306398
18.084726361342383 274.57828924918823 0.7019299451767295
18.089953916295798 275.17443653101105 0.703487871622884
18.095181471249212 274.9676949738242 0.7039302907322689
18.100409026202627 279.1670544696238 0.7088264335358322
18.10563658115604 284.2294337303 0.7156108432500041
18.110864136109456 289.4407562180733 0.7207956962560839
18.11609169106287 292.96177998138035 0.7240367356021301
18.121319246016284 297.4535689985104 0.7290227386019104
18.1265468009697 299.6245483900195 0.7301193246537615
18.131774355923113 304.4801834377931 0.7369924127565423
18.137001910876528 310.5712300637543 0.7436323469488731
18.142229465829942 318.02335706712415 0.7525329875297545
18.147457020783357 325.55761827750206 0.761091212222226
18.15268457573677 336.3542884632157 0.7726030455734308
18.157912130690185 347.7112279459632 0.7854063347598051
18.1631396856436 359.30412346311095 0.7984279655079247
18.168367240597014 368.93378213607076 0.8086575896283471
18.17359479555043 379.60801580958764 0.8201245403378158
18.178822350503843 387.98174993209454 0.8284976500783916
18.184049905457258 391.11349439447696 0.8320458396391157
18.189277460410672 394.5160543697714 0.8355121929607618
18.194505015364086 392.8480626303479 0.8336485965392895
18.1997325703175 389.51010790717214 0.8306540303653897
18.204960125270915 387.30322655812927 0.8283103941590461
18.21018768022433 382.6509124098153 0.8233207238783049
18.215415235177744 377.67549894420785 0.8181988047380113
18.22064279013116 378.05650780712494 0.8183753656429154
18.225870345084573 376.01201065507155 0.8163604699398344
18.231097900037987 378.23946899747733 0.8186320927684363
18.236325454991402 379.30752071604394 0.8200148650596657
18.241553009944816 380.7826681386774 0.8218781087181627
18.24678056489823 385.7552602142181 0.8271222641744929
18.252008119851645 386.81495957635997 0.8282601961012043
18.25723567480506 384.7533710649576 0.8253310027838071
18.262463229758474 379.4369235808819 0.8196425389963842
18.26769078471189 371.73183029296865 0.8115214838641619
18.272918339665303 362.3930684829413 0.8015614613701993
18.278145894618717 350.5924796549929 0.7883095815705953
18.28337344957213 338.4323120587129 0.7747602894026229
18.288601004525546 334.1039106233545 0.7695641310133507
18.29382855947896 326.7301887414521 0.7618772581742477
18.299056114432375 320.51239697065137 0.754704759693087
18.30428366938579 311.93814715705446 0.7450559964360367
18.309511224339204 306.2212472097776 0.7381183872383164
18.314738779292618 301.3827117532635 0.732271838279655
18.319966334246033 297.1657983565191 0.7271665011255236
18.325193889199447 293.17179734322497 0.7221251353323938
18.33042144415286 289.1261685240941 0.7180068946546242
18.335648999106276 286.1108313427972 0.7142227043500116
18.34087655405969 283.10722019988845 0.7115294037248571
18.346104109013105 278.92479422637734 0.706448129281888
18.35133166396652 279.36630509375806 0.7073657978755233
18.356559218919934 278.6536843157528 0.7054104113922413
18.361786773873348 280.6254885624142 0.7079513694631553
18.367014328826762 282.4839924097585 0.7095998560862182
18.372241883780177 284.78188868531345 0.7131794154704865
18.37746943873359 288.7284928751155 0.7182271485715896
18.382696993687006 290.27727686905035 0.7197768799092141
18.38792454864042 297.3902741336979 0.7308927966733108
18.393152103593835 306.2395027069552 0.7526525180108339
18.39837965854725 319.05316903086333 0.7756001494492174
18.403607213500663 325.73137280388 0.7883011349529311
18.408834768454078 333.67198572347905 0.8022419217493179
18.414062323407492 340.7401672853855 0.8147156817068969
18.419289878360907 348.617197633979 0.828121995756094
18.42451743331432 350.0601138094681 0.8332575236564753
18.429744988267736 347.14242523676955 0.8334041742665218
18.43497254322115 342.2371548437783 0.8303995119434925
18.440200098174564 335.3382171548168 0.8254859893450672
18.44542765312798 332.02904695052786 0.8248155515233164
18.450655208081393 330.9989986539245 0.8262795306990796
18.455882763034808 326.32840060766483 0.8234425424406855
18.461110317988222 324.86633855399276 0.8241088006905469
18.466337872941637 320.90997988104147 0.8215199425234144
18.47156542789505 320.3604449429104 0.8233928094311623
18.476792982848465 315.866223089051 0.8198325343377572
18.48202053780188 312.5993128993639 0.8189013745392475
18.487248092755294 310.9239515153624 0.8201135071447491
18.49247564770871 308.3476669091898 0.8190741027122806
18.497703202662123 306.44207745844466 0.8192390450936458
18.502930757615538 305.4916875881835 0.8195911001356846
18.508158312568952 303.99652490510806 0.819599547240795
18.513385867522366 301.44634115076434 0.8180532755408672
18.51861342247578 300.5285016377181 0.8177612022557516
18.523840977429195 299.6775162976881 0.8196749319786695
18.52906853238261 303.9434293088268 0.8295076892232217
18.534296087336024 299.48275146553954 0.8263552251223629
18.53952364228944 297.55341114977364 0.8265278685829962
18.544751197242853 294.51406848681575 0.8229268669003418
18.549978752196267 294.35672416071134 0.8248496399205615
18.555206307149682 293.37085051041703 0.8254388022201045
18.560433862103096 292.3327407784848 0.8250907041831392
18.56566141705651 290.62781445160493 0.8248221400708664
18.570888972009925 290.8683438642804 0.8257727279574333
18.57611652696334 292.0835325403312 0.8301874419582185
18.581344081916754 294.4630771911774 0.8351103485532282
18.58657163687017 295.62115138392227 0.8386044082437784
18.591799191823583 293.4953631813746 0.8378216220061282
18.597026746776997 296.2837764325317 0.8433705374322127
18.60225430173041 296.6636351907401 0.8451172803598179
18.607481856683826 297.1514976618035 0.8467774034730429
18.61270941163724 297.6856474242544 0.8501265062066282
18.617936966590655 299.7032490645461 0.8550530560484197
18.62316452154407 303.1445467576503 0.860092917280452
18.628392076497484 307.6604365164388 0.8487361034816131
18.633619631450898 312.73925257500366 0.8462467869202134
18.638847186404313 318.17576008587463 0.8467272544523321
18.644074741357727 324.954195515553 0.8512398451555736
18.64930229631114 324.8590861281475 0.8476798446900693
18.654529851264556 326.5323089310405 0.8449128120301981
18.65975740621797 329.05377261394995 0.8451349232980574
18.664984961171385 334.2953542281349 0.8483437466856328
18.6702125161248 339.39232947689567 0.8519106125682707
18.675440071078214 344.3075041183172 0.8564827489490929
18.680667626031628 346.92180823710197 0.8566949303710127
18.685895180985042 345.9833447077149 0.8529401053363284
18.691122735938457 343.6442349044101 0.8475109528396702
18.69635029089187 344.54018064061177 0.8465035581890995
18.701577845845286 344.9858424012574 0.8452797437950129
18.7068054007987 343.57288916931856 0.842134669358969
18.712032955752115 343.561570221312 0.8406609558450624
18.71726051070553 342.92669242666983 0.838553597337783
18.722488065658943 345.69991346698737 0.840703100981745
18.727715620612358 344.66905356143144 0.8376354657379822
18.732943175565772 343.5238729461361 0.8352860194967086
18.738170730519187 343.0467452364316 0.8338734574426921
18.7433982854726 341.34839216711066 0.8308187060413171
18.748625840426016 346.1478346265418 0.8350552171152826
18.75385339537943 346.68861812353 0.8340723174208216
18.759080950332844 348.65148286241117 0.8352205507324617
18.76430850528626 349.6887583274793 0.8353362918665116
18.769536060239673 348.95167191200795 0.8340098900285651
18.774763615193088 346.5970331476244 0.8301321171992563
18.779991170146502 339.8627089074061 0.8201939453282721
18.785218725099917 332.7097175297138 0.8108332610292456
18.79044628005333 331.37053198544226 0.8083157973882072
18.795673835006745 332.06493033623894 0.8084556369444843
18.80090138996016 330.37884644042214 0.8063482292326967
18.806128944913574 327.2690714356398 0.8009797455953778
18.81135649986699 325.03938118444313 0.7977673518499249
18.816584054820403 318.2459118938524 0.788540909984629
18.821811609773818 314.44676938207886 0.7829640566256761
18.827039164727232 310.4922266827705 0.7779917624503669
18.832266719680646 309.8535004476148 0.7768752267397848
18.83749427463406 305.4707670688514 0.7712427201889279
18.842721829587475 303.1710662836225 0.7682694622443075
18.84794938454089 301.73983227807474 0.7661584645268178
18.853176939494304 303.5127159415613 0.76930229228004
18.85840449444772 303.0452063747516 0.7689045071150808
18.863632049401133 302.7457717184517 0.7677716319211723
18.868859604354547 301.22557831774014 0.7657341131743842
18.87408715930796 299.9239435991492 0.7629315830067895
18.879314714261376 298.1228235517424 0.7599097873234663
18.88454226921479 295.21247668243814 0.7566763618228305
18.889769824168205 293.51790851059326 0.7536078923787384
18.89499737912162 290.34215247812705 0.7495277810227836
18.900224934075034 291.0541067256377 0.749514596014124
18.90545248902845 292.32879304395084 0.7503485924823029
18.910680043981863 292.96781336579687 0.7507005028670577
18.915907598935277 296.09735750432196 0.7545317353550048
18.92113515388869 296.7446610576447 0.7558434686927307
18.926362708842106 298.53327860709993 0.758159425418909
18.93159026379552 297.84532955816985 0.7562900854922221
18.936817818748935 294.45304376918466 0.752052967902846
18.94204537370235 293.27177357368043 0.7501048474072206
18.947272928655764 291.57934303943495 0.7483046382022999
18.952500483609178 291.7923506191551 0.7486973037057955
18.957728038562593 291.31529087986337 0.7472424834900436
18.962955593516007 289.42665140156834 0.7441959093980791
18.96818314846942 286.2264988201673 0.739585399071048
18.973410703422836 284.67052539702405 0.7367927952107322
18.97863825837625 283.29077521853594 0.7346597658845065
18.983865813329665 280.7772989701767 0.7307568802646075
18.98909336828308 278.10676605271505 0.7263587175104516
18.994320923236494 276.9380292592237 0.7251542556496502
18.999548478189908 276.1934869201298 0.724041570436659
19.004776033143322 274.8405921138201 0.7234735325463933
19.010003588096737 278.23508589886126 0.7278881684495793
19.01523114305015 281.1043219498352 0.7314887193739816
19.020458698003566 283.41416905487694 0.734189344941158
19.02568625295698 283.4514816676714 0.7344489192037431
19.030913807910395 281.32609851284735 0.7316051751893885
19.03614136286381 282.22541397476965 0.732161552996707
19.041368917817223 282.22233278659706 0.7326887835767295
19.046596472770638 280.7505751347871 0.7301925425874758
19.051824027724052 278.40070530926204 0.7274901636791615
19.057051582677467 275.74748478152986 0.7219797393519217
19.06227913763088 275.75526955108677 0.7219774723096379
19.067506692584296 274.75763975145463 0.7210314261772528
19.07273424753771 274.18131731514603 0.7196856289626778
19.077961802491124 274.6868824074675 0.7204665366804792
19.08318935744454 276.08191537286496 0.7223517970209627
19.088416912397953 275.4699130986458 0.7211494549733444
19.093644467351368 273.00622285612087 0.7178640037755037
19.098872022304782 270.29090625636405 0.7130222908561935
19.104099577258197 267.840098367338 0.7093016097713036
19.10932713221161 268.74087422929944 0.7100390216796133
19.114554687165025 267.9860067439756 0.7093066328731067
19.11978224211844 266.13010457796196 0.7074606960923382
19.125009797071854 266.10575149297506 0.7070203641451626
19.13023735202527 267.5282673968683 0.7093053645670028
19.135464906978683 268.59145455524845 0.7104663126600705
19.140692461932098 266.8305321861836 0.7076715806225188
19.145920016885512 265.42744715252763 0.7053195689268413
19.151147571838926 265.8352347506794 0.7051315938913132
19.15637512679234 267.7554739835522 0.7082866242230886
19.161602681745755 268.30559522977285 0.7100870757413934
19.16683023669917 267.22129574755405 0.7088503307591278
19.172057791652584 268.59518099545306 0.7121221121977072
19.177285346606 268.9481695106437 0.7123001709438999
19.182512901559413 269.72528912478623 0.7115479903400685
19.187740456512827 270.5188066618824 0.7117922388287524
19.19296801146624 268.05498633832514 0.7083026639239466
19.198195566419656 265.5770561688822 0.7051382401712142
19.20342312137307 261.52095447352013 0.7001604057505658
19.208650676326485 263.3092813845897 0.7015932036402722
19.2138782312799 267.07522597299106 0.7070052194759258
19.219105786233314 269.75562080768105 0.7100506399926154
19.22433334118673 270.01638817696414 0.7111439534914165
19.229560896140143 268.0629181739806 0.708405304332187
19.234788451093557 268.3930066074205 0.7074217425353241
19.24001600604697 268.1956940964382 0.7074696216608126
19.245243561000386 267.50571403637747 0.7064250634717076
19.2504711159538 267.74784149147024 0.7063452308747539
19.255698670907215 267.99330501942313 0.7065200712769127
19.26092622586063 268.862297609739 0.7076885071970581
19.266153780814044 271.6471224864964 0.71140403821074
19.271381335767458 271.7707436862599 0.7115041719237135
19.276608890720873 273.21302942546544 0.7132334952460065
19.281836445674287 278.2857685019078 0.7186239882604593
19.2870640006277 282.57522552640376 0.7237183866164112
19.292291555581116 287.50800534578576 0.7293927048863287
19.29751911053453 286.18281319216516 0.7276106919840517
19.302746665487945 285.6133343559148 0.7262782795569871
19.30797422044136 286.4222801854999 0.7268036336674658
19.313201775394774 288.64835444578665 0.7296047493609485
19.318429330348188 289.7785038889397 0.7311715962956397
19.323656885301602 290.91362263551076 0.732767863790109
19.328884440255017 292.2575501028419 0.734362238985146
19.33411199520843 295.1010096425188 0.7375410084816938
19.339339550161846 295.81045693712406 0.738490269874145
19.34456710511526 296.9066380961627 0.7387564517196584
19.349794660068675 297.59598963319473 0.7398008684594626
19.35502221502209 302.0015198428827 0.7450402629376
19.360249769975503 304.868633575645 0.7479749480631342
19.365477324928918 311.21041305434954 0.7559349132991685
19.370704879882332 314.7096839589844 0.7598210102428925
19.375932434835747 316.41751214178106 0.7624629062040545
19.38115998978916 314.54691347052074 0.7599229204920751
19.386387544742576 316.7123365213355 0.7615740555354121
19.39161509969599 320.31753486198204 0.7654084645421542
19.396842654649404 322.421911258097 0.767589936882194
19.40207020960282 323.1741016900257 0.768108748233552
19.407297764556233 321.7720368897275 0.7669844701644585
19.412525319509648 323.50339415728223 0.7682756662259468
19.417752874463062 326.5544590689554 0.7725329247959225
19.422980429416477 327.20751611637706 0.772613830878892
19.42820798436989 326.0596718558928 0.7723563104818001
19.433435539323305 323.66024475043463 0.7709676765904673
19.43866309427672 322.1591131780902 0.7690159093328084
19.443890649230134 323.71588636727074 0.7703965030215243
19.44911820418355 323.4775199739267 0.7690087552707359
19.454345759136963 326.01355218981905 0.7720762974943058
19.459573314090377 327.1364832361322 0.7733360830040041
19.464800869043792 327.53652181687323 0.7730919736421507
19.470028423997206 328.11046119100746 0.7731356519566717
19.47525597895062 329.15341780269154 0.7745150553237314
19.480483533904035 326.6459682616309 0.7710810081168714
19.48571108885745 325.1016267107427 0.7698276684946593
19.490938643810864 326.23934139005144 0.7716385960688051
19.49616619876428 327.5357523420823 0.7730160927639318
19.501393753717693 329.1613348299785 0.7749759774386863
19.506621308671107 329.5809721296601 0.7742444776650644
19.51184886362452 326.4379716776166 0.7705560099219049
19.517076418577936 326.92685112295476 0.7707439963134851
19.52230397353135 325.8411672474583 0.7688747390570658
19.527531528484765 328.0245474971015 0.7715822680803551
19.53275908343818 328.5320178453093 0.7722616825695442
19.537986638391594 332.1449553979975 0.7770296219373511
19.54321419334501 331.87143824520854 0.777516648225284
19.548441748298423 333.4209474528388 0.7796725989167561
19.553669303251837 334.7927577609821 0.7808219318826277
19.55889685820525 339.80429528556766 0.7863482594968884
19.564124413158666 342.9854386692846 0.7889244420031393
19.56935196811208 346.1697218372012 0.7925148757215851
19.574579523065495 351.45554454956005 0.7985473436685979
19.57980707801891 352.42600613129076 0.7992799707952869
19.585034632972324 355.61280757006693 0.8037483311205186
19.590262187925738 357.2957235484783 0.8051795411888908
19.595489742879153 356.62037790431634 0.8047470634306788
19.600717297832567 359.16554763253856 0.8068207055231336
19.60594485278598 364.5301773907397 0.8121179768555393
19.611172407739396 367.58641653680377 0.8152625171777964
19.61639996269281 369.53776503200953 0.8174529695259244
19.621627517646225 370.69006549141267 0.8186656597687412
19.62685507259964 370.8337946121259 0.8188558416986093
19.632082627553054 373.74014344030877 0.8214649927760339
19.637310182506468 372.36355723808225 0.8195242327063403
19.642537737459882 377.7125444628053 0.8255382136955208
19.647765292413297 384.1524972377315 0.8324224102209953
19.65299284736671 389.65379345137023 0.8389251962120443
19.658220402320126 390.06598371013155 0.8391350768187933
19.66344795727354 391.98604445574796 0.8413427346553931
19.668675512226955 390.328168814661 0.8391154891612027
19.67390306718037 389.14252145492327 0.8378274432518957
19.679130622133783 389.0790368383479 0.8378842170968113
19.684358177087198 388.4374961038728 0.8371971809804764
19.689585732040612 391.22027577429276 0.8401590626429113
19.694813286994027 391.5253998488445 0.8406572946134053
19.70004084194744 391.3938272732219 0.8402901841290671
19.705268396900856 390.6155809858698 0.8389864615885145
19.71049595185427 388.6879471557683 0.8371546852508166
19.715723506807684 385.53312739203193 0.83350342691769
19.7209510617611 384.3075898854234 0.8326353540302582
19.726178616714513 380.08319019068125 0.8279552624290794
19.731406171667928 375.55766687839827 0.8229210347525557
19.736633726621342 370.6799947453439 0.8180325258938914
19.741861281574757 366.9633795993058 0.813325633957822
19.74708883652817 365.56305296686435 0.8119903786899847
19.752316391481585 361.9691317280919 0.8079712717648525
19.757543946435 359.2071577947082 0.8045774931607269
19.762771501388414 354.1981629734224 0.798947264057299
19.76799905634183 348.9071030313181 0.7928385500114904
19.773226611295243 347.5493868918188 0.7912820591484542
19.778454166248657 346.9648752623174 0.7914168709443057
19.783681721202072 346.6947593268069 0.7904097382575367
19.788909276155486 343.7194862352876 0.7868700754168356
19.7941368311089 340.79769930677577 0.7838511077069539
19.799364386062315 336.79472706665325 0.7796467108346191
19.80459194101573 335.943906538934 0.7791898024529752
19.809819495969144 335.8477265767396 0.778637321348313
19.81504705092256 335.17442048828923 0.7772316672166091
19.820274605875973 334.46851852245175 0.7761270984442667
19.825502160829387 334.83568016596746 0.775995419878956
19.8307297157828 334.79691570435784 0.7763119347403095
19.835957270736216 333.48222076867876 0.775011205471947
19.84118482568963 332.64806673472 0.7743706948252912
19.846412380643045 332.6922836103607 0.7749356180939184
19.85163993559646 332.2840330759724 0.7731616501272159
19.856867490549874 331.98969713737716 0.7727263194571445
19.86209504550329 330.11063817110164 0.7702146272710302
19.867322600456703 327.50301916529116 0.7671875757131393
19.872550155410117 325.9185034614494 0.7660354405366967
19.87777771036353 327.5424831790006 0.7685663841538793
19.883005265316946 331.40396125083663 0.7736254129812462
19.88823282027036 331.38098522359985 0.773273989252958
19.893460375223775 327.441371168098 0.76784885759217
19.89868793017719 325.2170280869217 0.7650435723544076
19.903915485130604 322.7102315989308 0.7621024670128899
19.909143040084018 321.2572350248899 0.7598465058112137
19.914370595037433 323.51101606204367 0.7630088628092039
19.919598149990847 320.76497062887375 0.7592806377795164
19.92482570494426 319.9046353906706 0.759044309276028
19.930053259897676 317.163685436496 0.7558164053490928
19.93528081485109 316.0622368002882 0.7542865600852919
19.940508369804505 313.9803974630332 0.7514701567333943
19.94573592475792 313.1860348812493 0.7504623231399257
19.950963479711334 312.65466813782234 0.7502824393803249
19.956191034664748 313.81747849015767 0.7520362602898697
19.961418589618162 315.6127908357085 0.7532325804177376
19.966646144571577 317.1354631880461 0.7552043211757637
19.97187369952499 317.00669026848453 0.754430729683221
19.977101254478406 316.9521943094881 0.7546797615465255
19.98232880943182 316.93139081325916 0.7551613007082301
19.987556364385235 315.9016301462947 0.7537624970496075
19.99278391933865 317.58087384709864 0.7566472369243937
19.998011474292063 318.56154373238644 0.7571958586519183
20.003239029245478 323.5759385244865 0.7624449699356166
20.008466584198892 326.8662155101179 0.7661912301769448
20.013694139152307 331.6571805458065 0.7716977832917067
20.01892169410572 337.8776589032679 0.779249082866208
20.024149249059136 345.03415962895264 0.7874597102659111
20.02937680401255 354.1148352735909 0.7967127425388618
20.034604358965964 356.89507526886865 0.7993325138390006
20.03983191391938 358.9571419214377 0.8008133868750956
20.045059468872793 357.44966200574976 0.7989484132865047
20.050287023826208 356.9142435003181 0.7984028344910337
20.055514578779622 351.7545584968968 0.7927574943775434
20.060742133733036 350.11222067142245 0.7915530007111168
20.06596968868645 346.1884253593418 0.7874333357784051
20.071197243639865 341.0794782274146 0.7817545379408228
20.07642479859328 333.98722906368783 0.7739925894834964
20.081652353546694 329.0195357839748 0.7685147994254554
20.08687990850011 325.5302114735515 0.7645984318394103
20.092107463453523 325.19649588069615 0.7639990081849917
20.097335018406937 325.7640121144929 0.7645825257263873
20.102562573360352 328.0986532482143 0.7672778047247074
20.107790128313766 326.9385568382908 0.7656428882257653
20.11301768326718 324.6671342169077 0.7625735977840881
20.118245238220595 323.3946380774588 0.7610899049748641
20.12347279317401 324.23996099472953 0.7614773151619659
20.128700348127424 327.6488554322408 0.7662419198324938
20.13392790308084 330.03121166681296 0.7694281140187871
20.139155458034253 331.9430880260909 0.7717925554529236
20.144383012987667 330.5740176533488 0.7700299126856408
20.14961056794108 329.20701926103754 0.7682640149862121
20.154838122894496 327.31415824433674 0.7666356596718501
20.16006567784791 329.32601342944895 0.7691303754169456
20.165293232801325 329.25575463998 0.7678150625715432
20.17052078775474 329.2333162565813 0.7672482791697672
20.175748342708154 327.7748568759411 0.7650828598364934
20.18097589766157 326.3758576103205 0.7632965810035827
20.186203452614983 324.86850630546553 0.7614245783503437
20.191431007568397 321.2893864967807 0.7575428879700531
20.19665856252181 316.0967984595084 0.752121135087836
20.201886117475226 311.1879930253286 0.7464746044524856
20.20711367242864 308.82233612589397 0.7432936322719854
20.212341227382055 304.452419258311 0.7377647410507926
20.21756878233547 302.07710537217895 0.7356879877072299
20.222796337288884 299.71571414658996 0.733607206921982
20.228023892242298 299.3810404150119 0.7343555652595833
20.233251447195713 299.7136910020786 0.7340005822733702
20.238479002149127 298.5762186483335 0.7325577066298412
20.24370655710254 295.8408011820373 0.7285377042474193
20.248934112055956 291.0320667271294 0.7226602561489679
20.25416166700937 290.4345037135242 0.7219943170122111
20.259389221962785 291.9654582687901 0.7239191540561682
20.2646167769162 292.8417776748171 0.7251368791146257
20.269844331869614 292.9033924739303 0.7245864806044207
20.275071886823028 291.730815234425 0.7223520148064626
20.280299441776442 289.46825259086586 0.7191195700510308
20.285526996729857 289.83796652398763 0.720882943691582
20.29075455168327 290.55308206598545 0.7219461119272077
20.295982106636686 294.3153302427151 0.7274659094125618
20.3012096615901 295.81083373457346 0.7290402946045003
20.306437216543515 295.7320696120035 0.7288694948727592
20.31166477149693 297.18647409167653 0.730469850231973
20.316892326450343 297.4310681500977 0.7298775230986491
20.322119881403758 293.48018747298266 0.7260272101428786
20.327347436357172 292.1318878785959 0.7242112926527156
20.332574991310587 289.8610462313301 0.7225103914865235
20.337802546264 291.2413894383959 0.7233226062111079
20.343030101217416 291.71105808746904 0.7233698005885064
20.34825765617083 292.97120938881835 0.7239837768380514
20.353485211124244 291.87920070053957 0.7230335367776178
20.35871276607766 291.43453874487915 0.7226609802448679
20.363940321031073 291.35541466591394 0.7229977787986989
20.369167875984488 292.28377323867676 0.7240401734968923
20.374395430937902 292.44251892003587 0.7242312299069356
20.379622985891316 293.35402960716385 0.725800068354226
20.38485054084473 291.9344173093518 0.7233009517344448
20.390078095798145 292.5663293868857 0.7243235394239879
20.39530565075156 292.84733338561483 0.7240351737605654
20.400533205704974 293.75945563416536 0.7256976216311848
20.40576076065839 292.30583393863304 0.7233704655243977
20.410988315611803 290.66789894507997 0.7203120773443096
20.416215870565217 289.56108115217785 0.7190006660687926
20.421443425518632 289.52419654013755 0.719629333489022
20.426670980472046 289.011587762559 0.7201588458029261
20.43189853542546 288.5969798757921 0.7203263615182822
20.437126090378875 287.23459421950696 0.7183535179608208
20.44235364533229 286.48481275869403 0.7171055256807695
20.447581200285704 286.8901124598668 0.7180384523804166
20.45280875523912 285.38104909148586 0.7151919751648209
20.458036310192533 285.6323962597094 0.7151372858393286
20.463263865145947 286.2729145041646 0.7145004535851232
20.46849142009936 286.5213179091303 0.7152045696015341
20.473718975052776 286.05100590859746 0.7153747751510716
20.47894653000619 285.07836179022746 0.7147961325096465
20.484174084959605 285.07759244253845 0.7152282597268046
20.48940163991302 289.4674687751264 0.7196833726465234
20.494629194866434 289.7424918987958 0.7201772041764015
20.49985674981985 289.2853911078357 0.7189647902386704
20.505084304773263 287.231456600624 0.7159752148682037
20.510311859726677 289.30548908680737 0.7185587093372003
20.51553941468009 289.7574860682444 0.7194013076836856
20.520766969633506 289.7592480134189 0.7199158466391272
20.52599452458692 286.9404211516052 0.7174036826075807
20.531222079540335 285.79258212442073 0.7156775883942167
20.53644963449375 284.436328302357 0.7142444295143234
20.541677189447164 282.5657083792604 0.7113722923374998
20.546904744400578 282.8573379565814 0.7110905577461243
20.552132299353993 284.38509810817357 0.7135778367406062
20.557359854307407 287.21570652836107 0.7165256957802962
20.56258740926082 289.8761403549915 0.7193275251821599
20.567814964214236 289.42331853322935 0.7178763318649648
20.57304251916765 287.92378852088365 0.715741333636498
20.578270074121065 287.448926686437 0.7159347060450463
20.58349762907448 285.1229665803168 0.7134315101718584
20.588725184027894 283.6105472494447 0.7111073979623167
20.593952738981308 285.1213309080918 0.7136326908488831
20.599180293934722 285.9934677388576 0.7139750012009408
20.604407848888137 283.7882397568175 0.7123501705198315
20.60963540384155 283.3182296070375 0.7119663560456362
20.614862958794966 281.4242444816914 0.7095190173288081
20.62009051374838 283.37133983255717 0.7120934473223065
20.625318068701795 285.8774327404843 0.7138127457251824
20.63054562365521 287.47828615863335 0.7169543674632717
20.635773178608623 286.4198441786759 0.7156216016247808
20.641000733562038 286.2576007112125 0.7155008567178662
20.646228288515452 287.19601738133235 0.7162949109096584
20.651455843468867 287.96903223463534 0.7169463624308227
20.65668339842228 286.50667582816055 0.7146779931761243
20.661910953375695 286.2861977592092 0.7148299967309654
20.66713850832911 284.1131476671207 0.7120783124962633
20.672366063282524 284.6178389736076 0.7129205234501726
20.67759361823594 285.78196930656435 0.7135788673973213
20.682821173189353 288.8585996966738 0.7173064400688762
20.688048728142768 289.58116058748817 0.7178628195608519
20.693276283096182 291.2029095081673 0.7197561109670595
20.698503838049596 288.7855907540629 0.7179594571300038
20.70373139300301 289.08889003492953 0.7187629010980005
20.708958947956425 289.6571780687627 0.719538487210355
20.71418650290984 289.0916893478812 0.7185173001519279
20.719414057863254 288.2688644690904 0.7169985361361354
20.72464161281667 286.6785847867362 0.7145303576861198
20.729869167770083 288.1766119636333 0.7155999412723592
20.735096722723497 290.1763797871032 0.7172954014802408
20.740324277676912 290.2385927389705 0.7176722176062262
20.745551832630326 287.88742574303683 0.7156295470940653
20.75077938758374 285.97725039644547 0.7141702331348686
20.756006942537155 285.92895131151283 0.7142206056445463
20.76123449749057 288.13227363076277 0.7160537139998043
20.766462052443984 287.6859005517754 0.7152636291077803
20.7716896073974 288.5250775308645 0.7163398736064581
20.776917162350813 291.1615179557138 0.7186464945046126
20.782144717304227 294.30073286956366 0.7220782250548717
20.78737227225764 297.46329174115533 0.7259265394910794
20.792599827211056 295.00551375938824 0.7239044329087875
20.79782738216447 296.17988394691105 0.7254164700924857
20.803054937117885 297.9000790180915 0.7278091817873721
20.8082824920713 300.67912327173235 0.731081953437717
20.813510047024714 300.01110477505574 0.7293759556207902
20.81873760197813 299.95450888835853 0.729673155537011
20.823965156931543 302.74234234179164 0.7325437796037595
20.829192711884957 306.64776205172404 0.7373493311212792
20.83442026683837 310.0504494799137 0.74114049622226
20.839647821791786 310.0001494830412 0.7407161215803044
20.8448753767452 309.450232648772 0.7403599609655689
20.850102931698615 311.0608555128762 0.7418507685227786
20.85533048665203 311.1722361977349 0.741930399055814
20.860558041605444 310.6072129106178 0.7412216293232724
20.865785596558858 307.79532635464227 0.7377649107837898
20.871013151512273 303.33658326717284 0.7320842469571893
20.876240706465687 301.41058331321835 0.7298213817639106
20.8814682614191 303.7531633553176 0.7331714995616099
20.886695816372516 305.57562559889607 0.7360567977126992
20.89192337132593 308.10852429071525 0.7399059166348064
20.897150926279345 305.8434350467372 0.7372617675348222
20.90237848123276 304.45091409691014 0.7352536954989208
20.907606036186174 298.29818798625126 0.7271220211041237
20.912833591139588 297.5230625674461 0.7259186441178153
20.918061146093002 296.47508302214703 0.7252562162087092
20.923288701046417 295.8525400466837 0.7244053144602501
20.92851625599983 293.87858754611 0.7216102825141525
20.933743810953246 294.7329908540798 0.7224559506345745
20.93897136590666 294.75660081299213 0.7232420148545915
20.944198920860075 292.3566872220032 0.7208812507098478
20.94942647581349 290.4562797833871 0.7181544700012388
20.954654030766903 289.55413038305784 0.7166643308807026
20.959881585720318 289.9481307434678 0.7168997089856338
20.965109140673732 289.89087356970253 0.7168131354167825
20.970336695627147 289.72346599921786 0.7171837094287382
20.97556425058056 284.9383993315545 0.7116016881639864
20.980791805533975 285.9469291250303 0.7128826263295833
20.98601936048739 285.65150852392816 0.7128054214369464
20.991246915440804 289.38088159496294 0.7169349846577602
20.99647447039422 284.95392533468714 0.7126090647836135
21.001702025347633 279.4240360677633 0.7059710713354523
21.006929580301048 279.49231650167485 0.7058929547536651
21.012157135254462 279.3107636698674 0.7048220444706738
21.017384690207876 280.53617575196 0.7057281816756178
21.02261224516129 278.71725490837343 0.7035512793344665
21.027839800114705 278.6015567180146 0.7044863398872077
21.03306735506812 278.7702985069611 0.7038859712593358
21.038294910021534 276.9510731258671 0.7017041380540501
21.04352246497495 273.94189798016964 0.6977942434750061
21.048750019928363 270.97888271188646 0.6941661664673954
21.053977574881777 270.0148888875995 0.6936458188486109
21.059205129835192 271.14629929527473 0.6938243418720965
21.064432684788606 272.5760966665419 0.6962070786212847
21.06966023974202 275.4834431098245 0.6989889144688454
21.074887794695435 273.28133966949923 0.6960502886112225
21.08011534964885 270.5870980281812 0.6921980747841584
21.085342904602264 268.3710901292493 0.6885160701387562
21.09057045955568 271.0867564746517 0.6922679552567402
21.095798014509093 272.1390666070175 0.6933311951869253
21.101025569462507 273.5122310071861 0.6948056849158142
21.10625312441592 272.7717990907339 0.695561666987566
21.111480679369336 274.5603753757734 0.6974170927946443
21.11670823432275 274.4449565232093 0.6979403774816569
21.121935789276165 274.7157477795243 0.6979712269094859
21.12716334422958 273.35952535451275 0.6956044541776127
21.132390899182994 273.0393400507129 0.6950258160530861
21.13761845413641 272.8679486189368 0.6936270650021878
21.142846009089823 270.64577680232384 0.690859288934941
21.148073564043237 268.3629508135615 0.6869673202535796
21.15330111899665 266.35754341326725 0.683130177579791
21.158528673950066 267.6011773674826 0.6852721446247704
21.16375622890348 271.36586030336656 0.6898893929873426
21.168983783856895 274.7324495472443 0.6947338005330146
21.17421133881031 273.4442952172073 0.6915223543131129
21.179438893763724 272.69586195551364 0.6904820564523222
21.184666448717138 271.4092994694723 0.6878634380744904
21.189894003670553 270.88328848050816 0.6865452795534513
21.195121558623967 267.68366898013255 0.6824939039545659
21.20034911357738 268.74610676303894 0.6835235481380297
21.205576668530796 266.58789015967494 0.6814322236306167
21.21080422348421 268.0968648584807 0.6832307597540771
21.216031778437625 267.95929793290605 0.682892170944091
21.22125933339104 269.9018600682337 0.684375434542301
21.226486888344454 269.9133909036737 0.6846812912129744
21.231714443297868 269.49949378559194 0.6829580798693414
21.236941998251282 268.66908050700187 0.6824048766468211
21.242169553204697 267.99060580546177 0.6817805409121739
21.24739710815811 269.67615707458253 0.6847223200415191
21.252624663111526 269.3093170589476 0.6844703920338677
21.25785221806494 271.41347520091176 0.6866783665472477
21.263079773018355 270.0201232054415 0.684161100626726
21.26830732797177 270.7827628236353 0.6848602455032095
21.273534882925183 269.3158890854267 0.6834413119117303
21.278762437878598 267.9851233561157 0.6824749582387089
21.283989992832012 266.3928917338947 0.6877424048765595
21.289217547785427 267.6873646717665 0.6991045997890889
21.29444510273884 267.85684325402804 0.7056903830797834
21.299672657692255 265.42712403824567 0.7079831706031642
21.30490021264567 265.29100559724327 0.7124369891720709
21.310127767599084 264.3387764604894 0.7151084638184874
21.3153553225525 263.87729231302075 0.7172763802428501
21.320582877505913 263.20641879940064 0.7194543657169208
21.325810432459328 264.58701490674235 0.7249225961948516
21.331037987412742 266.55863830103215 0.7318359771759423
21.336265542366156 267.18833081761824 0.7372290814879318
21.34149309731957 263.8986094468289 0.734442310519341
21.346720652272985 264.0597104793042 0.7358672727556397
21.3519482072264 262.0326047866465 0.733513280158123
21.357175762179814 264.1437889579871 0.7379703666966351
21.36240331713323 263.22302085807496 0.739169859204097
21.367630872086643 263.3213238504488 0.7424563929168032
21.372858427040057 261.10096527970086 0.7426998670917119
21.378085981993472 260.0516706864285 0.7436987996966189
21.383313536946886 258.5455283777273 0.7434918050306752
21.3885410919003 259.0979477318654 0.7457398615524893
21.393768646853715 261.1007476323135 0.7515711050954484
21.39899620180713 262.0020436556367 0.7553648985003173
21.404223756760544 264.8123269025579 0.760901288025364
21.40945131171396 262.91411739560175 0.7591227251808363
21.414678866667373 265.7585490207415 0.764463071589888
21.419906421620787 266.16481296105997 0.7671694029803615
21.4251339765742 267.2839763220016 0.7709842727849124
21.430361531527616 264.1473525306546 0.7674586423736641
21.43558908648103 261.4351968117109 0.7655931614984957
21.440816641434445 258.91644453112957 0.7640261694210814
21.44604419638786 259.4439618809496 0.7686981430661138
21.451271751341274 260.40908656734695 0.7731828517261751
21.45649930629469 268.2033091654783 0.7864367828093463
21.461726861248103 272.1792732771215 0.7937135626332884
21.466954416201517 271.92373595447583 0.7939081086521176
21.47218197115493 267.5570287869663 0.7876262098256855
21.477409526108346 264.57432389690365 0.7846243880470102
21.48263708106176 264.23121230421475 0.7846024995256522
21.487864636015175 265.9621811700636 0.7884900172320887
21.49309219096859 265.7304480825551 0.7893677250226616
21.498319745922004 264.7657691710556 0.7897684544054233
21.503547300875418 265.04855961811325 0.793271261880478
21.508774855828833 264.7811508188886 0.7922979857103657
21.514002410782247 262.846168803815 0.7729758258063839
21.51922996573566 265.1291084084867 0.767455165568361
21.524457520689076 266.8145368625706 0.7629803879775164
21.52968507564249 272.8096045602066 0.7666111121719411
21.534912630595905 272.35856961426794 0.7619499453622643
21.54014018554932 272.38941689447256 0.7600844331207837
21.545367740502734 274.6292640797121 0.7601243532109985
21.550595295456148 273.1996725286986 0.7549982054881481
21.555822850409562 272.8415181125348 0.7507933616139556
21.561050405362977 272.8701261512575 0.749068844259842
21.56627796031639 273.7195798789132 0.7482941535308578
21.571505515269806 276.92083824830434 0.7514808978436901
21.57673307022322 276.1379127708604 0.749156846441966
21.581960625176634 275.7661920427067 0.7472412966360106
21.58718818013005 276.79599227046907 0.7478514551295885
21.592415735083463 279.02803686517365 0.7483266873148299
21.597643290036878 280.582802773311 0.7488896840010423
21.602870844990292 279.23394725764825 0.7446641642558003
21.608098399943707 278.9642619845623 0.7437029724601257
21.61332595489712 279.1313805638235 0.7433192311171782
21.618553509850535 281.8100336990029 0.7469942127786496
21.62378106480395 282.19418436063677 0.7470780949643586
21.629008619757364 283.45360006099446 0.7479343437774848
21.63423617471078 280.66523481977407 0.7432304921853291
21.639463729664193 280.1537785554935 0.7404650334622102
21.644691284617608 281.4266905757008 0.7410194188896628
21.649918839571022 284.15325310664184 0.7437811714452651
21.655146394524436 284.35193068256916 0.743381140638064
21.66037394947785 282.06032454100676 0.7388384874443834
21.665601504431265 281.3007795131176 0.7369032093256263
21.67082905938468 283.30112055242085 0.7391037080277097
21.676056614338094 289.140418485331 0.7461734612473463
21.68128416929151 291.27533033959384 0.7483950825208107
21.686511724244923 291.51027504318387 0.7475043384128467
21.691739279198337 291.2824480060104 0.7472481305302846
21.696966834151752 292.1106354570159 0.7479270730316987
21.702194389105166 293.8632451620883 0.7499222693532307
21.70742194405858 294.00069295939835 0.750346830451723
21.712649499011995 296.8982147319473 0.7541079361831435
21.71787705396541 300.654801183304 0.7580385763001835
21.723104608918824 301.2369369987538 0.7579413609998334
21.72833216387224 299.275082406332 0.7539905024369983
21.733559718825653 296.85256630055096 0.7513191352963013
21.738787273779067 296.70072841069106 0.7512966851049802
21.74401482873248 299.1710929464694 0.7546407473920078
21.749242383685896 300.42505759838616 0.7563171414433983
21.75446993863931 302.48932831434865 0.7583524396335445
21.759697493592725 302.8810887538662 0.7577410580450922
21.76492504854614 304.38809527492805 0.7578281956929502
21.770152603499554 306.56527276409287 0.7605317331759393
21.77538015845297 306.3927098266713 0.7607053614164538
21.780607713406383 307.5267551262845 0.7625356226512012
21.785835268359797 311.05966551571385 0.7656526306735941
21.79106282331321 313.46159608880015 0.7671104303777905
21.796290378266626 318.9775196121309 0.7728158349510784
21.80151793322004 319.1053790146304 0.7732078316689901
21.806745488173455 320.2941642211106 0.7746052810765177
21.81197304312687 318.0159579845124 0.7712675527116338
21.817200598080284 318.89856533262775 0.7721505369791571
21.822428153033698 320.8070579855265 0.7749763245500422
21.827655707987113 324.05387354754384 0.7796010392745276
21.832883262940527 326.4585365624942 0.7823908549569862
21.83811081789394 330.60399120949876 0.7879801750242911
21.843338372847356 332.3703618148508 0.7893179164644932
21.84856592780077 331.32410824127686 0.7875090995601428
21.853793482754185 328.91559379391094 0.783928490869656
21.8590210377076 328.27416515620433 0.7822252999908382
21.864248592661014 328.22388691128907 0.7818523917138858
21.869476147614428 328.54919590121204 0.7815340290210263
21.874703702567842 326.75321039929116 0.7792960374112359
21.879931257521257 323.9678912047196 0.7758474644670722
21.88515881247467 322.1809139406371 0.7736782059644591
21.890386367428086 321.04442209788795 0.7723189770325916
21.8956139223815 318.70844084105835 0.7698296074073663
21.900841477334914 315.05676743155414 0.7649609069676279
21.90606903228833 311.79844204115534 0.7608054552452365
21.911296587241743 311.42399038320315 0.7595937328571121
21.916524142195158 310.1425925113191 0.7579502372965987
21.921751697148572 306.6121434030379 0.7545985416131862
21.926979252101987 306.18497029298635 0.7538986656487165
21.9322068070554 304.93460635959633 0.7527671249192088
21.937434362008815 308.011868826288 0.7556866902320346
21.94266191696223 307.97385356897394 0.7554745641172381
21.947889471915644 309.0619604981028 0.7572043992344748
21.95311702686906 309.6853201641886 0.7578741159831118
21.958344581822473 309.9804926024749 0.7579039149223707
21.963572136775888 311.2272670676194 0.758606513277543
21.968799691729302 310.2496601195806 0.7568541717878993
21.974027246682716 311.3897227831019 0.7587738392576249
21.97925480163613 311.0691898508188 0.758282037937493
21.984482356589545 310.9568214773263 0.7579635497770796
21.98970991154296 311.4810538821796 0.758277768141106
21.994937466496374 314.7452272779801 0.7613577894780339
22.00016502144979 313.4149943397947 0.759688550789991
22.005392576403203 311.8605388865085 0.7573487765879566
22.010620131356617 307.2659146761679 0.7519002191401755
22.015847686310032 307.5008560160397 0.7518883671562925
22.021075241263446 311.0166393645951 0.7553430707148707
22.02630279621686 315.30233568093837 0.7604455852150198
22.031530351170275 319.0275381359781 0.7639530747352973
22.03675790612369 319.3884535445106 0.7646001592348283
22.041985461077104 317.44023314209187 0.7629045544499231
22.04721301603052 318.845689285485 0.764525333396021
22.052440570983933 321.2131001525824 0.7667691416780023
22.057668125937347 324.7752973506149 0.7700571816942733
22.06289568089076 326.75150557568406 0.7723748665195037
22.068123235844176 325.95402156846995 0.7711751430054316
22.07335079079759 321.6710831608785 0.7654269665787298
22.078578345751005 321.1682441306177 0.7652462518747385
22.08380590070442 319.0620155787134 0.7629636424465654
22.089033455657834 317.48024446925484 0.7613096548611854
22.09426101061125 317.1559856386517 0.7606697464130839
22.099488565564663 318.2126899017657 0.7615009414821516
22.104716120518077 321.4417503385334 0.7657337311214294
22.10994367547149 320.8778480958752 0.7651573166085769
22.115171230424906 315.90295875010247 0.758735078337016
22.12039878537832 313.72540170000997 0.755673913480757
22.125626340331735 314.34799195070855 0.7561966050626638
22.13085389528515 314.2809204334071 0.7564509996439822
22.136081450238564 313.7702603113357 0.7557554694391083
22.141309005191978 311.5231730473137 0.752340899751961
22.146536560145393 310.22678123128475 0.7509040990104816
22.151764115098807 310.71597476079387 0.7511612440014784
22.15699167005222 309.8315956343706 0.7499181297414084
22.162219225005636 310.31729034456276 0.7510876066108338
22.16744677995905 309.67507068860795 0.7506120461698503
22.172674334912465 311.1994234749836 0.7528645805209012
22.17790188986588 313.1509342997067 0.7540353576385478
22.183129444819293 312.2636735882344 0.7533628650372123
22.188356999772708 311.7413192492438 0.7531146770497495
22.193584554726122 309.8041612594373 0.7500597503803191
22.198812109679537 313.80900627159326 0.754844847047735
22.20403966463295 316.17009347714065 0.7574053561392994
22.209267219586366 315.9595668668983 0.758170642466068
22.21449477453978 311.86734083571423 0.7528195799481936
22.219722329493194 313.19461201330233 0.7535744231762714
22.22494988444661 312.5764798777422 0.7520701852772136
22.230177439400023 313.954759699809 0.7530438761736289
22.235404994353438 314.11158968107907 0.7533146619494765
22.240632549306852 316.4605576155652 0.75624480042187
22.245860104260267 313.8872180892049 0.7528064654826795
22.25108765921368 308.8616330698334 0.7473927500916457
22.256315214167095 305.735442767416 0.7432886469254233
22.26154276912051 305.87669765237297 0.7440872191398301
22.266770324073924 311.91567331610037 0.7510994738248106
22.27199787902734 315.04894788349543 0.7543316158170117
22.277225433980753 315.37186131044086 0.7548363680074086
22.282452988934168 315.1031510714874 0.754555217796298
22.287680543887582 312.3265762322284 0.752278753160782
22.292908098840996 310.0566948351734 0.7488267131301058
22.29813565379441 308.6212209614462 0.7468481784783253
22.303363208747825 304.9695796733674 0.7424307192302442
22.30859076370124 301.9488151467802 0.7387177381335435
22.313818318654654 304.25168283628693 0.7414947553149583
22.31904587360807 307.81207809523767 0.7459107129361553
22.324273428561483 309.74519546668887 0.7476407201767483
22.329500983514897 307.1006959520101 0.7446086549343991
22.334728538468312 302.7462113119157 0.7384713710602505
22.339956093421726 298.6816070027612 0.7342440538869824
22.34518364837514 299.11365556605307 0.734777982318741
22.350411203328555 298.0382679635892 0.7337986683004273
22.35563875828197 297.75884823352976 0.7339130175606181
22.360866313235384 296.457932493827 0.7320247099506791
22.3660938681888 296.7655293298247 0.7317168527376904
22.371321423142213 295.90725078003555 0.7300617557916589
22.376548978095627 291.84978619043915 0.7247568996572256
22.38177653304904 289.7900682686644 0.7226786775021113
22.387004088002456 288.4230514676229 0.721322436653183
22.39223164295587 289.2778378376341 0.7229920838099949
22.397459197909285 286.97044462138126 0.7203029069226883
22.4026867528627 287.76491225935473 0.7220798060913608
22.407914307816114 288.66145437653745 0.7238044628586354
22.41314186276953 291.32772365830385 0.7257011152843059
22.418369417722943 291.91523887370994 0.7252328799102311
22.423596972676357 289.90205998325 0.7223673311921737
22.42882452762977 286.3171405184005 0.7171998894018881
22.434052082583186 282.59773726770766 0.712224102668618
22.4392796375366 282.4361526446688 0.7112285647830806
22.444507192490015 280.5501304038775 0.7087355870984011
22.44973474744343 279.1339018737726 0.7081100514196602
22.454962302396844 278.7141758937445 0.7084549292619927
22.460189857350258 278.7936427720375 0.7091751187425726
22.465417412303673 277.91289388697606 0.708392441110489
22.470644967257087 281.5761720762251 0.7135209984032084
22.4758725222105 283.67483162276676 0.717761394021408
22.481100077163916 287.9215986968045 0.7217313088148498
22.48632763211733 287.6656901707016 0.7196830940808169
22.491555187070745 286.1912420313711 0.7175773208968432
22.49678274202416 280.64981675822315 0.7118620552697662
22.502010296977573 279.3159342330958 0.7114729751026794
22.507237851930988 277.52426132483635 0.7086725982123011
22.512465406884402 278.7657760255814 0.7090723004553563
22.517692961837817 276.6580092217791 0.7054744999223802
22.52292051679123 279.30431301095274 0.7092099181420704
22.528148071744646 280.04639093678065 0.711520915737635
22.53337562669806 280.751705686322 0.7110711849165517
22.538603181651474 279.91814304330114 0.709217235013715
22.54383073660489 279.37897640481543 0.7070432237300774
22.549058291558303 279.2841189246186 0.7076779618236606
22.554285846511718 280.85144612544224 0.7098812657915401
22.559513401465132 281.7657442778442 0.7110231683023778
22.564740956418547 277.29014150847445 0.7053897694828016
22.56996851137196 273.4368371056656 0.7013723820815853
22.575196066325375 275.4950107795931 0.704806432237415
22.58042362127879 276.35301896470355 0.70567159166459
22.585651176232204 275.4101639578133 0.7031606147024176
22.59087873118562 274.11244952236694 0.7015157611603626
22.596106286139033 275.61256010721564 0.7030081645979896
22.601333841092448 275.09296191128976 0.7037143012593663
22.606561396045862 276.8444447333152 0.7056432027441492
22.611788950999276 274.3592511858644 0.7031291957897919
22.61701650595269 277.1156269908235 0.7061476971955932
22.622244060906105 276.1142070210237 0.705277121670977
22.62747161585952 274.55750640372025 0.7028190644287681
22.632699170812934 274.1439978706315 0.7020719029564466
22.63792672576635 273.3015750515865 0.7003937810004954
22.643154280719763 274.5171140771191 0.7019119336728308
22.648381835673177 273.4339488010684 0.7002368726827493
22.653609390626592 272.8971325470645 0.7007538732377313
22.658836945580006 272.4753682153935 0.6999017577437938
22.66406450053342 269.97801830537895 0.6969943638296967
22.669292055486835 272.97110646474874 0.6999649390036767
22.67451961044025 274.1266805389154 0.7014197476557014
22.679747165393664 276.9433962911018 0.7036448169132946
22.68497472034708 278.50764782429474 0.7059112244446183
22.690202275300493 276.63388132758257 0.702514855919797
22.695429830253907 272.42332958236256 0.6969367559152657
22.70065738520732 270.7213835675599 0.6953610817599799
22.705884940160736 270.7914262941945 0.6964842452065083
22.71111249511415 275.0253982298591 0.702494902242198
22.716340050067565 278.54477711941144 0.7069084022933368
22.72156760502098 283.1118782806844 0.7119346886121345
22.726795159974394 279.9700856354653 0.7068645690734666
22.73202271492781 279.33771027229284 0.7043212382951228
22.737250269881223 278.3741552425658 0.7030387336059465
22.742477824834637 283.7250302558011 0.710074741249682
22.74770537978805 287.5531699882381 0.7154309204362203
22.752932934741466 289.46000438618876 0.7171513540424704
22.75816048969488 288.2319310214716 0.7162136358075819
22.763388044648295 286.5377998860952 0.7145668779555406
22.76861559960171 287.2708209175192 0.7163855354402108
22.773843154555124 291.52978219419214 0.7213336336360233
22.779070709508538 293.4762334276764 0.723316221726258
22.784298264461952 292.9815630522686 0.7219068955045278
22.789525819415367 289.1442900266277 0.7169184721765979
22.79475337436878 288.47615312331754 0.7155556032732502
22.799980929322196 289.5988577145015 0.7158881519331681
22.80520848427561 290.71607763388084 0.7174324763046833
22.810436039229025 292.75467908772634 0.7188481406342625
22.81566359418244 292.30467177787057 0.7191291327327574
22.820891149135853 289.64033382556 0.7160601764934416
22.826118704089268 287.774554194724 0.7142203971514127
22.831346259042682 288.1571086322585 0.7151584181896861
22.836573813996097 291.1268634367229 0.7182130182685785
22.84180136894951 291.4783744516948 0.7194345072804318
22.847028923902926 291.31952200853607 0.7196959858435692
22.85225647885634 291.6514567403464 0.7198658074865127
22.857484033809754 292.96506653200146 0.7208110120905827
22.86271158876317 291.927147086774 0.7186248225649196
22.867939143716583 289.55518125614213 0.7155298425828756
22.873166698669998 289.3766543648108 0.715433885905912
22.878394253623412 290.7275890942205 0.7171539228267177
22.883621808576827 293.2195840823981 0.7213621956517746
22.88884936353024 290.3798666049216 0.7177897165269229
22.894076918483655 288.28048890320014 0.7147779064930941
22.89930447343707 289.96847509060547 0.7163012840743622
22.904532028390484 293.9935474138192 0.7213091540667039
22.9097595833439 294.5967142751826 0.7225624475035891
22.914987138297313 290.26078548363813 0.7175394368009833
22.920214693250728 289.89641873143273 0.7172578581442621
22.925442248204142 292.13869176714945 0.7202282849909292
22.930669803157556 292.37458321004544 0.7208771468516169
22.93589735811097 293.1470304197255 0.7220499319586212
22.941124913064385 293.82550975762115 0.7218830001682818
22.9463524680178 297.1631817682504 0.7250415796801146
22.951580022971214 295.6114801354259 0.7231114762075651
22.95680757792463 293.91964718277325 0.7216925509921117
22.962035132878043 287.7319454891215 0.7148453495414137
22.967262687831457 286.350826804786 0.7123940701996566
22.972490242784872 288.9451878980729 0.7160104764053679
22.977717797738286 288.541921340142 0.7152900491370257
22.9829453526917 288.6568502434623 0.7153423218096978
22.988172907645115 287.41758043822773 0.7138496401158921
22.99340046259853 289.03122836846654 0.7151338352093395
22.998628017551944 288.8690428508863 0.7154908289612885
23.00385557250536 287.7769135865072 0.7139700961461152
23.009083127458773 284.45391214410563 0.7092782809298815
23.014310682412187 286.23429062492784 0.7110713975359226
23.0195382373656 288.71684590327345 0.7142595886095724
23.024765792319016 288.5990076928866 0.7141420107439788
23.02999334727243 287.00044085795724 0.7130778410301171
23.035220902225845 283.69721750709715 0.7090639068286805
23.04044845717926 283.3059064742607 0.7085097336372754
23.045676012132674 284.19917672464123 0.7084339477054482
23.05090356708609 285.25683965331893 0.7100464876054975
23.056131122039503 284.66656353794525 0.7090255677389452
23.061358676992917 280.0417860937151 0.7027433001655293
23.06658623194633 278.304241669369 0.7008702160464564
23.071813786899746 276.58445403944165 0.6986633003169751
23.07704134185316 278.7371553674132 0.7020950800547067
23.082268896806575 279.73287718657815 0.7032219128896857
23.08749645175999 283.50739972697687 0.7077734193984968
23.092724006713404 284.30188230322034 0.7087120868758892
23.097951561666818 286.5592816392587 0.7108048309107673
23.103179116620232 286.329785485471 0.7112667958815662
23.108406671573647 288.2530201776482 0.7141174683340379
23.11363422652706 287.2339635426595 0.7120726129430004
23.118861781480476 284.9100346763506 0.7097198707667443
23.12408933643389 282.50123191162317 0.7066152477411033
23.129316891387305 285.1098666681679 0.7103688467240447
23.13454444634072 287.46736763876544 0.7126478831562674
23.139772001294133 288.60605348205223 0.714052091446468
23.144999556247548 291.12306785625947 0.7172072440478838
23.150227111200962 293.5538256031832 0.7186637725665521
23.155454666154377 293.78830492765155 0.7184906415586476
23.16068222110779 290.27870597315575 0.7147554940359092
23.165909776061206 290.757079674239 0.7157131206518389
23.17113733101462 290.56487565406627 0.7152266887980091
23.176364885968034 293.239190711941 0.7173264826920602
23.18159244092145 290.5055327390934 0.7139685269916385
23.186819995874863 292.4814090862328 0.7165280435308652
23.192047550828278 293.0128841326631 0.71752637325177
23.197275105781692 293.0861835625987 0.7190629719027148
23.202502660735107 288.21164085351325 0.7119047460748859
23.20773021568852 289.04327546759697 0.7125139662785857
23.212957770641935 291.11767855350615 0.7139091326080945
23.21818532559535 290.94610773558946 0.7150152085225084
23.223412880548764 289.40533315867333 0.714305767458429
23.22864043550218 291.7447047264075 0.7164625551461322
23.233867990455593 292.3900212246315 0.7161741159083986
23.239095545409008 292.9394519919889 0.7149572904362744
23.244323100362422 290.2089490533428 0.7117907731270879
23.249550655315836 291.14635551709756 0.7134823752681297
23.25477821026925 292.14657647407165 0.715343412132962
23.260005765222665 291.85926105025914 0.7162331556745731
23.26523332017608 288.7102041470678 0.7120972150153551
23.270460875129494 291.4945092910139 0.7154898047149003
23.27568843008291 292.56912454510893 0.7161925355698322
23.280915985036323 291.7578952728528 0.7150617811387974
23.286143539989737 290.0400418405754 0.7134957798022173
23.291371094943152 292.1487630113496 0.7149234849781502
23.296598649896566 294.1131978998748 0.7173844359753829
23.30182620484998 293.48740170879546 0.7166534478029271
23.307053759803395 291.90840818649724 0.7153942966237855
23.31228131475681 291.7923650182742 0.7152719525473535
23.317508869710224 293.1359857700619 0.7166639487242114
23.32273642466364 293.0304344366125 0.7165743995281311
23.327963979617053 293.45178566243806 0.7176202160501488
23.333191534570467 292.8703702998525 0.7171099148603174
23.33841908952388 289.9852296484689 0.7124369829497986
23.343646644477296 287.69934715996936 0.7085755983705513
23.34887419943071 286.8586566987162 0.7070362817763903
23.354101754384125 288.9547326494186 0.7108029709916898
23.35932930933754 292.4546641979933 0.7148538591031005
23.364556864290954 294.0563831340074 0.7178538112320006
23.369784419244368 291.4915564273331 0.7137405011359061
23.375011974197783 289.84575043952384 0.7112720872252558
23.380239529151197 288.8127552520585 0.7092963235930423
23.38546708410461 291.17068195845775 0.7127991206563389
23.390694639058026 295.09009353966513 0.7180693501310781
23.39592219401144 295.01607438972496 0.7180605571406353
23.401149748964855 290.94429190157956 0.7130417448151338
23.40637730391827 289.18479448996305 0.7105544029251788
23.411604858871684 289.0471847603706 0.7097913859191338
23.416832413825098 290.15569834799084 0.7119388236436077
23.422059968778512 289.5337434111813 0.7114932491670242
23.427287523731927 290.77931334458566 0.7138758819711069
23.43251507868534 291.59786587162137 0.7148975370790523
23.437742633638756 290.57962267151044 0.7129155156164989
23.44297018859217 290.1221021490725 0.7121312360784718
23.448197743545585 287.9906997075548 0.7075343553255705
23.453425298499 287.9282464955444 0.7072888514959913
23.458652853452413 289.37226118196037 0.7095974349113656
23.463880408405828 291.08396922561 0.7120254995554309
23.469107963359242 291.73803026522614 0.7140910740343969
23.474335518312657 290.24715324708455 0.7115758736085898
23.47956307326607 289.9759659853302 0.711315284544475
23.484790628219486 290.1362621926409 0.7108068381153069
23.4900181831729 290.69792832275186 0.7120568873361891
23.495245738126314 291.370640713999 0.7126459140295267
23.50047329307973 291.783157784524 0.7126509183258891
23.505700848033143 290.92187655693215 0.7117194883300572
23.510928402986558 293.37013370827094 0.7145735850921429
23.516155957939972 296.4413327088976 0.7193494617081299
23.521383512893387 294.7527153990004 0.7166691536912686
23.5266110678468 291.7048658920987 0.7138115117692357
23.531838622800215 289.07258864664766 0.7092505873154888
23.53706617775363 290.22296199035225 0.7115701405608088
23.542293732707044 291.079218342102 0.7118611422643144
23.54752128766046 293.18051106429056 0.7141926109662674
23.552748842613873 297.1230630935116 0.717197162388463
23.557976397567288 301.3533649646742 0.7212403100499244
23.563203952520702 301.8022241425272 0.7218826261930736
23.568431507474116 304.7935749321608 0.7262334003207142
23.57365906242753 303.4404983573174 0.7249289736481237
23.578886617380945 302.9234905006842 0.7235378215504411
23.58411417233436 296.9146127577048 0.7162206694488189
23.589341727287774 295.2538767403688 0.7133810458588508
23.59456928224119 295.6579090131364 0.7129378744093063
23.599796837194603 297.3015458341756 0.7140135666125486
23.605024392148017 296.484280902777 0.7129496012262677
23.610251947101432 298.2762303773946 0.714863807846492
23.615479502054846 303.7857380456812 0.7219286105499868
23.62070705700826 305.8245450177181 0.7235999685070109
23.625934611961675 300.5582383053842 0.7176617203850948
23.63116216691509 294.30700585925877 0.7093358357894748
23.636389721868504 289.9931183651669 0.703769017310465
23.64161727682192 291.1413677335008 0.7055914395346589
23.646844831775333 293.6687157707987 0.7088605692959524
23.652072386728747 297.4653738678763 0.7131872327835038
23.65729994168216 300.7891588171586 0.7155107789727825
23.662527496635576 299.8140790931385 0.7137986466116973
23.66775505158899 295.9980406239035 0.708477626915049
23.672982606542405 292.03982578509783 0.7032116833635088
23.67821016149582 294.1941078502731 0.7061142878968124
23.683437716449234 296.5265080077486 0.7092818992723524
23.688665271402648 299.35373937844116 0.712440849270041
23.693892826356063 299.11748281600677 0.7116544858641728
23.699120381309477 300.26522294763413 0.7129129301881056
23.70434793626289 302.11282891200176 0.7153182937880755
23.709575491216306 306.77352709797543 0.7216217849597385
23.71480304616972 307.0221825419496 0.721188150789932
23.720030601123135 305.15805920280064 0.7180142301007377
23.72525815607655 302.21859710920575 0.7133749340718186
23.730485711029964 303.9333610774417 0.7149579845993305
23.735713265983378 304.89853796565194 0.715784488303072
23.740940820936792 304.08944499372035 0.7146959801009571
23.746168375890207 303.5035275480183 0.7146881072163916
23.75139593084362 304.2365315176862 0.7156043663767716
23.756623485797036 301.7521578879352 0.7127084594586017
23.76185104075045 302.32440639493484 0.7123012332086088
23.767078595703865 298.6618488387063 0.7071994897536154
23.77230615065728 299.70481936928974 0.7081695130379887
23.777533705610693 296.5123225718327 0.7042013809056575
23.782761260564108 301.21617272428705 0.7104102290944344
23.787988815517522 305.6963280202143 0.7158761821496492
23.793216370470937 304.7563380674922 0.7146890420537124
23.79844392542435 303.14890314957233 0.7122503975905519
23.803671480377766 303.96478664460716 0.7124567305128042
23.80889903533118 308.36891596671643 0.717197123481584
23.814126590284594 311.5290564539638 0.7196136410956131
23.81935414523801 312.6501316008885 0.7210846988237533
23.824581700191423 311.1785920997559 0.7184488106087116
23.829809255144838 309.0709979516405 0.7165752816528486
23.835036810098252 310.6055596263977 0.7179297698943925
23.840264365051667 311.90455970559225 0.7191224728455848
23.84549192000508 312.9434909331514 0.7192858910776426
23.850719474958495 314.78236375354953 0.7208882206582495
23.85594702991191 313.7925931888317 0.7203212487839307
23.861174584865324 313.1586659839322 0.719846674128646
23.86640213981874 311.66079666537877 0.717879042274552
23.871629694772153 310.1798033563368 0.7155872165982703
23.876857249725568 308.8042913465824 0.7140567593728101
23.882084804678982 310.63161420168274 0.7150666236433897
23.887312359632396 312.0120913734498 0.7165493749336045
23.89253991458581 314.06915146442356 0.7184132314004364
23.897767469539225 312.0953168573439 0.7170970452918372
23.90299502449264 310.9578651635729 0.7153681533978244
23.908222579446054 308.5763071963781 0.7120107275566386
23.91345013439947 306.2286555246164 0.7093708876895631
23.918677689352883 308.3547265782691 0.7117388721912883
23.923905244306297 308.8207040661229 0.7125729632438493
23.929132799259712 310.123103060899 0.7136299678269193
23.934360354213126 307.11250810018595 0.710971631640428
23.93958790916654 306.03372661510457 0.7093869794059549
23.944815464119955 307.38369785301325 0.710451558220753
23.95004301907337 309.15278038146437 0.7124107951361182
23.955270574026784 307.7975921551091 0.7107552146714706
23.9604981289802 303.2995769025423 0.7064682396669829
23.965725683933613 300.2678658487108 0.7023991920979831
23.970953238887027 300.37193754393746 0.7020815503983845
23.97618079384044 304.03924201225846 0.706253256736174
23.981408348793856 306.56528309833857 0.7093998327131055
23.98663590374727 308.42043260496354 0.7117886125187823
23.991863458700685 308.4024100893356 0.7116349207963867
23.9970910136541 310.0187635940507 0.7134113022738349
24.002318568607514 310.1297440813162 0.7135556831998454
24.007546123560928 311.3370031333748 0.7150233380502056
24.012773678514343 309.7934290716353 0.712922403837662
24.018001233467757 310.7592711946733 0.7143122489788655
24.02322878842117 308.664879898489 0.7109216044314024
24.028456343374586 309.3940750675423 0.7113980153889011
24.033683898328 311.25076617634164 0.7130922188893997
24.038911453281415 311.42428497507467 0.7138467504409658
24.04413900823483 311.00869243408124 0.7128931224650404
24.049366563188244 308.0585007727774 0.7105376080833801
24.054594118141658 308.85780291307964 0.7120287276063026
24.059821673095072 307.6084117546313 0.7107360303080054
24.065049228048487 306.4847277347754 0.70968556722362
24.0702767830019 304.6118207756359 0.719917288069978
24.075504337955316 306.82449140633486 0.7326331791899848
24.08073189290873 308.28766500345824 0.7406969803689
24.085959447862145 311.6195683386952 0.7516383944692067
24.09118700281556 311.88410372914734 0.7566465831142297
24.096414557768973 310.10298394366725 0.758430798891941
24.101642112722388 307.15037268973515 0.7573568154637015
24.106869667675802 305.7759233406826 0.7595669077410324
24.112097222629217 304.0107428708245 0.7612557788120168
24.11732477758263 306.12184662968593 0.767851932072864
24.122552332536046 306.01585888790476 0.7714444189425181
24.12777988748946 308.35140701845313 0.7781459002352245
24.133007442442874 306.52331935855716 0.7796917528988293
24.13823499739629 309.6794330748996 0.7864155294697007
24.143462552349703 311.25895813335393 0.7912322031387832
24.148690107303118 311.6453703006551 0.7943378121756719
24.153917662256532 309.9541712847885 0.7963794274821595
24.159145217209947 308.9416502302853 0.7981312605340755
24.16437277216336 307.6828383205418 0.7997249703952276
24.169600327116775 308.5455214697562 0.8032621967583822
24.17482788207019 307.7944734152769 0.80420560135263
24.180055437023604 308.13931684301207 0.8068161153653345
24.18528299197702 308.2494661695744 0.8085445713032275
24.190510546930433 307.1225621288458 0.8103458445104106
24.195738101883848 305.2692764342452 0.810625174568912
24.200965656837262 306.3984370972532 0.8163532839051166
24.206193211790676 307.668225766698 0.8202597669323393
24.21142076674409 308.19524303631647 0.82360537343382
24.216648321697505 306.45927545192075 0.8230695364258275
24.22187587665092 307.4445762504515 0.8275981536497226
24.227103431604334 304.99587173994195 0.8283994362004602
24.23233098655775 302.10674252249237 0.8290592570793743
24.237558541511163 301.65659584817655 0.8306682805267043
24.242786096464577 305.66572399952486 0.8371714403274199
24.248013651417992 305.7690273154203 0.8376492690500943
24.253241206371406 302.53615392672884 0.8343048883316675
24.25846876132482 297.4236642242628 0.8299533450647028
24.263696316278235 295.5934847446049 0.8298553444867788
24.26892387123165 294.2559130697673 0.830867493315185
24.274151426185064 297.1232569832806 0.8361786449657078
24.27937898113848 300.48027282946623 0.8426683392062297
24.284606536091893 301.71020921192354 0.8459285094054255
24.289834091045307 299.52612651549765 0.8463392557738909
24.29506164599872 297.3740007880262 0.8470125941461547
24.300289200952136 298.4586731515647 0.8505663692250217
24.30551675590555 295.9521120296671 0.8478235866808541
24.310744310858965 295.6169630586955 0.8483842939104881
24.31597186581238 295.4147957236776 0.8517350232085544
24.321199420765794 299.0845042741437 0.8611453802297225
24.326426975719208 300.06378904225363 0.8651247388320696
24.331654530672623 301.45928712986745 0.8682598821795815
24.336882085626037 302.30636286593085 0.8684000681299086
24.34210964057945 302.25762575876354 0.8688705073147259
24.347337195532866 299.0893036713181 0.866007283348594
24.35256475048628 296.31144940655304 0.8665443255236938
24.357792305439695 294.38415008349875 0.8669977748576086
24.36301986039311 293.9733098194562 0.8684065574806389
24.368247415346524 294.47070157367887 0.8694696196144547
24.373474970299938 297.91009185676893 0.8766944762580113
24.378702525253352 298.7702477545805 0.8806644888274421
24.383930080206767 302.1996008160128 0.886645344925393
24.38915763516018 301.34837160644975 0.887574710126301
24.394385190113596 304.65725075688584 0.8936147825764588
24.39961274506701 303.37032140293314 0.8961543438661724
24.404840300020425 304.0116893713612 0.9005579799497065
24.41006785497384 309.0500278281492 0.9106787648472857
24.415295409927253 309.5763015751792 0.9135826482817491
24.420522964880668 306.61574036686363 0.9109267022246542
24.425750519834082 303.65066515816955 0.9086165241820233
24.430978074787497 303.70079010230717 0.911524059737384
24.43620562974091 305.1109835381283 0.9148084236943285
24.441433184694326 304.8700777825812 0.9167645563419026
24.44666073964774 303.151793409887 0.9165885063320159
24.451888294601154 306.02422547647905 0.9242596329580842
24.45711584955457 308.632203699669 0.9324473867751895
24.462343404507983 307.7028982369851 0.9324117517453698
24.467570959461398 305.80831400573817 0.930845765943477
24.472798514414812 304.17486762845476 0.9284091722676662
24.478026069368227 303.9147757675203 0.9322379087718152
24.48325362432164 300.8935538013792 0.9307033230863765
24.488481179275055 298.0771974727204 0.9293132266582839
24.49370873422847 298.86158574832956 0.9316884585682186
24.498936289181884 300.40101020682715 0.9362135312813921
24.5041638441353 301.72436975915394 0.94073186594293
24.509391399088713 305.11268770067124 0.9477785349822246
24.514618954042128 306.23861335962084 0.950751423930857
24.519846508995542 305.76749190811177 0.9531237128311905
24.525074063948956 305.0074819050488 0.955684506097285
24.53030161890237 304.9434509607978 0.957026929765281
24.535529173855785 307.6219161405272 0.9626712030402403
24.5407567288092 306.3488617253807 0.9609374617393911
24.545984283762614 301.07013531486405 0.9562957277132098
24.55121183871603 298.0995670209117 0.9524545174991134
24.556439393669443 300.25041276685346 0.9578798810949007
24.561666948622857 305.70071516691297 0.9678149858475891
24.566894503576272 309.24471342690583 0.9758681913604017
24.572122058529686 307.57225329613857 0.9791992994926311
24.5773496134831 308.37684621420664 0.9856336260543545
24.582577168436515 309.4839346545044 0.9916466203409834
24.58780472338993 311.5496596441379 0.9939638006944144
24.593032278343344 311.13477276597393 0.9943667730110232
24.59825983329676 309.5293827426548 0.9922064945978649
24.603487388250173 305.20310750543894 0.9890491670230775
24.608714943203587 303.259845676392 0.9879176955849696
24.613942498157 305.31141923368864 0.994512281566694
24.619170053110416 307.5440160210319 0.9990357560215156
24.62439760806383 306.1141342771399 0.9990535212251158
24.629625163017245 300.41882447300816 0.9926661600269907
24.63485271797066 301.26696736646863 0.9962152854360354
24.640080272924074 301.7026895784892 0.9986395362555968
24.645307827877488 301.2371968173438 0.9994174592197557
24.650535382830903 296.5232584811033 0.9963458838881737
24.655762937784317 294.8051760124555 0.9977841454370914
24.66099049273773 296.3983939219431 1.0039239327866196
24.666218047691146 299.6917024025901 1.0105060468098686
24.67144560264456 302.57517049238453 1.0193783218727417
24.676673157597975 301.23871265757174 1.0195952249815674
24.68190071255139 301.765650876999 1.023114891002813
24.687128267504804 298.64374026623665 1.0199500889847408
24.692355822458218 299.06086761411063 1.023490463722471
24.697583377411632 297.56832161196934 1.0247536059561333
24.702810932365047 296.42902189170803 1.0223369131648332
24.70803848731846 297.27482933213946 1.025114418082695
24.713266042271876 295.14817442498605 1.0234912854828124
24.71849359722529 296.93774468750917 1.0291165603190646
24.723721152178705 294.51599935580805 1.0288444261962377
24.72894870713212 297.51206465273566 1.0364166899292946
24.734176262085533 294.2485889130777 1.0348092714515404
24.739403817038948 301.29934544415346 1.0498812150467716
24.744631371992362 305.27917824031346 1.0585733853014516
24.749858926945777 309.57688246936294 1.0681162424884554
24.75508648189919 301.0809132834163 1.0553071186435152
24.760314036852606 298.9180284408816 1.054424298889273
24.76554159180602 297.1761433430086 1.0529826988770885
24.770769146759434 300.4246081075819 1.0612967008141332
24.77599670171285 299.3139744960187 1.0617719429951464
24.781224256666263 300.21364107225105 1.0682535991049182
24.786451811619678 304.75250156318293 1.0808946862281468
24.791679366573092 306.62285374980104 1.0863107179899885
24.796906921526507 305.26995331642064 1.085707255256564
24.80213447647992 301.0381772442919 1.081565537692152
24.807362031433335 296.3824174122532 1.0754743369379725
24.81258958638675 292.7316612457406 1.070877364595077
24.817817141340164 291.5412050041366 1.0685480208368054
24.82304469629358 292.4591319747064 1.0751011797352588
24.828272251246993 292.82592813278785 1.079498657531763
24.833499806200408 292.03590528418357 1.082875620295735
24.838727361153822 289.5411689356682 1.0807237229815334
24.843954916107236 290.49638825070963 1.0861235525279167
24.84918247106065 293.2327447640263 1.0938131370122346
24.854410026014065 299.06248549110313 1.108802762816684
24.85963758096748 306.2499114941253 1.1241826453265156
24.864865135920894 305.79379972829605 1.1264957893275647
24.87009269087431 302.4145833452905 1.1216998271788097
24.875320245827723 300.3146300382003 1.1207667425239305
24.880547800781137 303.2780016775236 1.1296230188389083
24.885775355734552 304.6670915447389 1.1343346907476508
24.891002910687966 305.06260078471064 1.1374435151340692
24.89623046564138 308.0815974593916 1.1462506411327762
24.901458020594795 307.5376839950056 1.1488134751987626
24.90668557554821 305.25190006358133 1.1473484464426937
24.911913130501624 297.98579770233493 1.1357075153767988
24.91714068545504 295.3578614036805 1.1343430291237897
24.922368240408453 293.4677482684801 1.1355979407264247
24.927595795361867 298.323453405773 1.1498942933336072
24.93282335031528 298.36554839534085 1.1528229342193883
24.938050905268696 302.50978593164405 1.1625036903687516
24.94327846022211 302.84080209302266 1.1643630728124263
24.948506015175525 303.72111767443886 1.1710232592541663
24.95373357012894 304.47957141630724 1.177222620850355
24.958961125082354 300.3486011568879 1.1734297054136165
24.964188680035768 305.1276287943789 1.1865738016989718
24.969416234989183 303.624675373275 1.1864090271304772
24.974643789942597 306.042879347523 1.1931642018666462
24.97987134489601 303.12061498808123 1.1874428738195486
24.985098899849426 301.20947428841555 1.185642241292389
24.99032645480284 299.7030666810042 1.1855910456602574
24.995554009756255 297.27301981270216 1.183689408040181
25.00078156470967 298.96139251284376 1.1901816554527695
25.006009119663084 297.24684885781335 1.190793062668264
25.011236674616498 300.0147284949353 1.2008055778804165
25.016464229569912 298.84194619587964 1.2040487990077242
25.021691784523327 301.73646502721346 1.213069017526042
25.02691933947674 304.4490380667337 1.2212719042652367
25.032146894430156 307.4348066205383 1.2298540522148884
25.03737444938357 311.7629212449753 1.2433815891900064
25.042602004336985 311.03084338959536 1.2487575138108677
25.0478295592904 309.72460777100764 1.25072974440296
25.053057114243813 312.07053340577886 1.2584893321240591
25.058284669197228 309.3616702598603 1.2533552169100393
25.063512224150642 309.54109441371685 1.2567892077669005
25.068739779104057 305.35591128479064 1.2510606408122855
25.07396733405747 307.51092891213534 1.2593710099013433
25.079194889010886 309.54265025669224 1.2676296217898066
25.0844224439643 311.9210072709071 1.2776838090068805
25.089649998917714 308.1650164986672 1.2741659303922694
25.09487755387113 311.8905892228303 1.2856245163807323
25.100105108824543 311.7410003630472 1.2875486468946105
25.105332663777958 311.0533475978788 1.2936868315738435
25.110560218731372 312.5187249564903 1.3018184532181398
25.115787773684787 309.65117439065665 1.3013200562289222
25.1210153286382 308.13409180382644 1.3013598935006203
25.126242883591615 307.800337403673 1.303282896305815
25.13147043854503 306.4145874280792 1.3047499418828883
25.136697993498444 308.1138654818186 1.312006050886305
25.14192554845186 306.5412509418066 1.312704179509217
25.147153103405273 306.6618475593953 1.3159339386892634
25.152380658358688 310.8853795399991 1.3277646489553596
25.157608213312102 318.2564469205853 1.348904124592309
25.162835768265516 320.25025307007803 1.3572403924516416
25.16806332321893 319.04328131606576 1.3585011684712944
25.173290878172345 312.6595547581997 1.347751447577488
25.17851843312576 310.50743862716644 1.3479778345820912
25.183745988079174 314.60623509161115 1.363848458590766
25.18897354303259 316.38156120770753 1.3721442404714905
25.194201097986003 318.9801763723837 1.3860540895487032
25.199428652939417 316.498693527176 1.383906028970346
25.204656207892832 320.7558227408025 1.3990508914426796
25.209883762846246 322.8098936147136 1.4061915958475784
25.21511131779966 322.89771821668785 1.4123229545433018
25.220338872753075 322.24516464128095 1.4166357237087024
25.22556642770649 318.7015071187771 1.4124343757825184
25.230793982659904 321.5957334698323 1.4226745017856914
25.23602153761332 321.3160214958906 1.426723888949688
25.241249092566733 324.80905438535865 1.4416013905149156
25.246476647520147 326.2999088407444 1.4490671745835257
25.25170420247356 325.4429867331114 1.4535863447898956
25.256931757426976 329.028918635084 1.4677793201448897
25.26215931238039 324.7229276243097 1.4630664613331537
25.267386867333805 325.07423948600626 1.4657802827745927
25.27261442228722 322.4277077136274 1.4630808126808819
25.277841977240634 326.96554212936456 1.4812232088244621
25.283069532194048 323.23615138799227 1.4793405655308405
25.288297087147463 324.71544874497306 1.4873548483074608
25.293524642100877 320.86417172079405 1.4806977366128657
25.29875219705429 323.4929029078376 1.4942205619174413
25.303979752007706 319.70958956886074 1.4913928032615815
25.30920730696112 317.1494858340115 1.4942462429480403
25.314434861914535 317.52901406238067 1.5001005134374867
25.31966241686795 320.70319225693055 1.5187491031654068
25.324889971821364 326.1612904417289 1.536677437820341
25.330117526774778 325.5615859690916 1.5392177227803963
25.335345081728192 322.7272999893726 1.535490601803881
25.340572636681607 317.69259440924276 1.5326039033346515
25.34580019163502 317.71476950703544 1.5411794466884405
25.351027746588436 312.7587647814442 1.533285196690707
25.35625530154185 313.65417314525547 1.5397660758072635
25.361482856495265 311.1638089636903 1.5402584450722283
25.36671041144868 312.8891158982582 1.550682624381603
25.371937966402093 319.54847648249097 1.572336137162214
25.377165521355508 330.4234594880549 1.6041345288162137
25.382393076308922 329.9794802598581 1.6123524632790016
25.387620631262337 325.67370571570785 1.6106890765385145
25.39284818621575 312.2313321132326 1.5859770403617919
25.398075741169166 310.2917289595856 1.5854976098485702
25.40330329612258 308.62127376012785 1.5904806164537386
25.408530851075994 311.55795896228193 1.5991717200112936
25.41375840602941 321.95903194077516 1.633665229477871
25.418985960982823 320.99022591649134 1.6314310942036083
25.424213515936238 316.4328904403998 1.62866365808764
25.429441070889652 309.0317289355312 1.6189554029747146
25.434668625843067 311.3641387672224 1.6377884663346962
25.43989618079648 312.5748810269557 1.6485356722589937
25.445123735749895 318.2782343899396 1.6690013317259995
25.45035129070331 317.18880050786663 1.6712252961041005
25.455578845656724 317.24121684220006 1.6795857316033587
25.46080640061014 319.5985186032576 1.693847214278237
25.466033955563553 319.7944761355709 1.7001891735472683
25.471261510516968 329.33773755989637 1.7358668507068977
25.476489065470382 331.2604816623386 1.7484316127377852
25.481716620423796 328.6294663023981 1.7546943422548815
25.48694417537721 325.11192321967826 1.748063962449569
25.492171730330625 319.7635566338243 1.7438721988287496
25.49739928528404 315.1957529764601 1.741891721952159
25.502626840237454 316.9513849574084 1.7566734925891834
25.50785439519087 316.74237464254367 1.765590840920722
25.513081950144283 325.29716425843384 1.797263539551426
25.518309505097697 324.2934094025702 1.8077347504283028
25.523537060051112 323.37987843391363 1.8154333877353341
25.528764615004526 320.5476216489181 1.8162301932552034
25.53399216995794 318.58367529804093 1.813806064885624
25.539219724911355 324.1963077534544 1.8384567623575365
25.54444727986477 330.08002077426767 1.861770051242399
25.549674834818184 336.0092049949132 1.8921407147998504
25.5549023897716 340.5768804581483 1.917396605593511
25.560129944725013 330.97514136794223 1.9025434317461878
25.565357499678427 331.5910585681474 1.9136981780776603
25.57058505463184 332.2302123557506 1.928433437036849
25.575812609585256 333.1840982257868 1.941707821354647
25.58104016453867 331.45749166114047 1.949480894493831
25.586267719492085 320.66447497322525 1.9260283708932455
25.5914952744455 318.03952190311446 1.927303906237264
25.596722829398914 318.8203710239445 1.9411597650275985
25.601950384352328 320.7887836543925 1.9560664942827277
25.607177939305743 325.07224308909525 1.9848443317819127
25.612405494259157 322.5583908954265 1.9940558669071287
25.61763304921257 318.1047852049306 1.9954356061096084
25.622860604165986 321.57382812049474 2.0156564519079785
25.6280881591194 329.36091188769603 2.0485933827902496
25.633315714072815 333.4400497922255 2.073276433294641
25.63854326902623 333.20871050830146 2.085367986902303
25.643770823979644 333.1606828271675 2.0967922945174333
25.648998378933058 333.43643810477687 2.1098930393536652
25.654225933886472 333.41914736899247 2.131339913460105
25.659453488839887 328.4961349705918 2.131060945333245
25.6646810437933 332.10560449575144 2.1621223249767474
25.669908598746716 329.6577540003736 2.1609874680407137
25.67513615370013 323.15196529327363 2.155374982373566
25.680363708653545 321.3750779044195 2.1609759320693143
25.68559126360696 325.40937235654576 2.1974414595775227
25.690818818560373 336.9981498426664 2.2574031637827576
25.696046373513788 345.72331406710083 2.3074008176905365
25.701273928467202 354.2757668814141 2.3565598493919193
25.706501483420617 358.16205126524864 2.38082943346041
25.71172903837403 355.183480635311 2.390177339277697
25.716956593327446 343.2867881182048 2.363531824757033
25.72218414828086 338.59473394581016 2.3818157667075823
25.727411703234274 334.80672442506045 2.390916176983636
25.73263925818769 340.6773766468519 2.440171795874944
25.737866813141103 336.42287414383486 2.429390249927194
25.743094368094518 334.3598401720809 2.4362312034966367
25.748321923047932 321.73370306816116 2.4074050414248545
25.753549478001347 322.69062024640795 2.4350127767132106
25.75877703295476 324.31727090260773 2.4630582731954465
25.764004587908175 331.3952984892581 2.517090054257037
25.76923214286159 325.6981732804166 2.517989039293925
25.774459697815004 319.49601277171683 2.5213817995367522
25.77968725276842 320.9460913172803 2.551727260306557
25.784914807721833 319.4728831566211 2.5645185890985953
25.790142362675248 329.25598873692655 2.6342146573030703
25.795369917628662 327.1054550234388 2.649113421389154
25.800597472582076 330.21663823906636 2.6960429408361875
25.80582502753549 323.2635525825151 2.687800270686624
25.811052582488905 327.63988510662216 2.734960559752532
25.81628013744232 326.84941681311017 2.770167223123319
25.821507692395734 331.0803882232024 2.8247831218443196
25.82673524734915 323.3243234560493 2.834924857627931
25.831962802302563 326.80640188122095 2.871116242212431
25.837190357255977 328.43394271604024 2.9180815166673297
25.84241791220939 326.71800681208475 2.9335229076555986
25.847645467162806 322.5871067134377 2.9694025343893036
25.85287302211622 325.16968082229107 3.0166778173508373
25.858100577069635 335.23102886656216 3.1234569780443358
25.86332813202305 338.2112575626616 3.1640372418373555
25.868555686976464 336.6324120072213 3.223590150996812
25.87378324192988 325.090333712479 3.194440414974158
25.879010796883293 325.9444429187403 3.2519881367046217
25.884238351836707 327.5581168118759 3.295475928583651
25.88946590679012 332.0759338975038 3.3716580809316876
25.894693461743536 338.54596269503276 3.4678901336031007
25.89992101669695 324.91948284615296 3.449622444485419
25.905148571650365 322.35984785213304 3.508010909441303
25.91037612660378 320.66857713377055 3.555055298773895
25.915603681557194 337.24142184117693 3.7460252164148717
25.920831236510608 353.17280031496364 3.9078656356549937
25.926058791464023 353.70155257862535 4.006636227376516
25.931286346417437 347.8149362589897 4.032568315825598
25.93651390137085 324.15708317942574 3.9831736940299916
25.941741456324266 311.4558080486455 3.991710654540807
25.94696901127768 296.9825925600581 4.00008048929447
25.952196566231095 303.20965905857025 4.158226225262855
25.95742412118451 321.7561397076108 4.433545815656972
25.962651676137924 330.61095065372325 4.603379006758112
25.967879231091338 328.2124540424794 4.663850305811374
25.973106786044752 334.4210387759434 4.768776501925088
25.978334340998167 333.47460565503275 4.8554739416539645
25.98356189595158 333.2428640444753 4.970219896199394
25.988789450904996 333.10860187794475 5.052343831575881
25.99401700585841 319.66910413202015 5.031309903590603
25.999244560811825 315.29818459835616 5.050490132604518
26.00447211576524 310.79092698146957 5.096170427800524
26.009699670718653 324.74642466869557 5.282775067241405
26.014927225672068 348.08673816015965 5.615103753876963
26.020154780625482 342.3421505404201 5.666892683712867
26.025382335578897 325.0584812595133 5.668092701981416
26.03060989053231 291.33398215652386 5.484478779588109
26.035837445485726 285.5434855364718 5.602694907091596
26.04106500043914 294.64069962637956 5.924221713138757
26.046292555392554 303.67656164543433 6.176457398978377
26.05152011034597 286.96188331382257 6.1967075153052456
26.056747665299383 277.1864250234502 6.137520653326069
26.061975220252798 283.6280846960491 6.473401757492178
26.067202775206212 313.34705767759147 6.9748095880995935
26.072430330159627 311.15649884732085 7.32541495107016
26.07765788511304 315.16334991706816 7.588879101279792
26.082885440066455 285.6510034666841 7.648964446372907
26.08811299501987 275.189356842251 7.8162045564033065
26.093340549973284 247.7361209793018 7.9015787125718076
26.0985681049267 282.1858102027637 8.931210606368092
26.103795659880113 303.3503017742352 9.96527614931641
26.109023214833528 317.19539689140714 11.105063600064005
26.114250769786942 265.80050460715773 11.137912033349663
26.119478324740356 251.26644862797377 12.501464723707496
26.12470587969377 233.39746181784145 13.765236767650991
26.129933434647185 223.24834780486134 18.6103707717213
26.1351609896006 186.88635554449357 24.086966536724155
