# Supplementary material for: Unraveling metal effects on CO2 uptake in pyrene-based metal-organic frameworks
Source: Nat Commun. 2025 Feb 11;16:1516. doi: 10.1038/s41467-025-56296-w (PMC11814143; doi:10.1038/s41467-025-56296-w)
Supplement: Supplementary file 3 — Source Data [file 41467_2025_56296_MOESM3_ESM.zip › SourceCode/SuppInf/FigureS5_Ga-TBAPy_InSitu_VariableT_PXRD/Data/GaTBAPy_0078p.dat]

0.002613777476707968 4.469030833076997 2.333254929973261
0.007841332430123905 9.720711715436522 3.137054467984084
0.01306888738353984 9.312721490139149 3.0053884339908636
0.018296442336955775 11.556868868688078 2.6847073044863743
0.02352399729037171 15.516854327847017 2.7441076927677646
0.028751552243787646 19.556560357043626 2.7958172330306956
0.03397910719720358 18.77157113764759 2.224755156888713
0.03920666215061952 21.338631194128116 2.369887184383129
0.04443421710403546 21.03981727320453 2.278924410428671
0.0496617720574514 19.960931021320814 2.14938867384245
0.054889327010867336 19.625690080092504 2.2502313752272842
0.060116881964283275 17.201470359796943 2.0853847740348574
0.06534443691769921 18.81874591937582 1.987133881608818
0.07057199187111515 17.90848674191329 1.8574244851700237
0.07579954682453109 18.512687714831333 1.8029233024530167
0.08102710177794703 20.42210657468683 1.8508307272654836
0.08625465673136297 20.33506502559389 1.8011551346249268
0.09148221168477891 19.516088617627513 1.6949388904197418
0.09670976663819485 19.267589090345993 1.5378563550775424
0.10193732159161079 17.258677520135375 1.4577041317447428
0.10716487654502672 17.27398620909969 1.4395201806861126
0.11239243149844266 18.97329089566281 1.4587925317275765
0.1176199864518586 20.15077557028657 1.4686260669164652
0.12284754140527454 22.235670306891258 1.4738569303696696
0.12807509635869047 22.02456565073826 1.4049101002968036
0.1333026513121064 20.29710801310055 1.3183606313571483
0.13853020626552232 16.99259475245523 1.145890673394869
0.14375776121893824 16.23009995119744 1.0900328060559286
0.14898531617235417 16.623491930205336 1.108695126764655
0.1542128711257701 16.78159597278231 1.1189723287095736
0.15944042607918602 19.03829183783159 1.156353367604891
0.16466798103260194 19.286379231718673 1.1470376774929416
0.16989553598601786 18.920682006820748 1.0725720182535168
0.1751230909394338 17.921595187462525 0.9976721484053446
0.18035064589284971 16.627337933119673 0.9438334137176438
0.18557820084626564 17.575776610426328 0.9808095467968937
0.19080575579968156 17.628820021250846 0.9885091319943787
0.1960333107530975 17.94755669029239 0.9839621891872443
0.20126086570651341 19.264200889794814 0.9981253042262087
0.20648842065992934 19.28827040192356 0.9748948107537917
0.21171597561334526 19.036792181337088 0.9745691586566985
0.2169435305667612 18.79415611366655 0.9819814731133284
0.22217108552017711 19.009473571221747 1.0000109641146608
0.22739864047359304 19.975584821157412 1.0528202260786894
0.23262619542700896 21.359942699307215 1.1160295585126383
0.2378537503804249 21.458484477789334 1.118844878824444
0.2430813053338408 20.78541043113406 1.066220465582915
0.24830886028725674 19.233139170407984 0.9681450376406279
0.25353641524067266 18.754976701043326 0.897090431325534
0.2587639701940886 18.706316916629923 0.8723049481492013
0.2639915251475045 18.394901736594186 0.8649467248048048
0.26921908010092044 17.793670080581137 0.8552283338759841
0.27444663505433636 17.478046808167758 0.8626828217598765
0.2796741900077523 17.270006428435497 0.856850871457972
0.2849017449611682 17.161756981984585 0.838417964592691
0.29012929991458414 17.028395333287722 0.8240945287496998
0.29535685486800006 16.55999426634146 0.8044101792894073
0.300584409821416 16.29434915316908 0.7632566019002217
0.3058119647748319 16.466299679270723 0.7548346786140465
0.31103951972824784 17.033914376427436 0.7604677439423964
0.31626707468166376 18.132399970014312 0.7899545541495243
0.3214946296350797 18.145949783639164 0.808366848322898
0.3267221845884956 18.463797861833772 0.8205420558227724
0.33194973954191154 18.764083258300886 0.8285049950186529
0.33717729449532746 18.082227727289535 0.8144919412015186
0.3424048494487434 18.38314467612575 0.8326884347090608
0.3476324044021593 19.12845974592505 0.8571563567694073
0.35285995935557524 18.809702706382314 0.8452004678891931
0.35808751430899116 18.77766377094448 0.8262150375231679
0.3633150692624071 17.942256236603185 0.7801848026434728
0.368542624215823 16.99713153115621 0.7668474173273543
0.37377017916923894 16.38590632482283 0.7555052586030007
0.37899773412265486 15.93175462581839 0.7622991753728133
0.3842252890760708 17.24560753160879 0.8067290972109072
0.3894528440294867 17.06858820842835 0.7890765123817691
0.39468039898290264 17.27491064588344 0.7823247410997571
0.39990795393631856 18.402979599866857 0.7859871814561319
0.4051355088897345 19.34165115651062 0.8043187375009515
0.4103630638431504 20.757802292116335 0.8306210856757479
0.41559061879656634 21.427966004546473 0.850410466076842
0.42081817374998226 21.008956543911836 0.8523356247711726
0.4260457287033982 20.273191139638797 0.8327662121481644
0.4312732836568141 20.27635089926151 0.8333741718130098
0.43650083861023004 19.86733794003019 0.8155257901707597
0.44172839356364596 20.377937749955535 0.8206905006865228
0.4469559485170619 21.192140781996322 0.8279509191511865
0.4521835034704778 20.319936076198832 0.8058530145699488
0.45741105842389373 18.576804282578287 0.7563515124716528
0.46263861337730966 17.84276896532558 0.7491804874483315
0.4678661683307256 17.699899537773916 0.7575907321759989
0.4730937232841415 18.43274036005082 0.7643919323381954
0.47832127823755743 18.68210086307606 0.7640132559831951
0.48354883319097336 18.676731389243617 0.7469319795693147
0.4887763881443893 18.18530119081422 0.74956941954524
0.4940039430978052 17.628160672012978 0.7494268936697097
0.49923149805122113 17.308690049176562 0.7292011120000996
0.5044590530046371 17.70238535152827 0.7423935992539491
0.5096866079580531 17.867597840747973 0.735417768747687
0.5149141629114691 18.846341551150573 0.7696785747978091
0.5201417178648851 19.366801714521493 0.7856942093449777
0.525369272818301 19.217052938869056 0.7656253958613638
0.530596827771717 19.841817545098188 0.7652544006876596
0.535824382725133 20.078315947475556 0.7446067980309934
0.541051937678549 20.161217102510044 0.7494146317113849
0.546279492631965 19.94115887794758 0.7603064514269031
0.5515070475853809 18.78213423229119 0.73168139095804
0.5567346025387969 18.654003009231353 0.7299306738406115
0.5619621574922129 18.632364972491775 0.7184898260091349
0.5671897124456289 18.915760591557845 0.7212937219890433
0.5724172673990449 19.315815728560143 0.7301742873997307
0.5776448223524608 19.34613662503697 0.7263740283946883
0.5828723773058768 19.87169740064742 0.7356632225165487
0.5880999322592928 18.955636473978146 0.7109252221547243
0.5933274872127088 18.529356572226927 0.7085508017788158
0.5985550421661248 18.337647046224028 0.7047081714057446
0.6037825971195407 19.101835134399792 0.7215400802366595
0.6090101520729567 20.160645171207598 0.7458366381836113
0.6142377070263727 20.445673806908765 0.7462514880108185
0.6194652619797887 20.4583389271779 0.7372719922163803
0.6246928169332047 20.606726076814336 0.744202566256487
0.6299203718866206 20.232442594910996 0.7129917721234029
0.6351479268400366 20.692352086281144 0.7279439792749991
0.6403754817934526 20.058965484725054 0.7243715365342686
0.6456030367468686 19.932009142629852 0.7152801508528494
0.6508305917002846 20.803109980080126 0.7304279684777507
0.6560581466537005 21.710281613747 0.7237416948106107
0.6612857016071165 22.36794021662795 0.7362182239576165
0.6665132565605325 22.043796754453975 0.7256747265795553
0.6717408115139485 21.36297814129492 0.7275195656011902
0.6769683664673645 20.84826467178987 0.7193244190613809
0.6821959214207804 20.657471209889593 0.7168942323926634
0.6874234763741964 21.459814720350906 0.743682503430942
0.6926510313276124 21.952545162418097 0.7413280202329497
0.6978785862810284 21.89163537034212 0.7307895624008822
0.7031061412344444 22.050086647183782 0.7392828839657798
0.7083336961878604 22.30104228920842 0.7358802235351207
0.7135612511412763 21.615715918132082 0.734067580076514
0.7187888060946923 22.319964914548347 0.7434207727501037
0.7240163610481083 23.226154942554206 0.7417899141014214
0.7292439160015243 23.410524456036878 0.7427154763518992
0.7344714709549403 24.904046306459538 0.7665714887465571
0.7396990259083562 25.466808355334972 0.7835634520977314
0.7449265808617722 25.02284550360088 0.7805488085643092
0.7501541358151882 25.2904034611005 0.7963814962425932
0.7553816907686042 25.573014062806823 0.8001607865003967
0.7606092457220202 27.26614730009097 0.8072065303663739
0.7658368006754361 28.28140025485833 0.7995291716334322
0.7710643556288521 30.072876395914733 0.7976010582037913
0.7762919105822681 29.747392542736794 0.7772038000802407
0.7815194655356841 29.482767302189835 0.7848056780828304
0.7867470204891001 30.039258185749482 0.8224989002288701
0.791974575442516 30.532139830275238 0.8551496598446209
0.797202130395932 32.01699194744477 0.8744839218148285
0.802429685349348 33.725596316811774 0.8761629419718537
0.807657240302764 33.33490064620144 0.8549740656588206
0.81288479525618 35.5517208345873 0.8867761497265966
0.8181123502095959 36.41538703748025 0.9140040814377031
0.8233399051630119 36.56305078747554 0.9228815134753007
0.8285674601164279 37.994796961366795 0.9555790289850802
0.8337950150698439 41.98812551537711 1.0085140059758224
0.8390225700232599 47.95816629426814 1.082255214156174
0.8442501249766758 55.193599415175896 1.1685974979695637
0.8494776799300918 59.82403097825449 1.2160824700306858
0.8547052348835078 61.52434711002301 1.2281318879861276
0.8599327898369238 63.782104771245095 1.2615008042328069
0.8651603447903398 65.24038291399123 1.2702021989371586
0.8703878997437557 65.24153859041984 1.2706616577459915
0.8756154546971717 69.9778301237538 1.3189675795363711
0.8808430096505877 72.76032120018257 1.3506458332879736
0.8860705646040037 75.27883795907182 1.3531065611773667
0.8912981195574197 78.91638807820328 1.3721373089657263
0.8965256745108356 81.79224432479867 1.3928969220184215
0.9017532294642516 87.15608838392832 1.4437475677697664
0.9069807844176676 91.08954888098297 1.4744029610392633
0.9122083393710836 92.90336064590538 1.5165289402659432
0.9174358943244996 93.64179577016728 1.5087735234162565
0.9226634492779155 91.21814469974012 1.480195052795174
0.9278910042313315 91.82375152383719 1.4887567062340363
0.9331185591847475 90.84325180982745 1.4763228852750072
0.9383461141381635 86.47437972538758 1.4170371618321778
0.9435736690915795 87.31844649029242 1.418305740767614
0.9488012240449955 91.86027139617158 1.4439765585819448
0.9540287789984114 100.43836914073167 1.5087815147581014
0.9592563339518274 108.08617693657872 1.5686086695621424
0.9644838889052434 109.18804729016264 1.5767923161732222
0.9697114438586594 109.29238366729642 1.5854757851896684
0.9749389988120754 106.75258641822352 1.5572260721554791
0.9801665537654913 105.70267568645845 1.5447495577637889
0.9853941087189073 112.47986783212667 1.593493198340429
0.9906216636723233 113.48667864748006 1.5847130769648297
0.9958492186257393 110.73486044970828 1.557986491641878
1.0010767735791553 113.5751322085743 1.5764272506441703
1.0063043285325712 115.40286886613038 1.5962434380576487
1.0115318834859872 115.77073712427361 1.5964778285062846
1.0167594384394032 119.8372706040964 1.598814795719168
1.0219869933928192 122.55269660233853 1.6132858724630448
1.0272145483462352 123.73127372998643 1.6104381481935988
1.0324421032996511 123.3586168079002 1.6132081014533517
1.0376696582530671 122.09683765438348 1.5919470957120678
1.042897213206483 125.24150372717568 1.6162461140965807
1.048124768159899 127.68660559675813 1.6418791282495202
1.053352323113315 131.8527782895926 1.6782958500942993
1.058579878066731 133.22676848833194 1.6837239199784215
1.063807433020147 131.69983495907124 1.6585531542755299
1.069034987973563 130.68488522905125 1.6268090555928154
1.074262542926979 130.66653454936008 1.6229077345885283
1.079490097880395 130.24259475197604 1.614214843056479
1.084717652833811 129.84375861962303 1.621289461291485
1.089945207787227 137.56593866245998 1.6885495813450833
1.095172762740643 140.98131035220942 1.7061218405410854
1.1004003176940589 141.8535625586083 1.7026960031903793
1.1056278726474749 142.99032533697863 1.6962882803467674
1.1108554276008908 144.32310662127873 1.7150381097171352
1.1160829825543068 139.5720616793485 1.6707214451192867
1.1213105375077228 137.19830718855462 1.642989128875913
1.1265380924611388 135.42223085851515 1.636775955694782
1.1317656474145548 135.19396534114787 1.6326737019414643
1.1369932023679707 142.74768173183492 1.6944009506745241
1.1422207573213867 142.50301091123492 1.6979579823502722
1.1474483122748027 140.7667456413667 1.689124387782977
1.1526758672282187 141.90746222831302 1.6660233722351105
1.1579034221816347 141.73196451824185 1.65411947861873
1.1631309771350506 142.37326212160104 1.664237238673607
1.1683585320884666 154.5351550533376 1.7395053913025005
1.1735860870418826 154.1895577573202 1.7617354153127662
1.1788136419952986 157.97724781237312 1.8058435007863447
1.1840411969487146 154.62488242033837 1.7468122528161545
1.1892687519021305 147.49074094532173 1.7004224652447937
1.1944963068555465 146.19266476516248 1.678842833396031
1.1997238618089625 148.76351343642352 1.662727949356225
1.2049514167623785 148.9004561635075 1.6657798902238286
1.2101789717157945 152.32701712310362 1.7037375192628261
1.2154065266692105 155.60641397572047 1.7244914114132601
1.2206340816226264 155.40220720436517 1.7347206336230527
1.2258616365760424 154.70565207309673 1.7278712958211686
1.2310891915294584 161.13040722179778 1.7474542988359865
1.2363167464828744 160.71342119168168 1.750893281465686
1.2415443014362904 156.91110794790433 1.7320868409971613
1.2467718563897063 150.73076608458695 1.6960492770938806
1.2519994113431223 155.26368136594928 1.7366201642662236
1.2572269662965383 158.54180667985077 1.7499222886662098
1.2624545212499543 157.87530722346705 1.7235771449157722
1.2676820762033703 157.60605155079722 1.7251375921053584
1.2729096311567862 149.74880362931071 1.6755674789947261
1.2781371861102022 146.82657900462954 1.6428779671205618
1.2833647410636182 144.4631907892067 1.6183873238869975
1.2885922960170342 143.19871486423355 1.6042468869730915
1.2938198509704502 150.73495388427636 1.6606735197783498
1.2990474059238661 156.22790458109887 1.7096602301600599
1.3042749608772821 165.7653526891679 1.784556095958782
1.309502515830698 174.49183920642136 1.8262998069971226
1.314730070784114 175.70895868830314 1.8224238128880907
1.31995762573753 176.64951809040767 1.8079784422525824
1.325185180690946 173.80419625268098 1.792418885114459
1.330412735644362 169.74239588902745 1.7620212592136986
1.335640290597778 168.08749359000424 1.7444614616404188
1.340867845551194 170.49559969549355 1.7591309716742864
1.34609540050461 168.4524368560023 1.7437721346621333
1.351322955458026 163.86911082327123 1.7297615656602243
1.356550510411442 154.9023743499063 1.6698065154372725
1.361778065364858 148.78878943047692 1.6332554001746977
1.3670056203182739 147.60879539544732 1.6383965826534355
1.3722331752716899 151.39118508507025 1.6617222505896843
1.3774607302251058 155.00125105875242 1.676192091456883
1.3826882851785218 162.1877899765065 1.7165297826728687
1.3879158401319378 167.24053798460307 1.714737851636829
1.3931433950853538 168.41824398095557 1.7361801656188323
1.3983709500387698 161.36636646964772 1.6856805099075118
1.4035985049921857 157.98324015939122 1.6712883146211266
1.4088260599456017 152.66320302528706 1.6652506113245231
1.4140536148990177 159.06899082618204 1.7179721714791085
1.4192811698524337 169.4547741952407 1.8104864686684587
1.4245087248058497 169.20899087065382 1.8127660264188232
1.4297362797592656 164.62128081431655 1.7649710659469164
1.4349638347126816 156.96875314463057 1.7011704621471873
1.4401913896660976 152.98074678832077 1.662649100976364
1.4454189446195136 155.76665713876477 1.6761499657788006
1.4506464995729296 152.99342734513777 1.651194482399891
1.4558740545263456 149.81994317842467 1.6193232382761962
1.4611016094797615 147.76883051978672 1.60094792346099
1.4663291644331775 148.25155749278778 1.60595645851226
1.4715567193865935 154.54067953347433 1.6609311846050916
1.4767842743400095 161.8938233610526 1.6989020585888481
1.4820118292934255 164.1500077244315 1.7133851233995478
1.4872393842468414 168.3920523839534 1.7536494749384761
1.4924669392002574 167.92538814439274 1.754451402133412
1.4976944941536734 163.46952292160154 1.7306777335572947
1.5029220491070894 159.0232223399849 1.6933135111343642
1.5081496040605054 157.7466255612802 1.6720655940391271
1.5133771590139213 157.03163357336626 1.6748786193461893
1.5186047139673373 164.71718260242932 1.7506920808239368
1.5238322689207533 168.6085271964973 1.759783225614866
1.5290598238741693 173.07015769103782 1.797007298588631
1.5342873788275853 173.53002732629247 1.7801568383752413
1.5395149337810012 167.50815649180456 1.7377493963835873
1.5447424887344172 166.83392352129087 1.719616442536521
1.5499700436878332 165.0602023580556 1.683824418045905
1.5551975986412492 166.35749991118726 1.6725984013872743
1.5604251535946652 167.60636066319466 1.685819701526819
1.5656527085480811 165.07532486963026 1.6789021552382706
1.5708802635014971 168.62951504005133 1.7121929688453639
1.576107818454913 171.78382565371666 1.7438398708432241
1.581335373408329 177.25380165624784 1.7741891806688914
1.586562928361745 182.79530136290035 1.7952538000253975
1.591790483315161 181.52128003511797 1.790536503578619
1.597018038268577 181.49439405918415 1.7714035965360015
1.602245593221993 185.82076082086064 1.790412308261944
1.607473148175409 197.3419759466009 1.8675549991872251
1.612700703128825 200.65111761815456 1.8805928391572506
1.617928258082241 197.845413888002 1.8679812388784724
1.623155813035657 195.94689237671176 1.8681689465958509
1.628383367989073 193.76554292410577 1.8543999968237368
1.6336109229424889 186.8093079571324 1.8002684402299418
1.6388384778959049 191.8083013157376 1.805952365452757
1.6440660328493208 195.00524944144627 1.8116067668288334
1.6492935878027368 200.70361494903938 1.834227314443047
1.6545211427561528 206.19503466333788 1.8464692031375045
1.6597486977095688 210.09674370224025 1.868556526614132
1.6649762526629848 220.09096024864255 1.9212488915782673
1.6702038076164007 220.481732231101 1.920427738691033
1.6754313625698167 227.19523412028383 1.9526431624077565
1.6806589175232327 234.15388597337858 1.9873834093366571
1.6858864724766487 243.23971513997517 2.0279699905959676
1.6911140274300647 243.10363381963074 2.0207104554627198
1.6963415823834807 238.29270802170754 1.9780825645889302
1.7015691373368966 231.71920565388504 1.9397022907576822
1.7067966922903126 228.0627203204182 1.901513432024362
1.7120242472437286 225.29179019734605 1.8923494541052777
1.7172518021971446 223.60997462538066 1.871618827241408
1.7224793571505606 227.95223328113948 1.8887184137067834
1.7277069121039765 233.06376714726468 1.929788566359266
1.7329344670573925 238.72148406700964 1.952801323734672
1.7381620220108085 243.62562213996372 1.9604241516609555
1.7433895769642245 247.29241185736277 1.9593353177118864
1.7486171319176405 250.83537896869666 1.9756076506895013
1.7538446868710564 266.590237194285 2.0398244547015207
1.7590722418244724 272.44825951304887 2.0637558893189194
1.7642997967778884 275.91488270875794 2.0740783840852446
1.7695273517313044 282.710226809507 2.1070265409406588
1.7747549066847204 277.1387526246885 2.0550515041539095
1.7799824616381363 266.1674095492437 1.9802342712585383
1.7852100165915523 264.8817190944715 1.9290290626833773
1.7904375715449683 264.5569182540035 1.9109315268830607
1.7956651264983843 271.1172159948964 1.958189488930467
1.8008926814518003 275.84780431499627 1.971312105179692
1.8061202364052162 279.0558529960024 1.989804012699962
1.8113477913586322 274.6442989209154 1.9499559013381296
1.8165753463120482 273.72281480989375 1.9295810917502445
1.8218029012654642 270.2309116971883 1.9056101189154322
1.8270304562188802 266.3978773121128 1.8912558913464572
1.8322580111722961 267.1067268552287 1.8781816226159775
1.8374855661257121 276.10024413570187 1.9165454320838855
1.842713121079128 275.78685850551346 1.8996088118262324
1.847940676032544 279.8735702164425 1.8993335636900137
1.85316823098596 283.6592692190039 1.9127059957174457
1.858395785939376 279.55110015133266 1.8983340369204311
1.863623340892792 278.3495476312918 1.9023672753331178
1.868850895846208 281.08972875523455 1.9087966222506132
1.874078450799624 278.1599778163307 1.8890820263637487
1.87930600575304 291.046539196551 1.9298609162571665
1.884533560706456 283.0748982510772 1.885663523778875
1.889761115659872 273.11075116713374 1.8402521588312337
1.894988670613288 268.528556651957 1.8104987027811503
1.9002162255667039 271.79630422995075 1.8045165924227509
1.9054437805201199 278.45407748822726 1.8106607009605566
1.9106713354735358 284.6456230197981 1.808763706663936
1.9158988904269518 284.22387450943734 1.8019321909528856
1.9211264453803678 279.2602445487969 1.7788232591778048
1.9263540003337838 278.3955629823312 1.7771031269884827
1.9315815552871998 279.8994852453452 1.791480619614157
1.9368091102406157 279.64143735581047 1.7978456234128255
1.9420366651940317 277.74237381427224 1.7835494562912533
1.9472642201474477 267.2035222980588 1.7370828842598807
1.9524917751008637 264.1712840467928 1.7024302918484122
1.9577193300542797 261.31374540687995 1.6765702149615727
1.9629468850076957 264.3475803774875 1.6789389348894943
1.9681744399611116 274.45290882753426 1.7073692513582093
1.9734019949145276 276.906712902852 1.7230626946192902
1.9786295498679436 271.15258730027875 1.6857673426971933
1.9838571048213596 268.26972133829935 1.6700710874895304
1.9890846597747756 261.51297885339426 1.6374165243807826
1.9943122147281915 254.91205485882793 1.6121433073184062
1.9995397696816075 256.71695026484326 1.6132234652518194
2.0047673246350235 249.06875824595022 1.5782384066190593
2.0099948795884393 251.4257352135683 1.5844857479818342
2.015222434541855 252.52631466144868 1.5830723251857517
2.0204499894952708 255.69248809388645 1.5961848673731218
2.0256775444486865 261.993042018247 1.6320720254023913
2.0309050994021023 260.0891292962218 1.6164404556377734
2.036132654355518 262.399157484203 1.6376274122383385
2.041360209308934 255.98523733169782 1.6187503830994985
2.0465877642623496 254.2665407474414 1.6040937097808612
2.0518153192157653 248.43255579771753 1.570638426530699
2.057042874169181 240.08148047649775 1.5191299662661615
2.062270429122597 240.74964942504988 1.510613391992836
2.0674979840760126 240.58761581502154 1.5254139937180373
2.0727255390294284 245.45826368283647 1.5695983870753225
2.077953093982844 255.6434036695168 1.614353038025322
2.08318064893626 253.1254360271337 1.6011913022837405
2.0884082038896756 251.00785594234858 1.589015362782989
2.0936357588430914 244.04407186392467 1.5413833840765825
2.098863313796507 247.40610557747263 1.5635786463328978
2.104090868749923 244.8568065315805 1.5517738574483215
2.1093184237033387 255.33485093522742 1.5969324081668759
2.1145459786567544 251.40097957618482 1.5921418022837786
2.11977353361017 244.62182186221816 1.5617147184079438
2.125001088563586 236.87129893478584 1.522507979620417
2.1302286435170017 233.67279871914357 1.500257034585277
2.1354561984704175 236.45062968739222 1.5045654046604848
2.140683753423833 234.78145798384423 1.5098707935139584
2.145911308377249 240.20679815535024 1.5362075921743805
2.1511388633306647 242.93227648064416 1.5492565495702966
2.1563664182840805 250.06480970504492 1.5791349707769913
2.1615939732374962 252.929731245734 1.5804098814148462
2.166821528190912 251.83903156503723 1.5754433801592738
2.1720490831443278 253.68771113043758 1.5780260200906346
2.1772766380977435 245.32042784639063 1.5471465002147213
2.1825041930511593 251.49574481925524 1.5870016828522604
2.187731748004575 248.1737101584332 1.5813519393643742
2.192959302957991 246.9251614195616 1.5886846204832956
2.1981868579114066 241.69713281569636 1.5589046204315873
2.2034144128648223 236.8518006156606 1.538615530238223
2.208641967818238 233.80416331902504 1.5203702969771968
2.213869522771654 235.02635314915702 1.52429912779073
2.2190970777250696 239.7334777350841 1.5449428177951938
2.2243246326784853 245.02084199812558 1.56674974451384
2.229552187631901 246.43884066287436 1.5750429710424068
2.234779742585317 252.5560280316165 1.5929480969100644
2.2400072975387326 249.96390123199032 1.5761446613755459
2.2452348524921484 246.89285240736814 1.5605114800045137
2.250462407445564 244.35725165358173 1.5496453354080677
2.25568996239898 234.06229652774263 1.505601808349419
2.2609175173523957 230.07730921936286 1.4760996369073471
2.2661450723058114 230.32858513933547 1.4822300390646044
2.271372627259227 233.17842460917907 1.5027601468276162
2.276600182212643 242.477575996834 1.5585385981850004
2.2818277371660587 250.0238436667036 1.5900186901266737
2.2870552921194744 253.02899415193005 1.6191212926691212
2.29228284707289 250.20983672533214 1.6018425378410925
2.297510402026306 249.03310406572683 1.5946496131818935
2.3027379569797217 242.17578007195817 1.5634625008927576
2.3079655119331375 241.3972007431518 1.53838291144523
2.3131930668865532 238.9838142988965 1.5266026112181659
2.318420621839969 235.94065547346398 1.514010915647626
2.3236481767933848 234.37021832518343 1.5037406127606254
2.3288757317468005 235.7784786245884 1.510922039339997
2.3341032867002163 236.69727442627934 1.5018022135300224
2.339330841653632 243.16402274991344 1.515402712968161
2.344558396607048 245.47269470308737 1.5293408170635747
2.3497859515604635 247.29836819776625 1.534912376644708
2.3550135065138793 249.72116642380013 1.5334246272468646
2.360241061467295 248.70824286514417 1.5202787832392914
2.365468616420711 242.95425865873656 1.4772349138782639
2.3706961713741266 241.09727407032327 1.452738785638697
2.3759237263275423 245.4570847584763 1.4836169102909142
2.381151281280958 243.4080084515482 1.4843684841186757
2.386378836234374 243.436695337968 1.5010023224761508
2.3916063911877896 242.3419340684545 1.5042071934536838
2.3968339461412054 235.2803340740135 1.4922896177733742
2.402061501094621 238.15844931962943 1.506967300272017
2.407289056048037 239.70295265736152 1.5177143640125386
2.4125166110014526 238.80169923118765 1.5111658909756711
2.4177441659548684 239.69236358478668 1.4997447539765831
2.422971720908284 236.6138786236981 1.459264218500784
2.4281992758617 245.32339586775424 1.4944960640120957
2.4334268308151157 243.84567015529464 1.4657600428454538
2.4386543857685314 246.05467447004293 1.4600301022629385
2.443881940721947 247.91264016227194 1.4473529629854545
2.449109495675363 256.93330693775556 1.4600710627921774
2.4543370506287787 271.17860175798484 1.4908700225371974
2.4595646055821945 278.11694106707085 1.4659405478354248
2.4647921605356102 295.69348560484775 1.458673993229169
2.470019715489026 318.89117662502565 1.44812895624059
2.4752472704424417 384.8871468893531 1.5380651081315297
2.4804748253958575 515.4186884209021 1.7371961750094942
2.4857023803492733 721.968413803527 2.015411859239687
2.490929935302689 1002.7499494632434 2.354696640781939
2.496157490256105 1355.2931912316972 2.7320067918492628
2.5013850452095205 1737.1292667960815 3.0956742492004397
2.5066126001629363 2071.236218495732 3.3799376541248933
2.511840155116352 2370.1963647728016 3.624554705103405
2.517067710069768 2624.0609404441807 3.8068135227367965
2.5222952650231836 2908.173055805239 4.010474307723197
2.5275228199765993 3314.449275264576 4.270711646227765
2.532750374930015 3808.0704739371813 4.556761444769581
2.537977929883431 4518.100131647572 4.960575238247274
2.5432054848368466 5360.56503187172 5.412611543175619
2.5484330397902624 6212.53667972616 5.843557303386852
2.553660594743678 6773.42690707827 6.089818765138981
2.558888149697094 6975.3462989274685 6.157725449867695
2.5641157046505096 6820.7237463454885 6.075574736659739
2.5693432596039254 6445.937800417094 5.914946481271245
2.574570814557341 5930.083921133658 5.672914571937655
2.579798369510757 5405.662564061159 5.40298799820693
2.5850259244641727 4984.516852691887 5.1719762629818655
2.5902534794175884 4652.484716106786 4.9845266082525646
2.595481034371004 4361.217956902162 4.827438322561116
2.60070858932442 4000.8419709786413 4.631761297451603
2.6059361442778357 3491.737171718935 4.328710633265731
2.6111636992312515 2907.1434591071593 3.950356820410189
2.6163912541846672 2289.5860440879173 3.49642691384983
2.621618809138083 1707.4594785053378 3.0171661400641376
2.6268463640914987 1231.8327797226666 2.555689541246956
2.6320739190449145 871.753458363834 2.1547181107537705
2.6373014739983303 632.4408970830741 1.850475251475055
2.642529028951746 483.0869461113263 1.6351487605399506
2.6477565839051618 382.94587852608885 1.4836440906016655
2.6529841388585775 328.1296807190585 1.3982893717552507
2.6582116938119933 303.84938345868244 1.3810271049344673
2.663439248765409 283.96139574107633 1.3631384382885583
2.668666803718825 277.40617467111616 1.3749111190755654
2.6738943586722406 276.09827901317334 1.4067736636597634
2.6791219136256563 263.9529385709617 1.3823935393961049
2.684349468579072 255.8030003523371 1.3810523129549712
2.689577023532488 251.02066801170662 1.3880485403777865
2.6948045784859036 244.82773466918985 1.3787398940480817
2.7000321334393194 244.1685968974538 1.3859492217156748
2.705259688392735 243.0638250425813 1.3941929694135624
2.710487243346151 245.2558554394667 1.4147363809889126
2.7157147982995666 247.3797656679489 1.4429473207236831
2.7209423532529824 249.00357561142746 1.46934355344746
2.726169908206398 246.87985583547461 1.4617164247577825
2.731397463159814 246.59549170429625 1.4579289745110973
2.7366250181132297 246.38462268441066 1.4632264116593898
2.7418525730666454 239.7325668092247 1.4546191950785061
2.747080128020061 238.61804077213006 1.4720880603166353
2.752307682973477 238.63001678955825 1.4721794771517889
2.7575352379268927 242.0940892935966 1.4763812635809936
2.7627627928803085 246.5309648126591 1.4924888325698817
2.767990347833724 244.58302319679424 1.4847593610702268
2.77321790278714 237.6249165500822 1.46230404251214
2.7784454577405557 235.7640902837126 1.4726446057091536
2.7836730126939715 237.53514001394223 1.4673130617797714
2.7889005676473873 238.84456082523639 1.4733731929913414
2.794128122600803 239.56124907028575 1.4655944991839367
2.7993556775542188 234.14709400638037 1.4281597188114665
2.8045832325076345 232.9054430780371 1.4257870230201406
2.8098107874610503 236.74601635622645 1.442401949683886
2.815038342414466 236.62257888080256 1.4463690951620551
2.820265897367882 239.65900517532228 1.4705992404222836
2.8254934523212976 233.17659358029456 1.424817003251849
2.8307210072747133 226.93970678788295 1.3893329480130632
2.835948562228129 228.6406662635643 1.3989158954237013
2.841176117181545 225.18939980925134 1.3948067740779801
2.8464036721349606 228.77647370672761 1.4298691044831975
2.8516312270883764 228.6560155050203 1.4426931131929133
2.856858782041792 225.35364400418413 1.4261623262747363
2.862086336995208 225.37701387843828 1.4311533131041787
2.8673138919486236 230.06424841370784 1.4548306062864411
2.8725414469020394 238.84498312102266 1.4809187445150644
2.877769001855455 255.83942893606678 1.557950378669999
2.882996556808871 253.69810903567188 1.5580486450691151
2.8882241117622867 246.24356976174786 1.5140472261163016
2.8934516667157024 235.8692448468053 1.4717901529189286
2.898679221669118 231.44671627867623 1.4466888650522474
2.903906776622534 229.71947770587224 1.4369892293384616
2.9091343315759497 235.69653892318644 1.4711114192139736
2.9143618865293655 236.62903499727582 1.4644575115803573
2.919589441482781 232.0175625056519 1.449912203547742
2.924816996436197 224.10187418210356 1.421596594220212
2.9300445513896127 224.52923008067336 1.4316594066046444
2.9352721063430285 234.55750213073907 1.4902532888137816
2.9404996612964442 240.89344273914045 1.5103217564226348
2.94572721624986 238.30643659429853 1.4882318374831356
2.9509547712032758 235.67102089471723 1.476064643521667
2.9561823261566915 229.71367847335748 1.4450677446203173
2.9614098811101073 231.16094947858844 1.427797790056623
2.966637436063523 233.4872029192033 1.4312880547012636
2.971864991016939 236.65619408726425 1.445444829541627
2.9770925459703546 235.7627271311602 1.439529996412918
2.9823201009237703 225.16337296963187 1.3982970080495696
2.987547655877186 224.0361204680762 1.390488143067089
2.992775210830602 225.1686214071016 1.3912453411566947
2.9980027657840176 222.5224548632372 1.3831487546136512
3.0032303207374333 224.40092660195097 1.3884671648045548
3.008457875690849 224.49358602789854 1.3898154334306891
3.013685430644265 228.68779209019374 1.394261014194579
3.0189129855976806 237.5239875565457 1.423439105710863
3.0241405405510964 228.47212558641806 1.3884165421012042
3.029368095504512 230.22950420184543 1.3892119034413306
3.034595650457928 231.9444500213683 1.3954502462657226
3.0398232054113437 232.4591933297662 1.401684725208635
3.0450507603647594 237.74458015100672 1.42098979141765
3.050278315318175 236.7177604622783 1.4244596086173724
3.055505870271591 237.3414400331175 1.417729115384577
3.0607334252250067 233.67866247869978 1.4014661866444869
3.0659609801784224 240.68260256577585 1.426884639765642
3.071188535131838 241.87216508733388 1.4247736032986322
3.076416090085254 240.0977074611181 1.410763875904829
3.0816436450386697 234.8032544355856 1.3701819522719745
3.0868711999920855 230.7798750732504 1.3420380079881864
3.0920987549455012 231.25080971350508 1.333298770416574
3.097326309898917 239.09843688706343 1.3583193956120174
3.1025538648523328 234.7465688055758 1.3377555514498487
3.1077814198057485 237.52150811588507 1.3393283945734749
3.1130089747591643 234.0858790830717 1.3163894794503848
3.11823652971258 237.30844174095546 1.3272930364430833
3.123464084665996 243.08358393458235 1.3425408850000022
3.1286916396194115 240.43735887827188 1.317311410873342
3.1339191945728273 245.3201644486134 1.3191413675288484
3.139146749526243 245.61480566568656 1.3054194354389344
3.144374304479659 249.9116014034114 1.3061262932745898
3.1496018594330746 256.84034805756255 1.3242516956128991
3.1548294143864903 261.2143897880382 1.3355552139419429
3.160056969339906 257.30171704826756 1.3150553045477962
3.165284524293322 256.02526195734225 1.294523098248316
3.1705120792467376 258.1282322473257 1.2784391846236907
3.1757396342001534 270.62845155776085 1.2864983839228634
3.180967189153569 284.2748399836587 1.304137609304959
3.186194744106985 292.44166323163245 1.3070255286977708
3.1914222990604006 305.2991751863493 1.3231618824693177
3.1966498540138164 311.907075890957 1.3220650553487323
3.201877408967232 323.8757066533524 1.3388103878010302
3.207104963920648 339.11510407783334 1.351825112388552
3.2123325188740637 346.6415137640135 1.3472775247987612
3.2175600738274794 362.8923563487757 1.3663569995658291
3.222787628780895 380.74383739704666 1.3927205782219219
3.228015183734311 403.4434272691987 1.4309498102940403
3.2332427386877267 428.5632353747844 1.4658136125071461
3.2384702936411425 462.08118926058086 1.5112910821359495
3.2436978485945582 493.04572698870294 1.5511045902333769
3.248925403547974 526.1788414044458 1.6057126833474498
3.2541529585013897 562.2637288909451 1.6562720365684478
3.2593805134548055 597.4464394099205 1.7036319988179909
3.2646080684082213 640.3055925304527 1.757455177781966
3.269835623361637 686.102625393059 1.8174023565471142
3.275063178315053 732.4814899854154 1.8763166279678565
3.2802907332684685 786.5935546150785 1.9410805204408703
3.2855182882218843 849.3297935997464 2.0152596817623554
3.2907458431753 912.2794441625338 2.092647826865623
3.295973398128716 973.7838227043189 2.162151311299454
3.3012009530821316 1024.5006397034645 2.2146481660375015
3.3064285080355473 1059.1974930000488 2.248952442495986
3.311656062988963 1093.4571383329856 2.2823586933248063
3.316883617942379 1098.4693827730352 2.2801661049722504
3.3221111728957946 1087.6449019190827 2.263859365151149
3.3273387278492104 1056.214261910263 2.2263924216044586
3.332566282802626 1000.5962491155003 2.1603234142125616
3.337793837756042 942.2881233431505 2.09686633575944
3.3430213927094576 861.0845521037409 2.001021005960821
3.3482489476628734 787.5429926984617 1.9158563727414828
3.353476502616289 714.4310606618388 1.8214516516610295
3.358704057569705 649.493334731239 1.7367096590844056
3.3639316125231207 583.8761961884026 1.6417652126579434
3.3691591674765364 534.8223242883863 1.5773090265096572
3.374386722429952 492.90977295331487 1.5221935634354746
3.379614277383368 450.53941089336735 1.4646309967360924
3.3848418323367837 410.696570461366 1.405260598074392
3.3900693872901995 376.84826961373625 1.3548296689230295
3.3952969422436152 352.48180474027805 1.3208311963077646
3.400524497197031 334.44707226131874 1.2961570771880748
3.4057520521504467 316.6139757096548 1.2686382088441164
3.4109796071038625 298.31054678559246 1.2436577821145214
3.4162071620572783 289.3158475799077 1.23061217623375
3.421434717010694 281.6541193438816 1.2303115621626683
3.4266622719641098 275.95296948262336 1.2341020807613996
3.4318898269175255 272.56849976284536 1.2429956336725592
3.4371173818709413 262.4912074056252 1.2348725456536083
3.442344936824357 255.0848498427756 1.2187310660203934
3.447572491777773 249.64046993604686 1.2113897341665296
3.4528000467311886 240.8739414622731 1.1875305492478285
3.4580276016846043 241.1774434651729 1.1976109502032162
3.46325515663802 243.40198502227167 1.201082721400559
3.468482711591436 240.70787620590878 1.1897181710653986
3.4737102665448516 239.56193773513445 1.1967866706244863
3.4789378214982674 240.6996501779165 1.2043464952961511
3.484165376451683 242.59712747367553 1.2102662069267651
3.489392931405099 247.53228165023955 1.2335914123183074
3.4946204863585146 247.8164846855786 1.2271264721305972
3.4998480413119304 251.14484908081175 1.2312466168687408
3.505075596265346 249.88286394821606 1.2197243235975423
3.510303151218762 257.28869855550977 1.2352062186259471
3.5155307061721777 260.0287456709979 1.2290170517711225
3.5207582611255934 264.89246044557757 1.2356480675414383
3.525985816079009 272.19984341228593 1.2308955995119903
3.531213371032425 276.1319492696324 1.2185811415488623
3.5364409259858407 291.42527982466123 1.2332404092254021
3.5416684809392565 308.96656257436723 1.2492563915781043
3.546896035892672 332.6213954734989 1.2750945889589378
3.552123590846088 383.69792978697177 1.3528860358462957
3.5573511457995037 473.8508255782986 1.491608770860085
3.5625787007529195 631.5196272970592 1.709666664650721
3.5678062557063353 901.8188915822864 2.035889443662297
3.573033810659751 1397.9918363298334 2.5313149391153162
3.5782613656131668 2280.4861698394598 3.2329064956121165
3.5834889205665825 3844.8055074095623 4.199068250861016
3.5887164755199983 6491.1581351716795 5.455696059155883
3.593944030473414 10243.619402940472 6.8072781460654
3.59917158542683 14242.358328149749 7.982163812666325
3.6043991403802456 17882.633138002413 8.914008411871087
3.6096266953336613 19787.930972504917 9.34864811735869
3.614854250287077 19603.45464032355 9.299957311768074
3.620081805240493 17463.259651583077 8.772821247762193
3.6253093601939086 14023.985506471476 7.863802030618426
3.6305369151473244 10483.89518474487 6.796562634933726
3.63576447010074 7192.234165010076 5.6203615131752445
3.640992025054156 4768.717948013505 4.561240399492351
3.6462195800075716 3010.713738784375 3.608302860421187
3.6514471349609874 1912.4811833720403 2.8673182176273464
3.656674689914403 1251.2228481461652 2.3239213580286715
3.661902244867819 881.378544902178 1.954972786832477
3.6671297998212347 668.9146610886244 1.7055187585386073
3.6723573547746504 548.6787506910964 1.5475274156719767
3.677584909728066 473.8774254143229 1.4394130534399765
3.682812464681482 422.06190739784546 1.360958990818446
3.6880400196348977 388.2962169310941 1.3170232168673022
3.6932675745883135 365.7798685769301 1.286913242690744
3.698495129541729 348.3580493232587 1.2629898568246334
3.703722684495145 339.2608696510233 1.2497149098030533
3.7089502394485607 325.88110735525925 1.2258045442374768
3.7141777944019765 316.6458787251943 1.2098716991803216
3.7194053493553922 305.33978184945346 1.187870720269439
3.724632904308808 297.86798915187495 1.1779572946699257
3.7298604592622238 291.8816476734272 1.1694025694421248
3.7350880142156395 286.7309690829854 1.1578840532520596
3.7403155691690553 282.41244740743105 1.153329966697656
3.745543124122471 282.24987238798764 1.1601435642816156
3.750770679075887 276.9566119241831 1.1481075732942734
3.7559982340293026 272.9704945847218 1.1418587738030495
3.7612257889827183 273.4785674258711 1.1467432291192101
3.766453343936134 278.0699403164753 1.1584957672554428
3.77168089888955 287.3543211534116 1.1797655838264147
3.7769084538429656 284.00317115630094 1.1723348762250747
3.7821360087963813 279.70356918081177 1.1653578337885253
3.787363563749797 274.10570371891475 1.1500368189998003
3.792591118703213 275.69117520773557 1.1462166561696214
3.7978186736566286 281.47566845260627 1.1428465992480965
3.8030462286100444 291.8306833903148 1.1515100835371825
3.80827378356346 302.7736938839357 1.16396772895683
3.813501338516876 309.280786594636 1.1734851674022158
3.8187288934702917 317.3365566399038 1.1855586881658375
3.8239564484237074 315.37410513657034 1.1783229084701534
3.829184003377123 319.50510194095665 1.1810507501406022
3.834411558330539 321.67175754927473 1.1854167825648074
3.8396391132839547 317.40336632613395 1.1780040522757143
3.8448666682373704 314.7458325882601 1.1724082895404733
3.850094223190786 308.85438900898555 1.1660009142782548
3.855321778144202 301.0066661730157 1.1557008676016167
3.8605493330976177 293.63845532400205 1.140721715604292
3.8657768880510335 288.51019073760705 1.1339308708065141
3.8710044430044492 284.5608567089796 1.1298925961832347
3.876231997957865 287.8831451455293 1.1413951251739516
3.8814595529112808 282.644180433582 1.1333956780992833
3.8866871078646965 283.4986545449104 1.1390699889585085
3.8919146628181123 286.2383206084567 1.1419244093549366
3.897142217771528 282.4187555076491 1.128572434337839
3.902369772724944 280.4542485212952 1.1221291874717398
3.9075973276783595 278.0624212137196 1.1132593009466683
3.9128248826317753 279.4726557342375 1.1167007969173877
3.918052437585191 281.81408290199437 1.1201598823921262
3.923279992538607 286.27586767291245 1.121790333571391
3.9285075474920226 294.9808973768918 1.128194044988222
3.9337351024454383 301.23086868367096 1.1366882759809707
3.938962657398854 309.9735721287706 1.1508633751604276
3.94419021235227 308.93248416845506 1.144599414372195
3.9494177673056856 314.8253487579062 1.1525112406377767
3.9546453222591014 319.1389768242284 1.1528847667194693
3.959872877212517 324.9308458532919 1.1562635108357242
3.965100432165933 332.8331280084699 1.1693885658690069
3.9703279871193486 341.4767811895896 1.178228769319399
3.9755555420727644 355.7075447118684 1.1952001635817522
3.98078309702618 365.36370625843205 1.2020563144993988
3.986010651979596 379.26607912518745 1.2178246134542885
3.9912382069330117 392.3673418187945 1.2363221862850196
3.9964657618864274 409.67100045618577 1.2663789336407065
4.001693316839844 429.1570029537754 1.2953222579044963
4.00692087179326 452.40453451794065 1.3242991888118336
4.012148426746676 475.1960893293545 1.358699200954922
4.017375981700092 492.29614355779097 1.396320477924388
4.0226035366535084 523.8098199714021 1.4493465126967529
4.027831091606925 565.9739315111566 1.51317427179666
4.033058646560341 618.7549856047477 1.5851015364193033
4.038286201513757 678.6287615518555 1.6590646989242466
4.043513756467173 744.7095287068205 1.7429642959215932
4.0487413114205895 816.6307095121506 1.8276779187309518
4.053968866374006 891.0877057899033 1.9093650195923209
4.059196421327422 966.903480106235 1.9948598115155824
4.064423976280838 1041.624745962141 2.0707724927414604
4.069651531234254 1130.2523928939445 2.154088866802278
4.0748790861876705 1228.5024544996795 2.2450829795490455
4.080106641141087 1344.6689496502322 2.3506915753775064
4.085334196094503 1476.6842486348196 2.4613950959929993
4.090561751047919 1623.3572884849032 2.5810373035806453
4.095789306001335 1802.2212749930227 2.7196467894555196
4.1010168609547515 2014.0478771877245 2.8762995745706266
4.106244415908168 2240.9396556662464 3.0434869176814408
4.111471970861584 2487.862185188022 3.203977129692641
4.116699525815 2761.9027366860046 3.38147406435609
4.121927080768416 3029.55249753589 3.4992642894262422
4.1271546357218325 3314.3408620525743 3.622011420289379
4.132382190675249 3609.7686638141913 3.7611161972522877
4.137609745628665 3928.4457532371266 3.902843848603102
4.142837300582081 4263.425588758347 4.054346665080965
4.148064855535497 4570.094124078591 4.191109018413973
4.1532924104889135 4865.386240804842 4.312715514377608
4.15851996544233 5166.336138216715 4.435169444545122
4.163747520395746 5438.9036209762035 4.546857318171877
4.168975075349162 5690.465194466816 4.6465055439285115
4.174202630302578 5905.810667496942 4.729717213555833
4.1794301852559945 6055.179774244676 4.788226367378593
4.184657740209411 6155.077205436684 4.818202356357478
4.189885295162827 6183.513643834054 4.82441864569785
4.195112850116243 6131.207745765172 4.796157907319385
4.200340405069659 6015.674412257442 4.742359847119221
4.2055679600230755 5803.606707671782 4.649902697358805
4.210795514976492 5546.8179290294 4.552390769453728
4.216023069929908 5221.550293670817 4.415720811005082
4.221250624883324 4809.603859612062 4.229088847791189
4.22647817983674 4393.243035916613 4.033693760264431
4.2317057347901565 3985.4144286923824 3.839110595850541
4.236933289743573 3582.654444509894 3.636033206554521
4.242160844696989 3207.594657992583 3.4353047345416368
4.247388399650405 2860.861978739619 3.2422331626584975
4.252615954603821 2534.7310379564806 3.049794745964488
4.257843509557238 2275.097412818692 2.891530593430764
4.263071064510654 2015.5385426934884 2.7151284524855694
4.26829861946407 1791.4809662107657 2.5562873270714714
4.273526174417486 1610.169327344982 2.425470591460688
4.278753729370902 1448.5238937971278 2.3020238601464205
4.283981284324319 1293.5662946976045 2.172312709846068
4.289208839277735 1159.0765686467605 2.0506218849603437
4.294436394231151 1039.5704978932922 1.9419135285019573
4.299663949184567 937.5591751552481 1.8430558262648724
4.304891504137983 855.1091909578859 1.758737359929314
4.3101190590914 779.900456720168 1.6760572458023881
4.315346614044816 720.2616757529701 1.6157306425175286
4.320574168998232 663.2504222109908 1.5490355627588108
4.325801723951648 612.0173335715201 1.4873185777973787
4.331029278905064 565.0974611524847 1.4271408267773262
4.336256833858481 525.8933928097013 1.3760535580342006
4.341484388811897 492.4277231139584 1.332524918008891
4.346711943765313 463.9988777754036 1.2927485719727387
4.351939498718729 439.51135222013954 1.2580246543419917
4.357167053672145 420.72551886401544 1.2327036820568449
4.362394608625562 402.06060438693504 1.2119870181728374
4.367622163578978 389.5172411480608 1.195130583467279
4.372849718532394 367.09087366752635 1.1625917418149967
4.37807727348581 349.3120978035081 1.134596128061528
4.383304828439226 336.4231452658233 1.1157340455084341
4.388532383392643 327.1588408438622 1.104242581845318
4.393759938346059 320.4504439397952 1.0999792181442736
4.398987493299475 305.4235982802331 1.0726685230196487
4.404215048252891 294.7359306396335 1.0583783367280244
4.409442603206307 281.5326677248648 1.0395584416538541
4.414670158159724 271.6362608599188 1.0267378344533902
4.41989771311314 263.49323916580715 1.0231257701968544
4.425125268066556 254.2848382941417 1.0127336966814418
4.430352823019972 250.98490378998991 1.017168328981084
4.435580377973388 244.22277637781093 1.006320676981242
4.440807932926805 237.3935058755903 0.9904236236817879
4.446035487880221 232.35537460908506 0.9833769151718432
4.451263042833637 224.30465463280768 0.9715697253620171
4.456490597787053 220.2138801744395 0.9633637881256879
4.4617181527404695 216.25804115291655 0.9609515376223087
4.466945707693886 214.88607471050375 0.9600158309785438
4.472173262647302 214.44409421513714 0.9596781807181127
4.477400817600718 216.00520979852615 0.9698751081981059
4.482628372554134 217.05164353427986 0.975784164567775
4.4878559275075505 218.2374725341547 0.9879139455632875
4.493083482460967 218.1706112160295 0.9982595736592654
4.498311037414383 211.31091930742986 0.9880556334396718
4.503538592367799 204.6536622219081 0.9749754587313461
4.508766147321215 196.7285866923467 0.9592114387959593
4.5139937022746315 190.18698217819852 0.9414960639593379
4.519221257228048 188.3727709841665 0.9377841140888337
4.524448812181464 187.77997171880864 0.9344355192929175
4.52967636713488 191.43235881627848 0.9525998057733412
4.534903922088296 193.40884798424844 0.9553262295877286
4.5401314770417125 194.9122507596928 0.9618924952770458
4.545359031995129 196.27524259716137 0.9720849591099539
4.550586586948545 199.61283496487437 0.9841793637175782
4.555814141901961 197.24300807379467 0.9781667727818979
4.561041696855377 198.20221428539904 0.9808923526990315
4.5662692518087935 195.97117340004144 0.9675886249610625
4.57149680676221 195.69333176282112 0.9634916020431836
4.576724361715626 193.27725195803487 0.9571140254195981
4.581951916669042 192.5472941923251 0.9561906728344722
4.587179471622458 186.90327501961835 0.9458205642959724
4.5924070265758745 185.39757069445596 0.9468871341645411
4.597634581529291 183.8625002003021 0.9464764425364397
4.602862136482707 183.0491830850862 0.9486650486934814
4.608089691436123 184.96393889666274 0.9573375293079411
4.613317246389539 187.33818358291236 0.9682107807319787
4.6185448013429555 188.47719059631595 0.982211477881541
4.623772356296372 188.58942339546286 0.9833462681046081
4.628999911249788 187.19178804440367 0.9787287326171646
4.634227466203204 183.19283932489924 0.9685642239876401
4.63945502115662 182.2749508913128 0.9673705467616797
4.6446825761100365 179.50807682725144 0.9577240683789142
4.649910131063453 177.67783267668787 0.9508813343947292
4.655137686016869 181.12575444953976 0.9675166072228658
4.660365240970285 182.2353378064301 0.9785743913913403
4.665592795923701 180.3350681944983 0.9757632841438444
4.6708203508771176 179.0065560382734 0.9750358820919038
4.676047905830534 182.73124946817524 0.9810276836415568
4.68127546078395 181.53973661419965 0.9739056193277676
4.686503015737366 182.59441265983588 0.9847109473230021
4.691730570690782 179.32176299243642 0.9796391256879168
4.696958125644199 179.07502874494804 0.9824186620305887
4.702185680597615 179.09172485545855 0.9760227109473525
4.707413235551031 180.75589306668815 0.9736118386182867
4.712640790504447 180.408965525069 0.9793137724574563
4.717868345457863 179.40958333293705 0.9717928799279539
4.72309590041128 175.89688715677786 0.9533120926686576
4.728323455364696 173.061343141385 0.9462036182476141
4.733551010318112 175.22033652026073 0.9445838192947804
4.738778565271528 177.33393479054578 0.9555303021266697
4.744006120224944 178.6815411369397 0.958776103246907
4.749233675178361 179.6405605815683 0.9647742464983742
4.754461230131777 177.90268710766983 0.9625269074137767
4.759688785085193 171.68830845535336 0.943945791226622
4.764916340038609 166.75046606684498 0.9304722262268528
4.770143894992025 164.91309928149565 0.921477738339236
4.775371449945442 171.5887822723312 0.9415269010137827
4.780599004898858 176.26020527217747 0.9534583171972335
4.785826559852274 177.96903024281013 0.969788846757246
4.79105411480569 173.36104102845087 0.9529742785972268
4.796281669759106 168.2789406246622 0.9344111804926173
4.801509224712523 170.15751075587417 0.9367086575295068
4.806736779665939 171.72022620466618 0.940726171418913
4.811964334619355 175.61051376539797 0.9582154533548884
4.817191889572771 171.83228025464416 0.9499081116026891
4.822419444526187 170.64176200396574 0.9454635060842433
4.827646999479604 170.52367674225337 0.9393535186282811
4.83287455443302 170.8499019215139 0.9489430228798555
4.838102109386436 172.8365464712355 0.9540072920013509
4.843329664339852 175.27729362946326 0.9592839207301322
4.848557219293268 175.79067196175032 0.9561468381478998
4.853784774246685 177.32847816884302 0.9588003865341795
4.859012329200101 175.10339143318689 0.9419216921429834
4.864239884153517 172.32460575492925 0.934374923419431
4.869467439106933 171.30823167688092 0.9247294031416643
4.8746949940603495 172.50175447635695 0.9317671927916589
4.879922549013766 176.3535161941226 0.9537971161610247
4.885150103967182 178.01643535438689 0.9538736570979609
4.890377658920598 180.94218075805247 0.9583211211598337
4.895605213874014 175.87578274210372 0.9449728209238064
4.9008327688274305 175.9098576683386 0.9397859994777736
4.906060323780847 172.5501785794985 0.9265269869597512
4.911287878734263 172.9089126637865 0.9278809290873202
4.916515433687679 172.7447642073905 0.9337230938796448
4.921742988641095 169.29559205367818 0.921796274248034
4.9269705435945115 173.0918333939865 0.9337232089796107
4.932198098547928 175.69151772280497 0.9465834089677032
4.937425653501344 175.16958367412698 0.9370254685411362
4.94265320845476 173.82246095714757 0.9426018140958734
4.947880763408176 175.2543416819684 0.9478706744535857
4.9531083183615925 175.81709855448665 0.9469364833285081
4.958335873315009 175.1437579724408 0.9431857936524828
4.963563428268425 172.64527749338976 0.927282202694696
4.968790983221841 170.34195959257994 0.911279462571017
4.974018538175257 167.29210716812233 0.8954234660381561
4.9792460931286735 168.82809094300487 0.9044235682064254
4.98447364808209 172.79610437716627 0.9179998644456302
4.989701203035506 174.24920798558057 0.9074852837377931
4.994928757988922 177.24632742186688 0.8967655090288491
5.000156312942338 181.88815890189994 0.8907408537435453
5.0053838678957545 184.35754525688242 0.8813627401493547
5.010611422849171 197.03341106936514 0.9065792368774247
5.015838977802587 205.7163015371152 0.9195886908165823
5.021066532756003 208.2746867419643 0.9141080632147158
5.026294087709419 210.57585737811917 0.9060592289968404
5.0315216426628355 207.4104278335835 0.8903762564015697
5.036749197616252 209.29444116348276 0.8943450239313564
5.041976752569668 213.5025539842854 0.9037854774818231
5.047204307523084 218.1492163048938 0.9195166877379809
5.0524318624765 224.97712982923196 0.9329917423363437
5.0576594174299165 233.45525731334897 0.9399288105061214
5.062886972383333 239.35918864856782 0.9383730049598064
5.068114527336749 244.89143730904556 0.9312286859226797
5.073342082290165 257.12367620066874 0.9435504457978594
5.078569637243581 270.7448610031455 0.9595284378091863
5.0837971921969975 284.5742908073796 0.9701856310964073
5.089024747150414 300.0620661836758 0.9869376468705974
5.09425230210383 315.4361287739207 0.9989952356010914
5.099479857057246 343.3281487768971 1.0344439295426346
5.104707412010662 371.5626259409958 1.0682590757508075
5.109934966964079 402.1199213889495 1.1072151550823826
5.115162521917495 421.06427129947497 1.1274650423974935
5.120390076870911 432.31667704643496 1.1397415308975511
5.125617631824327 431.00481031165464 1.1354844953064103
5.130845186777743 417.95508625263847 1.1192037843957772
5.13607274173116 401.2668041595662 1.1016936054857125
5.141300296684576 372.9133734264615 1.06952653113175
5.146527851637992 342.88436097273046 1.0341527310639604
5.151755406591408 311.71542357518507 0.9999164736484534
5.156982961544824 286.2914798120175 0.9752933034979482
5.162210516498241 269.3444782912475 0.9648492940797122
5.167438071451657 249.19215959317918 0.9443256930405736
5.172665626405073 233.738717302799 0.9306489938831184
5.177893181358489 219.68089190063188 0.9113125890705043
5.183120736311905 211.3954464655738 0.9055547691068955
5.188348291265322 206.41630316152668 0.9094890003638607
5.193575846218738 203.2864389487453 0.9161098709041224
5.198803401172154 196.52437448691455 0.9073077463300006
5.20403095612557 189.04695898761975 0.896452933990133
5.209258511078986 184.8970038702125 0.8854514767532594
5.214486066032403 177.806879572474 0.8665035619144642
5.219713620985819 178.28934042880417 0.8740521529423526
5.224941175939235 177.1738985016668 0.8688239916638009
5.230168730892651 177.41525027583725 0.8687250369925477
5.235396285846067 180.04997978995195 0.8780159721437555
5.240623840799484 177.12546268902992 0.8732532603479098
5.2458513957529 171.88682226613153 0.8651694370931077
5.251078950706316 170.03429740342932 0.8631287422276382
5.256306505659732 169.41291624788298 0.8670068706885669
5.261534060613148 171.95281459082025 0.8782926348896378
5.266761615566565 176.058489269878 0.8877340824089319
5.271989170519981 175.158263962166 0.8914504968571771
5.277216725473397 177.33468709616452 0.8987570338556358
5.282444280426813 177.75794247617705 0.9136689434360896
5.2876718353802294 175.08431372704388 0.9083877096357714
5.292899390333646 173.7608088224154 0.9031327568502137
5.298126945287062 169.57726426764867 0.885664184294489
5.303354500240478 168.34527782084066 0.8779037224289777
5.308582055193894 167.2093194683373 0.8691475652969531
5.3138096101473105 167.33553027810683 0.8612094879954172
5.319037165100727 170.8183370132117 0.8693744433322516
5.324264720054143 172.36063663531283 0.8740458397681552
5.329492275007559 173.1447760964235 0.8844014531427138
5.334719829960975 173.35265811542448 0.8990281702578075
5.3399473849143915 170.71603217901017 0.901665118879369
5.345174939867808 170.2783901390537 0.8976986927634336
5.350402494821224 169.85483044102887 0.8832576100614621
5.35563004977464 169.1367419635288 0.8688145238684793
5.360857604728056 166.2791433224648 0.8527466804118247
5.3660851596814725 167.39381928312804 0.8549517992392137
5.371312714634889 168.53230993786647 0.8568552715096318
5.376540269588305 170.1619861645424 0.8570300525353384
5.381767824541721 169.11074585888434 0.8517069335936758
5.386995379495137 169.9905866062429 0.8569907692342379
5.3922229344485535 170.41912406253158 0.8596433498555519
5.39745048940197 168.35328689039198 0.8565064330089982
5.402678044355386 170.8677666124827 0.8526395971302952
5.407905599308802 173.99097630372665 0.8568541318079009
5.413133154262218 176.98529687823813 0.8575036250548036
5.4183607092156345 179.77262095590646 0.8512572449211011
5.423588264169051 182.36349764518718 0.8460124830509839
5.428815819122467 185.55722097619088 0.8397706283321337
5.434043374075883 192.1759412206263 0.8440942081465168
5.439270929029299 196.16868571687007 0.8457768668462445
5.4444984839827155 196.54702342650847 0.8413771214827935
5.449726038936132 199.36973710561122 0.8448788157269377
5.454953593889548 202.9736263997428 0.8542555819811658
5.460181148842964 200.02670084482637 0.850725547271807
5.46540870379638 195.87773682488887 0.8497316182122885
5.4706362587497965 192.46816961292552 0.8503722736907041
5.475863813703213 191.37765934760577 0.8613490302825376
5.481091368656629 193.58517870276185 0.8735225060410484
5.486318923610045 190.15673583416296 0.8606230591533541
5.491546478563461 185.7337090923625 0.8510686275413808
5.4967740335168775 181.11399741925007 0.8343945718060206
5.502001588470294 175.59241240067445 0.8328892147697606
5.50722914342371 171.68644514069214 0.8290272450199365
5.512456698377126 167.71799270965138 0.8166222716445651
5.517684253330542 168.25487501449544 0.8204973162800392
5.522911808283959 170.55202901320376 0.8301099662248115
5.528139363237375 174.60210623772696 0.8378847074028853
5.533366918190791 176.75009045735314 0.8464500709913306
5.538594473144207 176.172770879996 0.8436244589780851
5.543822028097623 175.29423392322522 0.8424006251414472
5.54904958305104 175.03882864587865 0.8389957456825478
5.554277138004456 176.55304647313477 0.8375313031995636
5.559504692957872 175.82782485051632 0.8363993659698898
5.564732247911288 176.14783369575622 0.8359077950041106
5.569959802864704 176.31935071530697 0.8380648149649688
5.575187357818121 176.71198160756558 0.8358699537663519
5.580414912771537 178.97041558145847 0.8278869724168042
5.585642467724953 181.2676871094391 0.8258320013094125
5.590870022678369 182.07526460296629 0.8267497095346793
5.596097577631785 182.40241518322688 0.8247491699486923
5.601325132585202 183.67300395656696 0.8235239974815743
5.606552687538618 191.3005426804539 0.8290877723305284
5.611780242492034 197.4994794340996 0.8286246254871653
5.61700779744545 206.2855641729314 0.8382189615440918
5.622235352398866 222.12310043600687 0.855708041054296
5.627462907352283 248.83076197361058 0.881027803548587
5.632690462305699 297.40452364532734 0.9367152306506351
5.637918017259115 369.2976955018055 1.0172948234191979
5.643145572212531 461.9017168114674 1.119552736361235
5.648373127165947 569.4638182653079 1.2361141997884237
5.653600682119364 674.9477376107153 1.3424339716354419
5.65882823707278 761.7689294580654 1.4223286346923756
5.664055792026196 818.9638961522979 1.4719585449594565
5.669283346979612 852.9527684646253 1.500361479287819
5.674510901933028 863.9987233606595 1.5078737845900785
5.679738456886445 864.1171667828061 1.5079175559488356
5.684966011839861 849.2008673484848 1.4941164122434962
5.690193566793277 834.1329431314377 1.4788691165093242
5.695421121746693 821.4799878533217 1.4675234869713651
5.700648676700109 815.399931424285 1.4611037527486275
5.705876231653526 811.6165321884785 1.4569025289101887
5.711103786606942 802.6715991919452 1.4464053850054854
5.716331341560358 801.0325824911054 1.4443448419108462
5.721558896513774 800.3478941861252 1.4419232185591877
5.7267864514671905 807.6539088531001 1.4481775203318163
5.732014006420607 817.2661180263207 1.456548540869996
5.737241561374023 836.4191623466683 1.4761792116463752
5.742469116327439 866.9748807228349 1.50343529916143
5.747696671280855 914.179366276532 1.5434592208205538
5.7529242262342715 969.0251813510245 1.5862668510871325
5.758151781187688 1033.4381878049535 1.6351874931517811
5.763379336141104 1104.3297752817964 1.6892006075594959
5.76860689109452 1171.379825709126 1.7378547564373674
5.773834446047936 1233.6740461696825 1.7830539716152003
5.7790620010013525 1263.6178742663346 1.8047487865777057
5.784289555954769 1252.706671421584 1.797950748059944
5.789517110908185 1203.2865023876723 1.760315181507287
5.794744665861601 1106.5542870451245 1.6859511002985343
5.799972220815017 974.6115374091966 1.5813979908721905
5.8051997757684335 831.3217578245449 1.4622660734349517
5.81042733072185 683.7887833140497 1.328598414015807
5.815654885675266 556.501324426525 1.2052591141784277
5.820882440628682 454.5794392194796 1.0974880644914042
5.826109995582098 380.0821014713165 1.0141515133432508
5.8313375505355145 322.7078735942574 0.9457702958262778
5.836565105488931 284.4833133350806 0.9007809976843645
5.841792660442347 259.14792753144803 0.8690879800536686
5.847020215395763 242.5505914453712 0.8513286321458955
5.852247770349179 231.76542196920914 0.8358391299061351
5.8574753253025955 225.95805663285202 0.8309003136443103
5.862702880256012 220.0710187793229 0.8282401522901277
5.867930435209428 216.7562211705548 0.8247839448278604
5.873157990162844 215.00897607989884 0.8209223253526787
5.87838554511626 216.2648247600634 0.819258748012083
5.8836131000696765 213.39022674092567 0.8116672923661646
5.888840655023093 211.92641471361844 0.8073464372977027
5.894068209976509 212.7573148370191 0.8084521077530428
5.899295764929925 214.0790446544059 0.8118608835849754
5.904523319883341 217.55594981566915 0.8164164155626177
5.9097508748367575 221.07836236336541 0.8207882412645063
5.914978429790174 221.10054945705537 0.8199926498901612
5.92020598474359 219.95011159422378 0.8115381352178596
5.925433539697006 220.9409659213504 0.8119414166957905
5.930661094650422 224.36372752273414 0.8144460403558476
5.9358886496038386 226.34385321630785 0.813307357436817
5.941116204557255 230.37129703004237 0.8154763132746753
5.946343759510671 239.0375457831073 0.8292417009790712
5.951571314464087 243.40911972657725 0.8439466517529118
5.956798869417503 250.99223443888442 0.8565558743729131
5.96202642437092 257.8299126564827 0.866959066266937
5.967253979324336 268.06093681213275 0.883597244141729
5.972481534277752 285.9042816134347 0.906061784470785
5.977709089231168 298.7359700045597 0.9201438927443923
5.982936644184584 317.8298391847749 0.9447455720253332
5.988164199138001 337.99707858159246 0.969405595170602
5.993391754091417 361.46289179730445 1.0008321770483801
5.998619309044833 390.7570011728496 1.0377644474120558
6.003846863998249 429.7920371778446 1.0895122950525047
6.009074418951665 479.33928782655477 1.152117266804625
6.014301973905082 535.4625251621135 1.22211384912417
6.019529528858498 608.8440509567916 1.3018066949646117
6.024757083811914 696.5895818830716 1.3926729517897891
6.02998463876533 799.488261247108 1.4897635632585413
6.035212193718746 934.4895876233744 1.612456586849099
6.040439748672163 1093.813684522853 1.7460717791818365
6.045667303625579 1274.7799201063538 1.8840595815603536
6.050894858578995 1483.8467450337193 2.0345101299432753
6.056122413532411 1670.815412610374 2.1603095845140348
6.061349968485827 1836.049280288022 2.2702976412157314
6.066577523439244 1952.4781587237303 2.3415981805121495
6.07180507839266 2001.62009479786 2.3756773392576056
6.077032633346076 1985.232091361861 2.367977625863369
6.082260188299492 1915.89398071908 2.3285254202616397
6.087487743252908 1802.8221188497807 2.2584073327498975
6.092715298206325 1666.1154730844526 2.1713336851642855
6.097942853159741 1524.1588720995883 2.078932724330793
6.103170408113157 1393.4777873489763 1.9941760573184488
6.108397963066573 1267.853800052955 1.9036939238097395
6.113625518019989 1147.140366442155 1.8132453836423594
6.118853072973406 1043.3299219715311 1.729285719262754
6.124080627926822 947.8232295809602 1.6498365637126327
6.129308182880238 861.3598150253656 1.574808826172712
6.134535737833654 783.7712791391102 1.5049201800562577
6.1397632927870704 710.2747375677089 1.4329179517145336
6.144990847740487 642.4904509539895 1.3653714319176702
6.150218402693903 583.244380445796 1.3034640761968055
6.155445957647319 525.1475678539306 1.2384318272503105
6.160673512600735 475.51732729051093 1.181147099388314
6.1659010675541515 438.90818636690585 1.1385805083794927
6.171128622507568 407.46367199046347 1.1020128025036113
6.176356177460984 378.1624947268131 1.067283544903247
6.1815837324144 351.6051545915152 1.0317952720744956
6.186811287367816 329.2481811113379 1.0062476361281414
6.1920388423212325 314.2368249467201 0.9884641157192632
6.197266397274649 306.00076400721304 0.9835540425179906
6.202493952228065 299.9394932300399 0.9784602848075237
6.207721507181481 290.20349816841525 0.9559292442562944
6.212949062134897 282.90201877469656 0.9405871827431619
6.2181766170883135 274.24019652114157 0.9268279885859748
6.22340417204173 264.47268437702195 0.912123337619193
6.228631726995146 252.9260190217681 0.8914891019319249
6.233859281948562 248.79217423885427 0.884921058180009
6.239086836901978 245.03971329010676 0.8768959376246174
6.2443143918553945 241.43156712074705 0.870154535218232
6.249541946808811 240.0214865485057 0.8680697498297137
6.254769501762227 235.21106195252398 0.8554014555035616
6.259997056715643 236.01196392638462 0.8528486846007506
6.265224611669059 233.91771152015437 0.8506354531460253
6.2704521666224755 230.729111649021 0.8486747800050956
6.275679721575892 227.1928491166722 0.8410825671299397
6.280907276529308 223.42064669693352 0.8368555628482045
6.286134831482724 220.10564181010758 0.8338476555231744
6.29136238643614 217.5720973049777 0.8294387781472081
6.2965899413895565 219.39561871063387 0.8376721486929483
6.301817496342973 223.02272044164297 0.8428079250262874
6.307045051296389 224.16963423221836 0.8436563852822163
6.312272606249805 222.55616623129214 0.8392932891263392
6.317500161203221 215.32139619745948 0.821614020313314
6.3227277161566375 210.28482232432495 0.810083845243613
6.327955271110054 209.35720209119748 0.8070117891631393
6.33318282606347 210.80437959440502 0.8106762525266172
6.338410381016886 211.92949150451003 0.8179651469972343
6.343637935970302 214.00984015894605 0.8240210902735473
6.3488654909237185 217.0884685239229 0.8303147954037947
6.354093045877135 217.42283129164247 0.8318542904561171
6.359320600830551 219.96402116236146 0.8289385545563721
6.364548155783967 221.92876244005907 0.8321453506368492
6.369775710737383 221.82097255600468 0.8301432945752395
6.3750032656908 216.1829745007689 0.817328135774575
6.380230820644216 211.586358098079 0.8071086519178067
6.385458375597632 211.0977926274241 0.806417734623219
6.390685930551048 211.79792959298743 0.8092462444131575
6.395913485504464 213.41132538690235 0.8140834347441821
6.401141040457881 211.03012508715523 0.8089434470214234
6.406368595411297 209.85101756797192 0.8067854194404753
6.411596150364713 213.01141638844297 0.8091205942140335
6.416823705318129 218.14037309259015 0.8174007293844515
6.422051260271545 221.53077477861083 0.8206542121725638
6.427278815224962 222.08774598115917 0.8200956476602116
6.432506370178378 218.28679943575216 0.8125808109151182
6.437733925131794 218.3495328101497 0.8109567011679634
6.44296148008521 217.03875619648042 0.8034949202147716
6.448189035038626 218.11666888976072 0.8002751518607887
6.453416589992043 219.0093636858152 0.7997390174518642
6.458644144945459 223.77822995866455 0.8097004900324013
6.463871699898875 227.25646280235077 0.8142029617338108
6.469099254852291 229.02479684139473 0.816402336863662
6.474326809805707 233.194073772118 0.8226917999749294
6.479554364759124 236.54935589213676 0.8255617097186525
6.48478191971254 239.3356578778192 0.8302430812760241
6.490009474665956 241.94388120830413 0.8306816743301322
6.495237029619372 242.85394966345456 0.8274225423724924
6.500464584572788 247.87703934551203 0.8288171299169239
6.505692139526205 256.4636455576151 0.834614419493498
6.510919694479621 268.79924727758583 0.8455418263050802
6.516147249433037 280.68049038609547 0.8591570411006834
6.521374804386453 293.57567068356536 0.8739350429026214
6.526602359339869 308.9519235671724 0.8923043069483944
6.531829914293286 333.6057951544914 0.9239209187174715
6.537057469246702 359.2923238742733 0.9511208746068681
6.542285024200118 393.3206929373671 0.9897732912711437
6.547512579153534 429.5898493280921 1.0282102116042204
6.55274013410695 462.4552531091698 1.063078964569539
6.557967689060367 496.77278374253876 1.0996878297494637
6.563195244013783 528.3927425214695 1.132561068946548
6.568422798967199 553.8903784078008 1.1591986732298465
6.573650353920615 568.1408729451938 1.172375574501131
6.5788779088740315 565.430329613963 1.1679753506486092
6.584105463827448 551.3933147206512 1.1530186823179782
6.589333018780864 523.1269228435864 1.123425562413503
6.59456057373428 494.2269717406631 1.0912251081650484
6.599788128687696 467.0218822998522 1.0617990356675129
6.6050156836411125 440.0228293262657 1.0299264831773245
6.610243238594529 409.9253722744905 0.9948496315008953
6.615470793547945 381.3804363446709 0.9619585213997962
6.620698348501361 358.3330534077428 0.935729557396997
6.625925903454777 342.10946629046214 0.9180851873211726
6.6311534584081935 328.6178164721694 0.9031509919856484
6.63638101336161 318.51610095590814 0.893995057212314
6.641608568315026 308.56105452368513 0.8802495408589336
6.646836123268442 296.63175741165895 0.8629791731738253
6.652063678221858 282.44309952768305 0.8400513456923604
6.6572912331752745 272.9102126373276 0.8310291159461075
6.662518788128691 268.88999673749345 0.8303035287161539
6.667746343082107 266.5984050317773 0.8331111881844848
6.672973898035523 265.3425269199372 0.8342926470639301
6.678201452988939 259.55895539470464 0.8261838055072904
6.6834290079423555 254.4603396401138 0.8210634679446085
6.688656562895772 251.80968154647496 0.8187045006585164
6.693884117849188 246.22289595049065 0.8087086881111276
6.699111672802604 239.97687543771164 0.7994832284143484
6.70433922775602 237.53655303614354 0.7955153639880393
6.7095667827094365 239.40738267840587 0.7995955019178469
6.714794337662853 242.97760050771248 0.8090613955722097
6.720021892616269 245.6667667559096 0.8136682846247044
6.725249447569685 245.83181486785668 0.8135662204800775
6.730477002523101 242.8960657707299 0.8063468856379077
6.7357045574765175 240.97314547273018 0.8026524116279748
6.740932112429934 235.46792761424567 0.795702393331263
6.74615966738335 232.73372342377752 0.789817709501383
6.751387222336766 229.26202295139578 0.7837849046070879
6.756614777290182 230.2594788744297 0.7851166830773696
6.7618423322435985 232.66457955916997 0.7850158525148057
6.767069887197015 235.62819343858743 0.7908378623083747
6.772297442150431 237.1296441199082 0.7926753382965284
6.777524997103847 235.48618136568356 0.7901131451856165
6.782752552057263 234.09644528065732 0.7864149514721432
6.7879801070106796 235.29856376507138 0.7929850939579096
6.793207661964096 235.26647563039626 0.7909466293088108
6.798435216917512 239.9293573388406 0.7985991170931872
6.803662771870928 244.77285561515578 0.8063101755908643
6.808890326824344 247.36609784966828 0.8101760687180944
6.814117881777761 245.60102632403493 0.8066314632830723
6.819345436731177 241.7745094828053 0.7972668536836053
6.824572991684593 240.27999452948097 0.7923862219636594
6.829800546638009 239.56213287149114 0.7899400398650016
6.835028101591425 238.75381232700917 0.7907299272774124
6.840255656544842 239.43100808911905 0.7933974848576056
6.845483211498258 242.5312993290107 0.8025388061319164
6.850710766451674 244.38638067785823 0.8047335724518283
6.85593832140509 246.23195875060898 0.8062973236801726
6.861165876358506 246.4961615972469 0.8015796777596074
6.866393431311923 249.3973200037387 0.801120732825252
6.871620986265339 253.8392444028925 0.8052577793389806
6.876848541218755 259.83998002255146 0.8115909807456448
6.882076096172171 262.03238452084724 0.8153745458562939
6.887303651125587 262.8728035262243 0.8124662044126219
6.892531206079004 263.29653489519586 0.8115018142599313
6.89775876103242 267.3551429388647 0.8147934984532677
6.902986315985836 271.7779178226832 0.8188828873868824
6.908213870939252 276.3409339226873 0.8266503489790751
6.913441425892668 279.83077478987843 0.8268837184765877
6.918668980846085 280.2686667713219 0.823517604618808
6.923896535799501 284.1345590041196 0.8263441032752215
6.929124090752917 287.5801433414556 0.8298431579182267
6.934351645706333 290.9590283299857 0.836911295321801
6.939579200659749 294.29747625775275 0.841044637585009
6.944806755613166 295.21895773918214 0.8389907487237686
6.950034310566582 299.4012278382439 0.8421216489272445
6.955261865519998 301.3833812437549 0.8408194807470083
6.960489420473414 308.484676629338 0.8479454244399033
6.96571697542683 318.4985645788639 0.8576538566815217
6.970944530380247 330.01151128120824 0.8692526759169703
6.976172085333663 339.81519699865146 0.8783267263067613
6.981399640287079 351.53374977116795 0.8906054647753745
6.986627195240495 372.3747176939925 0.9138801119369737
6.9918547501939114 401.27720385535775 0.9467521401679143
6.997082305147328 443.12956406417163 0.9914664616582942
7.002309860100744 500.97669540614373 1.0513000764915987
7.00753741505416 589.7950728283189 1.1378657967648544
7.012764970007576 706.0770453762218 1.2430314203560389
7.0179925249609925 849.1940125358601 1.362966716480971
7.023220079914409 1002.5846561843118 1.479939034435069
7.028447634867825 1142.2791395892154 1.5774210112317746
7.033675189821241 1252.1604311270753 1.6497674920855137
7.038902744774657 1316.3463979530013 1.689100054324601
7.0441302997280735 1315.8280354960782 1.6878928581195378
7.04935785468149 1266.7789165206705 1.655414496385423
7.054585409634906 1188.496280278182 1.60194779281155
7.059812964588322 1098.2449691265974 1.5394051552012726
7.065040519541738 1012.4697215438068 1.47763861640523
7.0702680744951545 934.3411141478282 1.418773925868424
7.075495629448571 862.3299268424072 1.361686852753145
7.080723184401987 802.9895552053471 1.3134670949111227
7.085950739355403 756.2076803384628 1.2752351351361728
7.091178294308819 715.7116054134849 1.2415154629520881
7.0964058492622355 686.6610273385509 1.2154190702666625
7.101633404215652 656.5412303379245 1.1890915977634688
7.106860959169068 628.1526360628809 1.1618533951452688
7.112088514122484 603.6421312519127 1.140171581734418
7.1173160690759 575.4602783589523 1.1135513421469119
7.1225436240293165 554.4925377409769 1.093933515788707
7.127771178982733 535.4698867358987 1.073809370182006
7.132998733936149 520.562661608937 1.058604767679423
7.138226288889565 508.09125033545166 1.0462774030951305
7.143453843842981 499.4859844167556 1.0387540150057177
7.1486813987963975 494.1233021160893 1.0326945188219359
7.153908953749814 492.88700719976924 1.0314738721948962
7.15913650870323 495.8251383884656 1.032716671202514
7.164364063656646 501.8071694052574 1.0385305487276102
7.169591618610062 511.7543088516718 1.047674392762459
7.1748191735634785 525.4104143938656 1.0601643438248567
7.180046728516895 550.3165641543097 1.0835477406177672
7.185274283470311 591.8141364217205 1.1222511896187568
7.190501838423727 653.3554342411228 1.1775409689948095
7.195729393377143 739.2795709014541 1.2513024696911577
7.2009569483305595 867.3404375004723 1.3549477630394289
7.206184503283976 1043.4217999389232 1.484255164276883
7.211412058237392 1289.872566159073 1.6493334107246198
7.216639613190808 1592.3675368021916 1.8321780198509745
7.221867168144224 1961.9339985921292 2.031364757279135
7.227094723097641 2348.8658674597896 2.2200628949847587
7.232322278051057 2673.355059068802 2.3674517686585212
7.237549833004473 2869.120631914079 2.45000859105192
7.242777387957889 2850.9333663605385 2.4403293277880826
7.248004942911305 2650.715001044327 2.3494717103161507
7.253232497864722 2336.3063883361783 2.204917135281597
7.258460052818138 1940.5959221505764 2.0088352414049746
7.263687607771554 1564.4657735937321 1.8036832645159284
7.26891516272497 1226.219712847601 1.5965431284042049
7.274142717678386 962.4921912477333 1.4154517751132132
7.279370272631803 771.9180657150703 1.268668393702335
7.284597827585219 629.8951389526552 1.1473581195693152
7.289825382538635 542.1257166922718 1.0662346827972105
7.295052937492051 486.6463166646957 1.0120643983989404
7.300280492445467 448.20567301570645 0.9739696254870586
7.305508047398884 419.86024847288695 0.9446369330380007
7.3107356023523 400.0441032318575 0.922167409690758
7.315963157305716 384.5326843204615 0.9041971175130112
7.321190712259132 372.66966091532214 0.889997459960416
7.326418267212548 365.6159124015254 0.8831105494171008
7.331645822165965 358.9911288501456 0.8769061401353456
7.336873377119381 348.06221337339497 0.8652685402922143
7.342100932072797 343.7769028057157 0.8591480213021564
7.347328487026213 340.9022903810583 0.854492935090788
7.352556041979629 339.5369740459536 0.85397983871871
7.357783596933046 338.0451727302358 0.8527422125377634
7.363011151886462 337.66516333682705 0.8529502420772537
7.368238706839878 332.7866537993666 0.845754706158239
7.373466261793294 333.6321197169408 0.8436849037503033
7.37869381674671 334.09656712477636 0.8439640577742763
7.383921371700127 333.39547203592144 0.8459438969717542
7.389148926653543 330.28362308898113 0.8431149555105081
7.394376481606959 327.60798012254406 0.8402998637390715
7.399604036560375 331.13605693238407 0.844461966130937
7.4048315915137914 334.2228265315434 0.84644612680028
7.410059146467208 333.3551703193945 0.8434848523464904
7.415286701420624 332.7602241898834 0.8417818339911274
7.42051425637404 332.52080364449563 0.8409330473132489
7.425741811327456 335.44602829725517 0.8440377577607501
7.4309693662808725 339.1000444860983 0.8486864951513523
7.436196921234289 341.0037725771429 0.8503786609406957
7.441424476187705 341.14648587466223 0.8480951555233337
7.446652031141121 345.51386691833903 0.8523889700866656
7.451879586094537 352.7048725055932 0.8632050464303326
7.4571071410479535 360.0833381767327 0.8717743615605267
7.46233469600137 363.6250634708821 0.874888993908666
7.467562250954786 366.5030864057208 0.8753461438245984
7.472789805908202 370.2609632063025 0.8778162475150457
7.478017360861618 380.3485814441963 0.8900912949996129
7.4832449158150345 390.5081607526763 0.9001044854748391
7.488472470768451 403.7200337661776 0.9139882436646175
7.493700025721867 416.71825375242844 0.9267427491246316
7.498927580675283 433.6989664583439 0.9440313046172474
7.504155135628699 449.905214040049 0.9599723085713756
7.5093826905821155 465.3786731745698 0.974770394619696
7.514610245535532 482.4089784231105 0.9904360388248405
7.519837800488948 500.02244530947434 1.0067904869783073
7.525065355442364 515.4557687924809 1.0205548026118036
7.53029291039578 528.8368055717018 1.033935668084564
7.5355204653491965 531.2429078313847 1.03577188270826
7.540748020302613 529.2980318555395 1.0334556130707266
7.545975575256029 524.6001809114109 1.0279359990760748
7.551203130209445 519.6101631114013 1.0227746160461948
7.556430685162861 513.501551062435 1.0169204415050088
7.5616582401162775 508.9223809169094 1.0122134244167096
7.566885795069694 498.07175884109284 1.0019087834056948
7.57211335002311 485.18195559638383 0.9891390596258476
7.577340904976526 474.3362112374796 0.9775536394246158
7.582568459929942 459.16566590185937 0.9608940098708694
7.5877960148833585 453.16882470109294 0.9546438575572121
7.593023569836775 445.0446048909405 0.9462299707693116
7.598251124790191 440.0971474123679 0.9409155521445738
7.603478679743607 434.8678484539085 0.9345941472289797
7.608706234697023 431.4412249133522 0.9301586485659583
7.6139337896504395 426.9375349583415 0.9257546897192256
7.619161344603856 423.95655820028804 0.9236083126614536
7.624388899557272 426.59801310726596 0.9263448975365298
7.629616454510688 428.7817815120752 0.9292222122686016
7.634844009464104 432.3321280826561 0.931780242883968
7.6400715644175206 436.5793204002538 0.9364560110180304
7.645299119370937 442.83669100573525 0.9430371081272153
7.650526674324353 455.7969140575963 0.9544583975371139
7.655754229277769 462.6989060636329 0.9592698431064933
7.660981784231185 469.07111587445644 0.9648108670999204
7.666209339184602 481.6889611929662 0.977091944871364
7.671436894138018 492.9638621609741 0.9891412916926777
7.676664449091434 506.0589456560929 1.001554306309444
7.68189200404485 515.5331195818559 1.0099965559203783
7.687119558998266 522.0615914622251 1.0155526504140926
7.692347113951683 527.7221345544532 1.0196823093756342
7.697574668905099 529.0248116076498 1.0204082733162052
7.702802223858515 533.4410704288239 1.02317846438901
7.708029778811931 531.7199287461584 1.0218379736634962
7.713257333765347 528.9142822145183 1.0184297395457536
7.718484888718764 519.4936636172749 1.009441040088098
7.72371244367218 508.051362887858 0.9992196714087053
7.728939998625596 494.85852935515936 0.9848652015058681
7.734167553579012 492.77035351670196 0.9832693175089222
7.739395108532428 493.55870603173776 0.9830983298589937
7.744622663485845 493.85382508474714 0.9826025297849345
7.749850218439261 496.3477023790216 0.9852233092562706
7.755077773392677 494.5460927669669 0.9830856087375378
7.760305328346093 493.48890401111805 0.982757241214397
7.765532883299509 495.3524440022228 0.9839397069001875
7.770760438252926 493.74816723917786 0.9813085039589107
7.775987993206342 490.76755520753846 0.9778849359533334
7.781215548159758 482.88422321342455 0.9693626199583736
7.786443103113174 477.0718423810982 0.964165832525722
7.79167065806659 469.0794486556916 0.9572658666062227
7.796898213020007 458.4533699667543 0.9470475442614104
7.802125767973423 450.7514487284374 0.939715240721927
7.807353322926839 443.7775734413675 0.9333897769815707
7.812580877880255 436.8167493745612 0.9263911741659161
7.817808432833671 435.7645049452674 0.9247136726508153
7.823035987787088 433.33150385902957 0.9219514871334402
7.828263542740504 428.29368184350045 0.9155898227663474
7.83349109769392 421.7433032214102 0.9076784002023282
7.838718652647336 419.83822207576014 0.9062647386753369
7.8439462076007525 414.7030494039751 0.9000308627551985
7.849173762554169 415.54073235577636 0.8993026772606123
7.854401317507585 415.35930748100265 0.8980959374702471
7.859628872461001 415.6909992283587 0.8977462047558373
7.864856427414417 420.39986344538306 0.9024326321806696
7.8700839823678335 426.1471637537804 0.9085348436981692
7.87531153732125 430.31656834942606 0.912741948071546
7.880539092274666 432.77999271112975 0.9127721682070553
7.885766647228082 437.41282304579727 0.9183135472641325
7.890994202181498 438.7341996613212 0.9201531988802772
7.8962217571349145 442.8667770810379 0.9243335804816132
7.901449312088331 450.38176509351075 0.9311420473525541
7.906676867041747 455.9295543127558 0.9360848527905045
7.911904421995163 456.0305874612149 0.9361564448939727
7.917131976948579 460.41195451654283 0.9406455576738275
7.9223595319019955 466.00439052082106 0.9449457762612853
7.927587086855412 468.2868960272498 0.946148052772814
7.932814641808828 472.55162679775924 0.9492570965823057
7.938042196762244 480.82958837435757 0.957001482091279
7.94326975171566 484.8973409744153 0.9608963964704854
7.9484973066690765 493.4853266575824 0.9686936697637867
7.953724861622493 500.30955152572784 0.9742888443792335
7.958952416575909 513.4692972933719 0.9867241021431028
7.964179971529325 528.3635814654386 1.0009098505061105
7.969407526482741 540.5436390740912 1.011270128544147
7.9746350814361575 548.8810893246911 1.0172083773120346
7.979862636389574 558.6500217989559 1.0263968368607268
7.98509019134299 564.856949898566 1.0313371973204848
7.990317746296406 574.0930933600818 1.0403789637010998
7.995545301249822 583.9220392659071 1.0490995795779292
8.000772856203238 590.3053764674213 1.0541774773388304
8.006000411156654 591.5328584243432 1.0554867682307383
8.01122796611007 598.1299485257213 1.0605269806209252
8.016455521063486 600.5382225321266 1.0616068713721047
8.021683076016902 602.1773051129929 1.0614339391288066
8.026910630970319 609.2182301674815 1.0661914402270483
8.032138185923735 614.6892739733131 1.0708092917640453
8.037365740877151 621.6257684057653 1.0768247399989561
8.042593295830567 634.6272812638992 1.0872761926049341
8.047820850783983 644.4769548379779 1.095627349658217
8.0530484057374 653.4909920975498 1.1026344300739979
8.058275960690816 658.7251340221686 1.1061374982388874
8.063503515644232 662.3095681381105 1.1086674636203986
8.068731070597648 670.1041016580103 1.1149025104435464
8.073958625551064 679.3329796072203 1.1229306660844451
8.07918618050448 686.4143282388278 1.129252460059884
8.084413735457897 695.7280896671311 1.1358921437423
8.089641290411313 705.6010232097491 1.143539840622343
8.09486884536473 708.9451235473608 1.1448164105333887
8.100096400318145 712.9186051205712 1.1483559917240662
8.105323955271562 708.2824923509495 1.143471152484703
8.110551510224978 706.8374804154047 1.141044074903995
8.115779065178394 707.2998540916641 1.1404621671815727
8.12100662013181 706.4465223060422 1.1395628733308245
8.126234175085226 712.2528061872093 1.1444748139892278
8.131461730038643 709.528414898876 1.1417353996236432
8.136689284992059 716.5480693424694 1.146419036710324
8.141916839945475 722.1749463847875 1.1501737311045945
8.147144394898891 730.5621423911139 1.1563984494372148
8.152371949852308 746.7071185398438 1.167736079298003
8.157599504805724 758.5459756631129 1.1771733832465894
8.16282705975914 777.4712777014403 1.1914404304474444
8.168054614712556 792.0702514686044 1.2030358935198617
8.173282169665972 804.3587393207122 1.2117731166072863
8.178509724619389 807.792251189767 1.2142152402445912
8.183737279572805 812.9072784456058 1.2194153209319625
8.188964834526221 806.8799252708662 1.213744107826877
8.194192389479637 800.6231024540338 1.2083013675383723
8.199419944433053 786.6059793298226 1.1949673320312668
8.20464749938647 772.1364942059334 1.1830532593128738
8.209875054339886 758.7784085594014 1.172542904256219
8.215102609293302 743.7783479720327 1.1614752588645523
8.220330164246718 727.8018507096334 1.1484013788528207
8.225557719200134 712.9134085649046 1.1367508517366622
8.23078527415355 700.9568313138433 1.12637640782548
8.236012829106967 695.272154153472 1.121711551107477
8.241240384060383 687.5984067045433 1.1150035633668722
8.2464679390138 681.0810833597262 1.110055452196975
8.251695493967215 672.65343278963 1.1023520384317425
8.256923048920632 664.0596845634009 1.0935526774866438
8.262150603874048 660.3307906972547 1.089834882536883
8.267378158827464 656.5357479860119 1.0875994673616367
8.27260571378088 657.4485709855968 1.0880515475063717
8.277833268734296 659.6239530083509 1.0889832716415302
8.283060823687713 656.5115190045569 1.0860069697251842
8.288288378641129 659.5726353262751 1.08902778353887
8.293515933594545 659.9226236391103 1.0887567315061653
8.298743488547961 662.5900709018335 1.0898413401898972
8.303971043501377 668.9603049314037 1.0950804915582497
8.309198598454794 675.6883287509592 1.101264675444281
8.31442615340821 675.8063263037484 1.1010469557600802
8.319653708361626 679.1836712480535 1.103459664434843
8.324881263315042 682.3664764234022 1.1048203932125673
8.330108818268458 690.8995146794263 1.1112331145986918
8.335336373221875 697.9171145968234 1.1161731093471052
8.34056392817529 707.8346973689693 1.1228781008765898
8.345791483128707 714.950311928826 1.128060038851268
8.351019038082123 718.0084649534698 1.1296723416503485
8.35624659303554 720.9287487206645 1.1314053447301093
8.361474147988956 725.8067646425833 1.1354562141690117
8.366701702942372 727.9685855222576 1.1378374168772512
8.371929257895788 734.595249420705 1.143382527788723
8.377156812849204 738.4835707565675 1.14507317896555
8.38238436780262 742.762239409255 1.1467941401215809
8.387611922756037 743.7693302157237 1.1467290597675013
8.392839477709453 745.3648466682771 1.1479171456875912
8.398067032662869 744.0875362154484 1.1475136307168974
8.403294587616285 738.9546654247971 1.1433798897936907
8.408522142569701 734.7740886556569 1.1395532931433376
8.413749697523118 727.3289393456749 1.1321825044117995
8.418977252476534 724.4187902347511 1.1303243200499853
8.42420480742995 711.0484399641726 1.118763611668662
8.429432362383366 698.8273725314026 1.1095204283855438
8.434659917336782 680.9772244603745 1.0946683380806619
8.439887472290199 668.58233225604 1.0851354638659516
8.445115027243615 661.1720421720315 1.0794528284500056
8.450342582197031 649.0495877191253 1.0692021383687893
8.455570137150447 643.0893013727215 1.0634802670919845
8.460797692103863 637.6281836772417 1.0589658811857012
8.46602524705728 626.1291412581719 1.0487600707546927
8.471252802010696 620.0431995514505 1.0439786617631115
8.476480356964112 612.0395090205632 1.0362514798438027
8.481707911917528 607.5235678934744 1.0322241967897312
8.486935466870944 601.5475951098389 1.0268427465197543
8.49216302182436 599.4789626814323 1.0248683219443204
8.497390576777777 593.6323244218402 1.0194746723841601
8.502618131731193 590.3125308253584 1.0153802374141878
8.50784568668461 585.7061333700677 1.0101573467412455
8.513073241638025 579.9415728809647 1.0047744453971723
8.518300796591442 574.8538685846696 1.0004222243915588
8.523528351544858 570.0458464580851 0.9961118716511831
8.528755906498274 566.1329743210978 0.9926023413839274
8.53398346145169 566.8520831215997 0.9936481444510827
8.539211016405106 563.2597447407477 0.9912391127017532
8.544438571358523 559.5134600265925 0.9877166259374276
8.549666126311939 554.6332291541671 0.9834992746131844
8.554893681265355 550.0003182720936 0.9786722677010471
8.560121236218771 548.0400569121895 0.9756517518527293
8.565348791172188 551.50670535403 0.9783295400975509
8.570576346125604 557.4914021888469 0.9839619151728705
8.57580390107902 557.4695113798324 0.9834870511777982
8.581031456032436 557.9915050804075 0.9826862059335474
8.586259010985852 554.3829867748644 0.9791154938176765
8.591486565939269 554.8539076543175 0.9791633570641713
8.596714120892685 556.4083947139954 0.980515123753328
8.601941675846101 553.5630905524725 0.9771667148067915
8.607169230799517 552.4728852570566 0.9753873477405581
8.612396785752933 553.6328784052346 0.9761912340446225
8.61762434070635 555.6068846092139 0.9777469376455259
8.622851895659766 559.4615543944052 0.9820246913818205
8.628079450613182 561.5045526529336 0.983977775717524
8.633307005566598 563.1524868539674 0.9847458349564959
8.638534560520014 567.1583853441059 0.9882602423882455
8.64376211547343 574.457741927052 0.9944478397161718
8.648989670426847 581.0611608372238 1.0000279049372758
8.654217225380263 589.7846825477251 1.0068466160285403
8.65944478033368 594.5414620168071 1.0102231465531273
8.664672335287095 599.58972396724 1.0127245419516637
8.669899890240512 610.2135476423219 1.0211091244157202
8.675127445193928 619.0495471895557 1.028292890207711
8.680355000147344 631.307791512835 1.0388168046081672
8.68558255510076 639.3575383247523 1.0445739971421117
8.690810110054176 646.2017673824023 1.049920175932201
8.696037665007593 654.6012511039133 1.0558902639333523
8.701265219961009 664.3170159179134 1.0637487134961585
8.706492774914425 676.706106009393 1.0726972334600853
8.711720329867841 682.1703134301899 1.0762353611316822
8.716947884821257 687.958027642959 1.0793458605427833
8.722175439774674 693.1847700586861 1.0830296061000926
8.72740299472809 695.8538006771905 1.0847687569056097
8.732630549681506 699.4503770685119 1.0884487617545902
8.737858104634922 696.2214416311467 1.0862363144103016
8.743085659588338 693.197567838912 1.084282797438414
8.748313214541755 689.0468503747753 1.080957063493131
8.75354076949517 685.7889076418791 1.0777780515462472
8.758768324448587 681.2659585641286 1.0733659841511163
8.763995879402003 674.2956513355571 1.0670135532723939
8.76922343435542 668.3180974479384 1.0626580378929882
8.774450989308836 662.9816708749746 1.0597057104673
8.779678544262252 652.4328156495487 1.0507386033980701
8.784906099215668 640.0411969091257 1.039415388646302
8.790133654169084 629.0284524371131 1.0299595397443655
8.7953612091225 618.1007401271713 1.0204357982097254
8.800588764075917 611.4418828042969 1.0144980138670576
8.805816319029333 610.2303399185108 1.0131838214450681
8.811043873982749 605.1164570485269 1.009386903190191
8.816271428936165 594.3621258018392 0.9992563117270056
8.821498983889581 589.2448139028966 0.9951270021155526
8.826726538842998 583.3851607552203 0.9906068332153781
8.831954093796414 582.3067581202986 0.9894784613522593
8.83718164874983 577.7740266677639 0.9847736199173079
8.842409203703246 573.3804934469052 0.9807868617692974
8.847636758656662 569.7781827540013 0.9779843190186838
8.852864313610079 569.3827710686255 0.9776776704067289
8.858091868563495 571.9714851973572 0.9789456380972151
8.863319423516911 572.0021471781621 0.9773508894206141
8.868546978470327 573.2457407247897 0.9771947990788448
8.873774533423743 571.0104803725436 0.9750928563387907
8.87900208837716 566.9980951191686 0.9720542536072873
8.884229643330576 563.8897088899045 0.9695351655590951
8.889457198283992 563.5397291455512 0.9693468725418296
8.894684753237408 560.2131222922458 0.9670351371300727
8.899912308190824 561.5456561085359 0.9682934383240207
8.90513986314424 559.7289185882897 0.9656481532256109
8.910367418097657 559.8172642792296 0.9632428071521347
8.915594973051073 567.2541520376413 0.9683951928478841
8.92082252800449 573.7984678701471 0.9734626542387884
8.926050082957905 580.8434017193774 0.9807261146519577
8.931277637911322 586.3239198121222 0.9851631256456418
8.936505192864738 587.6583241472946 0.9850082822041382
8.941732747818154 586.426015314001 0.9832635034788351
8.94696030277157 581.3691574541909 0.9781649623077342
8.952187857724986 578.1167195664246 0.9752192792427105
8.957415412678403 577.2260228789161 0.9746139552053715
8.962642967631819 583.880305135876 0.9799089975563015
8.967870522585235 594.3804514415492 0.9888281604086563
8.973098077538651 597.5939987534978 0.9914249907037189
8.978325632492067 601.8344695805067 0.994399253304321
8.983553187445484 606.4615276008719 0.9979529194275595
8.9887807423989 612.0791827169215 1.001647039829132
8.994008297352316 614.7490384455673 1.004162715571466
8.999235852305732 614.6162480062133 1.004406316034027
9.004463407259149 615.1669872596011 1.004275161908567
9.009690962212565 622.0487465575426 1.009780002594832
9.014918517165981 632.8968545369665 1.0173879422651844
9.020146072119397 643.8237347180265 1.0255389329979445
9.025373627072813 654.7691962459337 1.0339287044739203
9.03060118202623 662.0193217713027 1.038761343297945
9.035828736979646 677.1572249031381 1.0503395947423424
9.041056291933062 691.9977928364679 1.0606141803497176
9.046283846886478 711.2258770048247 1.074809800765059
9.051511401839894 727.1760981978728 1.086654813326463
9.05673895679331 745.816324288408 1.0993838074962237
9.061966511746727 770.3082624419654 1.1176001602128007
9.067194066700143 795.2326846878767 1.1351703035047642
9.07242162165356 821.0108552709255 1.1523950491735622
9.077649176606975 839.9737750253865 1.1642174334260258
9.082876731560392 855.303212387197 1.1745256782477538
9.088104286513808 865.9224863793585 1.181846376674876
9.093331841467224 869.1920222494883 1.1838015988055932
9.09855939642064 871.7022965788663 1.1850622985939847
9.103786951374056 870.0205636440259 1.1837163731123468
9.109014506327473 866.2953993752513 1.179591422668443
9.114242061280889 860.6117172539718 1.175665793924782
9.119469616234305 853.2749910649138 1.1698693124255624
9.124697171187721 849.3605411562648 1.1669626245659113
9.129924726141137 852.3095072145965 1.1690017199447456
9.135152281094554 852.4947708474432 1.1691090787842529
9.14037983604797 862.1964042592671 1.1763217941057875
9.145607391001386 875.9510603431241 1.1848891890310522
9.150834945954802 904.942899531331 1.2034295936538117
9.156062500908218 944.0132842423333 1.2294802436437466
9.161290055861635 982.6033604542806 1.2640653711495269
9.16651761081505 1021.6925538114857 1.2966369211369206
9.171745165768467 1052.9468646085534 1.321366416902989
9.176972720721883 1076.8746973229645 1.3405309952998647
9.1822002756753 1083.8871685599509 1.3475318732405555
9.187427830628716 1083.7401420009294 1.3505823570232702
9.192655385582132 1070.25943257829 1.343832577921124
9.197882940535548 1063.6083896199918 1.3423797411026546
9.203110495488964 1052.7562574200474 1.3375973276304143
9.20833805044238 1043.3372806563755 1.3348409409870197
9.213565605395797 1034.61707037356 1.3321246571018557
9.218793160349213 1023.8748211575896 1.3278034404017265
9.224020715302629 1013.9236844986315 1.3225162706512308
9.229248270256045 1008.0997064087538 1.3194251531659549
9.234475825209461 1001.9798781684425 1.3168900457463508
9.239703380162878 1000.9036786061446 1.3178604594554957
9.244930935116294 1002.8103346764908 1.320109665613683
9.25015849006971 1008.2580369297606 1.3254158517870913
9.255386045023126 1010.2634248665169 1.3275327342783885
9.260613599976542 1017.956440920401 1.3338058398878974
9.265841154929959 1025.5977387114278 1.3413999525782692
9.271068709883375 1031.5764306973083 1.3457258814339572
9.276296264836791 1051.7255025803424 1.3602607666058226
9.281523819790207 1075.0236658264162 1.3772472949515124
9.286751374743623 1099.081532231137 1.3943164083386608
9.29197892969704 1119.743836737544 1.4091964612553658
9.297206484650456 1125.919122670624 1.4145876235386794
9.302434039603872 1124.6132478792529 1.4149086150828478
9.307661594557288 1111.138798733855 1.4085227843189878
9.312889149510704 1079.799550130145 1.3911822984164448
9.31811670446412 1037.1518379570878 1.3639654915273258
9.323344259417537 989.6938629383296 1.333875367937147
9.328571814370953 934.1359561333543 1.293691022313444
9.33379936932437 888.3345564422054 1.2625259559206334
9.339026924277785 841.0921084891447 1.2294488241433692
9.344254479231202 799.5475066799646 1.2011236406460644
9.349482034184618 764.335152288922 1.1757182188013688
9.354709589138034 737.6056837527021 1.155557694116692
9.35993714409145 717.3610785850476 1.139916392136752
9.365164699044866 704.571588285662 1.1307974840834358
9.370392253998283 697.3631550237993 1.127312557210604
9.375619808951699 687.4723894833685 1.1219173125875683
9.380847363905115 675.0619912480205 1.1120619993875003
9.386074918858531 667.2963960838131 1.1058213188129082
9.391302473811947 661.6259897748926 1.1010520237225976
9.396530028765364 657.6832447784637 1.0985382726797204
9.40175758371878 655.8767764745035 1.097976671771294
9.406985138672196 655.6840047788587 1.0972382685105142
9.412212693625612 656.412813987704 1.097049060421269
9.417440248579029 651.8226821534555 1.0818354366255978
9.422667803532445 648.0182707496899 1.073242463389003
9.427895358485861 645.1225522805756 1.0672243701657251
9.433122913439277 648.3616812208352 1.0684061427535916
9.438350468392693 651.2073894562382 1.068609456279475
9.44357802334611 654.3357951085106 1.0691851742898968
9.448805578299526 653.9642387758712 1.0660136490654595
9.454033133252942 651.7460152115842 1.0620122924751199
9.459260688206358 647.327297525162 1.0563287012699547
9.464488243159774 644.1527511360209 1.0518934295801685
9.46971579811319 644.0591756402871 1.0496121489538766
9.474943353066607 645.1648097626469 1.0489502240808994
9.480170908020023 648.639220890298 1.0499415774521863
9.48539846297344 648.6531974900292 1.0488985066204186
9.490626017926855 651.5672689289232 1.0500531069349455
9.495853572880272 649.4913271907652 1.04794647646366
9.501081127833688 650.8978114169413 1.0479888851261154
9.506308682787104 648.0627400292394 1.0446818409945793
9.51153623774052 647.0292354097214 1.043833869545287
9.516763792693936 642.2587461683539 1.0388674752100726
9.521991347647353 641.9979093417188 1.0372875170253586
9.527218902600769 644.6478457155118 1.0381504604461353
9.532446457554185 645.4388459681487 1.0378374508636568
9.537674012507601 647.6742635377359 1.0386876947694692
9.542901567461017 650.4393649951007 1.0396885184159366
9.548129122414434 652.3418286168956 1.0406817991045618
9.55335667736785 652.1661559517454 1.0404891031533035
9.558584232321266 649.5094326359114 1.0371340395853181
9.563811787274682 652.4724677824654 1.0389250494575883
9.569039342228098 652.5111071437086 1.0383333257312504
9.574266897181515 649.3380368656829 1.0352718608321962
9.57949445213493 647.5674741026534 1.0325524716363164
9.584722007088347 643.5776641948457 1.026745028707208
9.589949562041763 645.6334409410478 1.0282007830828024
9.59517711699518 646.1828482971075 1.0274718874551207
9.600404671948596 648.5594490056044 1.0309289702449502
9.605632226902012 648.3338206994533 1.030463712941342
9.610859781855428 647.104105505652 1.0290499451265882
9.616087336808844 649.311686444084 1.0304094455934678
9.62131489176226 649.423548648754 1.0292751738710768
9.626542446715677 645.126137075163 1.0243609206579656
9.631770001669093 642.5070558270129 1.0218066538816737
9.636997556622509 640.006792663661 1.0189340758659202
9.642225111575925 641.1318112854865 1.0186702592549501
9.647452666529341 644.1526261447348 1.0199338612734643
9.652680221482758 644.0099528445245 1.0195195685387137
9.657907776436174 644.6740613044126 1.0190524316284575
9.66313533138959 646.0212114095159 1.0200376958300816
9.668362886343006 648.0288113528632 1.0223497366293834
9.673590441296422 649.7385514142678 1.02376015269601
9.678817996249839 646.6117751156993 1.0191742064819427
9.684045551203255 641.8068111061226 1.0147375629345565
9.689273106156671 644.2604318783639 1.0152213294696528
9.694500661110087 646.5815641395278 1.0164699626881886
9.699728216063503 653.1315318449809 1.0217011834774725
9.70495577101692 656.5869039529169 1.024732398979886
9.710183325970336 660.8840580067324 1.02800970767719
9.715410880923752 663.5910326803564 1.0287520451062624
9.720638435877168 663.5100017715865 1.0273795441754072
9.725865990830584 659.1461990807438 1.0236952798024574
9.731093545784 653.3145615633864 1.0186176752449325
9.736321100737417 652.3725578214635 1.0177149084397386
9.741548655690833 660.1930764282642 1.0235702067555645
9.74677621064425 664.6720460337853 1.0260227397109698
9.752003765597665 669.5805895082821 1.029032193313926
9.757231320551082 668.5283949063313 1.0280277248796588
9.762458875504498 667.3714567557446 1.0263377002260032
9.767686430457914 670.163098104648 1.028895154351749
9.77291398541133 672.6467188794301 1.0303177161950572
9.778141540364746 669.9330540439134 1.0263020415265698
9.783369095318163 668.1621755664486 1.0236629869861416
9.788596650271579 666.8611021096067 1.0224534986283589
9.793824205224995 669.0930420974577 1.0246472195357597
9.799051760178411 672.8963213738385 1.0265100606779685
9.804279315131827 672.1561540642754 1.0247399321946211
9.809506870085244 674.8467221314833 1.026800560980408
9.81473442503866 677.6871395678774 1.0281094818891237
9.819961979992076 684.4683769161097 1.032969937188469
9.825189534945492 685.1831938227361 1.0331442657181236
9.830417089898909 690.4133964994262 1.0367150162229477
9.835644644852325 689.5657621563087 1.034600549304559
9.840872199805741 688.6015193628551 1.0327760233633458
9.846099754759157 691.0694322793852 1.0345733573955176
9.851327309712573 694.2640033703699 1.0361513465264258
9.85655486466599 696.8051096915968 1.037184652345721
9.861782419619406 702.5232964787239 1.041222359362604
9.867009974572822 703.9183763375331 1.0421036467233176
9.872237529526238 699.7273209509515 1.0383884513843076
9.877465084479654 696.9233390360272 1.0361913820005473
9.88269263943307 699.5960687451377 1.0388416546527077
9.887920194386487 711.1810251820706 1.0472157048536956
9.893147749339903 719.6215634074234 1.0535602896859344
9.89837530429332 722.3664523975694 1.0543454027223986
9.903602859246735 721.9188695574346 1.053229019860793
9.908830414200152 719.9241013697547 1.0511906956409225
9.914057969153568 727.7084811566137 1.0557885728338439
9.919285524106984 733.1399260019285 1.0593440624964456
9.9245130790604 737.814369768584 1.0615816887654117
9.929740634013816 740.5065460273706 1.0626312033113188
9.934968188967233 743.10646113574 1.063929302368392
9.940195743920649 743.0283328046141 1.0634350473940448
9.945423298874065 748.3393883924432 1.067017356009421
9.950650853827481 747.7843583019267 1.0663734312788156
9.955878408780897 753.4062675856069 1.0710397717507871
9.961105963734314 753.6325547984269 1.0722415710321018
9.96633351868773 753.283972682079 1.0718362299671333
9.971561073641146 749.3580334851724 1.066460599940133
9.976788628594562 749.0508284777809 1.0643565187448034
9.982016183547978 748.880713639721 1.0640605872746478
9.987243738501395 748.9999031574243 1.0638512876357948
9.99247129345481 744.1061315830808 1.0597757946367907
9.997698848408227 742.0165883432784 1.0576727106377644
10.002926403361643 737.9132153584148 1.0529193896118407
10.00815395831506 730.3842396769328 1.0467687930486658
10.013381513268476 726.5361275246322 1.0433723754965205
10.018609068221892 720.3560427182337 1.0390276316089373
10.023836623175308 714.8884453028567 1.0349381750029405
10.029064178128724 713.7443239296022 1.0347246317027436
10.03429173308214 715.1044238523987 1.0367450707387553
10.039519288035557 720.9073346829213 1.0410760515585926
10.044746842988973 720.5706966867373 1.0402429017643664
10.049974397942389 716.535598001163 1.0365643901490318
10.055201952895805 712.397296549367 1.0333117996318804
10.060429507849221 712.0965255316992 1.0329219663655127
10.065657062802638 710.745944878805 1.0320475991113838
10.070884617756054 709.9005738410543 1.0310002275259187
10.07611217270947 706.123079448607 1.0279297393074087
10.081339727662886 705.5877776378842 1.0268706128760698
10.086567282616302 700.8223608835924 1.0234248965110535
10.091794837569719 700.2058818516284 1.0212771577084672
10.097022392523135 699.10818577953 1.0191391688177616
10.102249947476551 701.6432064702258 1.0210202195444478
10.107477502429967 704.5036254087678 1.0231073933085333
10.112705057383383 699.6217790406305 1.0189777254274457
10.1179326123368 693.6885516617871 1.0147639931405892
10.123160167290216 690.0963226576752 1.0123638999393967
10.128387722243632 687.5320776469562 1.010402220927547
10.133615277197048 687.8922956456503 1.009860837592249
10.138842832150464 691.8092028502085 1.0120543072504047
10.14407038710388 691.8943044855828 1.011973945296998
10.149297942057297 692.7497504010523 1.012318522587861
10.154525497010713 690.7996228544392 1.010604559781086
10.15975305196413 689.8193052735489 1.0096347701313733
10.164980606917545 689.7900133310914 1.0091930475859399
10.170208161870962 690.8231554719958 1.0096330099785158
10.175435716824378 692.9923157106186 1.0115087503826543
10.180663271777794 697.0348193916955 1.0140435192720478
10.18589082673121 697.3039431989527 1.013908585646136
10.191118381684626 698.465547879767 1.0144743221805197
10.196345936638043 701.8052859727297 1.0154581358941999
10.201573491591459 702.6720066831526 1.0153895333421827
10.206801046544875 701.2645427358702 1.0146439259053521
10.212028601498291 701.2763359747646 1.0153962091049367
10.217256156451707 700.8654677354691 1.014766052698794
10.222483711405124 705.7696712064879 1.0181347427769776
10.22771126635854 707.9659701432126 1.0198578121706598
10.232938821311956 703.9074314189158 1.0166665209626224
10.238166376265372 705.0089521189503 1.016718765587807
10.243393931218788 706.6243819657161 1.017583340609205
10.248621486172205 705.0267170675369 1.0161394577223555
10.253849041125621 706.2649461142771 1.0172228771261496
10.259076596079037 698.6465059866746 1.0121433865472178
10.264304151032453 696.5022581983259 1.0105084012096925
10.26953170598587 697.0805219992748 1.0095026670783016
10.274759260939286 694.1094760595572 1.0066699952303335
10.279986815892702 692.6845272868967 1.0054023371521859
10.285214370846118 692.3393791997461 1.0053363028023685
10.290441925799534 692.6861502257074 1.0051218933856914
10.29566948075295 691.8877301278926 1.004415119027406
10.300897035706367 689.1708910247389 1.0016738971491121
10.306124590659783 685.3355735028857 0.9982551034742979
10.3113521456132 679.271121557234 0.9938868275351589
10.316579700566615 679.4341353684931 0.9938352955531766
10.321807255520032 679.7352824694268 0.9934919592546239
10.327034810473448 677.7794037847764 0.9917985012399935
10.332262365426864 674.9806547587548 0.9887420952103824
10.33748992038028 675.4651547014611 0.988833223903871
10.342717475333696 672.9250341131769 0.9861731949573
10.347945030287113 675.0347329944648 0.9870040290743607
10.353172585240529 679.2027634069161 0.9896827283554451
10.358400140193945 679.6841910066669 0.9901497801464804
10.363627695147361 679.3537339676069 0.9901975572145115
10.368855250100777 679.2095433245164 0.9899126809015926
10.374082805054194 678.7610548445562 0.9882704587658389
10.37931036000761 679.0860016850814 0.9876482861442629
10.384537914961026 682.1636522048465 0.9899313052152614
10.389765469914442 684.3757472620763 0.9916474523313389
10.394993024867858 686.8126639030216 0.9936152604144136
10.400220579821275 686.7748642932504 0.9937152089353204
10.40544813477469 684.3456649982916 0.9913922262526674
10.410675689728107 679.6411338069357 0.9878634153269282
10.415903244681523 675.4173417837397 0.9841337183758073
10.42113079963494 669.255593660478 0.9785726607515645
10.426358354588356 662.1953834652342 0.9728598908633279
10.431585909541772 655.0769404264938 0.967506781656247
10.436813464495188 651.6787930720488 0.9657537683033742
10.442041019448604 644.7057211305984 0.9606670149090827
10.44726857440202 640.4266432982297 0.9570763907919024
10.452496129355437 635.0521007560613 0.951711041554177
10.457723684308853 629.5572530796062 0.9474430468190419
10.462951239262269 626.2757040411193 0.9444400335048352
10.468178794215685 622.2147663341376 0.9417599736676138
10.473406349169101 620.225132825703 0.9403501353756809
10.478633904122518 615.5821604443844 0.9361061051027333
10.483861459075934 609.6440416846833 0.931481938672152
10.48908901402935 601.148320875837 0.9244587483031406
10.494316568982766 593.4044995999127 0.9176296636245767
10.499544123936182 586.5965006249126 0.9123056156137064
10.504771678889599 585.3314990266288 0.911323693772287
10.509999233843015 580.9906418408384 0.9071736824417085
10.515226788796431 580.819757867156 0.9064098548431463
10.520454343749847 578.5832703080035 0.9041495338130806
10.525681898703263 578.5897243992813 0.9056241973460464
10.53090945365668 576.4056930689851 0.9033754607128474
10.536137008610096 577.495490422796 0.9043206294247559
10.541364563563512 579.2624620720184 0.9049581752365385
10.546592118516928 581.3074911208861 0.906453704704611
10.551819673470344 581.7492353701635 0.9069128380373737
10.55704722842376 578.9102826157641 0.9047618149878369
10.562274783377177 576.3316276924517 0.9027271597328775
10.567502338330593 577.027139935196 0.9027746863573662
10.57272989328401 572.4970009181563 0.8978503626515519
10.577957448237425 568.8040775671869 0.8948918840640385
10.583185003190842 563.2868802728677 0.8902134240570044
10.588412558144258 557.1095193166562 0.885134395630825
10.593640113097674 555.5332758682441 0.8842480116047551
10.59886766805109 551.3818740236225 0.8795983605946437
10.604095223004506 546.4153912395992 0.8748375182708725
10.609322777957923 542.1255155515368 0.8718238292380871
10.614550332911339 542.717812983393 0.8726105338602327
10.619777887864755 543.8689431557178 0.8732837574802252
10.625005442818171 545.2812353844893 0.8742685045590501
10.630232997771587 542.5522741867394 0.8709448226411063
10.635460552725004 541.9536611611624 0.8704158141839113
10.64068810767842 542.5874182837234 0.8706809272664185
10.645915662631836 545.6039299150442 0.8726584967672106
10.651143217585252 548.5488762580995 0.8755602535773327
10.656370772538668 548.2748931594666 0.8753750710831092
10.661598327492085 543.5417458715208 0.8711203690313615
10.666825882445501 543.2334595362846 0.8702010012671079
10.672053437398917 547.3169221349063 0.8717513274716319
10.677280992352333 551.1846369177713 0.8748116285008067
10.68250854730575 553.2309246593342 0.8766718689028463
10.687736102259166 556.1775970036771 0.8797646462024924
10.692963657212582 557.4083767142083 0.8812886769764434
10.698191212165998 561.5860918922635 0.884393814845587
10.703418767119414 563.119538568979 0.8846151635151766
10.70864632207283 563.2013065134122 0.8844900017134226
10.713873877026247 567.269765952426 0.8863799482614478
10.719101431979663 572.5976161220766 0.8894584843062703
10.72432898693308 581.4511850655023 0.895955599367271
10.729556541886495 590.2591367919487 0.90193823221299
10.734784096839912 603.2382373542486 0.9118227617177348
10.740011651793328 607.6714402970828 0.9147309172484385
10.745239206746744 614.9809179535573 0.9205817820477674
10.75046676170016 621.1655270133288 0.9258285975865578
10.755694316653576 623.6882791107114 0.9272422753903207
10.760921871606993 628.0557915138902 0.9286976086303808
10.766149426560409 630.0021322061656 0.9289047050447993
10.771376981513825 633.6506308182102 0.9313960975580244
10.776604536467241 633.1453538942608 0.9313228013079151
10.781832091420657 632.7363078353545 0.9307417704358689
10.787059646374074 631.6606197558762 0.9298634275554198
10.79228720132749 627.3769435542024 0.9262180554949127
10.797514756280906 624.9823815214384 0.9239503101546376
10.802742311234322 623.7091475858396 0.9226218781319144
10.807969866187738 623.9407386741127 0.9220489670874902
10.813197421141155 622.5363750037002 0.9204628292117624
10.81842497609457 628.1313458136349 0.9252743373159301
10.823652531047987 635.7505914947739 0.931487117054021
10.828880086001403 642.9748541856864 0.9367730834336424
10.83410764095482 651.719139079987 0.9430537823192299
10.839335195908236 663.8864097876706 0.9510290217851253
10.844562750861652 682.3276414424436 0.963916024585372
10.849790305815068 704.9643559790815 0.9784718720452024
10.855017860768484 730.7820025919727 0.9957036908495066
10.8602454157219 754.601248901021 1.011890359778799
10.865472970675317 774.6593374553457 1.0241238051506116
10.870700525628733 781.9075470718928 1.0280788868436472
10.875928080582149 784.5551972833745 1.0299138701949218
10.881155635535565 774.380554079158 1.022097416842754
10.886383190488981 759.5890042228541 1.0121066888561636
10.891610745442398 739.1540488050487 0.9985614289031651
10.896838300395814 721.1395308580037 0.9864925758172416
10.90206585534923 696.7543763673486 0.9692720292827616
10.907293410302646 679.5987724645721 0.9567426350782099
10.912520965256062 660.1297910912386 0.9422885908648303
10.917748520209479 647.8164588497095 0.9334607585074102
10.922976075162895 635.1500133876865 0.9245641039285735
10.928203630116311 626.9204074622176 0.9188330181986106
10.933431185069727 619.5284675184465 0.9133602341816439
10.938658740023143 612.7400605524169 0.9081036487602645
10.94388629497656 607.5291380793568 0.9039340506541335
10.949113849929976 601.3532072152367 0.8992781116049664
10.954341404883392 598.1766208838742 0.8964365183637176
10.959568959836808 591.7260045566834 0.8914278870752691
10.964796514790224 585.6541636251567 0.8864852680212085
10.97002406974364 582.4901424876177 0.8859212585179919
10.975251624697057 577.9546256579816 0.8844581355992805
10.980479179650473 571.8128538756289 0.8817809341951803
10.98570673460389 563.1735989774879 0.8764367290970595
10.990934289557305 560.3516043077965 0.8754372404568774
10.996161844510722 554.4098226168043 0.8715710394655439
11.001389399464138 548.9545620376247 0.8677381935746187
11.006616954417554 542.8816043346496 0.8633819752897184
11.01184450937097 536.6032073716208 0.8591838616267609
11.017072064324386 535.6308585640362 0.8594676258265075
11.022299619277803 537.1464849474552 0.8611873267166031
11.027527174231219 532.8822515847993 0.8580551438139453
11.032754729184635 534.1321253885518 0.859497986471732
11.037982284138051 528.8427343994395 0.8552106700699119
11.043209839091467 521.9140002429283 0.8498233650179944
11.048437394044884 520.4101221748166 0.8488414820405786
11.0536649489983 520.0436325113374 0.8489422070497592
11.058892503951716 520.0756570611237 0.8494109290005072
11.064120058905132 519.7878375632362 0.8495391110743313
11.069347613858548 518.9507373606995 0.8493901150522866
11.074575168811965 516.4559684902986 0.8477124533608096
11.079802723765381 516.8022422790322 0.8483248571970089
11.085030278718797 514.1039794429311 0.8462772992774962
11.090257833672213 513.3601189021077 0.8457059204731712
11.09548538862563 513.4547380396298 0.8458032838953145
11.100712943579046 512.6384391907275 0.8450794559709579
11.105940498532462 510.41031503969475 0.8433702029299877
11.111168053485878 509.8703089541186 0.8434931811445324
11.116395608439294 506.23901630265823 0.8411251582952196
11.12162316339271 505.62460476572426 0.8408641680133724
11.126850718346127 505.6212161145322 0.8410715249145053
11.132078273299543 505.37002561029936 0.8404768295766912
11.13730582825296 502.47345753224255 0.8385794018311192
11.142533383206375 497.9076313565801 0.8349794886566715
11.147760938159792 495.5438089275241 0.8335745495027882
11.152988493113208 495.07860660596333 0.8332462861083288
11.158216048066624 491.78875371050964 0.8309136976566762
11.16344360302004 488.817448777477 0.8284483240898487
11.168671157973456 484.7013824389221 0.825146967244125
11.173898712926873 487.3285141926354 0.8277253292819515
11.179126267880289 488.0852276173607 0.827612906111313
11.184353822833705 492.19925764023924 0.8308023514435364
11.189581377787121 490.41051968158604 0.8295686954804848
11.194808932740537 488.61568691256105 0.8285132537077097
11.200036487693954 489.66454060291636 0.8298781222449081
11.20526404264737 488.4356990794624 0.8294246714590627
11.210491597600786 488.0891595823794 0.8290601156190163
11.215719152554202 488.29322079461843 0.8299536251990669
11.220946707507618 488.1044686341277 0.8292584858461943
11.226174262461035 488.4613246372906 0.8289272104967667
11.23140181741445 486.5491970760588 0.8282619935757685
11.236629372367867 485.317614788375 0.8273347181527683
11.241856927321283 483.0545864210129 0.8259730755420569
11.2470844822747 484.08894733690016 0.8268792928591201
11.252312037228116 486.92362688204673 0.8283164770756557
11.257539592181532 488.656049996733 0.8297560133474734
11.262767147134948 489.6023844848677 0.830879610959794
11.267994702088364 488.77811854436 0.8302940265906888
11.27322225704178 492.1581711566627 0.8331051341897824
11.278449811995197 491.950509863568 0.8328708134943239
11.283677366948613 494.76471674170745 0.8353999799122354
11.288904921902029 495.9908395775987 0.8364825104936143
11.294132476855445 491.5994366303158 0.8320808663995762
11.299360031808861 487.3551707581626 0.8282922726031582
11.304587586762278 487.875721019986 0.8281482336625414
11.309815141715694 487.95046230632533 0.8272537631669656
11.31504269666911 492.5835084506987 0.8308771007010749
11.320270251622526 495.00036656607455 0.8325080183786604
11.325497806575942 493.57806279305186 0.8308413217121624
11.330725361529359 494.7854071048512 0.8320761733469755
11.335952916482775 495.4574971790117 0.832858875938991
11.341180471436191 493.51562461401943 0.8314936160720261
11.346408026389607 491.3698131348533 0.8298720229873159
11.351635581343023 489.102984295561 0.8277123605163242
11.35686313629644 488.2477461325934 0.8268622432673982
11.362090691249856 488.581480893272 0.8270338413650488
11.367318246203272 485.4095330864686 0.8245612702134908
11.372545801156688 482.70117955247224 0.8222817908781643
11.377773356110104 480.5631382917914 0.8198511343261524
11.38300091106352 478.39627673898826 0.8180599765264522
11.388228466016937 479.07433038217926 0.81884071293533
11.393456020970353 475.8292416839957 0.8163893528871664
11.39868357592377 471.3101442011368 0.8129758962261673
11.403911130877185 465.9413575215749 0.8084448868798757
11.409138685830602 461.66911116380794 0.8048485806267371
11.414366240784018 461.7633829111138 0.8051983951481968
11.419593795737434 459.7582618063204 0.8033243175648084
11.42482135069085 460.30738614920756 0.8040726477706609
11.430048905644266 455.56961488415544 0.8004153433813629
11.435276460597683 453.838216830548 0.7985115981919614
11.440504015551099 450.267141837216 0.7954910970075949
11.445731570504515 447.940633193492 0.7930024901447154
11.450959125457931 447.19957317252846 0.7924992600293607
11.456186680411347 448.7924908204941 0.795215332974714
11.461414235364764 447.1881038813672 0.7940677602673067
11.46664179031818 445.1994623156344 0.7921269309417462
11.471869345271596 444.011612503875 0.7908085711331125
11.477096900225012 440.1418469348678 0.7873068434518111
11.482324455178428 438.68217106710887 0.792132832428762
11.487552010131845 438.2681764467508 0.7941221402411159
11.49277956508526 438.8162693171011 0.7962472047185358
11.498007120038677 441.0073809476264 0.7997689824917805
11.503234674992093 440.9939860847812 0.8006473333735528
11.50846222994551 444.45946167036044 0.8048646005266434
11.513689784898926 447.09918308927547 0.808256371533826
11.518917339852342 450.69529501526324 0.8119879107183858
11.524144894805758 451.20786001518206 0.8144797320441157
11.529372449759174 447.0655168357606 0.8113316516749881
11.53460000471259 448.384629040282 0.8137041474041121
11.539827559666007 451.35212342502814 0.816865252410675
11.545055114619423 452.1413845945537 0.817194368265584
11.550282669572839 450.3191968920047 0.8159015862841885
11.555510224526255 446.9064243971215 0.8135941656774605
11.560737779479672 442.09451284216465 0.809789183402336
11.565965334433088 440.91639895927364 0.8102429109250239
11.571192889386504 437.29760865993177 0.8080025753481166
11.57642044433992 434.19871859707246 0.8059290291249306
11.581647999293336 430.7320115299701 0.8032872309214849
11.586875554246753 429.523273112921 0.8024653481742177
11.592103109200169 429.1661648061258 0.8028156143652463
11.597330664153585 429.0543466339479 0.8035941536911979
11.602558219107001 430.6081773082307 0.8060795650404576
11.607785774060417 426.0571095568037 0.8021436019577984
11.613013329013834 424.36517014230014 0.8015719217750561
11.61824088396725 416.79681541861396 0.7942128542003359
11.623468438920666 411.8277875409829 0.7896064301311569
11.628695993874082 409.06983300717985 0.7878733593630122
11.633923548827498 408.2954682928771 0.7878863299053556
11.639151103780915 408.39074030756444 0.7881557277160878
11.64437865873433 405.63938685537886 0.7858390367653619
11.649606213687747 401.572295551187 0.782433573671588
11.654833768641163 394.2575376798006 0.7758126540241573
11.66006132359458 392.5566554343029 0.7751224195869715
11.665288878547996 392.3167777481238 0.7753123194334232
11.670516433501412 394.0796904114184 0.7769545337249525
11.675743988454828 394.886111117489 0.779171832624995
11.680971543408244 395.1732869219162 0.7794227275444553
11.68619909836166 393.64974574462497 0.7783231207888646
11.691426653315077 391.1562335490074 0.7759142468394037
11.696654208268493 389.6366379929732 0.7742711571889893
11.701881763221909 386.4588742614859 0.7714871504148788
11.707109318175325 384.41213261549524 0.7702492269430286
11.712336873128741 383.91250474368144 0.7701359708963248
11.717564428082158 387.1734015126699 0.7733861895683889
11.722791983035574 387.3367745611221 0.7734389245748634
11.72801953798899 386.8700319106376 0.7724482912865946
11.733247092942406 383.4810554893243 0.7702854378181563
11.738474647895822 380.5153495169975 0.7684540531001891
11.743702202849239 379.4218556127378 0.7686775815493656
11.748929757802655 383.4221850733975 0.7743055155808545
11.754157312756071 386.17252148615347 0.7764709589154697
11.759384867709487 386.72451836381185 0.7763770011410075
11.764612422662903 385.4264988150106 0.7748848535946281
11.76983997761632 386.20577354274513 0.7751935274308938
11.775067532569736 386.9202888376562 0.7766348765070733
11.780295087523152 390.56407771000784 0.7803153290229626
11.785522642476568 392.1735562847578 0.7824982925967396
11.790750197429984 391.7947361540164 0.7823596061113895
11.7959777523834 391.666351652753 0.7815036842829172
11.801205307336817 390.2627014009696 0.780027351332043
11.806432862290233 397.4409918039567 0.7877421474183048
11.81166041724365 401.096586734205 0.7905801596454977
11.816887972197065 401.54129443525227 0.7917064099419542
11.822115527150482 403.5688449515247 0.7935674253016085
11.827343082103898 401.16410262684786 0.7901326240814207
11.832570637057314 402.74504569342554 0.7913964081220124
11.83779819201073 404.00741617578126 0.7915748547581797
11.843025746964146 401.8517683476408 0.7890678588024406
11.848253301917563 403.25550472166225 0.7906082934816238
11.853480856870979 405.21784748470856 0.7928969035187526
11.858708411824395 406.93194897320734 0.7952208365944664
11.863935966777811 406.8515322252138 0.7957363273107023
11.869163521731227 404.22360055434416 0.7943475321185266
11.874391076684644 398.5296443858873 0.7885799592752682
11.87961863163806 395.41633432554937 0.7866854824417104
11.884846186591476 391.404827191792 0.783705951694259
11.890073741544892 388.9948127001711 0.7825260473705749
11.895301296498308 390.64197108288784 0.784063699017854
11.900528851451725 389.98609508724167 0.7832792401465108
11.90575640640514 391.4690081221071 0.7841724147672179
11.910983961358557 392.241514632094 0.7843044891574925
11.916211516311973 391.48148037984527 0.7830710199958871
11.92143907126539 386.65946261389905 0.7784934380456546
11.926666626218806 386.42962201269654 0.7791161273630796
11.931894181172222 380.91162538569824 0.7745167642293944
11.937121736125638 379.0843344655463 0.7745502095022154
11.942349291079054 378.7221229089835 0.774766179399702
11.94757684603247 378.7382692215841 0.7746394174096417
11.952804400985887 380.8822888260622 0.776864481351771
11.958031955939303 381.33845093492874 0.7768248232824944
11.963259510892719 381.6334649426487 0.7781842361224982
11.968487065846135 379.0312902396198 0.7762442175536691
11.973714620799552 378.1010907725787 0.7760646538892588
11.978942175752968 377.92407878177806 0.7751289908649518
11.984169730706384 377.0708212541165 0.7737693010576667
11.9893972856598 376.8129660817656 0.7732715399696555
11.994624840613216 376.8589231915797 0.7732971274135586
11.999852395566633 376.3526002472349 0.7743182253181945
12.005079950520049 375.98864372467534 0.7740728392049085
12.010307505473465 376.5027733465615 0.7746196631568677
12.015535060426881 374.44636544843485 0.7723293947247717
12.020762615380297 375.4585062246318 0.7726557599146856
12.025990170333714 375.84868082296344 0.7734080768579052
12.03121772528713 375.2625872404812 0.7729610760245759
12.036445280240546 377.0202833055134 0.7749365571643467
12.041672835193962 375.82811612370654 0.774603222662445
12.046900390147378 375.1550327480305 0.7742746679434933
12.052127945100795 374.65661748721936 0.7736530299706346
12.05735550005421 379.12987735650347 0.7780454976454264
12.062583055007627 382.7598317979868 0.7817395189600791
12.067810609961043 386.46492580540985 0.7855225385376662
12.07303816491446 390.77209506026253 0.7902790389840301
12.078265719867876 396.2701861758432 0.7957595212170991
12.083493274821292 403.7632643901749 0.8029972236615464
12.088720829774708 412.05518249186014 0.8106478293031512
12.093948384728124 421.7121560124534 0.8197539729433634
12.09917593968154 429.2995832135869 0.8261511458896106
12.104403494634957 439.2698639371057 0.8353432981365998
12.109631049588373 453.2452499224241 0.848257587971064
12.114858604541789 470.5562306679573 0.8640646766199825
12.120086159495205 494.3806201311455 0.8859840186328789
12.125313714448621 517.710499310762 0.90636253162526
12.130541269402038 540.1890335087927 0.9257952845333502
12.135768824355454 562.3979944336837 0.9448106148759778
12.14099637930887 578.2008417051412 0.9575141932912924
12.146223934262286 589.0320753188167 0.966990730111131
12.151451489215702 594.7480164614168 0.9719611645660027
12.156679044169119 589.5278802161981 0.9677973596368387
12.161906599122535 583.0478096970156 0.9631009390882987
12.167134154075951 568.7282273570233 0.9510106118187469
12.172361709029367 551.1481153543247 0.936388345527456
12.177589263982783 533.9605175000493 0.9225115200926485
12.1828168189362 517.3254492226396 0.9080711292095609
12.188044373889616 503.07051819001117 0.8961681136384331
12.193271928843032 490.25169228063237 0.885258502161898
12.198499483796448 476.7781171261146 0.8733935454922055
12.203727038749864 464.2718285958972 0.8629188500564463
12.20895459370328 454.0256680357563 0.8535362990153578
12.214182148656697 443.14533332740046 0.8435857789922417
12.219409703610113 431.5679896308489 0.8326038293699195
12.22463725856353 423.17048126760284 0.8239765778021796
12.229864813516945 411.4573161363121 0.8130071417200972
12.235092368470362 403.8538096904874 0.8060102763954523
12.240319923423778 396.021745341972 0.7988972004496013
12.245547478377194 387.65115591587283 0.7919850945009066
12.25077503333061 383.95111926550425 0.7891580296980338
12.256002588284026 379.2880043687316 0.7837148515792157
12.261230143237443 377.38844484664367 0.781820756959265
12.266457698190859 375.06265860423497 0.7798244983485805
12.271685253144275 373.11479588574156 0.7786452814210536
12.276912808097691 367.99226096320785 0.7746855444541104
12.282140363051107 364.879479056834 0.7722237621175424
12.287367918004524 356.94979346818695 0.7631994403416904
12.29259547295794 353.7675606290685 0.7598691161839024
12.297823027911356 351.52191262530044 0.7582651298330864
12.303050582864772 350.1726949384079 0.7562879186692727
12.308278137818188 353.17398570480685 0.7600230545515393
12.313505692771605 354.70297987665504 0.7640078333640568
12.31873324772502 355.86487023855244 0.7732442429070715
12.323960802678437 355.36034169950403 0.7775983870138717
12.329188357631853 356.51843425359925 0.7826774794705786
12.33441591258527 351.79171926587827 0.7811861815006919
12.339643467538686 351.99440881010264 0.7851520019390981
12.344871022492102 348.55525683696936 0.7847195788327863
12.350098577445518 345.92492275492185 0.7830947200932579
12.355326132398934 345.8621088982356 0.7855494287021059
12.36055368735235 344.1752190438252 0.7865316982752764
12.365781242305767 342.28559082894697 0.7862984507765642
12.371008797259183 341.57561927106946 0.7875982586672745
12.376236352212599 341.52124185424935 0.7892242582524783
12.381463907166015 339.92144577412205 0.7888567899224461
12.386691462119432 341.06257908401244 0.7917784453767318
12.391919017072848 340.3866080153452 0.792924671768057
12.397146572026264 339.8383737663029 0.7929843965810992
12.40237412697968 342.33622110775065 0.7977690567177321
12.407601681933096 343.5249598419722 0.8006860840103467
12.412829236886513 344.26832144451697 0.8047725942474605
12.418056791839929 342.92816171976045 0.8056290250251966
12.423284346793345 337.5891769821087 0.8002067390996862
12.428511901746761 335.25467891203334 0.7996565753809545
12.433739456700177 336.59816086456783 0.8026036973206115
12.438967011653594 336.79895457447384 0.8049504724584163
12.44419456660701 337.1968094847902 0.8057858442223571
12.449422121560426 334.80949135263137 0.8031188750581171
12.454649676513842 331.07210290510807 0.799705942543708
12.459877231467258 332.9235952200356 0.803137691853624
12.465104786420675 333.233710296723 0.8060873050833169
12.47033234137409 332.31581993904103 0.8070246892828374
12.475559896327507 329.49611177352915 0.803974766555524
12.480787451280923 325.85052577809125 0.7995731817931356
12.48601500623434 320.7146093799493 0.7941962952744437
12.491242561187756 320.2467518199709 0.7946337022704084
12.496470116141172 322.643767465022 0.7999089118451896
12.501697671094588 326.73280727736596 0.8055018606531663
12.506925226048004 328.7950984714291 0.8086340288178411
12.51215278100142 324.2891987185011 0.8032035082026123
12.517380335954837 318.09931946713493 0.7971085906986071
12.522607890908253 315.32063439154086 0.7970861737406925
12.527835445861669 315.0435500676192 0.798715367858556
12.533063000815085 321.39490215270763 0.8078005170742901
12.538290555768501 321.35784845036454 0.8076642775146576
12.543518110721918 322.1610141616146 0.8081413930757009
12.548745665675334 321.68035311007196 0.8084119257723206
12.55397322062875 317.11801431991194 0.8050299987348672
12.559200775582166 316.4097171362245 0.8061344417847229
12.564428330535582 312.5161652312018 0.7968736059871793
12.569655885488999 309.71249096103026 0.7858281396202307
12.574883440442415 309.805334555107 0.7814394881812377
12.580110995395831 311.6223078680739 0.7814226809998441
12.585338550349247 315.45333407765844 0.7855910822918628
12.590566105302663 315.755997207431 0.783895458530363
12.59579366025608 317.0283043168481 0.7844848914843725
12.601021215209496 317.8161815965433 0.7833150331405639
12.606248770162912 317.55726439810627 0.7798158432534098
12.611476325116328 317.09880147335014 0.7771830876675618
12.616703880069744 316.9375650495978 0.7763167919813884
12.62193143502316 319.5280056276644 0.779210742602354
12.627158989976577 321.91441416735046 0.7819012026534149
12.632386544929993 321.16844367159024 0.7802168941269345
12.63761409988341 320.88560349874 0.7785522531669623
12.642841654836825 320.8892332006828 0.7771080800517924
12.648069209790242 321.70024696828165 0.7774708646253208
12.653296764743658 323.7399373224927 0.7777459544041447
12.658524319697074 324.383260799552 0.7769499608758518
12.66375187465049 326.32720156692557 0.7791643390363722
12.668979429603906 329.42389301968757 0.782086176781942
12.674206984557323 333.87027126331986 0.7890422638234513
12.679434539510739 338.2974435805414 0.7934671825773206
12.684662094464155 345.0355044246756 0.7985161532756488
12.689889649417571 346.1115407239378 0.7985771526996721
12.695117204370987 347.4034890025054 0.7976006158417055
12.700344759324404 354.1534547474916 0.8042087874632268
12.70557231427782 360.0656667498589 0.8104122997780808
12.710799869231236 368.85038843356483 0.818806338937082
12.716027424184652 380.1620364842391 0.8308962239335587
12.721254979138068 386.85679598330427 0.8386094031848061
12.726482534091485 398.30751730955694 0.8500011980925797
12.7317100890449 411.7520689124251 0.8641408230736006
12.736937643998317 424.4319460355619 0.8775520273285956
12.742165198951733 433.3537280228896 0.8851507700123669
12.74739275390515 442.29359832069457 0.8937316917427784
12.752620308858566 448.50834227373747 0.8988316004487981
12.757847863811982 455.15515829427835 0.904656070712906
12.763075418765398 458.61347808582417 0.9081011474322028
12.768302973718814 454.30565241984175 0.9040594281818644
12.77353052867223 446.1594703393415 0.8955039694760817
12.778758083625647 435.6832969412492 0.8842359001665603
12.783985638579063 425.64568323434963 0.8735867459354454
12.789213193532479 418.70743622677594 0.8654557823080276
12.794440748485895 409.2013677345183 0.8551976063437746
12.799668303439312 405.1177205665987 0.8503078228519729
12.804895858392728 402.9725768742362 0.8478545691841948
12.810123413346144 400.9611005799261 0.8452511261061608
12.81535096829956 397.55112879563035 0.8413228955561185
12.820578523252976 394.87684860000803 0.8391667618830825
12.825806078206393 393.52653754822217 0.8385728084657117
12.831033633159809 392.7977543161523 0.8379598638671765
12.836261188113225 394.87448780022044 0.8399195947979415
12.841488743066641 398.70741796250235 0.8437811667642706
12.846716298020057 403.36016490137024 0.8493797719228233
12.851943852973474 409.85889404302947 0.8559121946007916
12.85717140792689 409.36443719497225 0.8547479335917135
12.862398962880306 411.4366820317861 0.8553886300721961
12.867626517833722 411.50883853895846 0.8549033987682955
12.872854072787138 414.58761162654514 0.8578947619706496
12.878081627740555 422.2550178468627 0.8654827882622687
12.88330918269397 426.8705619762654 0.8700374782879783
12.888536737647387 430.1246537585884 0.8725589889834617
12.893764292600803 427.42850220889665 0.8698178009818025
12.89899184755422 422.47996366182946 0.8642325375855351
12.904219402507636 414.51166832368637 0.8556445714326995
12.909446957461052 403.3173852951079 0.8438693129797452
12.914674512414468 390.25125172067186 0.8303377509027651
12.919902067367884 380.0660609054272 0.819655167418698
12.9251296223213 367.7824085815417 0.8068455774437434
12.930357177274717 361.39338518274474 0.8000154114436177
12.935584732228133 351.8891588369393 0.7891306341877072
12.940812287181549 343.27997460070156 0.7800474553676172
12.946039842134965 338.3740791983888 0.7736791932545138
12.951267397088381 330.9561789860991 0.7645805814612674
12.956494952041798 326.3994933584752 0.7593431346710653
12.961722506995214 325.2029868712781 0.7583376761485487
12.96695006194863 328.53288217481185 0.7638705211709158
12.972177616902046 330.69688628341515 0.7674272935975842
12.977405171855462 331.7930563371734 0.769293145607466
12.982632726808879 328.55394505525237 0.7653634891783325
12.987860281762295 327.2917805057086 0.7623209163659697
12.993087836715711 327.23816747071004 0.7609024023294685
12.998315391669127 329.14569588884024 0.7626774790228698
13.003542946622543 327.91651477959044 0.7610227335198522
13.00877050157596 328.00772943057575 0.7612588458465395
13.013998056529376 329.26334003637396 0.7631638442092575
13.019225611482792 327.9246505520627 0.7612176569567328
13.024453166436208 330.2502397781891 0.7648622868151683
13.029680721389624 328.8498410259412 0.7642173727172717
13.03490827634304 329.0478181697516 0.7641574112674673
13.040135831296457 327.70385648848173 0.7634186957576425
13.045363386249873 327.1617356441241 0.7630614711988559
13.05059094120329 329.24374253921957 0.765324105684328
13.055818496156705 329.2059051528807 0.7651946553474571
13.061046051110122 333.5236574529207 0.76960823899764
13.066273606063538 341.15613010063095 0.7782734685683289
13.071501161016954 347.49955765554864 0.7857582981458949
13.07672871597037 352.6690208957987 0.7900693743302746
13.081956270923786 358.65185410186933 0.7965131171681217
13.087183825877203 362.67996766048117 0.8005136476460989
13.092411380830619 367.46058510245797 0.8043892912415433
13.097638935784035 367.49610990841853 0.8037298995865132
13.102866490737451 366.1683982952852 0.8027031812464711
13.108094045690867 359.58332885254134 0.795972134464709
13.113321600644284 357.63224559228894 0.7951885289151124
13.1185491555977 354.5287256502687 0.7916343182479608
13.123776710551116 354.15986953766964 0.7906354147115594
13.129004265504532 351.4623405451018 0.7878467858452691
13.134231820457948 349.2934007559095 0.7853809174085323
13.139459375411365 352.82483917889215 0.7893254435150837
13.14468693036478 356.66908594662584 0.7938738689191949
13.149914485318197 360.09563660629567 0.7979144024264814
13.155142040271613 364.4523774876785 0.8026642701096133
13.16036959522503 365.13012230749854 0.8031254882954456
13.165597150178446 366.9643659960561 0.8041610349997733
13.170824705131862 366.33518575203925 0.803839037211573
13.176052260085278 365.33239750277863 0.802589017856748
13.181279815038694 366.09430699090075 0.8041314226444874
13.18650736999211 366.3987973400452 0.8055436938418195
13.191734924945527 365.94756522525154 0.8061998978280138
13.196962479898943 368.13433434050063 0.8083873766232759
13.202190034852359 367.65131652477027 0.8080964648496979
13.207417589805775 368.0478784490366 0.8078992274190054
13.212645144759191 366.70204354118766 0.8064425628998726
13.217872699712608 364.3767276765858 0.8034482297766903
13.223100254666024 360.18087284844114 0.7979213910453821
13.22832780961944 356.856116565648 0.7939582888465941
13.233555364572856 353.8660588877805 0.7920703729867313
13.238782919526273 349.53093927661047 0.7877860854458991
13.244010474479689 344.2972935012784 0.7824302186633338
13.249238029433105 340.12584399740956 0.7784952685190429
13.254465584386521 341.67586414839 0.7790514181645568
13.259693139339937 340.60705167402324 0.7795476918531289
13.264920694293354 339.8065068056701 0.7791372180512678
13.27014824924677 333.9346450520665 0.7721992065453992
13.275375804200186 328.3280614235547 0.7662029404741577
13.280603359153602 326.660179821879 0.7627400629404016
13.285830914107018 326.18122951895907 0.7628809761314254
13.291058469060435 323.54398100304036 0.7595580810171353
13.29628602401385 320.87542607598476 0.7566362342105126
13.301513578967267 321.77563921336446 0.7577608787329848
13.306741133920683 321.6442748022228 0.7578436420290094
13.3119686888741 321.801904809336 0.7587186829083258
13.317196243827516 319.8646461470251 0.7570047841701938
13.322423798780932 315.6064543221635 0.7526288025013839
13.327651353734348 313.1133346708464 0.7487631134325105
13.332878908687764 312.61893380661866 0.7493577737527461
13.33810646364118 313.4967504028876 0.7498863218166764
13.343334018594597 311.2363080774176 0.749046833153568
13.348561573548013 309.8123274541312 0.7479012155311374
13.353789128501429 305.89433892588994 0.7431424559875177
13.359016683454845 305.25733974456966 0.7412672998294281
13.364244238408261 305.0929283897311 0.7386734546271564
13.369471793361678 307.7983698877274 0.741460950598854
13.374699348315094 310.54709684858636 0.7450654244216838
13.37992690326851 312.58288630431866 0.7490241154076801
13.385154458221926 316.23906268211624 0.7543097031674277
13.390382013175342 316.29886624880305 0.7552323217515343
13.395609568128759 314.870902082302 0.7541943370541565
13.400837123082175 316.10419701002155 0.7550247598598884
13.406064678035591 314.40704615156 0.752013661242728
13.411292232989007 314.93923658175726 0.7523735391397232
13.416519787942423 315.9712681918204 0.751974521800066
13.42174734289584 317.178333679897 0.7536109197174018
13.426974897849256 319.0838653841707 0.7552065892027964
13.432202452802672 321.62742186619437 0.7573606783039996
13.437430007756088 322.2285317865899 0.7581698598049563
13.442657562709504 322.3654258359288 0.757891456384952
13.44788511766292 323.0396719728101 0.7595082004078433
13.453112672616337 322.8194742878188 0.7591457429479574
13.458340227569753 323.62222481532024 0.7594644792336076
13.46356778252317 325.10865498498134 0.7614423565724346
13.468795337476585 326.9231860617705 0.7634719118679751
13.474022892430002 329.2166008759697 0.7662609392195288
13.479250447383418 332.12893740838433 0.7702715490391323
13.484478002336834 332.30946084614743 0.7707661432563772
13.48970555729025 331.1623839075093 0.7683387325146332
13.494933112243666 327.31219759775126 0.7643308157093962
13.500160667197083 324.2541371231861 0.7612916697614428
13.505388222150499 323.2552531486241 0.7598439459016297
13.510615777103915 322.75154010222906 0.7595056724146768
13.515843332057331 326.3575890341553 0.7632368120441098
13.521070887010747 327.0448635334678 0.764090423771528
13.526298441964164 326.13898992367683 0.7625018393722979
13.53152599691758 324.6443272537009 0.7601033676543182
13.536753551870996 320.37352426152023 0.7548704992200547
13.541981106824412 314.9544359778511 0.7502674814369652
13.547208661777828 311.45623104753304 0.7475620854402563
13.552436216731245 305.79764885204844 0.7413885408631852
13.55766377168466 305.7307001137182 0.7416346168824457
13.562891326638077 304.7366959577325 0.7398111255880949
13.568118881591493 303.38138419562085 0.7384253145675468
13.57334643654491 300.2187706189353 0.7345743642280778
13.578573991498326 299.4144559667038 0.7336076973010947
13.583801546451742 299.2428904738327 0.7354336063653683
13.589029101405158 298.8636183711845 0.7360724302599551
13.594256656358574 297.81304662577776 0.7351351861649613
13.59948421131199 294.95717363098277 0.7325120186995259
13.604711766265407 289.3188936348194 0.7248294454548642
13.609939321218823 282.96243499274163 0.7178627087331229
13.615166876172239 281.13458228003987 0.7158280919644935
13.620394431125655 281.1045519960162 0.7159759855551003
13.625621986079071 281.85842242074193 0.7149337615673883
13.630849541032488 283.41113759847036 0.7167821327271273
13.636077095985904 284.9293166632799 0.7196153254794234
13.64130465093932 286.87193803677576 0.7235400160570338
13.646532205892736 286.28030697052026 0.7237705276830839
13.651759760846153 285.46886789797514 0.7219947247899533
13.656987315799569 283.2808527794191 0.7187154670575425
13.662214870752985 281.18200020033754 0.7178204003006468
13.667442425706401 279.25339533004103 0.7158118030672703
13.672669980659817 279.36293189459707 0.7158701974517093
13.677897535613234 278.6597266738999 0.7121117324170443
13.68312509056665 278.7720012860618 0.7115470201100411
13.688352645520066 281.11693458994506 0.7154026793653941
13.693580200473482 279.96007553527005 0.7150229796993024
13.698807755426898 280.07709392771295 0.7146651943815516
13.704035310380315 283.71152730240584 0.7196678977933928
13.70926286533373 285.1542281027779 0.7211814832289457
13.714490420287147 287.1880890930659 0.7238919166011651
13.719717975240563 284.5236405212712 0.7204859743825318
13.72494553019398 285.6373751174646 0.7221305806863723
13.730173085147396 284.75291950726836 0.7220353896422698
13.735400640100812 286.1073516273216 0.7243558744045936
13.740628195054228 287.471607032728 0.7261776259182894
13.745855750007644 287.295045401219 0.7239563706662885
13.75108330496106 287.29347704333287 0.7239158777906219
13.756310859914477 282.01208614839356 0.7177070181130928
13.761538414867893 276.8415858767475 0.7123173520556888
13.766765969821309 274.4635509792231 0.7094105123359995
13.771993524774725 272.87791590795 0.7067609893746983
13.777221079728141 271.5774108034337 0.7047170860342225
13.782448634681558 270.6123931060488 0.7046573165154562
13.787676189634974 267.3771041324836 0.7024946273332414
13.79290374458839 267.8748281255471 0.702315402451765
13.798131299541806 270.2104975879755 0.705119978922001
13.803358854495222 269.5846372044278 0.7025793330856397
13.808586409448639 269.0891894126517 0.7020392661865039
13.813813964402055 269.16750949612367 0.7024214784117438
13.819041519355471 270.859798472113 0.7047991168840909
13.824269074308887 270.69755433854584 0.7029833323691879
13.829496629262303 272.5697436928436 0.7065869584316634
13.83472418421572 272.9715815218213 0.7068852857937484
13.839951739169136 276.0470209691404 0.7104788573616864
13.845179294122552 277.56745164897006 0.7113626314512508
13.850406849075968 279.47081440918777 0.7129492382579806
13.855634404029384 280.4936099834354 0.7145433102277715
13.8608619589828 280.08036299226904 0.7137247977447776
13.866089513936217 279.04178700784786 0.7120321097297414
13.871317068889633 280.8890481286998 0.7146882315202056
13.87654462384305 282.73392662012685 0.7181563443898824
13.881772178796465 284.3327064778947 0.7204135176446792
13.886999733749882 288.0005110228531 0.7240028147539747
13.892227288703298 288.84713771543466 0.7239511407362833
13.897454843656714 291.2383737784463 0.726821986120234
13.90268239861013 296.89847177853227 0.7335406761130819
13.907909953563546 299.86049934451023 0.736814952741074
13.913137508516963 302.6876768510512 0.7390278595422904
13.918365063470379 304.17235694926535 0.7414008047667866
13.923592618423795 303.3286903401637 0.7411871079750579
13.928820173377211 300.9362286974039 0.7383850368440785
13.934047728330627 298.8353165650049 0.7353094166352324
13.939275283284044 297.39807010260444 0.7332745526098997
13.94450283823746 297.3038967851575 0.7333860606454232
13.949730393190876 296.53499163588367 0.7329757250710717
13.954957948144292 295.8013167162546 0.732420498794255
13.960185503097708 294.35389490492224 0.7299507064059688
13.965413058051125 292.746743289862 0.7276474027971458
13.97064061300454 289.1824805309144 0.7227927453829988
13.975868167957957 286.4818739815452 0.7205885405923514
13.981095722911373 283.3222310054998 0.7172424871603602
13.98632327786479 282.3930627031924 0.7173787911743554
13.991550832818206 281.30825214471685 0.715690000062826
13.996778387771622 278.2652528472076 0.7116532178583723
14.002005942725038 276.0802302787314 0.7095037451611217
14.007233497678454 275.90353467511005 0.7094204452655376
14.01246105263187 275.352427348522 0.708128999155822
14.017688607585287 276.1647996779875 0.7094066091470008
14.022916162538703 276.0516380631679 0.7092187222930095
14.028143717492119 274.2616390758477 0.7073713963750414
14.033371272445535 274.53324274544735 0.7079636067657861
14.038598827398951 275.0681841990421 0.7084479325250668
14.043826382352368 277.551779233626 0.7106992685825897
14.049053937305784 281.6695098241832 0.7161795546935626
14.0542814922592 284.39195086122965 0.7202524028491684
14.059509047212616 286.84553446018055 0.7225389485294025
14.064736602166032 288.8548179143434 0.7257414453295398
14.069964157119449 291.25108215901184 0.7290808181163471
14.075191712072865 292.57390874224734 0.7304089981864474
14.080419267026281 292.9363241209362 0.7316790844482107
14.085646821979697 295.21175389976156 0.7320399632136974
14.090874376933114 294.52084113081935 0.7314235406681188
14.09610193188653 297.5610507274099 0.734046179917448
14.101329486839946 300.08352845039957 0.7367660484111811
14.106557041793362 302.8226380191115 0.7410746564486127
14.111784596746778 304.0559432758772 0.741689151672191
14.117012151700195 305.83470427368997 0.7429792497679555
14.12223970665361 300.95263270059024 0.7362052854471697
14.127467261607027 298.75025419404164 0.7335091768363149
14.132694816560443 295.05210580977564 0.7305914320770064
14.13792237151386 293.84653456602985 0.7295904944147621
14.143149926467276 295.01911893616864 0.7306677963482108
14.148377481420692 295.120493018691 0.7298198336806713
14.153605036374108 292.5215933658212 0.7272012247874823
14.158832591327524 290.0543326468378 0.7243993812921296
14.16406014628094 290.7184786329042 0.7257765177214988
14.169287701234357 289.9755471247241 0.7248484999961898
14.174515256187773 290.5197275438834 0.7261723299248101
14.179742811141189 289.2368936268387 0.7258179499339947
14.184970366094605 289.69200409535455 0.7257423241213178
14.190197921048021 288.7036685911953 0.7240471476613758
14.195425476001438 287.13532215275677 0.7222412818004064
14.200653030954854 288.8643993408946 0.7232375993201855
14.20588058590827 289.4765579533422 0.7226493567612066
14.211108140861686 292.8071940806989 0.7259037509589481
14.216335695815102 295.0841676026887 0.7288164899475558
14.221563250768519 295.8351679275022 0.7311106334915072
14.226790805721935 296.1318249846238 0.7323316708729494
14.232018360675351 294.6319661007659 0.7288165559907759
14.237245915628767 296.16139742845496 0.7291652091032996
14.242473470582183 293.64574071650395 0.7254686793133225
14.2477010255356 291.9226116060266 0.7236424884459679
14.252928580489016 291.5080786462501 0.7247577238256014
14.258156135442432 294.2348468898661 0.7290481431823616
14.263383690395848 299.5858875404775 0.733968781903519
14.268611245349264 303.9519457501101 0.7372066091269504
14.27383880030268 305.13989560167124 0.7380837519043686
14.279066355256097 304.9996552728035 0.7383546577874223
14.284293910209513 303.85932803642794 0.7369466817496606
14.28952146516293 303.69928913135016 0.7355795978840655
14.294749020116345 304.6785807274643 0.7357657646529681
14.299976575069762 305.891127920588 0.7364931532080846
14.305204130023178 309.514669292851 0.7404208657070587
14.310431684976594 312.2544319869286 0.7439988197549636
14.31565923993001 316.9051775564956 0.7484540248455955
14.320886794883426 317.56314008268004 0.749292503456362
14.326114349836843 318.8599648405363 0.7515863673680848
14.331341904790259 320.35604587343533 0.7538196006672983
14.336569459743675 321.2734118305771 0.7547367184518143
14.341797014697091 321.9254281771493 0.7548463173702714
14.347024569650507 324.40780015411684 0.7570086957683888
14.352252124603924 326.7358927152892 0.7601276702914836
14.35747967955734 328.7485439140357 0.7632074897396609
14.362707234510756 330.6768456534996 0.7663944153752207
14.367934789464172 330.5040270896511 0.7666459984687939
14.373162344417588 329.3189440322984 0.7652521554627275
14.378389899371005 327.1989572948424 0.7620001824505056
14.38361745432442 328.6894087978892 0.7626410716533921
14.388845009277837 330.2029625442411 0.7634505761895541
14.394072564231253 329.9218304275625 0.7641275461787012
14.39930011918467 333.645404835715 0.7691616310092829
14.404527674138086 335.90683332919275 0.7713823335604917
14.409755229091502 339.21546088090054 0.7747336483106331
14.414982784044918 340.92835166145005 0.7761160712943744
14.420210338998334 340.80064513744543 0.7753203024946678
14.42543789395175 342.8783969127497 0.7772686393325215
14.430665448905167 347.651875351923 0.7821982369121012
14.435893003858583 351.7742636679339 0.7872922506655021
14.441120558811999 355.8941958410746 0.7922513640822229
14.446348113765415 358.74123431938176 0.7951448508580113
14.451575668718831 354.43006441008873 0.7902386359042305
14.456803223672248 349.12470349509437 0.7838067465042001
14.462030778625664 349.3139909528811 0.7842280488368278
14.46725833357908 349.68578825062923 0.7846774029858209
14.472485888532496 357.1433750995452 0.7922734288564545
14.477713443485912 364.7282305529664 0.8007219287698009
14.482940998439329 369.48076562065825 0.8062973776005783
14.488168553392745 374.2216787402122 0.8118105600931614
14.493396108346161 380.568531285386 0.818782507231196
14.498623663299577 388.03716231425057 0.8260677960154603
14.503851218252994 397.5260829810018 0.8353239308961019
14.50907877320641 403.76806323903173 0.84169298644365
14.514306328159826 408.6731252752051 0.8469914276600593
14.519533883113242 404.08444841934437 0.8426610793289391
14.524761438066658 398.6023325735066 0.837080044264529
14.529988993020075 389.40650617070037 0.8283369483174079
14.53521654797349 378.19173259883087 0.8173482726761843
14.540444102926907 365.212680290584 0.8038781337639889
14.545671657880323 352.8892067994351 0.790894985705176
14.55089921283374 340.5255639312455 0.7770024429625766
14.556126767787156 332.27938703184134 0.7682928174030155
14.561354322740572 323.75740070375696 0.7583474035422428
14.566581877693988 317.5238061798745 0.7520738913831646
14.571809432647404 313.1651200983889 0.7466505709901389
14.57703698760082 310.5068682526815 0.7436369038849707
14.582264542554237 308.80889696510104 0.7415852117774704
14.587492097507653 307.5451955085309 0.7394987087167156
14.592719652461069 310.07712578999923 0.7420368363308566
14.597947207414485 313.71187495433844 0.7454722579976303
14.603174762367901 318.65273521330715 0.751202610887751
14.608402317321318 323.09182319688625 0.7567167424153453
14.613629872274734 324.05530160754756 0.7570400244303501
14.61885742722815 326.7398584463615 0.7599825504519633
14.624084982181566 329.4831157834336 0.7626467671178342
14.629312537134982 334.17495219254255 0.7674590535004966
14.634540092088399 340.92771257401336 0.7744531443324019
14.639767647041815 344.31719034715434 0.7767169733647912
14.644995201995231 345.50374430171354 0.7778389351181367
14.650222756948647 346.3752302331632 0.7781922162344285
14.655450311902063 346.2296342562217 0.7774485289857055
14.66067786685548 346.9143892387978 0.7787231536551563
14.665905421808896 348.8251769295716 0.7812604343155825
14.671132976762312 347.2320846075852 0.780091786653416
14.676360531715728 348.4094846282383 0.7809867407875578
14.681588086669144 346.20122779620857 0.7774605658643918
14.68681564162256 345.3106614605522 0.7768168992980908
14.692043196575977 345.56561461013115 0.776680821364409
14.697270751529393 347.5206216845571 0.7793383566528264
14.70249830648281 350.19322625138955 0.7823597124209797
14.707725861436225 347.15641188565195 0.7778551933580486
14.712953416389642 347.3367572507431 0.7778541913662538
14.718180971343058 346.9714426741837 0.7776116831031789
14.723408526296474 351.1179921519327 0.7821288170017694
14.72863608124989 355.4919549714626 0.7874360253296523
14.733863636203306 362.1347776536376 0.7945373104246877
14.739091191156723 366.7006067860456 0.7983933345347983
14.744318746110139 367.64814784756777 0.799941851012579
14.749546301063555 364.81105915937445 0.7976510354566326
14.754773856016971 359.51837809775174 0.7925791157963574
14.760001410970387 354.5458383042885 0.7877348155466247
14.765228965923804 352.0847589913107 0.7844574096492507
14.77045652087722 350.72682361830164 0.7830715289335194
14.775684075830636 345.2562243830008 0.7766536440982084
14.780911630784052 343.18877026535 0.7738112377377727
14.786139185737468 344.1157556057372 0.7750576728187553
14.791366740690885 344.25533486528934 0.7750314514631335
14.7965942956443 344.27026375413806 0.7747064713591282
14.801821850597717 341.8515576890982 0.7718993695793611
14.807049405551133 340.639922951646 0.7697521546358561
14.81227696050455 342.6054995514669 0.77257065332549
14.817504515457966 347.12773577511007 0.7781336774784203
14.822732070411382 351.1640514576206 0.783249979058254
14.827959625364798 354.8266934428008 0.7874360264853819
14.833187180318214 357.88343892963405 0.7899231261616556
14.83841473527163 358.35036406090944 0.7895696612883087
14.843642290225047 357.89141370478467 0.7890743983156826
14.848869845178463 359.95818052984873 0.7912372034625417
14.854097400131879 360.9950422471711 0.7922593723781408
14.859324955085295 362.8133850197304 0.7947219316394715
14.864552510038711 364.4531363901322 0.7965787895872493
14.869780064992128 363.41759838138603 0.7962049914924594
14.875007619945544 361.7623634662188 0.7945847002183032
14.88023517489896 363.3096602937359 0.7957381759684891
14.885462729852376 363.52583746755005 0.7954373625443965
14.890690284805792 365.99850694524264 0.7981429741851042
14.895917839759209 366.83940543938337 0.7985878049020874
14.901145394712625 367.1333812576479 0.7991451285190032
14.906372949666041 370.29549571413156 0.8021647057380027
14.911600504619457 372.1274733460726 0.8045918456020872
14.916828059572873 375.08176448717114 0.8081353134354177
14.92205561452629 369.8021690074643 0.8024364198610798
14.927283169479706 364.08450289961195 0.7968266133791843
14.932510724433122 356.6660213757539 0.7893117623378165
14.937738279386538 353.9519069945648 0.7863193227081279
14.942965834339955 349.0811361239678 0.7810741566648769
14.94819338929337 344.4089402596071 0.7757807262079549
14.953420944246787 339.62986595678825 0.7707564901410007
14.958648499200203 336.93430461445405 0.7684889949654721
14.96387605415362 333.37190680944195 0.7652970096978192
14.969103609107036 328.6596435598964 0.7598895294838601
14.974331164060452 325.4873611205724 0.7566231815137455
14.979558719013868 324.38872480586866 0.7560649347019095
14.984786273967284 320.9875662365778 0.7524684536519755
14.9900138289207 318.88633625847393 0.7509842081734953
14.995241383874117 315.86090758001217 0.7461023650536569
15.000468938827533 314.20214557419735 0.7435389286258492
15.005696493780949 313.4031005557573 0.7418406218829907
15.010924048734365 312.76461692344924 0.7417364884699106
15.016151603687781 315.27087842983593 0.7451285982619908
15.021379158641198 318.63161683984913 0.7500994878191963
15.026606713594614 319.20471119555714 0.7507008378091743
15.03183426854803 321.06500751188884 0.7530642434139978
15.037061823501446 322.62088949954233 0.7549563676545823
15.042289378454862 324.61919539899634 0.7566957647155313
15.047516933408279 321.30474908158976 0.7523230101593019
15.052744488361695 320.89618314344983 0.7502473727656527
15.057972043315111 321.2696237490816 0.7507977306102064
15.063199598268527 320.98242565475255 0.7500129327504177
15.068427153221943 320.92819807867676 0.7506112075358804
15.07365470817536 322.2442421812065 0.751730037125838
15.078882263128776 322.596674885192 0.7517690655954642
15.084109818082192 322.49966500165306 0.7507506000757349
15.089337373035608 322.60840450875634 0.7510641928317088
15.094564927989024 323.311095018152 0.7520610372979536
15.09979248294244 324.076840455782 0.754050783244197
15.105020037895857 322.1559578504306 0.7523100216084568
15.110247592849273 320.0210122586937 0.7504801446581932
15.11547514780269 317.0953233141214 0.7466114181775328
15.120702702756105 317.5688069283274 0.7465400694288212
15.125930257709522 319.1904406474531 0.7479201511225797
15.131157812662938 316.46259933964734 0.7459516632572377
15.136385367616354 311.0220271726421 0.740074219434522
15.14161292256977 304.487212137883 0.7323946294234102
15.146840477523186 299.51200914870793 0.7283233170822899
15.152068032476603 298.8662161426378 0.7277504784159612
15.157295587430019 298.00584904917304 0.727417950469121
15.162523142383435 298.145423949986 0.7265537808666691
15.167750697336851 295.52052422954625 0.7218910062913844
15.172978252290267 293.3138005400895 0.7187085143898042
15.178205807243684 285.8275602447121 0.71041777842167
15.1834333621971 278.8485080017339 0.7031498920413933
15.188660917150516 275.277188300492 0.7003517333224443
15.193888472103932 273.9514709638872 0.7000003297571736
15.199116027057348 275.3844997025947 0.7023104586307831
15.204343582010765 276.4803966875456 0.7030503296539824
15.20957113696418 276.7700411177687 0.7027630116248859
15.214798691917597 276.7257604165222 0.7024692965489929
15.220026246871013 275.5463430172482 0.7016713056440737
15.22525380182443 273.63249388796066 0.7002099865413057
15.230481356777846 275.0838822144513 0.7025303563660925
15.235708911731262 271.830724221028 0.6979076803632359
15.240936466684678 271.7758429404499 0.6974861868809196
15.246164021638094 270.108473732433 0.6961316070234692
15.25139157659151 270.95578658458373 0.6966898427441736
15.256619131544927 273.9750352706358 0.7007116019952826
15.261846686498343 273.59078192600157 0.7001211703078976
15.267074241451759 271.8043416072801 0.6982428390885834
15.272301796405175 268.2506590825583 0.6941684050905531
15.277529351358591 268.49180800833096 0.6944631477058368
15.282756906312008 271.469740695858 0.6975360542143015
15.287984461265424 274.1036744776585 0.699719608972599
15.29321201621884 275.25296605062726 0.7011098879714209
15.298439571172256 274.50602681793094 0.6987819292861865
15.303667126125672 275.0286049709902 0.6989531543442765
15.308894681079089 279.2896883755037 0.7044034170681489
15.314122236032505 280.8758328918704 0.7073352844327238
15.319349790985921 279.9058161249777 0.707480651869266
15.324577345939337 281.3082195456361 0.7095439951562397
15.329804900892753 279.8605758175903 0.7069310494929564
15.33503245584617 282.5405705534408 0.7089061545955773
15.340260010799586 281.0582241387014 0.706664597887516
15.345487565753002 282.69289519805324 0.707897596886429
15.350715120706418 283.83933262500227 0.708383088327207
15.355942675659835 286.09105337372296 0.7115292984090839
15.36117023061325 287.9175743684243 0.715267797083568
15.366397785566667 288.04793367379693 0.7165566079770787
15.371625340520083 292.09459650278285 0.7222794040284153
15.3768528954735 294.10301440338617 0.7248895085088667
15.382080450426916 298.41363708345904 0.7286138166143011
15.387308005380332 301.2967445538985 0.7314068502932068
15.392535560333748 301.6173182170098 0.7311569807241022
15.397763115287164 302.1841323702956 0.7404678967501026
15.40299067024058 301.64174269695405 0.748989792295527
15.408218225193997 296.9499462841282 0.7500177241143784
15.413445780147413 293.0463193375531 0.7496063769022324
15.418673335100829 291.62605791350444 0.7506354172558373
15.423900890054245 291.4511051916083 0.7522767542578996
15.429128445007661 291.710030351388 0.7545287973264969
15.434355999961078 291.3631857442921 0.7573349045219288
15.439583554914494 291.49075197092003 0.7591329517028
15.44481110986791 291.28428381439755 0.7605007674396298
15.450038664821326 292.0940481258055 0.7635406516508993
15.455266219774742 291.8071864413132 0.765293679040103
15.460493774728159 288.5819981600271 0.7643702070152523
15.465721329681575 290.7517175883442 0.7691517774482368
15.470948884634991 292.9829635290562 0.7736640518718751
15.476176439588407 295.01568627522846 0.7787840500014611
15.481403994541823 295.02311116521645 0.7816135449153971
15.48663154949524 292.9350610105009 0.7811737233617025
15.491859104448656 293.2239427485825 0.7836360863785784
15.497086659402072 292.5958809786125 0.7832693711835265
15.502314214355488 296.63665957035676 0.7905732970204931
15.507541769308904 296.7935424863089 0.7918936251573002
15.51276932426232 296.24368070194146 0.7931822524485393
15.517996879215737 295.16900809578425 0.7934857518963946
15.523224434169153 295.2020134236903 0.7958604693136068
15.52845198912257 295.88146359735515 0.7981927976740024
15.533679544075985 296.578563285279 0.8003141886635305
15.538907099029402 300.6624810562532 0.8071770384461348
15.544134653982818 302.1742058029834 0.8098959953871636
15.549362208936234 307.7239526366284 0.8180939427564891
15.55458976388965 309.4118000595502 0.8216453670231216
15.559817318843066 311.9889808164877 0.8270809660988033
15.565044873796483 312.3768794436136 0.8295413461919535
15.570272428749899 312.89373710646146 0.832329241102889
15.575499983703315 311.69052551473465 0.8327108019247534
15.580727538656731 312.31703235410174 0.8353871741045735
15.585955093610147 310.394272374105 0.833790182863912
15.591182648563564 306.96079526095383 0.8302938410503086
15.59641020351698 307.27675599648995 0.8325008115015389
15.601637758470396 306.81579340159686 0.8337099617431287
15.606865313423812 307.961926616474 0.8380268274441364
15.612092868377228 307.55210926242097 0.8388367614712283
15.617320423330645 307.18097965186513 0.839155378512315
15.62254797828406 301.78318350466225 0.8327395362260731
15.627775533237477 299.0688295890289 0.8314353727951944
15.633003088190893 296.430172400085 0.8305611204813392
15.63823064314431 297.3803316470321 0.831304102045247
15.643458198097726 296.54654347857377 0.8175975905586742
15.648685753051142 295.3712572544399 0.808450462597152
15.653913308004558 292.9013433967932 0.7997490986850353
15.659140862957974 292.43549702263834 0.794748243499057
15.66436841791139 293.8158448339608 0.7936218029813112
15.669595972864807 293.45407988985903 0.7903879223353982
15.674823527818223 290.4979460667112 0.7841878371575023
15.680051082771639 287.03495598569026 0.7786205639670449
15.685278637725055 285.2804124403049 0.7752284774584277
15.690506192678471 284.82773882229776 0.774258094626861
15.695733747631888 284.40978652548 0.7731747944553913
15.700961302585304 282.51728533504433 0.7700535511405382
15.70618885753872 284.10239534804475 0.7713903471690303
15.711416412492136 285.52867608381194 0.7715756936396728
15.716643967445552 289.73100195608697 0.7761005209323538
15.721871522398969 290.72227717510106 0.775464876933144
15.727099077352385 289.33176728356335 0.7713201270938684
15.732326632305801 286.74076933567125 0.7662044909860207
15.737554187259217 283.28319512680133 0.7609292696196596
15.742781742212633 282.8087187937129 0.7604771221760561
15.74800929716605 286.718957113341 0.7662860385952622
15.753236852119466 286.0507032408983 0.764803711933416
15.758464407072882 288.1441212087133 0.7658801151943294
15.763691962026298 287.68363224045277 0.7628171838123221
15.768919516979715 287.9280548720565 0.760914268222654
15.77414707193313 289.82772506298795 0.7630052518215942
15.779374626886547 289.9828528468529 0.7636483157736881
15.784602181839963 291.4377792631931 0.7652295177297039
15.78982973679338 290.6097058818596 0.763898309327698
15.795057291746796 287.96355488188493 0.759932502895554
15.800284846700212 287.49063233586674 0.7594789512939227
15.805512401653628 287.50121802640376 0.758858130484833
15.810739956607044 293.44341560729345 0.7659574891831378
15.81596751156046 294.72138478873785 0.7668218154996461
15.821195066513877 297.21641977467436 0.7698352448328555
15.826422621467293 297.3288003207046 0.7691681294412869
15.831650176420709 298.6986775838644 0.7717447460736803
15.836877731374125 295.33296544309474 0.7650707074836984
15.842105286327541 294.65898487657506 0.7630590659483703
15.847332841280958 294.0220335278764 0.7612563829300484
15.852560396234374 292.0072939539716 0.7582083444284301
15.85778795118779 293.2719449905905 0.7596589374826992
15.863015506141206 293.64134313826725 0.7594785236311643
15.868243061094622 295.11997918847806 0.7604226753754156
15.873470616048039 291.30961697185654 0.7554737088084027
15.878698171001455 289.04354584102686 0.7512558965463138
15.883925725954871 288.18761180999456 0.7489331316018025
15.889153280908287 288.8401625921825 0.7483299895862565
15.894380835861703 291.0162661635484 0.7510347143840472
15.89960839081512 291.4467949280273 0.7515642702977556
15.904835945768536 293.5414420064096 0.7554649545276195
15.910063500721952 293.9845590797251 0.7564677124130376
15.915291055675368 288.08189237222916 0.749549630486281
15.920518610628784 287.72005266447604 0.7497806679769718
15.9257461655822 285.2201530290567 0.7464520361562159
15.930973720535617 288.48806352444973 0.7498093986876466
15.936201275489033 289.0429146453261 0.7498025735053118
15.94142883044245 289.4466945446809 0.7485369778849967
15.946656385395865 292.3973446258872 0.7532002033710696
15.951883940349282 291.06485844516226 0.7513700201502572
15.957111495302698 290.452232253767 0.7499090445329231
15.962339050256114 288.59794475574444 0.7471194206682976
15.96756660520953 286.05880270442617 0.7428681784750347
15.972794160162946 286.26938709556896 0.7437287433919536
15.978021715116363 287.3488307426614 0.7457960517105785
15.983249270069779 289.74570821034825 0.7484494544793389
15.988476825023195 291.77504668648726 0.7512627732081518
15.993704379976611 290.64218457668517 0.749573093280267
15.998931934930027 290.1195270898506 0.7483701318298989
16.004159489883442 289.2103953515715 0.7476290745855266
16.009387044836856 289.9309352780638 0.7469595260795017
16.01461459979027 289.8053178004879 0.7463710712936193
16.019842154743685 290.76478927739157 0.7483277945451977
16.0250697096971 289.4419384191553 0.7471439205504316
16.030297264650514 291.2972573088419 0.7487076718597884
16.03552481960393 290.5565635273216 0.7474183728057284
16.040752374557343 291.7374626706326 0.7472887105510885
16.045979929510757 294.51038588980265 0.7509371972696605
16.05120748446417 299.97735500025925 0.758354071379486
16.056435039417586 305.5692417997625 0.7668356990593923
16.061662594371 308.4033261126252 0.7701938932738831
16.066890149324415 311.90660402703423 0.773567455622767
16.07211770427783 312.5311374430453 0.7727011326059011
16.077345259231244 314.70666728438414 0.7748923255477952
16.08257281418466 319.08287421610925 0.7796278933008071
16.087800369138073 322.7917772767773 0.783850804987455
16.093027924091487 325.4001887674878 0.7872621126237743
16.0982554790449 325.8500970757031 0.7874821249134262
16.103483033998316 329.7817150534181 0.7929850300066825
16.10871058895173 334.99448077094286 0.7989601184509632
16.113938143905145 340.258426213184 0.8053557401153663
16.11916569885856 340.2340987322756 0.8058883188235427
16.124393253811974 336.8504660577667 0.8017489727231859
16.129620808765388 334.42620002392175 0.7989309646995979
16.134848363718802 336.21740740417016 0.8010455565634232
16.140075918672217 337.96453358523354 0.803252659924309
16.14530347362563 340.8501012025645 0.807289783606426
16.150531028579046 342.7160121826365 0.8090306027463082
16.15575858353246 343.13537331405377 0.8082427812331113
16.160986138485875 342.69944393763575 0.8074373872912972
16.16621369343929 340.38778185752057 0.8037130949183645
16.171441248392703 333.905348586081 0.7967307201570308
16.176668803346118 325.08318806268176 0.7871360733078223
16.181896358299532 320.9272505215445 0.7823842996328356
16.187123913252947 316.4779158017352 0.7771965622762902
16.19235146820636 312.83638624177223 0.7730388955488501
16.197579023159776 307.5770354959471 0.7664905147708112
16.20280657811319 301.81485152870374 0.7598641220536129
16.208034133066604 299.06742127934734 0.7562597181226547
16.21326168802002 295.3748709263894 0.7512884435312406
16.218489242973433 289.1031729092695 0.7436205852313528
16.223716797926848 284.96753016136336 0.738334329503892
16.228944352880262 282.7407531638024 0.7364380225570314
16.234171907833677 282.1457846863677 0.7369309901858281
16.23939946278709 280.33215831750624 0.734908496895464
16.244627017740505 278.40775768769396 0.7320932541614521
16.24985457269392 276.0374679802411 0.7287754045073852
16.255082127647334 273.34477000898465 0.7256862575772669
16.26030968260075 266.0550285306061 0.7164477792715507
16.265537237554163 261.2757651427605 0.7108312047268701
16.270764792507578 259.835870958497 0.7074592660955129
16.275992347460992 260.2389166824365 0.7081806480738908
16.281219902414406 261.73614214610586 0.7104804268975178
16.28644745736782 257.77459810938694 0.7052948648959089
16.291675012321235 255.99979697628757 0.7034203988538952
16.29690256727465 256.225023298932 0.7026522920753502
16.302130122228064 256.17792019845285 0.7020987085848774
16.30735767718148 258.64281924901996 0.7045313332400915
16.312585232134893 261.9778383758978 0.7086915388462928
16.317812787088307 263.76420767185056 0.7108648384349193
16.323040342041722 263.55109077448265 0.7111107542196279
16.328267896995136 262.67555630730857 0.7098376099064035
16.33349545194855 258.5491684797156 0.7028827025229397
16.338723006901965 258.6462471217079 0.7039178893105735
16.34395056185538 261.44871688823605 0.7071025717634065
16.349178116808794 263.8968613272847 0.7137588181668306
16.35440567176221 265.72761619250025 0.7158542727298429
16.359633226715623 269.1551958475886 0.7187234119293763
16.364860781669037 277.8661910616128 0.7283523836494062
16.37008833662245 284.7388317846949 0.7340667073094336
16.375315891575866 288.4986476543 0.7379303401012756
16.38054344652928 289.347328831848 0.7385722566388857
16.385771001482695 289.532192180864 0.7373924949843906
16.39099855643611 292.9772692873239 0.7412013969384644
16.396226111389524 294.8905279860499 0.744140168594342
16.401453666342938 298.44075396527455 0.7483680871206715
16.406681221296353 299.1045734587086 0.7501854387676775
16.411908776249767 299.84211892096965 0.7514170820768835
16.41713633120318 299.4747419490084 0.7500269430417896
16.422363886156596 293.809804110687 0.7420412384381951
16.42759144111001 288.7918123590171 0.7346956681877923
16.432818996063425 288.3891448078697 0.7336609961300841
16.43804655101684 288.02262151942637 0.7332447389320518
16.443274105970254 286.3344460023918 0.7316627039328132
16.448501660923668 285.4503318878807 0.730701350332814
16.453729215877082 284.2785603364398 0.7295891749287029
16.458956770830497 282.6264103896556 0.7278007678368381
16.46418432578391 281.54286829648845 0.7264054453446905
16.469411880737326 281.5122476116816 0.7248261633303668
16.47463943569074 281.68605021224425 0.725549574783035
16.479866990644155 280.3479164593655 0.7240920408565776
16.48509454559757 280.88632649267157 0.7243530886521502
16.490322100550983 280.43904374022276 0.7231006644832096
16.495549655504398 282.76480338376706 0.7242902063554845
16.500777210457812 285.59706705536667 0.728077352562977
16.506004765411227 289.36427963422517 0.7329487561471495
16.51123232036464 291.7068265478766 0.7359267147559819
16.516459875318056 288.8871920105409 0.732738506934614
16.52168743027147 286.4518408431776 0.7298365356185761
16.526914985224884 282.1205987587387 0.7246802843591169
16.5321425401783 279.86615496337737 0.7229533969440842
16.537370095131713 275.7044752197142 0.7175590378624073
16.542597650085128 271.1027580635645 0.7127081726129939
16.547825205038542 267.6416811359575 0.7093277014671744
16.553052759991957 264.7014975418792 0.7056410589596714
16.55828031494537 259.4333413244153 0.6995741208064213
16.563507869898785 257.6632565640386 0.697061695371838
16.5687354248522 256.2437557673531 0.694779079032831
16.573962979805614 256.59280677721114 0.6969464941504812
16.57919053475903 253.5499486779684 0.6917254839584055
16.584418089712443 250.38627455705 0.6870862316659647
16.589645644665858 247.90227253032464 0.6827287542152164
16.594873199619272 247.1870902527901 0.6810859730623742
16.600100754572686 245.81429010683624 0.680673528215066
16.6053283095261 245.47146220173516 0.6805224907924886
16.610555864479515 246.4062591826349 0.6817765115483538
16.61578341943293 247.82556623466817 0.6829872739788309
16.621010974386344 247.88436387023904 0.6824035721113835
16.62623852933976 251.6703998859006 0.6881425907974569
16.631466084293173 253.09833310451242 0.6908784254411328
16.636693639246587 256.47972580594796 0.6955144332651362
16.641921194200002 258.34514944624675 0.69782319384743
16.647148749153416 258.2588158631204 0.6963233474234095
16.65237630410683 259.526410758671 0.6960095440258433
16.657603859060245 260.443402520975 0.6961855452967649
16.66283141401366 259.47405828598363 0.6950085083192761
16.668058968967074 259.78235694207115 0.6964179057331515
16.67328652392049 255.58257363467428 0.6925046061570852
16.678514078873903 253.18883028091645 0.6888279447711949
16.683741633827317 255.70392659508383 0.6933091689999948
16.68896918878073 258.191561475181 0.6946518012336964
16.694196743734146 257.72821486572667 0.6926785090537803
16.69942429868756 253.68421091471038 0.6863019568011313
16.704651853640975 251.09261239722352 0.6820795845341094
16.70987940859439 250.1855922334642 0.6819841977830228
16.715106963547804 249.58011861026486 0.6816729121812335
16.720334518501218 246.54003437595327 0.6782769639468341
16.725562073454633 244.9434215604469 0.6753940203832298
16.730789628408047 243.40094360935615 0.6728976818017792
16.73601718336146 245.6150413938797 0.6759188487450246
16.741244738314876 243.64314725447414 0.6730289223487947
16.74647229326829 240.99857660384995 0.6707858464781121
16.751699848221705 239.4332123358817 0.6688380420978556
16.75692740317512 237.5262322972981 0.6674935162515272
16.762154958128534 237.64952436001124 0.6671650065148605
16.767382513081948 236.4248434156756 0.6659586481306495
16.772610068035362 234.98278611762004 0.6637981508274516
16.777837622988777 233.7140167933303 0.662163204506695
16.78306517794219 233.0444464449456 0.6599483761738304
16.788292732895606 231.14605791794722 0.6566275056887972
16.79352028784902 233.84589960983593 0.6611719255567355
16.798747842802435 234.99678160363263 0.6628967100955593
16.80397539775585 234.31774546318692 0.6619687214106975
16.809202952709263 232.8234470279082 0.6603558629151872
16.814430507662678 229.4641497304472 0.6577670108788937
16.819658062616092 230.4210107534441 0.6624127356398855
16.824885617569507 230.3201455028147 0.6614279262978888
16.83011317252292 229.28722677277847 0.6602343588481892
16.835340727476336 229.23789654858402 0.6578706010459265
16.84056828242975 227.53472583586523 0.6546665028957955
16.845795837383164 228.78703310870216 0.6567511482685418
16.85102339233658 226.70081599304532 0.6538828594321325
16.856250947289993 226.8428770217018 0.6546208595637218
16.861478502243408 225.6789875623096 0.6541345361187959
16.866706057196822 223.5270898484195 0.6516774122775006
16.871933612150237 223.2300935904987 0.6511269522922566
16.87716116710365 223.41663718038083 0.6495110921916941
16.882388722057065 222.3895737945491 0.6462542375464337
16.88761627701048 221.476419398222 0.6441459535613416
16.892843831963894 219.8126584394861 0.6421929270453764
16.89807138691731 219.09153641808277 0.6420326542015589
16.903298941870723 218.09163036185615 0.6422004699026771
16.908526496824138 218.2655034344178 0.6417078973695169
16.913754051777552 219.22002192159053 0.6444534355148628
16.918981606730966 219.65022144304888 0.6447389777205274
16.92420916168438 219.7423700233846 0.6460182865487694
16.929436716637795 218.80486012050622 0.6447615036999491
16.93466427159121 218.93796354814165 0.6445245290939875
16.939891826544624 220.0145239975551 0.6453576067137823
16.94511938149804 219.65793633989483 0.6439567516754834
16.950346936451453 219.78567443852498 0.6443081008797781
16.955574491404867 219.38094399261144 0.6436024827145095
16.960802046358282 217.68642633769682 0.6415234358357756
16.966029601311696 215.2324128446731 0.6376911730828119
16.97125715626511 213.97679219781233 0.6344903622950101
16.976484711218525 213.52742235323146 0.633623888437155
16.98171226617194 214.6290538532809 0.6361800726415697
16.986939821125354 217.0764859999511 0.6393920870191218
16.99216737607877 217.24112660492705 0.6390007340135743
16.997394931032183 217.93670846127964 0.6392034430635765
17.002622485985597 217.31588064466558 0.6376412576272025
17.00785004093901 215.8095213497673 0.6348750434752934
17.013077595892426 217.54601161236258 0.6363144425465277
17.01830515084584 218.165930150031 0.6369719237408662
17.023532705799255 220.41527088125616 0.6407815612968786
17.02876026075267 219.14413050683265 0.6391118220837362
17.033987815706084 220.63146301780762 0.6421848650359873
17.039215370659498 221.4666472327534 0.6438406774407502
17.044442925612913 221.1010481540383 0.6448434065583832
17.049670480566327 220.15837719900694 0.6451864047741206
17.05489803551974 216.24367423823844 0.6402683417437476
17.060125590473156 218.01874806010773 0.6406774246841882
17.06535314542657 220.33657731181646 0.6432844255498067
17.070580700379985 223.2240359767738 0.6468608671840538
17.0758082553334 222.43691750730275 0.6456156420494021
17.081035810286814 219.8814689009771 0.6415459351979313
17.086263365240228 220.9136256049005 0.6428730115119563
17.091490920193642 221.1159165819638 0.6414426213514394
17.096718475147057 222.89561619104828 0.6440676355116454
17.10194603010047 224.28789215568023 0.6461018767456986
17.107173585053886 224.25368021215564 0.6471767310050495
17.1124011400073 224.73797770314025 0.6480290315799281
17.117628694960715 225.06501221994367 0.6481399641575536
17.12285624991413 224.9745825964747 0.6484222330577494
17.128083804867543 224.09759846176942 0.6466008716765407
17.133311359820958 225.46410126629135 0.6467350257618198
17.138538914774372 222.4339524169453 0.6430270885976711
17.143766469727787 223.72261738216463 0.6438726153160226
17.1489940246812 226.74113657444008 0.6491844406549555
17.154221579634616 228.27351291524238 0.6509211790873582
17.15944913458803 229.32054795472712 0.6524412008204016
17.164676689541444 232.06587838309096 0.6557584639140724
17.16990424449486 234.18729561262438 0.657986508123972
17.175131799448273 238.99430681586236 0.6631418920151969
17.180359354401688 240.05526815636657 0.6657413625337576
17.185586909355102 238.38030785637 0.6630534813112285
17.190814464308517 238.83549066255225 0.6641121114931482
17.19604201926193 242.3810332137907 0.6689635962846601
17.201269574215345 245.75686369136776 0.6713335888675983
17.20649712916876 249.6605165988722 0.6772534958013461
17.211724684122174 249.0876071853082 0.6758741227442361
17.21695223907559 247.15156446503963 0.6728282237535077
17.222179794029003 247.83753587672524 0.6731296529677369
17.227407348982418 248.84905505540513 0.675738012375965
17.232634903935832 250.09931122483943 0.678393428503937
17.237862458889246 250.27986248914914 0.6795646705548636
17.24309001384266 247.4777101138515 0.6745477453829506
17.248317568796075 247.48346724899693 0.673586859910988
17.25354512374949 245.60899002877034 0.6707211861609834
17.258772678702904 245.16724210247628 0.6710230713425919
17.26400023365632 244.96893841201538 0.672758285992699
17.269227788609733 244.41814631162015 0.6724039738347457
17.274455343563147 239.20221488029068 0.6634297312401871
17.279682898516562 239.7561905531246 0.6631057987524255
17.284910453469976 238.10166157592167 0.659569936650335
17.29013800842339 239.7197027865516 0.6621130553730802
17.295365563376805 241.7463863172112 0.6655091628481453
17.30059311833022 240.76985922322723 0.6640558181784513
17.305820673283634 241.03423935140376 0.664572845040018
17.31104822823705 239.54584515606163 0.6620927931703972
17.316275783190463 238.64760562990853 0.661039092848582
17.321503338143877 239.00426179771932 0.66287511093281
17.32673089309729 239.11445963463865 0.6639625982814867
17.331958448050706 239.33017537980726 0.6654134598851053
17.33718600300412 238.68269537197608 0.6647138073464759
17.342413557957535 238.1057778001023 0.6621243361728124
17.34764111291095 238.92663644400054 0.6634796352277665
17.352868667864364 240.02646753862092 0.6650346503159048
17.358096222817778 239.59103249895153 0.6647495836235274
17.363323777771193 238.1906278834525 0.6622494144753639
17.368551332724607 236.5253249123024 0.660306199269051
17.37377888767802 232.6445531625599 0.6542419336912279
17.379006442631436 232.4787376132219 0.6536832769390684
17.38423399758485 231.60428667936316 0.6515175123351679
17.389461552538265 232.65535062901043 0.6534990845596829
17.39468910749168 235.76663620129565 0.6583429689681234
17.399916662445094 237.70119447605205 0.6609782970981526
17.405144217398508 241.98789705670274 0.6674102605636338
17.410371772351922 240.9710077737799 0.6663809594157893
17.415599327305337 240.3074765501269 0.6658188485803574
17.42082688225875 238.55991504404832 0.6627620256425917
17.426054437212166 238.7919659752065 0.6653464151924643
17.43128199216558 237.6353107992538 0.6646668091984482
17.436509547118995 237.1082328342194 0.6637093174501699
17.44173710207241 237.18079625172288 0.6611889410026334
17.446964657025823 237.21088669956524 0.6590872278035578
17.452192211979238 237.20120092192002 0.6595653314388837
17.457419766932652 237.62908913856333 0.6610658917963044
17.462647321886067 239.30265510770087 0.6637203300872926
17.46787487683948 239.4608103514643 0.6645608229580416
17.473102431792896 235.70356988146258 0.6587688731335156
17.47832998674631 234.32644837643306 0.6574090509757807
17.483557541699724 235.70020942521305 0.6586446178986352
17.48878509665314 239.54617531054024 0.6633822368613492
17.494012651606553 241.03786248521405 0.6651052936413046
17.499240206559968 242.05326527394197 0.665036035070149
17.504467761513382 241.02160256293362 0.6630268986848549
17.509695316466797 241.41818157443592 0.6627687287340539
17.51492287142021 241.49931674051751 0.6639672946134278
17.520150426373625 239.07885571811315 0.6614887103648136
17.52537798132704 241.41832744098363 0.6651731324307392
17.530605536280454 241.20667506982835 0.6644854616817499
17.53583309123387 241.30189033752757 0.6642753436268918
17.541060646187283 242.556653533683 0.6646981110109099
17.546288201140698 242.31294006418534 0.6650864002715102
17.551515756094112 243.4817995041774 0.6663041720349786
17.556743311047526 243.20312575803635 0.6655053917764129
17.56197086600094 245.7164357570625 0.6689214183682439
17.567198420954355 248.89696189485696 0.6736598681905906
17.57242597590777 248.4440877374211 0.6733786985256521
17.577653530861184 246.94544752044106 0.672218735994261
17.5828810858146 244.35169946039028 0.6685694671497079
17.588108640768013 243.22749838748888 0.6667584957890621
17.593336195721427 244.58995403359665 0.6676839671126832
17.598563750674842 246.20051974326097 0.6691899296561418
17.603791305628256 245.23558344881656 0.6681089159183331
17.60901886058167 246.42623081130694 0.6700691586551301
17.614246415535085 249.37036589394674 0.6753833464887358
17.6194739704885 250.42087217487912 0.6758346473404404
17.624701525441914 248.9899480249391 0.6753089618049399
17.62992908039533 245.81671476507924 0.6711892031773706
17.635156635348743 245.7622553482171 0.6710875555848083
17.640384190302157 247.0404221795675 0.6705013759693611
17.64561174525557 248.2480732243787 0.67118745799576
17.650839300208986 249.79444300800895 0.6736050647135288
17.6560668551624 249.95774410794493 0.6749498034596813
17.661294410115815 251.83915859912315 0.677731999199088
17.66652196506923 255.2616048809938 0.6809714791826242
17.671749520022644 258.5360138247572 0.6838441988692991
17.676977074976058 261.06205191243845 0.6864028748079524
17.682204629929473 263.79387399216597 0.6896020761366373
17.687432184882887 268.78860372127104 0.6965891375648569
17.6926597398363 272.7002863316865 0.7022062215065157
17.697887294789716 277.12887666331176 0.7078705497800627
17.70311484974313 279.18995760486774 0.7091236984224589
17.708342404696545 283.0308354644234 0.7131178283761562
17.71356995964996 286.21680091488565 0.716244297175004
17.718797514603374 289.1814613469768 0.7194180758451046
17.724025069556788 292.4310585318261 0.7231453844574002
17.729252624510202 293.10763004090074 0.7243044329237466
17.734480179463617 296.6491389360726 0.7286681087063805
17.73970773441703 298.81360041784444 0.7306145957406364
17.744935289370446 302.2628691627813 0.7348214581269799
17.75016284432386 306.31378106766385 0.7397740840181302
17.755390399277275 313.43724282900183 0.7479326965692199
17.76061795423069 319.1728297492217 0.7544460706679482
17.765845509184103 320.6012878298196 0.7550896152667927
17.771073064137518 320.30702682660757 0.7552416630541449
17.776300619090932 318.74064908159255 0.7546067825516908
17.781528174044347 318.4329569695834 0.7548013141390622
17.78675572899776 318.6587483200908 0.7553478637696408
17.791983283951176 318.3941672448008 0.7536375355152737
17.79721083890459 316.7156447263983 0.7519333451121143
17.802438393858004 313.6582450716098 0.7486635128594535
17.80766594881142 311.1169431136272 0.745699644081137
17.812893503764833 307.86646043945507 0.7414070495516787
17.818121058718248 304.35161432814584 0.7365971759100299
17.823348613671662 300.05088694636186 0.731291304903875
17.828576168625077 300.0957297229722 0.7328205308006968
17.83380372357849 297.53444748208096 0.7294931546484584
17.839031278531905 293.69816904796977 0.7252843460831582
17.84425883348532 290.29334706153776 0.7213447609387166
17.849486388438734 290.11111708381327 0.7205486504065952
17.85471394339215 294.0754884087388 0.7250564075222834
17.859941498345563 296.4238491405866 0.7271351820427907
17.865169053298978 296.985859670656 0.728191779583253
17.870396608252392 296.9665789697407 0.7299130214994421
17.875624163205806 297.87590927297873 0.7307091477610913
17.88085171815922 300.5257606645501 0.7339732400382077
17.886079273112635 304.881825049945 0.7390922300737341
17.89130682806605 310.07542684456774 0.7447046123069757
17.896534383019464 314.22307283193044 0.7496608483279144
17.90176193797288 322.3530622170495 0.7592813431016421
17.906989492926293 328.7021406670007 0.7668231338340646
17.912217047879707 332.4150024831872 0.7712880459928708
17.917444602833122 334.9332162551268 0.7731180008289616
17.922672157786536 337.3037055255392 0.7752681152977626
17.92789971273995 340.36699199167265 0.7782900216064723
17.933127267693365 341.50763321650913 0.7790700974368313
17.93835482264678 339.12958240893295 0.7772801711734589
17.943582377600194 331.462817914612 0.7684699571875366
17.94880993255361 326.8013570085174 0.7630763909774441
17.954037487507023 322.65788145488585 0.7589309324762366
17.959265042460437 319.5849353026207 0.7554827064794454
17.96449259741385 312.80015917227524 0.7483767181122405
17.969720152367266 306.6078376172968 0.7405343459124781
17.97494770732068 302.68877811542416 0.7356882187650909
17.980175262274095 298.487057071225 0.7313620822617233
17.98540281722751 295.67864001986743 0.7287245368962715
17.990630372180924 290.0636805793468 0.7225938658707662
17.995857927134338 285.7166264712554 0.7171469319586142
18.001085482087753 283.102587850011 0.7126874100036421
18.006313037041167 280.667303058344 0.7103188725658968
18.01154059199458 279.13655442918645 0.7087497390267984
18.016768146947996 277.4340499226227 0.7064992418959534
18.02199570190141 276.5096968413216 0.7056901157993243
18.027223256854825 274.8823873320398 0.7035637983771907
18.03245081180824 272.61137635562983 0.7014714520343666
18.037678366761654 270.84468708284663 0.6992523996365012
18.042905921715068 271.19552030934125 0.6989533681496573
18.048133476668482 273.131550935845 0.7011697420180844
18.053361031621897 275.1581857170966 0.7023777652992141
18.05858858657531 277.58567240510007 0.7067932881276685
18.063816141528726 276.4002735022244 0.7051689460293571
18.06904369648214 273.1523427169985 0.7014292805872234
18.074271251435555 274.9023463275036 0.7032876960658779
18.07949880638897 277.54503596725885 0.7066026908775399
18.084726361342383 282.297229638549 0.7120141671889387
18.089953916295798 282.9945862250947 0.7126989684367379
18.095181471249212 281.10174096371884 0.7096740339021064
18.100409026202627 281.1461761810458 0.7099412620056416
18.10563658115604 283.52439016034594 0.7134984112045027
18.110864136109456 289.3958761067823 0.7207885864878857
18.11609169106287 295.9384783403196 0.7295861793297392
18.121319246016284 300.9927254273306 0.7350412080396688
18.1265468009697 301.25434158788744 0.7338619625520976
18.131774355923113 304.40509503139054 0.7376309031276762
18.137001910876528 309.2536544021441 0.7428308199603113
18.142229465829942 318.29294954001904 0.7530798591914949
18.147457020783357 326.6097221894675 0.7628676484572997
18.15268457573677 334.9315476289965 0.7715573485023945
18.157912130690185 347.40099232785315 0.7858944017881633
18.1631396856436 359.5190735742229 0.7986572156699683
18.168367240597014 374.78827710503293 0.8147491083611533
18.17359479555043 386.35170239020783 0.8278397347265581
18.178822350503843 395.0024956091845 0.836646755069686
18.184049905457258 395.592025401658 0.8372960071927199
18.189277460410672 396.0692163969798 0.8372875826591376
18.194505015364086 394.95566399618974 0.8359504226890011
18.1997325703175 386.6500106989294 0.8278430501791746
18.204960125270915 384.0511248837655 0.8251855863872445
18.21018768022433 378.82764464665047 0.8192759567264236
18.215415235177744 377.6924663033748 0.8181171257408127
18.22064279013116 377.7702627441717 0.8178259700394217
18.225870345084573 379.3110149173289 0.8192769506099101
18.231097900037987 381.67890073756234 0.8217459668914656
18.236325454991402 386.9098817114535 0.8272313039961606
18.241553009944816 386.39853573595883 0.8270908093718198
18.24678056489823 389.2273452195051 0.8298653211762813
18.252008119851645 388.4338070925325 0.8292279481229057
18.25723567480506 389.52973925623803 0.8299929328998621
18.262463229758474 384.5847546508983 0.8247991804211774
18.26769078471189 375.0139461294701 0.8149678119589215
18.272918339665303 366.4973538265752 0.8063563493931617
18.278145894618717 353.8350419985255 0.7923598418898499
18.28337344957213 344.62693081300444 0.782297196526216
18.288601004525546 336.5425843437026 0.7726441155616425
18.29382855947896 332.3777825487982 0.7680958590242146
18.299056114432375 327.3160807327813 0.7622179001323612
18.30428366938579 318.16970809927636 0.7522396784032165
18.309511224339204 310.8464476269929 0.7447309979771455
18.314738779292618 301.36380548996163 0.7332388248671019
18.319966334246033 296.3520701336401 0.728541315693913
18.325193889199447 292.57300424290725 0.7228038819503205
18.33042144415286 289.1510679511786 0.7187789671635545
18.335648999106276 288.7629450042153 0.7173372026967613
18.34087655405969 287.49304033456957 0.7163979889852699
18.346104109013105 287.00774450320506 0.715989315038197
18.35133166396652 283.60490255542726 0.7119125237674903
18.356559218919934 283.0237973253175 0.7104536372701258
18.361786773873348 284.20120611879213 0.7121693317190075
18.367014328826762 286.3080392170548 0.714502020104874
18.372241883780177 287.05488150787295 0.7160640629505477
18.37746943873359 288.881497632911 0.718415073790055
18.382696993687006 292.1188015770569 0.7224990993349173
18.38792454864042 300.9193342067452 0.7353273636175449
18.393152103593835 310.8902232748959 0.7573324600093907
18.39837965854725 322.0488297366386 0.7772164699698527
18.403607213500663 329.4391038885504 0.79148913159027
18.408834768454078 335.8740908118903 0.80351210477328
18.414062323407492 344.29587252512664 0.8186631338457799
18.419289878360907 349.53874737864345 0.8284379914894816
18.42451743331432 351.17618878101536 0.8335573890783471
18.429744988267736 349.6477657244937 0.8352900487614211
18.43497254322115 347.1466592826185 0.8355860558051506
18.440200098174564 343.6059906472499 0.8347961323833216
18.44542765312798 338.6032713845949 0.8323994391489464
18.450655208081393 331.59554039264884 0.8261577513043026
18.455882763034808 327.9057372362292 0.8245791749299888
18.461110317988222 326.31238238301626 0.825413963675238
18.466337872941637 323.9913303802358 0.8254482135059212
18.47156542789505 323.5248650736769 0.8283276248068743
18.476792982848465 320.9077289055496 0.8282405817543778
18.48202053780188 319.6575596807916 0.8294298865450548
18.487248092755294 316.62452488905575 0.8284873896213233
18.49247564770871 310.610053056123 0.8220332447145072
18.497703202662123 305.0239509295979 0.8166812731001214
18.502930757615538 304.8502415969671 0.8181087355136354
18.508158312568952 303.51975084071495 0.8177857115247604
18.513385867522366 302.8058559411797 0.8193384188592846
18.51861342247578 302.20179463587937 0.8201855067203476
18.523840977429195 302.7957364699851 0.8247333075212236
18.52906853238261 303.96911872166663 0.8289986577692469
18.534296087336024 301.2743965229107 0.8286153244309071
18.53952364228944 295.90195961572056 0.8231837199096139
18.544751197242853 293.78078261719094 0.8211827674151079
18.549978752196267 296.11189759147754 0.8254918757426266
18.555206307149682 299.1046456625129 0.8313855829303057
18.560433862103096 297.7006850741513 0.831462304725244
18.56566141705651 293.58547517509373 0.8290319224586793
18.570888972009925 291.3095287437176 0.8272416458814861
18.57611652696334 293.91365443874275 0.8324257320163457
18.581344081916754 294.51075301657613 0.8352353285488187
18.58657163687017 296.33975387189804 0.839757596436361
18.591799191823583 297.3403357078183 0.8433817611753279
18.597026746776997 299.8753546172811 0.8488983204113358
18.60225430173041 303.7043338243248 0.8551980093083025
18.607481856683826 303.6398698551004 0.8568734541110896
18.61270941163724 303.19496048611416 0.8584738903550035
18.617936966590655 303.1738233694915 0.8597888540368724
18.62316452154407 304.1860728279486 0.8616364371024087
18.628392076497484 308.8065748679837 0.8501038608471709
18.633619631450898 315.432894824326 0.8498648304990675
18.638847186404313 320.1275497761045 0.849237675046242
18.644074741357727 324.0370227220488 0.8495269424628193
18.64930229631114 322.7812358248999 0.8448883628871622
18.654529851264556 324.7040068773306 0.8428296364469207
18.65975740621797 328.81546998472453 0.8461410158616819
18.664984961171385 335.31391457001604 0.8504988980130909
18.6702125161248 336.28993784091824 0.8482999311968602
18.675440071078214 341.6167987702083 0.8527051365749659
18.680667626031628 344.02902992820725 0.8532396527858949
18.685895180985042 344.8768323118255 0.8525950063818689
18.691122735938457 347.0447446213523 0.8524182811987154
18.69635029089187 347.29545559508404 0.8496580576763265
18.701577845845286 349.43396212976063 0.8505107650270157
18.7068054007987 348.8035155208809 0.8483738357192615
18.712032955752115 347.04610702774914 0.8449042491961624
18.71726051070553 345.4305132621778 0.841785010405381
18.722488065658943 344.3981307082831 0.8383785899839439
18.727715620612358 341.70008071858155 0.8335076012336144
18.732943175565772 343.2474684194218 0.834574667030869
18.738170730519187 343.0773120907714 0.8333696804322943
18.7433982854726 344.5175064542572 0.835624228138173
18.748625840426016 347.386112781593 0.83806151748126
18.75385339537943 347.2591126776209 0.836178653244008
18.759080950332844 349.691016119064 0.837226791142142
18.76430850528626 348.40846423201396 0.8338956390435303
18.769536060239673 346.0179521040314 0.8304791272600548
18.774763615193088 345.399163013403 0.8282539360772985
18.779991170146502 342.7591791719314 0.8231941833473285
18.785218725099917 338.71930178314614 0.8169936306092082
18.79044628005333 336.1451890542185 0.8124954379733151
18.795673835006745 334.4011255150498 0.8095409483309497
18.80090138996016 331.3950083665372 0.805239154047562
18.806128944913574 328.8613439029681 0.8015122834164472
18.81135649986699 325.313068695181 0.7967801941328652
18.816584054820403 321.72122772679313 0.7925903955636743
18.821811609773818 320.6750622385149 0.7913403632022603
18.827039164727232 318.86541458287775 0.7893457189338772
18.832266719680646 316.56676700946576 0.7859020767309975
18.83749427463406 311.13185368315527 0.7790061443044276
18.842721829587475 305.2812377995896 0.7714072826390259
18.84794938454089 299.1338116444942 0.7634121475357998
18.853176939494304 293.98079938381744 0.7563683618410837
18.85840449444772 294.9007528731501 0.757859463437136
18.863632049401133 298.1611683429653 0.7618027383557278
18.868859604354547 300.5108471809588 0.7642724272027726
18.87408715930796 303.20457235154254 0.7664509442584424
18.879314714261376 299.8244284199619 0.7618268971233931
18.88454226921479 297.18528795658887 0.7594953203468273
18.889769824168205 294.36258294625816 0.7553534306737616
18.89499737912162 293.907795196354 0.7550866948881655
18.900224934075034 293.27073035071646 0.7524789745098575
18.90545248902845 293.6280945716257 0.751555712544705
18.910680043981863 294.8505440181213 0.7534750484600533
18.915907598935277 294.98678447052066 0.7541380075969536
18.92113515388869 296.4690543324844 0.7572287961010848
18.926362708842106 295.4444694945073 0.7562281703120229
18.93159026379552 293.16959184063563 0.7522540963909791
18.936817818748935 292.1898749493377 0.7521008236646173
18.94204537370235 292.5409146961587 0.7516157189850335
18.947272928655764 293.1887630722188 0.7517333508338555
18.952500483609178 294.48455010945 0.7518161606196911
18.957728038562593 291.06660179687543 0.7472321903829416
18.962955593516007 288.0716186422724 0.7429536615891256
18.96818314846942 284.15308356620324 0.7366059220618274
18.973410703422836 283.8083232919256 0.7347650592515363
18.97863825837625 284.8516693353166 0.7355123997170201
18.983865813329665 284.11259432717594 0.7344587795029777
18.98909336828308 283.3799457393753 0.7338441615538617
18.994320923236494 283.62263075889945 0.7349535303909995
18.999548478189908 285.90128115640334 0.7381740569798602
19.004776033143322 286.0663327913848 0.7395051744214745
19.010003588096737 287.8241530827467 0.7412117393491799
19.01523114305015 286.8111594877551 0.7395433914540285
19.020458698003566 283.0729712344675 0.7339073669769266
19.02568625295698 280.7643856785577 0.7303067652426509
19.030913807910395 279.99612846400186 0.729713053795873
19.03614136286381 282.6291505549516 0.7318858392854316
19.041368917817223 281.1999784218555 0.7289932866875217
19.046596472770638 279.95608029670325 0.7271564184265087
19.051824027724052 278.47283154920956 0.7257264713423095
19.057051582677467 280.5668980373373 0.7294604298893501
19.06227913763088 280.3254585065485 0.7302937353689929
19.067506692584296 280.10648806243285 0.7297234671699083
19.07273424753771 275.1778284267531 0.7229968093610569
19.077961802491124 274.9599389887002 0.7219357511547667
19.08318935744454 274.3774043400795 0.7198433098044891
19.088416912397953 274.2690303700737 0.7189547355469886
19.093644467351368 276.18031346436777 0.7215840475308526
19.098872022304782 273.2876031465825 0.7178882106048122
19.104099577258197 270.2315567803426 0.7132001355306723
19.10932713221161 269.7852870718302 0.7118837895494461
19.114554687165025 270.30915127911754 0.7124847163688883
19.11978224211844 269.3047748061053 0.7117244580229102
19.125009797071854 269.1360362201653 0.7106410609479322
19.13023735202527 268.2963656063244 0.710158237026903
19.135464906978683 267.74600321252046 0.7100431212025137
19.140692461932098 265.73020683708285 0.7069307953638456
19.145920016885512 267.6525515810914 0.7104330116274493
19.151147571838926 269.8998585943105 0.7137355660464986
19.15637512679234 273.224604924537 0.7172640620493272
19.161602681745755 272.60655659721317 0.7157212032308797
19.16683023669917 271.4322865529047 0.7121816960118423
19.172057791652584 269.3028054591456 0.7092713812009737
19.177285346606 270.9409462543866 0.7124155399158831
19.182512901559413 275.5469732297018 0.7178841437923641
19.187740456512827 275.3851405578158 0.7177243534475323
19.19296801146624 274.3969928262901 0.7157045804583229
19.198195566419656 270.3537888383194 0.710811314752232
19.20342312137307 269.1257148715752 0.7091805541101888
19.208650676326485 266.16104864311677 0.7041401761926241
19.2138782312799 265.9245179940997 0.7043144134836218
19.219105786233314 265.8043000370477 0.7037249096879615
19.22433334118673 267.2000422776462 0.7058399768164519
19.229560896140143 266.6363336744574 0.7054932225906245
19.234788451093557 268.56123031056114 0.7065804953988299
19.24001600604697 268.8108631575637 0.7069694864895807
19.245243561000386 270.20264286360987 0.7081459512779236
19.2504711159538 270.02526999564014 0.7087135905148438
19.255698670907215 270.0757055352679 0.7096974984138157
19.26092622586063 270.1656881235154 0.7092639454576403
19.266153780814044 272.18073621755644 0.71131694175104
19.271381335767458 273.90098154128486 0.713997731382943
19.276608890720873 276.9496091476119 0.7177001805027518
19.281836445674287 281.507789928241 0.723628199834798
19.2870640006277 284.7709947102754 0.7267218281895703
19.292291555581116 284.8939234724228 0.7264598513419555
19.29751911053453 284.4663343100803 0.7256671497892151
19.302746665487945 284.5733918184373 0.72480795576283
19.30797422044136 289.92144209499685 0.7319277662418616
19.313201775394774 293.97123618296854 0.7369012483097545
19.318429330348188 298.2808424363718 0.7422708362639129
19.323656885301602 297.0635400721386 0.7407034086414255
19.328884440255017 297.0619200934626 0.7406612645398558
19.33411199520843 298.2778336916754 0.7416396723730692
19.339339550161846 298.8725888878611 0.7428218024850516
19.34456710511526 301.5713937594311 0.7453018325152965
19.349794660068675 304.26870813282295 0.7485988658597781
19.35502221502209 306.86433169790206 0.7508621019303079
19.360249769975503 310.89656631593726 0.7551403527126547
19.365477324928918 312.28956596364077 0.7571328894581686
19.370704879882332 315.4423952412412 0.7604427992991066
19.375932434835747 317.8059850835113 0.7625263542576012
19.38115998978916 319.60047603434833 0.7645446130918012
19.386387544742576 321.03127784463067 0.7661738677317577
19.39161509969599 321.06088185002 0.7671101123602543
19.396842654649404 320.1502947884825 0.7658151403209287
19.40207020960282 328.22157064013624 0.7747227016085623
19.407297764556233 331.2232332409037 0.777559804945977
19.412525319509648 333.40274748359536 0.7793827411004959
19.417752874463062 333.5554484886816 0.7806075159574526
19.422980429416477 334.9023206307214 0.782568902629314
19.42820798436989 333.4051378853602 0.7802491717281356
19.433435539323305 329.92665382955613 0.7766811934993912
19.43866309427672 323.98522465537417 0.7691455844856794
19.443890649230134 318.3643347997208 0.762836178022478
19.44911820418355 314.8811794891252 0.7583335101116586
19.454345759136963 317.0655277359877 0.7604688103707087
19.459573314090377 321.59628222984173 0.7656791112548427
19.464800869043792 324.7891732328992 0.7694046947734055
19.470028423997206 328.7135613310629 0.7736081447116768
19.47525597895062 331.554304334862 0.777172336967026
19.480483533904035 331.2325846800047 0.7765886404010882
19.48571108885745 329.23187867066184 0.7747848880405916
19.490938643810864 328.2974451511596 0.7742281372272385
19.49616619876428 328.50753581469047 0.7743382281738602
19.501393753717693 328.0621743138889 0.7735181297308696
19.506621308671107 328.2452008748217 0.7727920935664
19.51184886362452 329.5796776823141 0.7745226915576753
19.517076418577936 331.72515589293005 0.777311095964382
19.52230397353135 333.4168385527167 0.7785170114426259
19.527531528484765 334.55619828480064 0.7796121142409896
19.53275908343818 333.4058526804739 0.778157230161131
19.537986638391594 338.3376522981077 0.7845334053972366
19.54321419334501 339.262777372211 0.7856406809083281
19.548441748298423 339.97709878416134 0.7864928536585184
19.553669303251837 338.993802292005 0.7850691291497013
19.55889685820525 340.7625753068491 0.7867781319685915
19.564124413158666 341.90651310293634 0.7878519263703684
19.56935196811208 345.6140014574896 0.7921765297271368
19.574579523065495 349.0444767239679 0.7958077269246988
19.57980707801891 349.82434529713385 0.7965137016181906
19.585034632972324 350.2865042653843 0.797953900857487
19.590262187925738 351.9541994977304 0.7995608847632123
19.595489742879153 354.95612299672064 0.8030798744244914
19.600717297832567 359.70437714849845 0.8077492330404835
19.60594485278598 364.45621056382305 0.8126438231022721
19.611172407739396 367.58695030430914 0.8163764488479995
19.61639996269281 370.2867760058632 0.819364210119937
19.621627517646225 374.29529573730633 0.8242022708703726
19.62685507259964 373.01224818436134 0.8227607042042014
19.632082627553054 376.2653323625346 0.8259685128119796
19.637310182506468 375.0854649872116 0.8235083506659853
19.642537737459882 379.33834263167086 0.8278328091951527
19.647765292413297 382.1464858260702 0.8304929022999848
19.65299284736671 386.9106741008968 0.8355142703228431
19.658220402320126 389.460526514178 0.8379874762860918
19.66344795727354 388.66831191317993 0.8370333462392128
19.668675512226955 387.64425601489324 0.835775295621102
19.67390306718037 386.9713989854259 0.8348599708299461
19.679130622133783 391.4251791870854 0.8398749956515886
19.684358177087198 391.20218414918025 0.8400653122949471
19.689585732040612 395.31738600231023 0.8442892338155491
19.694813286994027 390.8155286713447 0.839736957784662
19.70004084194744 392.2232947478391 0.8410375026921704
19.705268396900856 390.30780814181827 0.8389452703656542
19.71049595185427 392.48512320768333 0.8418518444836153
19.715723506807684 389.9901277079083 0.8386871850410597
19.7209510617611 389.23937533644647 0.8379430421253634
19.726178616714513 383.5465023311693 0.8313491943358066
19.731406171667928 381.1239200720518 0.8282656989316293
19.736633726621342 376.25439097872476 0.8233167554051013
19.741861281574757 372.9517938140271 0.819418022460146
19.74708883652817 368.05269562801215 0.8142958426252582
19.752316391481585 364.45040226521013 0.8105323365639047
19.757543946435 359.8941006083753 0.8055341099698464
19.762771501388414 357.6692346356466 0.8032819017691378
19.76799905634183 355.22952466306657 0.8006794661135217
19.773226611295243 352.3879998396525 0.7967042625568895
19.778454166248657 346.54039453530856 0.7903662477877305
19.783681721202072 342.5076312483172 0.7848040402073078
19.788909276155486 339.4229070228063 0.7816542596432627
19.7941368311089 341.55009818937884 0.7846093092842136
19.799364386062315 344.98818979863603 0.7890186177345625
19.80459194101573 344.866564740361 0.7889397705525554
19.809819495969144 343.6927311350741 0.7868881934377974
19.81504705092256 339.44910524701834 0.7818289854936192
19.820274605875973 341.19355927233886 0.7838180179346995
19.825502160829387 338.58666210877794 0.7809951008876829
19.8307297157828 336.6432323724449 0.7792016916188568
19.835957270736216 335.1161122709823 0.7769439972506789
19.84118482568963 336.8562916193374 0.7791334584025559
19.846412380643045 336.73195435202507 0.7792904867604445
19.85163993559646 337.62006288713764 0.7797824651785077
19.856867490549874 337.08895775176603 0.7790631749437139
19.86209504550329 337.6975751757346 0.7792702711669439
19.867322600456703 336.60217823107655 0.777739493875487
19.872550155410117 333.92869190660906 0.7745402174945624
19.87777771036353 330.6923862686029 0.7704933661768244
19.883005265316946 330.81920022744106 0.7709973777938149
19.88823282027036 328.8170519867513 0.7692873013740544
19.893460375223775 325.7006542263853 0.7660139241983885
19.89868793017719 324.3638268001263 0.7645794691526294
19.903915485130604 326.14418341444787 0.7667139710109914
19.909143040084018 326.17243179036035 0.7664263963794745
19.914370595037433 326.1356422123793 0.7658602052332796
19.919598149990847 322.9211049348309 0.761055895703463
19.92482570494426 321.71955069636124 0.760097293480363
19.930053259897676 321.4792680636839 0.7605389894672255
19.93528081485109 320.7182163522385 0.7597065544602705
19.940508369804505 317.8892418772983 0.7565479366827923
19.94573592475792 314.69952338939385 0.7521120330238639
19.950963479711334 313.7132237744786 0.7514268293182236
19.956191034664748 315.91338329409547 0.754526612264013
19.961418589618162 319.1653865239155 0.7583797640685584
19.966646144571577 317.91726451244614 0.7565344204413138
19.97187369952499 318.1351165304645 0.7558284037647026
19.977101254478406 318.95439256512765 0.7569305778836436
19.98232880943182 321.2173309751372 0.7601344715459392
19.987556364385235 321.8817606680649 0.7609692394726169
19.99278391933865 322.4906428853457 0.7617606380079008
19.998011474292063 325.8579447894518 0.7653853552448671
20.003239029245478 328.64814905331093 0.7681333781426439
20.008466584198892 330.98764183962174 0.7710561871759721
20.013694139152307 335.1813830838672 0.7750925824668184
20.01892169410572 342.27308598641724 0.7832942997703288
20.024149249059136 351.5991017038911 0.7936590984899401
20.02937680401255 357.8248321084901 0.8003200066147104
20.034604358965964 360.7274577798062 0.8033851888869276
20.03983191391938 361.30756573323436 0.8035787018148861
20.045059468872793 362.12733075874416 0.804784752252096
20.050287023826208 360.64985055873984 0.80350931787474
20.055514578779622 354.143347604774 0.7959504696671146
20.060742133733036 350.07819091325536 0.7914952878773909
20.06596968868645 343.7786906035356 0.7846011807414228
20.071197243639865 336.75407312785245 0.7762902422608688
20.07642479859328 331.25460717042733 0.7700245913455537
20.081652353546694 329.32182665114925 0.7679968068704166
20.08687990850011 328.69216156678226 0.7672534776410906
20.092107463453523 328.56836921589644 0.7671945903228558
20.097335018406937 328.0842676696754 0.7665313142959441
20.102562573360352 330.5192126499193 0.7692544521598063
20.107790128313766 330.5072554458303 0.7691602192358403
20.11301768326718 328.349850665626 0.7667834185535717
20.118245238220595 325.0456289071047 0.7631700540204908
20.12347279317401 324.47637457413833 0.7632592754507165
20.128700348127424 323.8656342305166 0.7631351864345158
20.13392790308084 327.33538901934395 0.7674334346900399
20.139155458034253 330.25900587548534 0.7696066999589112
20.144383012987667 333.7301875209652 0.7725674183283295
20.14961056794108 334.57278703434866 0.7728443973233123
20.154838122894496 334.2969998802471 0.7725873300760466
20.16006567784791 334.1225482407031 0.772946735698508
20.165293232801325 329.77266522476 0.7679771947732258
20.17052078775474 328.7418521997071 0.7671686845826101
20.175748342708154 329.558688537681 0.7686942723306914
20.18097589766157 333.06602561712106 0.7731352322209749
20.186203452614983 330.42104103282117 0.770296561397975
20.191431007568397 326.3512022690244 0.7646974486642524
20.19665856252181 321.66944297885055 0.759774656122624
20.201886117475226 318.5662508983959 0.7552735384347368
20.20711367242864 315.72513439292686 0.7522322455862817
20.212341227382055 309.2769375323241 0.7444941373509756
20.21756878233547 303.1052102850837 0.7377054197502122
20.222796337288884 297.1515489216737 0.731024578893561
20.228023892242298 297.3610926883483 0.7311696904022797
20.233251447195713 296.37936772084396 0.7289941821463146
20.238479002149127 296.0569369015305 0.7282610890076906
20.24370655710254 292.37331226265434 0.7240901992529228
20.248934112055956 293.4738982294839 0.7252401091182182
20.25416166700937 296.89310568907416 0.7297502106034711
20.259389221962785 295.8619802116266 0.7280307528550767
20.2646167769162 294.3382767027467 0.7269180487169132
20.269844331869614 291.7067104637007 0.7235693021215996
20.275071886823028 292.4530625160444 0.7241457084159416
20.280299441776442 288.55168229964914 0.7189265443211098
20.285526996729857 289.9498657836077 0.7207780566831435
20.29075455168327 292.1024340780305 0.7229869583249026
20.295982106636686 294.5749649159995 0.7265787811792842
20.3012096615901 296.46837403520465 0.728952543838594
20.306437216543515 294.03097648498414 0.726498082247643
20.31166477149693 294.73082919381415 0.7271720659183184
20.316892326450343 295.0586943519306 0.7263953354797109
20.322119881403758 292.0911966470023 0.7235972452222545
20.327347436357172 292.62189032758175 0.7237189980142226
20.332574991310587 289.97463661072686 0.7209993354275028
20.337802546264 291.2047600967377 0.7221623882667091
20.343030101217416 291.5023895128284 0.7217024349580732
20.34825765617083 291.8748772007398 0.7219204036857366
20.353485211124244 291.0751830332825 0.7219981014960071
20.35871276607766 289.4479002784173 0.7208376131558125
20.363940321031073 289.7436743745761 0.7225807932994964
20.369167875984488 289.8924932546131 0.7223713866365274
20.374395430937902 291.5593802688098 0.7249402803770982
20.379622985891316 292.21791689442813 0.7251424726146135
20.38485054084473 290.5906840632403 0.7227729231363066
20.390078095798145 291.09461669366306 0.7236779598478982
20.39530565075156 292.2767724781951 0.7242066984809254
20.400533205704974 294.07687089033215 0.7260784315190852
20.40576076065839 294.84534985662054 0.727005168171825
20.410988315611803 293.9678100475765 0.7254803067249938
20.416215870565217 291.17191686786634 0.7226911105648036
20.421443425518632 289.37397829814404 0.719966660362717
20.426670980472046 287.7396056488346 0.7191509779635928
20.43189853542546 287.56612044295383 0.7191847082219588
20.437126090378875 289.7674510414569 0.7219366753289097
20.44235364533229 288.64433121658504 0.7201604090620656
20.447581200285704 288.640898401555 0.7204828980971588
20.45280875523912 288.48105213417773 0.7205997266753881
20.458036310192533 288.86374996586153 0.7217861787334723
20.463263865145947 290.06938965754364 0.7208206316840672
20.46849142009936 289.16463710197667 0.7198253325906776
20.473718975052776 289.06200189863125 0.7195270450991218
20.47894653000619 287.59951232461646 0.7178936769104116
20.484174084959605 287.29546963881353 0.717507492542215
20.48940163991302 289.5981888945973 0.7192067273613032
20.494629194866434 289.3595022374223 0.7198922425566052
20.49985674981985 287.75453094079114 0.7190493789849416
20.505084304773263 285.43265452122637 0.716180371670959
20.510311859726677 286.56127719516843 0.7163939976290843
20.51553941468009 290.4630429267382 0.72017787770547
20.520766969633506 294.1184876398678 0.7245525033855009
20.52599452458692 294.30348117357966 0.7256315171418553
20.531222079540335 293.13851779744573 0.7241505792953534
20.53644963449375 293.888313643591 0.7251207028465032
20.541677189447164 292.94283313188885 0.7229767542097746
20.546904744400578 292.62737688290235 0.7219970235444216
20.552132299353993 290.0858234634325 0.7185977685837918
20.557359854307407 292.7122872554801 0.7222132975445564
20.56258740926082 294.87007589536154 0.7256863458050754
20.567814964214236 293.5761309947163 0.7241781297016172
20.57304251916765 286.98938891059584 0.7159852240684066
20.578270074121065 285.51189706000014 0.7138882023798934
20.58349762907448 284.9821461780253 0.7129144889715328
20.588725184027894 287.08288473794624 0.7155149348224489
20.593952738981308 287.86937388165694 0.7174702825557607
20.599180293934722 286.4416157998099 0.7164366293319001
20.604407848888137 287.28766031980626 0.717223538978349
20.60963540384155 287.6415595120816 0.7171939852225014
20.614862958794966 287.46104867348316 0.7166563743311399
20.62009051374838 286.8769931546086 0.7169595345607045
20.625318068701795 286.9666326190569 0.7171996521000567
20.63054562365521 287.3777479862851 0.7173937779718765
20.635773178608623 287.811618602789 0.7172020882000687
20.641000733562038 288.1126876211025 0.7171656608232233
20.646228288515452 287.39013603778886 0.7174796484854776
20.651455843468867 289.52427213995486 0.7202028444718565
20.65668339842228 289.10266914889263 0.7202010822597373
20.661910953375695 289.7913315222092 0.7207799228251083
20.66713850832911 287.5471476880717 0.7170971992771538
20.672366063282524 288.33349720803034 0.7183506398350715
20.67759361823594 291.6457650660513 0.7216665520379086
20.682821173189353 295.05241627339444 0.7263190649494304
20.688048728142768 292.67454642338856 0.7230852800767552
20.693276283096182 291.84367174140084 0.7218393391362913
20.698503838049596 288.0701157605831 0.7176969574715063
20.70373139300301 289.4016231126645 0.7185071338170727
20.708958947956425 287.74484041734877 0.71634278778745
20.71418650290984 289.1939672999926 0.7181440046180179
20.719414057863254 289.43148789001145 0.7179462389816935
20.72464161281667 290.0591207635159 0.7187418052522525
20.729869167770083 290.4654230161495 0.7194439755763857
20.735096722723497 291.2763512331246 0.7210368774309428
20.740324277676912 292.42616390342556 0.7227450283600347
20.745551832630326 290.09987476290735 0.7180236606241344
20.75077938758374 289.4008750301839 0.7180961387037038
20.756006942537155 288.6485301203337 0.7167713905051359
20.76123449749057 291.624686954304 0.7215381707165929
20.766462052443984 291.1956433060498 0.7211857250592135
20.7716896073974 293.568611429069 0.7241975017342444
20.776917162350813 298.37572762529936 0.7298160810245622
20.782144717304227 299.30518676442125 0.7295146543210832
20.78737227225764 296.6428198229453 0.7263835286665141
20.792599827211056 293.7832372857966 0.7234279639207063
20.79782738216447 294.91032851897165 0.7251951755722312
20.803054937117885 297.0110847450085 0.7281983279282831
20.8082824920713 300.4650517538761 0.7315662271421597
20.813510047024714 303.3394721330124 0.7339195989680375
20.81873760197813 304.73407398082617 0.734419670384862
20.823965156931543 305.0148149027572 0.7339865841185136
20.829192711884957 306.6082823063267 0.7360030714928061
20.83442026683837 310.4142618460433 0.741397448375077
20.839647821791786 313.79161250017745 0.7456987877200145
20.8448753767452 312.5036722926504 0.7443299962209111
20.850102931698615 307.2268809367998 0.7380824461962535
20.85533048665203 306.3395942347805 0.7369506324408783
20.860558041605444 306.8737581929575 0.7381599666741533
20.865785596558858 311.86861040132214 0.7436816070347856
20.871013151512273 311.1145075022792 0.7418346382402523
20.876240706465687 308.5908489304517 0.738432905415768
20.8814682614191 306.02069172634117 0.7354737592554565
20.886695816372516 302.778578334608 0.7320778428820301
20.89192337132593 301.59428525070666 0.7304334039776967
20.897150926279345 300.75681178524337 0.7289495895120337
20.90237848123276 301.59210400434944 0.7298835970346662
20.907606036186174 300.0399877691034 0.727868048095867
20.912833591139588 299.2358534436517 0.727713366550306
20.918061146093002 296.8603433220655 0.7258033457892236
20.923288701046417 295.49442837072576 0.7249892331318826
20.92851625599983 295.4722369932087 0.7250151398388223
20.933743810953246 296.21090018891476 0.7255904774709149
20.93897136590666 296.17097433654084 0.7251240299540509
20.944198920860075 292.779405733225 0.7204654278527979
20.94942647581349 293.8049604638479 0.7214268903178956
20.954654030766903 293.538449846252 0.7206404604226346
20.959881585720318 296.70943657640146 0.7252245920775993
20.965109140673732 295.542563034699 0.7246879968935672
20.970336695627147 293.98683341384515 0.723105907728737
20.97556425058056 291.175235486402 0.7193230633384746
20.980791805533975 288.8363960351593 0.7162209026761446
20.98601936048739 288.08413339256157 0.7157432256491983
20.991246915440804 287.58460534057554 0.7153005314303756
20.99647447039422 284.12326758530537 0.7114894149390153
21.001702025347633 282.4871415379705 0.7098930063077558
21.006929580301048 282.5938428412519 0.7104789015323716
21.012157135254462 282.5975756554595 0.7101907774179479
21.017384690207876 280.5302128766096 0.7061179755119648
21.02261224516129 277.2458105720565 0.7015286195730519
21.027839800114705 277.46883957001046 0.7027211299015215
21.03306735506812 278.2435308281792 0.7038106909700669
21.038294910021534 275.88940538418746 0.7006208570150095
21.04352246497495 274.15030555360767 0.6976636594408525
21.048750019928363 275.2320798776323 0.6993302033932731
21.053977574881777 278.04879225191496 0.7040811058039995
21.059205129835192 280.263989891878 0.7075051406061799
21.064432684788606 279.35034652845627 0.7061308479627539
21.06966023974202 280.50210439604217 0.7076579860976023
21.074887794695435 279.3901376501328 0.7050720610528637
21.08011534964885 275.65585476770616 0.6996460170583001
21.085342904602264 270.397628240365 0.6921196111157397
21.09057045955568 270.9000651747032 0.692690830526967
21.095798014509093 274.5341160498569 0.6968646544968892
21.101025569462507 276.3946302240443 0.6979904777810196
21.10625312441592 277.34386741008683 0.6992601798294508
21.111480679369336 274.13299181166263 0.6942936024137564
21.11670823432275 272.68973425483154 0.6927005753406583
21.121935789276165 268.9619994233823 0.6872265877724766
21.12716334422958 267.38435285737216 0.6852259678565622
21.132390899182994 270.86438179440137 0.6905939291494697
21.13761845413641 274.513656050156 0.6959102235174461
21.142846009089823 278.8149125874244 0.7016685014344033
21.148073564043237 277.65197848405904 0.6987084848887463
21.15330111899665 275.63166820763547 0.6945199179135905
21.158528673950066 273.27699317374527 0.6920058409941359
21.16375622890348 272.51882288211135 0.6921798636323246
21.168983783856895 273.8081246821413 0.6941078618079769
21.17421133881031 274.38596384068416 0.6944252806325985
21.179438893763724 273.19071172526185 0.6932531689635631
21.184666448717138 272.4924737986283 0.6917602814460002
21.189894003670553 271.2333207151495 0.689531038691052
21.195121558623967 271.4687160101644 0.6880968100095867
21.20034911357738 273.93758999296057 0.6905539890779768
21.205576668530796 272.97577777963244 0.6881528682231423
21.21080422348421 272.0543286694002 0.6867819410947595
21.216031778437625 271.07845241997404 0.6861550869847696
21.22125933339104 272.73744802639595 0.6886344793358617
21.226486888344454 270.95855110947025 0.6860585309092675
21.231714443297868 269.3753253343103 0.6838224495310945
21.236941998251282 269.13590905495016 0.6836828496774394
21.242169553204697 268.4557364246086 0.68309756958334
21.24739710815811 269.0470586149359 0.6846454588200831
21.252624663111526 267.2015929090307 0.6822268749067627
21.25785221806494 270.07310985983463 0.6847511361818263
21.263079773018355 270.5233568260603 0.6848227051126766
21.26830732797177 270.6331213609005 0.6847746280835159
21.273534882925183 268.5555549393338 0.6818829172465467
21.278762437878598 264.89229629695967 0.6772139777304617
21.283989992832012 261.84949694258324 0.6808854336995315
21.289217547785427 261.4155681471046 0.6917639111139872
21.29444510273884 262.44712268159714 0.700127324175905
21.299672657692255 261.4552714966249 0.7031628226924891
21.30490021264567 264.43341128168584 0.7112124645415014
21.310127767599084 266.65873036677857 0.7170239203883938
21.3153553225525 267.29502931647534 0.7212940534948933
21.320582877505913 267.777109731073 0.7252022738746913
21.325810432459328 265.84999461095623 0.725351474212992
21.331037987412742 268.47856784222944 0.7315145554681166
21.336265542366156 269.88359488270385 0.7378341179461188
21.34149309731957 268.83115689520395 0.7398759532297514
21.346720652272985 265.58930261416816 0.7381864768149329
21.3519482072264 261.62700949243333 0.7341512995730928
21.357175762179814 260.58522443285113 0.734626410635253
21.36240331713323 261.894994151878 0.7392577297413387
21.367630872086643 261.8652770232854 0.7417283151386713
21.372858427040057 262.1020473281687 0.7449581162664546
21.378085981993472 263.5791837441605 0.7486319502860709
21.383313536946886 264.1931268231 0.7519462084945732
21.3885410919003 264.55194838100994 0.7544225833999163
21.393768646853715 265.4218282596862 0.7586601723531982
21.39899620180713 264.96689076418113 0.7597205999052136
21.404223756760544 265.85626684904656 0.7638445574081859
21.40945131171396 264.40079083490906 0.7625623435879003
21.414678866667373 263.87580388267475 0.7626061660548338
21.419906421620787 264.0701051924059 0.7631929814592937
21.4251339765742 259.90552315524275 0.759421855146941
21.430361531527616 259.9477300840558 0.7625630286440969
21.43558908648103 260.3942012278194 0.7661463910549071
21.440816641434445 262.07662444762934 0.7710127371268237
21.44604419638786 261.77543116478665 0.7708912667758376
21.451271751341274 264.4537339955822 0.7766863708987233
21.45649930629469 267.73974848918533 0.7826361862131276
21.461726861248103 268.40739168962926 0.7852676042967323
21.466954416201517 270.44050234789916 0.7898819924428216
21.47218197115493 269.3300804141336 0.7902123754526665
21.477409526108346 272.1773064651681 0.7964110972859568
21.48263708106176 272.3267802712048 0.7987915017348093
21.487864636015175 271.5383670616087 0.7976072183914978
21.49309219096859 266.95646319730025 0.7913765226956424
21.498319745922004 265.2627806319022 0.7898228942585526
21.503547300875418 264.8759621673519 0.7919920368848513
21.508774855828833 268.101186383419 0.7970031154589794
21.514002410782247 268.11010212317757 0.7813786756851353
21.51922996573566 267.9215266862656 0.7729750159152587
21.524457520689076 268.66443894681316 0.7669335756334376
21.52968507564249 269.89833577605225 0.7625371757386831
21.534912630595905 272.2567664510507 0.7615450667658592
21.54014018554932 274.4199070482353 0.7616419920656722
21.545367740502734 276.2809137746935 0.7625235766125328
21.550595295456148 275.4315357225523 0.7595863093318399
21.555822850409562 274.688986036743 0.7558040465253331
21.561050405362977 276.39430859571837 0.755859912504171
21.56627796031639 277.67538195205145 0.7554582867691735
21.571505515269806 279.0026428096254 0.7556258864129481
21.57673307022322 280.2090625243766 0.7554535576957592
21.581960625176634 277.5786806624901 0.7508359680591788
21.58718818013005 275.5198269802755 0.7464839534287887
21.592415735083463 274.42837693431915 0.7436225670354871
21.597643290036878 275.1800902727434 0.7436412374352936
21.602870844990292 275.23309484258505 0.7418708549672232
21.608098399943707 280.1027446093611 0.746619882903457
21.61332595489712 285.9362100570766 0.7521119022051972
21.618553509850535 290.4097188438027 0.7562391278548322
21.62378106480395 288.7921844032185 0.75342616615047
21.629008619757364 288.2183563271238 0.7520726861580116
21.63423617471078 283.4064927821501 0.744813425236625
21.639463729664193 283.2451707001674 0.7428113049474943
21.644691284617608 281.5625866918879 0.7394277924953404
21.649918839571022 281.56932610034113 0.7384975223106177
21.655146394524436 281.68897698533914 0.7389028563825304
21.66037394947785 283.76660041616964 0.7410345614884598
21.665601504431265 287.77256310588893 0.7458445917534162
21.67082905938468 291.1893980206053 0.7495636290635788
21.676056614338094 292.86496378856447 0.7508008426971804
21.68128416929151 291.44226874273886 0.7482161917917873
21.686511724244923 292.76561454136487 0.7492641001361313
21.691739279198337 291.6774643717811 0.7476255178772606
21.696966834151752 291.79563894739397 0.7481279342853732
21.702194389105166 291.54592389248967 0.7480090877839675
21.70742194405858 291.6999110401748 0.749161326586464
21.712649499011995 292.59229670366125 0.7496970601661974
21.71787705396541 296.08375552828795 0.751975264456347
21.723104608918824 295.37690182786343 0.7496578354834789
21.72833216387224 296.28614354430056 0.7490629787296228
21.733559718825653 295.03579056355346 0.7480879089945636
21.738787273779067 295.0946612063788 0.7473992655560907
21.74401482873248 296.844392825627 0.7493569899241669
21.749242383685896 302.17839169298963 0.7563931227659562
21.75446993863931 306.2903998798792 0.7620889524600306
21.759697493592725 307.661334801273 0.7640120337992241
21.76492504854614 307.0124804532407 0.7620450069817224
21.770152603499554 307.28004306151433 0.7615185510300114
21.77538015845297 306.3459054780408 0.7598856757253546
21.780607713406383 309.9282961335681 0.763797942371388
21.785835268359797 314.24593037153045 0.7682561193579249
21.79106282331321 314.70337659719854 0.7679406375885169
21.796290378266626 317.3631968204251 0.7713487198366998
21.80151793322004 317.6961390213269 0.7708904067555544
21.806745488173455 316.48453971201377 0.7687890391547192
21.81197304312687 314.37787980453055 0.7660545931541698
21.817200598080284 317.47689591134014 0.7702716651506142
21.822428153033698 323.4647910269032 0.7777193372745943
21.827655707987113 326.30152252518263 0.7816112936844123
21.832883262940527 325.917136983305 0.7811087135547944
21.83811081789394 325.7871370803261 0.7812962819055835
21.843338372847356 328.0859558828744 0.7838375806548729
21.84856592780077 326.6770059750515 0.7815932575553765
21.853793482754185 327.65882171507894 0.7827548812789797
21.8590210377076 328.4153338432994 0.7831443769266868
21.864248592661014 332.05945597034577 0.7870292913823891
21.869476147614428 330.1301318929993 0.7836476390000829
21.874703702567842 327.5674644337538 0.7808490440602899
21.879931257521257 325.3364523031849 0.7793356302893257
21.88515881247467 324.58238913228354 0.7789269305698059
21.890386367428086 323.68041498424463 0.7772859333089519
21.8956139223815 321.6702442642064 0.7732908869249022
21.900841477334914 319.22448428669446 0.7696719320230503
21.90606903228833 316.62361741620623 0.7665776803071244
21.911296587241743 313.0359638023965 0.761918178992555
21.916524142195158 312.05367437684527 0.7607069572152003
21.921751697148572 311.70389560970233 0.7601050127056749
21.926979252101987 313.5234944699236 0.7621237265311149
21.9322068070554 313.1207531519801 0.7614130884005322
21.937434362008815 312.9936098606233 0.7608375385692467
21.94266191696223 312.5512150612993 0.760928192526966
21.947889471915644 312.109095915954 0.7609423532380701
21.95311702686906 309.9717727702873 0.7587888104975062
21.958344581822473 310.80395862545197 0.7595840805278202
21.963572136775888 312.83471775985123 0.7613400474753796
21.968799691729302 310.3860134500352 0.7579371685378758
21.974027246682716 309.91843340068976 0.7573032732783362
21.97925480163613 308.9646059751233 0.7550221673516966
21.984482356589545 311.401394905959 0.7571324024867175
21.98970991154296 314.1201728111804 0.7600054385923698
21.994937466496374 312.05114267504143 0.7575402590420172
22.00016502144979 312.7697419055762 0.7589188168629856
22.005392576403203 310.82960477536074 0.7558703382766092
22.010620131356617 310.5257696675139 0.7554468423155687
22.015847686310032 313.3294596929834 0.7583592479880678
22.021075241263446 318.754418703296 0.7642520133786316
22.02630279621686 321.8914012149821 0.7681678670460557
22.031530351170275 322.1326508471613 0.7678709992603807
22.03675790612369 320.12011123624 0.7662154085870383
22.041985461077104 321.88053595827427 0.7684937605415705
22.04721301603052 325.0511909495435 0.7715088866044195
22.052440570983933 328.10383946403 0.7753291471452382
22.057668125937347 326.847123957609 0.7732372362586966
22.06289568089076 324.747520702146 0.7711357527925997
22.068123235844176 323.08782169843704 0.7693197203679344
22.07335079079759 324.7730734565838 0.7713638688450691
22.078578345751005 326.56140045297144 0.7741390788239524
22.08380590070442 325.73033243283504 0.77286331876294
22.089033455657834 321.53660738257173 0.7674003968506332
22.09426101061125 318.17653564978247 0.7626769021093576
22.099488565564663 319.6262028324638 0.7635581581149286
22.104716120518077 323.425486181591 0.767658726686499
22.10994367547149 326.0014130079695 0.7706282004399335
22.115171230424906 323.65366291542017 0.7674998978141746
22.12039878537832 321.21125032198034 0.7646994963771215
22.125626340331735 319.5098323936391 0.7625463973768773
22.13085389528515 315.89982993558755 0.7581714561565018
22.136081450238564 312.20361211961256 0.7537469547653473
22.141309005191978 309.7930378886545 0.7504054963627332
22.146536560145393 309.4869241684389 0.7502580728578625
22.151764115098807 311.97529563034635 0.7530283822566278
22.15699167005222 313.5602436006713 0.7555065931347591
22.162219225005636 315.78754759725064 0.7578053485361043
22.16744677995905 313.6713759065646 0.7551091412980351
22.172674334912465 316.0612380903279 0.7577758308171695
22.17790188986588 317.50628862508773 0.7594948439574761
22.183129444819293 317.746104070448 0.7608132748326694
22.188356999772708 312.66647091640647 0.7546484724804209
22.193584554726122 309.39859238036746 0.7499844053495178
22.198812109679537 310.9442952499717 0.7514987686889789
22.20403966463295 311.97278100038693 0.7516722774661487
22.209267219586366 314.1542523903882 0.7544275975151037
22.21449477453978 311.2860007310546 0.7507998344877845
22.219722329493194 313.73632733355043 0.753335432992176
22.22494988444661 312.50145518594843 0.7529809250943884
22.230177439400023 311.232167649921 0.7508926010004109
22.235404994353438 310.6001677515828 0.7498881541203308
22.240632549306852 311.2450649988955 0.7494929302995129
22.245860104260267 313.2951727713498 0.7514275757916629
22.25108765921368 311.8713575579943 0.7506174577706648
22.256315214167095 312.2471180462257 0.7501773913258493
22.26154276912051 312.6626907382 0.7516593170448055
22.266770324073924 316.3487749375212 0.7561243942096488
22.27199787902734 316.8977988466784 0.7573488815555567
22.277225433980753 317.3189569176686 0.7581327815695843
22.282452988934168 315.50234318297237 0.7550150525306957
22.287680543887582 312.99185626111364 0.7514206751725491
22.292908098840996 312.3714541354054 0.7503947148815707
22.29813565379441 311.9282021871989 0.7500821174123007
22.303363208747825 309.27419667835727 0.7473979149343098
22.30859076370124 306.59177806698506 0.7439962850885402
22.313818318654654 305.6241305226155 0.74335036135484
22.31904587360807 308.38438142499086 0.7468848400027293
22.324273428561483 308.5983817081217 0.7468926144306117
22.329500983514897 308.8047678459855 0.7463576427591003
22.334728538468312 305.306039830303 0.7407331343642711
22.339956093421726 300.8675365513222 0.7355832218772583
22.34518364837514 299.08197424252205 0.7339745523830559
22.350411203328555 298.0445551940205 0.7335289521079701
22.35563875828197 297.27224571861797 0.7334900515726636
22.360866313235384 297.8431911536519 0.7344640536371324
22.3660938681888 294.5543344668555 0.729931264669042
22.371321423142213 294.2111017018225 0.7296046277071865
22.376548978095627 292.7222941558917 0.7275840262107076
22.38177653304904 294.2791971141414 0.7298120474969501
22.387004088002456 292.56268364596025 0.7272338326448613
22.39223164295587 293.59177336629074 0.7285518412966625
22.397459197909285 289.33860641180735 0.7228533553770232
22.4026867528627 287.8626303294772 0.7202004128080637
22.407914307816114 285.453354391343 0.7171060109490257
22.41314186276953 286.3919865036835 0.7186800485497391
22.418369417722943 290.7574018761135 0.7245529795439958
22.423596972676357 289.6033859743915 0.7233801434958238
22.42882452762977 286.96894327493015 0.7195894385115871
22.434052082583186 282.8178716243149 0.7135927047391564
22.4392796375366 284.7061011453721 0.7150752195602987
22.444507192490015 284.7168426696522 0.714746665247999
22.44973474744343 283.51620304560055 0.7142107153588658
22.454962302396844 280.0100271184139 0.7106074472765147
22.460189857350258 279.1784150166005 0.710183841242673
22.465417412303673 280.43361960688094 0.7112313876366249
22.470644967257087 283.50610129170474 0.7150842770246046
22.4758725222105 284.8862139966419 0.7160563889131092
22.481100077163916 283.5572595801157 0.7140747192605847
22.48632763211733 283.2382788886072 0.7136412727692182
22.491555187070745 279.1540688421741 0.708418702833513
22.49678274202416 279.8795028929352 0.7089311319141335
22.502010296977573 279.803190909041 0.7087909962288707
22.507237851930988 280.41851674419985 0.7097443003710553
22.512465406884402 281.68973540343796 0.7115268507304008
22.517692961837817 285.15708536155563 0.7164222232522148
22.52292051679123 283.8767952837645 0.7152769372133646
22.528148071744646 282.9786822514382 0.7146056890968666
22.53337562669806 281.10876594150426 0.7118379894720235
22.538603181651474 283.00995139749807 0.7136521102428206
22.54383073660489 281.82725587767817 0.711711013096456
22.549058291558303 281.7989951967919 0.7114991161311934
22.554285846511718 281.3406442803391 0.7121136161601213
22.559513401465132 280.9083628114122 0.7113311656853522
22.564740956418547 278.4655018762475 0.7091671952259784
22.56996851137196 281.01321527034304 0.7114211828494718
22.575196066325375 279.55205063010715 0.7084925777932123
22.58042362127879 277.9192366362692 0.7061499858511582
22.585651176232204 273.2835763126302 0.7004844708171225
22.59087873118562 272.41747430602953 0.6998115076747052
22.596106286139033 270.53911813328983 0.6976848204274875
22.601333841092448 270.91573506398925 0.6983847424527593
22.606561396045862 274.1746026709478 0.7031434496841048
22.611788950999276 274.1954845183012 0.702835030650262
22.61701650595269 273.7843301036179 0.7021731879269907
22.622244060906105 271.7963722591957 0.7002056034578312
22.62747161585952 270.3753071349842 0.698376282969284
22.632699170812934 270.8042940888086 0.6989211757383353
22.63792672576635 271.5575952551003 0.6985448491558627
22.643154280719763 274.27381044798614 0.701984215785313
22.648381835673177 275.2796107898255 0.7026614361339761
22.653609390626592 276.03409911839293 0.7045088938900695
22.658836945580006 275.077736501203 0.7034117676858731
22.66406450053342 273.6122213014497 0.7022738769516079
22.669292055486835 274.16167220506486 0.7032174407807499
22.67451961044025 275.56291419109937 0.7048733508244726
22.679747165393664 280.42062685798004 0.7112889731825361
22.68497472034708 283.85318424693446 0.7157578443032001
22.690202275300493 282.0525678913397 0.7128983715776956
22.695429830253907 278.84776061075587 0.707641235974061
22.70065738520732 277.7820095891348 0.7055764398263421
22.705884940160736 277.3891644201063 0.7052865455447468
22.71111249511415 279.32071413976735 0.7081127344082638
22.716340050067565 278.61200928094746 0.7061981634919614
22.72156760502098 279.6199101610212 0.7068964440702266
22.726795159974394 280.7156139595239 0.7075697759601153
22.73202271492781 281.71963848561234 0.7087817766375383
22.737250269881223 281.7566525468069 0.7084146520847822
22.742477824834637 281.81295427892843 0.7073358614063797
22.74770537978805 285.55346680500355 0.7120667852054746
22.752932934741466 289.85919170482657 0.7180501353446629
22.75816048969488 292.57814646695476 0.7221204332382425
22.763388044648295 291.00920728927855 0.7203560235082656
22.76861559960171 291.4793194478937 0.7210817779550914
22.773843154555124 290.2840738564317 0.7198721024423838
22.779070709508538 291.7555715252715 0.7217535976700609
22.784298264461952 293.43692527880137 0.7238249320049318
22.789525819415367 292.46606576504934 0.7214208896186752
22.79475337436878 292.1336736361315 0.7209433675244423
22.799980929322196 291.6740158161235 0.7190513722189661
22.80520848427561 292.90559031907355 0.721165054040819
22.810436039229025 294.8283756844475 0.7227871118729591
22.81566359418244 294.8008375017171 0.7241702429344798
22.820891149135853 294.84007562463415 0.7238247899382543
22.826118704089268 294.28779916541976 0.7227830847095147
22.831346259042682 295.41616010105025 0.7233698708937084
22.836573813996097 293.7308792892825 0.7210221750509813
22.84180136894951 294.5269164085222 0.7221632128101264
22.847028923902926 293.46855401399 0.7207222695961777
22.85225647885634 290.0901051936022 0.7168717782517765
22.857484033809754 290.00188746927097 0.7163309078721483
22.86271158876317 291.0813456471358 0.7177175325862524
22.867939143716583 292.1832302925802 0.7189749172382214
22.873166698669998 292.4618117008868 0.719443710827192
22.878394253623412 292.7238375855026 0.7187560172289771
22.883621808576827 293.19715271382944 0.7200807364421071
22.88884936353024 294.89241422352575 0.7223984375821395
22.894076918483655 295.4273853172474 0.7236919433806358
22.89930447343707 296.09925247903834 0.7240783282617574
22.904532028390484 294.17444233847 0.7211111244715852
22.9097595833439 293.661881070725 0.7201308193976244
22.914987138297313 291.98363732562905 0.7177122729727832
22.920214693250728 293.5291771895767 0.7201313462028676
22.925442248204142 295.124243927633 0.7226026109603514
22.930669803157556 296.81021392607744 0.7239679512484738
22.93589735811097 296.3978904963456 0.7231333013077279
22.941124913064385 294.2488486443919 0.7195562452707447
22.9463524680178 294.48138914356963 0.720336593610646
22.951580022971214 292.98341737912085 0.7193617407988295
22.95680757792463 292.4686260821698 0.7194293575267938
22.962035132878043 290.8432092166628 0.718488021528403
22.967262687831457 290.9088665259719 0.719314258907462
22.972490242784872 293.1669703364774 0.7218185531736231
22.977717797738286 295.46073314590694 0.7245059178785811
22.9829453526917 294.87350845455904 0.7231383508177396
22.988172907645115 292.9334536844519 0.7213398262052327
22.99340046259853 289.07521780892944 0.7153567053451602
22.998628017551944 285.891483258125 0.7108275304302093
23.00385557250536 282.6633643205164 0.706553838128757
23.009083127458773 284.8465114385241 0.7093913077067321
23.014310682412187 286.6692644098322 0.7115560019391945
23.0195382373656 288.559397140475 0.7122730801603656
23.024765792319016 288.342615996371 0.7118912442130377
23.02999334727243 288.7618934499934 0.7131965194212265
23.035220902225845 289.6686785467393 0.7148809497105648
23.04044845717926 287.13177425444593 0.7116632570032752
23.045676012132674 286.0907166781285 0.709154258544152
23.05090356708609 285.12639860567145 0.7085243051857095
23.056131122039503 286.29280472015427 0.7100560874719198
23.061358676992917 287.13118891251224 0.711715318928525
23.06658623194633 287.17314683595936 0.7124882202192616
23.071813786899746 285.2280996376228 0.7100967153187284
23.07704134185316 282.99469443001453 0.7071067872052608
23.082268896806575 281.67808891964665 0.7056369835128752
23.08749645175999 283.2754789904272 0.7081377472500221
23.092724006713404 284.90371133095374 0.7099440823737649
23.097951561666818 288.8793535504483 0.7150142878288864
23.103179116620232 291.68780821186164 0.7183169621926592
23.108406671573647 288.33864991875373 0.7145721718098009
23.11363422652706 287.0470899754244 0.7129410989934765
23.118861781480476 284.9498866642145 0.7114144175327284
23.12408933643389 288.86574786548965 0.7155628734079292
23.129316891387305 291.0130226519977 0.7168586256243638
23.13454444634072 291.5363087310887 0.7158744398516557
23.139772001294133 289.5853216098047 0.7127978829869744
23.144999556247548 290.24218915169854 0.7145128718462285
23.150227111200962 292.31854345623213 0.7171309745668966
23.155454666154377 292.24694620542374 0.7172686709815416
23.16068222110779 291.8746404992805 0.7164863015509138
23.165909776061206 290.3265139544448 0.7136047779380853
23.17113733101462 290.2392976173185 0.713241584200709
23.176364885968034 291.7931154409463 0.7149721155532113
23.18159244092145 288.3739943852975 0.7121473345716527
23.186819995874863 289.65592981906457 0.7142324564754222
23.192047550828278 290.5549539134401 0.7153024668156789
23.197275105781692 291.4384331343089 0.7152862577094239
23.202502660735107 288.38565020886097 0.7101490717687263
23.20773021568852 287.4922606028548 0.7096552108872721
23.212957770641935 289.6558552651907 0.713994703410503
23.21818532559535 292.67682244882064 0.718727899102856
23.223412880548764 294.36517532294613 0.7208353354742422
23.22864043550218 294.93937404395047 0.7200709485372794
23.233867990455593 293.9711882101416 0.720110452544523
23.239095545409008 294.9957512107987 0.7215379211573167
23.244323100362422 295.3865975156558 0.722150297346975
23.249550655315836 293.7148534484119 0.7182686395805283
23.25477821026925 292.6315738799282 0.716094328596384
23.260005765222665 290.8882175957585 0.714032907916964
23.26523332017608 290.9375008553502 0.7132306436709435
23.270460875129494 289.05819977257545 0.7107773785617154
23.27568843008291 289.8918082133275 0.7113361592279629
23.280915985036323 288.8774533494725 0.711842128460124
23.286143539989737 290.8351544621066 0.7156174534518549
23.291371094943152 293.6197140991493 0.7187994490687699
23.296598649896566 296.8563736194047 0.722400712523388
23.30182620484998 296.2904204165221 0.7206961867016233
23.307053759803395 289.8604702992007 0.7116732651331438
23.31228131475681 287.88353731161476 0.7095592091908466
23.317508869710224 287.89607110232856 0.7104296450176163
23.32273642466364 292.0860094933791 0.7161499016309621
23.327963979617053 297.3265005912576 0.7228519062751193
23.333191534570467 298.75584462796814 0.7240039347977485
23.33841908952388 298.21605350236393 0.723456078871153
23.343646644477296 298.52211323595435 0.725005827768764
23.34887419943071 299.4532441218768 0.7260633341793951
23.354101754384125 297.0344213523025 0.7230352348999914
23.35932930933754 295.41045966174386 0.7194105314549981
23.364556864290954 292.99531350423837 0.7173072239559294
23.369784419244368 293.1070449502751 0.7170460981699702
23.375011974197783 293.516108838117 0.7169379149381793
23.380239529151197 294.12937558135945 0.7167116977377145
23.38546708410461 292.4851707266586 0.7143301430797864
23.390694639058026 293.9184145146714 0.7163798446555683
23.39592219401144 294.33580363830816 0.7167618153867276
23.401149748964855 291.40736193458 0.7137422117824518
23.40637730391827 289.04025529771695 0.7104313740054031
23.411604858871684 289.32232650366836 0.7109854134271946
23.416832413825098 294.3489738641589 0.7169700399858024
23.422059968778512 294.31917541705684 0.7172130448222519
23.427287523731927 295.7770641866265 0.7188188021895581
23.43251507868534 293.8376790415598 0.716321049550937
23.437742633638756 293.01954492316935 0.7156017195077861
23.44297018859217 289.39785031476947 0.7113104419933927
23.448197743545585 290.04702950237964 0.711678750594832
23.453425298499 291.89519150957227 0.7139775007176509
23.458652853452413 290.95340368171935 0.7131527420424543
23.463880408405828 288.4457712566515 0.7091603374305603
23.469107963359242 287.3257019926183 0.708040451892865
23.474335518312657 290.02358410667193 0.7107677557373407
23.47956307326607 292.6719399604055 0.7143927807925828
23.484790628219486 293.060080002314 0.7148695174199826
23.4900181831729 292.8098214938284 0.7154271564269734
23.495245738126314 292.9019340341199 0.7147848692466828
23.50047329307973 294.325365746922 0.7155493294729254
23.505700848033143 292.90881414667956 0.7139840380826246
23.510928402986558 289.390629141008 0.7100024611112888
23.516155957939972 289.34414106648654 0.7101659448021629
23.521383512893387 287.5330568706223 0.7077274296204219
23.5266110678468 289.0461657423154 0.7108184920332347
23.531838622800215 290.69266298010535 0.7132429481045008
23.53706617775363 295.4718844763897 0.7177858118211384
23.542293732707044 298.23476779273403 0.719286514203134
23.54752128766046 297.8910079595153 0.7179458918921805
23.552748842613873 300.4541273597619 0.7211157406170624
23.557976397567288 301.75995841552736 0.7230905557643884
23.563203952520702 302.1906277325969 0.7238456979984152
23.568431507474116 302.0987594468238 0.7226500306350286
23.57365906242753 302.65068430757196 0.7227575192239708
23.578886617380945 301.9677566640045 0.7207954687075362
23.58411417233436 300.4274946227405 0.7195396221896673
23.589341727287774 298.1945341318678 0.7170594601657259
23.59456928224119 299.8774856072624 0.7186336740573745
23.599796837194603 303.6324831785089 0.7221414593822132
23.605024392148017 305.0676181979334 0.7229303803362603
23.610251947101432 304.0958022102753 0.7216421991583327
23.615479502054846 303.22011149938623 0.721142106032269
23.62070705700826 300.3132137241544 0.7178261562166214
23.625934611961675 297.8366908087568 0.7149388207516284
23.63116216691509 301.0583639943849 0.7186704713037857
23.636389721868504 301.5335332117862 0.7197915010170974
23.64161727682192 300.3892890722521 0.7173155085008073
23.646844831775333 297.3263715125847 0.7118882349491804
23.652072386728747 297.14264556968294 0.7107563697476688
23.65729994168216 298.4185379607584 0.7126449492833268
23.662527496635576 297.99579310482176 0.7135629482453114
23.66775505158899 298.14770213783214 0.7139202356001295
23.672982606542405 299.47526565858357 0.7148405319258655
23.67821016149582 302.7403536643313 0.7174024139566636
23.683437716449234 301.7691007737783 0.7154293751014259
23.688665271402648 301.9873218368063 0.7161842006245736
23.693892826356063 302.21911644900797 0.7161787206087747
23.699120381309477 303.84046427971685 0.7178965093070442
23.70434793626289 305.47940504541054 0.7184956216465479
23.709575491216306 307.78879732541867 0.7203443853304535
23.71480304616972 306.02909209303544 0.7191438645227625
23.720030601123135 303.85450835515746 0.7171833811864096
23.72525815607655 302.36399850559354 0.7155453621234076
23.730485711029964 303.8112382663085 0.716816830855322
23.735713265983378 304.7365611880138 0.7171306281695718
23.740940820936792 303.2409628476106 0.7153303885915379
23.746168375890207 303.60240908027237 0.7155449997351178
23.75139593084362 305.206769100722 0.7176476729119186
23.756623485797036 306.05859093620666 0.7186638465646856
23.76185104075045 303.67392137980676 0.7149077133204425
23.767078595703865 299.80297802224413 0.7102932466752744
23.77230615065728 298.7925233942429 0.7079903870310225
23.777533705610693 300.19324062119085 0.7089323163548923
23.782761260564108 304.0630205696533 0.7128343277642571
23.787988815517522 307.873111158855 0.7165948083515459
23.793216370470937 309.7850706864781 0.7182992100837708
23.79844392542435 308.8483554580957 0.7169841009644083
23.803671480377766 307.6130033398522 0.7159163554514648
23.80889903533118 309.66987127191584 0.7182362556461375
23.814126590284594 312.16509120354044 0.7210916826040641
23.81935414523801 312.07115773137383 0.7210419360248526
23.824581700191423 309.52628283075234 0.7178706710507777
23.829809255144838 306.8680789816815 0.7137919001992353
23.835036810098252 307.344526684919 0.7139080358247608
23.840264365051667 311.3420631064075 0.7185346794984518
23.84549192000508 314.90309978332965 0.7226722562116731
23.850719474958495 317.11793626680065 0.7238268193848189
23.85594702991191 316.6428361650585 0.7225478986758623
23.861174584865324 317.47691387813757 0.7234687311416269
23.86640213981874 315.8661263621586 0.722226609709407
23.871629694772153 316.06404007085325 0.722641359205025
23.876857249725568 314.6164689712318 0.7204720647306928
23.882084804678982 315.8045314851165 0.7214134929360362
23.887312359632396 314.9149940849787 0.7206170113027782
23.89253991458581 315.90067880027436 0.721803456719108
23.897767469539225 313.867739664007 0.7205328587720022
23.90299502449264 315.37932769259453 0.7224403959178157
23.908222579446054 314.9599345453457 0.7218422567780164
23.91345013439947 312.62552279340247 0.7184056050744028
23.918677689352883 307.64851889643467 0.7122091255609735
23.923905244306297 309.3934445789233 0.7140094111962233
23.929132799259712 310.7261555268402 0.7140822748965333
23.934360354213126 311.1819846774071 0.714494307348255
23.93958790916654 309.25936100752784 0.7122906825094922
23.944815464119955 308.76390176037984 0.7121320021934718
23.95004301907337 306.46591806693726 0.7091449749705295
23.955270574026784 305.2827449667346 0.7071073177473243
23.9604981289802 305.2998310789484 0.7073342499593366
23.965725683933613 307.10920971016 0.7096288350491541
23.970953238887027 306.6025589728982 0.7097393363458785
23.97618079384044 306.450236215281 0.7095456213947444
23.981408348793856 305.9842943757861 0.7090669493218668
23.98663590374727 308.1382178343929 0.7115775035732713
23.991863458700685 309.6362402730601 0.7132960198525925
23.9970910136541 309.8967979501043 0.7129715163686902
24.002318568607514 308.59758578790326 0.7117578751914391
24.007546123560928 305.42985170446565 0.70780945595759
24.012773678514343 302.7383352764508 0.7045003920796677
24.018001233467757 304.79369148219746 0.7053569048731215
24.02322878842117 308.64198886026514 0.7098655869663698
24.028456343374586 311.0290603767921 0.7133146976942075
24.033683898328 311.7670314274756 0.7145294453928579
24.038911453281415 310.7817704556255 0.7144276234955078
24.04413900823483 312.44088751039413 0.7162361166497214
24.049366563188244 311.03019314149856 0.7156713505306582
24.054594118141658 312.10062740172094 0.7171297726649085
24.059821673095072 310.84634372037146 0.7153896793086055
24.065049228048487 308.70173258596157 0.7119783035777112
24.0702767830019 305.8229256017382 0.7210131987122168
24.075504337955316 308.04081123078055 0.732708128021088
24.08073189290873 310.8196728061456 0.742363709338888
24.085959447862145 313.64619046369944 0.7516226871807081
24.09118700281556 311.2903397994428 0.7543013089705546
24.096414557768973 307.79986446070427 0.7556457152388371
24.101642112722388 307.6705409498901 0.7598900885722275
24.106869667675802 308.07859770555797 0.7640647660774744
24.112097222629217 311.0571994846748 0.7715265464699309
24.11732477758263 310.7429481952989 0.7742106458862829
24.122552332536046 311.32187906935405 0.7789556249811592
24.12777988748946 311.0676502412575 0.7814727677298662
24.133007442442874 312.3732565385521 0.7864758846990808
24.13823499739629 315.6101252646349 0.7936986832359727
24.143462552349703 315.6883714204107 0.7970825235916618
24.148690107303118 313.4904111395979 0.7969938648189886
24.153917662256532 312.69465982054277 0.7992266553563637
24.159145217209947 315.17083366511196 0.805320080316661
24.16437277216336 317.67804382292303 0.8108424013678007
24.169600327116775 315.71709483104576 0.8103441419071838
24.17482788207019 310.81140941478594 0.8064173477169575
24.180055437023604 311.1854236762434 0.8102043936764209
24.18528299197702 308.39174090608714 0.8102467300375729
24.190510546930433 307.14616216579645 0.8129683096156907
24.195738101883848 304.45597204618934 0.8120712997915498
24.200965656837262 306.34237039130795 0.8157208897652009
24.206193211790676 308.51160363098563 0.8206596045332664
24.21142076674409 310.2676439987268 0.8253884840849054
24.216648321697505 308.90085272576766 0.8263505513628873
24.22187587665092 306.65482581686103 0.8259201808253347
24.227103431604334 301.48826397672497 0.8223288564202808
24.23233098655775 299.1947695097767 0.8230432907967824
24.237558541511163 300.18180898489913 0.8269099085180166
24.242786096464577 302.09408496482246 0.8312543956599345
24.248013651417992 302.4246428173454 0.8341572633187573
24.253241206371406 300.2857850619151 0.832787588464613
24.25846876132482 299.56669716004336 0.8355522779794642
24.263696316278235 297.417621986015 0.8341561882654298
24.26892387123165 294.79219742744925 0.832708351842366
24.274151426185064 296.5679496314252 0.8352455060960434
24.27937898113848 300.50774206307983 0.8427672648513648
24.284606536091893 304.2373429108064 0.8488541612454804
24.289834091045307 302.1775299291283 0.8486586207152018
24.29506164599872 296.53835842426395 0.8440272108715718
24.300289200952136 292.5656608385912 0.8410476488881223
24.30551675590555 291.70073817304194 0.8434959035979724
24.310744310858965 291.4228593963445 0.8437817984672321
24.31597186581238 291.88407808456645 0.846292499506625
24.321199420765794 292.05475488576553 0.847913016414069
24.326426975719208 293.411749535996 0.8525895683601762
24.331654530672623 298.6415388307062 0.8622598703880217
24.336882085626037 300.6732538207186 0.8656188169037519
24.34210964057945 301.79288381285807 0.868316727747341
24.347337195532866 296.6897817530021 0.8637298095203069
24.35256475048628 295.01413423342876 0.8648056711426724
24.357792305439695 295.74256537441585 0.8686130366049651
24.36301986039311 297.9748909861235 0.8737676006481092
24.368247415346524 299.2695591217399 0.8766753653954045
24.373474970299938 299.42068851740095 0.8780810586801875
24.378702525253352 301.04106574981586 0.882440972783958
24.383930080206767 305.1183489862732 0.8899079882923628
24.38915763516018 305.5580092702204 0.8927058633492442
24.394385190113596 304.04662714104404 0.8937632943971725
24.39961274506701 297.75147161141984 0.8872690283602872
24.404840300020425 297.55706404466696 0.8895703867507383
24.41006785497384 301.2292594717404 0.8967299614245804
24.415295409927253 303.9462752390087 0.9039890838876948
24.420522964880668 302.5289673102638 0.9044581297965367
24.425750519834082 301.87211424380496 0.9061611512756302
24.430978074787497 304.95019396685876 0.9127048705713722
24.43620562974091 307.3581207906264 0.9185045151306183
24.441433184694326 306.8064274593966 0.9192265518185446
24.44666073964774 305.7439648523093 0.9209082599782007
24.451888294601154 306.6685397801243 0.9239333372077728
24.45711584955457 307.02565715384264 0.9273768932951135
24.462343404507983 303.91487317864005 0.9233049025441775
24.467570959461398 300.5513130731992 0.9199849495380524
24.472798514414812 301.2934755804126 0.9220886824685951
24.478026069368227 302.02311430113747 0.9256850053579138
24.48325362432164 300.14832661592345 0.9248636876848183
24.488481179275055 297.82724202973765 0.9240051489592787
24.49370873422847 298.739709917515 0.9287709853429197
24.498936289181884 299.490657934653 0.9328895431932509
24.5041638441353 299.0193417395647 0.9356056689307125
24.509391399088713 300.1138261770267 0.9379105949241954
24.514618954042128 298.4755667712057 0.9384619030663738
24.519846508995542 299.0603229454577 0.9415252502436935
24.525074063948956 299.3098169493159 0.9463687869764816
24.53030161890237 302.2577705089333 0.9514852713259235
24.535529173855785 304.2467883624766 0.9572236665719261
24.5407567288092 302.996660034171 0.9567404427499793
24.545984283762614 302.3201307482639 0.9589675647775201
24.55121183871603 303.95155052643804 0.9631497591273657
24.556439393669443 308.8457142111695 0.9723929363588693
24.561666948622857 313.50622431436983 0.9815067736014701
24.566894503576272 315.47513245746836 0.9868269265644056
24.572122058529686 313.57873634610587 0.9866208397805171
24.5773496134831 311.24697579986594 0.9863461297557916
24.582577168436515 305.3982208022637 0.9818325225568659
24.58780472338993 305.659566785398 0.984577181829284
24.593032278343344 309.31205699497764 0.993386229640984
24.59825983329676 313.37391557879886 1.0001794533749613
24.603487388250173 309.6738882238977 0.9963302798316882
24.608714943203587 302.9205351756196 0.9877015579760425
24.613942498157 304.41533370918125 0.9927219855314784
24.619170053110416 305.6230536890898 0.9963707021454822
24.62439760806383 305.4076672744133 0.9978435260191689
24.629625163017245 302.51022069462994 0.9951973255489995
24.63485271797066 305.08875329370585 1.0029383699556484
24.640080272924074 305.2321229267899 1.006715051662626
24.645307827877488 306.78069663981427 1.011986537311375
24.650535382830903 305.0961185334217 1.011770283894762
24.655762937784317 304.15556099260516 1.0122859670598867
24.66099049273773 304.0067607244137 1.015390548164281
24.666218047691146 303.21451556060015 1.0184787244122597
24.67144560264456 303.680511648243 1.0224899923151824
24.676673157597975 303.9542326470968 1.0246860992874587
24.68190071255139 304.7239477590727 1.0262480722983451
24.687128267504804 302.8191261825637 1.0240209850293738
24.692355822458218 299.2010359954573 1.0208333354938792
24.697583377411632 298.12173068635946 1.0224027628448966
24.702810932365047 299.42124412575396 1.0272232686684415
24.70803848731846 300.057625235306 1.030672504616678
24.713266042271876 296.3283942953583 1.0255930960169208
24.71849359722529 296.08319427925596 1.0290051720295772
24.723721152178705 295.91801259186815 1.0316277253371438
24.72894870713212 295.66682133920204 1.0347180800061841
24.734176262085533 293.031175325075 1.0309357533129293
24.739403817038948 294.33758339935787 1.0350869815288173
24.744631371992362 296.8938154627732 1.0434057753307318
24.749858926945777 299.7076567804542 1.050080482103776
24.75508648189919 300.785844842845 1.0564636474972604
24.760314036852606 304.23256798810553 1.0629101818072166
24.76554159180602 301.4050480465742 1.0612433245550719
24.770769146759434 298.480817076904 1.0585567805479297
24.77599670171285 293.0114008536841 1.0520089262790675
24.781224256666263 295.3960122792731 1.0606463069363108
24.786451811619678 300.77913174967637 1.0718419628798066
24.791679366573092 304.7277708253454 1.081686138054379
24.796906921526507 306.7805127760549 1.0864279216538293
24.80213447647992 299.5247573381493 1.0773650746284347
24.807362031433335 294.7652638058157 1.0701221937810752
24.81258958638675 291.61469873713077 1.0667594589739247
24.817817141340164 293.52939746593916 1.0728519135280634
24.82304469629358 294.41903325121996 1.0782860105312118
24.828272251246993 297.1289214295319 1.0883621803261818
24.833499806200408 300.26061675149066 1.0970709493938566
24.838727361153822 299.90720051711673 1.099817202936184
24.843954916107236 298.63461012301826 1.097039172115558
24.84918247106065 295.1373700915393 1.092453344366068
24.854410026014065 296.2321162676219 1.0953757517936684
24.85963758096748 296.089969981931 1.1001360991455242
24.864865135920894 298.2338707786257 1.110150975699435
24.87009269087431 297.9698603418073 1.117181399441052
24.875320245827723 303.0209750957648 1.131438104551326
24.880547800781137 304.30855721598454 1.1353002262469138
24.885775355734552 307.90450142663167 1.1419909554360228
24.891002910687966 303.92650389349564 1.1358833670055872
24.89623046564138 301.78100975482783 1.1328483336439932
24.901458020594795 298.3447394360578 1.128780432719879
24.90668557554821 301.4179391957036 1.1369212105682855
24.911913130501624 297.036088001451 1.1325854964310704
24.91714068545504 297.6764138076136 1.139371999586607
24.922368240408453 296.0611804954676 1.140717781663188
24.927595795361867 302.85116648105225 1.1576326129920582
24.93282335031528 307.1359296418879 1.167538208629253
24.938050905268696 308.65313664807724 1.1734314315629855
24.94327846022211 307.5130070862204 1.174824364240451
24.948506015175525 302.9999119166158 1.1699727447950803
24.95373357012894 302.0720571106085 1.1699998320738194
24.958961125082354 300.35196643836804 1.1690300105940616
24.964188680035768 304.53356799473244 1.180668309798437
24.969416234989183 305.66126149139484 1.186956824851575
24.974643789942597 305.0917337716967 1.1896384319294457
24.97987134489601 304.3648888024407 1.1918807223551642
24.985098899849426 304.0502850134415 1.1938463927954437
24.99032645480284 304.9021780371133 1.1975964528365224
24.995554009756255 302.3147372153963 1.1949254734519676
25.00078156470967 301.0518500912994 1.1968399712948898
25.006009119663084 300.0381822126807 1.1989152509639691
25.011236674616498 298.4166641167107 1.1997954411815204
25.016464229569912 298.3367528913886 1.203363492712121
25.021691784523327 300.2567309594927 1.2100939814209235
25.02691933947674 311.433203932129 1.2338026532421666
25.032146894430156 310.1103555361219 1.234930541518575
25.03737444938357 310.41169527261803 1.2428794345720282
25.042602004336985 305.8281130939036 1.2390725002118204
25.0478295592904 310.88536471652 1.2530110560265828
25.053057114243813 317.4456595212025 1.264452790589374
25.058284669197228 314.10053179868044 1.262047763483641
25.063512224150642 309.9646848023093 1.2567736764805613
25.068739779104057 305.9269212383988 1.2543075616521755
25.07396733405747 310.611169623571 1.2675752779309255
25.079194889010886 311.28724699575525 1.2750690996866958
25.0844224439643 308.4137248946075 1.2739849648357906
25.089649998917714 306.3290578892508 1.2752909383911513
25.09487755387113 309.4003074242317 1.2820715499123247
25.100105108824543 319.4679625854334 1.3045211034816584
25.105332663777958 318.97066395354716 1.3049444689296688
25.110560218731372 322.10479755255955 1.315472739855049
25.115787773684787 319.1780291750063 1.3185041954138776
25.1210153286382 319.9687985703405 1.329698944080847
25.126242883591615 318.5201495154174 1.3330074068862625
25.13147043854503 316.67442061991 1.3309007605480847
25.136697993498444 315.4830078523026 1.3255767691594
25.14192554845186 316.54709545999526 1.3328735321716458
25.147153103405273 313.36321331698593 1.329903774553979
25.152380658358688 315.1283603821883 1.3389555144364242
25.157608213312102 312.9785084532557 1.3361719924767497
25.162835768265516 312.9713428124849 1.3410751583172926
25.16806332321893 315.07490327926155 1.350554848964315
25.173290878172345 322.991242535909 1.3721711929520781
25.17851843312576 324.76797145153074 1.3796813408077586
25.183745988079174 326.56172212379386 1.386233603298342
25.18897354303259 320.28913804494783 1.3782770698525417
25.194201097986003 321.71152292307715 1.387974068710241
25.199428652939417 321.66556667937476 1.3942100856722968
25.204656207892832 319.4405258525795 1.3941770816792505
25.209883762846246 321.59175316912433 1.4041045892376058
25.21511131779966 320.476425260325 1.4047962180867237
25.220338872753075 321.9789953622068 1.4129304319609324
25.22556642770649 321.9878921875816 1.4189307136318918
25.230793982659904 319.43677753723324 1.4185773039269556
25.23602153761332 320.58490275878586 1.4260055919313452
25.241249092566733 315.57124110899906 1.4205410224194999
25.246476647520147 317.4379196087605 1.4273886698129707
25.25170420247356 313.52761238398796 1.4235102912579984
25.256931757426976 321.37732037854346 1.4472302680832267
25.26215931238039 321.44754944080586 1.4511789042158312
25.267386867333805 328.8533495473425 1.4745778499496154
25.27261442228722 320.5712942091763 1.4614880501558016
25.277841977240634 323.7692687425102 1.4756930959020422
25.283069532194048 320.4735071062044 1.4732003970311394
25.288297087147463 327.66741064351413 1.4936892293786725
25.293524642100877 330.8825810554641 1.507529837734841
25.29875219705429 332.0549893660924 1.5176187272166866
25.303979752007706 329.79125289145736 1.5162834985519573
25.30920730696112 324.48807543114225 1.5097757602406237
25.314434861914535 318.1669231097 1.4998187508042413
25.31966241686795 319.4730523508462 1.5116739326481277
25.324889971821364 319.86483364374186 1.516305284458029
25.330117526774778 320.7998925376701 1.5228945776951999
25.335345081728192 317.47523399764384 1.5206219593596189
25.340572636681607 311.5389681722704 1.5124158827557197
25.34580019163502 313.75521153540257 1.526076692263877
25.351027746588436 316.96289007675136 1.5413121980587565
25.35625530154185 322.3054879278807 1.564928038447074
25.361482856495265 326.7125841841981 1.5796924254125309
25.36671041144868 327.55342025294897 1.584764794139581
25.371937966402093 330.7378313464848 1.5949825216975875
25.377165521355508 332.00794283700344 1.6085125165822016
25.382393076308922 332.4444274797438 1.6243447847754007
25.387620631262337 333.61702314258486 1.6376309700739724
25.39284818621575 323.7915661998065 1.6214197402685513
25.398075741169166 316.33626823820833 1.6020029330303474
25.40330329612258 312.5366463390461 1.5988554359710008
25.408530851075994 318.9530592870501 1.617901119819525
25.41375840602941 333.00568617839684 1.6630471868906225
25.418985960982823 333.7443175784748 1.6696463970395097
25.424213515936238 331.12733420241017 1.6720287334895074
25.429441070889652 323.7248117240631 1.6570436412259844
25.434668625843067 322.4776823409861 1.6605709618396842
25.43989618079648 322.94688648510436 1.6700569172319453
25.445123735749895 321.5767217681286 1.6765251295502006
25.45035129070331 318.98115010192936 1.6804077017696022
25.455578845656724 316.1217645362213 1.6779331268499513
25.46080640061014 314.8482175134388 1.6798028358083292
25.466033955563553 320.57570140005316 1.6986506742467342
25.471261510516968 327.2831163346746 1.733201059960234
25.476489065470382 328.0908604905713 1.7500652333290962
25.481716620423796 321.6886406423112 1.7496380748595703
25.48694417537721 317.5035000748661 1.7409933957596482
25.492171730330625 317.77227973541693 1.7456524664275217
25.49739928528404 314.4879729788214 1.7440463503516683
25.502626840237454 322.0865244977556 1.7735458174219254
25.50785439519087 324.33709309829794 1.7860219761543192
25.513081950144283 329.3333717932829 1.803951516968031
25.518309505097697 326.8758132620911 1.8083390152719003
25.523537060051112 323.1130722311692 1.8070756873475973
25.528764615004526 323.1210630952344 1.820313212387918
25.53399216995794 320.432537530089 1.8165557666115562
25.539219724911355 326.38090858605347 1.8449082470142328
25.54444727986477 330.6103958945955 1.8612691545478022
25.549674834818184 332.09899015885054 1.8779128327510206
25.5549023897716 331.8371327556055 1.8851318273631483
25.560129944725013 325.11250206214135 1.8778591475497168
25.565357499678427 331.33448552102135 1.9089427746610168
25.57058505463184 334.30277707283005 1.9304825851928766
25.575812609585256 339.91487185799485 1.9624215252473933
25.58104016453867 332.6521511136641 1.9499932508579738
25.586267719492085 328.5531211710805 1.9494648428347092
25.5914952744455 324.48586661980914 1.9419917895568362
25.596722829398914 324.7128468747676 1.9616147100384367
25.601950384352328 319.5461009984147 1.963768274984359
25.607177939305743 317.0842155482866 1.971960551078735
25.612405494259157 314.930339785091 1.9735174818511583
25.61763304921257 319.2720346989183 1.991589371246246
25.622860604165986 329.83597406671385 2.0347018059191786
25.6280881591194 333.5032119461892 2.0604832043900108
25.633315714072815 338.5982244490925 2.091352197806309
25.63854326902623 335.19019599030634 2.100346952513537
25.643770823979644 337.5843452697439 2.120747411254509
25.648998378933058 336.3104772881895 2.126114660657899
25.654225933886472 331.6406684336161 2.1256059878246214
25.659453488839887 328.3792305543369 2.1262761643769523
25.6646810437933 328.4109504472354 2.1453459023524895
25.669908598746716 325.71884557529734 2.145339841232944
25.67513615370013 318.3334257087345 2.142791916313626
25.680363708653545 307.66483304564167 2.119310003742604
25.68559126360696 310.93606512346867 2.1484790868592523
25.690818818560373 322.85650326678234 2.199957655056582
25.696046373513788 331.44229934878643 2.2452248719447794
25.701273928467202 332.1849058660843 2.2654697522172564
25.706501483420617 336.2761198388142 2.295467651661968
25.71172903837403 340.56062054745746 2.3309989651133987
25.716956593327446 339.84069975349877 2.344289258561204
25.72218414828086 336.1422133453785 2.359121323732709
25.727411703234274 332.87459790621773 2.3649570175167525
25.73263925818769 337.6633787390584 2.4119619991805976
25.737866813141103 331.6672447118617 2.4116464188463227
25.743094368094518 334.27909504919745 2.44757805586002
25.748321923047932 325.2990597583188 2.445314067443012
25.753549478001347 328.07120038171263 2.4782907434195187
25.75877703295476 322.3807485497364 2.4745210962153337
25.764004587908175 327.1757139811424 2.499568425215413
25.76923214286159 327.36994938647257 2.516698672508298
25.774459697815004 328.77282348229943 2.5514535295484153
25.77968725276842 326.0655305609068 2.5788280901227894
25.784914807721833 324.75859928832307 2.5941728414518943
25.790142362675248 324.20220608152147 2.622288871989938
25.795369917628662 322.42066203472723 2.630376036775521
25.800597472582076 319.89011972231026 2.653540129352277
25.80582502753549 318.2696532606578 2.6662756123698066
25.811052582488905 320.19214983105564 2.7029729145664803
25.81628013744232 323.0245799820043 2.7437033571326923
25.821507692395734 325.9281368704664 2.799169548485744
25.82673524734915 327.0299859297477 2.8467248062346893
25.831962802302563 330.92921267832577 2.900010314955853
25.837190357255977 347.3501489301576 3.005016835643536
25.84241791220939 354.21076695941815 3.057913036217346
25.847645467162806 359.02690267547786 3.1266281836646557
25.85287302211622 348.6141655556816 3.121230482141968
25.858100577069635 332.5775847296778 3.098381264595305
25.86332813202305 319.80223719168663 3.0748085747439733
25.868555686976464 318.2181550760731 3.1191226981570352
25.87378324192988 323.42567847563305 3.186143981746247
25.879010796883293 332.8044373847387 3.281649125549526
25.884238351836707 331.60731042749376 3.315782300898374
25.88946590679012 330.3810790968539 3.3630429113717444
25.894693461743536 344.8921004998083 3.5002425043522503
25.89992101669695 343.06507420553095 3.5578482602187873
25.905148571650365 335.2499700220872 3.6309996757956213
25.91037612660378 322.9031854858327 3.6363313443970386
25.915603681557194 314.1443405187641 3.661968140655778
25.920831236510608 318.9737360936121 3.7071464277386075
25.926058791464023 312.6891618992522 3.740397609086198
25.931286346417437 296.2301824993054 3.728458658426621
25.93651390137085 296.94788276566857 3.842174146834451
25.941741456324266 307.78115210286217 4.0005686082833725
25.94696901127768 326.25143213711476 4.21084263331499
25.952196566231095 335.9053126525721 4.372207691397375
25.95742412118451 329.07770172692983 4.440990911835975
25.962651676137924 323.96362008154887 4.5113508132264775
25.967879231091338 314.7898153219175 4.52034212522986
25.973106786044752 319.6818736989901 4.660141876489949
25.978334340998167 319.7943868657051 4.754837313502353
25.98356189595158 322.21635174750645 4.866268868772218
25.988789450904996 326.2679457062049 4.9405795283867695
25.99401700585841 330.09828339334064 5.049766750300473
25.999244560811825 334.44243271996 5.149852272260148
26.00447211576524 334.5411797555532 5.287307507692833
26.009699670718653 322.73868544714503 5.298938862361914
26.014927225672068 318.2695319809147 5.44792932093884
26.020154780625482 305.86835710362527 5.4378912777233355
26.025382335578897 293.17347681446176 5.443591203837739
26.03060989053231 284.43134061597 5.419116805355995
26.035837445485726 267.40036724404524 5.392138776148722
26.04106500043914 274.20426994980863 5.610244002594309
26.046292555392554 286.9023449911126 5.887485290036926
26.05152011034597 320.54206666698457 6.4355587077096414
26.056747665299383 307.4766903170421 6.464174724885901
26.061975220252798 317.2819723703886 6.84668966867409
26.067202775206212 300.0697436587493 6.82543993285326
26.072430330159627 305.72699270729754 7.261221495501479
26.07765788511304 308.87826441993667 7.512828140822282
26.082885440066455 305.42776781224165 7.909317768766932
26.08811299501987 316.5844029025896 8.383490131863562
26.093340549973284 308.5578348334443 8.818353276922998
26.0985681049267 320.7284639843527 9.521634293060417
26.103795659880113 308.1381900709416 10.043611053819768
26.109023214833528 305.9808819163836 10.90698605932266
26.114250769786942 258.928652229521 10.99299266940834
26.119478324740356 247.489714103264 12.407155518492885
26.12470587969377 260.3177196626673 14.53742499624806
26.129933434647185 265.55520229036114 20.29730163480726
26.1351609896006 241.73684956830513 27.39458594827964
