# Supplementary material for: Unraveling metal effects on CO2 uptake in pyrene-based metal-organic frameworks
Source: Nat Commun. 2025 Feb 11;16:1516. doi: 10.1038/s41467-025-56296-w (PMC11814143; doi:10.1038/s41467-025-56296-w)
Supplement: Supplementary file 3 — Source Data [file 41467_2025_56296_MOESM3_ESM.zip › SourceCode/SuppInf/FigureS5_Ga-TBAPy_InSitu_VariableT_PXRD/Data/GaTBAPy_0079p.dat]

0.002613777476707968 57.4705211094719 8.36716019975569
0.007841332430123905 37.59059397932914 5.982449948887288
0.01306888738353984 34.38195731673505 5.169981277433965
0.018296442336955775 30.999044961870528 4.1718810398291
0.02352399729037171 27.978447212814707 3.691005167986742
0.028751552243787646 27.250725915674938 3.469822148415324
0.03397910719720358 27.40969687314358 2.842083695536954
0.03920666215061952 22.8568283255474 2.4912532963135994
0.04443421710403546 22.143823905850606 2.39813791098276
0.0496617720574514 21.184003851538613 2.158002023813276
0.054889327010867336 17.67508840535684 2.0510426500928425
0.060116881964283275 15.656271351433107 2.0061349154239405
0.06534443691769921 13.939530007121316 1.835405572555673
0.07057199187111515 15.674860602771382 1.8217705889503903
0.07579954682453109 17.98840823829339 1.6705064731284018
0.08102710177794703 20.383122224546344 1.5970629797164317
0.08625465673136297 19.089457949252758 1.5053966074308969
0.09148221168477891 19.741047335635155 1.51499464423178
0.09670976663819485 20.148864895869327 1.5298739512222952
0.10193732159161079 21.114982395558076 1.5140138331207347
0.10716487654502672 20.96937200614649 1.4994058427104515
0.11239243149844266 19.89943439059599 1.4416474860927917
0.1176199864518586 18.078380777577358 1.402956623549636
0.12284754140527454 18.020907765915673 1.3317305868988731
0.12807509635869047 19.280042546107964 1.2973595224135759
0.1333026513121064 19.286786059056947 1.2749243390777518
0.13853020626552232 20.677400281260773 1.2562130508971057
0.14375776121893824 21.48939616443264 1.2784821206359622
0.14898531617235417 20.593194488325288 1.2749052698850973
0.1542128711257701 18.955653606041533 1.2197403730108012
0.15944042607918602 19.214462714448224 1.165688997389906
0.16466798103260194 19.025649746068343 1.12330019734606
0.16989553598601786 18.909996660798566 1.0575371341818354
0.1751230909394338 19.009565858857993 1.0600972771492374
0.18035064589284971 19.59839478618317 1.0754115649856792
0.18557820084626564 21.027227855686718 1.1036596604068947
0.19080575579968156 21.598928343250506 1.1139490357131523
0.1960333107530975 22.346901135483737 1.101130760902843
0.20126086570651341 19.866281392083646 1.0200401421809218
0.20648842065992934 19.9241194451334 0.9874637185867445
0.21171597561334526 20.692697831969287 1.0186566407072082
0.2169435305667612 21.713136390729193 1.0113959059169457
0.22217108552017711 23.81489317270093 1.0509132031160875
0.22739864047359304 23.38310535191781 1.0746552168503194
0.23262619542700896 22.134090543575134 1.0319052550214223
0.2378537503804249 20.175250651129293 0.9985176376496484
0.2430813053338408 19.235330172883238 0.9571577252102736
0.24830886028725674 19.51366743384766 0.9372167261494202
0.25353641524067266 19.236847746226307 0.9244961566098019
0.2587639701940886 17.921852794254356 0.9029712782311103
0.2639915251475045 17.283664420344635 0.8641436815322734
0.26921908010092044 17.66498172347619 0.8590146842004059
0.27444663505433636 17.660381273319558 0.8389936708178313
0.2796741900077523 18.19799303976809 0.8562243636436688
0.2849017449611682 18.4636043297716 0.8857848438075134
0.29012929991458414 17.404678134952707 0.8447846112250811
0.29535685486800006 16.78188346968021 0.8206898054638488
0.300584409821416 15.984014518493153 0.7655638771915326
0.3058119647748319 15.894900998272233 0.737846029502335
0.31103951972824784 17.88273813223649 0.7833256743688269
0.31626707468166376 18.353504150534505 0.8057315595317278
0.3214946296350797 19.756606582420186 0.854759807585336
0.3267221845884956 19.995983606446327 0.8674229246704732
0.33194973954191154 18.832649405928915 0.852313487746389
0.33717729449532746 17.324343918354355 0.7934626561125901
0.3424048494487434 16.027944774223783 0.7504403953513511
0.3476324044021593 15.977477269455989 0.7403270771243081
0.35285995935557524 16.656588317576066 0.7673632865884534
0.35808751430899116 17.225813788893003 0.78247348159287
0.3633150692624071 18.170646559253697 0.8002335840762775
0.368542624215823 17.93325490318194 0.7846155994893321
0.37377017916923894 18.747287458350247 0.7896058262274208
0.37899773412265486 18.102546512549093 0.7729070208596189
0.3842252890760708 17.292988427155898 0.7628982102593647
0.3894528440294867 17.13723392302438 0.7848308712768951
0.39468039898290264 16.471965861724108 0.771530289869166
0.39990795393631856 17.622723973898943 0.7749782492255731
0.4051355088897345 17.089740247350328 0.741074682092838
0.4103630638431504 17.846149024867966 0.7378600105339347
0.41559061879656634 18.690334177812872 0.7566226574015794
0.42081817374998226 20.240618941873983 0.7892254775718442
0.4260457287033982 21.118128657444167 0.8262041208156278
0.4312732836568141 21.377506612003227 0.8437519610312395
0.43650083861023004 20.79467350071232 0.8440058129699727
0.44172839356364596 18.742223279754217 0.80828883642039
0.4469559485170619 18.185985830513125 0.7876569797074223
0.4521835034704778 18.37570862780367 0.7894998711867467
0.45741105842389373 17.7608102292397 0.7752032828475105
0.46263861337730966 17.993423718512137 0.7730126557044755
0.4678661683307256 18.613391994759642 0.7812360976067616
0.4730937232841415 20.148807815576635 0.8081902809355577
0.47832127823755743 20.47867808955562 0.8082503365859111
0.48354883319097336 21.21836906014518 0.8024390102520826
0.4887763881443893 19.262433678600537 0.7641417145393682
0.4940039430978052 19.26147103811423 0.762654456415265
0.49923149805122113 20.417081307666145 0.7771521725113254
0.5044590530046371 20.682465277357622 0.8088114986824477
0.5096866079580531 20.73042978386593 0.8048428426003199
0.5149141629114691 18.8303664156272 0.7686132812800909
0.5201417178648851 17.159706088711385 0.7256124199933635
0.525369272818301 17.53372575529052 0.7194953975857956
0.530596827771717 18.160190388826738 0.7129791643624991
0.535824382725133 19.35473749669756 0.73471617300836
0.541051937678549 19.90917141471779 0.7484227462973189
0.546279492631965 19.513156862986474 0.758805166230476
0.5515070475853809 18.596338077322645 0.7504053836801424
0.5567346025387969 19.183416535867984 0.7667618578473011
0.5619621574922129 19.037237986088606 0.7376313332393292
0.5671897124456289 19.66933986538791 0.7375359140086983
0.5724172673990449 19.824244373639498 0.7408496141858065
0.5776448223524608 19.495216884527853 0.741250212144644
0.5828723773058768 19.649141947747566 0.7592277124483894
0.5880999322592928 18.37031623575242 0.7589875655764444
0.5933274872127088 17.197891436545994 0.7424179829530834
0.5985550421661248 18.270068463153027 0.7549739757379149
0.6037825971195407 17.558591123115832 0.7247443844240745
0.6090101520729567 18.246096141753597 0.7256035304419577
0.6142377070263727 18.391660023489155 0.7183058483726269
0.6194652619797887 18.807642971492392 0.7168901185476259
0.6246928169332047 19.22941072046771 0.7353130518167739
0.6299203718866206 19.81629735045333 0.7411793572200638
0.6351479268400366 20.423075243987252 0.7551321575603185
0.6403754817934526 20.59604466704322 0.7382616494303087
0.6456030367468686 20.17845043880572 0.7108698139138299
0.6508305917002846 19.607235144136258 0.6946749347028341
0.6560581466537005 18.687029369907226 0.6636207183130347
0.6612857016071165 19.473671693514746 0.6971224683968991
0.6665132565605325 20.051764043425557 0.7155441392057238
0.6717408115139485 20.325954587116378 0.7227349978717917
0.6769683664673645 21.32756814659757 0.7265324196517051
0.6821959214207804 20.8161345051397 0.7026758866713753
0.6874234763741964 22.28452389153706 0.7384371277218255
0.6926510313276124 22.04286214277382 0.7128899512534762
0.6978785862810284 22.283709033658372 0.7041115302940298
0.7031061412344444 21.920793040265426 0.692151629820323
0.7083336961878604 22.185267057626383 0.6939315643748192
0.7135612511412763 21.288425210668816 0.6963261572952006
0.7187888060946923 22.849931928745747 0.7466725413375963
0.7240163610481083 23.785267623777415 0.773538363467243
0.7292439160015243 24.524597045931028 0.7748672110909639
0.7344714709549403 24.923058661553327 0.7597683885549452
0.7396990259083562 24.438340347845305 0.748942279360224
0.7449265808617722 24.57841502968243 0.7638629647357598
0.7501541358151882 24.69983121696438 0.7689924449807894
0.7553816907686042 24.940416216673057 0.7815199569416782
0.7606092457220202 26.351792659415807 0.7936610293077313
0.7658368006754361 27.275450082412398 0.8038260692635808
0.7710643556288521 29.76850622656951 0.8174925054450749
0.7762919105822681 31.15214784387313 0.8225329333066134
0.7815194655356841 31.184096495210735 0.8111706780938053
0.7867470204891001 32.632113079789015 0.8367323204066135
0.791974575442516 32.42829691075356 0.8423541169944299
0.797202130395932 33.44356408353389 0.8641538150870455
0.802429685349348 35.34286793486781 0.8970149669874762
0.807657240302764 35.50421622092615 0.8869761764684886
0.81288479525618 37.99641232492866 0.9166527338848955
0.8181123502095959 41.29111862525065 0.9604887313602439
0.8233399051630119 42.56199784224087 0.9763196190668532
0.8285674601164279 46.05998963046556 1.0530615255438354
0.8337950150698439 49.26870664271437 1.0992782714016514
0.8390225700232599 51.5351858556501 1.111171059483416
0.8442501249766758 56.40774849189883 1.171498155304027
0.8494776799300918 58.1202108635555 1.1810958819897852
0.8547052348835078 59.66104636536377 1.2138056792119107
0.8599327898369238 61.27123085134115 1.2248756538400556
0.8651603447903398 62.58442694344535 1.238997191103755
0.8703878997437557 64.92291655755874 1.2566026789913574
0.8756154546971717 69.02647353152982 1.2768752882230379
0.8808430096505877 70.96083760845084 1.29145663956993
0.8860705646040037 69.79231544621386 1.2563412243881422
0.8912981195574197 73.89005338451791 1.3079778528414288
0.8965256745108356 76.89880477461938 1.3506436084788909
0.9017532294642516 81.23494072312485 1.4038849888787233
0.9069807844176676 81.22448518814046 1.4031378110776798
0.9122083393710836 82.59193214338165 1.4172487530480284
0.9174358943244996 82.71217035641874 1.4115887755038263
0.9226634492779155 82.78858926309087 1.3971275912028045
0.9278910042313315 88.79961880705662 1.4543418288666208
0.9331185591847475 91.47832542925272 1.4524919581925453
0.9383461141381635 92.29687089323347 1.4360745386851386
0.9435736690915795 92.05343244735508 1.4390867244908419
0.9488012240449955 95.26548941372376 1.453483421106336
0.9540287789984114 92.74050838707642 1.4285298824095995
0.9592563339518274 94.07321250791655 1.4359922023206673
0.9644838889052434 94.6869221764488 1.4394487438821
0.9697114438586594 97.61936227538723 1.4597390699015445
0.9749389988120754 100.90312192699822 1.4824691312455849
0.9801665537654913 103.78610093934317 1.5090599033299226
0.9853941087189073 108.40552925827743 1.5409050201983632
0.9906216636723233 108.49516186390034 1.5271152212512162
0.9958492186257393 107.5283904901451 1.5055586203884657
1.0010767735791553 107.4777374885808 1.4936931175451191
1.0063043285325712 106.4709611075895 1.4931259568628552
1.0115318834859872 107.8551102144812 1.5170355034018683
1.0167594384394032 108.74504562032283 1.519303959086012
1.0219869933928192 116.5070032313961 1.5667583409033663
1.0272145483462352 118.63081517010671 1.575543172899429
1.0324421032996511 121.12793931172384 1.585831923312393
1.0376696582530671 124.7483313448671 1.6047407851985243
1.042897213206483 128.67230891406516 1.6289826655500765
1.048124768159899 133.83318123053616 1.6627310844865415
1.053352323113315 134.63945699859778 1.6777878587967252
1.058579878066731 134.07131000366462 1.6737395692453103
1.063807433020147 134.31103088600528 1.6830913413093014
1.069034987973563 138.6742776506403 1.69907262166696
1.074262542926979 142.03988837984528 1.7179887475896458
1.079490097880395 140.47208954592503 1.6926366723763493
1.084717652833811 134.86454099884713 1.656143841903136
1.089945207787227 134.06388951078395 1.6450864023789689
1.095172762740643 131.20742766889288 1.6255305820571935
1.1004003176940589 132.0126548364713 1.6471553249434823
1.1056278726474749 138.85776294537715 1.6925077561116133
1.1108554276008908 141.25628204012955 1.6982282487322296
1.1160829825543068 141.6941913592731 1.6966818156695278
1.1213105375077228 142.0042344030072 1.6917776206930575
1.1265380924611388 139.75235911766384 1.6779497746644492
1.1317656474145548 140.0903788622279 1.6905696806166515
1.1369932023679707 147.22525918656862 1.7220121086761857
1.1422207573213867 150.08292179036985 1.7439094214593158
1.1474483122748027 144.32297018950786 1.7117448614609032
1.1526758672282187 143.34258236231832 1.6855907480908532
1.1579034221816347 136.14397913403823 1.6428848526361806
1.1631309771350506 135.8637004434296 1.6191508653064668
1.1683585320884666 142.694832585679 1.6451562725806748
1.1735860870418826 144.18414363583344 1.6503571471049463
1.1788136419952986 144.61817290358084 1.6507880538657438
1.1840411969487146 142.1800329718123 1.625592860440425
1.1892687519021305 143.67310628784028 1.648304317182562
1.1944963068555465 146.9849492513477 1.6877330364618275
1.1997238618089625 151.29477864985515 1.7066668828779992
1.2049514167623785 152.25546556840487 1.7270500163323101
1.2101789717157945 151.78722285334257 1.7233991520735732
1.2154065266692105 157.86358611767469 1.7523843213647972
1.2206340816226264 154.96481035225005 1.724484991312872
1.2258616365760424 154.91322131352908 1.7117872622473147
1.2310891915294584 164.72846602331168 1.7463026712208072
1.2363167464828744 168.72342265512768 1.7774493442675439
1.2415443014362904 172.32030661405912 1.8039207308145606
1.2467718563897063 163.36238518200406 1.7613311209156595
1.2519994113431223 164.60945897645425 1.7824279872825932
1.2572269662965383 160.7793138208701 1.7382094760661353
1.2624545212499543 163.93360933787403 1.752496197013164
1.2676820762033703 164.87264997603384 1.7649265650456298
1.2729096311567862 159.8440984132388 1.7290292178698303
1.2781371861102022 154.94511976625873 1.7036704262903497
1.2833647410636182 153.91366987452452 1.709044928978162
1.2885922960170342 158.15601110846893 1.7374519559551793
1.2938198509704502 166.49488146788406 1.7997608539105516
1.2990474059238661 170.01084604413825 1.81125339387764
1.3042749608772821 167.56178612469353 1.76961459973271
1.309502515830698 166.59511263482045 1.7502533017709279
1.314730070784114 162.42992026476492 1.7205932044400325
1.31995762573753 168.78775094417233 1.7692298714652381
1.325185180690946 169.04229598360823 1.7639713729370587
1.330412735644362 170.34741188199732 1.7809138317473239
1.335640290597778 168.94320140303682 1.7671395846944626
1.340867845551194 161.2966549013943 1.7172744055767557
1.34609540050461 162.0940598704551 1.7138420077300522
1.351322955458026 162.90026533677738 1.721145848100431
1.356550510411442 160.52701881104426 1.7094754406435404
1.361778065364858 158.58331962189348 1.6823174029415235
1.3670056203182739 157.4435680412892 1.667589682844357
1.3722331752716899 160.29041254929342 1.6876087631481216
1.3774607302251058 158.54166920873143 1.6744954511398091
1.3826882851785218 158.5770815326134 1.6683502603330698
1.3879158401319378 159.07846170068692 1.6507611863103515
1.3931433950853538 160.79725360007924 1.6680890558675994
1.3983709500387698 158.39030956039062 1.6488733336707802
1.4035985049921857 155.16962710458807 1.6380259526881913
1.4088260599456017 155.2546676889908 1.6546033424239812
1.4140536148990177 155.5909839481993 1.6714522728356496
1.4192811698524337 162.38667119788315 1.7255444659708628
1.4245087248058497 160.646194357402 1.7142565893236297
1.4297362797592656 161.38034475029883 1.706467481289918
1.4349638347126816 158.4189420821971 1.6905260894442466
1.4401913896660976 153.65353103569694 1.6807980745394784
1.4454189446195136 153.61058279555522 1.66910781144305
1.4506464995729296 150.48420569742726 1.6491480700398344
1.4558740545263456 147.47249045079846 1.6015738724396589
1.4611016094797615 152.2652069428079 1.6262803201669325
1.4663291644331775 153.75429205474003 1.6349602886148848
1.4715567193865935 155.70036555485547 1.635186297297264
1.4767842743400095 150.7661413065355 1.6033354108354114
1.4820118292934255 146.27530167712456 1.5884433786372878
1.4872393842468414 148.141796385592 1.5968047514431716
1.4924669392002574 154.41055714609283 1.6515629467899455
1.4976944941536734 161.93610707279888 1.6990402022235636
1.5029220491070894 161.92891969390402 1.703187657461591
1.5081496040605054 160.43612682700802 1.680397616434269
1.5133771590139213 152.45750734511492 1.6532664217024589
1.5186047139673373 153.86137624989777 1.6723506483108495
1.5238322689207533 153.04619583934985 1.6603106193695945
1.5290598238741693 160.16985551150614 1.7036246359524407
1.5342873788275853 162.4467541409968 1.7072974817518054
1.5395149337810012 158.33121607873383 1.697001951979513
1.5447424887344172 158.1365314533265 1.7099018405458986
1.5499700436878332 159.42476483630912 1.715273645580562
1.5551975986412492 161.32355530751747 1.6944736932474465
1.5604251535946652 168.14438132949047 1.724721622178797
1.5656527085480811 170.82616983763697 1.740278738452476
1.5708802635014971 177.15199767816605 1.7738008922318593
1.576107818454913 184.3612909692162 1.8366095015230108
1.581335373408329 183.25472812143877 1.836789632416013
1.586562928361745 188.30603748994483 1.852393593058248
1.591790483315161 183.36817985405892 1.8172713852729996
1.597018038268577 181.48125521351704 1.7917889856880438
1.602245593221993 188.6519094451789 1.834090663756073
1.607473148175409 193.82375599405307 1.871218675917486
1.612700703128825 200.24033834817223 1.8960069331856144
1.617928258082241 195.38564944495664 1.8452595857408505
1.623155813035657 192.77287142126764 1.8227896269745607
1.628383367989073 194.44184066494577 1.8415027301734723
1.6336109229424889 196.3079980820454 1.8601802052627683
1.6388384778959049 202.50629828790017 1.8933372742277395
1.6440660328493208 201.87389988631648 1.8736570746020023
1.6492935878027368 205.65518007900212 1.875532610851562
1.6545211427561528 208.61105971950423 1.8870626640737267
1.6597486977095688 207.78083531596965 1.8697264808770808
1.6649762526629848 217.88531306457028 1.9198891205187938
1.6702038076164007 219.8870752078356 1.9178858102425573
1.6754313625698167 223.24403331873398 1.9116193632725071
1.6806589175232327 237.74760683554683 1.9796258389338257
1.6858864724766487 239.6832411226107 1.9973499945462094
1.6911140274300647 243.21045671605518 2.0166113810243886
1.6963415823834807 246.61334483827127 2.0196373155426093
1.7015691373368966 237.90717820764678 1.9468735482000747
1.7067966922903126 233.62110388218636 1.908081115034988
1.7120242472437286 231.38449095592793 1.9117225996522416
1.7172518021971446 228.08414391897156 1.9087044702709566
1.7224793571505606 233.10682857966094 1.933139572864559
1.7277069121039765 236.82057479355072 1.934982906585377
1.7329344670573925 240.78685809429518 1.92327417204149
1.7381620220108085 246.99596298652696 1.9250007177264625
1.7433895769642245 255.4994588314992 1.9613722850734832
1.7486171319176405 269.3379891810185 2.0450222224155414
1.7538446868710564 279.1427975665273 2.0974834619341127
1.7590722418244724 276.6774841712068 2.0880016385376488
1.7642997967778884 272.1014475182767 2.070820988858732
1.7695273517313044 268.5815748587352 2.0422396024662692
1.7747549066847204 268.28683015592907 2.019311917983851
1.7799824616381363 269.75364531909196 2.0177179236446277
1.7852100165915523 277.13459081094044 2.0172451670938005
1.7904375715449683 283.4351357594467 2.0295978881243806
1.7956651264983843 282.31290999894594 2.03208730661288
1.8008926814518003 272.9659935738737 1.9551781001914441
1.8061202364052162 265.5110014390178 1.9002952679646883
1.8113477913586322 263.7244693642933 1.883690130137513
1.8165753463120482 271.7085521872083 1.899484087905589
1.8218029012654642 275.56513210115287 1.9149583108247379
1.8270304562188802 272.0818416224919 1.8976196144925301
1.8322580111722961 272.36517598159145 1.8777396553024355
1.8374855661257121 269.21299178494 1.8599550478618454
1.842713121079128 274.7113559931616 1.8836793208384388
1.847940676032544 277.8806454267105 1.8794502444389818
1.85316823098596 284.3127507753537 1.9120169632219735
1.858395785939376 284.231781397073 1.9094946811385793
1.863623340892792 284.2225207929724 1.8998548895936775
1.868850895846208 286.65763331164476 1.9147672888191039
1.874078450799624 282.39405431270404 1.888795765137985
1.87930600575304 282.02175589091445 1.8712115273831078
1.884533560706456 278.88743607604687 1.8566990469010793
1.889761115659872 271.8451158382528 1.8148573174918043
1.894988670613288 274.63123017195375 1.809553432253175
1.9002162255667039 274.277192619191 1.8003798835957485
1.9054437805201199 272.0162261383705 1.7673034461810122
1.9106713354735358 266.93508708602144 1.7400644946063517
1.9158988904269518 270.9357645063632 1.7533021597946201
1.9211264453803678 278.0605253355691 1.7897094260407158
1.9263540003337838 285.4787421159035 1.8241626313573678
1.9315815552871998 284.8946099749108 1.8134244555945833
1.9368091102406157 284.91509599641626 1.8157391546128303
1.9420366651940317 272.97598451328196 1.7558312952261665
1.9472642201474477 264.68674206347765 1.7072373001027403
1.9524917751008637 259.5198969566659 1.661943321583601
1.9577193300542797 251.71960286492924 1.6249675825126604
1.9629468850076957 257.3660751656275 1.6549398823863788
1.9681744399611116 259.9769432630668 1.6561546921641517
1.9734019949145276 258.4985046829575 1.6446332546575761
1.9786295498679436 256.12687876950713 1.6177664064317259
1.9838571048213596 249.69842660619156 1.5793278619067217
1.9890846597747756 246.29184472935077 1.5737903627209235
1.9943122147281915 241.69900362044314 1.5608378950405228
1.9995397696816075 243.33078340347112 1.5595237748616848
2.0047673246350235 247.51399868133532 1.5677748863733254
2.0099948795884393 248.91708458291532 1.570062042521646
2.015222434541855 254.14840811396178 1.5923205864566154
2.0204499894952708 255.80608201720605 1.5971267208591724
2.0256775444486865 256.01605089705544 1.5892830962054898
2.0309050994021023 256.5482771528375 1.576711681107495
2.036132654355518 253.37883019351457 1.556087693242926
2.041360209308934 250.60718985669223 1.5525858520223381
2.0465877642623496 249.31924446870576 1.5580262801301377
2.0518153192157653 246.58817269131086 1.557863248429494
2.057042874169181 242.61791290620863 1.5437053129546023
2.062270429122597 244.57465136937117 1.5520445823156954
2.0674979840760126 242.7465251933726 1.534574401167371
2.0727255390294284 247.9225887268989 1.5653103925336722
2.077953093982844 251.39732251093483 1.5777646661853797
2.08318064893626 249.1909223746246 1.5744586365651723
2.0884082038896756 246.6703316312697 1.5730085909722151
2.0936357588430914 241.71610397220573 1.5458758216044977
2.098863313796507 241.64533117664277 1.544729171917006
2.104090868749923 245.40284693024952 1.5624555708617232
2.1093184237033387 244.05504245616157 1.5527012121362598
2.1145459786567544 240.83110082131776 1.5323809574473815
2.11977353361017 232.2946448837863 1.4932377440919087
2.125001088563586 232.02185633679593 1.4858652998243764
2.1302286435170017 232.88415784955464 1.5024328025443878
2.1354561984704175 237.6146623999975 1.528067063983735
2.140683753423833 242.51018043435909 1.5593595539250273
2.145911308377249 240.39395300451199 1.5450166479336018
2.1511388633306647 239.74518834611678 1.5340520019918584
2.1563664182840805 244.91176400119141 1.5416335974182749
2.1615939732374962 245.4430435988606 1.5384561876414524
2.166821528190912 248.29008991710612 1.5818378851458736
2.1720490831443278 255.28018348742953 1.6312508843507703
2.1772766380977435 247.04646368314422 1.612375512003265
2.1825041930511593 251.59710862150848 1.6173195076491171
2.187731748004575 253.85325303415303 1.5973999817190847
2.192959302957991 253.47118938746505 1.5799935778311394
2.1981868579114066 257.7097899250023 1.600833317514154
2.2034144128648223 258.62784115932186 1.6143808462783489
2.208641967818238 253.87361744401827 1.6010728293923484
2.213869522771654 249.69352861630074 1.5828906071565707
2.2190970777250696 247.15786690957168 1.573462450960493
2.2243246326784853 243.76053960420444 1.5529300669625918
2.229552187631901 248.3904673483136 1.5740989621846029
2.234779742585317 249.72387589941746 1.5696059737778432
2.2400072975387326 249.50496840256585 1.5663291855319563
2.2452348524921484 248.26724689530673 1.5538870645372564
2.250462407445564 245.9519726055162 1.5460505893551408
2.25568996239898 239.71740603249955 1.5277180450101366
2.2609175173523957 237.67238032019344 1.5130238575287631
2.2661450723058114 239.4289974777468 1.5231017243805105
2.271372627259227 235.5238313583276 1.5050666209120105
2.276600182212643 233.96304372122765 1.4997128519309808
2.2818277371660587 243.55318871728423 1.5501785457351758
2.2870552921194744 245.69786404667624 1.5635327930324603
2.29228284707289 254.31300002543477 1.5955196725352518
2.297510402026306 254.42218400295874 1.5938564449682426
2.3027379569797217 245.59022842934644 1.540398685383235
2.3079655119331375 251.07919957586807 1.5535363036862755
2.3131930668865532 248.41909509706161 1.5468107186062703
2.318420621839969 247.02230846754262 1.538360863550544
2.3236481767933848 240.43926434101343 1.5178380738786221
2.3288757317468005 238.0382131223908 1.5206486424380394
2.3341032867002163 234.0441461681149 1.5009331451119086
2.339330841653632 237.78393359484065 1.5274942542211671
2.344558396607048 239.55096046283046 1.5362874624373393
2.3497859515604635 244.31838615698342 1.536981210007495
2.3550135065138793 242.4975558177371 1.5022808467570012
2.360241061467295 241.57261303076314 1.4797720247221278
2.365468616420711 239.75988023197252 1.4705822050783042
2.3706961713741266 243.79058001199263 1.4690079586811768
2.3759237263275423 243.9531902641326 1.485758057054342
2.381151281280958 244.58574480926907 1.4899776055812421
2.386378836234374 246.12257973034212 1.5072525740365241
2.3916063911877896 245.60017600135788 1.5189761024959594
2.3968339461412054 237.71588939458604 1.4903529663347153
2.402061501094621 233.16198649659216 1.469942207874988
2.407289056048037 234.29483916280807 1.4596017362478524
2.4125166110014526 234.01067580574326 1.4610958038629334
2.4177441659548684 233.2670109569031 1.4538660053257975
2.422971720908284 234.9732410205472 1.4484385539314162
2.4281992758617 233.05105374136883 1.4312226785983488
2.4334268308151157 235.83980296721037 1.4230572255455343
2.4386543857685314 244.32175491007737 1.4501231067165337
2.443881940721947 245.4604621012805 1.4345206677955824
2.449109495675363 257.3301482000177 1.4590063082793199
2.4543370506287787 268.1051294923475 1.4760307034967963
2.4595646055821945 272.4311884749787 1.4500921656970729
2.4647921605356102 293.2096741246001 1.4685953396985523
2.470019715489026 320.8586172245478 1.4774655584770788
2.4752472704424417 389.9807685306247 1.568771370000261
2.4804748253958575 523.512021814169 1.7675828985081223
2.4857023803492733 718.2244316906008 2.0099537156124354
2.490929935302689 996.8273025683691 2.3421388680031043
2.496157490256105 1352.0827618588287 2.724123945156265
2.5013850452095205 1733.4768254087196 3.089328668449612
2.5066126001629363 2067.417839227813 3.3733514638566704
2.511840155116352 2358.4339603308395 3.606122422945642
2.517067710069768 2622.0445279238365 3.803448043459309
2.5222952650231836 2912.062215002807 4.013215866361917
2.5275228199765993 3320.545429534106 4.2856384206458085
2.532750374930015 3809.7998909497137 4.571020712253172
2.537977929883431 4500.1833494017765 4.953599409277974
2.5432054848368466 5330.413186306199 5.392353173809071
2.5484330397902624 6124.60840073821 5.7644545261820594
2.553660594743678 6693.329165277002 6.016991971226141
2.558888149697094 6929.001796876123 6.110201338278118
2.5641157046505096 6808.808037147581 6.054300081043348
2.5693432596039254 6426.111415628993 5.890683568827583
2.574570814557341 5917.187692024943 5.65317746187295
2.579798369510757 5403.090614916233 5.392899877374917
2.5850259244641727 4999.088186810374 5.186165459489369
2.5902534794175884 4664.931370247061 5.002062361457363
2.595481034371004 4330.524084965066 4.8050547490034985
2.60070858932442 3943.4027213758764 4.5829922534860295
2.6059361442778357 3438.760428429447 4.277098778804183
2.6111636992312515 2869.9228621128304 3.9108055910232564
2.6163912541846672 2262.5273113792296 3.465323545920532
2.621618809138083 1684.958202681476 2.9845937798159756
2.6268463640914987 1215.2697724293819 2.5307590858435645
2.6320739190449145 864.4095298838351 2.1428818329668666
2.6373014739983303 636.0906188701323 1.8528006849865322
2.642529028951746 486.86830756496613 1.6449535887087625
2.6477565839051618 384.96187676626585 1.4939296750359814
2.6529841388585775 328.68536300101806 1.4117260090326744
2.6582116938119933 296.80894525488 1.3669198311719568
2.663439248765409 277.3308220258339 1.3433821101690875
2.668666803718825 266.8044590475158 1.344194887622837
2.6738943586722406 254.18843371514336 1.325050571158218
2.6791219136256563 244.6531570229491 1.319281157495603
2.684349468579072 238.6877256682501 1.3231615937240393
2.689577023532488 239.35098147440402 1.3522745839788253
2.6948045784859036 239.29027031217382 1.3703895348667876
2.7000321334393194 239.10776345838246 1.3742747356086755
2.705259688392735 241.01850082372297 1.3976693302495398
2.710487243346151 236.5273500534275 1.3798384321297128
2.7157147982995666 237.69971506100518 1.3870790741184085
2.7209423532529824 237.777112816453 1.398012300213504
2.726169908206398 239.77431453755506 1.4227227423881152
2.731397463159814 244.78084626043523 1.4513156592189507
2.7366250181132297 246.0764124222066 1.473441372579091
2.7418525730666454 241.0682759720045 1.4539019367859936
2.747080128020061 241.25710399036367 1.4679499130017315
2.752307682973477 244.35374839056018 1.486976772774644
2.7575352379268927 243.81262894111265 1.4829900670096867
2.7627627928803085 240.71806460182208 1.4625122398147004
2.767990347833724 236.53234269485932 1.4433888513606818
2.77321790278714 232.94791185920627 1.4285029585480806
2.7784454577405557 233.8139363617619 1.4425969194717831
2.7836730126939715 240.98340027007563 1.472713121430257
2.7889005676473873 239.4548637007972 1.4706676748054681
2.794128122600803 237.14527857359704 1.4529261659380734
2.7993556775542188 238.34138581178965 1.4364999325029482
2.8045832325076345 241.2268709291668 1.4423897149103773
2.8098107874610503 246.36360641527352 1.4707594194186457
2.815038342414466 245.4281581720168 1.4729816542250735
2.820265897367882 241.7445236776404 1.4679648342593978
2.8254934523212976 234.75138499723266 1.4482956062342673
2.8307210072747133 232.385288060894 1.4313347252240665
2.835948562228129 235.67900915906642 1.450906768581252
2.841176117181545 233.19470191230505 1.4481799375648854
2.8464036721349606 241.78917630306285 1.4939012800512796
2.8516312270883764 242.47705454670844 1.5024981717194321
2.856858782041792 240.42635244207423 1.5031933739337295
2.862086336995208 240.67126257218635 1.500489221502904
2.8673138919486236 233.1674609936187 1.4804953554541285
2.8725414469020394 234.51347772338863 1.479646321599167
2.877769001855455 234.5397187167568 1.4618034490194047
2.882996556808871 230.09893492020527 1.449209381513246
2.8882241117622867 230.18977931194433 1.4473741288184814
2.8934516667157024 235.86108901723347 1.4760052749173203
2.898679221669118 238.37829817849916 1.499844002520122
2.903906776622534 244.32557246441536 1.5201507536953598
2.9091343315759497 251.0870012878907 1.5374982360401446
2.9143618865293655 252.0477614640272 1.5273093784111673
2.919589441482781 245.46835766439182 1.495427223980962
2.924816996436197 236.5634270764498 1.4564709467899373
2.9300445513896127 230.76528530281456 1.4350966060741086
2.9352721063430285 231.89680172878957 1.4342980057433992
2.9404996612964442 240.0427818576571 1.4645106514826984
2.94572721624986 245.0848010712694 1.4845323160522825
2.9509547712032758 247.01245316270902 1.5052252001776865
2.9561823261566915 245.2818589221897 1.4979278661499627
2.9614098811101073 235.58290695548519 1.4489957076732147
2.966637436063523 234.43895262632694 1.4575434615894491
2.971864991016939 236.41696081011753 1.4660017829143097
2.9770925459703546 233.88233815026888 1.455973432262574
2.9823201009237703 235.72295540999573 1.4577590053249767
2.987547655877186 236.14625009820534 1.4420237270210177
2.992775210830602 237.90645743190143 1.4470255575558388
2.9980027657840176 239.44613403467622 1.466483783780747
3.0032303207374333 236.03441441112685 1.4583732449009865
3.008457875690849 233.55722510495227 1.451918883171181
3.013685430644265 233.47275925129296 1.4380204921076567
3.0189129855976806 231.87357100444677 1.4138284312569245
3.0241405405510964 226.21352662769957 1.3816489617759957
3.029368095504512 231.0942141191196 1.3967912838677032
3.034595650457928 230.06268432640184 1.3920691414227815
3.0398232054113437 233.041224347666 1.4004168386296383
3.0450507603647594 235.81819998660336 1.3965678888568593
3.050278315318175 233.4281678496913 1.380505528989951
3.055505870271591 237.4150664723663 1.3862530336679144
3.0607334252250067 232.28274174939082 1.3751238684865013
3.0659609801784224 230.73579869059165 1.3719682972993135
3.071188535131838 224.36955563064922 1.3547807107512713
3.076416090085254 220.14152793980088 1.3350308579990122
3.0816436450386697 221.40877416316448 1.3307135791191549
3.0868711999920855 226.58009458631759 1.3408028083116075
3.0920987549455012 235.43918263931258 1.3714314415721185
3.097326309898917 244.26557222506392 1.390597377108139
3.1025538648523328 248.69457166349537 1.410394281706959
3.1077814198057485 252.44748270814026 1.4095301663402582
3.1130089747591643 253.46944814958235 1.3959088385885237
3.11823652971258 249.34580805865386 1.373964976528902
3.123464084665996 246.63829733898382 1.3540112715980288
3.1286916396194115 240.1814571315217 1.3189031290047142
3.1339191945728273 236.84788113508571 1.2878548660422209
3.139146749526243 243.9954385811637 1.2924131570047037
3.144374304479659 251.32404600563495 1.3053834510496314
3.1496018594330746 251.64204793334443 1.2998722067905792
3.1548294143864903 254.43511431460433 1.309067070885003
3.160056969339906 251.22872522251518 1.2954869349215805
3.165284524293322 255.7110739438309 1.3028048234928993
3.1705120792467376 262.9472748009435 1.3033503826964667
3.1757396342001534 277.45486708576004 1.3152724926434685
3.180967189153569 290.8070249825322 1.3242383788803342
3.186194744106985 299.1235897916034 1.3233732922195667
3.1914222990604006 308.11646607826015 1.326818206710538
3.1966498540138164 311.2683321068062 1.320447826371428
3.201877408967232 317.6572694154431 1.3162116225336675
3.207104963920648 331.6720278646674 1.3283759471567496
3.2123325188740637 344.3280137236885 1.3377023168552666
3.2175600738274794 365.8455973909912 1.3654012595100438
3.222787628780895 385.1942040562033 1.3940085964036435
3.228015183734311 409.22869110473596 1.4308255520478326
3.2332427386877267 432.1095857724862 1.4609124132811029
3.2384702936411425 461.6166125030552 1.503657534035408
3.2436978485945582 493.8966038899675 1.5544379696277735
3.248925403547974 530.9836195481265 1.614452064676245
3.2541529585013897 573.2692475028923 1.6747258181974702
3.2593805134548055 603.9726125024588 1.7110730522947015
3.2646080684082213 647.6591206946308 1.7655920892087091
3.269835623361637 692.986910390218 1.8233428833531444
3.275063178315053 741.3189499644308 1.8868612043135522
3.2802907332684685 791.7602369200082 1.9482071097552909
3.2855182882218843 851.6932280486383 2.020097545304612
3.2907458431753 917.404472269757 2.097703354075742
3.295973398128716 982.5334824674959 2.167972701892036
3.3012009530821316 1041.4668241588045 2.2289280823098476
3.3064285080355473 1074.369285318749 2.2589079191488066
3.311656062988963 1102.107514259312 2.2872099186191885
3.316883617942379 1101.61654330752 2.27988447818382
3.3221111728957946 1088.553123708012 2.2666573088798003
3.3273387278492104 1058.5241331191337 2.230570891151885
3.332566282802626 1003.018649579395 2.166771046394949
3.337793837756042 937.5305415798678 2.0875526974084018
3.3430213927094576 862.2322521161491 1.9989714156133152
3.3482489476628734 781.6603710707765 1.9009116316215555
3.353476502616289 713.4642819036997 1.816891241475462
3.358704057569705 647.3746510833483 1.7295348673117834
3.3639316125231207 587.7062904354916 1.651026151648322
3.3691591674765364 537.1007994883158 1.5842127990945978
3.374386722429952 488.6342109561384 1.5189804764459591
3.379614277383368 440.69489930701127 1.4472531304912901
3.3848418323367837 400.3158644008415 1.3828729422863844
3.3900693872901995 369.14366594018287 1.3342836863322447
3.3952969422436152 341.5501223274309 1.291174902563958
3.400524497197031 326.5271596118521 1.2718294453810686
3.4057520521504467 310.73228471970486 1.248027864847232
3.4109796071038625 296.7798675389896 1.2391340117957317
3.4162071620572783 290.2918244375507 1.2419254227505883
3.421434717010694 283.5967952864394 1.246993657672418
3.4266622719641098 281.03154365720184 1.2592215060472538
3.4318898269175255 271.4391096183312 1.2432523877848265
3.4371173818709413 260.2351671516669 1.220054445935259
3.442344936824357 252.70395560087695 1.201904679167557
3.447572491777773 248.40249337546697 1.1999065160628501
3.4528000467311886 244.00384846584916 1.1924438237142
3.4580276016846043 244.4361465837269 1.2012077992226446
3.46325515663802 246.56437226081272 1.2124596409500086
3.468482711591436 243.98316630241013 1.2039736850308833
3.4737102665448516 239.49386985919324 1.204060357380959
3.4789378214982674 233.06425471165446 1.1833016634062967
3.484165376451683 232.03031573361375 1.185814070245973
3.489392931405099 242.67453757563567 1.2328284144638317
3.4946204863585146 249.98572956237533 1.2494088836605142
3.4998480413119304 257.1829601213241 1.259564945141111
3.505075596265346 256.35778164608894 1.2440079101352859
3.510303151218762 262.2998684811991 1.2504254967906752
3.5155307061721777 259.0468461303907 1.2340908891393438
3.5207582611255934 263.5946943597879 1.2440952799669773
3.525985816079009 269.6411256789107 1.2341246528071579
3.531213371032425 277.80070752876964 1.2234289511372602
3.5364409259858407 291.40454612596045 1.2282185071200002
3.5416684809392565 306.5079615971716 1.2343144536163044
3.546896035892672 330.9450622219795 1.2625187060988428
3.552123590846088 375.51928065722853 1.333331180517492
3.5573511457995037 466.31593425306767 1.47728695405824
3.5625787007529195 625.1161598823127 1.7000015694488437
3.5678062557063353 897.0745102253945 2.0308534903416104
3.573033810659751 1396.7467252191761 2.530789302358952
3.5782613656131668 2270.290963214416 3.225889945685156
3.5834889205665825 3835.426046900565 4.193943278457093
3.5887164755199983 6465.857138367949 5.445053172713401
3.593944030473414 10198.922341705258 6.788726716694384
3.59917158542683 14191.829800487494 7.96207950875398
3.6043991403802456 17837.783435201214 8.896261846889445
3.6096266953336613 19889.814770038505 9.39011180145004
3.614854250287077 19749.541627114697 9.355228830701417
3.620081805240493 17638.110825108433 8.837007280119082
3.6253093601939086 14167.231108965645 7.914444825095749
3.6305369151473244 10587.03853357285 6.837386950008222
3.63576447010074 7248.578676391771 5.6428243266527955
3.640992025054156 4814.855339778252 4.59656493234202
3.6462195800075716 3044.1993031615343 3.648118356741971
3.6514471349609874 1939.6035927466085 2.909553171095497
3.656674689914403 1255.4963108500538 2.333927982519177
3.661902244867819 888.0385867200259 1.9615189419508183
3.6671297998212347 678.4240674753642 1.7143872208384292
3.6723573547746504 561.0989429665136 1.5601038814292465
3.677584909728066 481.52868132062326 1.4495941504669816
3.682812464681482 431.05976444780384 1.3768885967784887
3.6880400196348977 393.78832863975754 1.3269213516873744
3.6932675745883135 365.96673349871185 1.2834218721569108
3.698495129541729 341.6163677596915 1.2479540057621499
3.703722684495145 327.38634688973224 1.2280142881221334
3.7089502394485607 320.33216367077574 1.2196871257061985
3.7141777944019765 313.18854466300354 1.2037801831395036
3.7194053493553922 305.4980537639498 1.1891069977183564
3.724632904308808 298.25567084794386 1.1762842148021768
3.7298604592622238 290.06511998692724 1.1653934258980092
3.7350880142156395 283.67582786046665 1.1546946614506417
3.7403155691690553 281.73982457846614 1.1563198620543675
3.745543124122471 275.4681480038723 1.142995883911495
3.750770679075887 276.4939844657762 1.1538451314660128
3.7559982340293026 275.5877588999022 1.1600271532183222
3.7612257889827183 275.4100280210618 1.1637795091258352
3.766453343936134 278.83799284000025 1.1755443001301125
3.77168089888955 279.9074351104487 1.1691365263215217
3.7769084538429656 274.21237879068497 1.149724460704424
3.7821360087963813 268.7660031662739 1.1344307709223331
3.787363563749797 265.8481733301193 1.1319049700861197
3.792591118703213 265.40330936434464 1.128102428147449
3.7978186736566286 271.6982049417894 1.1328891965435992
3.8030462286100444 285.6143077076253 1.148419555817145
3.80827378356346 296.0041896772293 1.1556993032847203
3.813501338516876 305.2149714665836 1.1654025285011358
3.8187288934702917 311.2365765634835 1.1696573977487685
3.8239564484237074 313.52347499718104 1.1672320593645396
3.829184003377123 316.87889840140656 1.1702043386412695
3.834411558330539 319.56169021482157 1.1781164244917304
3.8396391132839547 314.68441300449786 1.1711712906132312
3.8448666682373704 312.21251666546505 1.1709510806409757
3.850094223190786 307.5988398993578 1.1656251034594607
3.855321778144202 300.1390661022351 1.1598389255307804
3.8605493330976177 295.572488167791 1.1552922398092906
3.8657768880510335 290.6909487764818 1.143703179886869
3.8710044430044492 284.73872714663213 1.1257613385310976
3.876231997957865 283.66834142903144 1.1162371639439568
3.8814595529112808 277.4111099570597 1.1005838204980563
3.8866871078646965 277.15869940042086 1.1102591890111788
3.8919146628181123 275.13115462225045 1.1107556901903044
3.897142217771528 272.6397568398544 1.100908031649416
3.902369772724944 273.7347042229838 1.0998862906039892
3.9075973276783595 272.6753934734203 1.0947638362759988
3.9128248826317753 275.5660824463609 1.100147995665382
3.918052437585191 278.7450655754564 1.106568887699755
3.923279992538607 284.7873459944949 1.118630425359337
3.9285075474920226 287.8726892526045 1.1130017480677585
3.9337351024454383 296.57657892112513 1.1278681266232837
3.938962657398854 301.85818261628594 1.1362395939161138
3.94419021235227 303.37866944709873 1.127835677537004
3.9494177673056856 309.32232114224706 1.1374336390047064
3.9546453222591014 312.7021489419514 1.1388094741775099
3.959872877212517 321.4596584316558 1.1470942449622785
3.965100432165933 329.5446343850245 1.1594232000822595
3.9703279871193486 337.2290287310103 1.1667567104095589
3.9755555420727644 348.90618504232094 1.1834009315448748
3.98078309702618 364.63476276174424 1.2068369536495531
3.986010651979596 382.16393405001503 1.2320313157377756
3.9912382069330117 399.23414464263794 1.2524972576143392
3.9964657618864274 415.8004244684198 1.274161334784541
4.001693316839844 437.535970511936 1.3057659019876535
4.00692087179326 459.0631871057856 1.331722220762274
4.012148426746676 484.5540715769285 1.3732796197334427
4.017375981700092 506.0018383758418 1.4192651883412393
4.0226035366535084 541.4732653680206 1.4779028617931766
4.027831091606925 582.586712132086 1.539154106592044
4.033058646560341 627.216068336944 1.598516628346902
4.038286201513757 679.422220903104 1.6608674373212882
4.043513756467173 742.986112181797 1.7425827118149306
4.0487413114205895 812.9771596939187 1.823475207909816
4.053968866374006 886.7371582552547 1.9009992197773464
4.059196421327422 957.6564030195989 1.9739992130187587
4.064423976280838 1034.9148363832412 2.053482040888616
4.069651531234254 1139.0441786030922 2.1634275419067013
4.0748790861876705 1247.2470333183196 2.2712903201114267
4.080106641141087 1368.5739230798297 2.379281303062982
4.085334196094503 1504.9861407785506 2.4875676267015336
4.090561751047919 1652.6781258237427 2.606727562940332
4.095789306001335 1838.0989799179486 2.7528294143048084
4.1010168609547515 2050.1139382879524 2.9170223797311206
4.106244415908168 2273.5197149561573 3.0815510812115825
4.111471970861584 2526.7228447254706 3.2456352126341375
4.116699525815 2791.465656282067 3.402505732371249
4.121927080768416 3051.8696640494004 3.5060488935363603
4.1271546357218325 3334.4420379376816 3.6250792347093266
4.132382190675249 3634.9480300115315 3.767254812696364
4.137609745628665 3960.0050427425563 3.9184650685791222
4.142837300582081 4294.0023864219675 4.067535755457319
4.148064855535497 4605.289997610269 4.210234222395214
4.1532924104889135 4916.424757725047 4.345535845860193
4.15851996544233 5247.095208565426 4.483990155380883
4.163747520395746 5512.4440557747 4.585113262881835
4.168975075349162 5757.532144199266 4.674915714799252
4.174202630302578 5942.144496190995 4.735068139825097
4.1794301852559945 6077.988098368021 4.786851710072054
4.184657740209411 6173.321653829027 4.817064758227491
4.189885295162827 6208.589922811455 4.830265527283918
4.195112850116243 6138.1770731807455 4.795906764289146
4.200340405069659 5999.039075477927 4.729714065822603
4.2055679600230755 5760.603644958619 4.624539110374804
4.210795514976492 5488.7622645837055 4.516963979472923
4.216023069929908 5162.466733816621 4.379446614149174
4.221250624883324 4769.588818199131 4.2070864347759205
4.22647817983674 4388.209460322651 4.042313182923273
4.2317057347901565 3972.333882873615 3.8422831525520555
4.236933289743573 3570.142564104516 3.6409216062550986
4.242160844696989 3195.462130256746 3.442101347695751
4.247388399650405 2845.4181346423115 3.2462745121005208
4.252615954603821 2519.2938601577234 3.049000322628936
4.257843509557238 2252.925836194082 2.879759237379419
4.263071064510654 2001.9748262643584 2.7125091968134756
4.26829861946407 1777.4170907738724 2.5516033398620896
4.273526174417486 1582.7267567453425 2.4033586624416885
4.278753729370902 1411.2308040850287 2.264631094634281
4.283981284324319 1263.4090876227813 2.144537308109599
4.289208839277735 1138.7564829575658 2.038081282507358
4.294436394231151 1025.793325937426 1.933784409197671
4.299663949184567 928.1479015672971 1.8366247514448115
4.304891504137983 850.0381401220903 1.754812181542332
4.3101190590914 783.2471043072123 1.6850912711241415
4.315346614044816 715.137079842133 1.6075735776458357
4.320574168998232 656.8474088514552 1.536487921623187
4.325801723951648 603.6529401742852 1.4710145830218788
4.331029278905064 560.8229517689875 1.4202107849272165
4.336256833858481 528.1534892350102 1.3816056890702402
4.341484388811897 496.7421849578639 1.3389565454545083
4.346711943765313 470.5759542186966 1.3041308531182139
4.351939498718729 442.342075804761 1.2642921518861416
4.357167053672145 422.0104102713743 1.233174870242985
4.362394608625562 399.5157587386178 1.20020002579931
4.367622163578978 385.82988516505776 1.1798954691375545
4.372849718532394 370.0715291426552 1.1606343338238094
4.37807727348581 357.12510015289575 1.1461405700870915
4.383304828439226 341.33721737927897 1.1247754172415412
4.388532383392643 328.4999489906694 1.1089463676375826
4.393759938346059 314.4949061360348 1.0883972922683725
4.398987493299475 301.15104733297545 1.0722418688353899
4.404215048252891 286.57632937480975 1.05075787840284
4.409442603206307 280.98093019607325 1.0504648886765264
4.414670158159724 273.8973245413912 1.0417759786522498
4.41989771311314 264.538509293032 1.0295768888865617
4.425125268066556 256.62253553877423 1.0248313859508273
4.430352823019972 247.15914052171934 1.0123125638269501
4.435580377973388 240.9152688630688 1.0052266320514687
4.440807932926805 235.1261237682306 0.991624952759116
4.446035487880221 230.53563013193934 0.9869372064336988
4.451263042833637 223.52788734617434 0.9804025141854766
4.456490597787053 219.21589085079353 0.968135577456032
4.4617181527404695 216.6176715676587 0.972460761840222
4.466945707693886 217.92116876834535 0.9797065815958383
4.472173262647302 217.81552054438768 0.9805878867340355
4.477400817600718 214.87737067254062 0.9728185078033101
4.482628372554134 211.4328701547466 0.9582529089583846
4.4878559275075505 212.34414989725275 0.9640671130513451
4.493083482460967 214.91090233473585 0.9803885341239232
4.498311037414383 211.96439421212406 0.9917484770380744
4.503538592367799 211.82161986280036 0.9987535866586907
4.508766147321215 205.25005812164648 0.9828719048281693
4.5139937022746315 197.667467761038 0.9624639055370152
4.519221257228048 198.95777600772703 0.9642145909856852
4.524448812181464 193.0602373902514 0.9487422418064341
4.52967636713488 196.46609256661495 0.9693218834534763
4.534903922088296 196.8635478252457 0.9717702548755924
4.5401314770417125 197.65079821244518 0.9773292881598763
4.545359031995129 197.6443205564355 0.9840794955782183
4.550586586948545 194.37347649787398 0.9734507448219836
4.555814141901961 195.52700325208318 0.9773668418244033
4.561041696855377 195.4443054597689 0.9780392963168317
4.5662692518087935 194.891935389612 0.9749476170755205
4.57149680676221 192.5741773449719 0.958909450047812
4.576724361715626 190.76585926337077 0.9522159515672031
4.581951916669042 189.80988246569316 0.9398116565175867
4.587179471622458 190.30796443813472 0.9465194057986035
4.5924070265758745 189.94112025199425 0.9577926419079528
4.597634581529291 187.58045806953578 0.9549590135221132
4.602862136482707 185.7316949182726 0.9564889479738636
4.608089691436123 183.8584693993635 0.9459781688601523
4.613317246389539 182.0333403924731 0.9424807676611006
4.6185448013429555 183.15387573616852 0.949658724744429
4.623772356296372 183.70244719772768 0.9551356401347281
4.628999911249788 186.2670187161863 0.9729463784997495
4.634227466203204 185.5012510581206 0.9814817093649125
4.63945502115662 184.20761641705522 0.9819995812833643
4.6446825761100365 181.82384267828394 0.9836732184157424
4.649910131063453 180.63356724908311 0.9780937326415033
4.655137686016869 184.48744115291248 0.9882498759362137
4.660365240970285 186.65888812131323 0.9943259623239825
4.665592795923701 186.03141830945836 0.9942931696888049
4.6708203508771176 184.15991892541103 0.992207723308815
4.676047905830534 185.86038964432467 0.9896532977495927
4.68127546078395 187.4347268789588 0.9912457252084643
4.686503015737366 188.45515754154283 0.9946567403228059
4.691730570690782 185.82417819612044 0.9875538571472192
4.696958125644199 184.3521265103804 0.9808630978973283
4.702185680597615 183.41206382355415 0.9756815677177075
4.707413235551031 185.87835665902261 0.9806921056355469
4.712640790504447 184.00250603646919 0.971354470417938
4.717868345457863 183.44257987376284 0.9748248972279019
4.72309590041128 180.704835588228 0.96721924368289
4.728323455364696 180.582237389687 0.9790876202060131
4.733551010318112 184.81673902423114 0.9997314130302503
4.738778565271528 184.0458010902825 0.9869051977962796
4.744006120224944 184.65240401558867 0.986436780319317
4.749233675178361 180.97851518632996 0.9797514741530728
4.754461230131777 180.21186488643974 0.9855917049656046
4.759688785085193 180.25259580251304 0.9907317256568694
4.764916340038609 177.52357769689064 0.975970666499587
4.770143894992025 171.86005813524525 0.949631095783157
4.775371449945442 173.30323575678426 0.9417713565203013
4.780599004898858 173.91783578962568 0.9389699804394738
4.785826559852274 170.86993804702314 0.9221986775353073
4.79105411480569 171.85345760667812 0.9229838675381137
4.796281669759106 169.87994731013288 0.9242440302049277
4.801509224712523 174.57976816210225 0.9434655767628233
4.806736779665939 176.12750855285094 0.9514181083278332
4.811964334619355 176.11867872137825 0.958829656562408
4.817191889572771 176.25630458107395 0.9665343793089108
4.822419444526187 174.68381689165662 0.9728363601278217
4.827646999479604 175.0404258675059 0.9730364280038387
4.83287455443302 169.03322024416642 0.9505036004709541
4.838102109386436 169.03246219650384 0.9453060771229167
4.843329664339852 174.0195311678636 0.9573807296127922
4.848557219293268 177.66039533177693 0.9721686010645668
4.853784774246685 175.84003590461987 0.960802836847254
4.859012329200101 169.43806808607596 0.9309475423755171
4.864239884153517 165.30876855324803 0.9047872672057636
4.869467439106933 163.37970544656173 0.8868068437129901
4.8746949940603495 168.75856201055643 0.9079551654095727
4.879922549013766 176.01431281719783 0.9389701520600496
4.885150103967182 180.16387428453845 0.9592262472853014
4.890377658920598 185.17830387499714 0.9745764514115786
4.895605213874014 183.78597918203255 0.9662070986192222
4.9008327688274305 179.43960025479686 0.948835131987761
4.906060323780847 175.25707967088962 0.9385761097529906
4.911287878734263 167.83520459451307 0.9126282043440569
4.916515433687679 166.52986711747414 0.9163475055301874
4.921742988641095 167.74026306655927 0.9127200848690349
4.9269705435945115 166.46183523175057 0.8978235747952056
4.932198098547928 168.07122917101208 0.8999542058078279
4.937425653501344 169.30445065221141 0.9005767835242571
4.94265320845476 168.50887164603841 0.905407722240373
4.947880763408176 171.72377585647095 0.9153201410376303
4.9531083183615925 173.20278429219593 0.9229635479710607
4.958335873315009 175.04879035169978 0.931264994835554
4.963563428268425 176.8935980178232 0.9422460510781233
4.968790983221841 176.45481577163665 0.9447476477657404
4.974018538175257 174.62964792845213 0.934057186056233
4.9792460931286735 174.78967911229066 0.9265432946549897
4.98447364808209 169.63310713494116 0.9022021902739739
4.989701203035506 168.0079862661344 0.8771530441631418
4.994928757988922 172.65497221820934 0.8761436427237304
5.000156312942338 177.39899774601662 0.8741462420895177
5.0053838678957545 183.4691706629037 0.8701757535515299
5.010611422849171 191.32273631800732 0.8796466432383426
5.015838977802587 196.90261151505422 0.8868168596240311
5.021066532756003 204.43294390254263 0.8967727088420551
5.026294087709419 209.07656229793216 0.8973118460021101
5.0315216426628355 208.41329689085896 0.8862169725265566
5.036749197616252 210.21898757060254 0.8886927946313021
5.041976752569668 213.41516763515057 0.8968579331333594
5.047204307523084 218.96325965803754 0.9102169654195985
5.0524318624765 226.87475290256464 0.9229276273332692
5.0576594174299165 234.301735307789 0.9283229435345479
5.062886972383333 239.84747908322527 0.9316713486940982
5.068114527336749 244.75131034924362 0.9331988218924678
5.073342082290165 255.2169371753419 0.94274798328504
5.078569637243581 267.4092113283405 0.9522074781093001
5.0837971921969975 286.0498839961467 0.9701367321289368
5.089024747150414 306.50586008440536 0.9938431976726201
5.09425230210383 322.9133516331634 1.008852625920452
5.099479857057246 344.4615790216927 1.034914348644489
5.104707412010662 368.8506621648478 1.0618908019512285
5.109934966964079 400.92309227500556 1.100190409409464
5.115162521917495 420.4256047828392 1.1206668864236937
5.120390076870911 437.08831121774125 1.1424079743246949
5.125617631824327 437.8040573170466 1.1451366930479003
5.130845186777743 428.6765948944893 1.1367844739426545
5.13607274173116 410.4343628796572 1.1180249143085115
5.141300296684576 383.2160517596674 1.0867510106609568
5.146527851637992 356.76053282929604 1.0571460973935494
5.151755406591408 327.011064441966 1.022869390935019
5.156982961544824 298.2029945326317 0.9914087872624455
5.162210516498241 271.5720006407319 0.9629752166837433
5.167438071451657 246.3519494088136 0.9358759252364021
5.172665626405073 229.35992909181942 0.9254642195965055
5.177893181358489 217.0508304807418 0.9092647740258538
5.183120736311905 211.8802128954105 0.9103515074872107
5.188348291265322 206.9110370858118 0.9031343244697247
5.193575846218738 196.91024348165237 0.8837217234748248
5.198803401172154 193.67507832059692 0.880928311021084
5.20403095612557 192.38932237516286 0.8875311636052234
5.209258511078986 190.6243828864037 0.8954415882437627
5.214486066032403 191.09189009261476 0.9045314137112745
5.219713620985819 185.46789980799895 0.8937066281385726
5.224941175939235 180.96946575871462 0.8763132942615417
5.230168730892651 178.11298578096543 0.8743792188461316
5.235396285846067 174.4545164970195 0.8657272512060026
5.240623840799484 173.61765118267587 0.8623011673593874
5.2458513957529 173.54872102896232 0.8650045503481032
5.251078950706316 170.41982949893287 0.8596439708032784
5.256306505659732 175.7766074898826 0.8840057984043169
5.261534060613148 175.65187391147518 0.8949144207515454
5.266761615566565 172.72178150905884 0.8834145574597497
5.271989170519981 170.6770520170442 0.8821575733595718
5.277216725473397 169.5860646560756 0.8781968491323568
5.282444280426813 171.894564342154 0.8871257483925757
5.2876718353802294 177.28249894299972 0.9056176862395302
5.292899390333646 172.26581003619256 0.8961487343765805
5.298126945287062 171.22109214956052 0.9006668201372459
5.303354500240478 168.54902940538193 0.8904182007296914
5.308582055193894 170.1189804345221 0.8931568529504519
5.3138096101473105 172.12103532114503 0.8928933650984637
5.319037165100727 175.26700037464843 0.8959614376943874
5.324264720054143 174.10287522481138 0.8905932147854881
5.329492275007559 173.30541937431005 0.889391255018902
5.334719829960975 169.23747188322497 0.8791766872710342
5.3399473849143915 166.6919804034395 0.8810578040935314
5.345174939867808 164.9938680190452 0.8798658656123226
5.350402494821224 164.52999710003573 0.8741534984591504
5.35563004977464 170.60470508141876 0.8889095402203617
5.360857604728056 173.7739495325499 0.8818858674988601
5.3660851596814725 173.2526520179819 0.8699010856812168
5.371312714634889 173.41841849751728 0.8707226581583641
5.376540269588305 175.80530429160638 0.8691773212831284
5.381767824541721 177.91399217099337 0.8767443360704165
5.386995379495137 179.0384377301091 0.8841940160154512
5.3922229344485535 177.95100904790647 0.8760655185985831
5.39745048940197 174.20131159989168 0.8680999166768109
5.402678044355386 177.25486387086625 0.8767536938961208
5.407905599308802 179.58404158267413 0.8716378483794953
5.413133154262218 186.32407933492217 0.8768394653915229
5.4183607092156345 189.15753725416394 0.8726693776029208
5.423588264169051 190.20829940755561 0.8620943584469889
5.428815819122467 189.4295904048167 0.8516795257487171
5.434043374075883 192.70455675825283 0.8480973102710434
5.439270929029299 195.41919844002453 0.8459812993015993
5.4444984839827155 200.37559627866776 0.8558777279284474
5.449726038936132 200.1660909679652 0.8506045654031175
5.454953593889548 202.18721511707753 0.8576192246069589
5.460181148842964 201.12658410003212 0.8553751222484401
5.46540870379638 195.7270556430969 0.8491679888369124
5.4706362587497965 192.53511038728783 0.8500914578957545
5.475863813703213 183.8379711667377 0.8381391459418689
5.481091368656629 180.33028183826784 0.827636213448982
5.486318923610045 177.74983348048204 0.825030744132807
5.491546478563461 176.78327211393392 0.8250849640634503
5.4967740335168775 176.8433702622365 0.8246142791556359
5.502001588470294 180.35377133592235 0.8414867265721622
5.50722914342371 180.41042961387265 0.8459974381636481
5.512456698377126 179.57142022245174 0.8420164233681735
5.517684253330542 176.1166180502333 0.8339762511138503
5.522911808283959 169.13381845206808 0.8122454781446871
5.528139363237375 168.0714489687535 0.8107442907827365
5.533366918190791 169.74606728507482 0.8194533227735723
5.538594473144207 172.74772815985588 0.8382641470652784
5.543822028097623 174.40471324147595 0.8421196995017746
5.54904958305104 175.75801052838946 0.8409909672033339
5.554277138004456 175.4615628822317 0.8397784010431539
5.559504692957872 175.16735467852615 0.8327472075919108
5.564732247911288 173.31711112598379 0.8288407859290645
5.569959802864704 172.13569667581388 0.8254232690855567
5.575187357818121 173.2715807064151 0.8141105956428647
5.580414912771537 173.67992297323553 0.809944655589201
5.585642467724953 177.94367879608635 0.8236256842846297
5.590870022678369 181.94021636967167 0.8334253203029599
5.596097577631785 184.78497994652545 0.838866077607102
5.601325132585202 188.4063876945457 0.8370145162430709
5.606552687538618 192.9090768018714 0.8299220174941759
5.611780242492034 199.4188618280549 0.8307437173412543
5.61700779744545 208.0324963358823 0.8430578211590203
5.622235352398866 222.39904552400478 0.8518121009047651
5.627462907352283 249.40146483396146 0.8775029390039444
5.632690462305699 296.2617783255169 0.9300027884989839
5.637918017259115 362.2951320175523 1.005585901142126
5.643145572212531 455.9914368832091 1.11439827491648
5.648373127165947 561.03702222598 1.2259992656952399
5.653600682119364 672.1683306096055 1.338019433847046
5.65882823707278 762.5508494433088 1.4217436946140776
5.664055792026196 823.5505646470089 1.4765533092983896
5.669283346979612 860.5902648230948 1.5075235350199983
5.674510901933028 870.3910379609988 1.5121491321324771
5.679738456886445 866.1331703490139 1.5071799250356983
5.684966011839861 853.4631067105107 1.4959810028808946
5.690193566793277 838.4798175018059 1.4820609328627197
5.695421121746693 829.7278330902819 1.4745182172030078
5.700648676700109 822.2797022822855 1.4668544577529399
5.705876231653526 814.0835015438148 1.4597431619913581
5.711103786606942 806.7477879728073 1.4510441751939396
5.716331341560358 806.4472195022691 1.4501175456882582
5.721558896513774 808.7270543117476 1.450868251680041
5.7267864514671905 818.4923863503435 1.4591169257664738
5.732014006420607 823.9055579821231 1.4637333794850094
5.737241561374023 839.339303580577 1.4770692582789582
5.742469116327439 867.6720821013141 1.5015403364147295
5.747696671280855 912.843960427609 1.53963088771332
5.7529242262342715 969.5358416962924 1.5893008831688331
5.758151781187688 1035.5718225962305 1.6419049622276018
5.763379336141104 1110.5392736459166 1.699916146373607
5.76860689109452 1174.7689614365283 1.7418678322293588
5.773834446047936 1234.3535930187734 1.782512401387576
5.7790620010013525 1261.183759604744 1.8009576936633438
5.784289555954769 1252.4738038474575 1.7946389039672765
5.789517110908185 1202.4152175592983 1.7574184510645763
5.794744665861601 1102.6657683621643 1.6808529473522715
5.799972220815017 974.2776571466197 1.5793058097319708
5.8051997757684335 827.7661499459794 1.455758717782351
5.81042733072185 684.6292096983705 1.3266428683142848
5.815654885675266 558.573888249429 1.203579927694692
5.820882440628682 448.4112935940674 1.083975468308777
5.826109995582098 369.975262972094 0.9947711554759313
5.8313375505355145 316.0438565577866 0.9316809057305099
5.836565105488931 282.7487947650251 0.8943656428684408
5.841792660442347 258.51679933933127 0.8679392944798631
5.847020215395763 245.1387883768592 0.8559990324703076
5.852247770349179 233.8157190980419 0.8442476198609596
5.8574753253025955 225.1154929719992 0.8312035977428158
5.862702880256012 219.09025504475625 0.829478156495036
5.867930435209428 217.72870994915323 0.829571882691734
5.873157990162844 217.20889467457644 0.8331126463663879
5.87838554511626 217.7247264390712 0.8329179735875507
5.8836131000696765 213.61421074987524 0.818610932953313
5.888840655023093 208.95924014846176 0.7983920195515849
5.894068209976509 208.0693492344403 0.7906454802947334
5.899295764929925 211.78666066300397 0.7957540271251813
5.904523319883341 215.94713408667076 0.8065988241103037
5.9097508748367575 220.8324897531846 0.8199957544612169
5.914978429790174 223.86245105109242 0.8251888182487298
5.92020598474359 222.38276790861656 0.8156639600488288
5.925433539697006 225.74858819193864 0.8161200681503259
5.930661094650422 225.3424822678704 0.8083203558474931
5.9358886496038386 223.63289994493903 0.8020520138022197
5.941116204557255 228.29700733668673 0.8080720144662962
5.946343759510671 236.37262791930996 0.8197357239726801
5.951571314464087 243.777829922814 0.8367047737389697
5.956798869417503 254.2997219399273 0.8548292199520761
5.96202642437092 262.1106232838838 0.8643437417931206
5.967253979324336 268.29412193256627 0.8742048966763032
5.972481534277752 283.27334328403674 0.8946796306467766
5.977709089231168 295.86392916473494 0.9110928464881944
5.982936644184584 315.7422359886312 0.9422337171239672
5.988164199138001 339.5814065461895 0.9729514848280499
5.993391754091417 361.7729905914965 1.0042694088823763
5.998619309044833 389.83372021609495 1.0423608519940355
6.003846863998249 427.78821918105854 1.091207127219078
6.009074418951665 474.6344543974964 1.1481556707610123
6.014301973905082 534.2482619434112 1.217079658938862
6.019529528858498 609.7161766761724 1.2995030814484754
6.024757083811914 696.5957603310013 1.3905553881247943
6.02998463876533 801.8680565772268 1.4923011446002896
6.035212193718746 933.9598395678242 1.6120127057865772
6.040439748672163 1096.0543033263598 1.749075352593695
6.045667303625579 1276.0311577918108 1.8875925079005842
6.050894858578995 1481.4986287321863 2.0342056512453315
6.056122413532411 1674.1712268883632 2.1631741099739688
6.061349968485827 1838.9300887729466 2.269642033883505
6.066577523439244 1965.5302975208924 2.3490228692000015
6.07180507839266 2008.4529881880937 2.3773283367175155
6.077032633346076 1989.1644131969974 2.3662801993737332
6.082260188299492 1916.7135559140397 2.324636519059698
6.087487743252908 1800.2999212433806 2.254468515372753
6.092715298206325 1664.8748086586224 2.1701272362684865
6.097942853159741 1519.3373688019196 2.075677753938866
6.103170408113157 1383.2225072316298 1.9854686598750608
6.108397963066573 1260.9801673594473 1.898675216802165
6.113625518019989 1143.0792764695002 1.8109137247788865
6.118853072973406 1038.312762133758 1.7274377539681398
6.124080627926822 943.1943212087947 1.6470173200961145
6.129308182880238 855.2328499045609 1.5706200347144406
6.134535737833654 776.4763789348223 1.4994273781603302
6.1397632927870704 706.4256672299657 1.431408054560842
6.144990847740487 640.8766878077453 1.3659697429046698
6.150218402693903 577.5051973710592 1.2966597145219811
6.155445957647319 525.8846830415524 1.2376823533675467
6.160673512600735 476.60063867250045 1.1826545588405144
6.1659010675541515 439.4400709007938 1.1413354150112793
6.171128622507568 407.8921675019638 1.1031965334436304
6.176356177460984 377.06341647997584 1.065552915860971
6.1815837324144 348.52036797966235 1.025014155603914
6.186811287367816 323.6690904206136 0.9911923869209854
6.1920388423212325 305.7998383178332 0.96933433870799
6.197266397274649 296.01103424998877 0.9615920177709649
6.202493952228065 296.7675096278358 0.9685386654060346
6.207721507181481 288.0241884093969 0.9493313958474726
6.212949062134897 280.4984769023511 0.9340570204035091
6.2181766170883135 268.15013534528015 0.9134773368637046
6.22340417204173 257.51840196100517 0.8931505555602598
6.228631726995146 253.31068929220626 0.8862557943626207
6.233859281948562 249.27752453340827 0.8789845164422673
6.239086836901978 244.77222987470628 0.8712774040307452
6.2443143918553945 238.7732537638884 0.8642078108983029
6.249541946808811 233.90314745360678 0.8546661713203552
6.254769501762227 230.85218501590748 0.8470467600343906
6.259997056715643 234.8640011601533 0.8570877400622996
6.265224611669059 235.61673800040273 0.8642678056534835
6.2704521666224755 232.50878400594175 0.8635557645681881
6.275679721575892 224.46765935474355 0.8481583020157535
6.280907276529308 218.24641378337327 0.8347063375035826
6.286134831482724 216.54437931249927 0.8319203469300612
6.29136238643614 215.32760950247248 0.8278895884920308
6.2965899413895565 215.8759546716852 0.8254587225191122
6.301817496342973 217.26496754955804 0.827337752249699
6.307045051296389 218.6476370749315 0.827785468079705
6.312272606249805 217.49390882800975 0.8290439189588256
6.317500161203221 219.58710347191763 0.8408707987886207
6.3227277161566375 215.84044833413373 0.8332980456604929
6.327955271110054 215.70906132207756 0.831938060135268
6.33318282606347 214.6000558899251 0.8247149310824682
6.338410381016886 215.55732669553944 0.8254205409675858
6.343637935970302 216.7448947197104 0.8224046885827985
6.3488654909237185 216.5931121383811 0.823228468593948
6.354093045877135 217.58554595899267 0.8294848458181611
6.359320600830551 219.51426373811205 0.8273813276685151
6.364548155783967 220.34494433684446 0.8280300424114408
6.369775710737383 222.12446474845092 0.8269927177879886
6.3750032656908 217.72628007929822 0.8207839338401094
6.380230820644216 215.04917510263917 0.8208200401971996
6.385458375597632 215.44709341516048 0.8232983684074898
6.390685930551048 212.26476811194343 0.8092204453882558
6.395913485504464 215.03921303604935 0.8132796203994189
6.401141040457881 215.48400403880407 0.8127635873431627
6.406368595411297 210.98015715999992 0.805438377908877
6.411596150364713 210.0470136845347 0.8025749344072557
6.416823705318129 211.51117586983577 0.8064673892928306
6.422051260271545 211.66797133737606 0.8064997170538665
6.427278815224962 215.91538268318288 0.8158503625360056
6.432506370178378 217.00716930481752 0.8166060729984538
6.437733925131794 217.57388204529897 0.8134352553194619
6.44296148008521 221.5387798926078 0.8144866459338393
6.448189035038626 221.7488994681304 0.8111574240408159
6.453416589992043 226.47610430581582 0.8210322463523757
6.458644144945459 226.4273081241587 0.8195652888679114
6.463871699898875 227.79028750864717 0.8208080932913316
6.469099254852291 232.4640759689498 0.8279427530270252
6.474326809805707 233.76103684453312 0.8265986882759634
6.479554364759124 237.7978768512253 0.8259941092105245
6.48478191971254 241.18866046728303 0.8289877641474931
6.490009474665956 243.94609314042287 0.8313615229441553
6.495237029619372 249.12703405708638 0.8372620219408198
6.500464584572788 253.02053497165966 0.8372504360042878
6.505692139526205 260.90764115444085 0.8460962033538385
6.510919694479621 266.8752419606549 0.8474744727138679
6.516147249433037 274.99899507113537 0.8567238356991504
6.521374804386453 285.44510598890196 0.8650865750472286
6.526602359339869 296.6156947096277 0.8742163577806183
6.531829914293286 321.26125877926313 0.9008190486701847
6.537057469246702 350.28547344079095 0.9321708449520993
6.542285024200118 387.2173468245312 0.9771652451002939
6.547512579153534 427.9148239101343 1.0240322770245327
6.55274013410695 462.3461743258199 1.0632123830164906
6.557967689060367 500.660367543404 1.1036632668299442
6.563195244013783 532.9861670214891 1.135861148233177
6.568422798967199 554.8671533263072 1.1583282048187378
6.573650353920615 561.3461022183048 1.1637646686289445
6.5788779088740315 556.2579062745467 1.1574088499431496
6.584105463827448 543.1679431652162 1.1443506394211007
6.589333018780864 521.4035632558875 1.1217889960308327
6.59456057373428 498.42018459210243 1.0968699049119244
6.599788128687696 467.3798539206146 1.0636349496098718
6.6050156836411125 439.69368025644366 1.0325861040108122
6.610243238594529 414.6091997236362 1.0069352482933736
6.615470793547945 390.415841228915 0.9789510618783215
6.620698348501361 368.3865750942232 0.9516987653899183
6.625925903454777 349.86708599253376 0.9279022149881253
6.6311534584081935 335.1534455059893 0.9129076058944042
6.63638101336161 318.951950028696 0.8955118048402798
6.641608568315026 306.7633532340674 0.8791576771856684
6.646836123268442 295.64159005367634 0.864004642102675
6.652063678221858 285.5163350441327 0.850778777459419
6.6572912331752745 280.54385331025156 0.8482598661518735
6.662518788128691 272.77975194012396 0.8387748106645052
6.667746343082107 266.79246760470994 0.8314052393112975
6.672973898035523 261.9285223352651 0.8256021808050672
6.678201452988939 257.9380668107376 0.8230576611337523
6.6834290079423555 253.48733817993133 0.8181065157787645
6.688656562895772 248.85892668931132 0.8138997248725386
6.693884117849188 244.11177199378565 0.8039090919685387
6.699111672802604 240.05524715656338 0.7966459206182689
6.70433922775602 234.28059044179844 0.7895902971783725
6.7095667827094365 234.1963388408966 0.7925519230135897
6.714794337662853 236.16189646883018 0.7991704203615064
6.720021892616269 241.39350020665043 0.8091440111866175
6.725249447569685 240.86170523048176 0.8068675471252096
6.730477002523101 238.32942698992676 0.8011962151208578
6.7357045574765175 237.67221232870972 0.7983808949394376
6.740932112429934 234.88047092488895 0.7918807157470132
6.74615966738335 235.9899218377322 0.7928413357124872
6.751387222336766 235.29402319604975 0.7908413778337652
6.756614777290182 237.41113649483069 0.7973281343830797
6.7618423322435985 238.25414789037248 0.8006998252828779
6.767069887197015 238.50836678743252 0.7997790715015768
6.772297442150431 239.28109065577968 0.8007335734268517
6.777524997103847 237.53704791724402 0.7945093577254593
6.782752552057263 235.28184101266078 0.7872154886108085
6.7879801070106796 232.84648503262454 0.7821407817323952
6.793207661964096 229.29929341976668 0.7740608136746978
6.798435216917512 229.28916870473657 0.7740209366894213
6.803662771870928 234.36108591552684 0.7825695583726605
6.808890326824344 236.21143099625687 0.7856202380886583
6.814117881777761 239.93433093591133 0.7932291246939938
6.819345436731177 237.84058168930983 0.7861064271580567
6.824572991684593 238.21726110574355 0.7873591653164066
6.829800546638009 240.50422723294525 0.7921613675274307
6.835028101591425 238.99829909605828 0.78942752755365
6.840255656544842 242.60616409765962 0.7961533392335476
6.845483211498258 241.5814147569325 0.7920669542523445
6.850710766451674 243.64163267998185 0.7934932933909691
6.85593832140509 245.2736171590796 0.7945205800874846
6.861165876358506 246.49249729525602 0.7976459128565327
6.866393431311923 247.81155110468674 0.7956885338129351
6.871620986265339 253.16249612940499 0.8015272134242298
6.876848541218755 252.96684726691092 0.797827141990066
6.882076096172171 255.16176265355972 0.8013245926599021
6.887303651125587 255.22060679279318 0.8002081562004295
6.892531206079004 258.3938779604437 0.803770818529158
6.89775876103242 263.8296297237927 0.8109023584317425
6.902986315985836 264.90725205533647 0.8088789327543718
6.908213870939252 270.1849600755431 0.8141770887809755
6.913441425892668 272.93196926824254 0.8135862996554301
6.918668980846085 275.99273983585266 0.8149121986604737
6.923896535799501 278.95381793325834 0.8189094382521
6.929124090752917 281.8822714225742 0.8229867308998637
6.934351645706333 286.89576324672316 0.8292203499832664
6.939579200659749 290.07524110501674 0.8312219341982285
6.944806755613166 296.8803049128475 0.840025321261416
6.950034310566582 302.3816622360902 0.8442723805016311
6.955261865519998 308.2880722642325 0.8504246459634018
6.960489420473414 317.3533137598519 0.8612107104039636
6.96571697542683 322.75979731399286 0.8642883669299133
6.970944530380247 329.46345797921066 0.8684327222540129
6.976172085333663 338.26210396253015 0.8772632039252053
6.981399640287079 354.1421666324058 0.8928532947836532
6.986627195240495 380.7825924766311 0.9242358700218297
6.9918547501939114 414.5805594427124 0.9617247804628135
6.997082305147328 461.07326179874144 1.0121348786849813
7.002309860100744 515.0508446975045 1.0668530547973067
7.00753741505416 596.2468307170573 1.1445501913187595
7.012764970007576 708.3410307955005 1.245037723983281
7.0179925249609925 850.1412308943329 1.3626507869843238
7.023220079914409 1005.9362314242242 1.4811840023858243
7.028447634867825 1149.842777066663 1.5816669197462188
7.033675189821241 1265.608225979612 1.6597324910752025
7.038902744774657 1331.2159233581986 1.7003173286142867
7.0441302997280735 1329.4188787513376 1.6976106748256354
7.04935785468149 1279.1240680905976 1.6616408531775508
7.054585409634906 1197.283434353298 1.6058460923227362
7.059812964588322 1104.0388599925602 1.542220584555165
7.065040519541738 1020.0649209778211 1.4832985450013327
7.0702680744951545 935.8760969893965 1.4199996282636456
7.075495629448571 863.7558646664473 1.3631914231442381
7.080723184401987 804.7600106003574 1.3149390744989649
7.085950739355403 755.2154428517584 1.2738719310999933
7.091178294308819 720.4260645824899 1.2435075847411838
7.0964058492622355 689.3068876494854 1.2154389621507917
7.101633404215652 656.339036311646 1.1865592298325844
7.106860959169068 628.1719937799522 1.1619559197711118
7.112088514122484 599.6932939587102 1.1363964168065614
7.1173160690759 576.6621988860151 1.1156428786845902
7.1225436240293165 552.7520239314474 1.0907959165669907
7.127771178982733 533.3238423257517 1.0708258709412946
7.132998733936149 514.9708882962542 1.0513915021032585
7.138226288889565 503.64851786639707 1.0411725061074844
7.143453843842981 499.5682357249501 1.0381787677030425
7.1486813987963975 495.70827245267606 1.0350404731253464
7.153908953749814 495.799567832483 1.0341050465252855
7.15913650870323 495.8985920760993 1.0324663112983503
7.164364063656646 501.1817123124077 1.0370217432929578
7.169591618610062 512.5463482227506 1.0482534501557972
7.1748191735634785 529.5304982875405 1.064407799805657
7.180046728516895 555.3656609205999 1.0889139735103834
7.185274283470311 593.888078704468 1.1252317839264359
7.190501838423727 654.8148764925555 1.1808704326175132
7.195729393377143 744.1407940167085 1.2572345253440302
7.2009569483305595 872.2043941738782 1.3596643078342874
7.206184503283976 1047.7808162223412 1.4882374969859269
7.211412058237392 1293.1997264655624 1.6507730579119133
7.216639613190808 1601.3640920722594 1.8358021983671886
7.221867168144224 1970.1235521304839 2.0352077607622654
7.227094723097641 2353.5580783277974 2.224388904561108
7.232322278051057 2676.7888630406756 2.3706235593187177
7.237549833004473 2871.857966041563 2.4514459892542315
7.242777387957889 2862.593742680396 2.4445407840027142
7.248004942911305 2670.136679629966 2.3574518427435525
7.253232497864722 2350.4951842496416 2.210811596961583
7.258460052818138 1956.6160798469716 2.017109368257225
7.263687607771554 1582.0406979466356 1.8152525976874383
7.26891516272497 1243.3596445521116 1.6088531398475676
7.274142717678386 975.8952305620489 1.4239564354562497
7.279370272631803 778.5370813340107 1.2710810383484146
7.284597827585219 631.2019855150888 1.1460986220603242
7.289825382538635 540.2177498718565 1.0618598316226806
7.295052937492051 481.38117900427085 1.003566748307626
7.300280492445467 442.15669567907014 0.9634106999350132
7.305508047398884 415.3569908088115 0.9344163448793001
7.3107356023523 395.94587852621345 0.9134857528025617
7.315963157305716 386.1922686928272 0.9017575061924546
7.321190712259132 375.9475973468196 0.8904409234054954
7.326418267212548 369.64150639626314 0.8841087749352549
7.331645822165965 362.42044372883294 0.8779533944812397
7.336873377119381 354.7300726167529 0.8706816859418164
7.342100932072797 349.57209435400364 0.8647715001938941
7.347328487026213 345.6290740715111 0.8594887943962553
7.352556041979629 339.2037383767123 0.8530364350604689
7.357783596933046 339.3967270501965 0.8523199462221869
7.363011151886462 338.62609729650256 0.8517641183133337
7.368238706839878 335.3999254756809 0.8479640732980349
7.373466261793294 337.0852140071043 0.8493102040885558
7.37869381674671 332.30940801218713 0.8441410729497334
7.383921371700127 329.183960815102 0.8401300757284824
7.389148926653543 327.8904740849083 0.840132172205956
7.394376481606959 329.06762000323897 0.84273007920769
7.399604036560375 336.3510869999596 0.8518361276601001
7.4048315915137914 341.63039807188613 0.8552042920878802
7.410059146467208 341.387322486643 0.8524612558383462
7.415286701420624 338.96364297030357 0.8483848128377659
7.42051425637404 337.27812224630793 0.8448777019994425
7.425741811327456 339.3761960926961 0.8500615279237862
7.4309693662808725 344.7343830593601 0.8585543904771671
7.436196921234289 346.9632172319632 0.8618694003875876
7.441424476187705 351.9580611896375 0.8683884559035473
7.446652031141121 353.3394452862837 0.8671929215422723
7.451879586094537 353.18513980319005 0.8652383112116553
7.4571071410479535 358.25252727411777 0.8695755710777284
7.46233469600137 363.12262367430714 0.874045526661087
7.467562250954786 368.90490223940134 0.8797866801973253
7.472789805908202 380.274422037626 0.8928647529302609
7.478017360861618 386.0414995870302 0.8985769489220826
7.4832449158150345 392.1295076587679 0.9027014435469434
7.488472470768451 401.3732680995809 0.911009602284095
7.493700025721867 413.34752785795797 0.9231730841012273
7.498927580675283 433.3772936476827 0.9437125585706472
7.504155135628699 449.3770037492381 0.9585377419723776
7.5093826905821155 466.11203748323675 0.9749419237533677
7.514610245535532 483.8721551208495 0.9919001911672775
7.519837800488948 499.3206433010718 1.0072829623886346
7.525065355442364 512.3803316913627 1.0194839872894146
7.53029291039578 523.208592385333 1.0293806896754785
7.5355204653491965 526.2878720630958 1.0323067168952111
7.540748020302613 527.9040313345528 1.0340678273620738
7.545975575256029 524.7208932713986 1.0303831954655556
7.551203130209445 522.765437911497 1.0279783700789
7.556430685162861 518.1579514397486 1.0231477526554589
7.5616582401162775 510.6787753205854 1.0132878390322342
7.566885795069694 499.1372411062861 1.0014838849628438
7.57211335002311 485.38487228095556 0.9876866880276608
7.577340904976526 473.5610241529633 0.9747995937044359
7.582568459929942 456.84587383595095 0.9567841080003957
7.5877960148833585 451.3854058724663 0.9517103293899554
7.593023569836775 442.8880977912905 0.9428369428884472
7.598251124790191 437.27315006120995 0.9362464166844512
7.603478679743607 430.5005321671937 0.9280416230513491
7.608706234697023 428.2839250493708 0.9253689386777456
7.6139337896504395 423.3752697162508 0.9212255336291985
7.619161344603856 423.8677418099159 0.9221514139497555
7.624388899557272 423.95482866125104 0.9228831074644879
7.629616454510688 427.65970766300717 0.9261739295711252
7.634844009464104 431.42176394168035 0.9297303884995147
7.6400715644175206 436.22529053165005 0.935523866293634
7.645299119370937 445.7104548773297 0.9459409297778005
7.650526674324353 452.6260013606796 0.9508386003729377
7.655754229277769 459.58068705278356 0.9576104929540381
7.660981784231185 466.5655706876215 0.9628951948673411
7.666209339184602 478.1774522909413 0.9743806341077133
7.671436894138018 491.7754398061831 0.9875869807336007
7.676664449091434 504.53883628858955 0.9983735651870691
7.68189200404485 516.5058214045554 1.0074689396057241
7.687119558998266 524.2801752422125 1.0143663590900946
7.692347113951683 529.5573040116078 1.0191210222393579
7.697574668905099 535.0260331089011 1.0255000222536559
7.702802223858515 537.7297654933882 1.0283864439518107
7.708029778811931 538.3805348522801 1.030174749455076
7.713257333765347 532.1009047714796 1.0235490066222899
7.718484888718764 522.9712485736027 1.0134408819990075
7.72371244367218 515.0330929340072 1.0059883256989812
7.728939998625596 507.16523163284353 0.997711376111893
7.734167553579012 503.282371776152 0.9939842810863071
7.739395108532428 499.5478212165208 0.9892546176478749
7.744622663485845 498.60140321111146 0.9870059152574486
7.749850218439261 502.1349576664259 0.9909896407729625
7.755077773392677 504.9112119607908 0.9932295255031537
7.760305328346093 502.3458882949871 0.9908674825793945
7.765532883299509 500.11678225710904 0.988220331717275
7.770760438252926 495.18406128323716 0.9827165347540981
7.775987993206342 489.7487782308372 0.9770947077694554
7.781215548159758 485.43870931626736 0.9719904421908075
7.786443103113174 481.0766063082099 0.9683327329297826
7.79167065806659 471.8162252669202 0.9602772442271658
7.796898213020007 460.4200343107239 0.948839257053173
7.802125767973423 450.17798233823606 0.9382607282023869
7.807353322926839 442.41488253673725 0.9285483200860936
7.812580877880255 438.2151847260906 0.9240873737319623
7.817808432833671 433.7330176343043 0.9184656422830482
7.823035987787088 429.552612062244 0.9146410375313373
7.828263542740504 423.60150807093385 0.9085776752611273
7.83349109769392 425.2671393835938 0.9100500399131847
7.838718652647336 422.5885016456129 0.9086568396343047
7.8439462076007525 420.52687616553743 0.9067879564251293
7.849173762554169 419.75606969856875 0.9064564182829662
7.854401317507585 419.60110132280863 0.9052357139244483
7.859628872461001 422.24137344792746 0.9068913208453864
7.864856427414417 427.32110868403754 0.9117398461926449
7.8700839823678335 430.4869950780298 0.9139251465247495
7.87531153732125 432.9684349821746 0.9151778215613121
7.880539092274666 435.344443818709 0.91612313106536
7.885766647228082 438.8447850340297 0.9205229893013602
7.890994202181498 444.0235167876789 0.9259636533106942
7.8962217571349145 448.105419626648 0.9296964061321258
7.901449312088331 448.73517167488535 0.9296038500740728
7.906676867041747 450.0385249046382 0.9304879286603542
7.911904421995163 455.0533615369992 0.9356323846964294
7.917131976948579 460.79185669577447 0.9417395952610074
7.9223595319019955 467.9165788233738 0.9480830703187368
7.927587086855412 473.4483327368536 0.9523195520183326
7.932814641808828 478.06343950430545 0.9551156437437236
7.938042196762244 481.8411491558766 0.9576772695914939
7.94326975171566 488.2596389487416 0.9631291364846906
7.9484973066690765 494.98732188568783 0.9691925350669693
7.953724861622493 501.77971085128655 0.9753744541111319
7.958952416575909 510.6855984708533 0.9832354662338296
7.964179971529325 527.4396544243834 0.9990295145379657
7.969407526482741 541.9029165091194 1.0112094113163712
7.9746350814361575 552.4835916283622 1.020084631431911
7.979862636389574 563.2117215753833 1.0295417326194407
7.98509019134299 567.0203633007119 1.0334504758389687
7.990317746296406 573.6913844206956 1.0405185250841227
7.995545301249822 580.7365322888949 1.0466808830176053
8.000772856203238 585.549711575681 1.0493146862670364
8.006000411156654 591.9472112367076 1.054979557462502
8.01122796611007 597.6100592084513 1.0601125968745675
8.016455521063486 600.2843389317537 1.061986174420881
8.021683076016902 602.9682624827482 1.0627205408089608
8.026910630970319 609.246316487873 1.0667737614246051
8.032138185923735 616.5867022537616 1.0726565793102816
8.037365740877151 627.3905419794347 1.0825240136685257
8.042593295830567 638.3977850814221 1.0915231356361714
8.047820850783983 645.3225120485758 1.0971113390716183
8.0530484057374 653.751704156115 1.1030236066654147
8.058275960690816 661.693212940522 1.1090438688551516
8.063503515644232 670.4256415924583 1.116041914358712
8.068731070597648 681.7313186961413 1.1250920824111044
8.073958625551064 691.0278221029911 1.132656875736018
8.07918618050448 693.5625282204853 1.133530143711366
8.084413735457897 698.5978603225244 1.136413104288782
8.089641290411313 704.3942782340845 1.1408020025605043
8.09486884536473 709.711495580381 1.1448546632583423
8.100096400318145 717.0882843028219 1.1506323170746042
8.105323955271562 716.3026795029704 1.149574379923576
8.110551510224978 712.5871636853759 1.145898636381941
8.115779065178394 709.0268777790924 1.1422270323464507
8.12100662013181 702.462627517255 1.1367391356199588
8.126234175085226 706.6216647550142 1.140425439624328
8.131461730038643 708.1129043042157 1.141250843249029
8.136689284992059 710.4139248094915 1.1412165253688409
8.141916839945475 714.8962374977226 1.1441421021742355
8.147144394898891 721.9832621872952 1.1502355452284105
8.152371949852308 741.5602900395072 1.1655208668080435
8.157599504805724 761.7634149367171 1.1811868246232897
8.16282705975914 782.0066984788862 1.1955417545246774
8.168054614712556 800.4520528439641 1.2076597370448954
8.173282169665972 808.6932718478508 1.211711388703966
8.178509724619389 808.8830396995078 1.2115294045633032
8.183737279572805 808.2036528580638 1.2124347965022542
8.188964834526221 802.7465513621116 1.2082764734816331
8.194192389479637 794.2628568698834 1.2014315671462288
8.199419944433053 785.8665036252208 1.1949412956890804
8.20464749938647 770.4102628814107 1.1827498250104282
8.209875054339886 755.8326205535013 1.1716265907932992
8.215102609293302 738.6192799122857 1.15824979681708
8.220330164246718 723.7810825802425 1.1456903014671587
8.225557719200134 714.5441093298862 1.1380298600515117
8.23078527415355 702.9091750398578 1.1277559776827772
8.236012829106967 697.0153170494073 1.1232401405785166
8.241240384060383 687.8738394763965 1.115847831682336
8.2464679390138 680.3740032356028 1.1096693668595596
8.251695493967215 676.0171648836615 1.1064415236796175
8.256923048920632 673.1975210269425 1.1026268794559813
8.262150603874048 670.6338177857028 1.0990424676696284
8.267378158827464 665.3622758210513 1.0943235703697407
8.27260571378088 663.9132308474782 1.0929888325953543
8.277833268734296 664.5912813945646 1.0940889612170261
8.283060823687713 664.8423723378429 1.094141663253359
8.288288378641129 660.2135372676812 1.0895130519755554
8.293515933594545 660.223076370912 1.0893998506779121
8.298743488547961 660.7527231282689 1.0888707416146992
8.303971043501377 667.2808404295147 1.0945366304803623
8.309198598454794 673.5384878232708 1.0992670963464644
8.31442615340821 679.2461502053964 1.1039154892825447
8.319653708361626 681.6644630293292 1.1047110833216762
8.324881263315042 685.5607992788749 1.1074420817453434
8.330108818268458 692.1556955496526 1.1124792709044882
8.335336373221875 698.1975776466955 1.1174364033360595
8.34056392817529 702.4807362668319 1.118796967562558
8.345791483128707 707.0754126493619 1.1212084546895134
8.351019038082123 712.3892737466696 1.1249154329610156
8.35624659303554 719.6933888166117 1.131123797911137
8.361474147988956 724.9753745774009 1.1349426836493102
8.366701702942372 726.5878514165456 1.1357174978136146
8.371929257895788 733.0949348157609 1.139864390944696
8.377156812849204 741.2759701515963 1.146088259393958
8.38238436780262 750.3302335199008 1.1528220836875172
8.387611922756037 757.0934114909738 1.1582594188621955
8.392839477709453 759.2961735551658 1.1591638207519392
8.398067032662869 758.9407514609941 1.1597054767301662
8.403294587616285 752.1004213669418 1.1544703646624057
8.408522142569701 746.4179434421771 1.149157264292452
8.413749697523118 737.5066770914873 1.1407114107363323
8.418977252476534 725.0604148586208 1.130721691975606
8.42420480742995 710.4323634179798 1.1188184049143466
8.429432362383366 692.5954047227497 1.1048279811661716
8.434659917336782 678.5702883635139 1.0933790391578742
8.439887472290199 671.716755611036 1.0874359440399193
8.445115027243615 661.2908154654189 1.0776628436604732
8.450342582197031 648.6183147506127 1.0672293631199994
8.455570137150447 642.2010919801066 1.0616783294418222
8.460797692103863 635.1289264734593 1.05598496772433
8.46602524705728 630.1195159397773 1.0521021361751275
8.471252802010696 620.0100307463734 1.0434827998971818
8.476480356964112 612.0005045347806 1.0363325399709964
8.481707911917528 606.6847536017224 1.031499734664233
8.486935466870944 598.4063550492071 1.023884274181796
8.49216302182436 598.2462414122881 1.023050365181798
8.497390576777777 595.0733726832092 1.0195149265188483
8.502618131731193 594.2593569790365 1.0185459788836404
8.50784568668461 591.726498048411 1.0165535978488316
8.513073241638025 585.5866810137576 1.0116853766781488
8.518300796591442 579.0218556909425 1.0059847037527798
8.523528351544858 575.5628087372369 1.0022979647161956
8.528755906498274 571.0160674898177 0.9975791698630643
8.53398346145169 565.1326055934593 0.9915885391914303
8.539211016405106 556.6705989651691 0.9850464405842431
8.544438571358523 551.6345154780535 0.9807937251151071
8.549666126311939 549.63277685231 0.9792275353885959
8.554893681265355 551.0571037671056 0.9803892571538745
8.560121236218771 551.2807587185015 0.9795841286827525
8.565348791172188 554.0383530825253 0.9812058520190485
8.570576346125604 558.3127728642975 0.9841039399162113
8.57580390107902 556.918941530409 0.9813017772093338
8.581031456032436 556.9645832099848 0.9810648333856138
8.586259010985852 554.0131784049001 0.9793102562328736
8.591486565939269 556.7230319633917 0.9815847087190466
8.596714120892685 562.7990646857237 0.9865854934103591
8.601941675846101 561.7657038894951 0.985052180153245
8.607169230799517 557.8092253641548 0.981352308323931
8.612396785752933 554.5922676551481 0.9784422027459295
8.61762434070635 554.467769256404 0.9779197789793065
8.622851895659766 557.7634505043986 0.9804573572841071
8.628079450613182 563.4602062447202 0.9846894682095254
8.633307005566598 567.0470930943898 0.987815408614258
8.638534560520014 571.4542753257365 0.991715072803802
8.64376211547343 574.1198235598991 0.9940911615779426
8.648989670426847 576.558259911706 0.9961969995252689
8.654217225380263 581.3889342904283 1.0005804000439276
8.65944478033368 590.5569956947553 1.007657668488512
8.664672335287095 594.1170607027794 1.008660182555565
8.669899890240512 602.8254704699052 1.0153076041826803
8.675127445193928 612.0349678595743 1.0230318259698297
8.680355000147344 621.8432750981968 1.0311621086300395
8.68558255510076 628.5596156311326 1.0355949456691016
8.690810110054176 640.1119717152891 1.0437118695117165
8.696037665007593 654.4703687967699 1.0536777402783941
8.701265219961009 673.1486017066749 1.0684265981416026
8.706492774914425 687.3564228333281 1.0794841342385946
8.711720329867841 694.5673440948117 1.0851722108965647
8.716947884821257 700.5120379570444 1.088788108823829
8.722175439774674 704.0407156246793 1.0910698419736904
8.72740299472809 706.3829898400597 1.0932735166906682
8.732630549681506 706.5584146055824 1.094298299108408
8.737858104634922 703.9802762257639 1.0929902819447042
8.743085659588338 700.7898201921159 1.0902267764719684
8.748313214541755 700.7392122545748 1.0909742902050124
8.75354076949517 696.017752255551 1.0872068849579575
8.758768324448587 690.9912454932804 1.0825030900614814
8.763995879402003 681.6535885838156 1.0735084237426367
8.76922343435542 670.5094248908036 1.0641517387484956
8.774450989308836 661.7615297182369 1.0573267049219273
8.779678544262252 649.1646711327163 1.0465396369219693
8.784906099215668 639.5791985715481 1.037283090096478
8.790133654169084 629.4421349681681 1.0287312206744375
8.7953612091225 622.0592523935012 1.022511486998312
8.800588764075917 612.7355078444247 1.0151439558373967
8.805816319029333 605.5637638385763 1.0091667779275322
8.811043873982749 600.016735881656 1.0045269532694097
8.816271428936165 593.9438553916655 0.9991092272747709
8.821498983889581 592.4920258151982 0.9972188607493153
8.826726538842998 587.5425716767489 0.9925534521001385
8.831954093796414 580.5795366350507 0.9858835750499008
8.83718164874983 576.5192015615786 0.9820040366693451
8.842409203703246 573.7794548974583 0.9793448273786686
8.847636758656662 570.3144828746941 0.9766702792384856
8.852864313610079 571.6238358588697 0.9780526421143616
8.858091868563495 571.9488056898656 0.9778104611906355
8.863319423516911 572.3610147219376 0.9777513205677448
8.868546978470327 573.0695946166649 0.9780899920774766
8.873774533423743 569.1544823349255 0.9734841425130347
8.87900208837716 569.9482530720744 0.9745150477689489
8.884229643330576 569.5917046425353 0.9736206422346659
8.889457198283992 568.3804896055917 0.9730179010790194
8.894684753237408 567.9850858064091 0.9734010882361758
8.899912308190824 570.419223939187 0.975855640771392
8.90513986314424 570.5017988513672 0.9738228539192217
8.910367418097657 572.3450691238776 0.9734171897997611
8.915594973051073 574.0734944785681 0.9740608013541956
8.92082252800449 576.2813556487797 0.9760833884057767
8.926050082957905 576.2560518292987 0.9765978130322672
8.931277637911322 576.7722761854826 0.9768965296718455
8.936505192864738 581.2987104965293 0.982190543512828
8.941732747818154 580.8553326986895 0.9821507041638325
8.94696030277157 582.8251311678493 0.9830443916684038
8.952187857724986 584.7427117683454 0.9823926331103987
8.957415412678403 586.6829252313732 0.9826435566761919
8.962642967631819 595.3896183986034 0.989155868087199
8.967870522585235 600.9524337304053 0.9941593751210414
8.973098077538651 603.8619863900602 0.9959451520157246
8.978325632492067 610.890112521778 1.0022817903666286
8.983553187445484 613.2230758258635 1.0041542728209212
8.9887807423989 615.5820990415748 1.0048733503089202
8.994008297352316 617.9089101074176 1.0069850914312377
8.999235852305732 618.7591711253314 1.008057845769672
9.004463407259149 622.6173913009551 1.010498435866023
9.009690962212565 629.1851771310608 1.0156890331062407
9.014918517165981 638.673073844045 1.022407566394589
9.020146072119397 650.1440021878605 1.0310046540541111
9.025373627072813 658.7116783166185 1.0363811966396643
9.03060118202623 669.0203067394103 1.0430397385599006
9.035828736979646 683.3290544888946 1.0538730768782363
9.041056291933062 700.6728891893606 1.0673914404753073
9.046283846886478 719.1986393345876 1.082149511216616
9.051511401839894 734.8949222833593 1.0937768167744837
9.05673895679331 751.0620112465893 1.1051741716301704
9.061966511746727 771.8357709201294 1.1200047441043817
9.067194066700143 796.3147078960334 1.137552625557964
9.07242162165356 822.0257019503597 1.1546819366080383
9.077649176606975 840.5243686381422 1.1665100656646876
9.082876731560392 853.6392881481853 1.1753377719883737
9.088104286513808 869.3382782763248 1.1853561512155475
9.093331841467224 879.0222117519315 1.191242837806759
9.09855939642064 883.9653889274683 1.1940656887928935
9.103786951374056 883.9329885629287 1.1942703063846407
9.109014506327473 875.7152371425808 1.1879019949675373
9.114242061280889 870.3126084000269 1.1836983059280206
9.119469616234305 860.5138190710348 1.1743877191456198
9.124697171187721 856.5797280303692 1.1709514803961385
9.129924726141137 853.5664991059137 1.169184029851394
9.135152281094554 852.5262288501062 1.16907311923007
9.14037983604797 861.8331802803917 1.1757570440941805
9.145607391001386 879.6741733180261 1.1870399314234092
9.150834945954802 909.937684025033 1.2067454157982684
9.156062500908218 944.6461685490702 1.2298921609237117
9.161290055861635 980.7532308518944 1.2629103247268236
9.16651761081505 1020.2621919359292 1.2952491031646527
9.171745165768467 1053.962344819558 1.321639791517591
9.176972720721883 1079.6663752527338 1.3420342315516396
9.1822002756753 1085.9911047912294 1.3483800730117446
9.187427830628716 1086.8981824273046 1.3520529177015617
9.192655385582132 1075.783440637158 1.3463380304128887
9.197882940535548 1066.758322234321 1.343590690775305
9.203110495488964 1056.3775856225072 1.3392366419059432
9.20833805044238 1049.2886289753908 1.3380084844017361
9.213565605395797 1042.078553886029 1.3354111595063283
9.218793160349213 1028.5679596506948 1.3291219297052923
9.224020715302629 1018.2405739585512 1.3241760755307632
9.229248270256045 1011.4321053295831 1.3215506825529422
9.234475825209461 1006.718144900666 1.3202720253990352
9.239703380162878 1005.5359123340133 1.321330821720681
9.244930935116294 1006.7964754311362 1.3227559330075966
9.25015849006971 1008.5713760353077 1.3257852779417025
9.255386045023126 1007.1828669854206 1.326116867509454
9.260613599976542 1015.2014851371694 1.3324177679325566
9.265841154929959 1026.9932434304994 1.342867731491176
9.271068709883375 1036.9961611438782 1.3503723895536701
9.276296264836791 1058.2112191224433 1.366085739528661
9.281523819790207 1074.2756726758712 1.376857105881667
9.286751374743623 1090.4724099283849 1.387213435936155
9.29197892969704 1112.3106437476492 1.402841551385869
9.297206484650456 1120.8676955582769 1.4096814574227965
9.302434039603872 1120.4895456919767 1.4105478993794167
9.307661594557288 1103.2837190093799 1.4016919961383096
9.312889149510704 1076.9330341122425 1.387547433017534
9.31811670446412 1037.6804124785249 1.363071699069718
9.323344259417537 991.7002454151616 1.3346073049488398
9.328571814370953 945.290972851873 1.3041798353866412
9.33379936932437 894.1543804856377 1.2691440170445187
9.339026924277785 846.6904570799585 1.235469128882871
9.344254479231202 805.2966579035375 1.2054059591239057
9.349482034184618 769.2280897971011 1.179282050095739
9.354709589138034 742.7078567410797 1.1608609519460906
9.35993714409145 721.7608620385871 1.1457439023346048
9.365164699044866 706.5864129708513 1.1344509424566631
9.370392253998283 690.4386588448551 1.1219731791963434
9.375619808951699 679.9935829298093 1.1134064497023066
9.380847363905115 673.2984236372677 1.108615533591587
9.386074918858531 670.6822495284341 1.1068217489541166
9.391302473811947 668.9439666191068 1.1057955668833428
9.396530028765364 665.5207337652722 1.104162973723651
9.40175758371878 664.257223824828 1.1058154973032077
9.406985138672196 661.3357500425484 1.1029021830124224
9.412212693625612 663.6974707369579 1.1037348802293538
9.417440248579029 659.6071883583884 1.0877585408281047
9.422667803532445 654.878304061735 1.0788336051103526
9.427895358485861 654.4481110679062 1.07510487536706
9.433122913439277 655.210909726885 1.0734526839756307
9.438350468392693 655.8798673951203 1.071065483743049
9.44357802334611 656.5183221502422 1.069749794354579
9.448805578299526 657.4446114170921 1.0689604953039251
9.454033133252942 657.0606457343209 1.0671919500332983
9.459260688206358 656.4651883396724 1.065391498029499
9.464488243159774 656.5778830727602 1.0638527719310007
9.46971579811319 654.7779247010106 1.0596904386633883
9.474943353066607 647.8578392166778 1.0523054459105474
9.480170908020023 645.4348052471286 1.0489143811854018
9.48539846297344 646.1875802153227 1.0483428022144723
9.490626017926855 644.5123431577166 1.0439225228555054
9.495853572880272 645.5355691302327 1.0435519850578063
9.501081127833688 643.7962217311498 1.0412381171936143
9.506308682787104 644.2921118003197 1.042510625674437
9.51153623774052 640.6752744917679 1.0381726962685414
9.516763792693936 641.0975747870167 1.0375078192327487
9.521991347647353 643.6714303271959 1.0375956048348722
9.527218902600769 650.1785848385315 1.0415170990550053
9.532446457554185 652.1462952730863 1.0426149661234638
9.537674012507601 651.1818539239608 1.0408443828675666
9.542901567461017 653.8494939766845 1.042288945403457
9.548129122414434 655.1674760020152 1.0428536690501766
9.55335667736785 654.9926086426451 1.0420979134515713
9.558584232321266 651.5440641121382 1.0386529997641016
9.563811787274682 651.169358559929 1.037887218329926
9.569039342228098 647.8590190867559 1.0345158250579258
9.574266897181515 643.5517922194438 1.0301744906062864
9.57949445213493 646.5378371198765 1.0315221008201978
9.584722007088347 646.615461946747 1.0309899081797158
9.589949562041763 650.0118438030862 1.0332073935139094
9.59517711699518 645.9739061493012 1.0282638632284393
9.600404671948596 646.4574212745371 1.0271508411342658
9.605632226902012 647.3282272242736 1.0267840416133176
9.610859781855428 650.3902171109804 1.0285438878396131
9.616087336808844 650.9248529239354 1.0288186495364255
9.62131489176226 652.6234864914335 1.0292261232364928
9.626542446715677 650.8559038023686 1.027875187975179
9.631770001669093 653.5534370898322 1.0306690091970772
9.636997556622509 653.3969673991172 1.0300718755522102
9.642225111575925 653.5653230570744 1.0289737813299173
9.647452666529341 654.0644487135693 1.028489182592278
9.652680221482758 656.6381100102172 1.0302145715360411
9.657907776436174 655.3512916884953 1.0291193163294707
9.66313533138959 652.9953192536035 1.0266428045730518
9.668362886343006 654.2518308714427 1.0273299031412377
9.673590441296422 651.8283953496552 1.0239924355842318
9.678817996249839 654.8815350435796 1.025334451398597
9.684045551203255 653.1701658011627 1.0229128017052784
9.689273106156671 653.9527486957217 1.0229040665902975
9.694500661110087 657.3852946739559 1.024522321004401
9.699728216063503 659.9015394740454 1.0263121181376735
9.70495577101692 663.8914896270059 1.0289952676496847
9.710183325970336 667.0231857207893 1.0314027819105536
9.715410880923752 669.1776574590823 1.0321283668075523
9.720638435877168 670.4888930538091 1.032428216482341
9.725865990830584 665.1164682838867 1.0279007483762062
9.731093545784 657.9370685684346 1.021847207574389
9.736321100737417 657.6172096390036 1.0212046027960981
9.741548655690833 662.5054308389367 1.0250999288175626
9.74677621064425 668.3049784710422 1.028441708836372
9.752003765597665 673.016731215271 1.0322962283463208
9.757231320551082 673.7285612064128 1.0323670769858793
9.762458875504498 669.8272561005297 1.028863502064987
9.767686430457914 671.6186168799453 1.0301499802964496
9.77291398541133 670.8434672588787 1.028895200978377
9.778141540364746 669.7834075826381 1.0263229926520736
9.783369095318163 671.8701036631809 1.0259788018628622
9.788596650271579 672.0730763555472 1.0257693171526476
9.793824205224995 673.3267124799928 1.0274239352336954
9.799051760178411 679.8242799196933 1.0317599068253653
9.804279315131827 680.4246503876105 1.0318493894804666
9.809506870085244 681.9437168622727 1.0320588476996695
9.81473442503866 684.7074738544906 1.033293851473607
9.819961979992076 683.7035102749968 1.0310504831192655
9.825189534945492 683.730863265872 1.0300518308689772
9.830417089898909 687.2634553307349 1.0323665343743154
9.835644644852325 690.2400324854707 1.033439036649119
9.840872199805741 694.441846114183 1.0364922152170524
9.846099754759157 698.315252200243 1.0394206233682677
9.851327309712573 704.7423365158329 1.0443489971946833
9.85655486466599 703.4466975063007 1.0420898599512336
9.861782419619406 701.7349330740741 1.040501148388218
9.867009974572822 703.7653743907322 1.0413359472999597
9.872237529526238 704.5792611631792 1.0418292139806773
9.877465084479654 707.0653201119628 1.0435532143385267
9.88269263943307 712.974773167451 1.047592845177411
9.887920194386487 720.9595531549178 1.0533463607133406
9.893147749339903 721.3944155044296 1.0537394742435162
9.89837530429332 721.0833827597785 1.0524410695763133
9.903602859246735 719.9138206816981 1.05085788988966
9.908830414200152 723.0291009008715 1.0526345777526862
9.914057969153568 733.288942140577 1.059707132974501
9.919285524106984 736.9595699422571 1.0621743026704764
9.9245130790604 739.9904557603888 1.0635748695432408
9.929740634013816 739.7508936759104 1.0626271672092933
9.934968188967233 745.1806502223131 1.0659094223733274
9.940195743920649 748.5343522519793 1.067916649903341
9.945423298874065 753.6358118749087 1.0713630313446871
9.950650853827481 755.9785660875527 1.0728005181471032
9.955878408780897 762.2589787941565 1.076927599280618
9.961105963734314 764.8591902531532 1.0780661418196762
9.96633351868773 761.0908295053575 1.0751414727274193
9.971561073641146 754.1579486889108 1.0684444136506475
9.976788628594562 749.6230929027794 1.0647637937835053
9.982016183547978 746.8148710687992 1.0624509519932848
9.987243738501395 748.553542587368 1.063509446340921
9.99247129345481 749.6142213847297 1.0634744625293004
9.997698848408227 747.5489247675865 1.0619258680241783
10.002926403361643 742.7132999967381 1.0573866249315158
10.00815395831506 737.5778368065987 1.0527941214300638
10.013381513268476 727.112799768281 1.044431626912639
10.018609068221892 722.0087695688692 1.0407781248066674
10.023836623175308 719.5994446346542 1.0390140508826875
10.029064178128724 719.2378903705879 1.0387423727452454
10.03429173308214 719.9678835099044 1.0391967576476027
10.039519288035557 721.9482325383785 1.0400050643401146
10.044746842988973 721.6055143873582 1.0389463603871527
10.049974397942389 720.6515405672778 1.0383976750799382
10.055201952895805 716.6647883417739 1.035205598251459
10.060429507849221 715.5145286471344 1.0345418336719387
10.065657062802638 709.4793619948722 1.0299677955094688
10.070884617756054 709.5117464126574 1.0299072613848144
10.07611217270947 707.6791981680221 1.0283032829276326
10.081339727662886 709.3068675429143 1.028907067781705
10.086567282616302 705.3032064727386 1.0259239760390697
10.091794837569719 699.5992047897357 1.0200696683055888
10.097022392523135 695.417950431854 1.0159833741077444
10.102249947476551 697.8368196092943 1.017991938459832
10.107477502429967 704.7861714729498 1.0238329762441452
10.112705057383383 706.3203629117128 1.0246019646795659
10.1179326123368 704.9227313613629 1.023654479394408
10.123160167290216 701.8355523697162 1.0214605143707458
10.128387722243632 694.4523840090146 1.0158231004161802
10.133615277197048 692.4795048683468 1.0132519561163629
10.138842832150464 693.6533026253843 1.013041561468865
10.14407038710388 698.2131446052757 1.0161608791016796
10.149297942057297 701.1953798011772 1.018128682328188
10.154525497010713 698.8363741244706 1.0160526646532724
10.15975305196413 700.6095554507384 1.0173490333869906
10.164980606917545 701.5970497236825 1.0178585653022734
10.170208161870962 698.1524815726727 1.0144636237829872
10.175435716824378 695.0933962766095 1.0121680713143697
10.180663271777794 693.9884842189979 1.0099766964654695
10.18589082673121 698.4033158244124 1.013483234391327
10.191118381684626 698.599209349397 1.0139445933484594
10.196345936638043 701.2339037689425 1.0150820985247708
10.201573491591459 698.6052785581045 1.0126850793946036
10.206801046544875 699.4015148732047 1.013126088869332
10.212028601498291 702.7858351797829 1.0154945544296319
10.217256156451707 702.8003688879613 1.0153354853869059
10.222483711405124 702.4054447008347 1.0150330683237851
10.22771126635854 706.5813574393512 1.018836028016481
10.232938821311956 708.5206338658004 1.0201157104698506
10.238166376265372 711.9155012742244 1.0220766121592222
10.243393931218788 714.9520834714502 1.0240387972795448
10.248621486172205 704.7497737734603 1.0164552182357234
10.253849041125621 704.2920877213015 1.0150306083062364
10.259076596079037 699.5155211696031 1.0113042313916747
10.264304151032453 696.8612260429883 1.009198213172268
10.26953170598587 700.57116229666 1.012254128076751
10.274759260939286 701.9493186112895 1.0127543672816846
10.279986815892702 701.3365449725725 1.0121223639998835
10.285214370846118 703.3961075988119 1.0141561850661207
10.290441925799534 702.0336502700501 1.01290618280046
10.29566948075295 697.7786953439253 1.0096928832588445
10.300897035706367 691.4580326788256 1.0025516600366853
10.306124590659783 690.1735881574466 1.000841962777851
10.3113521456132 686.3029636426916 0.9979286247191488
10.316579700566615 686.1211740898337 0.9980351468510374
10.321807255520032 678.3662140293279 0.9920138788055439
10.327034810473448 674.1067643100288 0.9891742692187638
10.332262365426864 673.0932205529033 0.9884218514301542
10.33748992038028 679.0689564521774 0.9924602696869491
10.342717475333696 675.8876628654332 0.9886478161981134
10.347945030287113 676.2205183643949 0.9868850061118113
10.353172585240529 678.8632476665451 0.9887875086957806
10.358400140193945 680.961642194646 0.9901997211367256
10.363627695147361 685.1741895880446 0.9937360533443237
10.368855250100777 687.9361162927191 0.9956712056398743
10.374082805054194 691.0600864759459 0.9981585827955749
10.37931036000761 689.3365614303386 0.9960932244192083
10.384537914961026 686.0135934626389 0.9933389218008353
10.389765469914442 683.5596937925203 0.9901399302720655
10.394993024867858 682.8794651000075 0.9896297359654412
10.400220579821275 680.7075114867962 0.9881601774622639
10.40544813477469 676.6828864054044 0.9856126831397455
10.410675689728107 672.0439231556679 0.9819931173479206
10.415903244681523 669.1622572739212 0.9797498292013123
10.42113079963494 667.7412065835204 0.9777887540441532
10.426358354588356 663.2185908857455 0.9745013880782667
10.431585909541772 656.5311864281222 0.969846560538289
10.436813464495188 651.3033153782565 0.9664034846968755
10.442041019448604 643.0497064556521 0.9601567057952993
10.44726857440202 637.3454315778627 0.9547426491362826
10.452496129355437 634.1519964001836 0.9516820898290379
10.457723684308853 628.4709269881137 0.9475853023116753
10.462951239262269 624.2081657638245 0.9433471866421043
10.468178794215685 617.5536620844288 0.9377752538454278
10.473406349169101 613.6625361710541 0.934547294027454
10.478633904122518 610.3991378723389 0.9318287202122786
10.483861459075934 610.6681581358469 0.9315811755894818
10.48908901402935 604.3350676948082 0.9263673091970276
10.494316568982766 600.4838845028436 0.9221768752622632
10.499544123936182 595.8911372880106 0.9189425104933354
10.504771678889599 589.4602395210857 0.9141676635268292
10.509999233843015 586.0276579899224 0.9133951639107722
10.515226788796431 584.5710232022484 0.9118015839280356
10.520454343749847 580.0894650252052 0.9080089317034569
10.525681898703263 580.4651247449838 0.9074715103010031
10.53090945365668 585.0404949642437 0.9102027595026017
10.536137008610096 586.5791318296334 0.9110363858462996
10.541364563563512 585.0409849051367 0.9092576796236963
10.546592118516928 582.6313704400332 0.9075721108856927
10.551819673470344 578.736534146752 0.9045611278247657
10.55704722842376 579.8443944082672 0.9054176605439916
10.562274783377177 578.5258767972492 0.9041439189949418
10.567502338330593 578.5236759041317 0.9036224958839068
10.57272989328401 576.5309312195445 0.9017914176847065
10.577957448237425 571.2401536606844 0.8971965297324755
10.583185003190842 571.2367231575475 0.8963090802728606
10.588412558144258 569.9288788233468 0.8942225042205695
10.593640113097674 568.2862079798311 0.892978843275053
10.59886766805109 565.670111883088 0.8913894063146072
10.604095223004506 560.2103076859323 0.8867014130419489
10.609322777957923 554.7267618181868 0.8829155936051507
10.614550332911339 552.4160351686727 0.8809001572836798
10.619777887864755 549.4780752595433 0.8780210418342353
10.625005442818171 548.1177595644243 0.877136717220539
10.630232997771587 547.8648723232493 0.8764060587289139
10.635460552725004 547.7930884912888 0.8765035684099874
10.64068810767842 547.5659550740108 0.8759488944264491
10.645915662631836 547.5367967478155 0.8750726441606798
10.651143217585252 545.3685465049838 0.872987133418606
10.656370772538668 541.6972839499468 0.8694677882159055
10.661598327492085 542.2830814752463 0.8698042373848811
10.666825882445501 546.4647366957454 0.8734958988855338
10.672053437398917 550.8769774337583 0.8756655950216278
10.677280992352333 558.6974439570944 0.8818381854252928
10.68250854730575 558.8710984171445 0.8818877239225585
10.687736102259166 561.5069205487042 0.8841747211994563
10.692963657212582 558.9878454307271 0.8816777442750814
10.698191212165998 559.7676605645412 0.8818415780568387
10.703418767119414 557.3836786304697 0.8780553572017691
10.70864632207283 560.2713526061369 0.8799900884205255
10.713873877026247 567.9297108521497 0.8854757396131407
10.719101431979663 574.2201414624332 0.8895055279060592
10.72432898693308 583.6558652874455 0.8967562746365623
10.729556541886495 592.4120531259556 0.9034525984042302
10.734784096839912 602.1253981036477 0.9113240645571294
10.740011651793328 606.4393175969471 0.9143665170981499
10.745239206746744 611.3116783203795 0.9178972471264782
10.75046676170016 619.8029591306273 0.9245152855900598
10.755694316653576 627.9460993561447 0.9300304666097827
10.760921871606993 633.2116749756806 0.9327616899030944
10.766149426560409 640.5799808369052 0.9368988130720955
10.771376981513825 639.4721712947313 0.9357276370787347
10.776604536467241 639.7608639271903 0.9365630816884429
10.781832091420657 643.985274541631 0.9397071687894133
10.787059646374074 640.6771417229187 0.93704450091802
10.79228720132749 637.9388779678125 0.9346884638601575
10.797514756280906 632.2506399067189 0.9301094967863099
10.802742311234322 628.2933067282922 0.9273519486208782
10.807969866187738 627.8152525746109 0.9260918771190828
10.813197421141155 628.138358077518 0.9254499942278842
10.81842497609457 629.8625183009262 0.9270390725250298
10.823652531047987 632.7326776028466 0.9291790586175286
10.828880086001403 640.0620723510161 0.9342343459283932
10.83410764095482 646.7134593583746 0.9384761016413082
10.839335195908236 661.467757120713 0.9481790889863568
10.844562750861652 676.2872677321559 0.9587119962453942
10.849790305815068 696.3387844129676 0.9723707672076216
10.855017860768484 719.6242969124075 0.9876507745126423
10.8602454157219 745.1198195884549 1.0048132937762748
10.865472970675317 774.877197837867 1.0246826529875468
10.870700525628733 791.9503778569086 1.0358741021696027
10.875928080582149 796.3027184121914 1.03881535021987
10.881155635535565 787.3040171697957 1.0320728236994583
10.886383190488981 770.3504296244208 1.0205077880426503
10.891610745442398 746.0947956495182 1.004374993707298
10.896838300395814 719.5980351777254 0.9854056844975326
10.90206585534923 696.1696131546445 0.969139569748879
10.907293410302646 681.6641268063416 0.9587758463777584
10.912520965256062 664.7636218399133 0.9464677045019613
10.917748520209479 652.5912167968874 0.9375895592831751
10.922976075162895 642.0499776288434 0.9296489924412201
10.928203630116311 632.3081298430404 0.9222424814956873
10.933431185069727 623.5789475437273 0.9160337655572479
10.938658740023143 613.0649738649638 0.907945340838687
10.94388629497656 605.1005173745136 0.9019734041825725
10.949113849929976 596.9126369558247 0.8955149345748068
10.954341404883392 590.8846586716072 0.890750901568989
10.959568959836808 587.2173017508039 0.8879362892155648
10.964796514790224 582.6786128407753 0.8844772108641688
10.97002406974364 581.5350069733616 0.8850543160306323
10.975251624697057 573.7638384689756 0.8816137706567011
10.980479179650473 566.9551202488419 0.8781966032728885
10.98570673460389 562.1753719882366 0.8756750722998972
10.990934289557305 562.6713861424375 0.8773837633116438
10.996161844510722 557.8816512586815 0.8748440417878899
11.001389399464138 551.7340813457521 0.8708905094166953
11.006616954417554 546.9435710912004 0.8678468204982951
11.01184450937097 543.8058993606988 0.8660126735555407
11.017072064324386 543.6346654790937 0.8663472219901659
11.022299619277803 542.5066105191565 0.865719256143091
11.027527174231219 537.4487754243327 0.8619429462769158
11.032754729184635 534.2272982837375 0.8598167886440394
11.037982284138051 528.1689844502838 0.8556338540105999
11.043209839091467 525.4642240032375 0.8534761392423588
11.048437394044884 524.164810404112 0.8525348322538229
11.0536649489983 525.7104868651556 0.8542663934447662
11.058892503951716 529.5037521588947 0.8573018987788501
11.064120058905132 529.6702003167316 0.8574313317895812
11.069347613858548 527.2176612796201 0.8557746362531556
11.074575168811965 522.6578360459935 0.852164875250272
11.079802723765381 521.2686771814967 0.8514261335145981
11.085030278718797 519.5416279971084 0.8505104202757119
11.090257833672213 517.6597049707847 0.8492480077437361
11.09548538862563 519.1190369654912 0.8501190590798438
11.100712943579046 516.7972343632364 0.8481678943705064
11.105940498532462 515.0451366795509 0.8469978588717739
11.111168053485878 514.0348584133935 0.8461735278200762
11.116395608439294 510.4923479087134 0.8440088868245192
11.12162316339271 506.7427084097357 0.841243532360869
11.126850718346127 506.08302535318245 0.8412088610932604
11.132078273299543 506.57097264765224 0.8419540265377177
11.13730582825296 503.10559341568415 0.8389400039336822
11.142533383206375 497.56233714973905 0.8346504674916723
11.147760938159792 496.65519925896933 0.833997034906623
11.152988493113208 498.9325629199576 0.8361669632892713
11.158216048066624 499.53299331311746 0.837331585570437
11.16344360302004 500.53662559388573 0.8381334281845836
11.168671157973456 498.38531741083716 0.8363656206529767
11.173898712926873 500.9884927013763 0.8392178380654671
11.179126267880289 498.335915830798 0.837121453033926
11.184353822833705 500.62603213153176 0.8392418842323319
11.189581377787121 498.48984756691596 0.8377459238418309
11.194808932740537 495.12606803706694 0.8339439005049173
11.200036487693954 497.1677902013455 0.8354325350930334
11.20526404264737 494.55561268759874 0.8332265428414193
11.210491597600786 493.639911194268 0.8328503574323296
11.215719152554202 491.799025026233 0.8318083959724033
11.220946707507618 494.30472132358915 0.8338427670112939
11.226174262461035 495.0144718751358 0.8347520780062075
11.23140181741445 493.437407238084 0.8340766604758566
11.236629372367867 491.0431983282092 0.8322691814716193
11.241856927321283 488.5921472492811 0.8304229832450771
11.2470844822747 487.8758978773698 0.8301206168599501
11.252312037228116 491.16239618965614 0.832448223055648
11.257539592181532 492.66232130912397 0.8336260484633035
11.262767147134948 494.3645954149021 0.8347965414052435
11.267994702088364 494.01625431766496 0.8338479015222354
11.27322225704178 496.06493877057216 0.835891381056974
11.278449811995197 495.55473986949596 0.8352605705260475
11.283677366948613 494.7132975313928 0.834410852734441
11.288904921902029 494.30731504020156 0.8340231602387389
11.294132476855445 492.51038866473823 0.8317926435022761
11.299360031808861 490.32408437411385 0.8303102485998805
11.304587586762278 489.6167272186852 0.8296820170043117
11.309815141715694 488.4580039326008 0.8281262140794133
11.31504269666911 489.54776134838875 0.8290581535429872
11.320270251622526 495.5746601128203 0.833283690253238
11.325497806575942 498.48712662765723 0.8350550765726983
11.330725361529359 498.28090184932626 0.8348717783929825
11.335952916482775 499.0619385388886 0.8354230166346011
11.341180471436191 494.7934071660979 0.8318334702317267
11.346408026389607 490.2830239163825 0.8281526301536266
11.351635581343023 488.2128806105836 0.8261379287581966
11.35686313629644 488.58655972544904 0.8269546560387735
11.362090691249856 487.81585045984895 0.8262300417932802
11.367318246203272 486.2236805161431 0.8256659589855085
11.372545801156688 486.43333905103503 0.8264321258912949
11.377773356110104 485.8185624044175 0.825364897730925
11.38300091106352 485.94994818512214 0.8254750898744941
11.388228466016937 483.74602569689966 0.8231326151655904
11.393456020970353 477.81914488727665 0.8176127262638089
11.39868357592377 474.01995665965956 0.8153461076677446
11.403911130877185 469.8006047948488 0.8121281259299511
11.409138685830602 468.7235861112556 0.8119681306240479
11.414366240784018 466.0036374569571 0.8096793865287981
11.419593795737434 461.71285422489444 0.8060427702707612
11.42482135069085 458.56090591196727 0.8038751641196339
11.430048905644266 456.99058266383724 0.8023960566532019
11.435276460597683 454.288344674955 0.8004493008734919
11.440504015551099 454.68108440562077 0.8008598402686167
11.445731570504515 452.92376452775954 0.7983730161592553
11.450959125457931 451.2808336447078 0.7957911712246087
11.456186680411347 447.6151045275206 0.7921072950596408
11.461414235364764 444.53714857542246 0.78982217569214
11.46664179031818 442.26517610414317 0.7889101466570559
11.471869345271596 442.41589199189497 0.7896851099146962
11.477096900225012 444.6369647789352 0.7926645763410608
11.482324455178428 444.481733574703 0.7990562270123073
11.487552010131845 445.3089519181352 0.8019312187346671
11.49277956508526 444.7607432073537 0.8024974852882556
11.498007120038677 443.5026557171331 0.8028047041015921
11.503234674992093 443.1676569926598 0.803139677105321
11.50846222994551 447.1497292329127 0.8080776676165161
11.513689784898926 452.7055885827073 0.8146803360347927
11.518917339852342 454.2369002028184 0.8158113760050497
11.524144894805758 452.89630295896063 0.8156053018162587
11.529372449759174 449.5977162707786 0.8135065715805755
11.53460000471259 452.36525330145224 0.8168929173391332
11.539827559666007 455.4671298316514 0.8214041913186105
11.545055114619423 455.757876603112 0.8219259338519961
11.550282669572839 452.99840045861697 0.8197183567397983
11.555510224526255 445.19259613401715 0.8130561027397933
11.560737779479672 440.07188116380325 0.8081435690812028
11.565965334433088 438.4923332767804 0.8082189686759984
11.571192889386504 436.20420967704484 0.8077291431749795
11.57642044433992 436.3738788590782 0.8083187309876355
11.581647999293336 433.0108776999097 0.8055935113349123
11.586875554246753 428.30433171146797 0.8005303478982114
11.592103109200169 424.70081056805776 0.7966527673149846
11.597330664153585 421.7615006620745 0.7951518156200631
11.602558219107001 424.2516383224582 0.7988451802721414
11.607785774060417 422.0558774280623 0.7972722647193459
11.613013329013834 422.457916392955 0.7979669028291527
11.61824088396725 416.76985993813116 0.7931301253369434
11.623468438920666 412.0716695533779 0.7896627398607986
11.628695993874082 410.00920322489407 0.7892000757065877
11.633923548827498 410.91667430759605 0.7912538213343699
11.639151103780915 412.7270444552527 0.7930637897744695
11.64437865873433 410.5666592856329 0.7912258773387686
11.649606213687747 406.41799123359357 0.7871694814957402
11.654833768641163 398.56341009466695 0.7800327413763284
11.66006132359458 393.66376471805916 0.7763268508572632
11.665288878547996 392.42433347634136 0.7749058170688384
11.670516433501412 392.21612768702505 0.7751175176693146
11.675743988454828 392.43133175574803 0.7769245601767363
11.680971543408244 393.2786164359301 0.7776140680145627
11.68619909836166 395.90390648726054 0.7806666966685503
11.691426653315077 396.0644565347633 0.7810497152298794
11.696654208268493 396.4288711648107 0.781551598047745
11.701881763221909 392.530159539526 0.7781786290725393
11.707109318175325 388.7038862335729 0.7748420796536676
11.712336873128741 388.1793396717366 0.7737180026921293
11.717564428082158 388.2603599129095 0.774440027080939
11.722791983035574 388.27673824748234 0.7754517540967699
11.72801953798899 386.80658071535356 0.7734199889428572
11.733247092942406 385.7494387011587 0.7731438745786542
11.738474647895822 384.5486619068023 0.7721736080864292
11.743702202849239 385.20719060376626 0.7742016184774588
11.748929757802655 384.87950441207425 0.7748580849599347
11.754157312756071 384.2736398311191 0.7742302431274566
11.759384867709487 384.74853969551845 0.7749882489243042
11.764612422662903 387.5977988580314 0.7775017830108254
11.76983997761632 391.3892524942822 0.7817742639447236
11.775067532569736 391.7224163495189 0.7819826905023727
11.780295087523152 396.0770136690463 0.7861952784843433
11.785522642476568 396.1573033946709 0.7861547293007953
11.790750197429984 393.95966648312367 0.7837217023841531
11.7959777523834 391.7559837717342 0.7815381482479722
11.801205307336817 390.2870974496414 0.7800864725810903
11.806432862290233 392.65444992911705 0.7823235491040711
11.81166041724365 397.43359492899646 0.7862180848509785
11.816887972197065 404.0503084679715 0.7921847647212403
11.822115527150482 405.21674874489054 0.7926217505058685
11.827343082103898 406.087505096474 0.7938789500372311
11.832570637057314 405.3496687995255 0.7936070136813513
11.83779819201073 404.16577465481686 0.792167867900801
11.843025746964146 402.0684662464858 0.7903200331784016
11.848253301917563 403.363792508282 0.7914848708725523
11.853480856870979 404.3832963564477 0.7931449312091373
11.858708411824395 405.3306062031274 0.7940552417646299
11.863935966777811 404.76716871170294 0.7945666969564384
11.869163521731227 403.81060707042866 0.7950651271734722
11.874391076684644 403.90414416895214 0.7955603782074095
11.87961863163806 402.44352684371086 0.79479201277176
11.884846186591476 399.5370983125357 0.7918241659025461
11.890073741544892 394.646416166664 0.7863803829379145
11.895301296498308 391.54859798515815 0.7841619381218142
11.900528851451725 388.675333502353 0.7811913949900325
11.90575640640514 388.9286550733218 0.7810914582030412
11.910983961358557 390.1322352244982 0.7823981404011228
11.916211516311973 388.96986647830414 0.7816527597666242
11.92143907126539 386.5231182199508 0.780365097315498
11.926666626218806 382.8869876219569 0.7772039118114483
11.931894181172222 382.3263953668374 0.7767528500053523
11.937121736125638 382.62087915231217 0.7765772767157083
11.942349291079054 382.99516636788064 0.7767780995541621
11.94757684603247 379.93594129482267 0.7740135915551548
11.952804400985887 378.78982557936126 0.7737198618067067
11.958031955939303 379.76337569754867 0.7755879878168884
11.963259510892719 383.4080060235629 0.7794218612188005
11.968487065846135 384.7244874931429 0.7825077350238693
11.973714620799552 381.14548219789884 0.7784948558251542
11.978942175752968 377.5653704457317 0.7738372522815752
11.984169730706384 377.31075137408203 0.7733385170493398
11.9893972856598 378.04892504584103 0.7738205301737796
11.994624840613216 379.75537277121197 0.7760921070163337
11.999852395566633 378.438870030167 0.7750367227552883
12.005079950520049 380.02210157096704 0.776804899973849
12.010307505473465 380.1656426898398 0.7769561261675353
12.015535060426881 380.5957116121446 0.7781358248750176
12.020762615380297 378.01442578080736 0.7753016767360623
12.025990170333714 376.0870001968204 0.7741917707778136
12.03121772528713 375.696958280175 0.7736957166810444
12.036445280240546 377.09332916160395 0.775148222131058
12.041672835193962 380.80829930294647 0.7797322374365036
12.046900390147378 380.92093563009877 0.7803182606904379
12.052127945100795 380.57563549540424 0.7804887326137964
12.05735550005421 382.8155710296755 0.7824134468426234
12.062583055007627 382.9768665444261 0.7824822906550027
12.067810609961043 386.4293080167437 0.7862110747969268
12.07303816491446 390.0888883192351 0.7900879368341466
12.078265719867876 395.2372828482447 0.7948706021500356
12.083493274821292 402.0805726169092 0.8009734902089646
12.088720829774708 411.3948738054085 0.8094674653539187
12.093948384728124 419.21581528374446 0.8164739002738886
12.09917593968154 428.92945336179633 0.8252550818022223
12.104403494634957 440.4836411177557 0.8367525049401096
12.109631049588373 455.0246026081653 0.8498704745180221
12.114858604541789 473.37249846926704 0.8669793729228632
12.120086159495205 496.55590445746304 0.8879494143954632
12.125313714448621 516.2338965707016 0.9049738772258217
12.130541269402038 538.189497221165 0.9242957521722318
12.135768824355454 559.0085949679931 0.9422935696553317
12.14099637930887 573.6499918588005 0.9543440049102264
12.146223934262286 590.7056995974567 0.9689387864648937
12.151451489215702 594.4155182664327 0.971855477261197
12.156679044169119 591.3804177128488 0.9690564579996219
12.161906599122535 583.2405463048902 0.9630010785346703
12.167134154075951 565.9868819573417 0.9484817576055679
12.172361709029367 549.4920907419893 0.9347940144444478
12.177589263982783 535.6073308316453 0.9236158025590875
12.1828168189362 519.6884894263491 0.9098214290515143
12.188044373889616 506.8722256394336 0.8994299254081515
12.193271928843032 492.87654030023214 0.8873561376857653
12.198499483796448 478.3394618703173 0.8740456630075892
12.203727038749864 467.1685448166848 0.8646587460007594
12.20895459370328 454.39703659134744 0.8531700600302156
12.214182148656697 442.6120721703655 0.843058138490441
12.219409703610113 431.7112770271381 0.8334406864970101
12.22463725856353 425.14543047393977 0.8281768286560449
12.229864813516945 413.9889790070631 0.8174015057462329
12.235092368470362 407.40852869020273 0.8111863638649189
12.240319923423778 402.29184157757464 0.8062500016747517
12.245547478377194 396.12456454998534 0.8000535498211172
12.25077503333061 391.3189389976917 0.7957074978114673
12.256002588284026 383.13473846964655 0.7876886953886777
12.261230143237443 377.49884009298097 0.782215625219313
12.266457698190859 374.38073634685287 0.7794517698872974
12.271685253144275 373.51441198887443 0.777764737991727
12.276912808097691 370.0796804742136 0.775197314966855
12.282140363051107 367.4744771675279 0.7729120942403832
12.287367918004524 361.3615359507943 0.7672061114343672
12.29259547295794 357.29408238392443 0.7646009255120534
12.297823027911356 354.99442548619305 0.76183059642857
12.303050582864772 352.410017203795 0.7595715807694737
12.308278137818188 354.06686289614197 0.7607294772794269
12.313505692771605 350.917545949661 0.760046636942539
12.31873324772502 350.250919485032 0.76789410208965
12.323960802678437 350.23277276904565 0.7730787199570295
12.329188357631853 351.5068062896057 0.778522857333269
12.33441591258527 350.40394286523644 0.7809817013368624
12.339643467538686 350.5746731824352 0.7837188187231005
12.344871022492102 348.68962156844725 0.7855588660291022
12.350098577445518 349.80175558662546 0.7897973841563065
12.355326132398934 350.3956001342487 0.7932104792258463
12.36055368735235 347.33371738522555 0.7918024218969996
12.365781242305767 344.46341661037667 0.7892689638927182
12.371008797259183 343.02417230918553 0.7903972378882577
12.376236352212599 342.04345894207125 0.7908914564352915
12.381463907166015 341.69478252259114 0.7925965080610549
12.386691462119432 344.0418341535101 0.7959828840049327
12.391919017072848 342.6860302558132 0.7949857103154075
12.397146572026264 344.20776438526457 0.7997644995081334
12.40237412697968 343.21806800146464 0.801026701263151
12.407601681933096 339.2040920802957 0.7996360187168734
12.412829236886513 338.4544722285144 0.8002214492420379
12.418056791839929 337.456185513631 0.8007170744236048
12.423284346793345 334.6997765223317 0.7975442226077554
12.428511901746761 333.9425929317165 0.797801169991875
12.433739456700177 332.47531539540336 0.7959546723630121
12.438967011653594 335.0145984154797 0.7996689933362073
12.44419456660701 333.8480401014573 0.7994126330689093
12.449422121560426 333.4050006237023 0.7986704479459812
12.454649676513842 333.37505551641533 0.800099138211338
12.459877231467258 330.7982479588429 0.7988547712129845
12.465104786420675 328.91373681933845 0.7996386272284919
12.47033234137409 325.029981444618 0.7977266305425745
12.475559896327507 322.76394006300245 0.796350408146156
12.480787451280923 322.6273721121968 0.7971388232627244
12.48601500623434 323.18163868949136 0.7985062736939595
12.491242561187756 325.4326717035143 0.8013316705044673
12.496470116141172 326.6411979369458 0.8041910486299506
12.501697671094588 327.1774859618115 0.8054449158318382
12.506925226048004 329.19245348191805 0.8092517755170068
12.51215278100142 325.59457345286495 0.8072046511672352
12.517380335954837 321.6491326980042 0.8043810436897898
12.522607890908253 318.9182871334231 0.8015020486939693
12.527835445861669 319.87622434089604 0.8036717622882698
12.533063000815085 323.7578991259323 0.8075763843800338
12.538290555768501 325.94424301075975 0.8105614715215609
12.543518110721918 325.7027180877365 0.8112199684890818
12.548745665675334 320.89580419964307 0.8068499334239464
12.55397322062875 316.2663959041579 0.8032563351794232
12.559200775582166 314.3119581815419 0.8024612568404578
12.564428330535582 312.412946253911 0.796110989196452
12.569655885488999 313.26715387869723 0.7894567212426713
12.574883440442415 315.5814731200167 0.7888897244378893
12.580110995395831 316.8019915244219 0.7872808256732824
12.585338550349247 315.5375897120135 0.7845323740691293
12.590566105302663 312.5320078524064 0.7789462288192472
12.59579366025608 310.0316395294175 0.7748455250244862
12.601021215209496 312.1680510965968 0.775450265561408
12.606248770162912 312.8266658662618 0.7739328892045679
12.611476325116328 316.1270812429417 0.7765510408885408
12.616703880069744 317.344757771927 0.7756495382933123
12.62193143502316 319.06256803296606 0.7768297201325086
12.627158989976577 323.0912885989273 0.7810277301400261
12.632386544929993 321.810080100323 0.7794960592766912
12.63761409988341 323.24328150712773 0.7811411153440161
12.642841654836825 321.56497343397854 0.7787708038544163
12.648069209790242 321.5571140187627 0.77805314078104
12.653296764743658 321.8108722895871 0.7778454687489281
12.658524319697074 324.03306816585666 0.7805239370106245
12.66375187465049 327.27517431188494 0.7830578931026855
12.668979429603906 332.6154474106849 0.787911286587583
12.674206984557323 340.91330337141403 0.7965717732915895
12.679434539510739 345.23919862900476 0.7993021045931484
12.684662094464155 348.0303725103515 0.8014471298227013
12.689889649417571 348.3847950392106 0.8016409576977371
12.695117204370987 351.0417803401715 0.8038416357035552
12.700344759324404 359.8787007121004 0.8131215913786395
12.70557231427782 368.7816338881533 0.8219960602396214
12.710799869231236 375.8309595662929 0.8276807020537011
12.716027424184652 383.57040389341756 0.8349859900893801
12.721254979138068 390.53240960193574 0.8422648569036886
12.726482534091485 396.4356736486988 0.8483718580161452
12.7317100890449 410.3764420137539 0.8627390061237432
12.736937643998317 421.80852722366916 0.8737096385164672
12.742165198951733 434.83133333181206 0.8855644324482288
12.74739275390515 448.92755965167476 0.8987784538985689
12.752620308858566 457.4560971499738 0.9070026920576869
12.757847863811982 463.8575690237378 0.9127152506071707
12.763075418765398 465.3597356030069 0.9145361576765813
12.768302973718814 460.5721844727912 0.9097920884081788
12.77353052867223 453.14231463329355 0.9021233436476164
12.778758083625647 440.3021005641795 0.8889172524868222
12.783985638579063 429.00838252978656 0.8764168671385136
12.789213193532479 420.62862758475654 0.8671326963436671
12.794440748485895 414.55091215312706 0.8612135957703663
12.799668303439312 410.1562822348128 0.8563538469627517
12.804895858392728 404.3566554177429 0.8507530409490294
12.810123413346144 400.22477457260436 0.8460958107745193
12.81535096829956 395.2386039286164 0.8407273775418508
12.820578523252976 393.2942893956828 0.8389289697813404
12.825806078206393 392.88823903323794 0.8386127811787648
12.831033633159809 390.00022344384917 0.8352863724652346
12.836261188113225 391.4351177276484 0.8362452763694861
12.841488743066641 394.60580364985765 0.8387407589512822
12.846716298020057 398.8228372689226 0.8429082495185939
12.851943852973474 405.3073635769521 0.8493861060301282
12.85717140792689 407.7376886456488 0.8513234998199977
12.862398962880306 413.83485738553685 0.8571868840011758
12.867626517833722 416.3170271568896 0.8598139657431382
12.872854072787138 420.1957140425748 0.8634341367687994
12.878081627740555 426.67006785583743 0.8697353725509099
12.88330918269397 431.5182898984484 0.8744577661619132
12.888536737647387 434.9180543463491 0.8775264383183417
12.893764292600803 429.6468022041801 0.8718780847525751
12.89899184755422 421.90865080002544 0.8641002219141327
12.904219402507636 414.8864970636327 0.8567122938063948
12.909446957461052 404.1483597686877 0.845729412231532
12.914674512414468 393.8030829886459 0.8350279466416936
12.919902067367884 381.2236424614716 0.8213853992894219
12.9251296223213 369.3101731543075 0.8092555629501835
12.930357177274717 363.7788467688941 0.8037183334732857
12.935584732228133 357.0807763780771 0.7965261856194837
12.940812287181549 350.5548461732631 0.7890609772946832
12.946039842134965 345.04647415780875 0.7816238093148886
12.951267397088381 337.86606164984556 0.7737198455836638
12.956494952041798 331.9527950529394 0.7671880202388607
12.961722506995214 331.31206289967787 0.7665923854909982
12.96695006194863 328.4411866666485 0.7641922575792823
12.972177616902046 326.98483502057127 0.7620570755161803
12.977405171855462 326.75588322863314 0.7616173034104129
12.982632726808879 327.7754297891594 0.7632982749661203
12.987860281762295 329.3513874366588 0.7643643933767611
12.993087836715711 329.527291889668 0.7636149443951818
12.998315391669127 327.836208115412 0.7610574027896495
13.003542946622543 327.28491430795066 0.7598103424597067
13.00877050157596 328.501360017289 0.7622789399757691
13.013998056529376 330.386820691137 0.7656914920325523
13.019225611482792 333.0041082899027 0.7684436477440235
13.024453166436208 332.5049856221317 0.767763634984101
13.029680721389624 330.93335673836236 0.7657632707004249
13.03490827634304 330.5707089930724 0.765005253774297
13.040135831296457 330.27096743844805 0.7666382089556443
13.045363386249873 334.12302306634217 0.7711029591829897
13.05059094120329 334.5549616821082 0.7716602279958983
13.055818496156705 335.94844814355815 0.7733035703332716
13.061046051110122 336.5704962075839 0.7735571306636069
13.066273606063538 342.5919644904776 0.7794146814081886
13.071501161016954 348.50896614479694 0.7852434538451833
13.07672871597037 354.54264816415065 0.7910476909544927
13.081956270923786 360.71718326443647 0.7972059112130617
13.087183825877203 365.5379821033475 0.8015461293387017
13.092411380830619 369.5781244624046 0.8058364098268862
13.097638935784035 371.46967877110563 0.8076314249651608
13.102866490737451 370.50399820507454 0.8078782760173036
13.108094045690867 363.1245127326261 0.8007029770891154
13.113321600644284 356.674300396991 0.7939936544353026
13.1185491555977 351.5193559491737 0.7887428259715786
13.123776710551116 352.3976515186044 0.789235026699489
13.129004265504532 353.28156458478117 0.7899614540453996
13.134231820457948 355.9406009163654 0.7932839364816213
13.139459375411365 360.8298812312884 0.7985974376876527
13.14468693036478 362.69103102951647 0.800428874288202
13.149914485318197 362.17162963971515 0.7995536509831117
13.155142040271613 362.0550986342495 0.7987889384054624
13.16036959522503 363.2994469751175 0.7997554019362105
13.165597150178446 366.65514601023204 0.8035858764198929
13.170824705131862 369.16316703317887 0.806448714363799
13.176052260085278 369.0851117653706 0.8073175135009203
13.181279815038694 369.2257497520467 0.8080078491529425
13.18650736999211 371.2364739311124 0.8113017521312066
13.191734924945527 369.9519981085505 0.8103213309319615
13.196962479898943 372.5160469547454 0.8124302900058412
13.202190034852359 370.8835420973182 0.8098691541647893
13.207417589805775 372.49900038803304 0.8118420126878096
13.212645144759191 370.31683529818446 0.8096422059772419
13.217872699712608 365.3522820396972 0.8046194550770466
13.223100254666024 362.27850975136016 0.8008914934259005
13.22832780961944 357.3456913214503 0.7949662914160869
13.233555364572856 354.28168492720596 0.7917990462561854
13.238782919526273 351.6191619604387 0.7892005525468093
13.244010474479689 347.8398413389461 0.7850203047749245
13.249238029433105 347.90770244902967 0.7858586117205452
13.254465584386521 350.299023235596 0.7892407881340598
13.259693139339937 348.97397357663357 0.7884559112126738
13.264920694293354 346.60210890187386 0.787271721067088
13.27014824924677 339.240626443355 0.7779755272431275
13.275375804200186 335.1160855878195 0.7742074364013125
13.280603359153602 329.28800938273247 0.7666555461117509
13.285830914107018 327.08097971127444 0.7632992369308863
13.291058469060435 323.21563991088414 0.7592675489388343
13.29628602401385 322.6791522187228 0.758240880945787
13.301513578967267 323.34397449411165 0.759254799765624
13.306741133920683 321.19855797855007 0.7574455411548423
13.3119686888741 320.41320592236747 0.7576530981284858
13.317196243827516 318.01071696433615 0.7558510956886663
13.322423798780932 315.4459820511379 0.7530855480921786
13.327651353734348 314.13967197041416 0.7518804315154306
13.332878908687764 314.5222390888506 0.7518403784274579
13.33810646364118 313.95941809260955 0.7508424783156116
13.343334018594597 313.3151912477861 0.7489034706755128
13.348561573548013 311.75141398440684 0.7471404296623969
13.353789128501429 311.5103139967892 0.748900888251119
13.359016683454845 311.6703687342767 0.7501502803638214
13.364244238408261 310.45696512577746 0.7492577196731101
13.369471793361678 313.361754102027 0.7517034956621903
13.374699348315094 314.26464217710793 0.7513322396792175
13.37992690326851 318.02874085718275 0.7566735256089258
13.385154458221926 319.29029401539015 0.7568879155852093
13.390382013175342 315.87248832529866 0.7523890761488051
13.395609568128759 314.8653658713876 0.7504720239435936
13.400837123082175 316.9478742033845 0.7519996638198947
13.406064678035591 318.3207381436228 0.7535418142637191
13.411292232989007 320.2596839666356 0.7551731736737767
13.416519787942423 321.64721176358034 0.7576396073323713
13.42174734289584 317.9457838583425 0.7537752412297974
13.426974897849256 320.2573216634628 0.7564514509931992
13.432202452802672 323.8357760903009 0.7612359841575886
13.437430007756088 326.7780881929233 0.7648468963191547
13.442657562709504 327.67088830218535 0.7662338458341924
13.44788511766292 326.69490844550876 0.7639402823905862
13.453112672616337 329.5697290963127 0.7656995609071966
13.458340227569753 332.79914155537256 0.7674935303515331
13.46356778252317 330.34202049860124 0.764354757273104
13.468795337476585 329.2959053605922 0.7643314514506905
13.474022892430002 330.35926797623705 0.7669854778335056
13.479250447383418 331.1115010157583 0.7683482449682503
13.484478002336834 335.98496595368016 0.7746735322845155
13.48970555729025 334.8394508703909 0.772618260793008
13.494933112243666 330.8457733963223 0.7684319186583002
13.500160667197083 328.9843945579497 0.7653828633517225
13.505388222150499 327.2215680161362 0.7629701047089795
13.510615777103915 326.09365050110586 0.7620423762396156
13.515843332057331 327.3106383765368 0.763045075501002
13.521070887010747 326.72653469340327 0.7629785701916577
13.526298441964164 326.56819277574175 0.763568579564059
13.53152599691758 325.0982480997084 0.7624219345214707
13.536753551870996 322.40580993565055 0.7588937740010689
13.541981106824412 318.7734693358856 0.7562759432804499
13.547208661777828 316.23413398260385 0.753222699302764
13.552436216731245 312.7877619420262 0.7492909787714239
13.55766377168466 310.85848838027715 0.7484653339387991
13.562891326638077 307.6564216465084 0.7432123275426469
13.568118881591493 306.22362081788367 0.7411894850701065
13.57334643654491 301.8149398580502 0.7351009592529305
13.578573991498326 298.10029967801887 0.7309493163307628
13.583801546451742 295.5936749456521 0.729620756086086
13.589029101405158 294.6591161085878 0.7293566127134751
13.594256656358574 292.97782930375246 0.7282956316788771
13.59948421131199 292.57467459800125 0.7284877719273626
13.604711766265407 290.1768525616809 0.7241776009701384
13.609939321218823 287.82217467579693 0.7218248405644133
13.615166876172239 284.7838326302549 0.7181194337901391
13.620394431125655 284.43425403000225 0.7175365140693621
13.625621986079071 283.78110359232875 0.7182189803586024
13.630849541032488 285.27845402877796 0.7214552051685618
13.636077095985904 284.61130805105137 0.7204824561978835
13.64130465093932 282.9282128533474 0.718880302864105
13.646532205892736 282.4865900765562 0.7180158278522207
13.651759760846153 281.34732195157255 0.7149416598016682
13.656987315799569 282.77753879683735 0.7172273152883103
13.662214870752985 284.0105115208421 0.7195400338121399
13.667442425706401 280.81470577112617 0.7166079657516697
13.672669980659817 277.45861571443794 0.7123842205268665
13.677897535613234 276.6921066591784 0.7100097898601306
13.68312509056665 277.0802716578441 0.7095891086957153
13.688352645520066 280.4197892427499 0.7146822847669285
13.693580200473482 283.92058860210585 0.7195795908516435
13.698807755426898 286.102310609617 0.7225420578838595
13.704035310380315 288.9918696146642 0.7257251102006229
13.70926286533373 287.1398244956307 0.723012038521851
13.714490420287147 287.24621021495074 0.7234678386640614
13.719717975240563 285.97241202077095 0.7212781918078076
13.72494553019398 285.578777844027 0.7212831084160937
13.730173085147396 282.6415895334749 0.7165390958043741
13.735400640100812 282.8187296259726 0.7155626570206854
13.740628195054228 283.9292426069133 0.7171741026813057
13.745855750007644 287.1149435534012 0.7199089356186397
13.75108330496106 289.6000987284818 0.7223697776328065
13.756310859914477 285.65844489202124 0.7174431319721729
13.761538414867893 281.30494853894595 0.7126677682367049
13.766765969821309 278.22195834749874 0.7098979098753113
13.771993524774725 275.39246516372316 0.7081503015802126
13.777221079728141 275.0803757743773 0.7087338432378827
13.782448634681558 271.04920694183676 0.7029918367821032
13.787676189634974 268.3066099626701 0.6997618891042096
13.79290374458839 268.28543498172525 0.6985595100949076
13.798131299541806 268.8410147721373 0.7004176408481214
13.803358854495222 270.82347676305096 0.7051063042682779
13.808586409448639 273.23528202429026 0.7083950352228449
13.813813964402055 274.87462734558335 0.7115794166561406
13.819041519355471 275.77398880763036 0.7124532538327794
13.824269074308887 274.3226230691539 0.710299159538599
13.829496629262303 273.30661437418223 0.7090081356421201
13.83472418421572 270.3584831321542 0.704341465418092
13.839951739169136 273.72866340459865 0.7062604920470962
13.845179294122552 276.0322917677672 0.7095609691129411
13.850406849075968 279.47488306373924 0.7139521903912106
13.855634404029384 281.92779682809964 0.7163694168448672
13.8608619589828 281.5368533221106 0.7167722327524886
13.866089513936217 282.29439078585125 0.7152933070956011
13.871317068889633 282.18611047177643 0.7156024384507687
13.87654462384305 283.21689795830673 0.717445359814176
13.881772178796465 283.6100394437906 0.7189120240456329
13.886999733749882 287.2482623851707 0.7239305751719722
13.892227288703298 291.803767560124 0.7275967396434176
13.897454843656714 294.07463892732227 0.729322412106444
13.90268239861013 298.68543734715894 0.7337870973695518
13.907909953563546 301.26091822614075 0.7373431741608444
13.913137508516963 300.8652310158209 0.7363511831183525
13.918365063470379 300.8406470467774 0.7373327238438476
13.923592618423795 300.7967967192902 0.7371139944219748
13.928820173377211 300.08982915742666 0.73642313583624
13.934047728330627 299.0662808206977 0.73497043692623
13.939275283284044 298.18718024247664 0.7334987898764811
13.94450283823746 296.6153304012744 0.7323960150145872
13.949730393190876 294.7835168230542 0.7312312373744283
13.954957948144292 292.861469101988 0.7287462161403694
13.960185503097708 289.8476331416355 0.7254063833736567
13.965413058051125 291.0434560830505 0.7266107578103098
13.97064061300454 288.80755370846407 0.7233105321316002
13.975868167957957 285.2981676099051 0.7206315871314584
13.981095722911373 281.23780608806516 0.7146489569959692
13.98632327786479 277.59242085893266 0.7100069023219348
13.991550832818206 278.8293754780105 0.7116844043379995
13.996778387771622 279.6662827946151 0.714033154971955
14.002005942725038 278.1405972442497 0.713494840976798
14.007233497678454 279.0304859824702 0.7158567907482583
14.01246105263187 280.2022236032645 0.7160776836227867
14.017688607585287 280.0339962301353 0.7155652834069959
14.022916162538703 278.24796652308396 0.7123021952116297
14.028143717492119 277.34899025932407 0.7101056332589942
14.033371272445535 278.0832418883991 0.7105932166152097
14.038598827398951 278.11981864511984 0.7103482085638855
14.043826382352368 281.1156209427313 0.7140735275367838
14.049053937305784 282.30221284349176 0.715917801818318
14.0542814922592 282.2302261366755 0.7156455412902052
14.059509047212616 283.9506273910413 0.7191814583606688
14.064736602166032 283.719108394047 0.7186144864623726
14.069964157119449 286.5188314147697 0.721875722329845
14.075191712072865 289.88880049202993 0.7252028123346891
14.080419267026281 294.51922258067384 0.7313698951063033
14.085646821979697 299.12325136147 0.7359788748209736
14.090874376933114 301.18768545095384 0.7378090780105497
14.09610193188653 302.6224029966095 0.7391527604388837
14.101329486839946 301.9693922519634 0.737773779341636
14.106557041793362 303.17822715147 0.7398149317318862
14.111784596746778 306.4841116322666 0.7435397743233321
14.117012151700195 308.4630408262796 0.7462049987817901
14.12223970665361 307.06747321239044 0.7452691198263705
14.127467261607027 298.6576707830429 0.7346567341378684
14.132694816560443 295.979165665495 0.7320337828153758
14.13792237151386 289.5380567732053 0.7248677453557173
14.143149926467276 290.3409746326227 0.7264146388973469
14.148377481420692 292.63286620598143 0.7285239222214774
14.153605036374108 294.01257567501165 0.7302269250069553
14.158832591327524 293.89265151388264 0.7289365519350871
14.16406014628094 293.98122582680304 0.7287964671563009
14.169287701234357 291.2843765330971 0.7250641029289975
14.174515256187773 292.0319818534803 0.7251134692520553
14.179742811141189 291.1896113043428 0.7239981625050075
14.184970366094605 291.4400318172648 0.7243821123733584
14.190197921048021 291.90454794852843 0.7248611805095302
14.195425476001438 292.57514573815826 0.728126269534234
14.200653030954854 293.9260415347027 0.7296252407408683
14.20588058590827 296.5331834604076 0.7333132351853399
14.211108140861686 299.27876955734786 0.7350554735625098
14.216335695815102 297.8970865087578 0.7313360390426781
14.221563250768519 297.38082990975727 0.7310835253058491
14.226790805721935 296.32693544805306 0.7300087424644404
14.232018360675351 294.0984911782566 0.7288038480789657
14.237245915628767 295.74864682238285 0.7316369302735063
14.242473470582183 293.3145580408468 0.727170956872749
14.2477010255356 295.77068337882713 0.7297286272672328
14.252928580489016 295.02335260907864 0.7278349023109391
14.258156135442432 298.75991234441204 0.7320196387475953
14.263383690395848 300.53640027075187 0.7345496118675223
14.268611245349264 305.0305876361473 0.7402398930844385
14.27383880030268 305.29993794152716 0.7402407164385214
14.279066355256097 305.20519812132454 0.740311136982632
14.284293910209513 305.83544163048697 0.7405848403165144
14.28952146516293 309.682855302033 0.7429434330873397
14.294749020116345 312.88331409857636 0.7464338798020053
14.299976575069762 313.4194576562244 0.7471001335784252
14.305204130023178 315.52920691356786 0.7495972943361277
14.310431684976594 316.63107775096637 0.7515310971361111
14.31565923993001 318.63246831709677 0.7521394625946254
14.320886794883426 320.3202043438792 0.7534760172528556
14.326114349836843 324.68971498401413 0.7586155652409561
14.331341904790259 326.7798291216801 0.760152058701163
14.336569459743675 325.34848456624405 0.7595688645768338
14.341797014697091 323.3161925604487 0.7565069968448712
14.347024569650507 322.94960621803483 0.7552747399682622
14.352252124603924 325.78809352786215 0.7587251785155295
14.35747967955734 330.190109508499 0.7637296761916118
14.362707234510756 333.54481485236477 0.7684079839609748
14.367934789464172 334.55403985818583 0.7694760654669879
14.373162344417588 335.4249650839306 0.7706679981376875
14.378389899371005 333.3740954731105 0.768615889228317
14.38361745432442 333.85362688895157 0.7687843784705419
14.388845009277837 332.5431782961448 0.7678902116954786
14.394072564231253 330.6231895360411 0.7656348893246668
14.39930011918467 334.31510124713407 0.7700539011472124
14.404527674138086 335.8949000609225 0.7714600648183804
14.409755229091502 339.2733584647085 0.7743938519790097
14.414982784044918 340.7757000847752 0.7755060708268736
14.420210338998334 341.9886947259582 0.777169974321289
14.42543789395175 344.7474421944736 0.780514161326169
14.430665448905167 345.5301320561714 0.7812279122744565
14.435893003858583 348.2410498398856 0.7838434773257407
14.441120558811999 351.46900012877643 0.7874706301902632
14.446348113765415 353.5474090654893 0.7896552680424747
14.451575668718831 354.62251745421986 0.7915146436742038
14.456803223672248 354.3097096950505 0.7912695871957109
14.462030778625664 356.5024777286312 0.7931704241470223
14.46725833357908 357.89637085111394 0.7948968085735473
14.472485888532496 363.1957137480505 0.8003284142490051
14.477713443485912 363.92615089498423 0.8007992732981745
14.482940998439329 368.73668891686117 0.8062190236945835
14.488168553392745 373.9707765836926 0.8118370329879229
14.493396108346161 382.218199445553 0.8207090226213044
14.498623663299577 390.61988529956756 0.8298305246746535
14.503851218252994 398.31951352044587 0.8369644925139339
14.50907877320641 406.3060555602167 0.8449508451360863
14.514306328159826 407.52282592057566 0.8458939498161967
14.519533883113242 403.0985451341789 0.8409714830354995
14.524761438066658 394.2665490940106 0.8318795742354206
14.529988993020075 383.44520295005077 0.820673496173687
14.53521654797349 372.17473951422477 0.8086778043793218
14.540444102926907 360.2300760263318 0.7964350296755046
14.545671657880323 351.2682162794378 0.7869270164204623
14.55089921283374 339.53128524127203 0.7740006815936552
14.556126767787156 329.9484055157178 0.7629644275362091
14.561354322740572 323.5560589448106 0.7567560084573226
14.566581877693988 317.45726449080416 0.7510790130968267
14.571809432647404 311.93653552006947 0.7449160819020151
14.57703698760082 308.1481675532831 0.7403831379731182
14.582264542554237 309.1328192565102 0.7404201327348165
14.587492097507653 310.20772171756175 0.7415484070177133
14.592719652461069 313.7748154885644 0.7451761570676284
14.597947207414485 315.3499205124785 0.7468156375232609
14.603174762367901 319.1093394126317 0.7507414697096804
14.608402317321318 323.7155444977506 0.7559193087972963
14.613629872274734 327.89774488691114 0.7611985488392197
14.61885742722815 331.24790047931214 0.7641659574288517
14.624084982181566 333.93741977133226 0.7673318740587167
14.629312537134982 335.92680036955636 0.7689974553489676
14.634540092088399 339.64160384029475 0.7718327090172118
14.639767647041815 344.62956754365024 0.777359546167535
14.644995201995231 345.69474094238393 0.7778411568771484
14.650222756948647 347.87249260988045 0.7806577354564224
14.655450311902063 344.33078654122727 0.7766681204157956
14.66067786685548 342.65677459211634 0.7740991029468701
14.665905421808896 342.8864013009557 0.7739389297151833
14.671132976762312 343.2086968565862 0.7735694313574311
14.676360531715728 344.0153897287453 0.7740129872270965
14.681588086669144 342.3000512357174 0.7720796317642895
14.68681564162256 342.9150613670151 0.773858906359781
14.692043196575977 341.91081697804475 0.7731535313788794
14.697270751529393 341.65244083764793 0.7731380803056928
14.70249830648281 343.51200104468035 0.774985240563756
14.707725861436225 344.2154489200974 0.7749289589862135
14.712953416389642 347.56626410573307 0.7789785515676673
14.718180971343058 350.3480397724934 0.7819814525351795
14.723408526296474 353.51561818211553 0.7850282119547004
14.72863608124989 356.81345394603323 0.7883115187527935
14.733863636203306 359.96240480532924 0.7914821638364463
14.739091191156723 360.13893632652116 0.7914319474894259
14.744318746110139 358.74566378042533 0.7900576441785208
14.749546301063555 359.5698988378614 0.7907265001292519
14.754773856016971 355.8821074173793 0.7869610941294395
14.760001410970387 355.01039930914305 0.7871420031133004
14.765228965923804 354.7457296278148 0.7863765561329078
14.77045652087722 351.1685926271651 0.7822992515461104
14.775684075830636 353.35653208884304 0.7848249463989009
14.780911630784052 350.3822043630823 0.7802509234908453
14.786139185737468 350.9961251667749 0.7814667566877784
14.791366740690885 350.496969043868 0.7816290106435079
14.7965942956443 345.8011273246053 0.776439457186747
14.801821850597717 345.08558864948446 0.7768200792140337
14.807049405551133 346.7516158393019 0.7793040498730789
14.81227696050455 347.71445712107953 0.7799747919527373
14.817504515457966 349.28063764837236 0.7815060221260417
14.822732070411382 351.8457435356739 0.7833982345731608
14.827959625364798 354.2789458359093 0.7859069212978957
14.833187180318214 359.61575794105556 0.791772205317489
14.83841473527163 360.0960244164789 0.7922348480772917
14.843642290225047 360.23644809322354 0.7927832542909778
14.848869845178463 362.9279807895011 0.7949668086090083
14.854097400131879 365.76383195431055 0.7972838180821633
14.859324955085295 367.2577868639073 0.7986635297737121
14.864552510038711 367.7473882094952 0.7987071160481667
14.869780064992128 368.5229810300463 0.800443191145284
14.875007619945544 369.0822109032942 0.8012771224198704
14.88023517489896 371.8343577360969 0.8042031904932608
14.885462729852376 372.823074968077 0.8058756016539629
14.890690284805792 371.3288332528008 0.804221455623042
14.895917839759209 372.374023742501 0.8053491093843309
14.901145394712625 373.3303647647019 0.8072009095797227
14.906372949666041 373.7126320436803 0.807417686945325
14.911600504619457 371.4906509974839 0.8045579075750875
14.916828059572873 370.9122141233627 0.8037193199133151
14.92205561452629 365.4304784533143 0.7972099334839896
14.927283169479706 362.98624233682614 0.7951301561106698
14.932510724433122 357.18178908717437 0.7892535601450378
14.937738279386538 355.02670969963515 0.7871314821676123
14.942965834339955 349.861218347854 0.781742036495501
14.94819338929337 346.0235615465376 0.77784328374214
14.953420944246787 337.6298412801604 0.7689293092049875
14.958648499200203 330.36177138021026 0.760736391510237
14.96387605415362 326.84106513270063 0.7568029768009247
14.969103609107036 323.4418578690048 0.7527990141138126
14.974331164060452 320.7020170111881 0.7486802259055084
14.979558719013868 318.72470355236254 0.7469591328398921
14.984786273967284 315.75914496572193 0.7449644925176097
14.9900138289207 316.08873773158905 0.7462482524930083
14.995241383874117 315.48701705552526 0.7452005488066452
15.000468938827533 314.94882457150203 0.7430446679532905
15.005696493780949 316.63092837859625 0.7439950918666686
15.010924048734365 319.591461486468 0.7475480206812533
15.016151603687781 322.3726355824997 0.751201812029176
15.021379158641198 327.1106092354499 0.7568745261582922
15.026606713594614 325.0781794316453 0.754757414204466
15.03183426854803 327.0622097408465 0.7579298885502544
15.037061823501446 327.02838077203756 0.7584404551750359
15.042289378454862 326.99298280448005 0.7584378836081356
15.047516933408279 324.65738190038826 0.7553018247904832
15.052744488361695 322.74449346151897 0.7520664199208016
15.057972043315111 323.8844566984509 0.7534331035946757
15.063199598268527 325.5401109311927 0.7548868723103067
15.068427153221943 327.48484805124076 0.7575828885709985
15.07365470817536 326.71427797557925 0.7564240270843446
15.078882263128776 326.13650092799566 0.7565148934905865
15.084109818082192 323.7765472404836 0.7544682917517042
15.089337373035608 323.3110651994529 0.75374516621018
15.094564927989024 323.250314351551 0.7534536041214756
15.09979248294244 324.6515275130112 0.7541163854303252
15.105020037895857 325.26083848433063 0.755316495183202
15.110247592849273 321.59378902916296 0.7506945620815021
15.11547514780269 320.35961867869213 0.751138137350922
15.120702702756105 319.5171035041239 0.7505043083433135
15.125930257709522 320.0749172719857 0.7503790386716503
15.131157812662938 316.15250597643666 0.7458637163785136
15.136385367616354 313.3322494946902 0.741921157892453
15.14161292256977 307.8219864707071 0.7359033410286524
15.146840477523186 308.3523742031945 0.737270920477355
15.152068032476603 306.045620979535 0.7352146331502161
15.157295587430019 301.71220461975145 0.7316130117681158
15.162523142383435 296.00742600994965 0.7249414337657321
15.167750697336851 291.7538130118367 0.719638129595864
15.172978252290267 291.3439869965027 0.7187986416190996
15.178205807243684 289.4058707165349 0.7175037133268619
15.1834333621971 288.0675119165343 0.716430546503188
15.188660917150516 282.17014251875787 0.7098135648756969
15.193888472103932 276.95129667837205 0.7042411616627046
15.199116027057348 273.84125128723116 0.7003752334090444
15.204343582010765 272.2308416438022 0.6972597370782881
15.20957113696418 275.2678577948512 0.7008534503844952
15.214798691917597 276.5512341156109 0.7007718230719122
15.220026246871013 275.8307411965195 0.6999306176121116
15.22525380182443 274.25270879737656 0.6979152073079863
15.230481356777846 274.35272554121025 0.699449896211329
15.235708911731262 273.98605546410306 0.7004878815221374
15.240936466684678 273.65203777255846 0.6995288420874713
15.246164021638094 273.7262983424119 0.6995095039225092
15.25139157659151 276.7066845893334 0.702897147419277
15.256619131544927 279.0740296634964 0.7068584105527309
15.261846686498343 275.85261567311784 0.7041906979835106
15.267074241451759 271.36222606285696 0.6985073848849851
15.272301796405175 263.7189311200749 0.687959070271561
15.277529351358591 261.44798742820865 0.6834480610981339
15.282756906312008 263.5830958464512 0.6846533638831089
15.287984461265424 265.6158247491198 0.6873085113747927
15.29321201621884 268.7258545815925 0.6912160920833637
15.298439571172256 270.7523757329795 0.6947165592663919
15.303667126125672 272.33585091072047 0.6975786061165475
15.308894681079089 273.0254166882244 0.6982079698191336
15.314122236032505 276.29424412955836 0.7033851173217871
15.319349790985921 275.7314322062832 0.7025955637491352
15.324577345939337 278.74548506545057 0.7055638490557902
15.329804900892753 278.00166609464776 0.7038002877558531
15.33503245584617 279.3783720339128 0.7056017446408595
15.340260010799586 280.736580555892 0.7065138801064775
15.345487565753002 281.0076566801702 0.7066926255140038
15.350715120706418 282.1930202859902 0.7071718645739102
15.355942675659835 283.750637648821 0.7081532902694145
15.36117023061325 285.89792712660477 0.7111444323776627
15.366397785566667 287.1331455943632 0.7126279233823246
15.371625340520083 290.13101649966916 0.7164712518122939
15.3768528954735 291.95654580562376 0.7203518395385307
15.382080450426916 293.8986746784066 0.7216496232307928
15.387308005380332 296.5986779661097 0.7253890184625791
15.392535560333748 296.6060215931048 0.7258159332437897
15.397763115287164 296.66262741807367 0.7345557376023893
15.40299067024058 297.45843748928917 0.7445181887952218
15.408218225193997 294.39115607206696 0.7457598627630999
15.413445780147413 293.94236060087707 0.7496796660651907
15.418673335100829 297.1700075480402 0.7585220787099088
15.423900890054245 297.43675038851035 0.7610475516708434
15.429128445007661 303.19477125057796 0.7705528579464737
15.434355999961078 302.1711331278707 0.7701123860946331
15.439583554914494 300.86955111959884 0.7705059556734234
15.44481110986791 298.99648805067216 0.7708347237705127
15.450038664821326 298.2625525912859 0.7721613953745947
15.455266219774742 296.04541325682135 0.7708527876087866
15.460493774728159 293.0724741087568 0.7693686421275001
15.465721329681575 296.2466179139464 0.7759668629009581
15.470948884634991 298.05982822174906 0.7810185635281198
15.476176439588407 299.56760349015724 0.7845804613892864
15.481403994541823 297.70362623170575 0.7837432380163735
15.48663154949524 295.79350870677473 0.7839653271870851
15.491859104448656 297.3106317643443 0.787418567646559
15.497086659402072 298.19110496642884 0.7904568096464004
15.502314214355488 300.7167289789253 0.7950075716467341
15.507541769308904 300.73548568902487 0.7968545922867468
15.51276932426232 300.72329483997726 0.7996748235052672
15.517996879215737 300.560773583489 0.8020114308245551
15.523224434169153 299.16451758161634 0.8009846705526549
15.52845198912257 299.9990901251752 0.8033647840365253
15.533679544075985 299.6419751419814 0.804112271357849
15.538907099029402 302.9298169408152 0.8095034319078024
15.544134653982818 306.8934694734639 0.816872857916994
15.549362208936234 310.226395855424 0.8224686828106677
15.55458976388965 311.47726335869834 0.8263009625274592
15.559817318843066 312.02506121109025 0.8296092912768718
15.565044873796483 311.4532420162864 0.8301349324674455
15.570272428749899 314.37587083646116 0.835524334673882
15.575499983703315 317.1612785176368 0.8398780137059789
15.580727538656731 317.70396354709936 0.8416388571616902
15.585955093610147 316.4554793167831 0.8422577099310026
15.591182648563564 313.36154877894995 0.8393511193038432
15.59641020351698 313.7481123118447 0.842541225293927
15.601637758470396 313.8835335904607 0.8442881373894687
15.606865313423812 311.978159634213 0.843623280830881
15.612092868377228 308.31267202018154 0.83923149817703
15.617320423330645 306.72143335071354 0.8375220987389628
15.62254797828406 305.27338185221305 0.8367763446290207
15.627775533237477 305.05439129473865 0.8378921064105764
15.633003088190893 301.81962784392016 0.8363425812000695
15.63823064314431 301.8241977216165 0.8363021680835468
15.643458198097726 297.2881724174282 0.818089338996747
15.648685753051142 297.6408796802813 0.8125323380066156
15.653913308004558 294.74700317938954 0.8027505191174044
15.659140862957974 293.40084977722455 0.796111359053812
15.66436841791139 293.0006761279108 0.7926419425364234
15.669595972864807 293.4201510498625 0.7907725092619562
15.674823527818223 290.82061117215113 0.7855465567367551
15.680051082771639 287.92115124208516 0.7804322979386981
15.685278637725055 286.2541414399055 0.7774720971244882
15.690506192678471 285.8310736919687 0.7754212174102647
15.695733747631888 286.22630253618627 0.7743161375529288
15.700961302585304 287.135149843286 0.7740059306094009
15.70618885753872 285.9681438263902 0.7705023422997895
15.711416412492136 283.4925567941568 0.7661709074711895
15.716643967445552 282.74608263113834 0.7643938561174418
15.721871522398969 285.00153960434784 0.7660550993086334
15.727099077352385 284.9887297762277 0.766269399578209
15.732326632305801 289.6632607310751 0.773017898826776
15.737554187259217 285.9677267801907 0.7676082701831245
15.742781742212633 286.24964556479785 0.7665171231286597
15.74800929716605 288.51136741417037 0.7673705805716882
15.753236852119466 289.5500197127736 0.7681809334377314
15.758464407072882 292.1428240559773 0.7713097572234986
15.763691962026298 289.05878059576224 0.7656926664592303
15.768919516979715 290.1375120837665 0.7642189165919501
15.77414707193313 291.46059066888756 0.7640326944386058
15.779374626886547 290.32438260586156 0.7619026132406911
15.784602181839963 288.9516166303422 0.759421358406826
15.78982973679338 288.8563029835953 0.758927143858578
15.795057291746796 289.7322272222361 0.7598062409702082
15.800284846700212 291.68198313515035 0.7626273017970835
15.805512401653628 291.93904539938205 0.7620371717977447
15.810739956607044 293.4892464097559 0.7639232563189623
15.81596751156046 294.77858242041947 0.7646133930907938
15.821195066513877 295.8700552900412 0.7668561825717457
15.826422621467293 299.21681505237916 0.7717877011214205
15.831650176420709 298.80084636306975 0.7705952996304025
15.836877731374125 296.71180047675614 0.7672379789955537
15.842105286327541 297.1372306291122 0.7664899066719719
15.847332841280958 297.19163782507377 0.7655710060245959
15.852560396234374 298.2488343648012 0.7672197603382062
15.85778795118779 298.45758036711686 0.7673529973277525
15.863015506141206 300.0984910054777 0.7698376731383046
15.868243061094622 296.9630464554663 0.7651569523155255
15.873470616048039 296.1467204573812 0.7635691983018746
15.878698171001455 293.47944759254153 0.7598528244883392
15.883925725954871 291.37733136942074 0.7557849759377292
15.889153280908287 289.39184381619526 0.7521557984420211
15.894380835861703 290.8423730165678 0.7527268043629488
15.89960839081512 291.8241683831006 0.7531494814115496
15.904835945768536 290.2960053143823 0.7506515742860901
15.910063500721952 290.7924130544128 0.7512304762358203
15.915291055675368 289.62831749947554 0.7498880607570099
15.920518610628784 289.5407404435239 0.7497242030866417
15.9257461655822 290.40857897557254 0.7501090289016835
15.930973720535617 290.1929990784086 0.7494986524519203
15.936201275489033 288.9523998144406 0.7475749225645194
15.94142883044245 291.330620595375 0.7505558051852098
15.946656385395865 294.8260590843851 0.7555774253538355
15.951883940349282 293.9348510900243 0.7542757246464561
15.957111495302698 292.66785123645263 0.752833184140455
15.962339050256114 289.72870714883067 0.7495233363472533
15.96756660520953 290.78256478700695 0.7502892177816675
15.972794160162946 291.39849576615916 0.7509298253471852
15.978021715116363 291.04292530651594 0.7501368122734196
15.983249270069779 291.7223289348434 0.7512050376214817
15.988476825023195 293.0524088598155 0.7526517403855665
15.993704379976611 294.11379211030595 0.7542571318636415
15.998931934930027 291.141199557598 0.7503627385389283
16.004159489883442 289.0906934510445 0.747826666719947
16.009387044836856 290.91270345931804 0.7503651027359834
16.01461459979027 293.77862402967355 0.7533453711406874
16.019842154743685 295.57062001167 0.7556913266919943
16.0250697096971 295.19443156510334 0.7547841815173241
16.030297264650514 294.0732225236986 0.7531037054718113
16.03552481960393 297.4473593456272 0.7576991873753487
16.040752374557343 300.19587885301235 0.7606323117372347
16.045979929510757 303.30020835539113 0.7640829790804454
16.05120748446417 305.95353161043676 0.7661757795579598
16.056435039417586 307.80545720846555 0.7674552750000374
16.061662594371 313.24320018537617 0.7737382602780566
16.066890149324415 316.35725189322443 0.777639239012739
16.07211770427783 318.092216971314 0.7800681894389614
16.077345259231244 323.8483805153107 0.7873781389831505
16.08257281418466 325.81807512670986 0.7891014506997892
16.087800369138073 329.6702246963966 0.7936126280522221
16.093027924091487 328.3605143057852 0.7915362960154761
16.0982554790449 331.40108977703494 0.7952599471745202
16.103483033998316 333.9533519570577 0.7988216688081378
16.10871058895173 336.75681586796054 0.801957653601536
16.113938143905145 341.73925028306707 0.8079769596155592
16.11916569885856 338.2612446606465 0.8031554502561881
16.124393253811974 336.53422774673356 0.8008125529391651
16.129620808765388 337.2583202337623 0.8018891868106748
16.134848363718802 340.75857822337326 0.8056891913211087
16.140075918672217 341.38423255521843 0.8060770946007013
16.14530347362563 341.96515903999943 0.8067188274462078
16.150531028579046 341.05475956919895 0.80611965364042
16.15575858353246 340.68928404541236 0.8059066236337113
16.160986138485875 340.8934356597985 0.8060678482424865
16.16621369343929 336.75415048316097 0.8008513185076419
16.171441248392703 329.7482832808551 0.7922904732163193
16.176668803346118 323.9573740342043 0.7848208819865247
16.181896358299532 320.9881436918818 0.7814549779582087
16.187123913252947 319.4923550387344 0.7803630791374601
16.19235146820636 316.43327716327576 0.7769288140939093
16.197579023159776 311.1963247556696 0.7709164765549773
16.20280657811319 302.73657610495013 0.7607861824951654
16.208034133066604 297.96667416864636 0.7556598740585447
16.21326168802002 293.10248026843755 0.7502971232430872
16.218489242973433 287.6717954686139 0.743860277690816
16.223716797926848 285.38710219726744 0.7407429734721407
16.228944352880262 285.5658457084824 0.7409858411707486
16.234171907833677 283.40068556694405 0.7384105884720953
16.23939946278709 280.8317874375478 0.7357507042174649
16.244627017740505 276.949259420749 0.7321319451425833
16.24985457269392 277.07080194519875 0.732760085026858
16.255082127647334 275.4449892168051 0.7313110492386989
16.26030968260075 270.9811618573152 0.7252212056120095
16.265537237554163 267.42428129245985 0.719846127708448
16.270764792507578 262.2351226876549 0.7115418159644609
16.275992347460992 260.95081650955274 0.7099746090661804
16.281219902414406 260.6788527169365 0.710643812515599
16.28644745736782 262.04563434087584 0.7126890119184756
16.291675012321235 263.65941175284075 0.7145885279177048
16.29690256727465 264.7299052122193 0.7142622786929229
16.302130122228064 262.37351139764974 0.7095684444163283
16.30735767718148 260.4691627143403 0.7066360687022848
16.312585232134893 258.2016809004372 0.7050358281915577
16.317812787088307 258.17482961309736 0.7056566846885771
16.323040342041722 260.55241222511694 0.709558984796154
16.328267896995136 262.96625980078613 0.7115405412695229
16.33349545194855 262.42743642435363 0.7097040611618287
16.338723006901965 262.997099236813 0.7100263018330784
16.34395056185538 267.7165437631137 0.7162940261310426
16.349178116808794 269.17361458834193 0.7179762480509413
16.35440567176221 271.3034955536419 0.7189118553438308
16.359633226715623 273.29048524762203 0.7227189362269514
16.364860781669037 276.524252715071 0.7266313995975232
16.37008833662245 282.8940291244439 0.7335100302539379
16.375315891575866 286.6187877459585 0.737218200338792
16.38054344652928 292.95937408509707 0.7436990211457702
16.385771001482695 298.9870533237751 0.7512585416411198
16.39099855643611 302.3370626526259 0.7551087589756982
16.396226111389524 302.86764139142656 0.754202206551361
16.401453666342938 302.6702821273697 0.7534754201350125
16.406681221296353 301.77780632900675 0.7521058621038862
16.411908776249767 302.07262849203 0.7532772852614333
16.41713633120318 301.9514878676934 0.7537342511849703
16.422363886156596 299.3524633248405 0.750850459037643
16.42759144111001 298.65098462668124 0.7479756412083052
16.432818996063425 295.77962371971927 0.7445907397229663
16.43804655101684 291.4362611414478 0.7381722028533768
16.443274105970254 284.2887114280621 0.7293030526157709
16.448501660923668 283.67876477319163 0.7287442070860937
16.453729215877082 284.25004547923976 0.7289640630560432
16.458956770830497 285.1705150756368 0.7304957658203428
16.46418432578391 284.9394483208049 0.7299311509868368
16.469411880737326 283.1049286361243 0.7271201002423752
16.47463943569074 283.8471558067409 0.7285309550096228
16.479866990644155 283.50570475489826 0.7278481999488451
16.48509454559757 283.62183032404494 0.7282358461349684
16.490322100550983 285.5779841142587 0.7307422753580852
16.495549655504398 288.76322422175855 0.7339472420643893
16.500777210457812 288.12507197516544 0.73397422625219
16.506004765411227 288.1941144876878 0.7340907025032257
16.51123232036464 287.71364023631594 0.7325917951617228
16.516459875318056 286.09152548774733 0.7306922927546152
16.52168743027147 284.0951534492007 0.7277210288732512
16.526914985224884 281.3022607054614 0.7249787178451013
16.5321425401783 280.94646673814293 0.7259065186940662
16.537370095131713 276.04700641526983 0.7198537088417346
16.542597650085128 273.12762013650934 0.7174588432392422
16.547825205038542 268.5006698491776 0.7117982401765164
16.553052759991957 265.9143845524803 0.7071830185827814
16.55828031494537 263.75334631557183 0.7044233319236358
16.563507869898785 258.9100563071209 0.6971691861218118
16.5687354248522 258.32105652254063 0.6966610249395421
16.573962979805614 255.00440238432418 0.6926723845225595
16.57919053475903 253.76919049047007 0.6914288342812883
16.584418089712443 252.83514606170885 0.6919348052934361
16.589645644665858 251.29829416455965 0.6900246520920249
16.594873199619272 250.26010186264236 0.6867843482579603
16.600100754572686 247.39071590788728 0.6814850828488961
16.6053283095261 248.19171735981757 0.6814845749650098
16.610555864479515 250.3064165207092 0.6834907718013905
16.61578341943293 251.61471310195867 0.6864791580100986
16.621010974386344 249.69365960830083 0.6843439519870221
16.62623852933976 248.11331320314252 0.682844722048826
16.631466084293173 249.58832032627544 0.6847192674522926
16.636693639246587 252.22037140385154 0.6872560302204724
16.641921194200002 255.0077404171747 0.6896646838845018
16.647148749153416 259.00382123496644 0.6951456635671676
16.65237630410683 261.0049121983608 0.6979949936357146
16.657603859060245 262.06224245544604 0.7002863135628732
16.66283141401366 259.2185320828277 0.6962574489430623
16.668058968967074 257.01428378476203 0.6933406461218096
16.67328652392049 251.46236970607674 0.6859581182901148
16.678514078873903 251.13028126267136 0.6838819625469873
16.683741633827317 253.79606725607997 0.6882212540432123
16.68896918878073 258.24512317403145 0.6937817001045575
16.694196743734146 256.9725737033475 0.6915354548068817
16.69942429868756 254.11676473046583 0.6876125115478064
16.704651853640975 251.08280142652558 0.6826272103271837
16.70987940859439 251.18239453602854 0.6821804365440398
16.715106963547804 253.3108360809206 0.6855866393925335
16.720334518501218 249.6843195665815 0.6799489381463164
16.725562073454633 249.09628679605697 0.6795707296039463
16.730789628408047 246.07344677720707 0.6748616883577351
16.73601718336146 246.600986490486 0.6782720512356538
16.741244738314876 246.3761002962411 0.6778870457516691
16.74647229326829 242.1967984874049 0.671364573873743
16.751699848221705 239.22117806355502 0.6653851112854446
16.75692740317512 236.0548294642703 0.6621347517327041
16.762154958128534 235.1442501712558 0.6618642559146314
16.767382513081948 236.33182633862063 0.664913310283744
16.772610068035362 238.51386467073493 0.6673312426441231
16.777837622988777 240.52434155796635 0.6697251891019743
16.78306517794219 241.32278334324513 0.6711074439130763
16.788292732895606 238.05941142649945 0.6679348935627887
16.79352028784902 236.53101704467693 0.6681759446164844
16.798747842802435 233.71831190040282 0.6632250618940227
16.80397539775585 232.32811738109802 0.6613701854591456
16.809202952709263 229.03150448863738 0.6549083655210661
16.814430507662678 227.3268187904152 0.6518948574574603
16.819658062616092 225.30367177680753 0.6487392522095735
16.824885617569507 225.38001910324797 0.6489713309433919
16.83011317252292 226.09960375062408 0.6522764757022801
16.835340727476336 228.6563036694451 0.6575442616726113
16.84056828242975 230.1943567937652 0.6608929310757972
16.845795837383164 229.51161051420107 0.6595400023980788
16.85102339233658 227.97464118404923 0.6563097440622151
16.856250947289993 226.00509545011462 0.6522524795452083
16.861478502243408 225.5883384792479 0.6518616400015059
16.866706057196822 226.58807506251094 0.6545262791390454
16.871933612150237 226.11024235601477 0.6544615234262886
16.87716116710365 225.9295757732498 0.6532499145033852
16.882388722057065 222.01179025368594 0.6456183404035104
16.88761627701048 218.8917780145878 0.6414108475500621
16.892843831963894 217.951148242609 0.6402194819227861
16.89807138691731 217.95055029531954 0.6415379238506709
16.903298941870723 219.27033736792052 0.644353151650217
16.908526496824138 221.2270013067875 0.6470840705932013
16.913754051777552 222.75159287076147 0.6508907362768755
16.918981606730966 223.9369596100586 0.6527133372891036
16.92420916168438 222.51640664282647 0.6496791044426349
16.929436716637795 220.7913387499327 0.6470033117711812
16.93466427159121 217.4136743178999 0.6399859235425769
16.939891826544624 218.34400642710884 0.6418528847241751
16.94511938149804 220.71230713933156 0.646151935246281
16.950346936451453 220.78586817868805 0.6466996920522406
16.955574491404867 219.43578326235323 0.6451281990593134
16.960802046358282 219.59113703624348 0.6456214124963299
16.966029601311696 220.3742350854511 0.6457606303409654
16.97125715626511 220.92505858872516 0.6465245322379133
16.976484711218525 220.52507688476862 0.6466025309606348
16.98171226617194 218.16052540849043 0.6437480787030382
16.986939821125354 217.94379334694335 0.6440132540693246
16.99216737607877 217.04734211054728 0.6412844106751554
16.997394931032183 219.57589390370075 0.6437753481239215
17.002622485985597 219.3456094068008 0.6436760397627815
17.00785004093901 220.14109774318618 0.6453672785249968
17.013077595892426 220.7637278150213 0.6458127825015095
17.01830515084584 221.3321300366318 0.6441959691520569
17.023532705799255 223.05371928411176 0.6459719836241494
17.02876026075267 223.21458838507982 0.6469280341421997
17.033987815706084 223.08974651615364 0.6462722643040345
17.039215370659498 221.81720555091425 0.6451623304439473
17.044442925612913 221.290233021243 0.6443491325109298
17.049670480566327 219.36904514369817 0.6415709492488298
17.05489803551974 219.38028995178763 0.6428700208360882
17.060125590473156 222.95872742736128 0.64649890981693
17.06535314542657 223.8845899819451 0.6484015785803021
17.070580700379985 224.91844687544125 0.6493132800880785
17.0758082553334 223.46897765918325 0.6464565454739072
17.081035810286814 221.99853906610372 0.6449707215078258
17.086263365240228 224.42061602480072 0.6477542715643532
17.091490920193642 222.90415236509133 0.6443978984330866
17.096718475147057 220.45026331159323 0.6390324012909062
17.10194603010047 218.9223086198731 0.6373019050422547
17.107173585053886 220.32440930835534 0.6411826254818204
17.1124011400073 222.60149605926932 0.6461866865442936
17.117628694960715 227.0125312403248 0.6523869279276303
17.12285624991413 228.62172529571234 0.6554555614125125
17.128083804867543 230.24451292264504 0.6575222072606597
17.133311359820958 229.79845097082165 0.6551581966786114
17.138538914774372 225.9293035873239 0.6484585664292543
17.143766469727787 225.00449758182614 0.6455895485779697
17.1489940246812 224.40294365031843 0.6441911926333205
17.154221579634616 229.16520751428953 0.652490096968388
17.15944913458803 230.99063559764988 0.6546449716857439
17.164676689541444 232.6895123079313 0.6571056373226708
17.16990424449486 237.01007803087282 0.6624683804566013
17.175131799448273 238.83266607267706 0.6635398937411121
17.180359354401688 241.05634336591422 0.6664697080761125
17.185586909355102 239.38716269149944 0.6634808025656771
17.190814464308517 238.31117424985163 0.6618452236438025
17.19604201926193 241.57761743224472 0.6666095555428488
17.201269574215345 243.44673553223933 0.668535747554489
17.20649712916876 245.523648518613 0.6712883109289303
17.211724684122174 246.80439480733037 0.6733133349513052
17.21695223907559 244.8582259349783 0.6695416768969684
17.222179794029003 246.6130463402407 0.671187567292424
17.227407348982418 247.25508817771515 0.6723302472236969
17.232634903935832 250.06762817192362 0.6759621046518048
17.237862458889246 252.12091161925383 0.6793308641653908
17.24309001384266 250.68305801735718 0.6770426951844472
17.248317568796075 251.22917334949713 0.6789249035146784
17.25354512374949 249.96398585599064 0.6771118465478291
17.258772678702904 249.55579332452186 0.6764055177122967
17.26400023365632 247.41307847078514 0.6721349971796178
17.269227788609733 247.4768056378992 0.6724555695648955
17.274455343563147 246.0295781354432 0.6709897600861445
17.279682898516562 242.73779785424568 0.6672960335775672
17.284910453469976 239.44817460435777 0.6622995831462088
17.29013800842339 239.31218868257727 0.6622811110900083
17.295365563376805 240.31886359866334 0.663943315790466
17.30059311833022 242.1542716774736 0.6661829568935008
17.305820673283634 243.49266689206894 0.6680765966405168
17.31104822823705 242.62251357803783 0.6665705116856359
17.316275783190463 244.01016190193755 0.6692851402665306
17.321503338143877 243.62513822455747 0.669885001798435
17.32673089309729 242.7704003816467 0.6687466341467445
17.331958448050706 241.9225832327842 0.6679035988762362
17.33718600300412 242.03610422660572 0.6684546985594978
17.342413557957535 242.8601573370731 0.6701531923854515
17.34764111291095 243.57326052753214 0.6703713652134637
17.352868667864364 241.54849784547875 0.666799430221466
17.358096222817778 240.77008951842052 0.6645148689261121
17.363323777771193 239.96537962349916 0.6644946418074142
17.368551332724607 239.16367620069158 0.663983325931294
17.37377888767802 237.9163215100966 0.6623644034266102
17.379006442631436 238.72245326741177 0.6623526165918565
17.38423399758485 236.668869143292 0.6592962608525049
17.389461552538265 234.70823300976755 0.6580018510772396
17.39468910749168 235.41261476318064 0.6594795887005674
17.399916662445094 236.46161996857236 0.6605577548469809
17.405144217398508 237.821772454626 0.6621733345574126
17.410371772351922 235.03898258778935 0.6578156741216041
17.415599327305337 233.68548954255772 0.6554008059191603
17.42082688225875 234.30523582543907 0.6551738382222899
17.426054437212166 233.77535156935562 0.653437151745156
17.43128199216558 235.50730838740552 0.6560403137606675
17.436509547118995 235.46796110324817 0.658002649909746
17.44173710207241 238.88540021551617 0.6636191344121158
17.446964657025823 241.53560409599126 0.6683469392267114
17.452192211979238 241.59129702936835 0.6684116251586959
17.457419766932652 240.22946506282136 0.665494892848477
17.462647321886067 238.0498956056591 0.6619969280931893
17.46787487683948 238.38180404659465 0.66269758420167
17.473102431792896 235.9912291761376 0.6595826313533142
17.47832998674631 236.03788087443994 0.6594046444722098
17.483557541699724 236.47684164998847 0.6599674187731887
17.48878509665314 239.1304383752452 0.6626826160968499
17.494012651606553 239.70685926417693 0.6634150111605367
17.499240206559968 241.4812205163536 0.6650742370118318
17.504467761513382 242.7001463502478 0.6664561399360907
17.509695316466797 244.90718905997005 0.6696700691904052
17.51492287142021 243.0771325469076 0.6680418421681936
17.520150426373625 241.67492132796224 0.6665201031061482
17.52537798132704 242.54595028099007 0.6676123605353173
17.530605536280454 244.49150625957768 0.670583640464706
17.53583309123387 243.9714446368657 0.6694821756834651
17.541060646187283 241.55970997450325 0.6649124094788786
17.546288201140698 243.1015743688508 0.6664384384572289
17.551515756094112 244.27413962135495 0.6674397639157129
17.556743311047526 248.24034147796223 0.6729365604477892
17.56197086600094 250.1355250155954 0.6766051707438544
17.567198420954355 248.7812345779068 0.6753805233307698
17.57242597590777 247.58099590223236 0.6730911044796639
17.577653530861184 244.60687049192555 0.6694161432656524
17.5828810858146 241.19883083231744 0.6637426578892902
17.588108640768013 241.5493860442893 0.6648520255381181
17.593336195721427 244.05297001654282 0.6673002725265157
17.598563750674842 246.18826777203853 0.6699632157122307
17.603791305628256 245.84356241098763 0.6697565763652917
17.60901886058167 246.06871669822735 0.6695969992557186
17.614246415535085 246.38451878560122 0.6697777036946232
17.6194739704885 249.03880484822437 0.673572143957748
17.624701525441914 247.85258145434628 0.6726318864859921
17.62992908039533 248.14249155374168 0.673431524189587
17.635156635348743 250.46578706940625 0.6762031500529723
17.640384190302157 252.04190691966843 0.676518322891647
17.64561174525557 254.98800909610782 0.6799449236732369
17.650839300208986 254.3121437025144 0.6787842094399429
17.6560668551624 256.4399462163814 0.6817044907668163
17.661294410115815 256.69300898494686 0.6823257308061459
17.66652196506923 260.8702579914711 0.6881432070637733
17.671749520022644 265.29653679572675 0.6947387518721939
17.676977074976058 270.55196904859605 0.700758214799233
17.682204629929473 271.24699151556337 0.7006999199477246
17.687432184882887 272.0113511386493 0.6993726167947941
17.6926597398363 274.6516478582877 0.7020805707142773
17.697887294789716 279.91168250230874 0.7091189511328361
17.70311484974313 281.4475329149042 0.7109263127220184
17.708342404696545 284.4464643868049 0.7144512583606561
17.71356995964996 289.4858643921496 0.7206517974917451
17.718797514603374 295.36806300484284 0.7280778108324306
17.724025069556788 301.2088184453525 0.735453672395604
17.729252624510202 302.42113923139544 0.7368452823789372
17.734480179463617 303.62509053936526 0.7383011002639953
17.73970773441703 305.7986386257448 0.7398909308027075
17.744935289370446 306.8719241588294 0.7412470899630876
17.75016284432386 311.1487474277877 0.7458785213708568
17.755390399277275 314.4492806340372 0.7490707940444591
17.76061795423069 318.9878912700428 0.7537444184751925
17.765845509184103 321.306101517718 0.7562069272866747
17.771073064137518 322.85603571044743 0.7584884349931194
17.776300619090932 324.08936656631556 0.7605648707443109
17.781528174044347 324.7316625053915 0.7613093136837566
17.78675572899776 325.1065443535355 0.76186451307556
17.791983283951176 322.67439372800305 0.7584813720103257
17.79721083890459 318.55510487875904 0.7533788724566071
17.802438393858004 313.0284536295558 0.7476631691165619
17.80766594881142 310.6859755004717 0.7456000365907618
17.812893503764833 307.17608626698745 0.742152499966012
17.818121058718248 304.8340039002419 0.7391521930242458
17.823348613671662 302.389406108059 0.7357842422658865
17.828576168625077 300.1478908374482 0.733311203996076
17.83380372357849 296.3572860070275 0.7284182295436815
17.839031278531905 291.4963901433764 0.7227121011299955
17.84425883348532 292.9979759604146 0.7238641250489454
17.849486388438734 296.1633458054205 0.7270707323378929
17.85471394339215 297.8697660524519 0.729693330547386
17.859941498345563 299.03283273070167 0.7315901492279314
17.865169053298978 298.55100105881394 0.7312250405575517
17.870396608252392 299.77302777368493 0.7331026240028097
17.875624163205806 302.65657789509044 0.7349702210600919
17.88085171815922 306.0653891973775 0.7391171093290876
17.886079273112635 308.86080791198316 0.7424410700278604
17.89130682806605 313.262512826402 0.7478515603329783
17.896534383019464 318.09664141001986 0.7542145200271053
17.90176193797288 325.6434441702118 0.7629769120830093
17.906989492926293 331.892595973487 0.7688780276829905
17.912217047879707 337.49973492821624 0.7748646973054918
17.917444602833122 339.715459552286 0.7768530751730872
17.922672157786536 340.5714961919037 0.778190691656169
17.92789971273995 336.87260388326763 0.774356225038679
17.933127267693365 337.2452882578478 0.7740065621286134
17.93835482264678 335.058513216697 0.7727289581463329
17.943582377600194 332.4216368476694 0.7692824899696495
17.94880993255361 328.0862664023032 0.7642940715679442
17.954037487507023 325.0511770757734 0.7611987514100774
17.959265042460437 320.6272729211087 0.7556723429484851
17.96449259741385 314.48181792565947 0.7497834875034958
17.969720152367266 305.41338292302464 0.7387935217245977
17.97494770732068 299.24618415516005 0.7313978536353045
17.980175262274095 296.2388961437787 0.7279295104014879
17.98540281722751 293.33951090200674 0.7243254363585303
17.990630372180924 290.39349014939245 0.7215449074309033
17.995857927134338 286.6895510774646 0.7175413299974445
18.001085482087753 283.4638981133782 0.7129491279678405
18.006313037041167 281.7682619978808 0.7104316329597555
18.01154059199458 278.65019270025135 0.7066338841626455
18.016768146947996 276.36117908072856 0.7049943075130242
18.02199570190141 271.60303622889484 0.6998407210274726
18.027223256854825 268.3157893615593 0.6952543225679532
18.03245081180824 267.32878919617986 0.6937979708603259
18.037678366761654 266.29068350675675 0.6922566591916159
18.042905921715068 269.74052218830394 0.6954638727683404
18.048133476668482 272.25636621116445 0.6995098290587308
18.053361031621897 275.89445461627867 0.7038800161075301
18.05858858657531 274.33200580782983 0.7027528375062467
18.063816141528726 273.6188046573369 0.70266811426037
18.06904369648214 272.07725522517956 0.7008680762322166
18.074271251435555 275.81267549521596 0.7049116826571477
18.07949880638897 279.70555624329853 0.7096490639061671
18.084726361342383 281.784741264364 0.7111428435387681
18.089953916295798 282.8062506970728 0.7129594107359847
18.095181471249212 280.229165729101 0.7098219491555289
18.100409026202627 281.97711312517447 0.7122281094801367
18.10563658115604 283.5136821340033 0.7148980239378491
18.110864136109456 285.36842417447906 0.7167358889187204
18.11609169106287 290.34140064480005 0.722828596639439
18.121319246016284 293.59387508492955 0.7260909025896223
18.1265468009697 297.94472076496544 0.7301955032247229
18.131774355923113 301.95487805194773 0.7343972214680763
18.137001910876528 307.5879019483444 0.7402879140951026
18.142229465829942 316.4702806179797 0.750344336778408
18.147457020783357 324.3268327180391 0.7593168277941854
18.15268457573677 333.43235913857905 0.7693151487196513
18.157912130690185 343.2245483438854 0.7806101561300128
18.1631396856436 355.2789027025515 0.7941516998194057
18.168367240597014 371.3477324200228 0.8112794415654209
18.17359479555043 385.15543551593254 0.8268813704851464
18.178822350503843 394.62539941615137 0.8362774663563114
18.184049905457258 397.0402810558033 0.8387345071307276
18.189277460410672 394.8797542015055 0.8360660772078145
18.194505015364086 395.97957996196106 0.8371083487420664
18.1997325703175 391.0993506548902 0.8322125404690284
18.204960125270915 388.0126057335483 0.8288372909144797
18.21018768022433 381.1190100212267 0.8211706446912312
18.215415235177744 379.28247619004424 0.8192741009239999
18.22064279013116 380.8589532239416 0.8208378156778983
18.225870345084573 385.13959970995467 0.8254056775437114
18.231097900037987 385.3361716561267 0.8256322788112418
18.236325454991402 389.39735771806545 0.8299216696582483
18.241553009944816 392.27448326626114 0.8331947676222968
18.24678056489823 392.9534386200245 0.833460098285676
18.252008119851645 390.6386027546539 0.8311606691862387
18.25723567480506 386.23082424186396 0.8263995735078901
18.262463229758474 378.4274608868748 0.8181525126873532
18.26769078471189 370.563371738413 0.8099444565486265
18.272918339665303 362.1790307220576 0.8009246468587498
18.278145894618717 356.3076958170106 0.7946030104473973
18.28337344957213 346.62373413691864 0.7842253921630075
18.288601004525546 341.2864552146787 0.7785120309825121
18.29382855947896 333.923457209313 0.7700220334745124
18.299056114432375 325.45768915390727 0.7605382899021975
18.30428366938579 313.0404993419158 0.7467106382277139
18.309511224339204 303.01044513643 0.7347247154514213
18.314738779292618 299.50485460230885 0.7299689628571301
18.319966334246033 297.36495212135213 0.727135968178234
18.325193889199447 293.86756611821613 0.7226314260709904
18.33042144415286 290.0801399959328 0.7190628862333799
18.335648999106276 288.23186064812313 0.7176418856626083
18.34087655405969 290.8223230936214 0.7218652445373308
18.346104109013105 290.1945037378138 0.7208975973195029
18.35133166396652 290.3861488626279 0.7211898648016626
18.356559218919934 288.44400403610115 0.7183114216916053
18.361786773873348 286.2983146796295 0.7162963183092481
18.367014328826762 287.98297924448167 0.7182639588159965
18.372241883780177 290.6481104433027 0.7215881183742475
18.37746943873359 295.69274298234734 0.7263598690124589
18.382696993687006 299.2907374696522 0.7299346339187096
18.38792454864042 305.837568274401 0.7395513944147097
18.393152103593835 312.61757472960926 0.7597543018624318
18.39837965854725 320.3646036571789 0.7756711657815846
18.403607213500663 328.9707470591073 0.7917462793532812
18.408834768454078 337.1942041573665 0.8063603420162391
18.414062323407492 343.93545097000555 0.8186917279424685
18.419289878360907 351.3518651198057 0.831758645253054
18.42451743331432 354.2329981232048 0.8381307076813459
18.429744988267736 355.3247921534525 0.8433021022535387
18.43497254322115 351.1313469117451 0.84099602938519
18.440200098174564 345.5938492990397 0.8374896900688178
18.44542765312798 340.024292881497 0.8344792704329763
18.450655208081393 333.3146951330655 0.8285597433207208
18.455882763034808 330.43367709132497 0.8286028806868694
18.461110317988222 325.7395881533736 0.8258333865697253
18.466337872941637 324.1505939090012 0.826460682348719
18.47156542789505 322.2244977975257 0.8270446587366787
18.476792982848465 319.0057432055537 0.8240830942761151
18.48202053780188 317.9717540623437 0.8246484948637112
18.487248092755294 316.62460706678206 0.8258051699630896
18.49247564770871 314.8402875748879 0.8255313607237438
18.497703202662123 312.8564418275588 0.8257861602590015
18.502930757615538 310.18618942766153 0.8239895489686659
18.508158312568952 306.20097132368585 0.8203347054462851
18.513385867522366 302.7912617919327 0.818359045072488
18.51861342247578 302.5017836591424 0.8197402605306486
18.523840977429195 300.20044161639584 0.8203564611093039
18.52906853238261 301.47160902179905 0.8240297996364472
18.534296087336024 299.5019353038512 0.8244308310270684
18.53952364228944 296.5954789472082 0.8235239558900493
18.544751197242853 296.75466184990546 0.826199202296121
18.549978752196267 297.08135156255577 0.8293832620969067
18.555206307149682 296.8768928345409 0.8309994224781576
18.560433862103096 296.1763416000762 0.8318833063276853
18.56566141705651 293.9721621041554 0.8307926258768142
18.570888972009925 294.9360052657454 0.8326385039103799
18.57611652696334 296.8626924315084 0.8365266309721854
18.581344081916754 297.18301855114896 0.8385580345286766
18.58657163687017 296.31165859881884 0.8384423579721241
18.591799191823583 294.2690296071639 0.8379016994299654
18.597026746776997 298.86756509483314 0.8456972721463101
18.60225430173041 303.1621935695758 0.853664044080542
18.607481856683826 307.7828933297622 0.8626270195214552
18.61270941163724 309.5375320614411 0.8664156541238552
18.617936966590655 309.98594364475383 0.8689804311799073
18.62316452154407 312.6698329480546 0.8723823489708766
18.628392076497484 316.4288214411283 0.8602088469752737
18.633619631450898 321.42328998429656 0.8580735429059773
18.638847186404313 322.6963752713138 0.8532138185661365
18.644074741357727 326.4807033310134 0.852993697033574
18.64930229631114 329.0699670497578 0.8536459213471133
18.654529851264556 332.62611680038964 0.8532291507395302
18.65975740621797 338.7046359011262 0.8584150442033404
18.664984961171385 341.6374129336808 0.8580444745441492
18.6702125161248 344.3290816150565 0.8580811563009665
18.675440071078214 347.62425149494936 0.859959561374075
18.680667626031628 349.35244475844354 0.8586611207719317
18.685895180985042 348.5549998537119 0.8553525768618723
18.691122735938457 348.74808019119405 0.8531667143505018
18.69635029089187 349.80483400818986 0.8520514421137445
18.701577845845286 350.69917901135494 0.8517754170386767
18.7068054007987 353.26950008194825 0.8534724356449984
18.712032955752115 351.51935688735745 0.8495421888446264
18.71726051070553 349.56275122871386 0.8463259418705518
18.722488065658943 347.76116593797605 0.8427333615853034
18.727715620612358 343.95624141966715 0.8373773500614856
18.732943175565772 343.51408096636635 0.8353328941814766
18.738170730519187 344.0493996601564 0.8342446946663837
18.7433982854726 345.7615727614809 0.8347537908894375
18.748625840426016 349.08868630310064 0.8373578516339841
18.75385339537943 348.88687392150945 0.8366099146085625
18.759080950332844 350.29878736379067 0.8380087884833197
18.76430850528626 348.0007456188593 0.8337259409830685
18.769536060239673 347.46291327322115 0.8320927109990031
18.774763615193088 346.1123588624872 0.8282681784277954
18.779991170146502 343.3335658570821 0.8235291194560314
18.785218725099917 341.3595087051957 0.8198843865390548
18.79044628005333 340.86185284787274 0.8179626046459995
18.795673835006745 339.1918529546359 0.8150616354339616
18.80090138996016 333.73564030158457 0.8088286415712505
18.806128944913574 329.83983021506975 0.8036898824825682
18.81135649986699 325.414484701372 0.7978595616133197
18.816584054820403 322.739148604316 0.7938011887279496
18.821811609773818 321.08334100822725 0.7914570474644087
18.827039164727232 319.55563018962744 0.7901577503192633
18.832266719680646 316.2853519453749 0.7855005727110858
18.83749427463406 309.63155377031643 0.77709149437832
18.842721829587475 304.524639672263 0.7705541442910313
18.84794938454089 301.3008183864004 0.7655625279758379
18.853176939494304 298.8322546456756 0.762352329360826
18.85840449444772 299.3886668448653 0.7622633484635124
18.863632049401133 296.94986268973736 0.7590017910344634
18.868859604354547 300.1669131741378 0.763295807017167
18.87408715930796 303.14120592383256 0.7665575780699404
18.879314714261376 302.77906073683243 0.7655928544299195
18.88454226921479 301.8950705866156 0.7643353026618263
18.889769824168205 299.4860071724038 0.7599889823533336
18.89499737912162 300.19190135082306 0.7609185638519862
18.900224934075034 299.9330661868052 0.7600740340346888
18.90545248902845 296.530687036152 0.7559165223399824
18.910680043981863 296.11979187584006 0.7556822976009618
18.915907598935277 297.2342374075174 0.7574453855380645
18.92113515388869 298.5207617938808 0.759817391009587
18.926362708842106 298.0384874297958 0.7592357010070013
18.93159026379552 296.4232093906479 0.7559759247734236
18.936817818748935 294.2351923128966 0.7526051594233883
18.94204537370235 292.64828485223165 0.7498983207359444
18.947272928655764 292.0746506776828 0.7485896866311837
18.952500483609178 292.9797562255939 0.7491253724938478
18.957728038562593 290.8623828508009 0.7468022412008493
18.962955593516007 288.93207491418536 0.7448769306875769
18.96818314846942 286.92990527599864 0.7424238151575081
18.973410703422836 286.0905742923833 0.740213862252992
18.97863825837625 285.33845143012104 0.7372459400160876
18.983865813329665 282.61075429789065 0.7321824513163507
18.98909336828308 280.9624598566995 0.7304132205454094
18.994320923236494 281.43570156868026 0.7316873495087519
18.999548478189908 284.75017768042903 0.7363199924202705
19.004776033143322 285.1063291346688 0.7373122456050718
19.010003588096737 289.1188360348181 0.7416693195676043
19.01523114305015 289.809009545965 0.7422470034544364
19.020458698003566 286.4545784111478 0.7377961940062332
19.02568625295698 284.89952732005617 0.7357544650779955
19.030913807910395 284.71952235121614 0.7350560896620388
19.03614136286381 286.1991821000825 0.7364802298954588
19.041368917817223 285.0735164502311 0.7341690581437733
19.046596472770638 282.12540994178437 0.7295682873258379
19.051824027724052 280.38977626375356 0.7276170478695421
19.057051582677467 282.87950123668656 0.7301550326453015
19.06227913763088 280.9896897981813 0.7279977948966222
19.067506692584296 282.3081584164394 0.7299298824209651
19.07273424753771 280.86950519656 0.7274631061433569
19.077961802491124 282.2038414661022 0.7296614631248838
19.08318935744454 282.12628758251475 0.728995135340537
19.088416912397953 280.3565409422329 0.727568011092149
19.093644467351368 278.36079713358106 0.7252198332907569
19.098872022304782 274.6368528856356 0.719958203699393
19.104099577258197 273.1003094082324 0.7172216303244016
19.10932713221161 272.7875598545724 0.7162223450104385
19.114554687165025 272.0715193262795 0.7158743185375824
19.11978224211844 269.28210870008064 0.7121183379246545
19.125009797071854 269.91263974326586 0.7136224893570536
19.13023735202527 270.6544453194694 0.7136445683538226
19.135464906978683 272.4629702290328 0.7167692336596153
19.140692461932098 271.4853202579612 0.7160739810210006
19.145920016885512 271.4029619467455 0.7168757746324069
19.151147571838926 268.88293488990644 0.713316397377636
19.15637512679234 271.4270450104305 0.7160570793388047
19.161602681745755 270.69661628258444 0.715017817822133
19.16683023669917 269.03955005926053 0.7124718514992755
19.172057791652584 267.1220389245913 0.7096560041784452
19.177285346606 266.1538456784611 0.7074877993755249
19.182512901559413 268.4454344887849 0.7092214482830465
19.187740456512827 271.21909307914973 0.7129308959436056
19.19296801146624 271.7447341794565 0.713131761500808
19.198195566419656 271.71850108853505 0.7139611615713988
19.20342312137307 270.5256995987018 0.7114375888419514
19.208650676326485 269.62823575643637 0.7085330946157098
19.2138782312799 267.741417985511 0.7066678822083375
19.219105786233314 269.02504504873605 0.7086636875585173
19.22433334118673 269.1325982422113 0.7102470091307282
19.229560896140143 269.0927439093941 0.7108281443322867
19.234788451093557 271.11711203998533 0.712313638298739
19.24001600604697 271.3788652493656 0.7128211902445475
19.245243561000386 272.4259246863429 0.7119748506966946
19.2504711159538 274.7014128013437 0.7137278456193539
19.255698670907215 274.07276980247093 0.7138295989522478
19.26092622586063 273.859175055526 0.7144302244529275
19.266153780814044 274.952509953716 0.7167668772772662
19.271381335767458 274.8823722476586 0.7166683081426563
19.276608890720873 277.47277353354866 0.7187181285927461
19.281836445674287 278.5549415954378 0.7205166052244546
19.2870640006277 282.1592534226855 0.7242276511899937
19.292291555581116 284.1746866745868 0.7263374057501609
19.29751911053453 284.9176880772257 0.7265047342853738
19.302746665487945 287.022723443912 0.7287194241890839
19.30797422044136 288.0825330129919 0.7304464014070589
19.313201775394774 292.08923233792564 0.7355208188310541
19.318429330348188 293.93197714834827 0.7370783305571081
19.323656885301602 294.9497284842135 0.7379695414461294
19.328884440255017 298.0788847297066 0.7413001340602091
19.33411199520843 300.963438732921 0.744901240955948
19.339339550161846 302.45216412289386 0.7471067953180749
19.34456710511526 301.1391453120355 0.7445023038924125
19.349794660068675 301.3288769817477 0.7449669084530716
19.35502221502209 304.657187518517 0.7491433536254719
19.360249769975503 309.1992884809941 0.7546062302052817
19.365477324928918 311.81625595232055 0.7571612727208844
19.370704879882332 316.90853187082405 0.7619595516402301
19.375932434835747 322.2939981323421 0.7682202869504596
19.38115998978916 322.2785078665799 0.7686588482817357
19.386387544742576 321.50664661448513 0.7673208522631316
19.39161509969599 321.6832567401408 0.7680215478505421
19.396842654649404 323.52016274530865 0.769372556882521
19.40207020960282 327.5847338280123 0.7739432941055694
19.407297764556233 329.6155176112429 0.7763619361807773
19.412525319509648 333.75043212701604 0.7812250164408624
19.417752874463062 335.19371005632104 0.7836151174685856
19.422980429416477 333.53930660009684 0.7808207612059831
19.42820798436989 328.8389474063722 0.7741389438941965
19.433435539323305 325.3328978099948 0.7705908553984004
19.43866309427672 320.4667656926724 0.7645819572562599
19.443890649230134 320.63319248555575 0.7653722525578699
19.44911820418355 322.5137914406347 0.7676199388598351
19.454345759136963 325.5983672913551 0.7712114433998497
19.459573314090377 326.0492117140551 0.7713868038173599
19.464800869043792 325.9445039379387 0.7709181470670771
19.470028423997206 326.09949828214394 0.7707282619735432
19.47525597895062 328.89426761699553 0.7743507220875953
19.480483533904035 328.0199970649827 0.7730994897833796
19.48571108885745 329.5401825874539 0.7748409694067772
19.490938643810864 331.85220159737906 0.7772587214814969
19.49616619876428 333.79817832503727 0.7790595250550895
19.501393753717693 333.8833635743581 0.7792570275892979
19.506621308671107 332.95541646674855 0.7778772481195599
19.51184886362452 331.90527871979305 0.7765040188957868
19.517076418577936 330.3289700784219 0.7752785191814707
19.52230397353135 329.69731589803496 0.7743203525477982
19.527531528484765 334.50065095091077 0.780596917856826
19.53275908343818 338.3551611798582 0.7846459100812456
19.537986638391594 340.50793118287197 0.7868629267497023
19.54321419334501 338.09520035436475 0.7837508829153451
19.548441748298423 336.4350681309477 0.7814295507900837
19.553669303251837 336.907907546579 0.7817717283321131
19.55889685820525 340.6136679917231 0.785807368013791
19.564124413158666 345.4974710845478 0.7915489079846035
19.56935196811208 349.6228895088788 0.7971374106309527
19.574579523065495 351.9300315755884 0.7995244514926364
19.57980707801891 352.047603754897 0.7996714286840992
19.585034632972324 353.19886614759866 0.8010577414085427
19.590262187925738 355.9496799477023 0.8039033038905569
19.595489742879153 358.4344486680411 0.8067458420811318
19.600717297832567 360.8361645290276 0.8086443759275233
19.60594485278598 362.2653261532103 0.8096315752162326
19.611172407739396 363.36045671724634 0.8104800884520571
19.61639996269281 366.844574858689 0.8142853529789372
19.621627517646225 371.77194986455254 0.8199481313489925
19.62685507259964 373.97469537495965 0.8223749494055546
19.632082627553054 376.5240159967355 0.8246213703905969
19.637310182506468 377.0873936803626 0.8251935318848199
19.642537737459882 383.6762455094393 0.8327521171313286
19.647765292413297 386.91080580137714 0.8359597214608184
19.65299284736671 389.79232832026736 0.8388195541262918
19.658220402320126 390.18309587745154 0.8387250388989198
19.66344795727354 389.95114100776465 0.8385979666510516
19.668675512226955 390.53544624040836 0.8394704060557978
19.67390306718037 389.25282073797314 0.8382284368992291
19.679130622133783 390.87374985199796 0.8400596534243938
19.684358177087198 393.8476934252969 0.8434689993983345
19.689585732040612 397.11170877485466 0.846902169708745
19.694813286994027 397.38760726704567 0.8473037838889735
19.70004084194744 392.88184338382496 0.8421286180976111
19.705268396900856 388.8243755705575 0.8368096447141322
19.71049595185427 389.51404393513747 0.8376298721469896
19.715723506807684 389.0365061148654 0.8370936099695055
19.7209510617611 390.8028695087521 0.8396776491601088
19.726178616714513 386.7374973819163 0.8353014335260902
19.731406171667928 384.5529154543684 0.8328808565535936
19.736633726621342 378.531063677668 0.8261372149461479
19.741861281574757 376.30034371249747 0.823400360500842
19.74708883652817 370.8065075298317 0.8178898472534508
19.752316391481585 366.5892007815048 0.81343911933308
19.757543946435 363.101438351022 0.809528969315425
19.762771501388414 361.178113413482 0.8070083602396931
19.76799905634183 358.7011749346359 0.8040305346247189
19.773226611295243 355.05393784021203 0.7997976300889696
19.778454166248657 353.6666305297772 0.7983354813161493
19.783681721202072 352.2195055677237 0.7962711237827526
19.788909276155486 350.9628293159897 0.7954812586447378
19.7941368311089 348.88241181398377 0.7934477553566528
19.799364386062315 347.57869179982583 0.7916888170906492
19.80459194101573 345.8337753450925 0.7891895663851771
19.809819495969144 344.40069959753845 0.7866642331241827
19.81504705092256 341.23445939353337 0.7832883911721428
19.820274605875973 338.8349801565078 0.780634209085867
19.825502160829387 337.5281063330157 0.7790143773676687
19.8307297157828 338.01417641218876 0.7798541970972932
19.835957270736216 335.0280134820348 0.7764508574034474
19.84118482568963 331.8704984866333 0.7729621842793384
19.846412380643045 331.41098380321665 0.7726220017070542
19.85163993559646 334.2067214503377 0.7748621043336659
19.856867490549874 336.172895324621 0.7774296235211706
19.86209504550329 336.69139220318107 0.778407932560656
19.867322600456703 334.904054864309 0.7770077336785811
19.872550155410117 331.2700803196043 0.7734225505401698
19.87777771036353 331.3569054128971 0.7731320147499691
19.883005265316946 333.14520411140444 0.7748634455654828
19.88823282027036 335.23222374627153 0.777233014636202
19.893460375223775 332.53617215725285 0.7739891860580878
19.89868793017719 329.8659071998166 0.7705891467935979
19.903915485130604 327.0163926247065 0.7672315157319396
19.909143040084018 325.79056825812387 0.7662283063486879
19.914370595037433 327.6422029842969 0.7688725879672245
19.919598149990847 328.7608862027999 0.7698014893607037
19.92482570494426 324.7833357517478 0.7650513717090431
19.930053259897676 321.1057361485329 0.7595728660644389
19.93528081485109 318.6403582648799 0.7560971574151456
19.940508369804505 316.8340149961729 0.7539448274333781
19.94573592475792 318.6055660471435 0.7557790944135516
19.950963479711334 316.70170740190855 0.7544781550585988
19.956191034664748 315.96335411379556 0.7537967267822353
19.961418589618162 314.35938330978 0.7519611088756689
19.966646144571577 311.26003583902644 0.7479650087280783
19.97187369952499 311.74328646479466 0.7481945238516694
19.977101254478406 314.62177879175 0.7516096307013458
19.98232880943182 318.4062059326748 0.7562001534476053
19.987556364385235 322.0219722132048 0.7610387797458258
19.99278391933865 324.3906395865979 0.7637559212642452
19.998011474292063 324.5488170479678 0.7633386718615502
20.003239029245478 325.97113499565705 0.7642995174331643
20.008466584198892 328.08392061781643 0.7667352102736634
20.013694139152307 333.7137910945187 0.7726950622304967
20.01892169410572 341.189487748951 0.7809220802812532
20.024149249059136 350.5751058668914 0.7916015696336949
20.02937680401255 357.4765665747541 0.7995515031156512
20.034604358965964 361.3549261580056 0.8043210781635287
20.03983191391938 364.05596400412816 0.8073808155454776
20.045059468872793 361.70849227984223 0.8045562439432811
20.050287023826208 359.92615871931497 0.8025947645986057
20.055514578779622 355.3723818718119 0.7972556621170321
20.060742133733036 352.3280604832212 0.7946490280202818
20.06596968868645 351.79811894025784 0.7940503835451134
20.071197243639865 349.5709740557585 0.7913684650827552
20.07642479859328 345.59989390934095 0.7866172883073353
20.081652353546694 341.66792288008435 0.7824857943039472
20.08687990850011 336.99522992019376 0.7775835490121643
20.092107463453523 333.67406053324646 0.7736659792174172
20.097335018406937 332.4499568228051 0.7721349617153812
20.102562573360352 330.7192470767628 0.7707150916391798
20.107790128313766 329.99996092220056 0.7697923517401744
20.11301768326718 327.940680713595 0.7672167202668432
20.118245238220595 325.80451514316655 0.7646173555598904
20.12347279317401 322.9200333526442 0.7607266594972762
20.128700348127424 324.9960115873511 0.7636792289184423
20.13392790308084 326.3580437613071 0.7654931630693974
20.139155458034253 327.49460057806857 0.7660761732058744
20.144383012987667 327.905774519639 0.765765991151422
20.14961056794108 330.5403535344738 0.7682938584032424
20.154838122894496 331.3331977585669 0.7691964418207698
20.16006567784791 334.1939117419184 0.7727101081244638
20.165293232801325 333.4799355241513 0.7710929663919585
20.17052078775474 332.8414563110807 0.7706531410751842
20.175748342708154 331.22454244236343 0.7685857573221837
20.18097589766157 329.59891357931065 0.7667928283756135
20.186203452614983 328.375145601066 0.7659206654846499
20.191431007568397 325.64973502655795 0.7626970387020744
20.19665856252181 319.59055947608596 0.7561257719052454
20.201886117475226 316.78351010829783 0.7523138429994188
20.20711367242864 311.7615498407212 0.7473285526097093
20.212341227382055 307.7160683404094 0.7430692214005444
20.21756878233547 303.55461899548675 0.738953355019693
20.222796337288884 300.38430483953795 0.7345918578341822
20.228023892242298 299.2591360223191 0.7328059514422897
20.233251447195713 296.753788432574 0.7293287282630728
20.238479002149127 294.3714744180829 0.7263185509732057
20.24370655710254 292.431756449816 0.7245355733097676
20.248934112055956 292.0680219541103 0.7237367704428191
20.25416166700937 294.0802647498697 0.7260339719469444
20.259389221962785 293.93805110519224 0.7252971690428932
20.2646167769162 294.37622870778256 0.7261457319269601
20.269844331869614 293.96441916718885 0.7261539267003876
20.275071886823028 292.8339692990664 0.7251036864451427
20.280299441776442 287.93087320132884 0.7187110227457014
20.285526996729857 285.70121063858585 0.7157568737264478
20.29075455168327 287.90046739361196 0.7178138082425239
20.295982106636686 293.4669186811982 0.725450739797893
20.3012096615901 298.21645806724666 0.7311112619035224
20.306437216543515 295.9717903402552 0.7281261989103468
20.31166477149693 296.58559255833313 0.7294242920574978
20.316892326450343 293.18018610976526 0.7246002187281325
20.322119881403758 292.9610962643629 0.7250149988080584
20.327347436357172 291.9624326754182 0.7233003990986948
20.332574991310587 289.4753785609308 0.7199500076397578
20.337802546264 289.7833212569561 0.7209888803679423
20.343030101217416 292.30719598365704 0.7239372624620231
20.34825765617083 295.512681766142 0.7276721063831086
20.353485211124244 295.12793422984214 0.7260486841080265
20.35871276607766 292.3947314825664 0.7225096710659528
20.363940321031073 290.25834129813103 0.7199020500267524
20.369167875984488 290.7692001184742 0.7210238873817886
20.374395430937902 291.8069687267683 0.7225663306574861
20.379622985891316 292.59762220956424 0.7234036489892766
20.38485054084473 292.9599639554144 0.7243297544403373
20.390078095798145 295.5297981920671 0.7273128149301673
20.39530565075156 297.5610550791289 0.7299304942261675
20.400533205704974 297.3018309051936 0.7295334041883429
20.40576076065839 296.21874556842835 0.7280315145237124
20.410988315611803 293.3541334903795 0.7249095594203717
20.416215870565217 289.17471808056945 0.7201140864842422
20.421443425518632 286.01546045501016 0.7154201823805033
20.426670980472046 286.7896280046397 0.7156708253987243
20.43189853542546 289.13984603600795 0.7188450356404921
20.437126090378875 291.8120623977859 0.722143413038801
20.44235364533229 290.62519253574817 0.7214995031298702
20.447581200285704 290.65195275305587 0.7218202623691864
20.45280875523912 290.6035123540871 0.7219411916275298
20.458036310192533 291.9113991671909 0.7236333786779564
20.463263865145947 291.95554619141444 0.7228134596138464
20.46849142009936 288.9639953980987 0.7188847082191724
20.473718975052776 289.0873916644925 0.7189180768472297
20.47894653000619 290.3610065788448 0.7203145357238769
20.484174084959605 290.2488785280232 0.7208138836570468
20.48940163991302 292.44364380492175 0.7234354442502315
20.494629194866434 291.2797905936313 0.7224581743004155
20.49985674981985 294.19606806827744 0.7261570177916575
20.505084304773263 294.9907766802937 0.7263750231398843
20.510311859726677 297.48663817915826 0.7294352966870438
20.51553941468009 295.01100332920225 0.7251180995838903
20.520766969633506 292.2680577750699 0.721450416277078
20.52599452458692 290.4136265891961 0.7192174142920253
20.531222079540335 291.4442891947164 0.7200339726097295
20.53644963449375 291.30343595555667 0.72094435047112
20.541677189447164 287.54671681790586 0.7176866029100107
20.546904744400578 285.1326619627462 0.714312001257644
20.552132299353993 283.1158391688306 0.7118726718693604
20.557359854307407 285.17643603881777 0.7130729402890481
20.56258740926082 289.7746480172958 0.7185518735202711
20.567814964214236 292.88492534303276 0.7232130094061353
20.57304251916765 293.3485229818057 0.7238601039246483
20.578270074121065 294.6527650177583 0.7273373157987381
20.58349762907448 289.0956994392482 0.7201553162739334
20.588725184027894 286.97238521197005 0.7173516748365215
20.593952738981308 287.39014544373174 0.7170584413420884
20.599180293934722 291.094297021997 0.7212373497268735
20.604407848888137 292.1884059088109 0.724069781635882
20.60963540384155 290.1827866676154 0.7211137747554008
20.614862958794966 286.9299059449862 0.7162241625074968
20.62009051374838 286.3205455854363 0.7146832330701315
20.625318068701795 288.95213668828137 0.7168793069774569
20.63054562365521 292.5272831932009 0.7213538330071319
20.635773178608623 291.6126992361131 0.7207592056868043
20.641000733562038 290.0990132327468 0.719123164776823
20.646228288515452 289.2708593704673 0.7183757834639438
20.651455843468867 290.0135993160967 0.7181836422615132
20.65668339842228 287.64519029538656 0.7157767098687621
20.661910953375695 288.01397243275375 0.7166157372442912
20.66713850832911 286.0222910789987 0.7147269943233941
20.672366063282524 287.1048486608112 0.7162368438132513
20.67759361823594 289.17997318267726 0.7186160628072142
20.682821173189353 291.11737326501424 0.7209477825006735
20.688048728142768 291.19051634802923 0.720087029542001
20.693276283096182 290.76380335607314 0.719162006488402
20.698503838049596 289.39027039839374 0.7190090192784273
20.70373139300301 289.16419453366234 0.7190098368254584
20.708958947956425 289.2840578174942 0.7187481626477016
20.71418650290984 289.26582390241236 0.7178200527648764
20.719414057863254 291.3734206256388 0.7194663582974209
20.72464161281667 292.5987929692564 0.7219606548130253
20.729869167770083 294.0847456601699 0.7243084003017204
20.735096722723497 292.8391056166774 0.7228207789832171
20.740324277676912 291.8646660407618 0.7213049505012517
20.745551832630326 287.45798678751555 0.7157152227275984
20.75077938758374 288.6665660957892 0.717054439014436
20.756006942537155 291.6924352906045 0.7206640369449729
20.76123449749057 297.29643475591377 0.7275328739244797
20.766462052443984 296.5866211276229 0.7271666686965778
20.7716896073974 296.48171100670703 0.7269431794482692
20.776917162350813 298.65868310280644 0.7297850930541155
20.782144717304227 298.7883438601301 0.7289148169915647
20.78737227225764 298.944204074506 0.728337492597496
20.792599827211056 295.2600952811345 0.7229828905336787
20.79782738216447 298.58128681024016 0.7272975255003824
20.803054937117885 299.5398338516265 0.7289038197848482
20.8082824920713 302.6433794511825 0.7327467765197677
20.813510047024714 304.5095085373606 0.7341767399445193
20.81873760197813 308.85785527865147 0.7394131545500621
20.823965156931543 310.5527053032818 0.7415335826043398
20.829192711884957 312.70597198525365 0.7446110684131811
20.83442026683837 311.91779824785095 0.7432996094633253
20.839647821791786 312.22696393201727 0.743054048417958
20.8448753767452 311.9765487318619 0.74247873384514
20.850102931698615 312.49777433762057 0.7435389482840756
20.85533048665203 311.23946412951733 0.7428828782525969
20.860558041605444 307.9403773039897 0.7393137304059583
20.865785596558858 307.4747798833057 0.7380295073401958
20.871013151512273 304.4560429986118 0.7336687211897042
20.876240706465687 304.31846167167384 0.734572819360119
20.8814682614191 304.57882270400313 0.7357014051089926
20.886695816372516 305.15156073082863 0.7365879075424854
20.89192337132593 306.7966775068663 0.7370536297441437
20.897150926279345 306.247349077753 0.7353436751976892
20.90237848123276 303.94615132135294 0.7328010216283197
20.907606036186174 300.14712193233896 0.7284877897129054
20.912833591139588 299.43356953144274 0.7281081865869035
20.918061146093002 298.9054071539253 0.7272119251857083
20.923288701046417 298.68519145163765 0.7271235890359137
20.92851625599983 299.836086905845 0.7286761347534482
20.933743810953246 300.2995810198005 0.7292479087907944
20.93897136590666 298.06909314366834 0.7265878039109053
20.944198920860075 291.92033544572604 0.7190613733270083
20.94942647581349 292.1325517387456 0.719858957984582
20.954654030766903 293.75141931056817 0.7227821343090846
20.959881585720318 297.4333466387865 0.7277368950199853
20.965109140673732 298.67263077618816 0.7285682249325062
20.970336695627147 297.55758716844525 0.726592610309328
20.97556425058056 292.8348080220293 0.7196838406186035
20.980791805533975 288.78592654236184 0.7149540891659859
20.98601936048739 283.29350649115287 0.7087540825714458
20.991246915440804 279.9745475092841 0.7053684043486469
20.99647447039422 277.1399733798544 0.7022392883208641
21.001702025347633 276.2545144309074 0.7003554130762929
21.006929580301048 279.1592504438708 0.7035155383373177
21.012157135254462 279.98271968036613 0.7053229225245761
21.017384690207876 279.75116241055554 0.7065069463306781
21.02261224516129 278.0648128582268 0.7049129898483051
21.027839800114705 277.7120683146147 0.7043281148228498
21.03306735506812 279.158877904485 0.7057336836202825
21.038294910021534 278.47908613688577 0.7053081676146024
21.04352246497495 279.065836237665 0.705186527128661
21.048750019928363 278.0610196058288 0.7025279029631494
21.053977574881777 277.39828697468784 0.7007892888602094
21.059205129835192 275.7152720396756 0.698793124746109
21.064432684788606 278.65656951339844 0.7027942832768013
21.06966023974202 279.6825289574962 0.7047281036278296
21.074887794695435 280.88677972290003 0.706886284939744
21.08011534964885 279.03405262290505 0.7042741863335338
21.085342904602264 277.06375339701844 0.7019434219592966
21.09057045955568 274.5505244324155 0.6977853998937728
21.095798014509093 272.9235665043043 0.6968056807514714
21.101025569462507 271.38457425598637 0.6944480902991338
21.10625312441592 273.6218050782169 0.6974194928137953
21.111480679369336 279.1858872195228 0.7035621889423789
21.11670823432275 279.09357991015844 0.7036511571743875
21.121935789276165 275.297457083117 0.6992876528354687
21.12716334422958 273.61340507046623 0.6959993145889989
21.132390899182994 275.0767279155286 0.6975000866757549
21.13761845413641 277.5512280483401 0.6987766084048262
21.142846009089823 278.33796848541004 0.6990510068741151
21.148073564043237 276.9824031266132 0.6959237692028836
21.15330111899665 277.7892536655957 0.6966565565027228
21.158528673950066 279.3372618657451 0.6991543690371992
21.16375622890348 277.4543228882616 0.6986047423978533
21.168983783856895 274.9640563512763 0.6951046059972069
21.17421133881031 273.1365382673137 0.6929188313490271
21.179438893763724 273.1029396579539 0.6927023765148034
21.184666448717138 272.4830870872391 0.6938934107451913
21.189894003670553 271.98288034375764 0.6923250086712792
21.195121558623967 270.2239000260587 0.688268997972908
21.20034911357738 271.90493650433916 0.6880583279787145
21.205576668530796 271.17355353640306 0.6870090505858035
21.21080422348421 271.3193526293171 0.6890750939891345
21.216031778437625 270.2473843805797 0.6881953629100903
21.22125933339104 270.8745920999936 0.6878755546894096
21.226486888344454 270.1169137517711 0.6854661936457863
21.231714443297868 273.55492506716035 0.6889743082217352
21.236941998251282 274.58841699558224 0.6897176844873129
21.242169553204697 272.341236374565 0.6870321730422008
21.24739710815811 268.2775809997971 0.6822774302978404
21.252624663111526 265.0697703299964 0.6788802545432097
21.25785221806494 270.22095652961195 0.6840253868451194
21.263079773018355 270.31266028400836 0.6827156611967896
21.26830732797177 270.55892187886957 0.6837636682032838
21.273534882925183 270.30909918498196 0.6832191599954195
21.278762437878598 270.9127118947673 0.6844353173475135
21.283989992832012 272.1090032348067 0.6922081838424714
21.289217547785427 272.7003569480249 0.704741552025549
21.29444510273884 271.62716351478457 0.7105053336760115
21.299672657692255 267.57551591886244 0.7112386823149995
21.30490021264567 264.95181141001274 0.7129770493576291
21.310127767599084 266.3724539557057 0.7191743636862069
21.3153553225525 268.64623313878144 0.7267435710871056
21.320582877505913 269.77393776499815 0.7307153120694637
21.325810432459328 269.31863435807645 0.731717625807517
21.331037987412742 265.99764291052094 0.7291410987221333
21.336265542366156 267.8634287612671 0.7347034963473453
21.34149309731957 263.9411511543605 0.7320344453708577
21.346720652272985 265.13761434500253 0.736557225147478
21.3519482072264 264.2881645455678 0.7372655785157087
21.357175762179814 266.08723635665206 0.7420766558269328
21.36240331713323 266.38952429578126 0.7469790453000521
21.367630872086643 265.27984944998127 0.7476353709453956
21.372858427040057 264.8048930679216 0.7496094443471989
21.378085981993472 263.92054361639873 0.7493514110688989
21.383313536946886 264.189727943688 0.7510644165563072
21.3885410919003 266.17612500992345 0.7561709821661967
21.393768646853715 266.93690477413685 0.7586317623317205
21.39899620180713 265.4020981801403 0.7584960179440662
21.404223756760544 266.494879994808 0.7618951965480257
21.40945131171396 268.7237738965318 0.7664705517665745
21.414678866667373 271.02743512841096 0.7728927432758023
21.419906421620787 269.09796630045605 0.7719981537625469
21.4251339765742 266.5867122402992 0.7702005605958022
21.430361531527616 264.1785977373559 0.7679391769985721
21.43558908648103 265.19403849996877 0.7707191650492973
21.440816641434445 264.7783982083923 0.7729180949337254
21.44604419638786 265.19998331603455 0.7768498199403567
21.451271751341274 266.973570619731 0.7822573053535552
21.45649930629469 273.54580440103956 0.7918590261147275
21.461726861248103 276.2997894659132 0.7960291551644318
21.466954416201517 277.1854851982918 0.7980886638961213
21.47218197115493 272.5013779881046 0.7922159288338976
21.477409526108346 270.45316943798844 0.791653880195875
21.48263708106176 271.3192191764089 0.7957476486474478
21.487864636015175 273.317438773519 0.801331409254759
21.49309219096859 274.570343595004 0.8054578084582649
21.498319745922004 271.3918152783731 0.8014772295928626
21.503547300875418 271.30632180441927 0.8039166709879331
21.508774855828833 270.6036608785778 0.8019999831099364
21.514002410782247 270.4215301419406 0.7853654178549221
21.51922996573566 271.0634567864559 0.7774615808547819
21.524457520689076 273.5667034477961 0.7729548088190388
21.52968507564249 275.4605026698077 0.7716834910905043
21.534912630595905 276.25182904012655 0.768703532817008
21.54014018554932 276.89462620418476 0.7662398792661467
21.545367740502734 281.0322094625911 0.7688790380852204
21.550595295456148 282.3518444218438 0.7684732477568663
21.555822850409562 281.1390825924939 0.7651808185272838
21.561050405362977 278.0481369621416 0.7579882744606844
21.56627796031639 275.10322029180566 0.7517220365634736
21.571505515269806 276.1594705852825 0.7514999637627734
21.57673307022322 277.479619245381 0.7514411275411568
21.581960625176634 280.00480215379486 0.7536439045314482
21.58718818013005 280.0533606279071 0.7508734736060665
21.592415735083463 280.9640954151289 0.7494341771524724
21.597643290036878 282.27657924462255 0.7497298818249084
21.602870844990292 282.0187469070678 0.7478819867379478
21.608098399943707 285.23377186036004 0.750660911865141
21.61332595489712 287.1267028627463 0.7525593943112017
21.618553509850535 288.39917294174774 0.7533290550673176
21.62378106480395 287.8889329514795 0.7526575644462027
21.629008619757364 287.64711371794345 0.7512929141776101
21.63423617471078 287.7618065237562 0.7506365877671212
21.639463729664193 287.1204292729315 0.748148074428209
21.644691284617608 289.19557924051594 0.7491599791009891
21.649918839571022 287.33303041626846 0.7453667891534973
21.655146394524436 284.92388386336376 0.742393618252406
21.66037394947785 281.58486260385655 0.7379453219742802
21.665601504431265 282.62040153250234 0.7400356626045642
21.67082905938468 286.523189018268 0.7442760172841504
21.676056614338094 288.12653358258774 0.7449486263409999
21.68128416929151 286.8914398760653 0.7422786780729755
21.686511724244923 287.4813624509951 0.7421832810916311
21.691739279198337 289.5765961981583 0.7448952844221103
21.696966834151752 292.691816588725 0.7483551292724991
21.702194389105166 294.43631150912324 0.7503858969606924
21.70742194405858 295.80271632867283 0.7526013840302508
21.712649499011995 294.4395335500924 0.7507889129691111
21.71787705396541 295.79564606325874 0.7514516445571626
21.723104608918824 293.83132467938526 0.7472953248850239
21.72833216387224 294.443868880463 0.7473248578441108
21.733559718825653 293.0122843824639 0.7453227523309092
21.738787273779067 295.55075503093616 0.7480182727112347
21.74401482873248 298.8639987652626 0.7523930433312523
21.749242383685896 302.0626492608307 0.756417645409075
21.75446993863931 304.4827381603535 0.7598688841753554
21.759697493592725 302.83878804971783 0.7577247187525772
21.76492504854614 303.2248406635322 0.757872923402972
21.770152603499554 306.2193586368916 0.7608006818083628
21.77538015845297 306.53996405331725 0.7605371773123859
21.780607713406383 306.8296218542864 0.7598628692666375
21.785835268359797 309.32966168874987 0.7624105914350393
21.79106282331321 312.5040176584657 0.766027883827498
21.796290378266626 316.0685533499533 0.7703284487689271
21.80151793322004 317.6710863169376 0.7720159978590161
21.806745488173455 323.43824255945594 0.7785844964785822
21.81197304312687 324.9637762043697 0.780020328046388
21.817200598080284 325.4421993489932 0.7803137094682286
21.822428153033698 325.36153856847176 0.7790906375802816
21.827655707987113 327.7210643826108 0.7822780206906255
21.832883262940527 327.49227684153834 0.7822965441752832
21.83811081789394 328.45343703514556 0.7842513739243384
21.843338372847356 327.47318794530116 0.7830138325895198
21.84856592780077 327.8948475799227 0.7837058231440825
21.853793482754185 327.7847815801612 0.7834550139527187
21.8590210377076 327.56547078910717 0.7822014854412147
21.864248592661014 331.3843628601854 0.7859503343678924
21.869476147614428 330.98425239411625 0.7844116627063834
21.874703702567842 330.14790284861874 0.7834166654112692
21.879931257521257 326.8736940745589 0.7801617685927916
21.88515881247467 326.13787979699157 0.7797066098124723
21.890386367428086 323.0195564409119 0.7762097947665447
21.8956139223815 319.2943710632226 0.7720042723163466
21.900841477334914 317.9593264749543 0.7699327002521714
21.90606903228833 317.9113377246681 0.769165359104069
21.911296587241743 315.89360316051204 0.7657860138054875
21.916524142195158 313.1794725620379 0.7623067775427256
21.921751697148572 309.6055062449727 0.758870207076881
21.926979252101987 307.12370354963355 0.7558163320422981
21.9322068070554 307.072634547917 0.7552597914341201
21.937434362008815 311.52442097750986 0.7600111254996118
21.94266191696223 314.8200152178481 0.7629084537669356
21.947889471915644 314.69087615306034 0.7630457080840368
21.95311702686906 312.13297730221524 0.7593784131993649
21.958344581822473 309.56634840454416 0.7560602013039226
21.963572136775888 312.41014670962346 0.7598210757349197
21.968799691729302 312.0004301928632 0.7597098442328413
21.974027246682716 313.9966464970311 0.7625314172013099
21.97925480163613 311.30794224664714 0.7578127870187897
21.984482356589545 311.9767209877455 0.7588066445456562
21.98970991154296 311.2249285779705 0.7576787270289788
21.994937466496374 309.3917700427073 0.7551079817940792
22.00016502144979 310.12663719791647 0.7562167003774939
22.005392576403203 308.32413352862034 0.7533937330968161
22.010620131356617 310.42451067402374 0.7563697972613173
22.015847686310032 310.89742919683766 0.7563794521698525
22.021075241263446 314.6683915116499 0.7600879028576925
22.02630279621686 317.0921518998434 0.7626573504598478
22.031530351170275 320.26523531588293 0.7655786417201842
22.03675790612369 320.4410992655122 0.7656633552926573
22.041985461077104 323.60063498826736 0.7696672931522447
22.04721301603052 325.3921413704201 0.7717036454618075
22.052440570983933 326.6019739169082 0.7733013008023665
22.057668125937347 325.5047818946192 0.7716500136181127
22.06289568089076 327.03184152293653 0.7736349791048776
22.068123235844176 327.7169986178164 0.7742209183294168
22.07335079079759 324.5349454484416 0.7700592891101665
22.078578345751005 320.95660649411434 0.7657047809843419
22.08380590070442 318.90393195469085 0.7622596718189019
22.089033455657834 320.8731601330334 0.7643976114274684
22.09426101061125 325.1762319186893 0.7695774611014454
22.099488565564663 326.6422533288985 0.7715729811856354
22.104716120518077 328.72906201103314 0.7744971198844622
22.10994367547149 330.27574713692195 0.7753815184982971
22.115171230424906 326.7861503784085 0.77050048811975
22.12039878537832 322.7676037711538 0.7654869227045653
22.125626340331735 320.74958646945055 0.7628604359179746
22.13085389528515 319.0554050779817 0.7611249166110414
22.136081450238564 318.0882481113097 0.7602674359329528
22.141309005191978 313.78730557810275 0.7551647885245953
22.146536560145393 312.29827177820573 0.7537567821654576
22.151764115098807 310.7652409228414 0.7516079331767944
22.15699167005222 314.11177781870015 0.7564851764711451
22.162219225005636 311.8785704549817 0.7538690269534304
22.16744677995905 310.0862361286702 0.7511418284739555
22.172674334912465 312.18133516507675 0.7534248455986431
22.17790188986588 315.278069922685 0.7559482122783857
22.183129444819293 316.1769790171656 0.7572700290040183
22.188356999772708 317.49918976282953 0.7586807507706088
22.193584554726122 318.9487099797724 0.7604526973323749
22.198812109679537 318.0651390664215 0.7601243839109766
22.20403966463295 315.1495034824542 0.7558634542091869
22.209267219586366 313.95264025771877 0.7538075572222462
22.21449477453978 313.111355983203 0.7525366362724539
22.219722329493194 315.0805680294153 0.7547756872156993
22.22494988444661 315.32099661652535 0.7556243311468612
22.230177439400023 318.1320105939363 0.7583319507708344
22.235404994353438 315.4829195378819 0.7549793619669785
22.240632549306852 313.4948760891636 0.7525132206094055
22.245860104260267 311.6139632161747 0.7497874175642837
22.25108765921368 311.35958677245844 0.7507915891760018
22.256315214167095 312.83197608226925 0.7519917120626881
22.26154276912051 314.543999665238 0.7549831789144704
22.266770324073924 315.6599856160515 0.7562098261076788
22.27199787902734 313.3665631988852 0.7528980309309522
22.277225433980753 312.7895590399236 0.7521982753831086
22.282452988934168 312.85524389819335 0.7514509443367252
22.287680543887582 311.21682353951695 0.7502910225478362
22.292908098840996 308.66954733045696 0.7468004536044577
22.29813565379441 309.00242381502295 0.7468461932089135
22.303363208747825 309.9814995032295 0.7481839157179553
22.30859076370124 313.17856670137536 0.7518643613227984
22.313818318654654 313.61432518083274 0.7526631155158816
22.31904587360807 312.88788210728313 0.7519953340464328
22.324273428561483 306.72688411797975 0.7444800308676127
22.329500983514897 303.63945238411776 0.7410177040555797
22.334728538468312 301.206904760051 0.7370096844840378
22.339956093421726 298.836468243157 0.7341977343359977
22.34518364837514 298.0193644400474 0.7332564456725951
22.350411203328555 298.1094238239176 0.7328180377555928
22.35563875828197 297.25590291245544 0.731429006314637
22.360866313235384 296.59569429496196 0.7301210393084043
22.3660938681888 298.00501070732304 0.7322301474443891
22.371321423142213 298.6223760512826 0.7328942131467769
22.376548978095627 295.77709643859225 0.7298297356755699
22.38177653304904 290.88008671130837 0.724809158338735
22.387004088002456 288.1625830217334 0.7216670446744864
22.39223164295587 290.36000053363784 0.725020396099852
22.397459197909285 290.9174764559758 0.7255171017645448
22.4026867528627 290.97302866438275 0.725586790752231
22.407914307816114 288.25880387088915 0.7214688983863152
22.41314186276953 289.3309700572609 0.7220018213225649
22.418369417722943 290.75579503371733 0.7228535771678578
22.423596972676357 290.4613177085667 0.7225060943479166
22.42882452762977 286.04499824353275 0.7165045620191327
22.434052082583186 284.9859685578509 0.7157160065865124
22.4392796375366 284.88642072970424 0.715428834167484
22.444507192490015 283.97682224924006 0.7147004272427666
22.44973474744343 279.5476319229429 0.7096937896401428
22.454962302396844 277.9549860418582 0.7082105088910251
22.460189857350258 278.6601267688505 0.7092114028198406
22.465417412303673 280.4411717189099 0.7106844284877459
22.470644967257087 282.4212749618052 0.7127840629343023
22.4758725222105 282.1439571154878 0.7128946022662459
22.481100077163916 285.4897405278686 0.7178598636009355
22.48632763211733 285.79387652301165 0.7178023046652026
22.491555187070745 284.8373453770022 0.716043918921525
22.49678274202416 281.1885921108273 0.711043275569692
22.502010296977573 280.5281817492557 0.7105029129088027
22.507237851930988 280.6068533424193 0.7106051456418392
22.512465406884402 281.5616203416598 0.7121722507805878
22.517692961837817 282.86657049558113 0.7134706532435021
22.52292051679123 284.84028648286005 0.7160323631414082
22.528148071744646 285.88052524762867 0.7164675533890285
22.53337562669806 284.3773004483788 0.7142552144571366
22.538603181651474 282.49984429710366 0.711850045053941
22.54383073660489 280.6475885988271 0.7090262622180742
22.549058291558303 280.64468254673534 0.7093151619492358
22.554285846511718 282.1366002211472 0.7112775604859362
22.559513401465132 279.7085974727315 0.707757690031119
22.564740956418547 273.45525527199777 0.7001533983038964
22.56996851137196 270.4477903281822 0.696732964135969
22.575196066325375 273.0709259890087 0.7018056043346212
22.58042362127879 276.29375162020693 0.7054631918934113
22.585651176232204 276.64431724561786 0.705757486844152
22.59087873118562 275.7072007049176 0.7042862319109504
22.596106286139033 273.24114908973513 0.7014002549447228
22.601333841092448 272.4871959610018 0.7003819036616443
22.606561396045862 274.5054050619941 0.7030724697280599
22.611788950999276 275.1280839208636 0.7036324858870957
22.61701650595269 277.86634461718404 0.7076573111508289
22.622244060906105 278.27984600896764 0.7080343242667604
22.62747161585952 279.840321951115 0.7101609837851975
22.632699170812934 275.41125813455915 0.7047384674239776
22.63792672576635 273.9803713195104 0.7027326422347714
22.643154280719763 274.10383122232895 0.7031249057895463
22.648381835673177 275.23109544960175 0.7033858576190406
22.653609390626592 277.13198133007535 0.7055446314898602
22.658836945580006 274.5372653088626 0.7016606690965236
22.66406450053342 271.64530736496374 0.6986514525008232
22.669292055486835 270.88812001843297 0.6976115485615768
22.67451961044025 274.6036091375734 0.7010343524922845
22.679747165393664 280.12429107515294 0.7076581858411978
22.68497472034708 280.2477047905692 0.706734980985272
22.690202275300493 282.3812996024211 0.7094870546390996
22.695429830253907 280.5447412027474 0.7078021670398106
22.70065738520732 279.44156632815753 0.7072693644199985
22.705884940160736 279.89653498215614 0.7088225708975143
22.71111249511415 284.160673784984 0.7142031174390806
22.716340050067565 284.82589110453796 0.7138156529693391
22.72156760502098 283.9903521610742 0.7125301057034705
22.726795159974394 282.76533361716287 0.7105586694407574
22.73202271492781 283.3156267015024 0.7112461995573983
22.737250269881223 282.3901686542771 0.7112385128036077
22.742477824834637 282.1354675945398 0.7101371774587467
22.74770537978805 284.345875696309 0.7126509186567235
22.752932934741466 287.60033504242097 0.715212586023592
22.75816048969488 291.216100166504 0.7207600594668405
22.763388044648295 290.8416329755256 0.7219744186469835
22.76861559960171 290.242674204921 0.7207583758930153
22.773843154555124 291.81305343303256 0.7219469608365197
22.779070709508538 291.05901799217327 0.7192628238009422
22.784298264461952 291.0213247199267 0.7186040896845566
22.789525819415367 290.1367947130819 0.717406322735981
22.79475337436878 289.3072915820018 0.7158664975187211
22.799980929322196 289.8905688554959 0.7158727954013675
22.80520848427561 291.47495767021604 0.7182617460722844
22.810436039229025 294.5169025608622 0.7218100243502975
22.81566359418244 294.1226977279796 0.7222687967669644
22.820891149135853 294.4257956207178 0.7223969794135714
22.826118704089268 292.29973288072796 0.7189472071633937
22.831346259042682 294.06836527151484 0.721505400199562
22.836573813996097 294.4398234041684 0.7219135506183597
22.84180136894951 295.37194575518544 0.7238135353746172
22.847028923902926 294.946105689922 0.7226339826682199
22.85225647885634 292.1254635544922 0.7179883143354694
22.857484033809754 291.7396326484233 0.7168717116440521
22.86271158876317 292.9127520375011 0.7185333123478082
22.867939143716583 297.45682931683683 0.7252368798317083
22.873166698669998 297.3789551623635 0.7258740278799156
22.878394253623412 297.8764693102501 0.7265380735891613
22.883621808576827 298.20520271489664 0.7270533293275614
22.88884936353024 297.62439352686204 0.7250977268120516
22.894076918483655 293.5286274101684 0.7199586301547857
22.89930447343707 289.7594800607791 0.7153098617870588
22.904532028390484 291.315602629703 0.7175477041825931
22.9097595833439 293.11401348813206 0.7202297982423744
22.914987138297313 293.2545964676112 0.7196728666190403
22.920214693250728 292.9383809925012 0.7193481952632146
22.925442248204142 295.1981682942998 0.7224338144244901
22.930669803157556 298.16573234847294 0.7258938156883229
22.93589735811097 300.05953731016615 0.7287073975425832
22.941124913064385 298.8567580548234 0.7269889267852376
22.9463524680178 297.6304943271696 0.7253040019298312
22.951580022971214 296.32210069325475 0.7232786609960506
22.95680757792463 293.39393898340137 0.7188461898784264
22.962035132878043 291.38053979391884 0.7174390159011138
22.967262687831457 289.26765059878386 0.7149963219725731
22.972490242784872 291.31093510429537 0.7174554352269046
22.977717797738286 291.89949282075764 0.7179872209103719
22.9829453526917 290.0858870119368 0.7159209759522934
22.988172907645115 287.8420875873235 0.71448355282743
22.99340046259853 288.7309947178048 0.7153547268898328
22.998628017551944 290.28864929744276 0.7165036646714367
23.00385557250536 290.1305537908946 0.7155920611356811
23.009083127458773 287.6651530657116 0.7130714386818364
23.014310682412187 286.0692834617699 0.7103760140073494
23.0195382373656 286.6225814012177 0.7105463922913339
23.024765792319016 288.05622062144505 0.7135226036211788
23.02999334727243 289.7087890050821 0.7160909631961074
23.035220902225845 289.9439599091052 0.7159781505665774
23.04044845717926 287.9156148506576 0.7122128642026581
23.045676012132674 289.5037157266452 0.713094310577494
23.05090356708609 288.37673779752953 0.713132059731917
23.056131122039503 290.45136413262077 0.7164310007543343
23.061358676992917 291.0821201584382 0.7182739455901784
23.06658623194633 293.35002121831747 0.7214545536111127
23.071813786899746 291.2026053763514 0.7183498238669959
23.07704134185316 288.0131336513877 0.714036746377649
23.082268896806575 285.66349530326096 0.7105217034136133
23.08749645175999 286.8714737530729 0.7105204132703241
23.092724006713404 286.55626535957106 0.710469069838408
23.097951561666818 288.26857157863833 0.7119973465223033
23.103179116620232 288.7865896568688 0.7133608353373743
23.108406671573647 289.9009551351992 0.7150053641559714
23.11363422652706 289.32996398015905 0.714628814442344
23.118861781480476 287.5577072616217 0.7132192568629379
23.12408933643389 287.63506270429355 0.7120116595341148
23.129316891387305 292.22129640550395 0.7165992315394935
23.13454444634072 294.9397011680233 0.7190478229492405
23.139772001294133 293.4475817493216 0.7180182237844127
23.144999556247548 291.22875714339176 0.7163474111321211
23.150227111200962 292.8760136333044 0.7174297967905455
23.155454666154377 294.6846506775465 0.7205077293325163
23.16068222110779 295.1792413564468 0.7209225470836638
23.165909776061206 291.56064805469833 0.7163306148082537
23.17113733101462 289.6828687979466 0.7133473565147193
23.176364885968034 293.35770830540264 0.7176879325923603
23.18159244092145 293.7430790767295 0.7191766424850043
23.186819995874863 292.96428882644005 0.7174386130063605
23.192047550828278 292.72158278453736 0.7172238520561555
23.197275105781692 292.3602866378294 0.7172826508578928
23.202502660735107 291.7227544712975 0.7173845314711852
23.20773021568852 293.2481607089892 0.7186984833835094
23.212957770641935 293.068439944716 0.717917437567151
23.21818532559535 294.0077453522269 0.7193019546172003
23.223412880548764 294.3017507247025 0.7202522597562119
23.22864043550218 297.361100929885 0.7230717640899976
23.233867990455593 294.5507466012074 0.7196381499987985
23.239095545409008 295.4775505011873 0.7202484488664791
23.244323100362422 295.12443880873246 0.7199632010931282
23.249550655315836 296.50804242609 0.7212387138020958
23.25477821026925 295.6932756875737 0.7196375729003763
23.260005765222665 294.40363720050897 0.7199466069080777
23.26523332017608 294.341168606845 0.7196142448122386
23.270460875129494 296.0671505504613 0.7216127679558854
23.27568843008291 299.0149021239852 0.724377919015354
23.280915985036323 295.5947537673982 0.7202171897789559
23.286143539989737 293.4604799591202 0.7174199770940514
23.291371094943152 292.41907622088917 0.7154899099999371
23.296598649896566 294.2821564693747 0.71844659122251
23.30182620484998 295.62882329258014 0.7206475456833518
23.307053759803395 294.1778264920869 0.717785965770313
23.31228131475681 294.8427849741806 0.718494499370197
23.317508869710224 292.9392289534482 0.7156999948296298
23.32273642466364 291.20363980901857 0.7138135267467725
23.327963979617053 290.337638110551 0.7124752232365958
23.333191534570467 292.1184204959717 0.7151334642166535
23.33841908952388 293.75794715815664 0.7176603899105038
23.343646644477296 293.2917806445483 0.7168980805395541
23.34887419943071 292.7859626231024 0.7156044870377576
23.354101754384125 293.8956096728514 0.7167306854438465
23.35932930933754 295.2921878329665 0.7176822326819086
23.364556864290954 296.9842517554709 0.7197275284782954
23.369784419244368 297.34265595770637 0.71983085723116
23.375011974197783 295.46715188279103 0.7183732554906437
23.380239529151197 293.30290679118343 0.7169239249536719
23.38546708410461 292.1744373270253 0.7159772050117532
23.390694639058026 295.0325660197454 0.718788109855835
23.39592219401144 293.75412207725924 0.7171692308154035
23.401149748964855 292.22294948715466 0.715704565750338
23.40637730391827 290.79593629959487 0.7145247725889573
23.411604858871684 290.8627885100085 0.7139217002589799
23.416832413825098 291.69340114680693 0.7145689789364416
23.422059968778512 291.56923464906953 0.7137059728476688
23.427287523731927 293.086685130161 0.7152064947126343
23.43251507868534 292.9174869688806 0.7149842932289179
23.437742633638756 292.8281972697085 0.714644196433208
23.44297018859217 292.1390772589005 0.7136634250035574
23.448197743545585 294.09164819679995 0.7154067047837611
23.453425298499 297.1278358802993 0.7196258036497949
23.458652853452413 296.8436568338964 0.7205579111612435
23.463880408405828 293.2480943546043 0.715598049946552
23.469107963359242 290.9290038359549 0.7124007890780657
23.474335518312657 288.92924421239286 0.709145122050148
23.47956307326607 290.29156302600427 0.7112712732377615
23.484790628219486 291.8731940954395 0.7136945142129905
23.4900181831729 294.1782262481311 0.7173643417754032
23.495245738126314 295.48794707391045 0.7192085934532926
23.50047329307973 296.4385188939968 0.7208707190157153
23.505700848033143 298.49774846786335 0.7225087575801042
23.510928402986558 298.7394001111678 0.7222167112525415
23.516155957939972 297.0248865325586 0.7189618454184231
23.521383512893387 292.7300957571926 0.7130350188879764
23.5266110678468 290.98254101238854 0.7109030756995024
23.531838622800215 291.56609627598027 0.7116822398245491
23.53706617775363 293.2562002734827 0.7140743765946762
23.542293732707044 296.2400935414542 0.7166194375967612
23.54752128766046 297.505594143918 0.7181201947821745
23.552748842613873 299.8592015685615 0.720112550653194
23.557976397567288 301.6735348770828 0.7229415202796239
23.563203952520702 301.96166386107734 0.7225375771767822
23.568431507474116 304.1927146463324 0.7248137673539982
23.57365906242753 305.3830142741184 0.7262931876429319
23.578886617380945 305.4625020717864 0.7254821219951423
23.58411417233436 301.47725418001954 0.7213405159266144
23.589341727287774 300.25866837124374 0.7187213873245276
23.59456928224119 301.9035951905525 0.7204614817491899
23.599796837194603 302.02035893620194 0.720022412986348
23.605024392148017 301.12380201369047 0.7186701628386946
23.610251947101432 301.5576023259389 0.718483835696955
23.615479502054846 301.7795543456731 0.7189392592371642
23.62070705700826 299.55276851624905 0.7156393314030951
23.625934611961675 299.0389163995502 0.7154448757841738
23.63116216691509 298.9632016661887 0.7146920274365941
23.636389721868504 299.5347427592519 0.7150290713472117
23.64161727682192 297.18320242404565 0.7116489238211106
23.646844831775333 295.67552081128207 0.7092464539289817
23.652072386728747 297.68537206609153 0.7123803178447758
23.65729994168216 298.8616234112859 0.7145184482349777
23.662527496635576 300.2012298356961 0.7169067660336289
23.66775505158899 295.9346830075899 0.7107135702615032
23.672982606542405 297.48542624847175 0.7105841027818854
23.67821016149582 302.24122485971793 0.717267315194514
23.683437716449234 303.6152442174056 0.719156748660735
23.688665271402648 302.28908270955736 0.7181306762018907
23.693892826356063 305.4589821363187 0.7200697613412183
23.699120381309477 306.55320218272044 0.7208646756562448
23.70434793626289 307.8842764505593 0.7213229882591844
23.709575491216306 305.857355960728 0.7175039842146931
23.71480304616972 304.41546866814275 0.7156956896726161
23.720030601123135 303.9797802109342 0.7155883650646743
23.72525815607655 303.4881425796659 0.7162051909510567
23.730485711029964 306.5640907624846 0.7196114329075338
23.735713265983378 307.54006811047225 0.7207986763610431
23.740940820936792 307.71556480568916 0.7214691689551818
23.746168375890207 309.7292554063642 0.7237026657830216
23.75139593084362 312.79171384367953 0.7261637132995218
23.756623485797036 311.69806540305154 0.7237419365861036
23.76185104075045 310.2953093533762 0.7215477199618888
23.767078595703865 306.71096657495247 0.7178502399298887
23.77230615065728 306.6534719492094 0.7179463381094581
23.777533705610693 305.5184248569027 0.7163595796737308
23.782761260564108 308.2026256356713 0.7180622821722079
23.787988815517522 312.0819498423266 0.7214376801279699
23.793216370470937 314.23960357700446 0.7238610657041732
23.79844392542435 313.7373427094317 0.7236015778058488
23.803671480377766 311.82750660561317 0.721434163223081
23.80889903533118 311.2040017474342 0.7204521828803025
23.814126590284594 311.775316977848 0.7205564837242484
23.81935414523801 314.0627600019801 0.7231082507511137
23.824581700191423 314.50014358212553 0.7229372174840325
23.829809255144838 313.3397992305996 0.7219526677428111
23.835036810098252 313.49089827305545 0.7219427462611937
23.840264365051667 316.03622484968173 0.7243984369257928
23.84549192000508 317.1238198138499 0.7256528199446322
23.850719474958495 319.8041310749849 0.727285562647002
23.85594702991191 319.80635608600664 0.7274020516959079
23.861174584865324 320.33284177140166 0.7273226654658749
23.86640213981874 319.46858814837736 0.7267267789811515
23.871629694772153 317.2448178908607 0.7243072413407979
23.876857249725568 314.76628227321 0.7203821155073057
23.882084804678982 311.4514564543998 0.7154241538781706
23.887312359632396 310.15282580761294 0.7131942006610668
23.89253991458581 312.2552936807406 0.7157629563348825
23.897767469539225 312.3001519523015 0.7162177686860667
23.90299502449264 311.12150571537484 0.7141947322440062
23.908222579446054 309.8434480024631 0.7131142478511074
23.91345013439947 309.0911729490724 0.7121160682945483
23.918677689352883 307.81123857355567 0.7111170334371754
23.923905244306297 307.52245980736 0.7109374650727314
23.929132799259712 313.403353790577 0.7175606698136409
23.934360354213126 314.1901957202792 0.7184935892484489
23.93958790916654 314.9411037717257 0.7192783608997159
23.944815464119955 310.1058865548828 0.7130916065221884
23.95004301907337 308.51204267490556 0.7115505706932163
23.955270574026784 305.26773417827485 0.707836852405328
23.9604981289802 303.8540712541835 0.7065781448721261
23.965725683933613 305.06905029149937 0.7069912315954519
23.970953238887027 305.37913311284143 0.7068433534040669
23.97618079384044 306.39740655723483 0.7079316890927034
23.981408348793856 305.55469637820556 0.7077305219172897
23.98663590374727 309.3048140100104 0.7130883247783089
23.991863458700685 312.36523008121156 0.7163578983379034
23.9970910136541 313.25723449397543 0.7170226020940067
24.002318568607514 312.731689979787 0.716435441515
24.007546123560928 312.00588569961513 0.715781381977059
24.012773678514343 312.17388911354 0.7166062780697919
24.018001233467757 312.30726807187267 0.7159574500175366
24.02322878842117 311.1799255375824 0.7147608837821372
24.028456343374586 309.39758604126916 0.7121911175537256
24.033683898328 310.5690046732975 0.7140134983891274
24.038911453281415 310.99745437066775 0.7147595855924469
24.04413900823483 310.4391221603933 0.7133427703769326
24.049366563188244 307.910997041196 0.7104767463151611
24.054594118141658 311.1552760884407 0.7142522387784841
24.059821673095072 310.856719573089 0.7137090933208101
24.065049228048487 308.62452564441344 0.7115176482674256
24.0702767830019 307.9078776860583 0.7239378891345573
24.075504337955316 312.22628642952833 0.738401222581885
24.08073189290873 313.15882300186746 0.7451414250507163
24.085959447862145 310.75591261252197 0.7477977013232523
24.09118700281556 309.632556448434 0.7512228700605179
24.096414557768973 309.37666022053355 0.7562740213296877
24.101642112722388 309.51164654222123 0.7614258456914826
24.106869667675802 309.9173659541657 0.766087471292305
24.112097222629217 308.8128951997165 0.7691830165240021
24.11732477758263 309.1286093738376 0.7718263820038146
24.122552332536046 308.38461539345747 0.7750311340686028
24.12777988748946 308.42942432844023 0.778322844327651
24.133007442442874 309.78723702954767 0.7835003691195037
24.13823499739629 311.2253658470913 0.7881068733607944
24.143462552349703 311.79320622214715 0.7917612129684786
24.148690107303118 313.72359582759134 0.7973037408476151
24.153917662256532 313.2078497213415 0.799313334560156
24.159145217209947 315.1460868127814 0.8040988469329494
24.16437277216336 313.17579800477273 0.8049781841008081
24.169600327116775 312.7469905411704 0.8078690793524256
24.17482788207019 311.2109955912109 0.8098274665907129
24.180055437023604 312.9774362985525 0.8140477992172709
24.18528299197702 313.42802721708915 0.8162941170566947
24.190510546930433 312.9805183074767 0.8183325827038006
24.195738101883848 309.2274807502645 0.8169378501806139
24.200965656837262 309.47355761430396 0.8202016648134675
24.206193211790676 308.03973645230747 0.8207740053664034
24.21142076674409 310.879234013263 0.8269956179727693
24.216648321697505 311.15546248627555 0.8294378874052444
24.22187587665092 310.31687387672065 0.8301011979140481
24.227103431604334 307.5262775910179 0.8285187662555674
24.23233098655775 302.11928246620187 0.8248163831810282
24.237558541511163 303.5452659045331 0.8297733341065783
24.242786096464577 304.6480196660639 0.834148600571835
24.248013651417992 307.46118520865673 0.8388597903850057
24.253241206371406 306.086818337682 0.8395913566081022
24.25846876132482 304.0912607989465 0.8395209473663445
24.263696316278235 299.93512788549424 0.8373207012730901
24.26892387123165 296.63698617629274 0.8358391635242158
24.274151426185064 298.0010499914152 0.8390676200298598
24.27937898113848 303.9114254427608 0.8482532380029913
24.284606536091893 309.08511570342364 0.8554212300992526
24.289834091045307 308.22684562605673 0.8578568544283237
24.29506164599872 301.58550872863145 0.8526007944748122
24.300289200952136 300.6259517025005 0.8538404755251076
24.30551675590555 299.4115740290398 0.8540274253124218
24.310744310858965 300.0977064473741 0.8556997405799234
24.31597186581238 298.27537846795815 0.8555377973009715
24.321199420765794 296.6923840420436 0.8542493329039734
24.326426975719208 296.46756351886467 0.8561263044975833
24.331654530672623 296.5428214364448 0.8579066477895627
24.336882085626037 298.31558241530996 0.8615629275330735
24.34210964057945 301.6788030903827 0.8677030915156095
24.347337195532866 299.2553824309503 0.8675112140038872
24.35256475048628 296.66862364000815 0.8667727115641596
24.357792305439695 293.9583910291667 0.8650672912005758
24.36301986039311 294.18460455032886 0.8666493639437319
24.368247415346524 299.57783534022 0.8756963291759308
24.373474970299938 301.7227367431451 0.8808951571373803
24.378702525253352 303.20846649916575 0.885242094278699
24.383930080206767 303.28266387308577 0.8878163687774138
24.38915763516018 303.68139415925333 0.8903591529640364
24.394385190113596 304.2638663264208 0.8925257298600322
24.39961274506701 297.90325785145535 0.8859472978866941
24.404840300020425 296.6453185225853 0.8869281328354182
24.41006785497384 299.804395870279 0.8947808171620083
24.415295409927253 304.92583385532333 0.9051932155052382
24.420522964880668 303.5326453787756 0.9068364593968912
24.425750519834082 297.88351568888703 0.9008547940296452
24.430978074787497 299.0964684217644 0.9056238519303387
24.43620562974091 305.0995790624067 0.9153802586201274
24.441433184694326 308.7136162505855 0.9229198098985566
24.44666073964774 309.97244100896717 0.9256827325615778
24.451888294601154 307.86114292805433 0.9241685615523102
24.45711584955457 308.0774558970193 0.927617794045548
24.462343404507983 309.35985661109567 0.9323583470550217
24.467570959461398 311.80343495570656 0.9388099247149119
24.472798514414812 314.9323335407925 0.9449981006426699
24.478026069368227 313.0793522778603 0.9442687222451299
24.48325362432164 309.9553948000432 0.9421377136530502
24.488481179275055 306.38977325080054 0.9388169226667511
24.49370873422847 307.4424126804518 0.9419772899017985
24.498936289181884 308.2083306962591 0.9451727881098058
24.5041638441353 308.68262018847463 0.9482644985349931
24.509391399088713 306.94198160103764 0.9491600286743365
24.514618954042128 304.20293212532016 0.9487383754149288
24.519846508995542 305.3726992658199 0.9537909631836957
24.525074063948956 306.52952031185833 0.9578460985970734
24.53030161890237 308.13367663655043 0.9614577657859011
24.535529173855785 304.7102771303611 0.9589009131979178
24.5407567288092 301.8703273596938 0.9562139172837171
24.545984283762614 302.5035642344662 0.9607445176201718
24.55121183871603 307.6779139960287 0.9723776840787635
24.556439393669443 310.43822106768164 0.9790409716948134
24.561666948622857 312.3469117309236 0.982990061267581
24.566894503576272 309.02944823971654 0.9789616553241455
24.572122058529686 308.620722405563 0.9799162505107315
24.5773496134831 310.1605422985216 0.9844423595923091
24.582577168436515 311.0756245363851 0.9879439191432943
24.58780472338993 313.68030094997636 0.994366663914288
24.593032278343344 313.8118435449065 0.9984352435616
24.59825983329676 314.67367273286663 1.0019955991890213
24.603487388250173 312.09364601371806 1.0005924755276487
24.608714943203587 307.0537805767454 0.9967814323843786
24.613942498157 306.01257831270857 0.9970395040971786
24.619170053110416 304.82712967544984 0.9973533509952498
24.62439760806383 307.5549187585624 1.0026052719630156
24.629625163017245 309.04798958113463 1.0083024766873288
24.63485271797066 307.99075098771846 1.0092015668570322
24.640080272924074 299.97651378877003 0.9981796449001115
24.645307827877488 296.27018570449655 0.9932306811795434
24.650535382830903 295.1805792430487 0.9929743132939061
24.655762937784317 298.5451394564991 1.0021047369685896
24.66099049273773 300.93106539505436 1.0105688996105322
24.666218047691146 303.26572714951044 1.018629460912389
24.67144560264456 303.10457068015324 1.0193655739414458
24.676673157597975 302.63904555505405 1.0184122128382398
24.68190071255139 299.96725215028624 1.0139367192173934
24.687128267504804 298.57324951754026 1.0160504741858862
24.692355822458218 299.5910261691127 1.0208652036014596
24.697583377411632 298.26297827880956 1.0234181137455043
24.702810932365047 300.2419255779517 1.0286570863262277
24.70803848731846 299.3211034513819 1.0290499581504107
24.713266042271876 296.6689982380343 1.025557117297264
24.71849359722529 292.84925074325685 1.0204788937724736
24.723721152178705 287.69842508692994 1.0146622499911722
24.72894870713212 292.28763584543657 1.02559933192732
24.734176262085533 299.93491956452664 1.0418914819458576
24.739403817038948 305.8296419863506 1.0545245361219877
24.744631371992362 306.9293418052134 1.061102927011413
24.749858926945777 299.61585380186085 1.0516431793070893
24.75508648189919 295.5992507480768 1.0495628808618525
24.760314036852606 298.080654903376 1.0550872100362125
24.76554159180602 301.9793161128352 1.062879476484751
24.770769146759434 305.88707253469454 1.0717522587200432
24.77599670171285 304.16665553615 1.07320523591419
24.781224256666263 301.62835979169637 1.0721532054800498
24.786451811619678 307.6009736631118 1.086349308073324
24.791679366573092 307.8014893939269 1.0877307457467227
24.796906921526507 308.10649829855214 1.0918914920700535
24.80213447647992 300.9547187529372 1.0828255825940494
24.807362031433335 295.56752316036557 1.075273519950546
24.81258958638675 295.9752026489042 1.078966548108622
24.817817141340164 298.9706250588871 1.086772966007851
24.82304469629358 299.79423817837056 1.0923130035723718
24.828272251246993 299.4420655471168 1.0942535431731608
24.833499806200408 296.2407967004006 1.0903382074546017
24.838727361153822 295.0029742095998 1.0890221659678094
24.843954916107236 293.59836422512205 1.0887225552075224
24.84918247106065 292.86403219851223 1.0907354987105948
24.854410026014065 291.5410993971603 1.0927242815425344
24.85963758096748 292.8601019979989 1.0977599670224394
24.864865135920894 295.7861003053955 1.1039224321186032
24.87009269087431 299.1865572173578 1.1117034847860208
24.875320245827723 297.9124648904227 1.1115869794022182
24.880547800781137 302.82847052715454 1.1251252144096258
24.885775355734552 301.6459394636492 1.1265051980591791
24.891002910687966 306.3910216932819 1.1388210820184403
24.89623046564138 307.4729044570204 1.1443432781983114
24.901458020594795 309.80995928937136 1.1526003244005993
24.90668557554821 311.3253077707967 1.1602157155218213
24.911913130501624 306.88229909181507 1.1552768013082695
24.91714068545504 308.07902945155666 1.1600141618138873
24.922368240408453 307.40503517289676 1.162211814490121
24.927595795361867 310.92965238507304 1.1723184394275146
24.93282335031528 311.0200782679771 1.174578030415763
24.938050905268696 307.2909920906805 1.1699373612496364
24.94327846022211 304.61627455460246 1.166884192483027
24.948506015175525 304.4538050658542 1.170711680859852
24.95373357012894 305.3699517635591 1.1752930704123643
24.958961125082354 304.2238927073091 1.1779386940366792
24.964188680035768 301.1809008247127 1.1757216370418235
24.969416234989183 300.72783896105994 1.180022031003209
24.974643789942597 304.43799960256547 1.188460585354363
24.97987134489601 306.3813086884689 1.1950608074062818
24.985098899849426 305.05407773727137 1.194222969556539
24.99032645480284 304.1465954343072 1.1943679537699605
24.995554009756255 303.1143632466338 1.1962552825086232
25.00078156470967 306.60163211389744 1.2060179259029804
25.006009119663084 305.8364594538632 1.2095190293804288
25.011236674616498 305.97471482273585 1.2132815633213632
25.016464229569912 306.2677223296882 1.2163826439061873
25.021691784523327 306.30061540957524 1.2188005873304535
25.02691933947674 311.19554596301805 1.2325127766371733
25.032146894430156 309.2850050360442 1.234293776007719
25.03737444938357 314.00569983284424 1.2492616401394863
25.042602004336985 310.71427473302197 1.2467739988472915
25.0478295592904 314.4185413563011 1.2583841729420344
25.053057114243813 314.86628038720556 1.261686713666504
25.058284669197228 315.33227938826974 1.2673300906060097
25.063512224150642 313.97193215647945 1.2668798608481777
25.068739779104057 310.84278234789963 1.2640496752747807
25.07396733405747 313.74022425523384 1.2728960640046045
25.079194889010886 315.8998546460496 1.2835668821139636
25.0844224439643 313.0512747602752 1.2832858524111916
25.089649998917714 310.3025361746754 1.2815364147428083
25.09487755387113 308.94046997801377 1.2803615887923445
25.100105108824543 317.75782104434285 1.3015497594280396
25.105332663777958 322.77072737900136 1.3172965766876286
25.110560218731372 325.5772482312088 1.3263243790065844
25.115787773684787 320.547662639409 1.320773562551753
25.1210153286382 315.0218760580917 1.313824297210151
25.126242883591615 311.314649176359 1.311280150102392
25.13147043854503 311.89979897905005 1.3159661738671709
25.136697993498444 314.072729843019 1.3235842368438613
25.14192554845186 317.0265734674929 1.333656984609965
25.147153103405273 318.39144297938145 1.3404254072883321
25.152380658358688 320.7739861825681 1.348475896591619
25.157608213312102 320.48770193580486 1.3530599905619085
25.162835768265516 324.18242420394785 1.3667911523909166
25.16806332321893 320.2209755190531 1.362427147929333
25.173290878172345 320.1657294160643 1.367261537785888
25.17851843312576 320.92828611357066 1.3739957305542139
25.183745988079174 322.664808345467 1.383789807375471
25.18897354303259 321.61282001145116 1.383512081609895
25.194201097986003 316.89828373275907 1.3772034628640542
25.199428652939417 315.7195117233428 1.3787685999328072
25.204656207892832 316.8069720860432 1.3912284470447067
25.209883762846246 320.2396536757762 1.4031664077602752
25.21511131779966 321.43475326690583 1.4085401581835897
25.220338872753075 320.2489287954265 1.4114069708355563
25.22556642770649 316.1332063800473 1.4073414681590999
25.230793982659904 313.50256902403885 1.4097769142668373
25.23602153761332 319.78681993320106 1.4282317180357846
25.241249092566733 325.40533666652016 1.445261689972156
25.246476647520147 329.4467797286889 1.4560091149352556
25.25170420247356 329.1177684274964 1.4559398611638883
25.256931757426976 328.1299488524324 1.4571869356245546
25.26215931238039 326.9949237763736 1.4625029481793137
25.267386867333805 323.35003416899764 1.4619587137819852
25.27261442228722 318.7044407348304 1.4565032547502779
25.277841977240634 320.80317336140905 1.4684399302826348
25.283069532194048 325.29688427025985 1.4847108065571477
25.288297087147463 336.2841090273975 1.5170564322047746
25.293524642100877 338.9683350513495 1.5256505223697256
25.29875219705429 340.67377109580184 1.533307765553725
25.303979752007706 335.35813032971197 1.5255571041673401
25.30920730696112 332.21086297105086 1.5277962954718716
25.314434861914535 327.54714905103594 1.5269265356510393
25.31966241686795 324.31249075836433 1.5288602977544132
25.324889971821364 327.6877882538998 1.5423555700230063
25.330117526774778 325.19971561143717 1.5398918445106489
25.335345081728192 323.2465822348675 1.539059154168223
25.340572636681607 317.47456604969756 1.530430083686745
25.34580019163502 319.6928541085135 1.5415664567648542
25.351027746588436 319.35142984614544 1.545663344088762
25.35625530154185 316.90967951821847 1.5477297074307745
25.361482856495265 317.60144184310826 1.553975572254459
25.36671041144868 317.8528509554649 1.5599842337464878
25.371937966402093 324.27783033203684 1.5803110647725505
25.377165521355508 327.700392522323 1.5988332330516282
25.382393076308922 329.56898595598415 1.6137764159139454
25.387620631262337 328.43747819299426 1.6193130043136987
25.39284818621575 322.80030195699106 1.610353404599659
25.398075741169166 322.8636779882358 1.617019632263398
25.40330329612258 322.1954832723992 1.622143763128892
25.408530851075994 328.04856052779064 1.6406502083946053
25.41375840602941 329.605775084752 1.6508434606267925
25.418985960982823 322.3712014503886 1.6360298298145426
25.424213515936238 318.63949219755244 1.6360122896667026
25.429441070889652 310.64172948731385 1.6231431863836918
25.434668625843067 313.3793010126652 1.6390400942576442
25.43989618079648 315.13805342730893 1.6505244556188776
25.445123735749895 316.1123181190438 1.6588510666973575
25.45035129070331 317.25214598021176 1.6709227900374488
25.455578845656724 314.42487230669445 1.6722663851219985
25.46080640061014 313.2006813554751 1.6767555572555248
25.466033955563553 317.75422415739655 1.693935556497477
25.471261510516968 321.76863549778733 1.7128527677734848
25.476489065470382 325.2607777557776 1.7314964216503193
25.481716620423796 320.53155932170085 1.7303049060730087
25.48694417537721 320.8386037902328 1.7372891777566581
25.492171730330625 324.42008119465 1.753273851828733
25.49739928528404 324.67829754753404 1.759946088441304
25.502626840237454 329.28351328891983 1.7823114486541782
25.50785439519087 326.2408120677763 1.7830597633470207
25.513081950144283 325.4874658469514 1.791017388056303
25.518309505097697 322.327572510143 1.7942780899744368
25.523537060051112 320.7127978856435 1.8002636030189274
25.528764615004526 321.5305722366706 1.8148205174588294
25.53399216995794 318.31659221546647 1.812420231048719
25.539219724911355 323.8897839432813 1.8409214230788418
25.54444727986477 327.16329307042497 1.8571288890604203
25.549674834818184 325.28799272223 1.868014576849211
25.5549023897716 322.72509720963023 1.8689440775211168
25.560129944725013 321.10473836134526 1.8816199309303896
25.565357499678427 332.63481316904665 1.9197388801725617
25.57058505463184 336.6648558923574 1.9416691236450305
25.575812609585256 332.04089158534657 1.9345940251473261
25.58104016453867 326.12908298780894 1.9267683688164243
25.586267719492085 331.8017289806852 1.9552173953479917
25.5914952744455 329.8032895150375 1.9562715885935535
25.596722829398914 330.1277951016822 1.9752968794388264
25.601950384352328 324.81551944621754 1.9686456265091994
25.607177939305743 330.63802761504496 2.0048923123037645
25.612405494259157 327.78954009247633 2.007837174982922
25.61763304921257 320.9467749028838 2.0083604345633668
25.622860604165986 319.191058464768 2.01134601105045
25.6280881591194 322.5564069113113 2.031929710122179
25.633315714072815 325.3306368630227 2.0500979460303013
25.63854326902623 326.5837136264771 2.0725212881909627
25.643770823979644 333.31931053134247 2.1099048645019423
25.648998378933058 334.79288989519125 2.1220399507563146
25.654225933886472 332.9581181577348 2.13228537764112
25.659453488839887 328.46494251685226 2.1280418988871914
25.6646810437933 332.2477928335414 2.164021187645902
25.669908598746716 338.5257092469988 2.1994569716072916
25.67513615370013 338.01218947610226 2.2176690754685655
25.680363708653545 326.3136342137128 2.1903529432978774
25.68559126360696 324.5955351628857 2.1956040632585725
25.690818818560373 328.59625944522037 2.2236858536646125
25.696046373513788 333.2636965997892 2.255713988684107
25.701273928467202 337.6194330250895 2.2895302371729964
25.706501483420617 343.0726236768562 2.324318593779716
25.71172903837403 355.9582691516587 2.388358237408689
25.716956593327446 356.312408745151 2.4004296170209374
25.72218414828086 350.75786534534376 2.4075281329111466
25.727411703234274 347.7939191703071 2.4173779178999735
25.73263925818769 345.8838875511085 2.4360094781619646
25.737866813141103 342.50759636603016 2.439782487393918
25.743094368094518 333.3739739443134 2.4263693460092264
25.748321923047932 327.529755543068 2.429550126136626
25.753549478001347 333.4078062573326 2.4751292150290234
25.75877703295476 338.87554090809186 2.518918034791606
25.764004587908175 337.85446816085687 2.5455516443172903
25.76923214286159 335.1769679654256 2.5697627293108125
25.774459697815004 326.9822569100131 2.559677297964875
25.77968725276842 325.20678385021785 2.5686220354623472
25.784914807721833 314.661425108716 2.5386766873115336
25.790142362675248 321.03594912207376 2.59416425466721
25.795369917628662 320.58433363261616 2.613662356589479
25.800597472582076 333.3248364468609 2.699259016182071
25.80582502753549 326.86145360820893 2.6969647869048208
25.811052582488905 330.38202435453724 2.756521162224349
25.81628013744232 329.19386464082066 2.790524186039244
25.821507692395734 338.05866612000904 2.8626957256094805
25.82673524734915 335.78748333001226 2.8869478241886415
25.831962802302563 344.70997017291523 2.947898227356901
25.837190357255977 341.0027515005065 2.97456029514711
25.84241791220939 342.95907955193303 3.008952997169702
25.847645467162806 338.1320904579514 3.0270627201957967
25.85287302211622 334.7004456400341 3.0447975032238155
25.858100577069635 330.78342059033656 3.0810838315856035
25.86332813202305 330.7458979758342 3.151733636335908
25.868555686976464 338.1346121568036 3.2468991317577185
25.87378324192988 345.2127124316343 3.3239588242592744
25.879010796883293 340.5787991131752 3.3152393947318712
25.884238351836707 342.1899512198394 3.3682753487999157
25.88946590679012 338.9152819243142 3.4062020116610676
25.894693461743536 352.33512131955524 3.5378097855710795
25.89992101669695 339.2744943293287 3.525001402585789
25.905148571650365 321.08606421322963 3.501073212536264
25.91037612660378 319.0353498423358 3.5459904485186207
25.915603681557194 322.10783574243595 3.642965234554728
25.920831236510608 335.13994532320186 3.7809816942309697
25.926058791464023 332.1242452723525 3.854886954234476
25.931286346417437 325.09604302462327 3.8870553630706084
25.93651390137085 315.3143643984851 3.9284693133869526
25.941741456324266 317.68847441536127 4.031452672844509
25.94696901127768 333.92038862410044 4.241551082657779
25.952196566231095 342.0623061445032 4.412096039012706
25.95742412118451 342.6942649031618 4.531939200910562
25.962651676137924 316.95753139607376 4.4623025881322755
25.967879231091338 317.4045649236216 4.583544499698509
25.973106786044752 330.52444714624033 4.790285460287865
25.978334340998167 337.92155226294136 4.943355778684383
25.98356189595158 327.0607401538148 4.915295763774463
25.988789450904996 307.43608212977705 4.79587780118491
25.99401700585841 303.39240928197376 4.8411890340402435
25.999244560811825 315.1218040700933 4.998886904093047
26.00447211576524 321.05232346097233 5.1796174593468445
26.009699670718653 316.9244788085998 5.218765980341037
26.014927225672068 294.3646891871435 5.163651255290897
26.020154780625482 315.25088419822237 5.438047011572109
26.025382335578897 311.2276602963212 5.546196948134047
26.03060989053231 339.41249816876035 5.990699565299987
26.035837445485726 326.93298981528585 6.068020069122258
26.04106500043914 337.9426788650726 6.345077612439773
26.046292555392554 330.2327931402903 6.369087391191223
26.05152011034597 318.6888603583606 6.4169282262136464
26.056747665299383 289.51779083659414 6.272556993364648
26.061975220252798 293.0979841174811 6.580582845392867
26.067202775206212 288.34364276307446 6.690748967792362
26.072430330159627 301.9785293425544 7.21656994548508
26.07765788511304 304.25130223215865 7.456345148736437
26.082885440066455 313.299977431304 8.010598169287464
26.08811299501987 326.163362052884 8.509375482582795
26.093340549973284 289.39718042273716 8.54016677681473
26.0985681049267 302.78790114002135 9.251496815357683
26.103795659880113 277.3224090549374 9.528172353833956
26.109023214833528 273.13460377044845 10.304952030855594
26.114250769786942 210.30590565707763 9.907215668667849
26.119478324740356 172.7372537627055 10.365414038851874
26.12470587969377 174.05362563485673 11.887134005035183
26.129933434647185 182.65027157403267 16.833369636181633
26.1351609896006 199.1683935629311 24.86586216936608
