# Supplementary material for: Unraveling metal effects on CO2 uptake in pyrene-based metal-organic frameworks
Source: Nat Commun. 2025 Feb 11;16:1516. doi: 10.1038/s41467-025-56296-w (PMC11814143; doi:10.1038/s41467-025-56296-w)
Supplement: Supplementary file 3 — Source Data [file 41467_2025_56296_MOESM3_ESM.zip › SourceCode/SuppInf/FigureS5_Ga-TBAPy_InSitu_VariableT_PXRD/Data/GaTBAPy_0080p.dat]

0.002613777476707968 35.40316319621454 6.5671441638781465
0.007841332430123905 24.456590360160753 4.825445716567166
0.01306888738353984 26.055241977191535 4.500608409656208
0.018296442336955775 30.501186092967274 4.217382324812263
0.02352399729037171 32.66102790663655 4.245371162169998
0.028751552243787646 31.22745824223943 4.016078087148384
0.03397910719720358 28.24722897339145 3.03816403817121
0.03920666215061952 25.83364321117963 2.839655430404225
0.04443421710403546 25.811517453582688 2.668872901584724
0.0496617720574514 24.160933003594483 2.304885858597536
0.054889327010867336 20.645081720503324 2.2326352369925964
0.060116881964283275 17.412277028515685 1.8611768534144086
0.06534443691769921 14.86479873018777 1.6659172044583845
0.07057199187111515 15.102460516325298 1.6420914859478681
0.07579954682453109 15.07571544309807 1.5585105903857552
0.08102710177794703 15.426525056232574 1.470415666502137
0.08625465673136297 15.243188591111695 1.4549680032299956
0.09148221168477891 16.0442577732668 1.3807656536951662
0.09670976663819485 18.911231188045974 1.4146164173735067
0.10193732159161079 20.199260205786313 1.3960720021150126
0.10716487654502672 20.361521504395014 1.3532842974534087
0.11239243149844266 19.097190565418575 1.3264773061105137
0.1176199864518586 16.650616618465165 1.2619695204363892
0.12284754140527454 14.74603304211872 1.159138147578648
0.12807509635869047 14.983527522810625 1.1193602912133753
0.1333026513121064 16.80651740014105 1.124209614393945
0.13853020626552232 17.96824803347705 1.1304207654765297
0.14375776121893824 17.951725771614967 1.1073203026636473
0.14898531617235417 16.694532290063993 1.0748653445644092
0.1542128711257701 16.61978452101112 1.0875831086489869
0.15944042607918602 17.036860428963042 1.0957286354750253
0.16466798103260194 17.110953908363193 1.0675524943692687
0.16989553598601786 18.16966193011037 1.033756781448051
0.1751230909394338 18.619569002417823 1.0129893711454876
0.18035064589284971 19.42607398138316 1.0309001708032732
0.18557820084626564 20.378164071535156 1.087439197169452
0.19080575579968156 20.32344901733059 1.1015447527427127
0.1960333107530975 19.181938521994116 1.0427539972091782
0.20126086570651341 18.18922904744423 0.9525264535124112
0.20648842065992934 18.91183267015506 0.9498230220224343
0.21171597561334526 19.56968387968281 0.977189999039248
0.2169435305667612 19.453372790662858 0.9883088778001373
0.22217108552017711 19.740743960458236 1.0015736038496
0.22739864047359304 19.2592227126551 0.9867103392874508
0.23262619542700896 18.41356274812631 0.9574559770978264
0.2378537503804249 19.342007182358465 1.0180939278529793
0.2430813053338408 20.216547439436944 1.014898392628866
0.24830886028725674 19.053122288505605 0.9665474906349794
0.25353641524067266 17.97580718968349 0.8978169058933437
0.2587639701940886 16.612045459709815 0.8530399858986949
0.2639915251475045 16.788192197653405 0.8314918637658473
0.26921908010092044 18.43601741010486 0.8734159386625843
0.27444663505433636 18.973911140231333 0.8735338560840914
0.2796741900077523 20.012235944817483 0.9015577965363647
0.2849017449611682 19.68780814895931 0.8845965047339662
0.29012929991458414 19.443858128822896 0.8559155774095143
0.29535685486800006 18.813321473149713 0.8441985243469684
0.300584409821416 16.842846755154998 0.7720714667899741
0.3058119647748319 16.805889314801107 0.775350227877424
0.31103951972824784 17.523197291738416 0.8004146409318491
0.31626707468166376 17.022232098813063 0.7741810566897592
0.3214946296350797 17.421647218220468 0.7937890029011405
0.3267221845884956 16.42815943534905 0.77960859778825
0.33194973954191154 15.613278663829776 0.7622397383651832
0.33717729449532746 16.1303272790023 0.7573037418815378
0.3424048494487434 15.901354936546621 0.7569935194844887
0.3476324044021593 15.996193770680254 0.7506570647454587
0.35285995935557524 16.99168279996742 0.7748739834951606
0.35808751430899116 18.134372046677797 0.7954603279243477
0.3633150692624071 18.195181944975662 0.8099155104008295
0.368542624215823 18.89495871606855 0.8209463004818021
0.37377017916923894 19.70983888182297 0.8459093366465309
0.37899773412265486 19.76368307476375 0.8637999410585859
0.3842252890760708 19.906455995376785 0.901726465157643
0.3894528440294867 19.36066448074593 0.8804793448913806
0.39468039898290264 18.3792309144754 0.8554132943376256
0.39990795393631856 18.391322956115005 0.8172903580436103
0.4051355088897345 18.84392229898576 0.7925765370896076
0.4103630638431504 18.651195670714024 0.7839461767494186
0.41559061879656634 19.15485080784564 0.800435214353635
0.42081817374998226 18.652725955754452 0.7901316517705785
0.4260457287033982 18.73522324272735 0.814418430056277
0.4312732836568141 18.524430417720243 0.8045243099934279
0.43650083861023004 18.03431657321659 0.7910594761876074
0.44172839356364596 18.345402075271185 0.8008059799455997
0.4469559485170619 17.767079479623785 0.7750061698869993
0.4521835034704778 18.749922729578067 0.8152179847945883
0.45741105842389373 18.64629338041136 0.8065338296311566
0.46263861337730966 19.66549179412506 0.8311790569077642
0.4678661683307256 19.6187212048117 0.8055375518938332
0.4730937232841415 19.660757314252503 0.7819292661684166
0.47832127823755743 19.471375821462782 0.773351112730871
0.48354883319097336 18.671738576154834 0.7328954862180178
0.4887763881443893 18.41592772623366 0.7338049343401299
0.4940039430978052 18.484270447272415 0.7351559715698581
0.49923149805122113 18.715666955946375 0.7333934183515217
0.5044590530046371 18.37677616189215 0.7408905229418415
0.5096866079580531 18.51441361383071 0.7452574388181972
0.5149141629114691 19.4937150874135 0.7730465439755024
0.5201417178648851 19.735971386674237 0.786752072862675
0.525369272818301 20.045182653679024 0.7943115603154424
0.530596827771717 19.88918287428702 0.7635850827989563
0.535824382725133 18.829914351067146 0.7157601246360826
0.541051937678549 18.465767190849007 0.7033873519639786
0.546279492631965 18.598108085337643 0.7111078570170447
0.5515070475853809 17.165831855804026 0.701703608258868
0.5567346025387969 17.227671034025587 0.7087990616091271
0.5619621574922129 18.185100569750055 0.7210355033473684
0.5671897124456289 18.124714389566034 0.7157655358691177
0.5724172673990449 18.381399016468006 0.716834760508226
0.5776448223524608 19.226610711064794 0.7132831693289625
0.5828723773058768 19.40816847735649 0.7112779002508992
0.5880999322592928 19.578926494193396 0.7089888878738829
0.5933274872127088 19.818294214037515 0.7192621149600104
0.5985550421661248 20.098678373766607 0.7379558759765986
0.6037825971195407 20.302700923153786 0.7536205165399694
0.6090101520729567 19.69117604107985 0.7526741401576863
0.6142377070263727 19.806130437222755 0.7528112294958367
0.6194652619797887 19.21393581326415 0.716538121448365
0.6246928169332047 19.115830982789557 0.7213494081899029
0.6299203718866206 19.408539097698302 0.7219575468409299
0.6351479268400366 18.90817996439299 0.7265429723168935
0.6403754817934526 19.838356682270696 0.7552925787822601
0.6456030367468686 20.165631972687006 0.7387154816094837
0.6508305917002846 21.56892492256441 0.748501815221482
0.6560581466537005 21.245372143849952 0.7225617920812185
0.6612857016071165 20.765546063275398 0.7215486703057971
0.6665132565605325 19.73609655578908 0.6929959687592451
0.6717408115139485 18.880401214748243 0.6798819232660233
0.6769683664673645 19.473940127925715 0.6773208640880217
0.6821959214207804 19.063313911763874 0.6707698237588076
0.6874234763741964 19.295038277803652 0.6754853836243814
0.6926510313276124 20.73359464296982 0.6839204165041316
0.6978785862810284 21.7254981127656 0.6943390163873251
0.7031061412344444 21.95722661691026 0.7054135501989003
0.7083336961878604 22.632913971740823 0.7226462544114817
0.7135612511412763 22.197187939336903 0.722626731535758
0.7187888060946923 21.7020745017827 0.7179327863369889
0.7240163610481083 23.057515377097715 0.7381107592922904
0.7292439160015243 23.577813260065447 0.7602979501931929
0.7344714709549403 24.7035833158093 0.7806376134466938
0.7396990259083562 25.311142306684623 0.7974294423562795
0.7449265808617722 25.858850635756358 0.8103781609296543
0.7501541358151882 26.594699296497858 0.8157152281802753
0.7553816907686042 28.373443429938913 0.8379335916360342
0.7606092457220202 28.282939406937704 0.7891749988990401
0.7658368006754361 28.214983852761673 0.7762546350655251
0.7710643556288521 29.470690698811687 0.777834323052063
0.7762919105822681 29.382124636268465 0.7737510352718456
0.7815194655356841 30.1714214128562 0.796562036639103
0.7867470204891001 31.21850842190511 0.8184332185989859
0.791974575442516 31.921289929679254 0.8479401451335943
0.797202130395932 32.29324546596882 0.8409931132789402
0.802429685349348 34.51269421126109 0.8673874987369152
0.807657240302764 36.141203504350656 0.9079249920084028
0.81288479525618 40.058650289451585 0.9706359382491536
0.8181123502095959 44.33314796230344 1.0209739098243966
0.8233399051630119 43.74453289915942 0.9936170516676146
0.8285674601164279 44.163719145401444 0.9829144093192402
0.8337950150698439 42.66354614074144 0.9596758211979625
0.8390225700232599 45.97088479645114 1.0087312914109887
0.8442501249766758 50.04147478444154 1.0833629958451367
0.8494776799300918 57.12660146932793 1.18656318085405
0.8547052348835078 59.96855770659523 1.2390937076421575
0.8599327898369238 63.854923566533195 1.2663245737539561
0.8651603447903398 67.12062662336108 1.2789637651270587
0.8703878997437557 66.73852986808218 1.251041071818234
0.8756154546971717 69.39766740545785 1.2578569043043806
0.8808430096505877 67.82585064607181 1.2560170177037013
0.8860705646040037 73.32537004746084 1.3180556681346667
0.8912981195574197 76.43723978739294 1.342487033079076
0.8965256745108356 82.77646785785315 1.4034063270967942
0.9017532294642516 88.87527046365713 1.4699010369340666
0.9069807844176676 91.27581655609129 1.5098166013310563
0.9122083393710836 92.71538794332074 1.5292766780624445
0.9174358943244996 89.44066506745867 1.4889793483405154
0.9226634492779155 88.96663674509644 1.4657907956766358
0.9278910042313315 88.9086415039736 1.4752130107631798
0.9331185591847475 88.98186738751986 1.4822490132986965
0.9383461141381635 88.66032505836586 1.423782580543026
0.9435736690915795 94.7584614787595 1.4541397885586982
0.9488012240449955 96.88035622980011 1.4375500551691032
0.9540287789984114 99.00261897031274 1.4635770203437928
0.9592563339518274 100.29806470731032 1.4898372475927573
0.9644838889052434 98.20382331997372 1.4948264649348144
0.9697114438586594 100.4801770151278 1.5182296692785682
0.9749389988120754 101.09598961415416 1.4934492127990528
0.9801665537654913 101.75631197608462 1.4773824791410248
0.9853941087189073 112.49203083421263 1.5425186279239869
0.9906216636723233 117.20566135426924 1.5623380707822998
0.9958492186257393 116.08255577650264 1.558008487778343
1.0010767735791553 111.94466359986173 1.5446194198128234
1.0063043285325712 106.23802202586246 1.5015795177562279
1.0115318834859872 103.15811195460583 1.4570570020381934
1.0167594384394032 108.76433129350532 1.4682167563121928
1.0219869933928192 115.13738719934892 1.5166935600385514
1.0272145483462352 119.45648857360918 1.5690767928336316
1.0324421032996511 124.0443943799316 1.621239869750094
1.0376696582530671 125.36588261995753 1.6437616454165302
1.042897213206483 128.5915862321239 1.6594387004996463
1.048124768159899 127.05877250335271 1.641693200409765
1.053352323113315 123.75553259589624 1.6072225330415555
1.058579878066731 123.97452432946628 1.5866990534420502
1.063807433020147 124.44997351569839 1.600637789236346
1.069034987973563 123.05073643246718 1.5810608571368914
1.074262542926979 125.77835564705475 1.5974157974874543
1.079490097880395 131.21453361458424 1.6529460806537168
1.084717652833811 132.56676528132522 1.67231268599849
1.089945207787227 136.68286155407696 1.7085986402076618
1.095172762740643 131.3081789416301 1.6494995302700024
1.1004003176940589 126.42870757364497 1.5934732543797292
1.1056278726474749 128.91603046221326 1.5897952523915255
1.1108554276008908 138.3163411608855 1.6433069636446542
1.1160829825543068 139.1019067447421 1.6477857519960664
1.1213105375077228 138.97867207757787 1.6336061293306683
1.1265380924611388 137.88228362913884 1.6482372362011601
1.1317656474145548 130.8633163541809 1.5977359616369646
1.1369932023679707 137.49533251997266 1.6488906102192091
1.1422207573213867 142.55766620644357 1.6762160715210979
1.1474483122748027 142.61585141556196 1.671425792954129
1.1526758672282187 146.98233765609334 1.6885529212235442
1.1579034221816347 151.40641069359995 1.7198865481905319
1.1631309771350506 152.9701893763514 1.7301805742155594
1.1683585320884666 156.44420306674644 1.7387895430163844
1.1735860870418826 157.46548342039767 1.7615518813137527
1.1788136419952986 154.7831672631556 1.7379456006782166
1.1840411969487146 152.07780564756783 1.697947159116108
1.1892687519021305 150.77463284907162 1.6919038908852013
1.1944963068555465 150.3269379258867 1.6825563076826804
1.1997238618089625 149.69996284978865 1.6643687744362414
1.2049514167623785 153.8598743023693 1.7136013950031228
1.2101789717157945 154.40136749489358 1.718332695459206
1.2154065266692105 158.31064271232756 1.747915465405805
1.2206340816226264 162.82483977958486 1.7915191441041378
1.2258616365760424 160.95656118773698 1.773954352937421
1.2310891915294584 165.13403624712126 1.7881065698723497
1.2363167464828744 166.95527758222997 1.7927085352266274
1.2415443014362904 161.96069910458328 1.755593932011378
1.2467718563897063 157.7311949710277 1.726268942464895
1.2519994113431223 154.2602706381342 1.7042158748683465
1.2572269662965383 149.94089672548924 1.6561466696579592
1.2624545212499543 152.28337872932653 1.668279653411008
1.2676820762033703 157.3006076893883 1.707574926506506
1.2729096311567862 158.33162339765425 1.7201457413801002
1.2781371861102022 165.20914202638815 1.7765408072924984
1.2833647410636182 165.2857704876102 1.7784962420610277
1.2885922960170342 158.3025129018513 1.728775589551816
1.2938198509704502 154.5328923604914 1.6884033104039646
1.2990474059238661 151.81582905219284 1.6587145289630842
1.3042749608772821 153.7807864153932 1.6760125736580664
1.309502515830698 159.506806211595 1.697515290137125
1.314730070784114 160.53384489470764 1.7016772357322096
1.31995762573753 168.7357094774332 1.758694973603994
1.325185180690946 165.6529067708196 1.7397811041870666
1.330412735644362 168.36090351533653 1.7548941864557948
1.335640290597778 158.66246992346387 1.6880733403877284
1.340867845551194 153.22888539117332 1.6430164271805958
1.34609540050461 149.87345334628708 1.6191790778533333
1.351322955458026 158.19159130760113 1.6921559232961476
1.356550510411442 164.27261136448317 1.7346450815235888
1.361778065364858 163.48690769723834 1.7442408756722074
1.3670056203182739 161.25783820618295 1.7242888686574858
1.3722331752716899 151.2858596443797 1.6398177253227313
1.3774607302251058 150.1768736062065 1.6203183412227895
1.3826882851785218 157.6429359558152 1.6771062571918918
1.3879158401319378 161.9857726920612 1.7127778697002503
1.3931433950853538 162.9523738304876 1.7129810344430576
1.3983709500387698 162.8124563236675 1.7037729515103188
1.4035985049921857 160.0606318695764 1.6602187369043584
1.4088260599456017 156.7317337681581 1.657322772351847
1.4140536148990177 159.97903329490853 1.6928675847901082
1.4192811698524337 166.20462542596073 1.7522769408571754
1.4245087248058497 170.6628053637539 1.7669317492116563
1.4297362797592656 173.9834322374229 1.774436614676925
1.4349638347126816 169.73874850602135 1.7590397756943597
1.4401913896660976 164.30740350964462 1.7278822659992321
1.4454189446195136 166.52505692808523 1.7413264055599407
1.4506464995729296 165.74558848324145 1.7306977544952031
1.4558740545263456 164.05305408109177 1.6991203405504756
1.4611016094797615 161.4861601241089 1.6798379669830918
1.4663291644331775 159.55015475104034 1.6764585853394993
1.4715567193865935 166.11613304440195 1.709277527331601
1.4767842743400095 170.97992052506365 1.736851793945205
1.4820118292934255 168.6459875143209 1.7314904473234518
1.4872393842468414 164.84003508799236 1.7137088372478082
1.4924669392002574 155.22142295548582 1.6614093412832254
1.4976944941536734 151.60444508953807 1.6569671573040592
1.5029220491070894 157.38589028148542 1.7073070645413997
1.5081496040605054 161.01381344192396 1.716690716120077
1.5133771590139213 163.09107580054786 1.720245049697614
1.5186047139673373 164.60765713909436 1.6995926186745156
1.5238322689207533 163.3675667867157 1.6845972916619891
1.5290598238741693 167.82790083922245 1.718213765521522
1.5342873788275853 167.37345324266644 1.7182460645675364
1.5395149337810012 166.3349260022535 1.7373204508765987
1.5447424887344172 165.3639774848615 1.732823744659592
1.5499700436878332 163.8225095013348 1.7275791075325402
1.5551975986412492 166.76717840603817 1.7261992051440163
1.5604251535946652 164.4444778424886 1.7046040499544852
1.5656527085480811 166.85774391318657 1.7406167870017426
1.5708802635014971 172.38430527296168 1.7602197669520934
1.576107818454913 174.00319719422248 1.7725854786489577
1.581335373408329 173.79527653961702 1.7528592459592165
1.586562928361745 180.117799004595 1.7832930787755314
1.591790483315161 180.98686033500192 1.8061139869076335
1.597018038268577 182.95340619497526 1.8160072273160421
1.602245593221993 183.13146408614654 1.8008175112948195
1.607473148175409 186.15544688448637 1.8138438358097417
1.612700703128825 185.2117636581582 1.792212329587704
1.617928258082241 189.92697996092568 1.8082617764663296
1.623155813035657 189.55966244072084 1.8137648858900652
1.628383367989073 193.2250562468424 1.8379543989626592
1.6336109229424889 189.4741868148143 1.8159294305825435
1.6388384778959049 193.75047594323667 1.8366087737134773
1.6440660328493208 204.01946256776247 1.8848106899885362
1.6492935878027368 214.77154904594832 1.9318707165498576
1.6545211427561528 221.16871254058347 1.9688278530753505
1.6597486977095688 221.7592196023455 1.9518499311504018
1.6649762526629848 224.83673539954768 1.9494768940383553
1.6702038076164007 225.50897259783977 1.936728220938099
1.6754313625698167 224.53499399801098 1.902705340197841
1.6806589175232327 225.72195654425647 1.9062518188791306
1.6858864724766487 231.18618968739895 1.9481974101354276
1.6911140274300647 240.12483481078084 1.9881237830801337
1.6963415823834807 239.58606837597935 1.9847200753167948
1.7015691373368966 230.81249878944413 1.927038196170348
1.7067966922903126 222.3087608755209 1.872213043817482
1.7120242472437286 228.32508374125766 1.907666878760364
1.7172518021971446 235.98678916658292 1.9422803149810552
1.7224793571505606 243.3226056167499 1.9532466834699207
1.7277069121039765 252.83650445745434 2.0026140398901733
1.7329344670573925 252.87267187702258 1.9831978295075054
1.7381620220108085 252.14059123513928 1.9576571316203575
1.7433895769642245 251.1657514851337 1.9535605370458777
1.7486171319176405 252.3304089024666 1.9617972865673983
1.7538446868710564 264.6847826574972 2.0085781660570143
1.7590722418244724 264.9583406201843 1.9988791026484125
1.7642997967778884 270.62240213178234 2.0305605649841603
1.7695273517313044 271.61570774114904 2.0262741539542954
1.7747549066847204 273.42982239288506 2.0374861692826793
1.7799824616381363 273.767631928284 2.0388754057735623
1.7852100165915523 277.3779475986947 2.0282111935107308
1.7904375715449683 284.5665354666483 2.045054676388373
1.7956651264983843 281.9848246183564 2.0275702709520926
1.8008926814518003 277.30848951967187 1.964759591308166
1.8061202364052162 268.1690038352049 1.9170794627229202
1.8113477913586322 258.7574043443186 1.8553092947071173
1.8165753463120482 267.900776673831 1.8890086400244945
1.8218029012654642 275.24337001125406 1.9247701992179491
1.8270304562188802 283.2823982055834 1.9659902364284312
1.8322580111722961 284.74618431232636 1.9650490357291144
1.8374855661257121 279.5042159978082 1.9361153562453581
1.842713121079128 283.4152460649081 1.9536149574771708
1.847940676032544 279.2852763128777 1.914715412653011
1.85316823098596 280.89947103858924 1.9137271773884486
1.858395785939376 278.1649575496974 1.893727519925374
1.863623340892792 280.6687653765689 1.911994531874902
1.868850895846208 280.0314384446857 1.9008006995113205
1.874078450799624 277.39759255648704 1.8837057988923647
1.87930600575304 275.210669189104 1.8536100343470596
1.884533560706456 269.17688285504437 1.8071765251960767
1.889761115659872 268.68569716791677 1.7990252935910598
1.894988670613288 273.96000629212085 1.8071442464576908
1.9002162255667039 284.6730360678598 1.8529002939413897
1.9054437805201199 282.7874541903082 1.8458593835940302
1.9106713354735358 277.6222885407851 1.814412947098851
1.9158988904269518 272.92165941712824 1.7830420993998248
1.9211264453803678 276.13799130778347 1.789123976745105
1.9263540003337838 279.62215293934116 1.783833045563331
1.9315815552871998 284.81918717411844 1.81319705887309
1.9368091102406157 283.1411151380881 1.797925873845204
1.9420366651940317 280.82994230782566 1.7978467609171345
1.9472642201474477 275.7343633986231 1.7842423098398121
1.9524917751008637 268.60667276015283 1.7342678859711946
1.9577193300542797 266.7723643132746 1.7232749733135184
1.9629468850076957 264.6123580140139 1.7030005789187577
1.9681744399611116 268.4943775126693 1.716181806456451
1.9734019949145276 274.6956714064505 1.7382456191032583
1.9786295498679436 271.53134394003274 1.728315967586656
1.9838571048213596 269.84824615541254 1.6981294056310476
1.9890846597747756 261.90715326794236 1.652600509592665
1.9943122147281915 261.881951632888 1.65755568950873
1.9995397696816075 262.1706529791006 1.6490625314443657
2.0047673246350235 253.70967444212326 1.608510896601804
2.0099948795884393 247.80724778088333 1.577388422450184
2.015222434541855 246.5181417973961 1.5741503598533229
2.0204499894952708 247.82737292249425 1.5839662661937155
2.0256775444486865 255.3731075595435 1.6244340326617484
2.0309050994021023 257.33216546512006 1.6302379811736254
2.036132654355518 259.14952024067185 1.6202980122954116
2.041360209308934 254.3799496006903 1.6001394638795514
2.0465877642623496 260.22366676027565 1.6136076926047382
2.0518153192157653 256.89438101240836 1.5997801892847174
2.057042874169181 253.7584100218391 1.5854867716527878
2.062270429122597 253.57935782691905 1.57636867660756
2.0674979840760126 242.89051578985405 1.5388777701073353
2.0727255390294284 243.51403995274856 1.547370811178917
2.077953093982844 248.8828796821966 1.572213329866265
2.08318064893626 246.63270564462653 1.5733105320962202
2.0884082038896756 244.0502296306422 1.5541915910723318
2.0936357588430914 238.63002881004704 1.5361150235346006
2.098863313796507 245.1915000129938 1.5707485412859712
2.104090868749923 249.15539419467893 1.5854346875451444
2.1093184237033387 257.86972627291084 1.6248999164677334
2.1145459786567544 258.54982637316385 1.6272495321523914
2.11977353361017 247.85915713928156 1.573914324628806
2.125001088563586 244.78575702730436 1.565408849182903
2.1302286435170017 243.471029868372 1.55998204429118
2.1354561984704175 247.3455309335183 1.5815753576674152
2.140683753423833 246.02995850566015 1.5766974310798316
2.145911308377249 249.5073591980418 1.5845185948952463
2.1511388633306647 242.18850120096963 1.5491225950253715
2.1563664182840805 243.48788714556463 1.5421976866054463
2.1615939732374962 240.87235840294625 1.520232777660999
2.166821528190912 236.8003461539822 1.4949492318768816
2.1720490831443278 245.40935025831877 1.5148741149176965
2.1772766380977435 234.4832318465463 1.475726112036257
2.1825041930511593 237.70915889550295 1.4948560828044655
2.187731748004575 240.95276177961102 1.519621621993941
2.192959302957991 246.24325661315407 1.5513123394039885
2.1981868579114066 252.52888866051262 1.5872830832628442
2.2034144128648223 249.44962311487222 1.5794906646874918
2.208641967818238 249.52695613096333 1.583970144975079
2.213869522771654 243.0208887299996 1.5483726952667838
2.2190970777250696 245.54627211478956 1.5645608704877814
2.2243246326784853 240.63226587800986 1.5420259906594853
2.229552187631901 241.91864636278802 1.545026414887781
2.234779742585317 250.68288082744655 1.5694813360357656
2.2400072975387326 251.47136369258496 1.5658960927279288
2.2452348524921484 251.85652802420358 1.5609765579234411
2.250462407445564 251.7069232056392 1.5810840220408044
2.25568996239898 243.4018355627947 1.5568766148642832
2.2609175173523957 240.22650757663337 1.542451654360631
2.2661450723058114 234.01263605783637 1.5088655082597324
2.271372627259227 232.75607893957343 1.4974488400857244
2.276600182212643 239.16689436865593 1.5251113037773192
2.2818277371660587 246.11063344553475 1.5652007615078258
2.2870552921194744 246.41679696830104 1.5692134144415362
2.29228284707289 240.838082409353 1.547590113601398
2.297510402026306 235.29752725375027 1.525850209938896
2.3027379569797217 227.73366872940142 1.4824593095392522
2.3079655119331375 234.47220594341167 1.5129917396872332
2.3131930668865532 236.07548593377132 1.5129630659531506
2.318420621839969 237.62912299177813 1.519791346538577
2.3236481767933848 243.8015080212379 1.5401868163844261
2.3288757317468005 240.2180829613438 1.5284122308703905
2.3341032867002163 242.17318084292927 1.5358599741406636
2.339330841653632 242.3953751842616 1.533699072587882
2.344558396607048 242.95039205536406 1.5417843654298422
2.3497859515604635 243.65700877230063 1.5423100449348677
2.3550135065138793 244.79823724146218 1.5332958576394693
2.360241061467295 242.82684911292097 1.5143949591986656
2.365468616420711 233.7456496199023 1.4460416109681853
2.3706961713741266 232.58370509815023 1.420015981298867
2.3759237263275423 231.65892224129152 1.4140765811328093
2.381151281280958 231.6692518290693 1.4231658733942545
2.386378836234374 237.39913092271215 1.461088003672906
2.3916063911877896 240.39751816070364 1.4864480605073067
2.3968339461412054 239.5596872691172 1.5006375449017457
2.402061501094621 235.64295646417318 1.4793733591568943
2.407289056048037 230.7458091468482 1.4651499124534202
2.4125166110014526 231.6308966360523 1.4718395190997495
2.4177441659548684 231.37473857850222 1.4650827581567518
2.422971720908284 234.54974007381784 1.4601954595007443
2.4281992758617 238.5278500052459 1.4653303119267604
2.4334268308151157 243.7820569544072 1.4678852009160477
2.4386543857685314 253.16881388221628 1.4953963177533953
2.443881940721947 252.82120484225246 1.4861056912604982
2.449109495675363 259.6746900704086 1.4917568211841468
2.4543370506287787 260.81816926537135 1.4646194598929512
2.4595646055821945 263.7883352783118 1.4303155254103157
2.4647921605356102 283.8845816122533 1.440675494691765
2.470019715489026 309.5893403692787 1.4467267014043008
2.4752472704424417 379.5984234287488 1.5460729078405295
2.4804748253958575 511.09860297295137 1.7408030655820796
2.4857023803492733 722.1035887881851 2.023202920599854
2.490929935302689 1015.3786265505652 2.3887374959171357
2.496157490256105 1373.0811652752313 2.7724252871630877
2.5013850452095205 1749.3552765922134 3.123264239567854
2.5066126001629363 2081.565085990951 3.3952416533182346
2.511840155116352 2365.0093354953146 3.615163030631997
2.517067710069768 2624.328501737905 3.804919953414173
2.5222952650231836 2903.1143112407312 4.002387498956301
2.5275228199765993 3303.7640522859 4.259405455849036
2.532750374930015 3802.150655160639 4.553802030441182
2.537977929883431 4501.213171340424 4.946144035342282
2.5432054848368466 5331.843472485077 5.390670294744292
2.5484330397902624 6148.180218202496 5.7864626626233715
2.553660594743678 6728.6079908196325 6.048521254922722
2.558888149697094 6965.970134148045 6.142159461148557
2.5641157046505096 6848.423122595754 6.087379294085645
2.5693432596039254 6467.187950288844 5.9219014030745925
2.574570814557341 5939.3383918776035 5.667902310812828
2.579798369510757 5398.700470960578 5.390109587936155
2.5850259244641727 4963.082124301957 5.149014087836463
2.5902534794175884 4638.693105961095 4.975771331294994
2.595481034371004 4341.284576358459 4.815333668112296
2.60070858932442 3983.9880406061684 4.619851730264741
2.6059361442778357 3493.2407090817055 4.329690502163343
2.6111636992312515 2905.449375873659 3.94150250837423
2.6163912541846672 2305.3296545338935 3.5087057678982543
2.621618809138083 1724.47567570981 3.03322008444408
2.6268463640914987 1251.4085896777724 2.5805246779176554
2.6320739190449145 885.5459022585302 2.1734191938976557
2.6373014739983303 650.9901309495782 1.8877505660489955
2.642529028951746 496.4569387799512 1.675755403846934
2.6477565839051618 397.3702294271283 1.5326418257500558
2.6529841388585775 342.1844246171373 1.4635677384030426
2.6582116938119933 311.52096527378336 1.4322415459957154
2.663439248765409 296.09154454521445 1.428926282330759
2.668666803718825 278.4915053879517 1.4034267120845532
2.6738943586722406 267.0179732602177 1.3844216378869043
2.6791219136256563 261.6398301685366 1.3969895534524932
2.684349468579072 253.44933902021288 1.3966551890174395
2.689577023532488 249.12519386453715 1.3995107962267241
2.6948045784859036 244.7059671908606 1.3921215291676823
2.7000321334393194 239.3058869642465 1.3672494469778487
2.705259688392735 239.65623898196648 1.385531315126516
2.710487243346151 238.62211207603903 1.3924978413030158
2.7157147982995666 239.3709575339466 1.4122074996283598
2.7209423532529824 232.67208335024904 1.3966793551567591
2.726169908206398 230.63717997085428 1.3887309818478886
2.731397463159814 231.26941269133084 1.3971583993644159
2.7366250181132297 230.20422628893454 1.4031986286032654
2.7418525730666454 229.95682681943237 1.4036244520864507
2.747080128020061 231.7890719399244 1.4288177559336348
2.752307682973477 239.47839641535697 1.473233644941557
2.7575352379268927 247.53230340408507 1.5163142610434723
2.7627627928803085 245.60262236889673 1.5104000997444984
2.767990347833724 235.754309454045 1.4564223761271071
2.77321790278714 230.2271628561332 1.4299860286112105
2.7784454577405557 233.7502329332069 1.4520691992852033
2.7836730126939715 235.14671309441187 1.457405945743237
2.7889005676473873 235.32101040679805 1.4663746651795047
2.794128122600803 237.67171933068215 1.472094561994207
2.7993556775542188 244.72059876334276 1.4927777676207108
2.8045832325076345 253.9746762405397 1.5194207665091282
2.8098107874610503 253.22469704763552 1.515069879852662
2.815038342414466 252.5046250567104 1.5245257131553414
2.820265897367882 249.2351136298632 1.5278753764192319
2.8254934523212976 242.42446677467987 1.5073197745018903
2.8307210072747133 243.9097424221295 1.5124342062129987
2.835948562228129 244.39176189882033 1.5035197245677272
2.841176117181545 239.25961013336646 1.4804938812118689
2.8464036721349606 239.89777449329387 1.481301741129825
2.8516312270883764 234.17163640519948 1.4570997572584987
2.856858782041792 230.37665350318565 1.4492814905505265
2.862086336995208 231.74960680259295 1.456840324136891
2.8673138919486236 225.79196234384963 1.4393487459895469
2.8725414469020394 226.0601126658326 1.4347811777712212
2.877769001855455 228.51063681521183 1.444506722371279
2.882996556808871 230.66101815840557 1.4532032334539942
2.8882241117622867 233.3257457603782 1.4628015145953772
2.8934516667157024 235.62147019091105 1.4685626626020032
2.898679221669118 238.1767737380602 1.4822447854422194
2.903906776622534 241.36630933025236 1.4870771385512114
2.9091343315759497 249.49355649877174 1.5385315813143063
2.9143618865293655 250.83953019217577 1.5422365378238334
2.919589441482781 245.6744020425378 1.5165083916722644
2.924816996436197 237.0922564367433 1.4712074918352716
2.9300445513896127 230.1085788040733 1.4453262183462172
2.9352721063430285 231.37178311652164 1.4559880234509888
2.9404996612964442 229.21310177170358 1.442086649209985
2.94572721624986 233.6333414190329 1.4617306212409995
2.9509547712032758 235.23447960355767 1.4694512127206867
2.9561823261566915 239.45574174912517 1.4921028770991085
2.9614098811101073 236.26128642930604 1.4736051002220896
2.966637436063523 237.02672269008912 1.476524759245862
2.971864991016939 233.83619385951926 1.4757751774852008
2.9770925459703546 234.64582190051362 1.4665825638395655
2.9823201009237703 237.34968192393288 1.4742793344386733
2.987547655877186 240.98830283133697 1.4694319844378794
2.992775210830602 241.08828474221434 1.4648587482052737
2.9980027657840176 238.8186878919872 1.4665436307372568
3.0032303207374333 235.34934352976646 1.453448922637093
3.008457875690849 236.39939029214557 1.4608159669562342
3.013685430644265 239.36581010382938 1.4514585082618412
3.0189129855976806 234.9893960292687 1.4188808526614842
3.0241405405510964 230.11999850063904 1.3772319250953173
3.029368095504512 224.6254866436623 1.3462456681956925
3.034595650457928 223.63560878481925 1.3351884664462477
3.0398232054113437 222.79485224115413 1.3422084344293617
3.0450507603647594 228.2216891940354 1.3707967227927524
3.050278315318175 236.26645840543395 1.4078434279707006
3.055505870271591 235.20743351517456 1.4120893755244017
3.0607334252250067 231.9252675309693 1.3998515757362295
3.0659609801784224 226.3620602055341 1.368918671871902
3.071188535131838 225.94791895454506 1.3601926088350884
3.076416090085254 234.03776628410992 1.3939913662403947
3.0816436450386697 232.59159338892707 1.3632382164407424
3.0868711999920855 229.8814559263615 1.3439635395201697
3.0920987549455012 232.9338167656905 1.3404963643800203
3.097326309898917 235.19462661719197 1.3267948450763962
3.1025538648523328 237.5386396264412 1.328901161924352
3.1077814198057485 240.9109103563678 1.3314608640762131
3.1130089747591643 240.3811876892163 1.3186081976463202
3.11823652971258 240.9511935162373 1.3143797396375247
3.123464084665996 244.62622907706222 1.32394122688493
3.1286916396194115 242.76479901869678 1.3066012529459654
3.1339191945728273 244.57265719234294 1.3176389450449189
3.139146749526243 247.86308944282123 1.3107686783887769
3.144374304479659 249.9939581879275 1.307221720329336
3.1496018594330746 253.4122056797889 1.3088574455459965
3.1548294143864903 255.90953140323165 1.3120679444221823
3.160056969339906 257.2184142390603 1.317022611821694
3.165284524293322 261.6752353179848 1.3111235379774724
3.1705120792467376 265.50954918174523 1.302879682790762
3.1757396342001534 278.6148592363698 1.3296541313207608
3.180967189153569 284.19981260630146 1.328320031457507
3.186194744106985 292.0747098815596 1.3287586553219435
3.1914222990604006 300.7512245185196 1.3175871364005654
3.1966498540138164 310.6244605196099 1.3233464713658298
3.201877408967232 320.7258391140997 1.325273682206591
3.207104963920648 334.3992970580978 1.3362218355020679
3.2123325188740637 344.2722300786457 1.3377496179456594
3.2175600738274794 366.0593845081349 1.3668346275937628
3.222787628780895 390.41737512769174 1.4064058520001175
3.228015183734311 410.6536644959052 1.4417385123083142
3.2332427386877267 437.3093265506817 1.4838920007000003
3.2384702936411425 463.3210377419355 1.5168660234989106
3.2436978485945582 489.0760347740168 1.5468546328826385
3.248925403547974 523.8286733470528 1.600176067697194
3.2541529585013897 560.746908826316 1.653358176989159
3.2593805134548055 595.7316158047754 1.7028119510130093
3.2646080684082213 637.2918777423379 1.7575669524556201
3.269835623361637 683.4233628104907 1.8139944145574407
3.275063178315053 732.7406529492803 1.878669526481929
3.2802907332684685 782.834179921014 1.937225525708188
3.2855182882218843 837.7955595338736 1.9982003937511468
3.2907458431753 893.1173013034055 2.0569843444841562
3.295973398128716 954.1472699196985 2.1230882545867242
3.3012009530821316 1017.203176755905 2.1953516856374895
3.3064285080355473 1057.278766669274 2.240942913744759
3.311656062988963 1088.2397566805173 2.2736370920519957
3.316883617942379 1084.9446250165956 2.260185043387891
3.3221111728957946 1074.6764733885686 2.243175727502435
3.3273387278492104 1043.1416667619758 2.2049484114449105
3.332566282802626 999.1151645787543 2.1593372342458297
3.337793837756042 947.1420405470607 2.1073512047344263
3.3430213927094576 870.0382554985854 2.019698922396514
3.3482489476628734 787.9556685124676 1.9171211021087557
3.353476502616289 717.3625675810543 1.8279635932609453
3.358704057569705 648.5693067247402 1.7353018731139302
3.3639316125231207 585.261426586494 1.649059745599245
3.3691591674765364 531.2508913998502 1.5723094289218709
3.374386722429952 484.0241310151487 1.5080223233130199
3.379614277383368 440.86382796941405 1.444134220790711
3.3848418323367837 408.5058650370486 1.399961791163241
3.3900693872901995 379.8126895505068 1.363173110106618
3.3952969422436152 354.7694990081974 1.3248764714943733
3.400524497197031 333.4758679070363 1.2905198098577968
3.4057520521504467 315.28150468205916 1.2615656730462068
3.4109796071038625 306.02381969289223 1.2602256121080506
3.4162071620572783 294.6389667742515 1.2462086629239728
3.421434717010694 285.10305398610564 1.2376210845602273
3.4266622719641098 277.34118738520795 1.2353234618660738
3.4318898269175255 275.20510152589065 1.2445761807951479
3.4371173818709413 264.70459573320693 1.2378827353752642
3.442344936824357 256.88507875263286 1.2266049343460135
3.447572491777773 248.84967407015372 1.2136825620903422
3.4528000467311886 244.49102193015912 1.2100377498433343
3.4580276016846043 240.7177004829518 1.210768870708157
3.46325515663802 241.21755795983614 1.2171380179155389
3.468482711591436 240.82560627697336 1.2191515503476558
3.4737102665448516 233.72624385748645 1.1998664993426966
3.4789378214982674 232.00268790177876 1.1908053999896886
3.484165376451683 240.88743660487538 1.2256010566526505
3.489392931405099 250.75593601099294 1.2594029665268183
3.4946204863585146 256.01729135342356 1.2659209118982422
3.4998480413119304 252.12654582611455 1.2422203260796914
3.505075596265346 247.63588803769449 1.2217306941030304
3.510303151218762 251.0342508322517 1.2190316832229575
3.5155307061721777 259.34345482181357 1.2224098055289299
3.5207582611255934 263.30871125241015 1.2209021157442599
3.525985816079009 269.1848270338234 1.2116628575668338
3.531213371032425 272.6669719504873 1.199513052710643
3.5364409259858407 285.4682982579126 1.2118061741472306
3.5416684809392565 307.8427804087194 1.2401262058504736
3.546896035892672 336.47726851013067 1.2759005630740126
3.552123590846088 389.6451862694133 1.3604723142710489
3.5573511457995037 473.0030937613249 1.4810903100929147
3.5625787007529195 622.7860420435476 1.6905762555150072
3.5678062557063353 887.1774763649025 2.016922344836264
3.573033810659751 1377.9257637689589 2.5116030145831765
3.5782613656131668 2252.068891203669 3.212700628154268
3.5834889205665825 3802.5997604611944 4.175957346552714
3.5887164755199983 6416.894634886329 5.424397746771529
3.593944030473414 10163.345600381906 6.78631623589519
3.59917158542683 14164.979454521213 7.966519733998283
3.6043991403802456 17828.514407599494 8.907249664156495
3.6096266953336613 19771.784379700362 9.34837432960319
3.614854250287077 19689.456681638927 9.330710386584423
3.620081805240493 17614.228898407317 8.82395145528272
3.6253093601939086 14221.216759625786 7.939966560379337
3.6305369151473244 10658.19615121103 6.873702845938491
3.63576447010074 7287.0053522705875 5.665092824360823
3.640992025054156 4823.187139778377 4.592940912701479
3.6462195800075716 3048.666804363921 3.63734159061535
3.6514471349609874 1936.5999044808764 2.891946964992163
3.656674689914403 1254.145295170261 2.321444390123205
3.661902244867819 876.9405410803098 1.9397204014593126
3.6671297998212347 671.2664519607672 1.7026695422307008
3.6723573547746504 562.215299909631 1.5715083450568388
3.677584909728066 484.4175078288224 1.4636980432580085
3.682812464681482 434.2923466460047 1.3923337092581536
3.6880400196348977 395.0055900510783 1.3358151119903363
3.6932675745883135 370.1706125356095 1.2961134909067873
3.698495129541729 349.38729446649126 1.2649444493982642
3.703722684495145 333.0115081238248 1.238293586955458
3.7089502394485607 317.7038352257974 1.2131375497599384
3.7141777944019765 311.28930455040836 1.19988058623483
3.7194053493553922 306.8889931178473 1.1908181179518251
3.724632904308808 305.4388893401756 1.1913280958900658
3.7298604592622238 296.67395573991985 1.1815599461159494
3.7350880142156395 288.98139680326165 1.1690334139335603
3.7403155691690553 283.79569616660984 1.1565051219935585
3.745543124122471 280.3054449520165 1.1527550045154051
3.750770679075887 281.28915149410614 1.1582153332257956
3.7559982340293026 280.0651616853412 1.157870945172839
3.7612257889827183 279.92169691704726 1.1644237842107583
3.766453343936134 278.8311906052892 1.1679568737804968
3.77168089888955 283.0327011293536 1.1714438812056427
3.7769084538429656 280.7919762545632 1.1741495088176077
3.7821360087963813 279.0878942734825 1.1647979313093122
3.787363563749797 280.56279346172875 1.1551557353903412
3.792591118703213 282.5316402480109 1.1500048599626564
3.7978186736566286 285.6518511274138 1.142254635770479
3.8030462286100444 293.60325242815264 1.154832414371576
3.80827378356346 296.62815438335974 1.1507990188887873
3.813501338516876 304.90008705420274 1.1607645699855333
3.8187288934702917 313.6725251714745 1.1739616619569921
3.8239564484237074 317.26509648879374 1.1761538994541243
3.829184003377123 320.41869170079093 1.1759825455627695
3.834411558330539 316.24192538573544 1.167994272950605
3.8396391132839547 310.1109264107891 1.1557822007027991
3.8448666682373704 308.03318402229917 1.1556372959647745
3.850094223190786 303.4474438867943 1.149312157496951
3.855321778144202 305.1574259237631 1.1608112639734922
3.8605493330976177 299.60331603645864 1.1557899618146252
3.8657768880510335 294.10746551069394 1.1522957665529499
3.8710044430044492 285.8942030654854 1.1465802052993517
3.876231997957865 283.07490168695256 1.1439321775276754
3.8814595529112808 277.169324063058 1.128795787604476
3.8866871078646965 275.0699346830108 1.1193912425294374
3.8919146628181123 273.98888489625455 1.1074865748914626
3.897142217771528 276.45119103885963 1.1083676918824183
3.902369772724944 275.72479635859577 1.1106342734227257
3.9075973276783595 275.6073485312784 1.1082874957281441
3.9128248826317753 276.60546056914455 1.1094712289981044
3.918052437585191 278.60126309919997 1.1106028208398844
3.923279992538607 285.4125419275325 1.1171451944569017
3.9285075474920226 294.66975254745915 1.1326534720227381
3.9337351024454383 302.6498121985984 1.1439935492728013
3.938962657398854 309.76499208001803 1.155334658252063
3.94419021235227 309.90506946447533 1.148355709006366
3.9494177673056856 312.80450599705296 1.152478322861142
3.9546453222591014 313.1452712899019 1.1469950730515637
3.959872877212517 320.2693385160495 1.1563921312277057
3.965100432165933 329.2626819374809 1.1693134638875011
3.9703279871193486 339.62959752333023 1.1817418864879403
3.9755555420727644 354.72144168416423 1.1974465956225908
3.98078309702618 368.99144142841726 1.2127753857603594
3.986010651979596 383.6417468438821 1.2302706195709612
3.9912382069330117 398.3043124046083 1.2508091045143404
3.9964657618864274 416.17748932255705 1.2763791321467957
4.001693316839844 433.7945191957686 1.3017817889143182
4.00692087179326 455.4821972836812 1.328965193142062
4.012148426746676 476.8778067621605 1.3600784037450613
4.017375981700092 496.31288075585326 1.4018411387737315
4.0226035366535084 527.7374594024981 1.4531624579377427
4.027831091606925 570.0787762632974 1.5165226573516488
4.033058646560341 624.8331274848521 1.5959259356864088
4.038286201513757 688.7795534887939 1.6748442370979406
4.043513756467173 753.4403140340961 1.754845484424586
4.0487413114205895 820.9663936743588 1.8289088179783664
4.053968866374006 890.4252284741858 1.9050340901918585
4.059196421327422 960.8191624832556 1.9818838491580795
4.064423976280838 1041.0663736253446 2.065193067435852
4.069651531234254 1132.1210691123108 2.148200493940113
4.0748790861876705 1244.7325168879822 2.2569785345105506
4.080106641141087 1364.392689449512 2.361472207021742
4.085334196094503 1509.1368484336404 2.486693418941038
4.090561751047919 1660.8956968672524 2.6118125521025886
4.095789306001335 1842.9050262768028 2.7542638341522676
4.1010168609547515 2068.5758073718002 2.928198073188718
4.106244415908168 2282.149419861023 3.077271601304087
4.111471970861584 2527.6673536883636 3.2330165448888084
4.116699525815 2793.0778993222407 3.392727143424192
4.121927080768416 3065.964753409568 3.5134724120239222
4.1271546357218325 3365.7644505280628 3.646222020181313
4.132382190675249 3658.5561199110916 3.778357660823352
4.137609745628665 3983.1383498193522 3.923157633078575
4.142837300582081 4319.03392524024 4.074808464905289
4.148064855535497 4639.5801583228285 4.221847352406817
4.1532924104889135 4951.097499633321 4.353952412162537
4.15851996544233 5280.834870734853 4.485896005680322
4.163747520395746 5538.757247709074 4.579156360347734
4.168975075349162 5773.900319967428 4.667734522734786
4.174202630302578 5963.186753880516 4.737127173364569
4.1794301852559945 6100.027699174861 4.795452943731128
4.184657740209411 6186.418209818063 4.821252541188318
4.189885295162827 6208.550055840358 4.8246232934515
4.195112850116243 6166.852124768336 4.810205453704937
4.200340405069659 6034.86236143604 4.7495019959111024
4.2055679600230755 5826.7964130514465 4.667329315195975
4.210795514976492 5570.7363658897575 4.576232401838615
4.216023069929908 5235.169243342339 4.4386645966559275
4.221250624883324 4811.852706901184 4.2457692969984855
4.22647817983674 4385.9151793936235 4.040328600240719
4.2317057347901565 3961.206292124761 3.833116609338738
4.236933289743573 3549.003606844706 3.623777272653249
4.242160844696989 3172.45953039105 3.42502889576382
4.247388399650405 2817.876778721539 3.2236818742655378
4.252615954603821 2497.9788053290563 3.033938381724707
4.257843509557238 2227.297212449882 2.8627607809896083
4.263071064510654 1974.9989829959186 2.690976123619788
4.26829861946407 1745.9145040352414 2.524104535715252
4.273526174417486 1558.9474392521784 2.381485729340181
4.278753729370902 1401.1963107745341 2.2575306262415706
4.283981284324319 1253.6662576142373 2.132193531511645
4.289208839277735 1127.6629362060696 2.0222054543987658
4.294436394231151 1012.2603935756026 1.9149478278394452
4.299663949184567 919.4335109556633 1.825884072886066
4.304891504137983 837.8675820210773 1.739605787783405
4.3101190590914 770.7389800160992 1.6675298344916214
4.315346614044816 706.875604439855 1.5974797505582008
4.320574168998232 652.0339612365509 1.5334372001003211
4.325801723951648 599.8241711223874 1.4700150416633182
4.331029278905064 557.078237783363 1.4170063660729002
4.336256833858481 523.4309966768252 1.3750844257853359
4.341484388811897 486.42121128435264 1.3241824503521076
4.346711943765313 462.1056928089787 1.2929438255062329
4.351939498718729 433.87388046413764 1.2536199045782497
4.357167053672145 420.1918892622652 1.2353399105452154
4.362394608625562 403.3624754431384 1.2124686850474498
4.367622163578978 388.57762967420837 1.1881224075842547
4.372849718532394 369.61346535058084 1.1574138977159634
4.37807727348581 356.90009898691034 1.1429602239278374
4.383304828439226 344.3104704834063 1.1319953318183622
4.388532383392643 331.27508548681 1.1179926928109174
4.393759938346059 317.5563882352568 1.0987130739526318
4.398987493299475 302.6897487096542 1.0730973196259264
4.404215048252891 296.09164042780594 1.066108930088427
4.409442603206307 288.56273443919355 1.0616842290132564
4.414670158159724 281.60708166996795 1.0538378624552474
4.41989771311314 271.03536444602435 1.0401011651808967
4.425125268066556 262.92065223499134 1.02912197340047
4.430352823019972 259.37563591132357 1.0297495962673229
4.435580377973388 253.10978492895117 1.0263227887521635
4.440807932926805 246.83117740750137 1.0164418109717717
4.446035487880221 238.86617694798196 1.005630235194866
4.451263042833637 230.96185173839245 0.9938748556577877
4.456490597787053 227.6291193931421 0.9908971934607529
4.4617181527404695 226.6408510317601 0.9983266934737787
4.466945707693886 224.47753386351533 1.0001853669153613
4.472173262647302 220.26558219210725 0.9888836982719388
4.477400817600718 217.97267345710395 0.9836706820803014
4.482628372554134 216.03077087969157 0.9758957923327395
4.4878559275075505 215.719346669707 0.982822973795074
4.493083482460967 210.38787822560167 0.9755154803211146
4.498311037414383 204.64401317593874 0.9629938599770167
4.503538592367799 202.6082973521422 0.9675207324658562
4.508766147321215 201.59029631620947 0.970760772547387
4.5139937022746315 199.375241834608 0.9726219779846926
4.519221257228048 195.25627152803756 0.9643939551381014
4.524448812181464 192.45830363199016 0.951789261727077
4.52967636713488 193.69248693318352 0.9600775972972013
4.534903922088296 194.90604433337825 0.9649108080367748
4.5401314770417125 195.0576448132667 0.9540744254087465
4.545359031995129 194.5894555201119 0.9531570103720928
4.550586586948545 199.01181165018497 0.9718136433390107
4.555814141901961 198.04233353128078 0.974183692167783
4.561041696855377 193.62804874894138 0.9765439615426255
4.5662692518087935 189.92623430197548 0.959149100983204
4.57149680676221 186.07847322578203 0.9424133669220013
4.576724361715626 187.9379184972385 0.9467921595741156
4.581951916669042 191.9516575714412 0.95420470331471
4.587179471622458 190.66901554653595 0.9646454389264896
4.5924070265758745 191.02768916372966 0.9787684327099314
4.597634581529291 188.23668077715556 0.9771535187620526
4.602862136482707 189.49096217202722 0.9847865287187005
4.608089691436123 189.94805888825707 0.9809521937942439
4.613317246389539 189.2406300943442 0.9742462327775324
4.6185448013429555 190.13949262940812 0.9860061321142536
4.623772356296372 189.96623148964417 0.9939851588612362
4.628999911249788 194.26850753885043 1.0145932749817903
4.634227466203204 191.22633889909108 1.0090157426126567
4.63945502115662 190.40695427527984 1.0074912561774427
4.6446825761100365 179.7058112086579 0.9680538208585984
4.649910131063453 177.32496078798323 0.9574231223082308
4.655137686016869 176.30785659899786 0.9543138951396247
4.660365240970285 177.0075128880003 0.9550578746761724
4.665592795923701 175.1311790746274 0.9564708093841221
4.6708203508771176 176.29037884618688 0.9595649082961175
4.676047905830534 180.54700737913421 0.9714627896826077
4.68127546078395 184.16951375004803 0.9904704286546223
4.686503015737366 183.8081633813269 0.9893516697888828
4.691730570690782 179.13543670246037 0.9765362298298585
4.696958125644199 174.24566048497667 0.9467073149676068
4.702185680597615 175.33767006183692 0.9432871469860179
4.707413235551031 181.09686032062078 0.9631327587866305
4.712640790504447 182.75973788861478 0.9745542689935729
4.717868345457863 186.22234520360445 0.9998373721858635
4.72309590041128 180.3400520011871 0.9781313846014742
4.728323455364696 176.63860258711082 0.9711308827477633
4.733551010318112 176.42787966526885 0.970598991377886
4.738778565271528 178.07952069488445 0.9739260001765617
4.744006120224944 182.14854482371544 0.9830047145628958
4.749233675178361 185.02984974602572 0.9884741774561191
4.754461230131777 185.77336343088155 0.998775410327589
4.759688785085193 182.62803774929367 0.98868238978591
4.764916340038609 177.33708824735993 0.9784890347120858
4.770143894992025 175.08843650958107 0.9675708937138274
4.775371449945442 174.4841003639345 0.9522691992971576
4.780599004898858 178.4041133307865 0.9592396712332749
4.785826559852274 176.9720197097465 0.9528163474144914
4.79105411480569 171.80645100865434 0.9394576720707087
4.796281669759106 170.45714477866343 0.9404074628397914
4.801509224712523 170.73192009620334 0.9450655369139913
4.806736779665939 171.22664755231025 0.9541210706826754
4.811964334619355 176.62644700648124 0.9755738044182443
4.817191889572771 176.65375226552462 0.976155095585845
4.822419444526187 175.61322785561262 0.9769531261086792
4.827646999479604 173.35125181288356 0.9575871274444036
4.83287455443302 171.14473193323602 0.9561099115523102
4.838102109386436 173.37787284980303 0.9637894560335618
4.843329664339852 175.42208607959154 0.9682618750858449
4.848557219293268 176.07784865505616 0.9659709391234522
4.853784774246685 176.33429332261278 0.9660294562639731
4.859012329200101 174.04623586910716 0.9639606667407669
4.864239884153517 171.34464960569161 0.9526914137150282
4.869467439106933 163.8626705721017 0.9134440113520946
4.8746949940603495 159.9564421605571 0.8989051838397161
4.879922549013766 161.45210311621787 0.9023291687882407
4.885150103967182 163.36411802384012 0.9057009424901568
4.890377658920598 172.94955046782053 0.9373098397113417
4.895605213874014 176.05676461981074 0.9476044815608704
4.9008327688274305 178.19366682700468 0.9538378728340713
4.906060323780847 178.11156055763286 0.9556835959932203
4.911287878734263 174.92207719943866 0.9406382916545576
4.916515433687679 173.03176352056806 0.9343707231990002
4.921742988641095 171.25968815644373 0.928058310533972
4.9269705435945115 173.825322633414 0.9326617921232611
4.932198098547928 174.72234277744442 0.9337894283011332
4.937425653501344 173.78333015215915 0.93400165146137
4.94265320845476 169.6529778837706 0.929416365734446
4.947880763408176 168.89680224034066 0.9249248420691611
4.9531083183615925 171.5600251845827 0.9342553841542296
4.958335873315009 169.61895638557368 0.9263043256867256
4.963563428268425 173.02357832252054 0.9307936446754387
4.968790983221841 172.94621095445922 0.9231818318248616
4.974018538175257 174.34481839258308 0.9211368929855016
4.9792460931286735 179.6511531114228 0.9338327634485433
4.98447364808209 181.23854504648128 0.9354804596023206
4.989701203035506 183.07927471241666 0.9327282742424478
4.994928757988922 183.61516162307655 0.92517934173679
5.000156312942338 183.79565146030544 0.904955929766576
5.0053838678957545 183.2174978834957 0.8832384801262718
5.010611422849171 188.90784911731788 0.8828235239741741
5.015838977802587 193.50572726767714 0.8806322432091569
5.021066532756003 200.30955428154004 0.8818016998906899
5.026294087709419 206.19531625824808 0.888011206632205
5.0315216426628355 206.55445847309213 0.8850576769235693
5.036749197616252 208.5421186523803 0.8991510961779146
5.041976752569668 213.85394523105737 0.9099432795792458
5.047204307523084 216.8451566357814 0.914761718959546
5.0524318624765 219.0614067112113 0.9116826885025748
5.0576594174299165 228.4492983686366 0.918653035968441
5.062886972383333 233.98494098620657 0.9238930872281687
5.068114527336749 243.32088309693208 0.933836449031519
5.073342082290165 256.5566714044419 0.9512102223671908
5.078569637243581 270.766046923522 0.9626175529711809
5.0837971921969975 286.5202497482256 0.9711799907686817
5.089024747150414 304.60181915318225 0.9884389095806778
5.09425230210383 321.03202502345096 1.0034059758471652
5.099479857057246 343.97396568424955 1.0341708858169198
5.104707412010662 368.93748301330925 1.0661874493140084
5.109934966964079 398.6208274076648 1.0997259583546553
5.115162521917495 420.2116741454407 1.1243131774094812
5.120390076870911 434.29730350383807 1.1423650611214615
5.125617631824327 433.7861719029773 1.1392730841553627
5.130845186777743 421.5106890754913 1.1225766975290696
5.13607274173116 404.11243035141337 1.1034715291892652
5.141300296684576 379.8449804362852 1.0800148511455658
5.146527851637992 348.16215267396416 1.0441793196108409
5.151755406591408 317.00908004544056 1.007768629569696
5.156982961544824 285.0981619579231 0.9698115354388476
5.162210516498241 263.1434330367392 0.946479960850017
5.167438071451657 245.19769084028212 0.9310446715088156
5.172665626405073 230.64441037656263 0.9194427398485346
5.177893181358489 225.07631230650387 0.9214021334766725
5.183120736311905 220.2313977114139 0.924493222897441
5.188348291265322 215.37401599079865 0.9274946214871764
5.193575846218738 210.93925222273128 0.9269808352369482
5.198803401172154 201.51320395999025 0.9053177692688612
5.20403095612557 193.15353117942047 0.8890518089358375
5.209258511078986 188.58320792535463 0.8863887170010825
5.214486066032403 185.13225206450895 0.8776982693812121
5.219713620985819 184.4805525286529 0.8834078087926847
5.224941175939235 182.3964418786393 0.8786558518686612
5.230168730892651 179.65228483711473 0.8687737265448322
5.235396285846067 174.2764683090729 0.8619207617919502
5.240623840799484 174.42698674574143 0.8706701591954439
5.2458513957529 174.62016797094023 0.8893196025711049
5.251078950706316 177.71073009917293 0.90871140720486
5.256306505659732 182.3146933883014 0.9282841907204324
5.261534060613148 183.78592980135397 0.9411220486131645
5.266761615566565 183.5415524863846 0.9248823713605463
5.271989170519981 179.4930336742143 0.9013405316554888
5.277216725473397 177.95729347641748 0.8909991595399587
5.282444280426813 175.238951270908 0.8885547269164247
5.2876718353802294 172.22420183313025 0.8878221590320724
5.292899390333646 169.93410363405874 0.8830665790834149
5.298126945287062 167.8126485498678 0.8745286056363202
5.303354500240478 170.3929929521485 0.8792136185199323
5.308582055193894 171.77384325671935 0.8782384632697937
5.3138096101473105 170.23349007475323 0.8704450994020895
5.319037165100727 170.30527553745273 0.8686551893959533
5.324264720054143 166.04949975318297 0.8539423985155445
5.329492275007559 165.78132608924616 0.8588408030825111
5.334719829960975 166.74332706297733 0.867117800704518
5.3399473849143915 168.73242990434892 0.8735132050709928
5.345174939867808 167.19787432973266 0.865131182223581
5.350402494821224 164.29984595145564 0.8479815981037304
5.35563004977464 163.26745842029734 0.8486979767628404
5.360857604728056 163.90857894793714 0.8509303785702124
5.3660851596814725 169.93002481190186 0.8728833247260326
5.371312714634889 175.92338317848845 0.8871888140339644
5.376540269588305 176.77121659073123 0.8746165371977738
5.381767824541721 174.74105288196978 0.8659245598832895
5.386995379495137 172.31168861719073 0.8579135066177636
5.3922229344485535 172.36912683493267 0.8605505566378441
5.39745048940197 169.79013987670277 0.8575120807478204
5.402678044355386 170.1817706646298 0.852686750822762
5.407905599308802 174.04126120640322 0.8532174478669832
5.413133154262218 181.1970960879509 0.8616084535829556
5.4183607092156345 186.66988403070144 0.8646686543805226
5.423588264169051 186.78320538406675 0.8464768925640158
5.428815819122467 183.18540978602567 0.82904202615585
5.434043374075883 185.24006397588053 0.8265242278846867
5.439270929029299 188.9888392812827 0.8303457350537257
5.4444984839827155 194.82793243978023 0.8464463919226238
5.449726038936132 195.809408718589 0.8468724983892846
5.454953593889548 197.58322457774028 0.8511493648083607
5.460181148842964 198.03714823878036 0.8570141615485463
5.46540870379638 194.64281072659355 0.8503125560426389
5.4706362587497965 195.95344651626965 0.8559052885518339
5.475863813703213 189.88572268494158 0.8537498107235811
5.481091368656629 188.13388261302202 0.8550713422558975
5.486318923610045 181.30016651261332 0.8442493457913293
5.491546478563461 179.1187625533517 0.8388695298415005
5.4967740335168775 178.58471283252098 0.8333552610637237
5.502001588470294 179.42718248840333 0.842236919497692
5.50722914342371 180.40321439881018 0.8489966926440344
5.512456698377126 181.42924742969072 0.8578129700717396
5.517684253330542 180.39975209785757 0.8603634953734021
5.522911808283959 178.302415198556 0.8522601948031497
5.528139363237375 181.92839646202347 0.8659368443766408
5.533366918190791 182.45397580674822 0.8675910446431991
5.538594473144207 180.17514004494979 0.855541403785304
5.543822028097623 179.02995378728997 0.8496326088635866
5.54904958305104 177.52321841382687 0.8383183629658679
5.554277138004456 179.4853900683683 0.840663085532621
5.559504692957872 180.66151415821918 0.8490489275895421
5.564732247911288 179.49163590623994 0.8420823437459244
5.569959802864704 177.60213897253638 0.8415834830266644
5.575187357818121 178.57115318795223 0.8358219285611432
5.580414912771537 180.25445741969978 0.8304131894275159
5.585642467724953 186.7786403325204 0.8520611880850404
5.590870022678369 187.67316947601483 0.8453723365473305
5.596097577631785 187.70001143188884 0.8397968230665146
5.601325132585202 186.87515524380447 0.8288035229005155
5.606552687538618 188.9988420238788 0.8178737347397307
5.611780242492034 194.3487772667352 0.8178485318946077
5.61700779744545 204.13951807100767 0.830267572227745
5.622235352398866 218.63309815876067 0.8361543776971757
5.627462907352283 247.2964730510191 0.8687700146375614
5.632690462305699 292.166306508125 0.9190122673169783
5.637918017259115 366.4116887566829 1.0118847265139863
5.643145572212531 466.6085656448451 1.1308279497069829
5.648373127165947 575.353808866495 1.247247434435338
5.653600682119364 680.8098484221781 1.3485705061802802
5.65882823707278 765.4920294373248 1.4255823925360716
5.664055792026196 818.0903162506459 1.4703926179714193
5.669283346979612 850.9015490999565 1.4984313308646724
5.674510901933028 859.411100160816 1.503931740187352
5.679738456886445 858.9043345171903 1.5020365271986549
5.684966011839861 852.8968890031344 1.4973884883346151
5.690193566793277 839.3644742813119 1.4830302568849048
5.695421121746693 830.4327182366517 1.4748485197776575
5.700648676700109 817.463554918664 1.4615288956956156
5.705876231653526 810.7425191096455 1.454847640171947
5.711103786606942 807.6765122715764 1.451374795148893
5.716331341560358 804.1672153362703 1.447179600531869
5.721558896513774 808.6668815432942 1.4519783834396693
5.7267864514671905 814.2893152643077 1.4572668384340302
5.732014006420607 823.8592302523753 1.46558157654764
5.737241561374023 842.1222720666788 1.4824620531589692
5.742469116327439 868.9050491983415 1.505693369823343
5.747696671280855 914.8112487601932 1.5446485879903349
5.7529242262342715 970.4123242880602 1.5886868765812903
5.758151781187688 1034.7734678163577 1.637697729411679
5.763379336141104 1106.6063424032677 1.692591714243394
5.76860689109452 1172.5930921907704 1.736804704176007
5.773834446047936 1232.4845862515476 1.779206712990979
5.7790620010013525 1266.3815977306629 1.8030022759129347
5.784289555954769 1256.0653385869257 1.7964970508451457
5.789517110908185 1212.4115375460947 1.7652322951173336
5.794744665861601 1113.5000718576036 1.6898322209524828
5.799972220815017 984.5116605638844 1.588127142844897
5.8051997757684335 839.2996066877968 1.4666752978240376
5.81042733072185 691.4441904143791 1.3319394802111546
5.815654885675266 563.1613252629921 1.2078808936467342
5.820882440628682 457.0356106909281 1.0960512088588892
5.826109995582098 381.5082824065696 1.014755132624295
5.8313375505355145 328.76428902573485 0.955162566596542
5.836565105488931 289.98399757135394 0.9055159230495812
5.841792660442347 259.9220470594778 0.8640966140515279
5.847020215395763 241.04644834117676 0.8378842662605923
5.852247770349179 226.6326325390571 0.8167395573952583
5.8574753253025955 221.53687000752106 0.8156612450701469
5.862702880256012 218.15419880201122 0.8198935375954565
5.867930435209428 218.09009754063797 0.8228483705494468
5.873157990162844 215.65849752215635 0.8143222729955012
5.87838554511626 214.10033498491106 0.805044975558222
5.8836131000696765 212.35249123932823 0.7987821001381707
5.888840655023093 210.8047254202121 0.7965284753944327
5.894068209976509 214.47252359108606 0.8107130930769493
5.899295764929925 216.30271312355268 0.8113767242931652
5.904523319883341 216.90245687826558 0.8110050421332107
5.9097508748367575 220.25310445510834 0.8203668434702911
5.914978429790174 222.48876161779307 0.8224341169739954
5.92020598474359 225.13526552343177 0.826304009910374
5.925433539697006 225.9447650924052 0.8231923359147315
5.930661094650422 226.86956484253673 0.8188120432684628
5.9358886496038386 227.60672122921824 0.8150375157775921
5.941116204557255 232.67448435663744 0.8174601400031212
5.946343759510671 242.3298309031977 0.8318310483175223
5.951571314464087 250.27230119674982 0.8484610472378108
5.956798869417503 254.5630191874301 0.8550942895522121
5.96202642437092 261.8129646912761 0.8681414920340228
5.967253979324336 268.5887502078837 0.8794824870235535
5.972481534277752 282.69826140169704 0.9010536390045549
5.977709089231168 298.4643091285888 0.9215659150425963
5.982936644184584 312.4032725728584 0.9383242937384709
5.988164199138001 335.4282350718588 0.9673683221084333
5.993391754091417 359.39926684877486 0.9984459121295262
5.998619309044833 387.71967200634697 1.0353848077570031
6.003846863998249 428.0930645331684 1.0879782878834117
6.009074418951665 477.4649598001978 1.1502030113344064
6.014301973905082 534.9294046440307 1.2202218598202463
6.019529528858498 605.4988342861909 1.2972538852157853
6.024757083811914 691.6068502087393 1.386426618155144
6.02998463876533 790.7537499660594 1.479500986029725
6.035212193718746 930.7060100002323 1.6076854303445443
6.040439748672163 1095.915657159443 1.746359099422389
6.045667303625579 1276.0181587964173 1.8851847133099033
6.050894858578995 1486.6500286944406 2.0355607260166857
6.056122413532411 1679.4661288448935 2.166759490679748
6.061349968485827 1846.2825583198378 2.275825276752528
6.066577523439244 1966.4435150143495 2.3498312984188474
6.07180507839266 2009.936228309514 2.3794360059888855
6.077032633346076 1992.1958454698029 2.371006873993121
6.082260188299492 1919.0704022355321 2.3285847457862783
6.087487743252908 1804.8889198791837 2.258592372161603
6.092715298206325 1666.8946941705826 2.171416046770552
6.097942853159741 1527.3098283378229 2.0821076843339816
6.103170408113157 1394.6876621442432 1.9941198202036017
6.108397963066573 1274.6748255281152 1.9079042452475645
6.113625518019989 1151.1174594249596 1.8140979134727588
6.118853072973406 1043.598093009739 1.7261414518587628
6.124080627926822 943.094200142846 1.641472565252061
6.129308182880238 854.1181311478009 1.565574064341904
6.134535737833654 772.3577528065767 1.4902266002529185
6.1397632927870704 698.8160254224123 1.4189598726787562
6.144990847740487 637.0134155890787 1.35710064359736
6.150218402693903 582.256262485259 1.3048081450600684
6.155445957647319 529.8066654094256 1.2466321154093665
6.160673512600735 481.88553926092277 1.1924564521509977
6.1659010675541515 441.90062459770877 1.1453402411511235
6.171128622507568 408.3756056857637 1.1046026374337226
6.176356177460984 380.897898689015 1.071026609354038
6.1815837324144 354.5874386241661 1.037721444066484
6.186811287367816 330.44291672511616 1.009129328508505
6.1920388423212325 314.573913800174 0.9906894897233852
6.197266397274649 301.8083362240175 0.9778485198891751
6.202493952228065 293.7632298680419 0.9678512963809093
6.207721507181481 282.93386925521287 0.9413926246429731
6.212949062134897 277.29373112004436 0.9311876267280114
6.2181766170883135 268.04938192250376 0.9144226122867399
6.22340417204173 259.63706871750134 0.8987766140373289
6.228631726995146 249.851116787772 0.8812131361557479
6.233859281948562 245.49296595573017 0.8748979439112767
6.239086836901978 240.6048698596252 0.8672781535105394
6.2443143918553945 237.5103312703402 0.8613495905710232
6.249541946808811 234.36909952174653 0.8539875658896725
6.254769501762227 232.60843573282867 0.8476069867906686
6.259997056715643 234.01417967302052 0.8505547199313669
6.265224611669059 230.67732513626058 0.8459774198766561
6.2704521666224755 224.50774412473407 0.8385374437400718
6.275679721575892 219.85109936322775 0.8320373869571175
6.280907276529308 218.80063139330295 0.8360221097815455
6.286134831482724 220.03039030557997 0.8452812519400917
6.29136238643614 217.3667184149384 0.8369780402147006
6.2965899413895565 219.23302582034052 0.8433028296818148
6.301817496342973 223.28519080161698 0.849386546096359
6.307045051296389 225.76146725413068 0.8515862474486459
6.312272606249805 227.8917641928321 0.8545767510177112
6.317500161203221 223.59065520002991 0.8433456160591675
6.3227277161566375 218.64486782812955 0.8318101082570861
6.327955271110054 215.61649095494937 0.8249492360456624
6.33318282606347 215.22443595116798 0.8234878861608556
6.338410381016886 211.4290579672277 0.8139268362583483
6.343637935970302 210.18325418122575 0.8105439505256453
6.3488654909237185 209.50406773925306 0.8100455073731315
6.354093045877135 207.52171612639998 0.8063020169511306
6.359320600830551 212.25114644501295 0.8156039596656129
6.364548155783967 216.49253938259062 0.8252383902905591
6.369775710737383 216.3561254146732 0.8210786432704583
6.3750032656908 219.37156384625433 0.8289169106739823
6.380230820644216 219.24935886034717 0.8304153250999282
6.385458375597632 217.7672050612736 0.8296069574109567
6.390685930551048 216.07949780136747 0.8261343470912464
6.395913485504464 213.93456059738028 0.8186012988432019
6.401141040457881 213.50025844165455 0.8144499338741669
6.406368595411297 212.77170796401768 0.81556874975321
6.411596150364713 214.29783967781123 0.8143603297054431
6.416823705318129 216.14583049883493 0.8150704081831669
6.422051260271545 218.37020122361585 0.8169658515899113
6.427278815224962 215.4671664758117 0.8071691465121732
6.432506370178378 212.9924380949621 0.8024896272105729
6.437733925131794 210.61123163359912 0.7964789321247742
6.44296148008521 211.7825346478621 0.7934980219647075
6.448189035038626 211.59993671482277 0.7930743920401937
6.453416589992043 214.05593401588737 0.7963252889564421
6.458644144945459 219.52042498306324 0.8034330794065087
6.463871699898875 224.31120050966004 0.8112655807384697
6.469099254852291 225.84542493751127 0.8072368307924759
6.474326809805707 225.88339079155793 0.8027535471101587
6.479554364759124 229.23720677076048 0.808168147622597
6.48478191971254 229.77599358026586 0.8046343354080202
6.490009474665956 234.61803680419968 0.8120382186602209
6.495237029619372 238.6802338681037 0.8154471270185346
6.500464584572788 241.13360259062557 0.8101752549701321
6.505692139526205 250.31389641513013 0.8221798440514072
6.510919694479621 263.24431554064216 0.8369534910871824
6.516147249433037 275.16571000656376 0.8508974271494786
6.521374804386453 291.14713314762673 0.8728598309732192
6.526602359339869 304.43766010267234 0.8851471816260983
6.531829914293286 328.5004642310663 0.9133648479518616
6.537057469246702 356.19073953060274 0.9448315046516653
6.542285024200118 391.51975301921226 0.9846000163887124
6.547512579153534 429.02482018347723 1.0250750295969109
6.55274013410695 462.81722973463656 1.0620367965293211
6.557967689060367 501.0604271000308 1.1026343423457168
6.563195244013783 529.6101895251106 1.1321966336060805
6.568422798967199 554.8330406792002 1.1585583809775821
6.573650353920615 567.4908850208244 1.1701161265447149
6.5788779088740315 568.020867606582 1.1708355041458969
6.584105463827448 557.0590539317956 1.1592288533752837
6.589333018780864 529.4390125485485 1.1296224162990065
6.59456057373428 498.6118673131637 1.0949884875620912
6.599788128687696 467.67814843526656 1.0602304737407766
6.6050156836411125 441.3129111162689 1.0303261079018509
6.610243238594529 415.4478924520878 1.0022707365617038
6.615470793547945 391.68834249134187 0.9759288072422445
6.620698348501361 367.02464264589196 0.9472656059010686
6.625925903454777 349.0553016978397 0.9281787614475748
6.6311534584081935 334.02286173670075 0.9115961464024075
6.63638101336161 318.288020452622 0.893197151597667
6.641608568315026 308.3583775034456 0.88252151115343
6.646836123268442 296.4701893641331 0.8656552616431794
6.652063678221858 284.94315160063616 0.8498529592257827
6.6572912331752745 276.4637747902231 0.8392581940675147
6.662518788128691 270.21440007139125 0.8337735002331307
6.667746343082107 266.5151974984115 0.8341489769992692
6.672973898035523 264.60988552808203 0.8349627574172317
6.678201452988939 255.30707674140308 0.820885892930027
6.6834290079423555 248.10129145570133 0.8100026029300952
6.688656562895772 245.69256682712992 0.8046086718798059
6.693884117849188 244.6038025814364 0.8040493918810595
6.699111672802604 243.76210859047825 0.8039342834550113
6.70433922775602 241.76818780758 0.800742079845828
6.7095667827094365 239.38376415003808 0.7960253751706811
6.714794337662853 239.11642071073317 0.7973104750881587
6.720021892616269 240.2114952113718 0.8020758507285829
6.725249447569685 241.4211638485258 0.8027036442960586
6.730477002523101 240.36864474368687 0.7994241477422326
6.7357045574765175 242.3400345408387 0.8034187796944047
6.740932112429934 238.07691715770312 0.7922910368782011
6.74615966738335 237.5934083608982 0.7925057707988812
6.751387222336766 236.44065162326137 0.7928391386473754
6.756614777290182 239.03822219074848 0.7954642251386983
6.7618423322435985 239.75619385671865 0.7965625900226769
6.767069887197015 239.63369702151437 0.793733647719875
6.772297442150431 236.1220146970015 0.7896426788404319
6.777524997103847 234.99765667019832 0.7878210677823132
6.782752552057263 238.30299834135067 0.7925858874507047
6.7879801070106796 238.69057026439748 0.7933168530473289
6.793207661964096 238.67774902756432 0.7924618313634
6.798435216917512 235.5578721150936 0.7863843317183337
6.803662771870928 240.46558652470134 0.7961108614041824
6.808890326824344 245.17454042205244 0.8039365678605517
6.814117881777761 247.30331520395674 0.8060882092854068
6.819345436731177 243.47247218859133 0.7951884843301235
6.824572991684593 237.61598814148465 0.7823247305955656
6.829800546638009 236.37816224376562 0.778937977215604
6.835028101591425 235.9301270820918 0.7800983643908845
6.840255656544842 239.15773631974128 0.786088675808248
6.845483211498258 240.52075873633424 0.7891141141836672
6.850710766451674 241.8182622191056 0.7923514315772593
6.85593832140509 245.12453249711768 0.7953337106269281
6.861165876358506 245.84600013050115 0.7962268691624279
6.866393431311923 247.7731534796679 0.7967479063482455
6.871620986265339 252.57493648224118 0.8014885832496594
6.876848541218755 254.84091275030997 0.804315480392563
6.882076096172171 257.44723668386644 0.8074534284930498
6.887303651125587 262.1947739966091 0.81126211985382
6.892531206079004 262.22892162761065 0.808855386693524
6.89775876103242 261.88013643810615 0.8033872866791447
6.902986315985836 263.89534305934734 0.8054845139409956
6.908213870939252 265.036781120006 0.8080331085475606
6.913441425892668 269.64927681505634 0.8096166587011567
6.918668980846085 274.83089763195915 0.8134010258756826
6.923896535799501 278.9520968356149 0.8168947119931117
6.929124090752917 283.9929174671922 0.8245686188160428
6.934351645706333 285.5147251368427 0.8269972182687512
6.939579200659749 286.1742505380991 0.82634370177392
6.944806755613166 290.1263372910489 0.8279777063627882
6.950034310566582 293.74591150329826 0.8287800024385524
6.955261865519998 297.02284551845474 0.8301891054186326
6.960489420473414 305.3154849923646 0.841067562248987
6.96571697542683 315.29890904130235 0.8536076399964913
6.970944530380247 326.94934372912525 0.8674809074835297
6.976172085333663 342.96692612166265 0.8845402390948632
6.981399640287079 362.78315785577234 0.9055792389821886
6.986627195240495 386.68058488788245 0.9314802395592718
6.9918547501939114 413.8817652487994 0.9597485335939161
6.997082305147328 451.86768082821806 0.9990662735274123
7.002309860100744 507.66737077280004 1.0569985862632094
7.00753741505416 594.8134855636159 1.142018018429688
7.012764970007576 711.5764909099471 1.2467068963902699
7.0179925249609925 855.339590166719 1.3658668689300402
7.023220079914409 1006.2173646770276 1.480711149824462
7.028447634867825 1145.1032688973817 1.5781373649427757
7.033675189821241 1252.5533676285672 1.6483433846381412
7.038902744774657 1316.7449123630315 1.688204021669241
7.0441302997280735 1321.4977101146424 1.6905216644417647
7.04935785468149 1280.6233720801895 1.665341026339859
7.054585409634906 1206.7521921176103 1.6151250160898052
7.059812964588322 1112.2153281917813 1.549263073614469
7.065040519541738 1022.1361797639383 1.4833611659778059
7.0702680744951545 938.6439789313448 1.4207433114893833
7.075495629448571 863.6410175268658 1.3625156813715038
7.080723184401987 804.7653671770935 1.3145141311122
7.085950739355403 757.4407236457954 1.2763204141416802
7.091178294308819 723.3159261577806 1.247307550198311
7.0964058492622355 692.9986545399897 1.2211972232656347
7.101633404215652 660.5804109928008 1.1921313912017941
7.106860959169068 633.6904754977662 1.1678858737292
7.112088514122484 604.0419533796564 1.1409854380775832
7.1173160690759 580.0514072895982 1.118570710062404
7.1225436240293165 557.4449432944928 1.0982384148264253
7.127771178982733 539.3005480043086 1.0799382625258116
7.132998733936149 525.5969547330318 1.0658395180054279
7.138226288889565 512.2692751348659 1.0509960855075708
7.143453843842981 500.5025790095815 1.0380562232734363
7.1486813987963975 493.7536292740775 1.0308863818666354
7.153908953749814 492.3493870829941 1.0280387326282145
7.15913650870323 493.27125440325676 1.0287064666812016
7.164364063656646 501.2725522009263 1.0379513513853504
7.169591618610062 508.1425848723983 1.045136539649749
7.1748191735634785 522.8818846082845 1.0591810236914905
7.180046728516895 549.0658886334725 1.0838851116714103
7.185274283470311 589.4566455954758 1.12138266534094
7.190501838423727 652.7092866307582 1.1789081316913173
7.195729393377143 741.7891747001236 1.255457789002569
7.2009569483305595 872.7008140142393 1.3605141697114833
7.206184503283976 1048.4124383172186 1.4899360135219153
7.211412058237392 1289.1119557763573 1.6499190415311928
7.216639613190808 1584.8289523170922 1.8273313114443817
7.221867168144224 1944.9573448534227 2.0206692460017135
7.227094723097641 2327.2145565043743 2.207277537720004
7.232322278051057 2653.976301718484 2.3551387109995243
7.237549833004473 2861.17854528699 2.443137675652928
7.242777387957889 2867.381857424429 2.44707897186097
7.248004942911305 2683.2918644378838 2.367181467694253
7.253232497864722 2366.4386322392893 2.2222163534226844
7.258460052818138 1970.475133234306 2.0282405418347076
7.263687607771554 1588.3920560002664 1.8203876151165597
7.26891516272497 1245.7877162302254 1.611704192341635
7.274142717678386 977.751748774149 1.426890673712443
7.279370272631803 776.773677764719 1.2719741947155028
7.284597827585219 632.6594437321688 1.1489360598196767
7.289825382538635 542.9407248896849 1.064737498492977
7.295052937492051 481.6338362787589 1.0054466567856524
7.300280492445467 440.77980034986916 0.9643758325254745
7.305508047398884 410.24693566993756 0.9327090950239947
7.3107356023523 393.1767050687735 0.912728194496423
7.315963157305716 380.11439527398807 0.8977528974642698
7.321190712259132 375.18576248193517 0.894042450158633
7.326418267212548 368.5649800723262 0.8867702848253587
7.331645822165965 359.3016531381697 0.8767849699027469
7.336873377119381 351.532910916452 0.8684802524415824
7.342100932072797 345.528618456268 0.8616835864985047
7.347328487026213 345.5301831296117 0.8612242671106625
7.352556041979629 341.55286732657186 0.8573770772327876
7.357783596933046 343.30788239323346 0.8605812907528918
7.363011151886462 341.77631267142516 0.8593214522925933
7.368238706839878 336.43531279087256 0.8534509949473993
7.373466261793294 335.6269527055348 0.8503177633020002
7.37869381674671 330.697742300294 0.8435108584275656
7.383921371700127 331.707225708299 0.8431304145028474
7.389148926653543 332.0096070269098 0.842536719403085
7.394376481606959 332.7415306055924 0.8453017145804592
7.399604036560375 337.24323888808823 0.8496948565890563
7.4048315915137914 337.34383619820306 0.8486096323855874
7.410059146467208 336.85597995733735 0.8458281740798653
7.415286701420624 339.4374682438998 0.8485279092077166
7.42051425637404 337.45333491576696 0.8481172559280743
7.425741811327456 337.4684549693388 0.8497592877672459
7.4309693662808725 341.02659902098765 0.8546396128186314
7.436196921234289 342.9921446553615 0.855388228785299
7.441424476187705 349.58961580183575 0.860876451234331
7.446652031141121 352.65575474801585 0.8612618003982841
7.451879586094537 354.63832860479147 0.8636636997025188
7.4571071410479535 356.62797031016714 0.8651961441138939
7.46233469600137 359.460668577306 0.8681580286749816
7.467562250954786 364.9776933699662 0.8733479006136808
7.472789805908202 372.393037776339 0.8806701288771085
7.478017360861618 382.7137810257726 0.8929331214070091
7.4832449158150345 394.39686088114007 0.9047494477481955
7.488472470768451 404.0699820320662 0.9142697106202952
7.493700025721867 413.5255659652805 0.924474879721234
7.498927580675283 428.52154372669844 0.9386875191610163
7.504155135628699 442.68056969282594 0.9520800443461628
7.5093826905821155 462.0764653222936 0.9720150876172899
7.514610245535532 481.6408991115436 0.9904367492632539
7.519837800488948 501.8290360487537 1.0108636088495526
7.525065355442364 519.2286272795387 1.0271606007514549
7.53029291039578 526.3713069846885 1.0319540054148888
7.5355204653491965 530.491577547457 1.0352174083176793
7.540748020302613 531.2771840229765 1.0354122760760418
7.545975575256029 528.1059400669399 1.0316275430910034
7.551203130209445 523.5401080923544 1.0265810266898372
7.556430685162861 518.7785785637874 1.0218180997132247
7.5616582401162775 511.5211130849467 1.0138831599171008
7.566885795069694 500.66553959422157 1.0028775834590071
7.57211335002311 484.3830842523455 0.9868531148807766
7.577340904976526 468.5208361139751 0.971437185962026
7.582568459929942 453.106614291591 0.9553083716220243
7.5877960148833585 446.17949875127204 0.9482767757742712
7.593023569836775 440.05979972619525 0.9412534221922977
7.598251124790191 435.1811221244161 0.93563256997214
7.603478679743607 430.06715145383174 0.9304176089231311
7.608706234697023 428.7948702490073 0.9291417926089586
7.6139337896504395 426.80795143019685 0.9265296307014436
7.619161344603856 424.9354102313048 0.9236998636062509
7.624388899557272 424.7468699568277 0.9210042743302203
7.629616454510688 425.6607527276777 0.9217745311371524
7.634844009464104 428.22163875562205 0.9260106463882071
7.6400715644175206 432.04115855556626 0.9309989643385603
7.645299119370937 440.3067044707278 0.9407190629721607
7.650526674324353 451.5520547116784 0.9505602756321293
7.655754229277769 465.621354820253 0.9653856117743639
7.660981784231185 476.04261434036005 0.9754908225019977
7.666209339184602 489.4430575347475 0.9885076288927687
7.671436894138018 501.2247415717221 1.0000606725024894
7.676664449091434 512.796081061657 1.0089356271027345
7.68189200404485 518.7770560467762 1.012023319967872
7.687119558998266 522.8490305210051 1.0139171097643505
7.692347113951683 527.2710661782144 1.0182319467507701
7.697574668905099 530.6753105179135 1.0222124828765153
7.702802223858515 535.501196348575 1.0261860506276128
7.708029778811931 536.3145028927955 1.0260405193030815
7.713257333765347 531.6240605021025 1.0200894714268143
7.718484888718764 521.5620805133454 1.0106691107767027
7.72371244367218 507.3538353515954 0.9981830485291633
7.728939998625596 497.38568967547087 0.9882768060360184
7.734167553579012 491.6118051957893 0.9837552467076363
7.739395108532428 488.7606234160607 0.9816323486253447
7.744622663485845 495.0193449115435 0.986472584964799
7.749850218439261 497.2214986718179 0.9873724669053902
7.755077773392677 499.7521369122259 0.9880840574729165
7.760305328346093 500.8882689353937 0.9887132590507453
7.765532883299509 497.72409378244464 0.9847585131804761
7.770760438252926 495.0791647253808 0.9822940841796141
7.775987993206342 491.0525178654382 0.9788103227811827
7.781215548159758 485.8542937871276 0.9730079557375322
7.786443103113174 478.1570260752456 0.9650076135121909
7.79167065806659 473.7723679102688 0.9616585941716276
7.796898213020007 463.9358801209028 0.9524646800154914
7.802125767973423 455.2893051591683 0.9440335595636747
7.807353322926839 447.4476906939471 0.9352665235781142
7.812580877880255 435.89005975795794 0.9227721838983065
7.817808432833671 428.90667514639193 0.9150336950528615
7.823035987787088 425.7314643190457 0.9106190078517641
7.828263542740504 421.3934598532498 0.9066840041724186
7.83349109769392 419.295594765241 0.9048003244893066
7.838718652647336 419.52690527807925 0.9067284906976657
7.8439462076007525 419.9578797964279 0.9075910079029481
7.849173762554169 421.49658778563384 0.9076717175452538
7.854401317507585 424.5249783256239 0.9091080847353059
7.859628872461001 424.4003491650904 0.9073072799758184
7.864856427414417 424.26552753708523 0.9057813225998322
7.8700839823678335 426.0475725069242 0.9078233024581207
7.87531153732125 430.2920053954427 0.914002893825939
7.880539092274666 431.98778573932105 0.9160560373545278
7.885766647228082 434.557342662591 0.9185667031013736
7.890994202181498 438.5943897572763 0.921502798465014
7.8962217571349145 441.7070135836744 0.9232469321955709
7.901449312088331 445.9221519594998 0.9264083989679417
7.906676867041747 446.48902159223246 0.9258570433515334
7.911904421995163 448.12557664396144 0.9255039937959706
7.917131976948579 453.7511143441924 0.9309899019571473
7.9223595319019955 463.114074606862 0.9408101507240835
7.927587086855412 472.4045585228513 0.9510516841855486
7.932814641808828 479.294626373344 0.9571334054223454
7.938042196762244 487.4236722722194 0.9651306195254821
7.94326975171566 494.1545376329283 0.9719067138763007
7.9484973066690765 500.1350683155532 0.9771339921307065
7.953724861622493 508.1197737462571 0.9838574006561138
7.958952416575909 521.4077612764511 0.9944297303711527
7.964179971529325 533.3641369783923 1.0047171805175812
7.969407526482741 543.0649325393804 1.0118587848354235
7.9746350814361575 553.7807852945012 1.0200219722521007
7.979862636389574 561.3068189877101 1.0275016671157011
7.98509019134299 572.3493258171512 1.0382197442291545
7.990317746296406 583.831059374241 1.0497904360787271
7.995545301249822 590.8749760176796 1.0558147505439508
8.000772856203238 596.9486868896477 1.0598002948645693
8.006000411156654 596.3999574286636 1.058291423481068
8.01122796611007 600.245049325982 1.0616482960994946
8.016455521063486 604.589126430955 1.0640734011394795
8.021683076016902 607.3412600400932 1.0654317871700292
8.026910630970319 612.9510685867746 1.0691375989462355
8.032138185923735 620.7442295332417 1.076912912828218
8.037365740877151 629.0468223976179 1.084273132941987
8.042593295830567 638.8388956456938 1.0917128803317024
8.047820850783983 645.6535124724094 1.0969467746859347
8.0530484057374 655.3751439610206 1.1044089838935902
8.058275960690816 664.3977623269087 1.1113029238995293
8.063503515644232 670.9491623690872 1.1158404592473157
8.068731070597648 682.3117958596039 1.1241765711778418
8.073958625551064 689.5707853267984 1.129998600472837
8.07918618050448 694.2659373349846 1.1337672647673587
8.084413735457897 702.0065652366055 1.139582206953762
8.089641290411313 707.7739934369289 1.143617021658401
8.09486884536473 710.1247584885134 1.1442026151859988
8.100096400318145 715.6532687541869 1.1482527195803913
8.105323955271562 717.1193985146716 1.1496464505900033
8.110551510224978 712.4928937887346 1.1459682276711474
8.115779065178394 707.9095239534057 1.141507574853627
8.12100662013181 701.1782537241057 1.1351033010892129
8.126234175085226 703.5910743469784 1.136626067439656
8.131461730038643 706.8934054629478 1.139539131628726
8.136689284992059 713.1494032156282 1.1443032425959172
8.141916839945475 718.6073354219105 1.1483440519318715
8.147144394898891 727.1071940771485 1.154679879869663
8.152371949852308 740.7242919848195 1.163763532494135
8.157599504805724 758.900208866966 1.1780192212031568
8.16282705975914 775.093151287532 1.190008542406789
8.168054614712556 790.9975679859815 1.2032395383238192
8.173282169665972 804.0515089597393 1.2125412377996239
8.178509724619389 805.7215198193749 1.2136156136091079
8.183737279572805 808.6087592619767 1.2143912054264603
8.188964834526221 805.378423903614 1.2106926439435564
8.194192389479637 797.6998226441956 1.204286241622345
8.199419944433053 791.519075880045 1.199276858136842
8.20464749938647 774.4004833033321 1.185536372092
8.209875054339886 759.0208385332369 1.173818415624209
8.215102609293302 740.1515438018597 1.1598776918320295
8.220330164246718 726.2834384902806 1.1493746271758205
8.225557719200134 716.3725043682625 1.141750054468378
8.23078527415355 705.1308565205351 1.131465852881337
8.236012829106967 695.5418254302089 1.1235006462770454
8.241240384060383 684.1478543749811 1.1128116676964068
8.2464679390138 676.5526476909189 1.1057245667909739
8.251695493967215 673.9973757000903 1.1030277105385822
8.256923048920632 672.9596658593878 1.1019942491890493
8.262150603874048 668.245099491065 1.0983095042163507
8.267378158827464 664.7890285698743 1.0959810283981077
8.27260571378088 662.7809946840728 1.0929324355680654
8.277833268734296 660.464470690965 1.0900708094687885
8.283060823687713 660.7673397838017 1.0894630163209158
8.288288378641129 659.031901418551 1.0871697328757979
8.293515933594545 657.7608831590261 1.0865415023245666
8.298743488547961 663.0422630174705 1.0901830343195333
8.303971043501377 670.0960292827446 1.0963361283557478
8.309198598454794 678.5193931659161 1.1025949791194363
8.31442615340821 680.7524623722525 1.1042011051656895
8.319653708361626 687.8130453511436 1.1097658037595326
8.324881263315042 693.5752572688153 1.1142238711868557
8.330108818268458 698.8343667249748 1.118205171426292
8.335336373221875 705.0491217278944 1.1218769963564554
8.34056392817529 710.9415948613594 1.125391210170339
8.345791483128707 715.3137677518329 1.1286466649192852
8.351019038082123 717.6109031761181 1.130274588531106
8.35624659303554 723.6069185966783 1.1345605130671519
8.361474147988956 727.2110160229458 1.136257178432495
8.366701702942372 729.8277983066035 1.137033759555704
8.371929257895788 734.7461182595412 1.1404034482760932
8.377156812849204 740.8066738574296 1.145283510667905
8.38238436780262 749.1705579233852 1.1532395464122442
8.387611922756037 753.0687015551255 1.1559509177110385
8.392839477709453 755.7356005705255 1.1571678335392757
8.398067032662869 752.0417077664538 1.1538799598465432
8.403294587616285 746.3529405053906 1.1493445764498769
8.408522142569701 743.8355033765132 1.1471444078909165
8.413749697523118 734.3928054421723 1.1388174660001442
8.418977252476534 727.43904191731 1.133123329091002
8.42420480742995 711.4728190572788 1.1203367674257305
8.429432362383366 695.9593315812937 1.1079279418999175
8.434659917336782 682.1544071338993 1.0962862163387104
8.439887472290199 670.796226946002 1.0859077200779752
8.445115027243615 660.9653209430521 1.0775134373515143
8.450342582197031 651.0507470359094 1.069586942563672
8.455570137150447 642.4853798200977 1.0631493268167094
8.460797692103863 634.3732486055251 1.0570284860257753
8.46602524705728 629.7515417280697 1.0526042840747982
8.471252802010696 621.2252432275209 1.0440825907111637
8.476480356964112 615.4553520790113 1.0380771628182794
8.481707911917528 612.6562040562426 1.0352863654380733
8.486935466870944 607.8284497212248 1.0323313756527621
8.49216302182436 604.1597749207383 1.0284837008965602
8.497390576777777 598.5582803583687 1.0235733365589226
8.502618131731193 593.4646847331032 1.018118218961175
8.50784568668461 592.2077160084541 1.0173752222715704
8.513073241638025 587.4185196272616 1.0132233228861458
8.518300796591442 581.4511228843579 1.0087879600434502
8.523528351544858 577.3521801649028 1.0048009039157981
8.528755906498274 571.4200348700366 0.9986233029409245
8.53398346145169 566.5995433666478 0.9931425144299076
8.539211016405106 559.2830436914454 0.9868316417568963
8.544438571358523 556.4341400252603 0.9847939099934153
8.549666126311939 554.7535353008536 0.9834805954796035
8.554893681265355 558.4386927339735 0.9873742580645327
8.560121236218771 558.8541708455962 0.986051607492588
8.565348791172188 559.7947614326188 0.986128462700299
8.570576346125604 563.5594207117795 0.9887757300258229
8.57580390107902 562.3211828464339 0.9868056502107486
8.581031456032436 564.6207397896038 0.988857282588819
8.586259010985852 559.9346815949507 0.9838508524952156
8.591486565939269 558.9672978481759 0.9826823164344096
8.596714120892685 560.2730050768583 0.9836741527352844
8.601941675846101 557.4730870421782 0.9807414017117426
8.607169230799517 557.619345097968 0.9810862988338743
8.612396785752933 554.4949110574623 0.9776852318440702
8.61762434070635 555.462316112245 0.9782210146917447
8.622851895659766 558.0924802010271 0.9813337266882592
8.628079450613182 557.8461224260045 0.9805909992906705
8.633307005566598 562.9999999779087 0.9844684909019176
8.638534560520014 567.2445285941454 0.9867117584782225
8.64376211547343 573.4525537010796 0.9916248496542533
8.648989670426847 580.4595610070301 0.9973789675303228
8.654217225380263 586.951418605088 1.0035196701470208
8.65944478033368 592.6192106236687 1.0078189232751944
8.664672335287095 598.7901097161837 1.0129929378828633
8.669899890240512 603.6072334995577 1.0160053631825983
8.675127445193928 612.2491553173031 1.0226963474751154
8.680355000147344 624.8597731645 1.0324957507331884
8.68558255510076 635.094376610166 1.040493371372913
8.690810110054176 645.2842833480353 1.048904697003743
8.696037665007593 656.4362419398825 1.0572646751762473
8.701265219961009 672.2986406271116 1.0691786314615097
8.706492774914425 688.9817782847243 1.0816730654245605
8.711720329867841 696.684849739081 1.0873856704363178
8.716947884821257 701.852948104506 1.0899759979358057
8.722175439774674 702.16622165982 1.0899651864991073
8.72740299472809 701.8001737063287 1.0897231707342274
8.732630549681506 699.5549447177582 1.088728570329232
8.737858104634922 698.59487504135 1.0885840645471114
8.743085659588338 702.7599059292041 1.0932096892184515
8.748313214541755 704.0581126404336 1.094916083898166
8.75354076949517 702.9189511479179 1.093733777820295
8.758768324448587 694.8198923906184 1.0859781515914162
8.763995879402003 685.1775804381364 1.0773816067738489
8.76922343435542 673.6999848982281 1.0671933743692164
8.774450989308836 663.287906663335 1.0587496954696924
8.779678544262252 649.7851697312652 1.0470677899115717
8.784906099215668 637.51024992673 1.03619445502586
8.790133654169084 632.9366205350982 1.0317679251759835
8.7953612091225 622.8695210717727 1.0234444796448496
8.800588764075917 616.2473219607365 1.0183579673670307
8.805816319029333 609.9570620503897 1.0130159303536324
8.811043873982749 604.434870163657 1.0088079708076478
8.816271428936165 597.9334398703551 1.0018140582091635
8.821498983889581 594.2114362384293 0.9977146210054978
8.826726538842998 592.301172863553 0.996421871749757
8.831954093796414 588.3234296560448 0.9930656689369527
8.83718164874983 583.7014340282532 0.9886904821227095
8.842409203703246 581.5841983512686 0.9859444312826415
8.847636758656662 576.1768249233738 0.9811266018788833
8.852864313610079 573.0767469117598 0.9792016230831947
8.858091868563495 575.0505355368974 0.9809941328963802
8.863319423516911 572.6005597216565 0.9780865072217746
8.868546978470327 575.7687210035112 0.980787225686896
8.873774533423743 574.5624806807299 0.9798542630812653
8.87900208837716 569.4029286602124 0.9753393749448306
8.884229643330576 567.88618409513 0.9734745499254812
8.889457198283992 565.0233325061723 0.9703749852361917
8.894684753237408 563.0196809817253 0.9669686470823532
8.899912308190824 565.3720735512323 0.9689842165350729
8.90513986314424 567.8468837992856 0.9703111266369451
8.910367418097657 572.3286192260318 0.9742770583370478
8.915594973051073 573.9764570708088 0.9755167259495556
8.92082252800449 579.0812722311288 0.9796760000906205
8.926050082957905 579.7779715343844 0.9794104205159255
8.931277637911322 581.048813922548 0.9794561236037252
8.936505192864738 580.6461026390949 0.9790611348057662
8.941732747818154 579.8792518613017 0.9794618036899095
8.94696030277157 581.6827778041542 0.9807524223400012
8.952187857724986 583.7707368304739 0.9821881138776195
8.957415412678403 586.5820877545001 0.983774116115676
8.962642967631819 592.0935997303593 0.9871945224252742
8.967870522585235 597.9994366171763 0.9906854810685217
8.973098077538651 600.4164534175341 0.9924420258512199
8.978325632492067 605.0599433612758 0.9962374336158687
8.983553187445484 608.3458348226451 0.9995148418604187
8.9887807423989 615.1117334974598 1.0036092805253072
8.994008297352316 616.6295302616055 1.0037732425375416
8.999235852305732 623.0691343062739 1.0089797173498278
9.004463407259149 623.6937995138373 1.0093562791928288
9.009690962212565 627.0732972594293 1.0130703454633203
9.014918517165981 632.5961837992952 1.0175707837889898
9.020146072119397 644.8116944188683 1.0273494790295212
9.025373627072813 658.1935417171183 1.0379464531010498
9.03060118202623 672.1805744799252 1.047904825436995
9.035828736979646 684.8311187682749 1.0574334841562552
9.041056291933062 697.7393755904495 1.0655187939179775
9.046283846886478 716.5359866826732 1.079328482698641
9.051511401839894 731.1595810077134 1.0900127314716659
9.05673895679331 748.3341101686464 1.1015031523033834
9.061966511746727 771.0685303636222 1.11757848840914
9.067194066700143 796.0054838575941 1.135069766901956
9.07242162165356 822.463459477664 1.153375740553876
9.077649176606975 846.3487438750749 1.1684664454090863
9.082876731560392 862.9638383736283 1.1794194092780625
9.088104286513808 874.0796342283728 1.1867043370582016
9.093331841467224 882.6977876844873 1.1926411223470443
9.09855939642064 883.7020803385186 1.1928879639290597
9.103786951374056 876.5351929727545 1.1874783981598134
9.109014506327473 869.7208394511615 1.1815996338613795
9.114242061280889 865.3406958381003 1.1788622945714007
9.119469616234305 859.0136595268037 1.1745201655548951
9.124697171187721 856.84821161424 1.1727450259250998
9.129924726141137 853.2063111249142 1.169405014430522
9.135152281094554 852.5200281823422 1.1684801966620917
9.14037983604797 859.4973039318003 1.1735154174505418
9.145607391001386 877.4995007295835 1.184885766581801
9.150834945954802 906.074762722484 1.2031499954855203
9.156062500908218 944.1355671833292 1.2285513086406705
9.161290055861635 982.3894623444602 1.2641210083690806
9.16651761081505 1020.7508978440554 1.2965027296991483
9.171745165768467 1056.5207184849362 1.3243672835686493
9.176972720721883 1075.1900135740257 1.3392796231790216
9.1822002756753 1083.9294255505306 1.347215777058756
9.187427830628716 1085.1798794984604 1.3509867649908947
9.192655385582132 1073.8601297500186 1.3448125669937387
9.197882940535548 1064.6539809671467 1.341109468603874
9.203110495488964 1051.9212113622177 1.3353908685580453
9.20833805044238 1039.8210054466265 1.3314497020734344
9.213565605395797 1033.8663562988943 1.32976010068957
9.218793160349213 1025.097992518072 1.326371746731447
9.224020715302629 1018.0449957269814 1.3249374966099656
9.229248270256045 1013.8112391434244 1.3239096029788309
9.234475825209461 1004.0582183146865 1.3200369452076888
9.239703380162878 1001.5895302360278 1.3189873256777
9.244930935116294 1004.890542413568 1.3219025799041986
9.25015849006971 1004.0130965639311 1.322470445170679
9.255386045023126 1009.1887684220065 1.3281633513993119
9.260613599976542 1015.6256823310819 1.3338750397337265
9.265841154929959 1023.1371938037821 1.341276893756152
9.271068709883375 1038.9977142061568 1.3523518128844016
9.276296264836791 1062.2606616461394 1.369105878337381
9.281523819790207 1081.479078378731 1.3828704352344943
9.286751374743623 1099.8107865065751 1.3947379509410631
9.29197892969704 1117.7126508129882 1.407898120305547
9.297206484650456 1126.1811316534338 1.4134664044000425
9.302434039603872 1125.472183006162 1.4137751053308636
9.307661594557288 1113.0620128104738 1.4077699902858065
9.312889149510704 1081.7630431271791 1.3885741831669765
9.31811670446412 1038.0119903913371 1.3603810377832213
9.323344259417537 991.7275320767471 1.3317480059168312
9.328571814370953 940.2318905606943 1.2981558745191781
9.33379936932437 891.5948928855526 1.2653757596374733
9.339026924277785 841.6071049006628 1.230657016380622
9.344254479231202 799.7714492205125 1.202059318736645
9.349482034184618 765.9797934244694 1.1774089301387287
9.354709589138034 737.7896915236172 1.1561483629856697
9.35993714409145 718.925213755124 1.141924460258355
9.365164699044866 706.15840738623 1.132586335984477
9.370392253998283 693.3233024964654 1.1234199722272677
9.375619808951699 688.1846738738042 1.1205784479866459
9.380847363905115 682.0009384424412 1.1167064019655113
9.386074918858531 676.5896892936049 1.1140966546888718
9.391302473811947 669.9227174927018 1.1089112287562066
9.396530028765364 663.7120491377402 1.1040574440091215
9.40175758371878 659.6181013013781 1.1000374782981006
9.406985138672196 661.2166483457327 1.1020520416107746
9.412212693625612 665.6217401298273 1.1051572658947604
9.417440248579029 661.7216476233416 1.0923320061151587
9.422667803532445 661.5164278634978 1.0858341426266125
9.427895358485861 661.997362959564 1.0820342284956457
9.433122913439277 662.5913270538881 1.079799943956636
9.438350468392693 664.5399464942485 1.0796788024489277
9.44357802334611 661.46302946988 1.07488421691666
9.448805578299526 656.5900281076822 1.0672515316515652
9.454033133252942 651.890587931909 1.0609348858263208
9.459260688206358 653.8058275763833 1.0607363298055619
9.464488243159774 656.4785058099229 1.063110039812571
9.46971579811319 657.8569975636543 1.062872213989538
9.474943353066607 655.8949195777127 1.0594537944754456
9.480170908020023 653.010523112739 1.0542146327440727
9.48539846297344 652.9345914133944 1.0527546415805324
9.490626017926855 651.0161364769905 1.050047519369994
9.495853572880272 651.3011710959889 1.049975844571128
9.501081127833688 651.1204258576456 1.0486206975964831
9.506308682787104 651.2765891665113 1.047228733697154
9.51153623774052 649.7246138981857 1.0452522737537757
9.516763792693936 644.5757973374065 1.0406457247989351
9.521991347647353 640.9761724695178 1.034967889558124
9.527218902600769 639.9648189875128 1.0321501829518727
9.532446457554185 644.736789512712 1.035220942398744
9.537674012507601 647.6376392920689 1.0377662277687902
9.542901567461017 652.5740569224728 1.0405202735543895
9.548129122414434 654.5394248479377 1.0414984471824151
9.55335667736785 656.8270061614569 1.042367324940102
9.558584232321266 657.0139622380354 1.0426451468705038
9.563811787274682 654.353837308439 1.0399249885255222
9.569039342228098 649.9664361788517 1.0364814806349003
9.574266897181515 641.8817319689588 1.0292417441257717
9.57949445213493 641.5531152552633 1.0280055157949153
9.584722007088347 642.7687552085915 1.0282965617678306
9.589949562041763 646.100149057561 1.0305669917087859
9.59517711699518 646.4606121486862 1.0288104974424144
9.600404671948596 644.2892933961579 1.0256936413363351
9.605632226902012 639.5465635964762 1.0213991232621484
9.610859781855428 640.5965989525273 1.021763447716796
9.616087336808844 640.0472832882637 1.0211762914628184
9.62131489176226 644.3441563500238 1.023552269543135
9.626542446715677 643.7534979446896 1.0210860233494512
9.631770001669093 644.8309017690434 1.0223878778509239
9.636997556622509 643.8877616175364 1.021349157282376
9.642225111575925 647.3236040381668 1.0239012552626439
9.647452666529341 648.1687626186881 1.023974074279595
9.652680221482758 650.2102214455704 1.0253951254937292
9.657907776436174 655.3005322409928 1.029032086718359
9.66313533138959 655.3469660929635 1.0280306929120864
9.668362886343006 658.9120262650678 1.030947903941394
9.673590441296422 656.9801104717295 1.0303129333322276
9.678817996249839 653.994393407775 1.027522564722329
9.684045551203255 650.6027520773164 1.0235233114770017
9.689273106156671 650.0313173093303 1.0205658046240114
9.694500661110087 652.172993534108 1.020524087402885
9.699728216063503 656.7739273351664 1.023630260220259
9.70495577101692 660.0936680272313 1.0259617236306753
9.710183325970336 662.6926268211652 1.0278678854009018
9.715410880923752 663.0018299760328 1.0275122353585202
9.720638435877168 663.5909941216208 1.027461807169083
9.725865990830584 664.1365860702978 1.0277294538306947
9.731093545784 659.0419781980657 1.0235182855610474
9.736321100737417 663.5697242929429 1.026374080017068
9.741548655690833 668.8319232426926 1.0303224915313265
9.74677621064425 671.5579780639544 1.0308282845628314
9.752003765597665 675.8950909671885 1.0337299568297367
9.757231320551082 676.4980777456371 1.0339462391703331
9.762458875504498 676.3708137267903 1.0329971827171422
9.767686430457914 677.7566831434702 1.0335365513317216
9.77291398541133 680.1874169206197 1.0347401896019828
9.778141540364746 677.7286774012535 1.0320394432808975
9.783369095318163 674.8287109924888 1.0294986022232302
9.788596650271579 671.0878004608003 1.0261533043128876
9.793824205224995 672.9135548637015 1.0272703520039659
9.799051760178411 678.4259100742171 1.0301754245129695
9.804279315131827 681.1933638571471 1.031415702554777
9.809506870085244 677.7297420326598 1.0284294200135684
9.81473442503866 676.0775774731633 1.0266256131421583
9.819961979992076 676.8389709596875 1.025731619210176
9.825189534945492 681.3093155555051 1.0284316677874508
9.830417089898909 692.4868851590837 1.03669558297746
9.835644644852325 699.1245081338609 1.0415882827687524
9.840872199805741 701.0275739283943 1.0423250823429984
9.846099754759157 701.8747802378297 1.0426612571274916
9.851327309712573 702.0043909019422 1.042317311975185
9.85655486466599 700.9997378602887 1.0410172884146502
9.861782419619406 703.4412161434151 1.0428563683008953
9.867009974572822 707.2709851115253 1.044915590376994
9.872237529526238 709.4970729038082 1.0467508916034631
9.877465084479654 714.2643271003187 1.0499153541929003
9.88269263943307 718.9513926255883 1.051888571305209
9.887920194386487 719.8189764539317 1.0517060214925658
9.893147749339903 721.1408416822883 1.0529134690203463
9.89837530429332 717.602349739499 1.0494472662832124
9.903602859246735 716.9908839439016 1.0484748961357189
9.908830414200152 720.5722514979569 1.0510106454595722
9.914057969153568 731.0159041405802 1.0588983066912279
9.919285524106984 736.5631536647428 1.0627392250756726
9.9245130790604 736.0337474820465 1.0614272538011869
9.929740634013816 741.6436137759484 1.0642048426824458
9.934968188967233 746.0127853837477 1.0667785752664036
9.940195743920649 747.3256517584791 1.0671870241497343
9.945423298874065 755.0185664854806 1.0725743650243929
9.950650853827481 756.5269220917377 1.0734196807876681
9.955878408780897 759.7459321128522 1.0753641388430066
9.961105963734314 762.1981088525981 1.076516736729858
9.96633351868773 761.8563006339829 1.075999313761398
9.971561073641146 758.8996583590911 1.07306518509347
9.976788628594562 760.7762642467401 1.0734981362749723
9.982016183547978 757.1288457449391 1.0707115776942733
9.987243738501395 753.4116613630255 1.0672328902127486
9.99247129345481 750.5183235335896 1.0644040878407208
9.997698848408227 744.7775021741013 1.0600770835661926
10.002926403361643 741.038850566225 1.0565949609622844
10.00815395831506 735.5790233538445 1.052578392072779
10.013381513268476 725.8348493502523 1.0449669099856032
10.018609068221892 719.8465024935738 1.0397656066325827
10.023836623175308 716.5560376316635 1.037038043361612
10.029064178128724 713.1805349232942 1.034485840892993
10.03429173308214 714.9713672640801 1.0356270710888718
10.039519288035557 720.4332701726529 1.03937697664545
10.044746842988973 721.1419233649304 1.0391754590231141
10.049974397942389 722.4429434751423 1.0408120664117613
10.055201952895805 717.2901494519049 1.0370430470325984
10.060429507849221 716.0075445010143 1.0361411981985817
10.065657062802638 713.2709021542349 1.034006373489421
10.070884617756054 710.0960953187544 1.0311306292177316
10.07611217270947 706.4378656106577 1.027979051196214
10.081339727662886 705.1281424305457 1.026249288104596
10.086567282616302 702.5542713285132 1.0242538028889254
10.091794837569719 696.525188512085 1.0182233496330497
10.097022392523135 691.8950398428505 1.0135611053739693
10.102249947476551 693.9865893447976 1.0152216347097285
10.107477502429967 697.5755996988977 1.0183492054986427
10.112705057383383 698.0091666499416 1.0179151372369515
10.1179326123368 695.1446564612438 1.016032821919825
10.123160167290216 694.2696238305502 1.0151730118635347
10.128387722243632 692.6886131600799 1.0139178963827336
10.133615277197048 690.8948699723775 1.0112129348854741
10.138842832150464 693.0700873025438 1.0117214608002778
10.14407038710388 692.513184110178 1.0114171487088097
10.149297942057297 694.4451593590551 1.0133607069718258
10.154525497010713 694.8079621983785 1.0140614448904814
10.15975305196413 693.7063517303093 1.0130537044677252
10.164980606917545 698.8647348572825 1.015373764415153
10.170208161870962 699.0107772913921 1.014611294617864
10.175435716824378 698.9985954931831 1.014549142324413
10.180663271777794 702.3310582659823 1.01687152546208
10.18589082673121 703.5714876999696 1.0178509118608885
10.191118381684626 702.95888040853 1.0171167367617677
10.196345936638043 702.2810944318398 1.0163615382475855
10.201573491591459 701.1712193256519 1.0150665864157606
10.206801046544875 697.328966826868 1.0119714797880668
10.212028601498291 697.148158403381 1.0108375006642636
10.217256156451707 697.6372420888893 1.0112172406244546
10.222483711405124 698.3458099670481 1.01199446338812
10.22771126635854 699.7097399449807 1.0134627887257086
10.232938821311956 698.9272448770179 1.0127898811329834
10.238166376265372 698.6457127804522 1.0112490691115466
10.243393931218788 702.9391289343088 1.0144697349587724
10.248621486172205 699.0218522566701 1.0115353725367
10.253849041125621 701.1106310361358 1.0135271644761386
10.259076596079037 697.9379237467247 1.0109451566713388
10.264304151032453 695.1782053399022 1.008520151270463
10.26953170598587 695.0390043341672 1.0074516137753253
10.274759260939286 690.5364661550723 1.0035422812352597
10.279986815892702 693.8657980381865 1.0058082298801903
10.285214370846118 693.3066787392602 1.0053371015561055
10.290441925799534 693.8812869540217 1.0050627667578196
10.29566948075295 694.3351419989033 1.0052470652423955
10.300897035706367 690.5807951502746 1.0021204310157492
10.306124590659783 692.6798196744668 1.0036187615242704
10.3113521456132 686.311425092089 0.9987715000035865
10.316579700566615 686.4117052485133 0.9989314912572712
10.321807255520032 682.1366329804258 0.9949884255112674
10.327034810473448 679.1934163480219 0.9920763375395976
10.332262365426864 675.4707871130405 0.9873808678226554
10.33748992038028 674.8231829317347 0.986687939943262
10.342717475333696 674.893118466585 0.9870324075490297
10.347945030287113 677.7695325656211 0.9894910177568003
10.353172585240529 683.257024038377 0.9930912711804666
10.358400140193945 684.5720784829283 0.9938338048097426
10.363627695147361 686.3750108946374 0.9948010122260956
10.368855250100777 689.7342667773931 0.9971885628975132
10.374082805054194 693.5253241722243 0.9999844818931187
10.37931036000761 691.1650577147648 0.9974885413167398
10.384537914961026 688.3352628893581 0.9952222015794019
10.389765469914442 684.9967170051341 0.9913044570839492
10.394993024867858 683.1754582911441 0.9897482760114287
10.400220579821275 683.0694616905332 0.9894966435379531
10.40544813477469 678.0958344405892 0.9854651399241641
10.410675689728107 675.4322124745464 0.9834890517061585
10.415903244681523 672.323077645484 0.9811606374468718
10.42113079963494 670.2031980512219 0.9787819631290076
10.426358354588356 665.2933074361803 0.975034476235499
10.431585909541772 659.2210147994078 0.9707290689483404
10.436813464495188 655.1015128978362 0.9680577060618876
10.442041019448604 645.4641841134544 0.961132101970578
10.44726857440202 638.1377803662658 0.95471676904451
10.452496129355437 630.3748616895981 0.9480595456415143
10.457723684308853 627.1734512940735 0.945278641055331
10.462951239262269 627.0636082920764 0.9443383753067222
10.468178794215685 622.1644354004748 0.940898112901492
10.473406349169101 612.8688790642465 0.9339777263727376
10.478633904122518 606.7388581480182 0.9295353487074411
10.483861459075934 606.3743982767653 0.9292401318536403
10.48908901402935 605.6599286431426 0.9282845664779967
10.494316568982766 602.1876147012623 0.9243313477433414
10.499544123936182 598.8777227137509 0.9208625446172781
10.504771678889599 591.2523835706032 0.9148842296156954
10.509999233843015 588.6426610092745 0.9142514671639053
10.515226788796431 586.5672129581516 0.9124074223036297
10.520454343749847 577.8216277221198 0.9051999416809223
10.525681898703263 575.3750187254917 0.9028139689038693
10.53090945365668 575.1800450855584 0.9020080283423124
10.536137008610096 576.7722278214595 0.9032721889703346
10.541364563563512 578.4763246260947 0.9037964674751046
10.546592118516928 578.7681692093319 0.903303327265848
10.551819673470344 577.5266272273208 0.9021729188196089
10.55704722842376 577.2047789364162 0.9024960184161722
10.562274783377177 578.6110005513465 0.9037882393635577
10.567502338330593 576.6486521410358 0.9028131517429171
10.57272989328401 572.5516540460861 0.8989039923369
10.577957448237425 571.1384976086562 0.8977235818368886
10.583185003190842 570.0941128946015 0.895951319604069
10.588412558144258 567.6614296679055 0.8938497545773856
10.593640113097674 568.1816728529577 0.8945900181345202
10.59886766805109 565.244674250628 0.892270138062256
10.604095223004506 560.9900311936027 0.8880794982862646
10.609322777957923 559.1381939745461 0.8871900801039599
10.614550332911339 555.8314997425192 0.8839546804010096
10.619777887864755 554.3612102259909 0.8821276896219141
10.625005442818171 552.5638631739599 0.8806702852390832
10.630232997771587 547.9183620465136 0.87626270628229
10.635460552725004 542.3164646281797 0.8717543365304207
10.64068810767842 541.2845301675761 0.870407160510883
10.645915662631836 543.0818195318974 0.8713630268548586
10.651143217585252 545.3509247115003 0.8736345125736084
10.656370772538668 547.0242962554946 0.8741371596562586
10.661598327492085 545.7174932816426 0.8732888182842254
10.666825882445501 551.1788139986187 0.8773403838247408
10.672053437398917 551.3810372282688 0.8757315555107009
10.677280992352333 557.5728057097809 0.8802744461725175
10.68250854730575 555.3323757989119 0.8786211832032118
10.687736102259166 555.7206387948555 0.8786314457060315
10.692963657212582 558.4351377660596 0.8803909363906813
10.698191212165998 562.3421727128642 0.8833822810367887
10.703418767119414 567.156862668007 0.887346784848566
10.70864632207283 568.250383659086 0.8880576332420388
10.713873877026247 575.000930814752 0.8923632478561785
10.719101431979663 579.0816693768642 0.8942517655596637
10.72432898693308 585.0759040745826 0.8984470652334652
10.729556541886495 594.8506859628782 0.9055822317620066
10.734784096839912 606.3106389192455 0.9148302184154742
10.740011651793328 614.7603304031995 0.9208217771405279
10.745239206746744 619.6572582473855 0.9242601481550137
10.75046676170016 626.6591181711437 0.9293237348779172
10.755694316653576 632.1887492938041 0.9330476107738028
10.760921871606993 634.4026903446129 0.9337027918895527
10.766149426560409 639.6896740627041 0.936733686001893
10.771376981513825 638.2959588931236 0.9354054255418264
10.776604536467241 637.6872163406414 0.9350165058984898
10.781832091420657 640.5781554921598 0.9371334754383975
10.787059646374074 636.9493985821587 0.9344017641947301
10.79228720132749 631.765273189186 0.9302344935642722
10.797514756280906 625.728246353739 0.9252146499031808
10.802742311234322 623.0048031634033 0.9232994097626248
10.807969866187738 621.3083986203694 0.922377149251506
10.813197421141155 622.9851554534614 0.9226613186982279
10.81842497609457 622.3410853234707 0.9216050818716448
10.823652531047987 627.9481558317207 0.9247630651458854
10.828880086001403 638.3255816271143 0.931955566422277
10.83410764095482 650.6972908685407 0.9413455040403682
10.839335195908236 666.9987124362481 0.9528253292559887
10.844562750861652 681.1284288643982 0.9627916880632267
10.849790305815068 696.0666144786454 0.9722798275932324
10.855017860768484 718.4364867990963 0.9867359977033648
10.8602454157219 743.7008778485713 1.0039412011597655
10.865472970675317 768.1849264520843 1.0206459115216122
10.870700525628733 785.1751257817621 1.0319146884103243
10.875928080582149 791.399081278767 1.036054237641639
10.881155635535565 779.797245753663 1.0256102678111516
10.886383190488981 765.9535967461837 1.015692746579237
10.891610745442398 747.4439606539523 1.0035001595215376
10.896838300395814 725.7400872013437 0.9884248323972349
10.90206585534923 706.1583982281471 0.9748611909246603
10.907293410302646 686.2861425131947 0.9608369943918507
10.912520965256062 669.2328541901579 0.9492353055770404
10.917748520209479 655.1532997372451 0.9391854534942081
10.922976075162895 640.6950713286611 0.9290259440889886
10.928203630116311 630.6035482587533 0.9218236083395666
10.933431185069727 619.325174121843 0.9134646438771727
10.938658740023143 613.0588020383791 0.9082625477575675
10.94388629497656 606.4184348161776 0.9029923646673418
10.949113849929976 600.1171098306052 0.8982399028606988
10.954341404883392 594.6971660316058 0.8938386983530244
10.959568959836808 587.7996479572142 0.8885006674766995
10.964796514790224 585.7252081749232 0.8867177748840566
10.97002406974364 581.711757007024 0.88542960650803
10.975251624697057 574.7309037547393 0.8825741499795562
10.980479179650473 568.2243775390314 0.879602393278163
10.98570673460389 563.12139329689 0.8770237712049593
10.990934289557305 561.6777888026061 0.8765400953357261
10.996161844510722 558.0077274734955 0.874110110968595
11.001389399464138 553.6202002617712 0.871307600760666
11.006616954417554 549.1452563509814 0.8685799466618384
11.01184450937097 540.7401344107212 0.8626554323865118
11.017072064324386 538.3388239825606 0.8611769240685963
11.022299619277803 537.3636647928884 0.861080881572338
11.027527174231219 536.9797533727083 0.8610252111254227
11.032754729184635 537.4999263336233 0.8616247106230289
11.037982284138051 533.4131561091125 0.8589202350146169
11.043209839091467 527.0946087230659 0.8540397036782083
11.048437394044884 524.9727545668374 0.8527380975189844
11.0536649489983 524.7726378165869 0.8530658245722483
11.058892503951716 524.6769988495726 0.8528426927537073
11.064120058905132 526.5456209590279 0.8545470745512731
11.069347613858548 525.0096372663775 0.8540408668607242
11.074575168811965 521.4313308757256 0.8517680663765281
11.079802723765381 519.5936886726491 0.8503746635784344
11.085030278718797 518.4999953742999 0.8505668569642082
11.090257833672213 517.3411059617088 0.8503278954323792
11.09548538862563 518.4788232923275 0.8510138147131343
11.100712943579046 517.0609422752422 0.8497331349532083
11.105940498532462 513.0224353322502 0.8457104515289916
11.111168053485878 512.8391788082738 0.8453087032470017
11.116395608439294 508.0934675842066 0.8419012623442858
11.12162316339271 505.94696810722724 0.8407906252287352
11.126850718346127 502.8601888596532 0.8388526690920768
11.132078273299543 500.3913146292131 0.8372891506335258
11.13730582825296 499.97110661442 0.8366308224771621
11.142533383206375 497.1152653516114 0.834213285344227
11.147760938159792 498.9166809886572 0.8355051126829609
11.152988493113208 499.64390302387966 0.8361627037149697
11.158216048066624 498.2891566296851 0.8360009143579105
11.16344360302004 498.6960892814078 0.8364229660896738
11.168671157973456 498.37240548745206 0.8363905669042484
11.173898712926873 502.86236576518877 0.8401404541209124
11.179126267880289 503.65907982324484 0.8410921950921502
11.184353822833705 503.5473719033031 0.8411080962998053
11.189581377787121 500.41701342628966 0.8389615069395235
11.194808932740537 492.44479439819213 0.8323617269899456
11.200036487693954 491.09501318500514 0.8313953428199038
11.20526404264737 488.2818700091033 0.8287574389282338
11.210491597600786 488.5292931149715 0.8288965887030652
11.215719152554202 490.90615152648724 0.8311548764017997
11.220946707507618 493.3802460979547 0.8328355183228272
11.226174262461035 494.906478554083 0.8343588718582748
11.23140181741445 490.72181378598754 0.8313111812971281
11.236629372367867 487.2688526530877 0.8284315448664514
11.241856927321283 483.98607267086425 0.8259501045411737
11.2470844822747 488.00122163500316 0.8298874271398304
11.252312037228116 493.04447311876294 0.8342800597475573
11.257539592181532 494.2014839850374 0.8352247956983867
11.262767147134948 493.20670388863897 0.8341660634573533
11.267994702088364 492.21636329402486 0.8329912833262664
11.27322225704178 491.14555743838537 0.8322300598612005
11.278449811995197 489.3623395389492 0.8306251733813242
11.283677366948613 491.100795835305 0.8325225861117777
11.288904921902029 491.6583055189526 0.8328599341683365
11.294132476855445 491.97168979478454 0.8326662115325498
11.299360031808861 490.2806682879192 0.8310374858757426
11.304587586762278 492.20534624788723 0.831619455834325
11.309815141715694 493.8927597936903 0.8324783467784229
11.31504269666911 496.27951354386573 0.8343359735947506
11.320270251622526 498.86048330454696 0.836140176321215
11.325497806575942 496.4584654973685 0.8335136463444798
11.330725361529359 497.6359848138194 0.8342589047924962
11.335952916482775 497.92082953506645 0.8340086466558043
11.341180471436191 496.68824455384413 0.8332717721987389
11.346408026389607 495.8231510618074 0.8328302323791711
11.351635581343023 496.64749626775756 0.8333759968184583
11.35686313629644 496.66992559738503 0.8334317629710124
11.362090691249856 497.5668905984722 0.8338190386443783
11.367318246203272 491.8551479498817 0.8291150423167448
11.372545801156688 488.0027974168775 0.8263001629893
11.377773356110104 483.7112691660292 0.8232300274434176
11.38300091106352 482.5072324961246 0.8228099371795186
11.388228466016937 480.97629903779324 0.8217448219213735
11.393456020970353 475.56751992271774 0.816632332959815
11.39868357592377 469.3026486329093 0.811202331004906
11.403911130877185 463.29159982593706 0.8060458584658128
11.409138685830602 461.173612143677 0.8044877928544989
11.414366240784018 460.6099807399087 0.8037205949508661
11.419593795737434 459.34043451572336 0.8027358910538355
11.42482135069085 458.6931840358503 0.8023120269040257
11.430048905644266 457.90751264307687 0.8023800321691539
11.435276460597683 454.2722056287748 0.798753309592626
11.440504015551099 450.80220567868315 0.7963158752227718
11.445731570504515 444.36638628857 0.7903449441445973
11.450959125457931 442.9070720061509 0.78829597287943
11.456186680411347 444.1002284454541 0.7897122633260112
11.461414235364764 443.42188159031286 0.7893944543761816
11.46664179031818 436.1042289995685 0.7833774296927539
11.471869345271596 436.2401019490449 0.784153397586093
11.477096900225012 439.4373122683797 0.788361297960044
11.482324455178428 442.4795828956845 0.7981166871629818
11.487552010131845 444.45716195365804 0.8018897512849615
11.49277956508526 442.67012906957063 0.8011542740428894
11.498007120038677 441.7337245609853 0.8016764321034782
11.503234674992093 442.6536724270684 0.8028399042510096
11.50846222994551 442.4210803037127 0.8042689158188786
11.513689784898926 446.30140751011464 0.8082899781046589
11.518917339852342 449.22990034580357 0.8107963887832162
11.524144894805758 448.9487027975143 0.810988592374312
11.529372449759174 447.5661828955941 0.8108559279398693
11.53460000471259 445.7749372165503 0.8099771179809188
11.539827559666007 447.02424443204 0.8127192223013722
11.545055114619423 449.79062725965576 0.8162793347833505
11.550282669572839 447.2416794823498 0.8142661104964802
11.555510224526255 446.03974433433103 0.8139445763077507
11.560737779479672 442.48718213880534 0.8110086187735535
11.565965334433088 441.0934711830103 0.8100565640118391
11.571192889386504 438.7811627986307 0.8091298566047906
11.57642044433992 433.52572080261314 0.8048113236099387
11.581647999293336 428.2113130312244 0.8005489933778938
11.586875554246753 426.4992501563495 0.800214246342212
11.592103109200169 422.5981126091574 0.7967133895290557
11.597330664153585 423.43057318168184 0.798341438196555
11.602558219107001 421.82649477077916 0.7973278645220837
11.607785774060417 419.8800472332334 0.7962787427904592
11.613013329013834 420.5100741964536 0.7973364266621907
11.61824088396725 415.48091112167754 0.7937480969676686
11.623468438920666 413.5970943425625 0.7918545539627677
11.628695993874082 411.65490983137795 0.7902541492143728
11.633923548827498 410.0287401899916 0.7895047039674229
11.639151103780915 408.90213590680577 0.7881603763279897
11.64437865873433 405.9299472890959 0.7860390602332737
11.649606213687747 402.5463110156443 0.7827537782570152
11.654833768641163 393.7130006709002 0.7752455189144174
11.66006132359458 389.7323668844147 0.7721684803213192
11.665288878547996 390.8256681658872 0.7738135578177189
11.670516433501412 393.5602624764119 0.7770509689973042
11.675743988454828 397.16176171396864 0.7804236405454326
11.680971543408244 397.89189348608727 0.780998628811587
11.68619909836166 395.70302322694835 0.7789360663217334
11.691426653315077 394.18581728989653 0.7784291082160246
11.696654208268493 389.7440501324682 0.7747859756512806
11.701881763221909 387.67047909573284 0.7738197230572286
11.707109318175325 385.8031147984889 0.7720494039119208
11.712336873128741 384.9923002398468 0.7703804144913141
11.717564428082158 389.09023255553507 0.7741987493941408
11.722791983035574 390.3289122235893 0.7758765389572384
11.72801953798899 390.57290779599543 0.7776921942251125
11.733247092942406 389.5865380696008 0.777931045505575
11.738474647895822 388.88193615185327 0.7775950181964598
11.743702202849239 389.002039867974 0.7782357618944873
11.748929757802655 391.1838705528594 0.7811751706828968
11.754157312756071 392.5788389033266 0.7826858071887479
11.759384867709487 393.4861155345995 0.7847570216507774
11.764612422662903 394.9793509165773 0.7863321135860109
11.76983997761632 392.32802757135795 0.7834811927585872
11.775067532569736 391.94173359328374 0.7828065639122324
11.780295087523152 391.98503714991625 0.7817128402345762
11.785522642476568 390.921141768368 0.779761100438543
11.790750197429984 389.6460716116532 0.7779471201596898
11.7959777523834 389.0064481548841 0.7764735357373642
11.801205307336817 393.1874395131808 0.7804625493452634
11.806432862290233 396.59310812566866 0.784685978595883
11.81166041724365 400.729078453781 0.7895878006514497
11.816887972197065 401.49596319164766 0.7910318427632133
11.822115527150482 402.54007509412793 0.7923008859955134
11.827343082103898 399.9804524346974 0.7888970786488274
11.832570637057314 403.55520784438363 0.792307092603816
11.83779819201073 405.68842182022115 0.7946982797327626
11.843025746964146 404.4152427057307 0.7937718041539704
11.848253301917563 405.82546097951536 0.7963070867658193
11.853480856870979 405.06650248128017 0.7956915334774504
11.858708411824395 403.2940640320799 0.7931441296517191
11.863935966777811 402.520597958235 0.7919174786698624
11.869163521731227 402.82989681755276 0.793077114038906
11.874391076684644 400.1570327613382 0.7915056373038964
11.87961863163806 396.1780639531986 0.7883644026860059
11.884846186591476 392.26946840756 0.7844620999665877
11.890073741544892 386.56718922647116 0.778435382330364
11.895301296498308 386.12443789794276 0.7774660197996626
11.900528851451725 386.2017632100507 0.7782114055703133
11.90575640640514 386.7761491502711 0.7793364179735084
11.910983961358557 387.7044791063595 0.7805769357088601
11.916211516311973 387.65318680390067 0.781551841608591
11.92143907126539 388.5715837605377 0.7823084871426211
11.926666626218806 387.10941636960035 0.7819147062877114
11.931894181172222 381.89647252348186 0.7762622217332891
11.937121736125638 376.2057586072293 0.7711070362265805
11.942349291079054 373.3836015172283 0.7672012607909384
11.94757684603247 372.3296863807632 0.7657049416438093
11.952804400985887 375.9426414927828 0.7700460543229627
11.958031955939303 378.43304084076635 0.7729378389979688
11.963259510892719 378.04315604922675 0.772652675460324
11.968487065846135 378.61854802128073 0.7741422686946828
11.973714620799552 376.6162604254898 0.7721853896730847
11.978942175752968 378.571570865142 0.7750623671905534
11.984169730706384 379.9594460418804 0.7767712279330355
11.9893972856598 377.78202297607817 0.7745820381808327
11.994624840613216 378.8252158499547 0.7754048486840515
11.999852395566633 376.0188739219952 0.7726715033708081
12.005079950520049 376.2384411322453 0.7727710995473641
12.010307505473465 374.61005035461494 0.7714503364502279
12.015535060426881 374.2238286315196 0.7721348270004197
12.020762615380297 375.41979494483553 0.7735480068963027
12.025990170333714 376.50202721336353 0.7756401340627627
12.03121772528713 377.87549583081227 0.777219066328185
12.036445280240546 377.2493562881863 0.7753140067327375
12.041672835193962 376.61617601611175 0.7753886811166696
12.046900390147378 372.904904481465 0.7713418348098139
12.052127945100795 373.22015257609155 0.7715714168915105
12.05735550005421 380.2088915571639 0.7784888156288838
12.062583055007627 384.45985872580604 0.7824939274587431
12.067810609961043 390.59687931442375 0.7881375941318196
12.07303816491446 392.8525736498015 0.7901125065989754
12.078265719867876 395.4583171903132 0.7932651706502419
12.083493274821292 402.9667481041513 0.8011597455247231
12.088720829774708 411.80707750096565 0.8103579857573618
12.093948384728124 420.6500099239192 0.8193853834319674
12.09917593968154 429.76150710252296 0.8276447214551543
12.104403494634957 438.1907220767046 0.8359382102886345
12.109631049588373 451.29895286836324 0.846911243519081
12.114858604541789 470.968791140149 0.8647605463872299
12.120086159495205 494.3135127783399 0.8858099733826127
12.125313714448621 521.0472529142916 0.9089368356477657
12.130541269402038 541.4449077368602 0.9269762362845112
12.135768824355454 562.952560002377 0.9455960575188002
12.14099637930887 573.8611419652212 0.9546288961865171
12.146223934262286 585.3757136880378 0.9646108042733046
12.151451489215702 591.744857150927 0.9701093500375354
12.156679044169119 589.117383244186 0.96787062631592
12.161906599122535 583.746271444556 0.9639221960728166
12.167134154075951 568.7693876717881 0.9512244817017156
12.172361709029367 552.2547897400788 0.937384611674034
12.177589263982783 533.9424141908794 0.9223877399373155
12.1828168189362 519.3770368619547 0.9096213626288286
12.188044373889616 504.17255725441237 0.8970710061465339
12.193271928843032 491.11504763393816 0.8861231188228598
12.198499483796448 478.0707218573479 0.8743119462834849
12.203727038749864 462.027996842896 0.8604679718062682
12.20895459370328 452.14828683866915 0.851176615327971
12.214182148656697 439.45110667630104 0.8392095015421493
12.219409703610113 432.1151388016282 0.8330637982456511
12.22463725856353 425.6739198990537 0.8266451082665611
12.229864813516945 417.55907624133744 0.8197516405171653
12.235092368470362 411.77508746830716 0.8148897183991285
12.240319923423778 400.7574092182209 0.8041260558496889
12.245547478377194 394.9271429127571 0.7984710340839394
12.25077503333061 389.85366425349577 0.7940814398589108
12.256002588284026 387.1016327728044 0.791407544070031
12.261230143237443 384.7743197419448 0.7896580879805943
12.266457698190859 380.9805646010944 0.7861009285305804
12.271685253144275 377.12808675305513 0.7821970182655764
12.276912808097691 369.9033198878267 0.7762639095775462
12.282140363051107 364.1834640792989 0.7711399249426207
12.287367918004524 358.98227992273536 0.7658359444651689
12.29259547295794 354.7114738457794 0.7606114006550448
12.297823027911356 351.84289049742165 0.7580177899608631
12.303050582864772 351.02984838149166 0.7568402848803079
12.308278137818188 353.16621741909523 0.7591844688322894
12.313505692771605 355.1489225329965 0.7646649205047004
12.31873324772502 356.17083064631174 0.7740635310110536
12.323960802678437 357.0690181455616 0.7810435923602446
12.329188357631853 356.3176415205129 0.7842878063458566
12.33441591258527 351.4297608734756 0.7818341608236015
12.339643467538686 349.1108798609623 0.781780409547795
12.344871022492102 346.26348051847515 0.7809328040899689
12.350098577445518 347.9351272409852 0.7856761608365036
12.355326132398934 348.69977017341597 0.7899659382568552
12.36055368735235 347.49016509585795 0.7915224416090334
12.365781242305767 345.2393973675336 0.790899291026375
12.371008797259183 343.8511799508867 0.7908124083232584
12.376236352212599 345.6031523226616 0.7934705741311442
12.381463907166015 347.24746397704087 0.7966745911419932
12.386691462119432 350.2781136698403 0.8034734143627785
12.391919017072848 346.02392640608747 0.8002294103923105
12.397146572026264 344.3353161651993 0.800093316171614
12.40237412697968 344.63268635206566 0.8019516099193824
12.407601681933096 342.72083109584105 0.8009959207106054
12.412829236886513 340.45187853553637 0.8011508866382621
12.418056791839929 340.5592818173858 0.80296536585396
12.423284346793345 336.73318896452463 0.7993863509065469
12.428511901746761 334.02197950183546 0.7980122034002116
12.433739456700177 333.64042775947655 0.7980482300773427
12.438967011653594 330.9354282897002 0.7963432226888737
12.44419456660701 332.7076470463943 0.8004718724885848
12.449422121560426 332.3693810612259 0.8004048182327059
12.454649676513842 330.5283417059722 0.799604845885388
12.459877231467258 330.06960115769186 0.8008798793612625
12.465104786420675 328.8225149275594 0.8008824358224669
12.47033234137409 329.21137557230384 0.802891976966677
12.475559896327507 326.6156176924582 0.80008288743912
12.480787451280923 323.58442893151334 0.7977025227026173
12.48601500623434 322.51676955888166 0.7978893534925112
12.491242561187756 323.04722499202694 0.7996163299427237
12.496470116141172 324.6657735571514 0.8029848825106883
12.501697671094588 327.36212506665953 0.80640260924137
12.506925226048004 325.3556419310336 0.8040435148014431
12.51215278100142 320.5141324805779 0.7999689836655274
12.517380335954837 317.4278484074485 0.7974194237215881
12.522607890908253 314.1557840441191 0.7953429190837786
12.527835445861669 315.46574758806696 0.7988774677763086
12.533063000815085 320.1556049487052 0.8061717498056131
12.538290555768501 320.91187422612285 0.8087405664677428
12.543518110721918 325.36252609217564 0.8157439874499373
12.548745665675334 322.7306314260763 0.813454384269836
12.55397322062875 318.31162417922866 0.8080070142515247
12.559200775582166 314.9200132694714 0.8046853444149352
12.564428330535582 308.8834134642795 0.7918442208594467
12.569655885488999 308.3852683329853 0.783497947803895
12.574883440442415 311.3349167233628 0.7842554881900841
12.580110995395831 314.4094749820035 0.7848447287999356
12.585338550349247 314.17066499321106 0.7828966416693007
12.590566105302663 313.6750937293791 0.7813223263943406
12.59579366025608 314.39543078273516 0.7810707622655323
12.601021215209496 316.06281242092825 0.781785831220702
12.606248770162912 318.00461324599496 0.7820327683505396
12.611476325116328 318.852421482418 0.781493911725914
12.616703880069744 318.0773237377949 0.7781204103929866
12.62193143502316 320.41100897230643 0.7796639346724087
12.627158989976577 324.55272672275515 0.7827348237941857
12.632386544929993 322.2982099843437 0.7799125892619769
12.63761409988341 323.80706437276893 0.7816164587620558
12.642841654836825 321.6068920908259 0.7788737875202248
12.648069209790242 322.2106192718297 0.7794265902038325
12.653296764743658 326.52278985859425 0.7829717412329066
12.658524319697074 329.4130514766246 0.7852339634159555
12.66375187465049 331.93855404482076 0.7872899490358685
12.668979429603906 331.74964105187223 0.785616732761486
12.674206984557323 336.4774591219632 0.7901119033822905
12.679434539510739 341.0024111520388 0.79466817082483
12.684662094464155 346.91267964720464 0.7998470477856446
12.689889649417571 351.3324866681395 0.804240103117396
12.695117204370987 354.8244050942314 0.80676800942652
12.700344759324404 364.9361411876315 0.8181474815777912
12.70557231427782 371.8321685667468 0.8247930485107644
12.710799869231236 378.28747971062836 0.8305043816254954
12.716027424184652 386.75136386757487 0.8389447463516894
12.721254979138068 390.58694142272515 0.842297485119378
12.726482534091485 399.4047598493686 0.851551072840907
12.7317100890449 408.6217567061908 0.8611565682753636
12.736937643998317 420.68165724152163 0.8732301052286251
12.742165198951733 431.98217706181606 0.8833024876846535
12.74739275390515 443.4733604644024 0.8938482195719758
12.752620308858566 454.1521401064269 0.9039713816409292
12.757847863811982 459.35570593447335 0.9085722233711913
12.763075418765398 456.00417123678665 0.9051771363774841
12.768302973718814 450.1254883854137 0.8987654612282362
12.77353052867223 441.62735940440984 0.8900914674705489
12.778758083625647 435.2458135313771 0.8839047827736725
12.783985638579063 431.98177493952875 0.88059541501724
12.789213193532479 427.9099064062457 0.8771452863463869
12.794440748485895 421.950019728697 0.8708043455313706
12.799668303439312 414.99811338503605 0.8628272554009668
12.804895858392728 406.7328828634149 0.8543066256580927
12.810123413346144 401.2710802160354 0.8480777522911218
12.81535096829956 396.2817589374083 0.8430510754672733
12.820578523252976 393.42778541489804 0.8403380863158592
12.825806078206393 393.83015059571284 0.8411578191189074
12.831033633159809 393.37096913982526 0.8402866104883217
12.836261188113225 395.26912945688264 0.8416178796341833
12.841488743066641 399.7043957831035 0.8465805328475586
12.846716298020057 402.58881654394753 0.8499212553685952
12.851943852973474 407.2189429979483 0.8545937402329203
12.85717140792689 409.0059420618995 0.8552768257511545
12.862398962880306 412.9011651630495 0.8578829930809718
12.867626517833722 415.75287374631563 0.8609661621518172
12.872854072787138 420.58936682067514 0.8654016855583333
12.878081627740555 425.11164249410365 0.8698362786950565
12.88330918269397 429.71640225605677 0.8737385510747835
12.888536737647387 431.15984052132507 0.8743077709526372
12.893764292600803 428.8724494604887 0.8714933590205542
12.89899184755422 425.03897987867373 0.8674146370463209
12.904219402507636 418.58918122218944 0.8604371995342404
12.909446957461052 408.061089027101 0.8493366596057983
12.914674512414468 393.7268694643247 0.8350986594252675
12.919902067367884 381.0187966666883 0.8217374769957286
12.9251296223213 369.3726490025706 0.8103427270109111
12.930357177274717 358.9621169145675 0.7990603408701549
12.935584732228133 351.77047211282536 0.7904478738415336
12.940812287181549 346.1517609934503 0.7839332782825044
12.946039842134965 340.9488549788617 0.7774941834868229
12.951267397088381 337.05561135400035 0.7732592466043161
12.956494952041798 334.0758544747598 0.7699072497878432
12.961722506995214 332.9057607804985 0.7681280581299531
12.96695006194863 330.85463730809965 0.7656830989496544
12.972177616902046 331.4613654687693 0.7664002205321876
12.977405171855462 328.60069406526975 0.7633838362300566
12.982632726808879 328.71078764548986 0.7644198820213057
12.987860281762295 328.3578011304033 0.7646019804771299
12.993087836715711 327.20399251699786 0.7632960829985197
12.998315391669127 324.7857594678928 0.7591886875279701
13.003542946622543 320.46410948287877 0.7531813938464543
13.00877050157596 317.6463226592447 0.7494012343735698
13.013998056529376 322.11094404330896 0.7546631298216109
13.019225611482792 327.88033668486867 0.7606414279872967
13.024453166436208 331.39122870709593 0.7646163555354542
13.029680721389624 331.07954141787263 0.7656581552848922
13.03490827634304 331.70993472123484 0.7676670745607429
13.040135831296457 331.4816542718141 0.7685450665583666
13.045363386249873 335.049542861061 0.7729572737900563
13.05059094120329 336.4839406707401 0.7737082341956749
13.055818496156705 335.88513715399 0.7727904335512025
13.061046051110122 338.09014976075184 0.7743685766464272
13.066273606063538 345.7527548182477 0.7821667291818711
13.071501161016954 353.678965464581 0.7905144492160621
13.07672871597037 357.96427408669484 0.7947574290325149
13.081956270923786 359.9439437123708 0.7967174939361676
13.087183825877203 360.5312618390249 0.7969189768083571
13.092411380830619 361.5218575060043 0.7975140139757637
13.097638935784035 363.69544805778185 0.7988527915126589
13.102866490737451 364.0400640756789 0.7996731010502114
13.108094045690867 360.3207570322925 0.7957046884064247
13.113321600644284 360.8339775095278 0.7978952480133726
13.1185491555977 357.2546987238176 0.7954424493709977
13.123776710551116 354.90384681755273 0.7931110399961233
13.129004265504532 350.83297102858876 0.7886643520670031
13.134231820457948 348.91025490475096 0.7857462134793637
13.139459375411365 351.42081829629603 0.7882615869065895
13.14468693036478 354.29676423321695 0.7916062584161048
13.149914485318197 357.6405859780695 0.7948036667763123
13.155142040271613 358.57757657815637 0.795639791235748
13.16036959522503 363.22573496637034 0.8001549396936954
13.165597150178446 366.5265011931028 0.804362407732104
13.170824705131862 368.1841474628761 0.8071397806160997
13.176052260085278 370.05869038833055 0.8093254801941299
13.181279815038694 371.2745845784323 0.8107012504101442
13.18650736999211 372.44367671385845 0.8111320544623106
13.191734924945527 372.69037987472035 0.811815069609484
13.196962479898943 373.3295314025758 0.8118594992280311
13.202190034852359 371.3323804173335 0.8097043450976789
13.207417589805775 369.95941755508466 0.8078367820545973
13.212645144759191 367.47626119903737 0.8052733167550158
13.217872699712608 361.5091263218251 0.799973677897412
13.223100254666024 358.0404092380173 0.7970066535058924
13.22832780961944 358.3856769368634 0.7977093633350286
13.233555364572856 356.50730008357124 0.7960749893384956
13.238782919526273 357.1167101524214 0.7959425911896301
13.244010474479689 350.8522900875655 0.7882413588382431
13.249238029433105 348.48313878122275 0.7851897558342195
13.254465584386521 347.65487025265753 0.78471744762132
13.259693139339937 348.9659424711949 0.7870650303060668
13.264920694293354 346.8993098149403 0.7858949047244921
13.27014824924677 340.7902047378411 0.7790836188841641
13.275375804200186 336.94226496022054 0.7755757754377307
13.280603359153602 335.34180666373 0.7745141033458279
13.285830914107018 334.13858001693654 0.7733826511977929
13.291058469060435 330.558153304824 0.7697335058228096
13.29628602401385 326.6897226622949 0.7647263880402685
13.301513578967267 322.713025909459 0.758459226211361
13.306741133920683 321.77500698577154 0.757914831687282
13.3119686888741 316.5922878413951 0.7510599727635866
13.317196243827516 312.1696970277227 0.7454129575290573
13.322423798780932 307.7255661711973 0.7407823771594314
13.327651353734348 309.1334452860623 0.7427902170149385
13.332878908687764 309.38788080705143 0.7440372364513591
13.33810646364118 310.05623419389144 0.7453820860956862
13.343334018594597 307.6619331401372 0.7430172254552555
13.348561573548013 305.41380473490227 0.7400756586028701
13.353789128501429 306.5492347278863 0.7420809430740469
13.359016683454845 308.41328670116764 0.7445272194519547
13.364244238408261 309.2135628742556 0.7445124737487154
13.369471793361678 313.39561664642537 0.7494257299244332
13.374699348315094 314.3034552949701 0.7499513132170207
13.37992690326851 315.23607386045086 0.751373821125253
13.385154458221926 317.0595739643832 0.7538675062602525
13.390382013175342 317.70749579407914 0.7546362591230377
13.395609568128759 316.7618788232662 0.7537658634111425
13.400837123082175 318.5872782228721 0.7553812265824428
13.406064678035591 319.72650984319114 0.7565198027890191
13.411292232989007 321.1078778394311 0.7582921366809287
13.416519787942423 320.7955462830933 0.7579366329410098
13.42174734289584 321.16920914067146 0.7583530808769945
13.426974897849256 323.3554458710254 0.7604351487989476
13.432202452802672 325.88725155920133 0.7637691976563018
13.437430007756088 325.47616467153557 0.7642201915460145
13.442657562709504 327.4350532674159 0.7660306011011266
13.44788511766292 327.229381709787 0.7661628896715871
13.453112672616337 328.75179525024487 0.7677754110411067
13.458340227569753 329.6847613808289 0.766884868095721
13.46356778252317 329.56656082855574 0.7661880376639612
13.468795337476585 329.59106531459463 0.7658674659748225
13.474022892430002 330.67703677088946 0.7674720939838637
13.479250447383418 333.98090295010377 0.7722584544145807
13.484478002336834 334.9377970087568 0.7740263719667178
13.48970555729025 335.2034851056219 0.7735225455231944
13.494933112243666 333.58135455114024 0.7720296271619581
13.500160667197083 331.8545790079612 0.7696664032806274
13.505388222150499 327.90857097249864 0.7649961985222428
13.510615777103915 325.71823001702404 0.7620373287559804
13.515843332057331 323.7935271571318 0.7590240349556289
13.521070887010747 324.5242837589147 0.7604151169444606
13.526298441964164 321.38819838784127 0.7565637941823476
13.53152599691758 321.1256601954884 0.7571791876749858
13.536753551870996 319.6650632463821 0.7565141667358185
13.541981106824412 315.39050023234097 0.753132253368641
13.547208661777828 313.3562939750215 0.750529621553705
13.552436216731245 311.75072754747293 0.7480835605794893
13.55766377168466 308.90274110245076 0.7440716213940701
13.562891326638077 305.6143613516621 0.7402096327510872
13.568118881591493 302.3758049323311 0.7372338178790653
13.57334643654491 297.4565375922708 0.730993146484266
13.578573991498326 291.6227211891381 0.7232911902401036
13.583801546451742 290.0060324011505 0.7218204005643934
13.589029101405158 290.8749809830221 0.7240928083569678
13.594256656358574 290.49708391238534 0.724639148286545
13.59948421131199 291.47356372865755 0.7269264586361575
13.604711766265407 288.0187704969767 0.722504429583402
13.609939321218823 285.91531218025966 0.7203505192081032
13.615166876172239 283.73190086736685 0.7184588364639852
13.620394431125655 283.75877311853986 0.7176377133315716
13.625621986079071 283.6771058472374 0.717420585746077
13.630849541032488 284.8123438746247 0.7187359592574263
13.636077095985904 283.3071826206972 0.7167483262097908
13.64130465093932 283.3065312760746 0.7175640326693314
13.646532205892736 283.6359994459011 0.7177164814639372
13.651759760846153 282.7035030338014 0.7153486114530123
13.656987315799569 281.8437268914168 0.7147421292698117
13.662214870752985 279.7342998586146 0.712719847187231
13.667442425706401 279.5702165953882 0.7131285531161957
13.672669980659817 277.51267530885036 0.7135091328850184
13.677897535613234 276.3694491525323 0.7125885710563551
13.68312509056665 276.9002811338894 0.7140968946138162
13.688352645520066 276.69076890891927 0.7135728306219284
13.693580200473482 279.25074074110233 0.7157683146292545
13.698807755426898 281.3970704452391 0.717908075252262
13.704035310380315 285.57321705386653 0.7227443040636574
13.70926286533373 286.132829926817 0.7223723633961028
13.714490420287147 283.9518894176496 0.7190373197972862
13.719717975240563 284.4950226006597 0.7187732215101572
13.72494553019398 285.8664536004109 0.7205969920233491
13.730173085147396 284.87163480672035 0.7185449232660635
13.735400640100812 286.51925339667287 0.7207789831643986
13.740628195054228 284.30464939172265 0.7184018149103861
13.745855750007644 286.9783682105765 0.7226362762237668
13.75108330496106 287.33101062806446 0.7229799570204545
13.756310859914477 283.28361520726105 0.7182115913195735
13.761538414867893 277.5142721923586 0.711083595962158
13.766765969821309 274.8566451149863 0.7081863149056038
13.771993524774725 275.9650658087983 0.7110574801191774
13.777221079728141 276.7994186542364 0.7123831655677868
13.782448634681558 275.9012166587743 0.7114392237626683
13.787676189634974 272.2871490477543 0.7062074402786362
13.79290374458839 271.29902619913537 0.7040711456435849
13.798131299541806 270.90395673568213 0.7028270568894041
13.803358854495222 269.8592508447331 0.7012884468646463
13.808586409448639 270.23587244985924 0.7021906369789203
13.813813964402055 270.99480015164727 0.7040345361466075
13.819041519355471 271.529043163973 0.7067536844507416
13.824269074308887 272.6431321382995 0.707772869573577
13.829496629262303 272.4014425689611 0.7074068680645379
13.83472418421572 273.8868094744813 0.7095865780456262
13.839951739169136 278.4223756768401 0.7139456688145466
13.845179294122552 279.3761402933886 0.715496105593917
13.850406849075968 282.60499456209743 0.7196438527079042
13.855634404029384 282.7809282667393 0.7179659207268909
13.8608619589828 282.7304947312029 0.7168283665008929
13.866089513936217 282.48682917093987 0.7140413910727748
13.871317068889633 285.10856278261747 0.7179885799760511
13.87654462384305 287.1544142016426 0.7216568985116583
13.881772178796465 288.4573480864439 0.7260979398405505
13.886999733749882 292.3180241905844 0.7316500599884532
13.892227288703298 292.17679546334915 0.7307141620883204
13.897454843656714 291.9747152125788 0.7276100881099051
13.90268239861013 295.2079751849441 0.7301740881889167
13.907909953563546 298.0430673096008 0.7322971004833416
13.913137508516963 302.5778278104629 0.7370720884869103
13.918365063470379 304.1184699638374 0.7400212207090773
13.923592618423795 304.60126764007714 0.7406196448528457
13.928820173377211 304.73822529161714 0.7419295407584815
13.934047728330627 302.728417518986 0.7413690939173893
13.939275283284044 301.9588761018323 0.7400189994887529
13.94450283823746 301.1462635208369 0.7392148412360825
13.949730393190876 297.5316838645069 0.7347904149004267
13.954957948144292 295.8294415357116 0.7319057790878405
13.960185503097708 294.4707233686088 0.7303149798950768
13.965413058051125 293.1459859417613 0.7274418477214327
13.97064061300454 290.4388036896143 0.7243383060714615
13.975868167957957 285.9311727722475 0.7188515795127638
13.981095722911373 284.2738729312672 0.7178276009298998
13.98632327786479 283.684581055471 0.7185009890793731
13.991550832818206 284.1677450976242 0.7195700198400508
13.996778387771622 281.84672421774434 0.717486110365021
14.002005942725038 278.978150062172 0.7140904850581462
14.007233497678454 279.4177685428466 0.7139002254368423
14.01246105263187 277.40928985415 0.7118261931391208
14.017688607585287 277.5747857647851 0.712524824157362
14.022916162538703 276.62344609969904 0.7118409841318327
14.028143717492119 274.8207733453538 0.7096042450220671
14.033371272445535 276.19380366307354 0.7119819761077675
14.038598827398951 278.1539272697433 0.7142487001809641
14.043826382352368 280.53143124307763 0.716992758233342
14.049053937305784 281.2608858631825 0.7179887686996422
14.0542814922592 279.13032566349085 0.7138396613328007
14.059509047212616 281.13981835669404 0.7156314133584256
14.064736602166032 282.3834686476488 0.7166850611955744
14.069964157119449 286.826342853634 0.7219828075284012
14.075191712072865 288.8586076211464 0.7249260319196631
14.080419267026281 290.76966490776795 0.7275807914989174
14.085646821979697 294.48658926787715 0.7312549961647293
14.090874376933114 295.54646295943616 0.7328987537105885
14.09610193188653 299.27809366490845 0.737163269209183
14.101329486839946 302.86718344772714 0.7405789699315617
14.106557041793362 306.5672018885687 0.7452226258959616
14.111784596746778 308.67151034190925 0.7459032938952119
14.117012151700195 308.0099250786665 0.7451406723311476
14.12223970665361 304.91732352997303 0.7416752263959895
14.127467261607027 299.6073285897541 0.7358491261120093
14.132694816560443 296.64471167429446 0.7323362530691931
14.13792237151386 294.0508348660892 0.7290490035150656
14.143149926467276 295.020238645495 0.7303030516965938
14.148377481420692 292.70752678927636 0.727169885917422
14.153605036374108 292.3740243435246 0.7276959703033578
14.158832591327524 291.37708072261273 0.7268501804339849
14.16406014628094 291.2658941351858 0.7269592172322082
14.169287701234357 290.65946803524537 0.7255935131973161
14.174515256187773 287.84534169179256 0.7224569434228756
14.179742811141189 287.21684918875997 0.7217235044225373
14.184970366094605 285.8126080631224 0.7202431172299854
14.190197921048021 287.0975576855179 0.7218821554564311
14.195425476001438 287.1160568747287 0.7223713075855658
14.200653030954854 291.28855832015324 0.7275997821591139
14.20588058590827 292.7507439051996 0.7283067583992673
14.211108140861686 293.54996865695546 0.729028148883394
14.216335695815102 295.0770409888697 0.7293983168222418
14.221563250768519 295.6166304809746 0.7294641907833825
14.226790805721935 297.8463023037247 0.7319944553533386
14.232018360675351 298.25237468463973 0.7314796616772344
14.237245915628767 298.002370190696 0.7309527369900145
14.242473470582183 294.51682972064754 0.7265495937789994
14.2477010255356 295.11214043440975 0.7276752869558573
14.252928580489016 293.1084062927502 0.7263666873815736
14.258156135442432 295.459817160825 0.729202194488028
14.263383690395848 299.27407524942754 0.73370770108561
14.268611245349264 302.6364802490092 0.7375146838713917
14.27383880030268 302.8456767522803 0.7364853322565181
14.279066355256097 302.9115153607321 0.7366773486086486
14.284293910209513 303.70948430603795 0.7367265226358903
14.28952146516293 307.60360379414476 0.7404304632990197
14.294749020116345 310.5728679100136 0.7443073854246823
14.299976575069762 311.4310840300348 0.7450538141558678
14.305204130023178 314.0068831865252 0.7478691278339157
14.310431684976594 315.84581232440746 0.7490075601337318
14.31565923993001 318.3240047841195 0.7505547592361275
14.320886794883426 317.5230629646774 0.7487387453248999
14.326114349836843 317.34942792578596 0.748652780774868
14.331341904790259 320.554579497385 0.752433595762588
14.336569459743675 323.5902670563468 0.7572585602912864
14.341797014697091 325.3249460832096 0.759625514141771
14.347024569650507 327.0342668616392 0.7619028211757266
14.352252124603924 325.4697248331172 0.7609822137085821
14.35747967955734 327.39059039274605 0.7629762035883952
14.362707234510756 327.0792705211953 0.7620822177412855
14.367934789464172 326.27602891502295 0.7610565176783165
14.373162344417588 328.47437475129544 0.7618807441087604
14.378389899371005 327.1476446347921 0.7598219572092568
14.38361745432442 331.61888745293066 0.7650365479554323
14.388845009277837 329.5248064102955 0.7621680202295432
14.394072564231253 329.53263308600776 0.7628632478814916
14.39930011918467 331.04785979277614 0.765130235595032
14.404527674138086 334.01341074415853 0.7694344408758522
14.409755229091502 339.6046479553485 0.7760856811144382
14.414982784044918 342.1069320039111 0.7779359049059504
14.420210338998334 344.44948959327354 0.7794223987179043
14.42543789395175 346.17945660458827 0.780877740653818
14.430665448905167 346.31090714207795 0.7810282171691203
14.435893003858583 348.0384890377551 0.7834008322963373
14.441120558811999 350.8473558332151 0.7868181528956305
14.446348113765415 352.47972186772114 0.7885779812584335
14.451575668718831 352.29848949193627 0.7895218627070396
14.456803223672248 353.9509786135626 0.7917514883714108
14.462030778625664 355.7680190862663 0.7932607093961738
14.46725833357908 356.32439834222197 0.7934205914828987
14.472485888532496 359.9095157532494 0.796579827117352
14.477713443485912 363.2854423053902 0.8003965794309866
14.482940998439329 369.4465982867373 0.8066766270407784
14.488168553392745 375.6978576446546 0.8130007003838732
14.493396108346161 382.1127887629199 0.8191356644067039
14.498623663299577 388.9388502523258 0.8262604501385776
14.503851218252994 394.53499760419714 0.8318659010394569
14.50907877320641 403.37148310870595 0.8415067223578356
14.514306328159826 408.28868331598795 0.8466775799894997
14.519533883113242 407.5263819347111 0.8454312461530078
14.524761438066658 400.69478144199405 0.8383618834553725
14.529988993020075 385.36318883465503 0.8234184542115971
14.53521654797349 369.8155249497147 0.8069917448286621
14.540444102926907 358.59150518622863 0.7953403553728194
14.545671657880323 349.9258776483097 0.7857475531455741
14.55089921283374 339.9028258896623 0.7747255136326082
14.556126767787156 329.4017154681295 0.7638705045155999
14.561354322740572 320.77741696887057 0.7547061144057221
14.566581877693988 314.8908168899437 0.7485815357640168
14.571809432647404 313.28899629784615 0.7464373490087461
14.57703698760082 311.07484368541463 0.743653675754438
14.582264542554237 309.1284724946785 0.7401695467758065
14.587492097507653 308.3996180548982 0.7380878492984
14.592719652461069 311.12750642994706 0.7413426820025357
14.597947207414485 312.9907572993804 0.7432554637771988
14.603174762367901 317.32261643957224 0.7480523445158436
14.608402317321318 320.2415055074408 0.751882483710219
14.613629872274734 322.77189866067715 0.7540715913771812
14.61885742722815 326.3657100542049 0.7575269290479429
14.624084982181566 327.4875133505678 0.7578645918252809
14.629312537134982 333.48822284448255 0.7647547172098604
14.634540092088399 340.56387373983557 0.7724034970064123
14.639767647041815 342.69065864219584 0.7747671193222503
14.644995201995231 341.49559405050303 0.7736740846301393
14.650222756948647 339.641544034221 0.7709022748513081
14.655450311902063 338.3316937232607 0.7696692589971661
14.66067786685548 341.1436087404341 0.7736474067459747
14.665905421808896 342.9209883345456 0.7757687998479843
14.671132976762312 343.01466930549566 0.7762320473915953
14.676360531715728 343.0736187059252 0.7754918959524686
14.681588086669144 338.33706040733716 0.7685481720408665
14.68681564162256 337.22027108984315 0.7677057828778113
14.692043196575977 339.5123471723117 0.7692577490023343
14.697270751529393 339.370907179423 0.7691977825214735
14.70249830648281 342.55610873636596 0.7731202665944268
14.707725861436225 343.5689982881692 0.7735032879447137
14.712953416389642 343.6154895459519 0.7744051941670431
14.718180971343058 347.9599945689716 0.7790429626439903
14.723408526296474 351.4737914009304 0.7822975426874833
14.72863608124989 357.8751051784248 0.7896147500871676
14.733863636203306 359.723342206036 0.7921476926551845
14.739091191156723 361.6494546674863 0.794664630428613
14.744318746110139 360.3330304310681 0.7936507090695474
14.749546301063555 359.59941376579764 0.7924280499296761
14.754773856016971 355.4736247305082 0.7876549663882305
14.760001410970387 353.8292770834162 0.7866495175626571
14.765228965923804 355.5245116161854 0.788066891879389
14.77045652087722 355.7732766181899 0.7887951014800418
14.775684075830636 355.08051796194985 0.7879468453666415
14.780911630784052 353.2353016249422 0.7856882255854778
14.786139185737468 350.7231831437709 0.7833559311623343
14.791366740690885 349.1201842390992 0.7814648934241237
14.7965942956443 346.1610908559774 0.777451875259916
14.801821850597717 346.2605621617387 0.7783982777488544
14.807049405551133 344.52696931008893 0.775638747068362
14.81227696050455 345.8275343992888 0.77757366119721
14.817504515457966 349.1258137924147 0.7811795673686249
14.822732070411382 350.18378338430597 0.7816009230873685
14.827959625364798 355.0122645351308 0.7865727969717177
14.833187180318214 357.488257008545 0.7887722994750929
14.83841473527163 358.7539792785779 0.7898655234186532
14.843642290225047 360.35065200531096 0.7922646889748368
14.848869845178463 361.33548339476107 0.7938416300596985
14.854097400131879 362.1142987732234 0.7941789121070474
14.859324955085295 360.5702009955579 0.7931504133562273
14.864552510038711 363.65283055779935 0.7954112419084151
14.869780064992128 365.0039651227278 0.7969165841137819
14.875007619945544 366.1104604488873 0.7983177980902173
14.88023517489896 367.0929582268153 0.7987409835788966
14.885462729852376 369.7902511865222 0.8025117732013557
14.890690284805792 369.8185336236412 0.8025932410059274
14.895917839759209 371.0855526477581 0.8040973611022562
14.901145394712625 370.38907503211743 0.8040690796326012
14.906372949666041 369.5958584199666 0.8027754147885237
14.911600504619457 369.5021300783638 0.8030618459502429
14.916828059572873 370.2339666817987 0.8034098482301404
14.92205561452629 363.54320453594033 0.7952795578014051
14.927283169479706 358.35764867836104 0.7901637381581084
14.932510724433122 353.4254659260264 0.7848257179052982
14.937738279386538 350.9873698013508 0.7819816670986126
14.942965834339955 348.1750850068876 0.7787368876596733
14.94819338929337 344.16794322533826 0.7751294278813196
14.953420944246787 338.1903903797682 0.769011231089931
14.958648499200203 332.23826127302004 0.7633222095695632
14.96387605415362 326.5223747005794 0.7566597406924557
14.969103609107036 321.07675099470345 0.7504224319600687
14.974331164060452 318.991384354523 0.7484327803405076
14.979558719013868 320.3654056996414 0.7504324593103757
14.984786273967284 319.5515564974926 0.7500848122381857
14.9900138289207 316.0814833050861 0.7461901822517648
14.995241383874117 314.9585595053268 0.7442308518795685
15.000468938827533 315.0510630850113 0.7442799567926232
15.005696493780949 321.06211389032455 0.7510031627573674
15.010924048734365 322.8029340161128 0.752538200131272
15.016151603687781 322.6824524693447 0.7526489487383722
15.021379158641198 324.66075132439437 0.7547040482361557
15.026606713594614 324.47644545635694 0.7553262119657852
15.03183426854803 326.6048125320294 0.7586923045714178
15.037061823501446 328.28549504823 0.7604724279852313
15.042289378454862 327.2727132788084 0.7597630398283874
15.047516933408279 326.03033339003014 0.7580412616404434
15.052744488361695 323.92784621223234 0.7557798258399898
15.057972043315111 324.14656563762605 0.7564716792913413
15.063199598268527 322.53277862259745 0.7536204630273742
15.068427153221943 323.22320695080913 0.7543640410984411
15.07365470817536 322.6953874849638 0.752731658294886
15.078882263128776 323.4792155302368 0.7538183847954448
15.084109818082192 321.89704529121764 0.7524643256600151
15.089337373035608 323.53016562154903 0.7560004292284722
15.094564927989024 325.5666517630997 0.7584176712017195
15.09979248294244 325.58010890279 0.7576350084073298
15.105020037895857 326.26022364900314 0.7586611047142995
15.110247592849273 323.13062331299244 0.754200903841451
15.11547514780269 318.4695940397925 0.7491214028336173
15.120702702756105 318.3686163979345 0.7494003746492464
15.125930257709522 317.6225872747615 0.7475981629920043
15.131157812662938 315.9366681053735 0.7450260723694768
15.136385367616354 313.040055507464 0.7417511378871143
15.14161292256977 307.54294918207694 0.7360279672874744
15.146840477523186 305.3384009952313 0.7344824245490624
15.152068032476603 303.9320604219099 0.7331899706854006
15.157295587430019 302.36143374408175 0.7310942703314507
15.162523142383435 298.11761622382653 0.7258124025323224
15.167750697336851 293.1626817827916 0.7205975048432157
15.172978252290267 288.82547101584396 0.7157830078503333
15.178205807243684 284.2564806389674 0.7118397915500595
15.1834333621971 283.64133415756123 0.7106317181434884
15.188660917150516 279.1808692929962 0.705822386940309
15.193888472103932 275.24281881873185 0.7005456344289829
15.199116027057348 272.28355307847727 0.6961855778821052
15.204343582010765 274.0715803171637 0.6983729228746651
15.20957113696418 278.9923720556428 0.7048868181953263
15.214798691917597 280.587757151736 0.7060521754361204
15.220026246871013 279.42129104499435 0.7047258029562686
15.22525380182443 276.11314091750097 0.7002512529558762
15.230481356777846 271.73255382152365 0.6957138765131637
15.235708911731262 270.4756797297902 0.695633359676447
15.240936466684678 271.2762856303244 0.6972421949094804
15.246164021638094 273.64264511641835 0.7010503978892813
15.25139157659151 275.9249892990911 0.7024039422374884
15.256619131544927 274.6070513752152 0.699918537901507
15.261846686498343 273.69972057151506 0.6987744815544363
15.267074241451759 273.3840648533668 0.6991203970215916
15.272301796405175 272.7018548316022 0.699999708265964
15.277529351358591 271.5376235675488 0.6978035230397263
15.282756906312008 269.56956957911933 0.6944699955618902
15.287984461265424 272.08101818493503 0.6975465101875101
15.29321201621884 274.16988785877675 0.7009267492635852
15.298439571172256 274.63742741731505 0.701791547664086
15.303667126125672 273.70285842152657 0.6998218317338825
15.308894681079089 276.0412461434563 0.7018881781224258
15.314122236032505 276.04253678265326 0.7007825603627509
15.319349790985921 275.3891475459654 0.7001929143036005
15.324577345939337 279.6324648760474 0.7054159946081254
15.329804900892753 280.49146618501425 0.7064734970516032
15.33503245584617 285.01441275905785 0.7123894052050456
15.340260010799586 283.799833777731 0.7112564930034464
15.345487565753002 282.6533145045283 0.7103541645862274
15.350715120706418 282.90293374446514 0.7107833171537489
15.355942675659835 285.7071630828117 0.7137065037589649
15.36117023061325 289.28640759522995 0.7180112859717859
15.366397785566667 290.16020500933206 0.7181344395635123
15.371625340520083 292.87804052631174 0.7211876660107183
15.3768528954735 294.2866765092834 0.7223886356423456
15.382080450426916 297.47296562730645 0.7255118459359445
15.387308005380332 298.8990938746083 0.7267284545053047
15.392535560333748 298.27671916964755 0.725685744378589
15.397763115287164 296.84391188002064 0.7326473487936068
15.40299067024058 295.417608058845 0.738159447280095
15.408218225193997 294.11860942348767 0.7422897979326906
15.413445780147413 292.3867697395936 0.7434140787467864
15.418673335100829 291.276979220215 0.745607174625152
15.423900890054245 293.90038650004163 0.7509271489075406
15.429128445007661 296.597664809828 0.7581405414049653
15.434355999961078 296.2169439695806 0.7610450230626173
15.439583554914494 295.4249101654892 0.7630251726550994
15.44481110986791 291.96741899011784 0.7617611736490951
15.450038664821326 291.478952005262 0.7634192778306785
15.455266219774742 290.7147186908748 0.7649647196790245
15.460493774728159 289.2543872863025 0.7644439613348671
15.465721329681575 290.65254607055004 0.7678158859317624
15.470948884634991 292.59634381398905 0.7715381729722165
15.476176439588407 293.2422159311035 0.7744400978615621
15.481403994541823 292.2878871263521 0.7762082529741053
15.48663154949524 292.929564764158 0.7794724034672549
15.491859104448656 294.2377450437261 0.7836169525977726
15.497086659402072 292.6806567959849 0.7837905748989296
15.502314214355488 295.8055485752761 0.790410365381411
15.507541769308904 298.2059786607147 0.7943789186041817
15.51276932426232 300.3663652090947 0.8001070886560574
15.517996879215737 302.0024465250849 0.8021726629722957
15.523224434169153 303.63435184827944 0.8053761333811966
15.52845198912257 305.353625553636 0.809206086681909
15.533679544075985 304.7458376759273 0.8098515938709304
15.538907099029402 305.1650355925429 0.8115111613609642
15.544134653982818 303.6089969949414 0.8105976955099121
15.549362208936234 305.91690911405203 0.8155181354478973
15.55458976388965 308.12543140253945 0.8208459569896258
15.559817318843066 310.97529500133845 0.8264017971447164
15.565044873796483 314.70474383967604 0.833458191611704
15.570272428749899 319.16380578992624 0.8412559374567261
15.575499983703315 320.4610080923754 0.8443133627416195
15.580727538656731 319.81247084292596 0.8448762987066677
15.585955093610147 318.31474109536924 0.8438448422960843
15.591182648563564 314.6617969331856 0.8404017059418359
15.59641020351698 312.2234003534852 0.8385030323855788
15.601637758470396 311.42271758915086 0.8390663442276651
15.606865313423812 308.5972524393946 0.8365595142058702
15.612092868377228 308.3069159065704 0.8381877506072074
15.617320423330645 309.89727962661283 0.8425054995782112
15.62254797828406 307.29963612587784 0.8407974970701935
15.627775533237477 307.75381230239753 0.8431261676167657
15.633003088190893 304.05131643638754 0.8398452511235537
15.63823064314431 301.6457684258979 0.8339919872873707
15.643458198097726 297.3151547132764 0.8163848105304764
15.648685753051142 293.0918944096621 0.8028713054157697
15.653913308004558 292.83405779339 0.7983151001968429
15.659140862957974 291.55115943467695 0.7931461351419768
15.66436841791139 293.9923437958059 0.7940476559602412
15.669595972864807 293.6799622829307 0.791642978396712
15.674823527818223 292.28525059293264 0.7869746036029492
15.680051082771639 288.5725995087504 0.7810941654370278
15.685278637725055 286.039824894938 0.7764578060739036
15.690506192678471 287.0257763089833 0.7770217115696638
15.695733747631888 286.90336210891047 0.7754469158048617
15.700961302585304 286.92660792318895 0.7734240342693338
15.70618885753872 285.81306301310497 0.7706602256997147
15.711416412492136 285.0753790597686 0.7687725254729194
15.716643967445552 282.00849915890797 0.7633547890489786
15.721871522398969 281.7316385482934 0.7620641740804259
15.727099077352385 281.7788167761703 0.7609024190905763
15.732326632305801 283.47604887849855 0.7614113261771457
15.737554187259217 284.43073601990557 0.7628054105943908
15.742781742212633 285.8988998020363 0.7629456914178772
15.74800929716605 289.2869757065303 0.7681692489570323
15.753236852119466 290.3548539467825 0.7699219330237901
15.758464407072882 289.75622784810037 0.7688820157300977
15.763691962026298 289.5304760986605 0.7675416142297661
15.768919516979715 288.5681249283934 0.763189255182942
15.77414707193313 287.15500460481655 0.7592938409945849
15.779374626886547 287.4245925268265 0.7595321502809558
15.784602181839963 288.6853434987585 0.7606036938315207
15.78982973679338 288.9745314267423 0.7607425629513882
15.795057291746796 288.842948466102 0.7606784482390979
15.800284846700212 288.34132309467844 0.7598320831771954
15.805512401653628 288.1670902855145 0.7599923618254191
15.810739956607044 292.5863317334747 0.7658875044920974
15.81596751156046 294.6977649151143 0.7669141993213652
15.821195066513877 295.04726171990353 0.7663550973408153
15.826422621467293 295.4774748702056 0.7641106456108779
15.831650176420709 296.0603835093062 0.7647379154759781
15.836877731374125 298.06268820656436 0.7672964638353903
15.842105286327541 296.1979843551415 0.7649388318840041
15.847332841280958 295.8152814454696 0.7641668917198655
15.852560396234374 294.144487179865 0.7614364329456637
15.85778795118779 294.30051774024076 0.7615984039146084
15.863015506141206 296.52376121510434 0.7640843248098979
15.868243061094622 296.1554476312284 0.7624570696473497
15.873470616048039 295.27552908135436 0.7614353881019935
15.878698171001455 294.03134406246926 0.7588811072195013
15.883925725954871 293.3616283370859 0.756671382532806
15.889153280908287 290.961834269674 0.7527074070491421
15.894380835861703 293.09901084339 0.7550874760217847
15.89960839081512 291.8837265950498 0.7531687553057501
15.904835945768536 293.26652338376215 0.7544149214875332
15.910063500721952 294.7919894077606 0.7570603632962318
15.915291055675368 293.4674226220374 0.7555166758332793
15.920518610628784 293.6321812636612 0.7567874045194811
15.9257461655822 292.4994565391121 0.7544480685115104
15.930973720535617 290.41382052409136 0.7503265753799974
15.936201275489033 287.21181232774376 0.7455855182228709
15.94142883044245 285.71948927695036 0.7428797850304681
15.946656385395865 286.09065583285104 0.7445394749115953
15.951883940349282 286.3566504465255 0.7460613688121938
15.957111495302698 289.191979737042 0.7493906060545135
15.962339050256114 291.8039736586745 0.753266520321287
15.96756660520953 292.62029091765095 0.7529462996465601
15.972794160162946 291.3566760321831 0.7506272373270003
15.978021715116363 291.5084412349146 0.7506737949868422
15.983249270069779 289.19771540572503 0.7480300659700081
15.988476825023195 291.14563074096714 0.7511201411003822
15.993704379976611 290.75315704200386 0.7512696064624822
15.998931934930027 291.27669933804106 0.7512583308415047
16.004159489883442 289.84614679302166 0.7497926243030056
16.009387044836856 287.98844421376765 0.747190444031951
16.01461459979027 287.59272243431997 0.7468876373317549
16.019842154743685 290.66902293102765 0.7506105300915045
16.0250697096971 290.777860853281 0.7513410668172186
16.030297264650514 292.6261968122274 0.7543052944217358
16.03552481960393 296.27368722939974 0.7588286597447168
16.040752374557343 297.11278680401904 0.7574420382245418
16.045979929510757 299.7528782987354 0.7607387202863851
16.05120748446417 302.507425570447 0.7632958404406498
16.056435039417586 304.21869660817896 0.7649528824373296
16.061662594371 306.9922837167228 0.766938245834408
16.066890149324415 310.4487082524796 0.7690740114445557
16.07211770427783 313.4844149780035 0.7725108986351925
16.077345259231244 318.9752504964518 0.7795324146248779
16.08257281418466 323.03098953801026 0.7845443465425334
16.087800369138073 326.71590826755425 0.7889541970227976
16.093027924091487 330.89972631110044 0.7936396908994119
16.0982554790449 333.6982401407697 0.7973179641032537
16.103483033998316 338.0703697923221 0.8035841759698151
16.10871058895173 339.2291814138222 0.8047137621318351
16.113938143905145 337.0134024485853 0.8022336909178195
16.11916569885856 336.5033429961813 0.8015870691552631
16.124393253811974 334.37128631254154 0.798989671283528
16.129620808765388 336.27640213889566 0.8023096476812088
16.134848363718802 336.7624415281678 0.8027290105725227
16.140075918672217 339.6258246791096 0.8052839969027198
16.14530347362563 338.38990251832377 0.8040672398352837
16.150531028579046 339.78871482217494 0.8049707664963428
16.15575858353246 341.8615466391871 0.8073051961005504
16.160986138485875 339.3162342638162 0.8039324891293783
16.16621369343929 335.55866805167017 0.7985869008521834
16.171441248392703 330.14680865549974 0.792175188385515
16.176668803346118 326.94610801991575 0.7886887926031806
16.181896358299532 324.63441709124004 0.7862196168678225
16.187123913252947 319.1138463800152 0.7791998371356016
16.19235146820636 312.79874719862136 0.771283054967276
16.197579023159776 309.52407114708814 0.7676550776952737
16.20280657811319 304.6471948190612 0.7628626714396033
16.208034133066604 303.2693209475573 0.7635295930142669
16.21326168802002 297.57707682184537 0.7579837425525291
16.218489242973433 290.1424579384425 0.7485162320479055
16.223716797926848 286.21560237668325 0.7436390164161355
16.228944352880262 283.77836357004395 0.7402580371434252
16.234171907833677 282.14363778357534 0.7378484555953141
16.23939946278709 281.6890526398812 0.7374891864872898
16.244627017740505 275.8779352652701 0.7305430078652095
16.24985457269392 271.38948446936627 0.7248261942348874
16.255082127647334 269.2880503245938 0.7227694615804029
16.26030968260075 265.43548192860857 0.7169090772183683
16.265537237554163 264.66569697383346 0.7155327867712724
16.270764792507578 265.28939089102164 0.7156372291953044
16.275992347460992 264.886901812394 0.7152011091279536
16.281219902414406 264.90131718352353 0.7149532840865918
16.28644745736782 262.5435038228248 0.7108392464850004
16.291675012321235 260.3934477830663 0.7079943166181796
16.29690256727465 258.0064442404197 0.7041782331910259
16.302130122228064 256.4661216943406 0.703028153266149
16.30735767718148 258.4875030243062 0.7063509507587257
16.312585232134893 260.42238437895105 0.708061306819404
16.317812787088307 262.7849366510604 0.7113284311235595
16.323040342041722 261.17558212138306 0.7080953544010887
16.328267896995136 260.7308580161352 0.7063493558470795
16.33349545194855 259.67154292331963 0.7037447955579286
16.338723006901965 259.3080115254113 0.7034254987109864
16.34395056185538 262.51983458785116 0.707194684166583
16.349178116808794 261.15242500698594 0.7059465108927448
16.35440567176221 264.3197224553976 0.7097396761405126
16.359633226715623 270.74696381450184 0.7179405876483963
16.364860781669037 276.4976730613073 0.7250905080171246
16.37008833662245 282.41215170036935 0.7301770976011455
16.375315891575866 283.80797128066814 0.7306413430524654
16.38054344652928 286.3778676381837 0.7327366489022875
16.385771001482695 292.559495352869 0.7398774718977408
16.39099855643611 295.31181281766055 0.7430738148964232
16.396226111389524 294.7479829729587 0.7421963955949569
16.401453666342938 295.2536144097759 0.7422456442080935
16.406681221296353 294.8778991671799 0.742241399548308
16.411908776249767 295.9870767135968 0.74353338669731
16.41713633120318 296.81686827827417 0.7449716773210491
16.422363886156596 292.9141795450599 0.7397563233471169
16.42759144111001 293.73944420682847 0.7407578625812511
16.432818996063425 291.2942267710827 0.737489622565047
16.43804655101684 291.54224018943626 0.7373147959843571
16.443274105970254 288.4797059366575 0.7334321934453356
16.448501660923668 285.6151792814461 0.730095996457778
16.453729215877082 283.5998447146795 0.726798790356946
16.458956770830497 284.1825191986049 0.7290600769165816
16.46418432578391 284.97233293770444 0.7301664234784451
16.469411880737326 284.5568944722323 0.7297810822495249
16.47463943569074 281.4181371969328 0.7259512618194773
16.479866990644155 277.8938510711051 0.7211589356947332
16.48509454559757 279.4961125829748 0.7232971090881645
16.490322100550983 282.91971721509464 0.7277195832465074
16.495549655504398 287.94570300987164 0.7331577155997596
16.500777210457812 290.1209069755225 0.735920120415801
16.506004765411227 294.0176713013178 0.7406471458677453
16.51123232036464 294.76391016352864 0.7409962258909135
16.516459875318056 292.5932552751107 0.7392496208600136
16.52168743027147 286.53546154198625 0.731268838704004
16.526914985224884 281.4909355889256 0.723929741620686
16.5321425401783 280.72455290685286 0.7232184568717318
16.537370095131713 278.38773282013176 0.7195705935878263
16.542597650085128 273.89495420956183 0.7154648966971832
16.547825205038542 268.66067493577935 0.709435772444369
16.553052759991957 264.75492897148456 0.7049007811064628
16.55828031494537 260.8012640011746 0.7013003025959169
16.563507869898785 258.70762588168554 0.6984369688732969
16.5687354248522 258.678879828764 0.6981223944401211
16.573962979805614 258.87426077773966 0.6990855226897078
16.57919053475903 257.13701783097537 0.6975341991577514
16.584418089712443 256.97230871560384 0.6991927020796307
16.589645644665858 254.58341590376065 0.696126926132187
16.594873199619272 256.7396536722498 0.6979496189718861
16.600100754572686 252.12130809042577 0.6911461487987417
16.6053283095261 250.76942397500025 0.6889917035449734
16.610555864479515 249.18248363337116 0.6843003641045132
16.61578341943293 250.9688293661304 0.6860753512838148
16.621010974386344 251.0785380666148 0.6861617993408222
16.62623852933976 251.41451381780405 0.6886449997031207
16.631466084293173 251.61172669077374 0.6889260062065671
16.636693639246587 252.00489725284822 0.6871366851714842
16.641921194200002 254.54882239196937 0.6899400331828514
16.647148749153416 255.45513663847643 0.690817574642332
16.65237630410683 257.52031848525417 0.6946364888055606
16.657603859060245 259.32179158135426 0.6983559743572261
16.66283141401366 257.59567910505007 0.6953239919875995
16.668058968967074 257.87727208452657 0.6947992492821371
16.67328652392049 255.8052258728701 0.6899893519693567
16.678514078873903 255.8375433013937 0.6902373562382568
16.683741633827317 256.11234676957605 0.6902302667804091
16.68896918878073 256.2768922272664 0.6911886882447028
16.694196743734146 256.14816544402737 0.6919086888667619
16.69942429868756 255.3541767874358 0.6915088241789616
16.704651853640975 252.3116370560484 0.6874746648291875
16.70987940859439 251.93106210910736 0.6869794092532634
16.715106963547804 248.72898733703997 0.6830041733884404
16.720334518501218 244.41348520494935 0.6760771525356772
16.725562073454633 242.3201219250433 0.6715792284147889
16.730789628408047 241.50861868748535 0.6684290617644519
16.73601718336146 242.42547717510664 0.6695879816175532
16.741244738314876 242.8809450947072 0.6713579485310702
16.74647229326829 243.4660926474772 0.673680294040157
16.751699848221705 243.74269383099065 0.6747370249857163
16.75692740317512 242.8310561606581 0.6737773264752259
16.762154958128534 240.31617054291522 0.6695097423544275
16.767382513081948 237.7446668157475 0.6664614036067511
16.772610068035362 236.4682383592195 0.6653471304870376
16.777837622988777 235.78533043680054 0.6655572068529519
16.78306517794219 236.39347459906065 0.6667195232052484
16.788292732895606 236.0418280751391 0.6651604972846052
16.79352028784902 235.51414124823953 0.6641802587959348
16.798747842802435 235.07050113415312 0.6628529020512207
16.80397539775585 232.8703970622069 0.6594211142326201
16.809202952709263 229.5795927775721 0.655128026073169
16.814430507662678 226.38502673586555 0.6519122629385934
16.819658062616092 226.5479230190385 0.6525693471193883
16.824885617569507 226.798085043157 0.6540352667330558
16.83011317252292 227.11283140170377 0.6532760990938834
16.835340727476336 227.47185617221496 0.6540873237075593
16.84056828242975 227.22765760627973 0.6525173663013878
16.845795837383164 228.84665035618275 0.6554663845995478
16.85102339233658 227.386789878859 0.6532340982065894
16.856250947289993 228.4950160834463 0.6545534089228819
16.861478502243408 226.34721648674292 0.6517202055611032
16.866706057196822 225.39949326334389 0.6510383765830573
16.871933612150237 222.66939867587482 0.6473680964994494
16.87716116710365 224.281069906622 0.6502336032320074
16.882388722057065 224.12063761831394 0.6524141014429385
16.88761627701048 224.8836860125299 0.6547329785957273
16.892843831963894 224.9992271157805 0.654964316779091
16.89807138691731 222.07449892732595 0.6488454720473406
16.903298941870723 220.11822978929237 0.6432168440747557
16.908526496824138 219.9484705509478 0.6398396785594267
16.913754051777552 218.99111969133827 0.6383473765485114
16.918981606730966 219.27663532659034 0.6394687574389124
16.92420916168438 219.13765871703487 0.6409764175637718
16.929436716637795 219.26350523045613 0.6434430021956281
16.93466427159121 219.92412435149072 0.6447785582004872
16.939891826544624 220.02681289991537 0.6457035235217077
16.94511938149804 220.75878447587624 0.6447459577403456
16.950346936451453 222.25712121172967 0.6468408399803878
16.955574491404867 220.96905142889412 0.6445021692201373
16.960802046358282 222.3482227352451 0.6464468691542923
16.966029601311696 219.58901383601014 0.6424219753926714
16.97125715626511 219.98378443853403 0.6427601821509328
16.976484711218525 218.80027990188717 0.640810712575489
16.98171226617194 216.7198930365595 0.6376003459275631
16.986939821125354 216.3709339595326 0.6391481289286078
16.99216737607877 215.28761557908024 0.6374122121363773
16.997394931032183 215.50870503938677 0.6377014276426347
17.002622485985597 214.4868245214819 0.6361387468051727
17.00785004093901 215.16956453611832 0.6367666540186273
17.013077595892426 218.9699968520723 0.6418056983055093
17.01830515084584 221.30962153468636 0.6440117141505939
17.023532705799255 222.6037772266132 0.644127948172094
17.02876026075267 220.73962551185227 0.6426949243901803
17.033987815706084 221.9285244535148 0.644836839172786
17.039215370659498 222.5681764048415 0.6462834715991584
17.044442925612913 222.52338949849545 0.6464254372122848
17.049670480566327 222.72331751951293 0.6460369736777455
17.05489803551974 222.2637001408888 0.6452648952171909
17.060125590473156 224.3785341098344 0.6483038704011272
17.06535314542657 225.14657483785507 0.649209871463113
17.070580700379985 227.10473649019488 0.6525570243526463
17.0758082553334 226.85536137665773 0.6514425920895115
17.081035810286814 225.22875535204457 0.6489673370386221
17.086263365240228 224.49776051637068 0.6484566002842175
17.091490920193642 222.51275337113057 0.6452994125472571
17.096718475147057 226.24691575423586 0.6505913112373906
17.10194603010047 225.03235049970326 0.6486014992159921
17.107173585053886 224.98333492402517 0.6489049792039121
17.1124011400073 227.1828467569963 0.6510111696220435
17.117628694960715 227.79622906512452 0.6514857191478738
17.12285624991413 229.45532799652938 0.6539880412213119
17.128083804867543 229.4943970792054 0.6526011678717872
17.133311359820958 231.2210678670214 0.654254471901622
17.138538914774372 230.28597904231788 0.6539109485866426
17.143766469727787 230.2592853836975 0.6532360094033318
17.1489940246812 229.65511499844416 0.6521920388679425
17.154221579634616 227.9456146504259 0.6503275885251971
17.15944913458803 227.82568676063673 0.648983401785266
17.164676689541444 229.8666487407574 0.6533704667208332
17.16990424449486 234.44766048182424 0.6598176249043218
17.175131799448273 239.721822825771 0.666734213351898
17.180359354401688 240.04451523020995 0.6661055741208779
17.185586909355102 241.48755070334175 0.6670667419192727
17.190814464308517 242.31419815633555 0.6671378954527529
17.19604201926193 244.13610118717205 0.6692164741445942
17.201269574215345 245.27683539629314 0.6702114100605808
17.20649712916876 246.09298220219023 0.6704607969379183
17.211724684122174 244.92315607657204 0.6691765180844528
17.21695223907559 245.366797888601 0.669252515882699
17.222179794029003 247.04175905997576 0.672657886146545
17.227407348982418 249.89039221078767 0.6771601182642326
17.232634903935832 249.06973704421202 0.6765041919725714
17.237862458889246 249.36382474782727 0.6771199009120981
17.24309001384266 246.42391677438872 0.6729365598956952
17.248317568796075 247.9809054879679 0.6753780748267806
17.25354512374949 248.2056103527028 0.6745950662227145
17.258772678702904 246.9047173919134 0.6720360841514993
17.26400023365632 246.27142086521988 0.6711718434847583
17.269227788609733 241.96663421822734 0.6654316977633169
17.274455343563147 240.28970670760916 0.6652127518713226
17.279682898516562 239.4804363861183 0.6649523337975887
17.284910453469976 240.73684999984644 0.6674630413376331
17.29013800842339 244.4680411431197 0.6716982460982422
17.295365563376805 246.2626367251191 0.6735617992488918
17.30059311833022 247.81739739787093 0.6768382985844301
17.305820673283634 245.6335123595067 0.6732587555828822
17.31104822823705 243.73900992696474 0.6705967700951835
17.316275783190463 240.34324509579574 0.663371288372014
17.321503338143877 239.07404850388187 0.6611268107453743
17.32673089309729 238.7986729895025 0.6620822848623568
17.331958448050706 240.29161089379312 0.6649244140353805
17.33718600300412 240.05470349761416 0.664197173413783
17.342413557957535 238.54334433476222 0.6613668433484443
17.34764111291095 237.36817403481217 0.6592820320911941
17.352868667864364 237.21694641738316 0.6614812846216166
17.358096222817778 237.53762038678022 0.6622423485491025
17.363323777771193 237.6245553039621 0.6642346085837372
17.368551332724607 237.31877881493867 0.6627701805982316
17.37377888767802 237.48005230797213 0.6634908693843425
17.379006442631436 236.7267483553841 0.6613261005710205
17.38423399758485 236.51213915699915 0.6604441087472003
17.389461552538265 235.79989754023273 0.6591043336915925
17.39468910749168 237.00813174535034 0.6604349386894146
17.399916662445094 239.5811861985441 0.6636959912155144
17.405144217398508 241.4978801280645 0.6655072096104697
17.410371772351922 242.14345251770135 0.6661984311548177
17.415599327305337 239.62169518562007 0.6627214156014523
17.42082688225875 237.6232978210462 0.6606388883634805
17.426054437212166 239.17158691193168 0.6642535348459292
17.43128199216558 238.94315674867303 0.6645941388279528
17.436509547118995 237.3669187157722 0.6618389415563336
17.44173710207241 238.20931690744916 0.6626279384790779
17.446964657025823 238.9179208749552 0.6628572084012815
17.452192211979238 239.81486211522108 0.6635332248900281
17.457419766932652 237.32488821799222 0.6599996123283889
17.462647321886067 235.72018369643217 0.6576854056847686
17.46787487683948 233.623084631519 0.654766877875668
17.473102431792896 233.38426649071192 0.6547442896877755
17.47832998674631 234.0143686973827 0.6554452983662368
17.483557541699724 236.58560932338258 0.6588063080286259
17.48878509665314 237.39424171678624 0.6591624054295643
17.494012651606553 239.62789999215235 0.6629301217479276
17.499240206559968 240.8600863396538 0.6646925192444946
17.504467761513382 243.32282404782728 0.6687475842227355
17.509695316466797 245.31422152699483 0.6712692077643944
17.51492287142021 245.18785719716922 0.6714694848251587
17.520150426373625 244.17970311485973 0.6709210648565528
17.52537798132704 243.67386640183483 0.6695648570606765
17.530605536280454 243.34086954941182 0.6684505923346544
17.53583309123387 244.15488541901723 0.66954369419412
17.541060646187283 244.05698341601308 0.669577601863316
17.546288201140698 245.7571872521471 0.6729152403586637
17.551515756094112 243.52997714007836 0.668884223576814
17.556743311047526 243.4686274049495 0.6677705232808954
17.56197086600094 245.06848512449915 0.6694854169527652
17.567198420954355 247.05816842897573 0.6720249242829317
17.57242597590777 247.42462236632772 0.6720892508793808
17.577653530861184 246.60289814536202 0.671497274816382
17.5828810858146 243.26433836541517 0.6674983661772665
17.588108640768013 242.39353425702552 0.6673204081461215
17.593336195721427 242.5978454574043 0.6676919255336596
17.598563750674842 246.06844645203432 0.6712697119708305
17.603791305628256 248.24303449358672 0.6736447129644267
17.60901886058167 251.24592642440106 0.677112142610123
17.614246415535085 252.0414286840255 0.6798267192916363
17.6194739704885 250.3350210061867 0.6764817332530354
17.624701525441914 246.3976228401236 0.6711270460281207
17.62992908039533 246.76033629034995 0.6710934424004643
17.635156635348743 246.5923141469489 0.6704529835796913
17.640384190302157 248.28372282590482 0.6719212798819756
17.64561174525557 251.4347030717342 0.6758830427808237
17.650839300208986 253.4786599386389 0.6781170303910318
17.6560668551624 254.86121090103578 0.6801056001172772
17.661294410115815 257.9252537168524 0.6836793490166934
17.66652196506923 260.1555626327421 0.6862624021456613
17.671749520022644 262.9342714581245 0.6900609319191298
17.676977074976058 264.686989277067 0.6919570707189181
17.682204629929473 266.78919823933893 0.6946459837688068
17.687432184882887 270.1671525227172 0.6979396007537066
17.6926597398363 272.2528216136235 0.7004624099312422
17.697887294789716 278.77128090375066 0.7081019891777472
17.70311484974313 284.0208913262088 0.7152483982944778
17.708342404696545 287.01172101832765 0.7184353759505075
17.71356995964996 289.5840793348525 0.7212024961095289
17.718797514603374 293.9840075643651 0.7260760291352769
17.724025069556788 298.59063159189697 0.7310985194085968
17.729252624510202 302.2039622822283 0.7353705588084019
17.734480179463617 304.9117651802564 0.739204308847566
17.73970773441703 309.374840137129 0.7447810894914068
17.744935289370446 310.9938574002267 0.7473182583370627
17.75016284432386 313.84505759444727 0.7494619640928922
17.755390399277275 314.56960207524793 0.749168817521407
17.76061795423069 318.90849222424725 0.7538274577476591
17.765845509184103 324.245601231747 0.7595345581045226
17.771073064137518 327.6651900199073 0.7634153135303683
17.776300619090932 326.7617251384928 0.7628067801200589
17.781528174044347 323.39093020322514 0.7586949786755394
17.78675572899776 321.79230437723743 0.7574415896217326
17.791983283951176 319.40610759755003 0.7542905808395889
17.79721083890459 314.22102592289764 0.7479791066045424
17.802438393858004 308.88576184936863 0.7423376070674604
17.80766594881142 308.6641159981213 0.7422507517510021
17.812893503764833 305.9450225191334 0.7396001129980755
17.818121058718248 306.9411235310187 0.7406128389197925
17.823348613671662 307.2063373806568 0.7408532219600539
17.828576168625077 305.79140568476737 0.7398181800589301
17.83380372357849 301.6500006585693 0.7352212325601735
17.839031278531905 296.82064376258916 0.7297352217872383
17.84425883348532 294.7457186953216 0.727314905414903
17.849486388438734 294.95631285097977 0.727189971537584
17.85471394339215 295.0651533443692 0.7271213293505353
17.859941498345563 294.35872551408073 0.7267267954315865
17.865169053298978 294.85389785270405 0.7270426072108234
17.870396608252392 298.0268052784217 0.731232782837869
17.875624163205806 302.6679018473256 0.7356228485649388
17.88085171815922 309.0804915658229 0.7433487829239175
17.886079273112635 310.7615925317403 0.7450172745000413
17.89130682806605 314.2364783523534 0.7483644938819037
17.896534383019464 314.64963539581703 0.7488098475635656
17.90176193797288 320.54184342051866 0.7553962320403413
17.906989492926293 326.42396561509634 0.7619185787309046
17.912217047879707 335.36707111895004 0.7732920884583084
17.917444602833122 341.6650858565773 0.7803049048035555
17.922672157786536 342.961077950183 0.7818828401363029
17.92789971273995 339.4081940499635 0.7777167588353826
17.933127267693365 338.9130066303908 0.7770000271872245
17.93835482264678 334.91310768229357 0.7734736741659081
17.943582377600194 331.2922491266264 0.7684714980183175
17.94880993255361 324.9442885275468 0.760369273379324
17.954037487507023 320.68143145566194 0.7552873543814026
17.959265042460437 317.99750550300723 0.7522196503684493
17.96449259741385 314.7470076139527 0.7498712156387469
17.969720152367266 310.57208627077375 0.7460645532557754
17.97494770732068 306.9383386772324 0.7427525596625625
17.980175262274095 303.7436615627194 0.7396411535213238
17.98540281722751 299.7915056133168 0.7349561301684475
17.990630372180924 294.8047574712422 0.7290079127840462
17.995857927134338 288.2163229727297 0.7206351149810878
18.001085482087753 285.256963161586 0.7157217673085291
18.006313037041167 282.0784971017569 0.712046992922868
18.01154059199458 280.6564202995936 0.7107420919550427
18.016768146947996 275.28980519358475 0.7043169144776262
18.02199570190141 271.998225424628 0.6997785886267353
18.027223256854825 271.125610546909 0.6976053277090049
18.03245081180824 271.12587705338825 0.6977491356167653
18.037678366761654 271.45883177456403 0.6989036389758774
18.042905921715068 273.4581752431565 0.7005232989808066
18.048133476668482 273.6463242297414 0.7008394739087063
18.053361031621897 274.45010973279165 0.7011981228472943
18.05858858657531 274.4771828235366 0.7024125857718971
18.063816141528726 273.26523292097636 0.7024440455606388
18.06904369648214 272.1718187583604 0.701001457319266
18.074271251435555 272.6889924043438 0.700905865844205
18.07949880638897 273.69228374367964 0.7011891443559843
18.084726361342383 278.25276663875076 0.7058242967016112
18.089953916295798 276.70583491734084 0.703560738944125
18.095181471249212 277.471360471085 0.7043129625145854
18.100409026202627 279.6971912085767 0.7069640068371563
18.10563658115604 282.7927682744888 0.7107348270178365
18.110864136109456 285.689700768478 0.7141033625482829
18.11609169106287 291.09548295932314 0.721348198994042
18.121319246016284 294.9734230176366 0.7258519223262554
18.1265468009697 297.8169253103395 0.7286887209034906
18.131774355923113 300.7689449300083 0.7324998127507026
18.137001910876528 306.06243995977667 0.7391224329339707
18.142229465829942 315.76244515654463 0.7505757113480908
18.147457020783357 327.43058240721086 0.7636633290902615
18.15268457573677 338.59319147795503 0.775184193085664
18.157912130690185 349.0242580752921 0.7867870316299327
18.1631396856436 356.0601177444468 0.7942601595991106
18.168367240597014 370.28142169071066 0.8097846198799362
18.17359479555043 382.74438424233733 0.8234854598765333
18.178822350503843 391.73223691604454 0.8327157959542242
18.184049905457258 394.1399728046704 0.8353279651533508
18.189277460410672 394.0109037321768 0.8353716020881763
18.194505015364086 392.31617579940854 0.8333516079151351
18.1997325703175 389.38855132058393 0.8305170550914814
18.204960125270915 387.0861723816373 0.8278943741904708
18.21018768022433 383.6122617269114 0.8237474502045231
18.215415235177744 380.4352067917242 0.8204868359782853
18.22064279013116 379.9151919755554 0.8196101790481748
18.225870345084573 377.1184590926839 0.8166108336337784
18.231097900037987 378.061275396854 0.8177897751205035
18.236325454991402 384.0505298776973 0.8241928152681139
18.241553009944816 388.6347367588887 0.8295400409135131
18.24678056489823 391.66366178094813 0.8324918516545858
18.252008119851645 388.2415330371326 0.829103167142449
18.25723567480506 386.0418731038473 0.8267378507018285
18.262463229758474 380.3429484371092 0.8208325562485008
18.26769078471189 375.26137669623466 0.8155224038374156
18.272918339665303 368.9436182598946 0.8089828124617121
18.278145894618717 358.04114569064495 0.7968742884670975
18.28337344957213 345.82069593153363 0.7832935294861603
18.288601004525546 337.16094971046334 0.7732911468390962
18.29382855947896 328.5761839555997 0.7639193267960214
18.299056114432375 321.96914843932603 0.7567985707316884
18.30428366938579 314.44886940447793 0.7489347877744404
18.309511224339204 309.92812539734706 0.7432749077026588
18.314738779292618 307.5851965117996 0.7407353880374188
18.319966334246033 303.8769878833613 0.7374503006782105
18.325193889199447 298.4995633347515 0.7314593073054164
18.33042144415286 291.9680863764721 0.7244767950381276
18.335648999106276 288.3073134660979 0.7188189643580545
18.34087655405969 284.50234477024173 0.7135624197499444
18.346104109013105 284.2394326822752 0.713252296633911
18.35133166396652 285.17783172267764 0.7147050237491755
18.356559218919934 287.8523033851592 0.7182158587617337
18.361786773873348 288.54731677380425 0.7197311483150742
18.367014328826762 288.72244621578324 0.7194212646517592
18.372241883780177 286.97963137899507 0.7168593847744296
18.37746943873359 288.24504917999553 0.7178500361252327
18.382696993687006 294.132744827506 0.7237759926788649
18.38792454864042 301.3836083331515 0.7344427552163719
18.393152103593835 312.7989164877555 0.7597554034241507
18.39837965854725 321.37488559806155 0.7768631046458156
18.403607213500663 328.3262277551806 0.7907091244063976
18.408834768454078 336.59562893124604 0.8048674010455004
18.414062323407492 342.7506697539992 0.8164688535280604
18.419289878360907 350.0077553768122 0.8289187174501486
18.42451743331432 349.88998977627705 0.832059698838417
18.429744988267736 350.6623142978272 0.8375707363991084
18.43497254322115 348.03106223797937 0.8377716949600768
18.440200098174564 344.7917830270272 0.8371725644320824
18.44542765312798 340.66523914612077 0.8355186225935359
18.450655208081393 335.0935975746911 0.8310698223096674
18.455882763034808 328.20241193792964 0.8252176604937201
18.461110317988222 325.45470360416346 0.824998505564944
18.466337872941637 324.0318407076968 0.8254190410628744
18.47156542789505 324.4777997464361 0.8290876132434624
18.476792982848465 321.44928679561565 0.8275712265839205
18.48202053780188 322.0814757820707 0.8314349314696358
18.487248092755294 318.61692887445577 0.8297570583779095
18.49247564770871 316.8563425549251 0.8290123811570193
18.497703202662123 313.23770274162837 0.8275934363271403
18.502930757615538 310.7236274929987 0.825983471486497
18.508158312568952 307.63791828335155 0.8242059982660889
18.513385867522366 304.53533007038766 0.8228000690004178
18.51861342247578 304.6142366017759 0.825003277520969
18.523840977429195 301.0418034889501 0.8237535122943391
18.52906853238261 299.7814948350617 0.8242173041179481
18.534296087336024 296.8564109365693 0.8216804375603972
18.53952364228944 293.43729663713754 0.8184852316917358
18.544751197242853 291.7395788428226 0.8172961307256799
18.549978752196267 292.3292120187306 0.8205182328681351
18.555206307149682 291.9164657239805 0.8233277744166617
18.560433862103096 292.26416002590975 0.8265643840537221
18.56566141705651 294.5428410365756 0.831493270037316
18.570888972009925 295.72773507302793 0.8336545721453922
18.57611652696334 299.45256141643034 0.8404805842455567
18.581344081916754 297.7781671245165 0.841382968495539
18.58657163687017 299.05900532797614 0.8452585704521498
18.591799191823583 295.8508914108794 0.8430200747049377
18.597026746776997 299.36276900563246 0.8481660649629632
18.60225430173041 301.11846146229476 0.8520492158125454
18.607481856683826 304.83121496621146 0.858608914363428
18.61270941163724 307.6867227522264 0.8640192437474091
18.617936966590655 309.0483162696935 0.8672286070132865
18.62316452154407 310.25469776205404 0.8681610656334167
18.628392076497484 312.5030751910155 0.8545217641487003
18.633619631450898 316.59120963317173 0.8509503525552197
18.638847186404313 318.239584096858 0.8458918437942662
18.644074741357727 323.6387098889499 0.8482677223626849
18.64930229631114 324.199851221136 0.8460554831743927
18.654529851264556 330.03193197414396 0.8502040988245558
18.65975740621797 335.8425361849224 0.8559812852948326
18.664984961171385 337.7141206795341 0.8548298838620789
18.6702125161248 340.3556549002828 0.8536898777128824
18.675440071078214 344.0454712022362 0.8557025747140126
18.680667626031628 347.48471186842926 0.8562478359208732
18.685895180985042 348.82054024524075 0.8554530067574205
18.691122735938457 347.6881573057279 0.852674442521548
18.69635029089187 348.3741564568221 0.8508300082710799
18.701577845845286 352.4179306019684 0.8544286510281012
18.7068054007987 353.0781305606575 0.8537932304238343
18.712032955752115 351.4250723315342 0.8501959442768041
18.71726051070553 348.63735558668947 0.846428711522208
18.722488065658943 348.8949414028635 0.8448729848239969
18.727715620612358 347.08656692327054 0.8420629015446653
18.732943175565772 347.4402547865094 0.8406964168998475
18.738170730519187 344.6748419574387 0.835654091538312
18.7433982854726 346.48166142902926 0.836793436307983
18.748625840426016 347.17248713326563 0.8362513732290636
18.75385339537943 349.76495525123767 0.838943171301733
18.759080950332844 349.2709610765841 0.8366450040310095
18.76430850528626 352.58589440396867 0.8388003067688509
18.769536060239673 350.4206560867932 0.8348772276065693
18.774763615193088 347.7116617541074 0.8301084068304296
18.779991170146502 344.25488148298496 0.8249065119519422
18.785218725099917 341.2146889296336 0.8200697587362986
18.79044628005333 342.97717492058285 0.8212646235954012
18.795673835006745 340.0949004471336 0.8163123474186705
18.80090138996016 337.5553400577759 0.8132082562393588
18.806128944913574 332.8114519319619 0.8070953389613555
18.81135649986699 326.7977224506386 0.7993107457392344
18.816584054820403 323.54830486491034 0.7957471909039405
18.821811609773818 320.2042792131643 0.7902247248708537
18.827039164727232 317.58773354079307 0.7874331666634029
18.832266719680646 313.62525880820476 0.7821030394640724
18.83749427463406 311.66386269592005 0.779425179920383
18.842721829587475 309.897702872954 0.7777783379814748
18.84794938454089 308.22751603370654 0.7753555504012831
18.853176939494304 306.72830074271303 0.7730876179774869
18.85840449444772 306.23834490039445 0.7714359708237637
18.863632049401133 305.78889004627604 0.7714627804919474
18.868859604354547 306.5448134207619 0.7733722632131861
18.87408715930796 306.8380684077724 0.7736172195932746
18.879314714261376 304.00460119556374 0.7682365017486938
18.88454226921479 300.83081188792335 0.7640737449313444
18.889769824168205 296.68411811137963 0.7571876012554897
18.89499737912162 295.5442385617776 0.7555064130124972
18.900224934075034 295.3909173902192 0.7547472153411968
18.90545248902845 292.5474543875996 0.7502982772147837
18.910680043981863 291.5950536777278 0.7493167736279777
18.915907598935277 292.4937309955966 0.7500893320379413
18.92113515388869 294.11137035847827 0.7531149109022119
18.926362708842106 298.1820223319843 0.7580751717417783
18.93159026379552 300.6139603945994 0.7601899306761688
18.936817818748935 300.9260796716524 0.7600759363626122
18.94204537370235 299.8561258208657 0.7575921291930571
18.947272928655764 298.17302920617215 0.7549518271121438
18.952500483609178 298.18386181654046 0.7547366845707343
18.957728038562593 295.0976989646287 0.7516836172324649
18.962955593516007 292.81669289553037 0.7495936605193981
18.96818314846942 290.7881147801291 0.7469367364033123
18.973410703422836 287.5927877012485 0.741900344842248
18.97863825837625 285.8682873985842 0.7382608183065689
18.983865813329665 280.9681401925531 0.7307936164462338
18.98909336828308 281.735047047933 0.7321466264232276
18.994320923236494 282.4724707968911 0.7331675293637522
18.999548478189908 284.81902505346886 0.7369385634120555
19.004776033143322 285.15015648340375 0.7371876782855448
19.010003588096737 285.1377221923125 0.7362567164253535
19.01523114305015 286.11769825035094 0.7365951976774981
19.020458698003566 283.8205353500327 0.7332851899168455
19.02568625295698 283.45046007657805 0.7328915656441131
19.030913807910395 281.00851762939794 0.731077387200776
19.03614136286381 282.0520572109857 0.7323743929520945
19.041368917817223 281.0271776138677 0.7301048462845912
19.046596472770638 279.67901415691085 0.7271918594927731
19.051824027724052 279.1792500323689 0.7264236792989206
19.057051582677467 277.9943180345574 0.7252869898351058
19.06227913763088 278.4192614711078 0.7268283217268957
19.067506692584296 279.8595965494623 0.72876551340131
19.07273424753771 282.10378588567545 0.7303147303300335
19.077961802491124 279.92892448199603 0.7266483044916624
19.08318935744454 277.8587301982881 0.722926821337475
19.088416912397953 275.8082341706149 0.7203310478222474
19.093644467351368 277.7953426020573 0.7238243409215186
19.098872022304782 276.8176447509093 0.7222444826179576
19.104099577258197 273.6739990389448 0.7183379002463066
19.10932713221161 268.4643836429789 0.7105153009920322
19.114554687165025 265.492703399759 0.7065389687244672
19.11978224211844 265.30644183392354 0.7066136767700342
19.125009797071854 268.95803247314126 0.7112533424793328
19.13023735202527 269.77787849403336 0.7116758925903856
19.135464906978683 270.14384765999904 0.7120478852154406
19.140692461932098 268.6596154438912 0.7101177924856324
19.145920016885512 268.6011043985374 0.7103346771745037
19.151147571838926 270.77238939511966 0.7135564438921312
19.15637512679234 272.3391340621257 0.7157634981901819
19.161602681745755 271.975474722728 0.715634002164544
19.16683023669917 269.3235199143695 0.7126532592006504
19.172057791652584 267.92968450360297 0.7114251115975321
19.177285346606 268.8011134500654 0.7120750677699321
19.182512901559413 271.35893051617927 0.7135797277391454
19.187740456512827 274.6309975185134 0.7174082851918583
19.19296801146624 274.14581658720635 0.7158770979755616
19.198195566419656 272.61738802642515 0.7142715246564323
19.20342312137307 270.11280527202973 0.7101230621215854
19.208650676326485 268.69194993075126 0.708053458579381
19.2138782312799 268.423278684028 0.7087193813472252
19.219105786233314 268.6500236704666 0.7094140334848762
19.22433334118673 268.03549813340425 0.7087705815211798
19.229560896140143 268.25599369432905 0.7088902911817221
19.234788451093557 271.1575584584572 0.712803617216116
19.24001600604697 272.91989256813235 0.714869524191159
19.245243561000386 274.825571216363 0.7162037039079717
19.2504711159538 274.35087294441104 0.7140306971553662
19.255698670907215 275.0357909749039 0.7152206200647662
19.26092622586063 276.6784717804758 0.7166426500949842
19.266153780814044 278.89986033483945 0.718693233279965
19.271381335767458 278.87149499441705 0.7186227438761466
19.276608890720873 281.10737845153653 0.7214667085664869
19.281836445674287 282.32021824124587 0.7235149434763727
19.2870640006277 283.3110187230573 0.7244990602090414
19.292291555581116 287.69738359313476 0.7296354236982593
19.29751911053453 286.6035527754816 0.7280924967654013
19.302746665487945 288.613241649998 0.7301423519601327
19.30797422044136 291.03567294362966 0.7322794013831153
19.313201775394774 296.2396946802316 0.7391093502983215
19.318429330348188 299.37316395914524 0.7431175554924382
19.323656885301602 300.0667892537793 0.7447664556206316
19.328884440255017 299.71441750894195 0.7435609284200781
19.33411199520843 303.22601486509524 0.747061472562782
19.339339550161846 302.6195520101854 0.746081865377203
19.34456710511526 307.18786446732156 0.7517443979317493
19.349794660068675 308.4500400239281 0.7534146894770136
19.35502221502209 311.08450489319625 0.7557736634715867
19.360249769975503 311.0325859498729 0.7545568585025669
19.365477324928918 311.73917512923714 0.7556448019444242
19.370704879882332 314.92088976933184 0.7590356242885521
19.375932434835747 315.5384813736421 0.7599980954117673
19.38115998978916 317.6385831365693 0.7625208378957378
19.386387544742576 320.9140804495549 0.7657857363099541
19.39161509969599 325.873531429427 0.7723228117696083
19.396842654649404 327.10730881901895 0.7737491320232549
19.40207020960282 328.65018887833133 0.7756542744756966
19.407297764556233 328.2418380907803 0.7759989017143768
19.412525319509648 332.3709698904312 0.7806489817855935
19.417752874463062 334.14903725410346 0.7823409673659579
19.422980429416477 334.899772168402 0.7822566843536196
19.42820798436989 331.93428706408326 0.7777812288543938
19.433435539323305 329.4998180777556 0.7754822592435403
19.43866309427672 326.69337948313483 0.7719893443016675
19.443890649230134 322.9456634817401 0.7672845263950677
19.44911820418355 322.5821675007332 0.7670770267875934
19.454345759136963 324.0363748868601 0.7685269394481664
19.459573314090377 328.02836391708615 0.7742544770147389
19.464800869043792 327.930181888928 0.7742070465643955
19.470028423997206 326.84776825214567 0.7726962027831201
19.47525597895062 326.2618377687387 0.7717250356855664
19.480483533904035 328.1415184237886 0.7730610037601334
19.48571108885745 328.6514919025662 0.7736657061728597
19.490938643810864 333.93395178746187 0.7798368225500741
19.49616619876428 334.8385587559857 0.7809288594706353
19.501393753717693 335.9770308259009 0.7826670336846192
19.506621308671107 333.52642573213075 0.7793253511897471
19.51184886362452 331.27205599456863 0.7767329607377568
19.517076418577936 329.4514701656947 0.7746750476199588
19.52230397353135 330.24525798690456 0.7752002515970925
19.527531528484765 332.8537568594465 0.7780192982987657
19.53275908343818 336.1772115245458 0.7815623068124472
19.537986638391594 336.5128299144798 0.7814417590771922
19.54321419334501 339.06652302928126 0.7845795294981251
19.548441748298423 341.2920931549504 0.7868101570840231
19.553669303251837 341.61658081132407 0.7873238059003588
19.55889685820525 344.06701361470186 0.7905960498133057
19.564124413158666 344.5264543998214 0.7908046179282144
19.56935196811208 349.1469395252973 0.795866447839823
19.574579523065495 351.1806407254609 0.7978062427636382
19.57980707801891 351.5750651693001 0.7980571976020207
19.585034632972324 349.50865834919733 0.7956702126493743
19.590262187925738 351.27925587016665 0.7976508119053997
19.595489742879153 354.485931141862 0.8014231790914488
19.600717297832567 359.972906736017 0.8079076509852785
19.60594485278598 365.7710543788886 0.8144429762968252
19.611172407739396 367.02053784200183 0.816199541704571
19.61639996269281 371.39672697863324 0.820700504764846
19.621627517646225 374.22282877952307 0.8232967337969281
19.62685507259964 375.49968818170856 0.8242009749756924
19.632082627553054 374.4528250124125 0.822728335175718
19.637310182506468 375.82261455324254 0.8238646330103814
19.642537737459882 378.02345416423117 0.8259392227196778
19.647765292413297 381.9969510032041 0.8299632735174759
19.65299284736671 388.0488914276761 0.8368958085610905
19.658220402320126 389.61343505154895 0.8384240590456065
19.66344795727354 389.5535310776601 0.8385632616069242
19.668675512226955 390.79591144294585 0.8395175695879522
19.67390306718037 391.99757196710146 0.8404658664048643
19.679130622133783 394.3373364616559 0.8428487548447333
19.684358177087198 398.11936271467624 0.8468045229035478
19.689585732040612 400.83205647351735 0.8497645652665184
19.694813286994027 398.8860897861605 0.8479721800884067
19.70004084194744 398.7174396188042 0.8478153849154336
19.705268396900856 393.9853762369758 0.8426007981321383
19.71049595185427 392.95291901357 0.8417018099801112
19.715723506807684 389.59617995211266 0.8377625209606246
19.7209510617611 387.10931594640203 0.8356518408819337
19.726178616714513 382.6290923191875 0.8309311200182357
19.731406171667928 378.1766080910224 0.8258809349923331
19.736633726621342 377.3145939964948 0.8252078554643291
19.741861281574757 374.6247307037566 0.8219127136007183
19.74708883652817 371.98456482155956 0.8192092251323043
19.752316391481585 368.5866611913174 0.8151680331660189
19.757543946435 363.770231340977 0.8089595370980465
19.762771501388414 357.7338340562655 0.8026642765919373
19.76799905634183 353.4701613570046 0.7978735846758499
19.773226611295243 350.4563956773996 0.7948261136226372
19.778454166248657 350.75794906272455 0.7954804198809535
19.783681721202072 348.3050389577031 0.7926865249852114
19.788909276155486 346.80801320958074 0.791447585201876
19.7941368311089 346.38610527576424 0.7910547947779635
19.799364386062315 344.5772463757968 0.7888377506041879
19.80459194101573 343.0312274900771 0.7871262886631962
19.809819495969144 341.8225537500105 0.7852814061381022
19.81504705092256 342.0972536986138 0.785295312813264
19.820274605875973 341.59129702881705 0.7843675002945262
19.825502160829387 340.2175245381462 0.7816388189817538
19.8307297157828 338.28292136618717 0.7796998942688499
19.835957270736216 336.4634574023585 0.7775362378948624
19.84118482568963 335.3450271924081 0.776398491520193
19.846412380643045 335.6557240536825 0.777215430941457
19.85163993559646 334.76992583360595 0.7757168126006568
19.856867490549874 332.89859687340766 0.774837965803645
19.86209504550329 331.3416797029453 0.7730067461300358
19.867322600456703 329.0781901514238 0.7704072767933273
19.872550155410117 330.57182797629457 0.7720549285422914
19.87777771036353 331.35175100258795 0.7725882606573695
19.883005265316946 333.3359069559768 0.775007481359525
19.88823282027036 333.39872066729447 0.7752236241333886
19.893460375223775 327.45124064645285 0.7679528692952889
19.89868793017719 325.6826392512685 0.7656925658615783
19.903915485130604 325.3456554753793 0.7651389285149808
19.909143040084018 324.92203927746925 0.7645842360514968
19.914370595037433 326.236373447342 0.7668577613689652
19.919598149990847 327.3600323020757 0.7677731474512672
19.92482570494426 327.1682669324958 0.7681311963174535
19.930053259897676 326.2074061009896 0.7663072240291312
19.93528081485109 321.85862005971387 0.7604836858585223
19.940508369804505 321.18804570850665 0.7598763489549228
19.94573592475792 319.83748905521963 0.75762878475429
19.950963479711334 315.0722325361837 0.7521301989283704
19.956191034664748 311.5223574440781 0.7476363956351385
19.961418589618162 311.33696878423854 0.7474754034069846
19.966646144571577 310.4933065195536 0.7472784663284376
19.97187369952499 312.80630954621495 0.749990476286229
19.977101254478406 316.431930041894 0.7540120952613535
19.98232880943182 319.57947640751553 0.7578446430319452
19.987556364385235 320.1818964782059 0.7579932021342843
19.99278391933865 320.32910485968 0.7586448658733851
19.998011474292063 319.93300331869744 0.7581899480935798
20.003239029245478 321.1501205818334 0.7601634512427533
20.008466584198892 323.4191043263619 0.7629661312251361
20.013694139152307 330.23551074591506 0.7702956180380932
20.01892169410572 339.1067152827341 0.7797733135613009
20.024149249059136 347.9656503547126 0.7890984065232088
20.02937680401255 355.65367294117135 0.7976517935214126
20.034604358965964 362.5061142565837 0.8055098206742588
20.03983191391938 367.66170460330943 0.8111779770304627
20.045059468872793 366.3334024382306 0.8096318059766766
20.050287023826208 359.74676419594414 0.802667336556735
20.055514578779622 353.0838839347717 0.7950121422860287
20.060742133733036 348.64839449594524 0.7900648294583343
20.06596968868645 345.27399005673004 0.7862238556082662
20.071197243639865 342.24876506997435 0.7826662453868344
20.07642479859328 339.8679606700224 0.780053802126603
20.081652353546694 339.62551024041994 0.7800687077767154
20.08687990850011 336.6186187175428 0.7767085120954147
20.092107463453523 334.1168788900717 0.7739042029571487
20.097335018406937 332.4986178744281 0.7718868649476328
20.102562573360352 331.1197131703748 0.7707577754121865
20.107790128313766 329.25178636152924 0.7688336331437231
20.11301768326718 327.40076965561605 0.7663638461523679
20.118245238220595 325.60902123235826 0.7635096397303611
20.12347279317401 324.528782292234 0.7616150191108761
20.128700348127424 322.34123710076165 0.7589843195385656
20.13392790308084 324.1799730530746 0.7613871885684954
20.139155458034253 327.8157989917067 0.7657306201388814
20.144383012987667 329.9310126495074 0.7681123341239405
20.14961056794108 334.3330866450473 0.7737867058052927
20.154838122894496 333.8058936297818 0.7729684585078104
20.16006567784791 333.82069931742495 0.773405558558705
20.165293232801325 330.72596619232456 0.7691279697174832
20.17052078775474 328.113513310523 0.7669621011281809
20.175748342708154 328.9810541435945 0.7681526534363948
20.18097589766157 330.3501025525464 0.7691824433488065
20.186203452614983 331.8896157709447 0.770176455411532
20.191431007568397 327.7582306025081 0.7653530436661314
20.19665856252181 321.8805499614224 0.7595283958827577
20.201886117475226 315.91783251201645 0.7531963301135132
20.20711367242864 311.9174807893016 0.7476985986934326
20.212341227382055 308.4015735251967 0.7436241504258202
20.21756878233547 305.4133617001663 0.7400923058423204
20.222796337288884 302.2748054923022 0.7370203200188283
20.228023892242298 300.72136037621385 0.735330081342553
20.233251447195713 300.1529233335881 0.734028451231918
20.238479002149127 297.62689515262394 0.7309385762187263
20.24370655710254 293.72089003169503 0.7263899520364467
20.248934112055956 291.4051027942298 0.723340315424761
20.25416166700937 292.50860695428776 0.7245908021470973
20.259389221962785 295.8418191366276 0.7282241359718756
20.2646167769162 298.5930025182421 0.7315777200473594
20.269844331869614 298.219705431269 0.7310764361291265
20.275071886823028 296.6618486661935 0.7288168247469848
20.280299441776442 294.0020419832792 0.7255463017794029
20.285526996729857 293.0426088901752 0.7239773935162169
20.29075455168327 292.1467679855863 0.7229645888910639
20.295982106636686 293.15929705429807 0.7248916834117307
20.3012096615901 297.05292915648073 0.7302239964061121
20.306437216543515 298.8102097767744 0.7330226071530607
20.31166477149693 300.17736584992787 0.7341861748265597
20.316892326450343 301.66064318933593 0.7347019104042081
20.322119881403758 298.19409993405407 0.7308387096283482
20.327347436357172 295.26391965441246 0.7276927091462329
20.332574991310587 291.93670587585655 0.7242667053525974
20.337802546264 294.1946514914124 0.7270731084117021
20.343030101217416 294.30096116598617 0.7265304615641819
20.34825765617083 296.745382450099 0.7295402694981142
20.353485211124244 294.01995055932605 0.7269629265358375
20.35871276607766 293.73185275139366 0.726674218689873
20.363940321031073 292.52469375800837 0.7253062281017104
20.369167875984488 295.52494372707764 0.7281617278682818
20.374395430937902 297.3571423167193 0.7303412835311349
20.379622985891316 297.0335145351249 0.7292974780502326
20.38485054084473 296.9943182945427 0.7291989795942891
20.390078095798145 297.32583193806636 0.7310657554953163
20.39530565075156 298.51694431506303 0.7321609243690248
20.400533205704974 298.1550417757847 0.7319057194470648
20.40576076065839 297.55357777661504 0.7299941351399536
20.410988315611803 296.3651192485174 0.7274633597592607
20.416215870565217 294.74834926953855 0.7257658964451392
20.421443425518632 292.7820879615514 0.7232525634859496
20.426670980472046 291.5178465201504 0.722270040781255
20.43189853542546 292.042927633085 0.7233152669081279
20.437126090378875 291.60354193122953 0.7228025971586288
20.44235364533229 291.012408408749 0.7214241867007924
20.447581200285704 290.7771331052466 0.7209411787051258
20.45280875523912 290.729579796235 0.7205485425636597
20.458036310192533 291.2313693303767 0.7221584357961297
20.463263865145947 290.19034682205154 0.7214750174169738
20.46849142009936 290.78935899675326 0.7234103514685442
20.473718975052776 291.33685157865756 0.7244574423622739
20.47894653000619 293.3400128861817 0.7258871350792839
20.484174084959605 293.0029587811015 0.7244463964868809
20.48940163991302 295.9042272018745 0.7270874149475993
20.494629194866434 293.7974016472949 0.7250127096311408
20.49985674981985 292.514127629878 0.7236447797023794
20.505084304773263 289.6387440232494 0.7201459902941713
20.510311859726677 290.7018119432659 0.7220764277082286
20.51553941468009 292.52658633697735 0.7242326892993307
20.520766969633506 291.3784983111059 0.722271176094331
20.52599452458692 290.37973041607614 0.7208691453734459
20.531222079540335 288.9744632834705 0.7185907067339293
20.53644963449375 291.2898842118511 0.7224612048524957
20.541677189447164 290.0336558996714 0.7211368968760618
20.546904744400578 288.8555662471856 0.7189811669647741
20.552132299353993 288.5062903234436 0.7183778560712696
20.557359854307407 288.90309839513515 0.7179244785821262
20.56258740926082 287.74203172913315 0.7164865737201298
20.567814964214236 287.7960075917311 0.716984674466277
20.57304251916765 284.2065969313604 0.7130830947366056
20.578270074121065 285.08650583549206 0.715026907320588
20.58349762907448 285.50927976281025 0.7153987415972113
20.588725184027894 287.5960174871343 0.7169805486186924
20.593952738981308 289.9136033433927 0.719285111511132
20.599180293934722 290.4509974027594 0.7196538999256258
20.604407848888137 287.7358737921355 0.7166035225200046
20.60963540384155 286.9136903022642 0.7156376694307629
20.614862958794966 284.77901525068313 0.7131376201575809
20.62009051374838 287.346340776097 0.7159556458217231
20.625318068701795 290.2961768527991 0.7190597339797722
20.63054562365521 292.0575244370985 0.7208038279704159
20.635773178608623 291.5808716328079 0.7204047377217995
20.641000733562038 289.0728861492046 0.7180113850938251
20.646228288515452 288.305646384571 0.7173969768050134
20.651455843468867 284.8097593634438 0.7124783039950233
20.65668339842228 284.75779957695875 0.7123332188618736
20.661910953375695 285.7270981774286 0.7130656108409673
20.66713850832911 288.64486417852027 0.7166402196952125
20.672366063282524 289.61729674789626 0.7185842556227622
20.67759361823594 291.5554090794836 0.7212031564731413
20.682821173189353 291.1147723463424 0.72127035390454
20.688048728142768 291.1179549135526 0.7220266641892134
20.693276283096182 288.6939240119674 0.7189462978484965
20.698503838049596 286.9830501784759 0.7170211937605541
20.70373139300301 287.8589963890721 0.7169349003891312
20.708958947956425 289.5671853610667 0.7186320674125035
20.71418650290984 291.91010043424666 0.7208500588767005
20.719414057863254 293.31532003598994 0.7215604122297862
20.72464161281667 292.419682484482 0.7204449089531233
20.729869167770083 292.12875127021255 0.7198219777933449
20.735096722723497 292.9144826480783 0.7202588661208803
20.740324277676912 291.6937235849609 0.7194666899525023
20.745551832630326 290.21454775744036 0.7178075760624772
20.75077938758374 288.6964890866601 0.7169606045982894
20.756006942537155 290.7786319248318 0.7192375655415361
20.76123449749057 294.0447189991744 0.7230435191948767
20.766462052443984 294.23068873202203 0.7235690450753316
20.7716896073974 295.5910338843429 0.7253339463307938
20.776917162350813 298.29749711296995 0.7284953133255918
20.782144717304227 299.693649806673 0.7296099863069002
20.78737227225764 297.9269245122202 0.727186460982621
20.792599827211056 293.5148574763776 0.722678829965908
20.79782738216447 296.53097217983606 0.7254479561926473
20.803054937117885 300.95818510110877 0.7307190371000609
20.8082824920713 307.4581598483439 0.7382074034522813
20.813510047024714 307.95450610918834 0.7387174267291089
20.81873760197813 311.1436454664916 0.7429534483051333
20.823965156931543 312.6190873977548 0.7440937689932807
20.829192711884957 313.9590325889252 0.7455874267698289
20.83442026683837 313.3206478611832 0.7444059569282137
20.839647821791786 312.0428926258466 0.74277146308406
20.8448753767452 313.76066672446734 0.7453638119236313
20.850102931698615 314.18206997813274 0.7463345409591348
20.85533048665203 311.72321658140635 0.7442934508201562
20.860558041605444 308.3919288278645 0.7403770519877377
20.865785596558858 308.48232053979007 0.7404223764356576
20.871013151512273 306.675676950767 0.737750954443132
20.876240706465687 303.8050150308655 0.7336896243645773
20.8814682614191 302.48598859356963 0.7314448811145127
20.886695816372516 302.9209039593358 0.732854589065859
20.89192337132593 305.0721228486204 0.7355988199542527
20.897150926279345 303.76399380995423 0.7343740027732917
20.90237848123276 300.83902836734984 0.7303587384224767
20.907606036186174 296.21064250258905 0.7242283191714176
20.912833591139588 296.47850418625325 0.7244196128615755
20.918061146093002 296.51229226284914 0.724103078565462
20.923288701046417 297.84952371917694 0.7263745576573063
20.92851625599983 300.18052634683954 0.7296184418263374
20.933743810953246 302.21486464134335 0.7325812626167422
20.93897136590666 302.85969626310373 0.7331524512826632
20.944198920860075 297.72568109887965 0.7266616231932639
20.94942647581349 293.377728930742 0.7208872691385503
20.954654030766903 290.6244785209791 0.717861405809239
20.959881585720318 291.20921298591287 0.7193125546077535
20.965109140673732 292.73920051894163 0.7207913885895053
20.970336695627147 295.1260102746926 0.7229758151684345
20.97556425058056 295.23816437934727 0.7224570782544739
20.980791805533975 293.9159869304769 0.7216700549581204
20.98601936048739 289.7259189977876 0.71769904984003
20.991246915440804 286.89911331748107 0.7145043412642099
20.99647447039422 282.5515198520176 0.7104936867727534
21.001702025347633 280.9973295376649 0.7089876951854751
21.006929580301048 282.39579610242475 0.7102016130883664
21.012157135254462 281.2375020674164 0.7076136525048475
21.017384690207876 282.52375576869855 0.7084263402244789
21.02261224516129 281.5933927715738 0.707583370218674
21.027839800114705 279.8761128551592 0.7066599000370438
21.03306735506812 277.42010667933505 0.7029988435398592
21.038294910021534 275.73168059502586 0.7009849348582694
21.04352246497495 275.1084921492824 0.6982623447204376
21.048750019928363 275.315560305794 0.6991155939532366
21.053977574881777 275.52930571211965 0.700192011593132
21.059205129835192 277.5952251388056 0.7034848905844462
21.064432684788606 281.2170780559208 0.7068775402573707
21.06966023974202 281.6266583106542 0.7063300061190707
21.074887794695435 279.72429026848044 0.7041527361929243
21.08011534964885 277.50320947075295 0.7019111159990081
21.085342904602264 273.73614745336073 0.696432444553702
21.09057045955568 273.4701647645097 0.6956628466746498
21.095798014509093 273.63650669105357 0.6954015265220913
21.101025569462507 275.45747326125894 0.6982583561383244
21.10625312441592 276.93008169770803 0.7007304002937943
21.111480679369336 277.28275196021747 0.7015614802138702
21.11670823432275 275.9377328236451 0.69904941239491
21.121935789276165 274.2451280794744 0.6961394359069847
21.12716334422958 273.615490380824 0.6937358457939706
21.132390899182994 275.62832317276485 0.695589311942119
21.13761845413641 279.85293418606176 0.701486506099014
21.142846009089823 280.4370433260906 0.7022417853332853
21.148073564043237 274.9165357901915 0.6952593533311782
21.15330111899665 272.5232439718593 0.6912215764500322
21.158528673950066 271.7019665210473 0.6913823969871681
21.16375622890348 274.4933811418486 0.6952367714386909
21.168983783856895 275.0704346957236 0.6955059769813533
21.17421133881031 276.0222415591827 0.695708817805447
21.179438893763724 275.5332154297749 0.6945804698066526
21.184666448717138 275.6561321093639 0.6951228415166734
21.189894003670553 274.95308952959414 0.6940921248575301
21.195121558623967 275.31155010753866 0.6947922625846729
21.20034911357738 275.27464808292035 0.6937048945073853
21.205576668530796 270.0593694680713 0.6867333278643974
21.21080422348421 270.95422360442114 0.6874884035190137
21.216031778437625 270.46478237638536 0.6867397566417495
21.22125933339104 274.23934273098956 0.6914949181214566
21.226486888344454 272.2431955536626 0.6885104455268758
21.231714443297868 271.9765470157702 0.68775727849518
21.236941998251282 272.5556767226866 0.6886821701375246
21.242169553204697 272.55909829634436 0.688897943580176
21.24739710815811 271.8985429062444 0.6874306208076586
21.252624663111526 271.0597785404172 0.6864513721363883
21.25785221806494 274.01341578794796 0.689677326465909
21.263079773018355 273.3448591110167 0.6897680549917389
21.26830732797177 272.45265898829155 0.6882051741927603
21.273534882925183 269.43877276033686 0.6833816585244102
21.278762437878598 267.4254197252181 0.6808996639198436
21.283989992832012 266.4719763868299 0.6868933458265403
21.289217547785427 266.85254446833346 0.6986515044309256
21.29444510273884 267.21529420049177 0.705326789335385
21.299672657692255 267.3711905412733 0.7101857762944427
21.30490021264567 270.5751874581457 0.718462231206642
21.310127767599084 272.15726107039006 0.7245054430131939
21.3153553225525 273.6215744759027 0.7305197191150662
21.320582877505913 271.80168608903193 0.7318206984855266
21.325810432459328 269.55410772336126 0.7321194872983853
21.331037987412742 270.4148637669617 0.736344027143111
21.336265542366156 272.2473454333141 0.7421528534258978
21.34149309731957 273.16171097809325 0.7450804161994402
21.346720652272985 272.13322343138844 0.74607646945813
21.3519482072264 268.34377209755814 0.7424974026331871
21.357175762179814 265.17075154802075 0.7402643965416437
21.36240331713323 260.09282922165823 0.7357406098730973
21.367630872086643 260.19609884423977 0.7391131309044128
21.372858427040057 261.4386386113941 0.7437341761058136
21.378085981993472 261.8995350761127 0.7457435838894894
21.383313536946886 262.3842142746984 0.7474817998996673
21.3885410919003 261.49333565537074 0.748418991745594
21.393768646853715 266.63250725439264 0.7580250796778277
21.39899620180713 267.41533820899934 0.7609109558252655
21.404223756760544 270.50138320463145 0.7669188709957131
21.40945131171396 267.10613314927946 0.7643649220842419
21.414678866667373 265.31436441525483 0.764765879020243
21.419906421620787 263.7799529554203 0.7653424372476507
21.4251339765742 262.7724941999405 0.7661756749877758
21.430361531527616 263.4062087326849 0.7673729555109859
21.43558908648103 263.5595403417345 0.7697819807450733
21.440816641434445 262.49795615541353 0.7699889717791597
21.44604419638786 263.68589477237384 0.7738729450196863
21.451271751341274 265.18231852790666 0.7773190251664588
21.45649930629469 268.8233915723705 0.7834677642060007
21.461726861248103 268.003297666284 0.7835513263924357
21.466954416201517 266.95793439408664 0.7833807658869913
21.47218197115493 264.99645067078603 0.7815140541457506
21.477409526108346 263.8335030996259 0.7822303688661775
21.48263708106176 264.4606616130187 0.7858350622360768
21.487864636015175 267.33623310774954 0.7931772844941855
21.49309219096859 269.2048032916597 0.798466450066774
21.498319745922004 272.1522799298438 0.8041627406404284
21.503547300875418 272.171509716755 0.8053855417374968
21.508774855828833 274.8477695761614 0.8082925834263438
21.514002410782247 273.21919268808244 0.7889816734896437
21.51922996573566 272.131442335634 0.7792818080528113
21.524457520689076 273.5173612366792 0.7747591719759575
21.52968507564249 274.16188251741823 0.7709946150162991
21.534912630595905 274.4898429957591 0.7669668934000042
21.54014018554932 275.32687787063435 0.7638738391640838
21.545367740502734 279.8209534685758 0.7680374705780241
21.550595295456148 279.8666683170394 0.7660796215540442
21.555822850409562 277.4098938394216 0.7612389077945914
21.561050405362977 274.3524413069293 0.7547286101048606
21.56627796031639 271.88344753041787 0.7473748977509959
21.571505515269806 275.2459005353799 0.7502605958289443
21.57673307022322 278.14689475319796 0.7523032888247436
21.581960625176634 281.1906253584531 0.7556862304405114
21.58718818013005 281.22779490179755 0.7544672436596933
21.592415735083463 284.11958526029696 0.7564700424267915
21.597643290036878 285.27322978712965 0.7569348830530463
21.602870844990292 283.93049798312444 0.7528546757099345
21.608098399943707 284.0907279901173 0.7507151831748614
21.61332595489712 282.61577339486894 0.7474734722882026
21.618553509850535 283.1868384612556 0.7463784524023587
21.62378106480395 284.2092095095217 0.747604584263831
21.629008619757364 285.96821224370143 0.7490810511521269
21.63423617471078 284.4491715915422 0.7470339566351399
21.639463729664193 283.13668639739245 0.7438659919822844
21.644691284617608 281.8751224754091 0.7408824790313214
21.649918839571022 282.6824199408043 0.7414997167333042
21.655146394524436 284.0073397194507 0.7431348617605553
21.66037394947785 283.7817425791743 0.7424243557110894
21.665601504431265 283.6421675600723 0.7406843966599537
21.67082905938468 288.95459165474364 0.7469962603949091
21.676056614338094 293.71699869532 0.7529132437726036
21.68128416929151 294.6098134975773 0.7540925156768857
21.686511724244923 295.0750508519985 0.7530227351781102
21.691739279198337 297.1923997801398 0.7556073031859735
21.696966834151752 299.21889942087705 0.7571390890604408
21.702194389105166 297.4083305991908 0.7550558235062853
21.70742194405858 296.4835765027337 0.7531905597742722
21.712649499011995 298.1754577087609 0.75507883273359
21.71787705396541 299.80813938633025 0.7554243790259202
21.723104608918824 302.1216156388218 0.7576964932850427
21.72833216387224 302.6743402772822 0.7571569173852912
21.733559718825653 300.92690665633216 0.7551725857471238
21.738787273779067 301.7736874373608 0.7558913797027843
21.74401482873248 302.3028570977762 0.7567399036457815
21.749242383685896 305.41796618958455 0.7601477968889382
21.75446993863931 307.5049415516104 0.7620644231080692
21.759697493592725 308.46475214631175 0.763751483804031
21.76492504854614 308.8972393543017 0.7640094131132341
21.770152603499554 309.6388222361654 0.7651469363267791
21.77538015845297 305.9471006293666 0.7599513208290936
21.780607713406383 310.00833797498535 0.7643336818490626
21.785835268359797 314.25061139757923 0.7696199209196656
21.79106282331321 316.32931094773346 0.771401387555873
21.796290378266626 316.1284257083198 0.7702497289184751
21.80151793322004 315.2174027365704 0.7679558547456824
21.806745488173455 319.8800890777669 0.7735010598257303
21.81197304312687 323.64193366546664 0.778271437073446
21.817200598080284 323.102014165924 0.7772199345611776
21.822428153033698 325.31288708508737 0.779170827777411
21.827655707987113 327.1622412773413 0.7813893120158528
21.832883262940527 327.9638887956205 0.7829909581456251
21.83811081789394 330.2718649631295 0.7861823954657857
21.843338372847356 329.94696423058195 0.7857160195733685
21.84856592780077 330.97687050327374 0.7863852741234372
21.853793482754185 332.6691299902927 0.7886239387403531
21.8590210377076 334.8944151605714 0.7904383414613811
21.864248592661014 336.43111039685743 0.7930838323684345
21.869476147614428 335.0445741739396 0.7904308764744958
21.874703702567842 331.9756289573231 0.7859960315312258
21.879931257521257 329.08319550990524 0.7819828148212573
21.88515881247467 329.42839353642916 0.7829735798739554
21.890386367428086 326.75700901767965 0.7795561929315612
21.8956139223815 324.357946342522 0.7774861331968155
21.900841477334914 317.60860682758727 0.7684115116356689
21.90606903228833 314.75450109844047 0.7645519529379036
21.911296587241743 315.3428606010625 0.7639503587662982
21.916524142195158 313.493688087689 0.7631333707448628
21.921751697148572 313.142277286973 0.7644762248237035
21.926979252101987 311.8276133292487 0.7626959408945777
21.9322068070554 310.2983647949611 0.7605324920666476
21.937434362008815 310.50369018262205 0.7589366935665669
21.94266191696223 310.78850799847 0.7583977782462751
21.947889471915644 307.21750373217776 0.7529595045278875
21.95311702686906 304.55297414863674 0.7490826749170265
21.958344581822473 306.1675560713965 0.7512824665700101
21.963572136775888 308.489108897355 0.7545155075138894
21.968799691729302 310.01461750522265 0.7560131718153624
21.974027246682716 307.22747914922724 0.7522158065579836
21.97925480163613 308.16863896993425 0.7529134259101979
21.984482356589545 309.0649797097769 0.7541079437445088
21.98970991154296 313.72073549809704 0.7601761775709542
21.994937466496374 313.5219000326548 0.7595870255728018
22.00016502144979 314.6209796534711 0.76153190311533
22.005392576403203 312.3190324011685 0.7580667855654762
22.010620131356617 311.4858319654981 0.7574267130862995
22.015847686310032 314.124818440451 0.7601572374059103
22.021075241263446 319.8753881244313 0.7672757266247574
22.02630279621686 320.29615826470183 0.7689082535250348
22.031530351170275 321.17686069573847 0.7690412486218227
22.03675790612369 316.39267662189087 0.7627777364806446
22.041985461077104 316.61947373418724 0.7615108772778786
22.04721301603052 319.5549932428371 0.7646688509279471
22.052440570983933 323.2015851886816 0.7683636039417621
22.057668125937347 324.6114531703047 0.7694380118579567
22.06289568089076 325.44927647634637 0.7703276511875311
22.068123235844176 325.04724791379516 0.7697955972975575
22.07335079079759 321.88132500025114 0.7660769176483702
22.078578345751005 320.3452604039135 0.7641949465643576
22.08380590070442 320.0726241703761 0.7638238844060106
22.089033455657834 321.9209726203404 0.7662565436537143
22.09426101061125 321.271460852208 0.7658247409136211
22.099488565564663 322.6209696368601 0.766766460418578
22.104716120518077 324.86855855514574 0.768864449862328
22.10994367547149 329.1508542895244 0.7736200463492874
22.115171230424906 325.81959762868513 0.76963461639294
22.12039878537832 321.4536854566935 0.765054925090008
22.125626340331735 319.8274397184244 0.7632228640006783
22.13085389528515 318.7539101807146 0.7630566963198281
22.136081450238564 318.23670420764546 0.7623088810040751
22.141309005191978 317.1129486696132 0.7601932715642254
22.146536560145393 312.56269752632716 0.7542311772758592
22.151764115098807 312.32677392788787 0.7529403250263395
22.15699167005222 312.6321180592049 0.7533197196200755
22.162219225005636 313.91265981795567 0.7547615388154435
22.16744677995905 313.2633864700269 0.7547032092515775
22.172674334912465 313.2554630725778 0.7554055594778918
22.17790188986588 315.17146221476406 0.7568820113851598
22.183129444819293 317.55063820395594 0.7591631318846308
22.188356999772708 317.6136976267382 0.7584019445037717
22.193584554726122 319.66941868916985 0.7620298223526365
22.198812109679537 316.49853536935694 0.7597403903534697
22.20403966463295 315.93080384945483 0.7589186116691228
22.209267219586366 313.97644374075566 0.7559218779011249
22.21449477453978 315.1196351496788 0.7566356297844236
22.219722329493194 315.0076221392468 0.7554712508751187
22.22494988444661 315.80475544879846 0.7560533120529161
22.230177439400023 317.5398367697948 0.7573125262756544
22.235404994353438 317.3218976561276 0.7574553331848657
22.240632549306852 316.6874803409538 0.7566107796269494
22.245860104260267 316.38037762567654 0.7562094653048294
22.25108765921368 314.56184476804054 0.7550067848480511
22.256315214167095 314.58820387521786 0.7550116022801534
22.26154276912051 312.7251267265682 0.7531811373186676
22.266770324073924 312.4332196350461 0.7517901488374972
22.27199787902734 312.8391271215381 0.7515295135848838
22.277225433980753 313.3936893953849 0.7519662596126824
22.282452988934168 315.03974569728126 0.7541137608182974
22.287680543887582 316.153226972421 0.7562552069034754
22.292908098840996 317.0915734482219 0.7573320805464647
22.29813565379441 315.90525336504385 0.7561677361337258
22.303363208747825 310.6416215579404 0.7505282381323327
22.30859076370124 309.31825061977025 0.7497864511272553
22.313818318654654 311.31149948067764 0.7516861208346577
22.31904587360807 312.09008807426534 0.7510805566884322
22.324273428561483 310.16569700834407 0.7470797335150133
22.329500983514897 306.76553100840977 0.7423372447756743
22.334728538468312 302.46594964705736 0.7375327813179026
22.339956093421726 298.84342609402506 0.7342277161088561
22.34518364837514 299.0696636946194 0.7349386765889927
22.350411203328555 300.4765177701115 0.7376699119234291
22.35563875828197 298.3611239855112 0.7354371321932401
22.360866313235384 295.9133982866128 0.7318034119573666
22.3660938681888 294.49464633303234 0.7294231118061381
22.371321423142213 296.5795734274361 0.7310636865347653
22.376548978095627 295.04421172461895 0.728712969680104
22.38177653304904 296.79214243681815 0.7307596631385486
22.387004088002456 294.9537415726657 0.7286607959251844
22.39223164295587 294.72800222330625 0.7291977849454474
22.397459197909285 293.09529743361657 0.7275091072735744
22.4026867528627 292.5425262938797 0.727193689308889
22.407914307816114 292.56195793874116 0.7272710306747879
22.41314186276953 291.95153642817814 0.7261300963194924
22.418369417722943 293.9974527097129 0.7275300035420547
22.423596972676357 289.2735309473679 0.721892094737375
22.42882452762977 286.2950416402273 0.7173917901571172
22.434052082583186 284.02040385517296 0.7151450057784691
22.4392796375366 286.4897731204619 0.717804195686687
22.444507192490015 286.24571336006653 0.7168804878298614
22.44973474744343 284.1893128699694 0.7146176593988356
22.454962302396844 282.35173326728665 0.7135027221581027
22.460189857350258 283.0248136513851 0.7156474469195425
22.465417412303673 283.8338592417065 0.7162647782682536
22.470644967257087 283.1182222504634 0.714335518088396
22.4758725222105 283.0654092347698 0.7136634716955652
22.481100077163916 284.8274316153473 0.7167575187527259
22.48632763211733 286.7608116637171 0.7200836026737868
22.491555187070745 285.33503263773645 0.7180232723203328
22.49678274202416 287.03804709047245 0.7183140077543989
22.502010296977573 284.53522763545453 0.7151269076931231
22.507237851930988 280.8977543188741 0.7109053253518219
22.512465406884402 279.1580299050613 0.7093142970825445
22.517692961837817 279.1525552669128 0.7084524138706563
22.52292051679123 279.54882330426193 0.7092095217534576
22.528148071744646 279.7910749409874 0.7094171182884356
22.53337562669806 281.0761960153943 0.7104701340432247
22.538603181651474 280.01021922773305 0.7101307693374062
22.54383073660489 279.78803456064844 0.7099685245570817
22.549058291558303 277.4648827712235 0.7072213715595538
22.554285846511718 278.4041716352549 0.7075549251507401
22.559513401465132 280.3130968126872 0.7094178022881618
22.564740956418547 278.2279465111859 0.707206382741709
22.56996851137196 277.4277604841712 0.7061707923203975
22.575196066325375 276.521196122622 0.7057783512604782
22.58042362127879 278.23251954700225 0.70750970433663
22.585651176232204 278.87388740609657 0.7082164260142537
22.59087873118562 279.427870982156 0.709983580210108
22.596106286139033 278.1549925512288 0.7081057746678413
22.601333841092448 277.637729205553 0.7078598978645244
22.606561396045862 276.60068367467557 0.7059901139243727
22.611788950999276 277.4306271198351 0.7062993215778975
22.61701650595269 278.6124621599815 0.7066128453877878
22.622244060906105 278.64776469177303 0.7066279159216653
22.62747161585952 276.3736697192245 0.7043945532885489
22.632699170812934 273.18687718204455 0.6996497961583191
22.63792672576635 272.200524320326 0.6980191551327066
22.643154280719763 273.14887367218597 0.6982686777482638
22.648381835673177 277.39596071065574 0.7039426258675969
22.653609390626592 275.8142844030371 0.7019045429001064
22.658836945580006 272.7182264767131 0.6986524396763044
22.66406450053342 269.98066578842366 0.694760401407009
22.669292055486835 272.0388691818292 0.6974683357657656
22.67451961044025 275.33715917387445 0.7018016195096155
22.679747165393664 277.3948734181232 0.7049078303417043
22.68497472034708 277.92532927419757 0.7051336823123214
22.690202275300493 278.4112244385426 0.7066856494750785
22.695429830253907 276.90196062956454 0.7055732948437401
22.70065738520732 275.1442377476793 0.7026235314194035
22.705884940160736 273.1619180567526 0.6990820321813835
22.71111249511415 275.92474468043343 0.7013983695238524
22.716340050067565 282.8170651854415 0.709139652429385
22.72156760502098 287.6989647292259 0.7148482345507956
22.726795159974394 286.7930827578143 0.7136252891825783
22.73202271492781 284.47713471766394 0.7104129342864889
22.737250269881223 282.5158027739517 0.7081011537746855
22.742477824834637 283.09188141887347 0.7087571355522113
22.74770537978805 283.8595287038423 0.7114162998170062
22.752932934741466 285.38902166997354 0.7131732516417721
22.75816048969488 290.05133333357696 0.718472678862485
22.763388044648295 294.13610590688234 0.7227061842645102
22.76861559960171 295.6362031797386 0.7248236109852455
22.773843154555124 293.47531718962813 0.7226958363476959
22.779070709508538 292.9064574119874 0.7219202814744133
22.784298264461952 291.5763597277028 0.7192913509372747
22.789525819415367 289.65134049070804 0.7163518301026197
22.79475337436878 290.41092770234 0.7168549466028058
22.799980929322196 293.31110333790696 0.720376295776271
22.80520848427561 297.31657796510495 0.7251785451616447
22.810436039229025 298.4302511195055 0.7263875017495031
22.81566359418244 296.3341958466087 0.7254121620535213
22.820891149135853 296.6618627207951 0.7274448163302161
22.826118704089268 294.5645499060369 0.7242951883901217
22.831346259042682 295.51359927027033 0.7243239417065288
22.836573813996097 294.9154290798292 0.7225061244651095
22.84180136894951 295.40958213155136 0.7233642905607222
22.847028923902926 292.99219078908664 0.7213220811859091
22.85225647885634 292.21994547887357 0.7203090636278096
22.857484033809754 292.15867329304723 0.7209516106728896
22.86271158876317 294.62042100336527 0.7237312011800039
22.867939143716583 294.74747042339374 0.7232343700473847
22.873166698669998 294.253924235652 0.7217503318547176
22.878394253623412 296.4796315523852 0.7238623234599523
22.883621808576827 297.0698128160932 0.7253075895323501
22.88884936353024 295.22252126510114 0.7230136105099515
22.894076918483655 291.2593413964024 0.7177175198749469
22.89930447343707 291.1505645990547 0.7173751738866927
22.904532028390484 293.55478259332466 0.7193828715798335
22.9097595833439 293.11789053061057 0.7191860053352714
22.914987138297313 291.48173477533453 0.7167547294746918
22.920214693250728 291.08205710225246 0.7165377348373084
22.925442248204142 291.8967594730998 0.7171900794491535
22.930669803157556 291.2741880925505 0.7173324294912589
22.93589735811097 294.6100725454897 0.7223868831890908
22.941124913064385 297.37765053155493 0.7256661002540264
22.9463524680178 298.52579411561203 0.7285129507826736
22.951580022971214 295.7642722243231 0.7245675891533987
22.95680757792463 291.6603304091233 0.7208585869581839
22.962035132878043 290.23620239706867 0.7201189808759427
22.967262687831457 290.21242143622214 0.7197376904585195
22.972490242784872 294.43700435883943 0.7238435973615582
22.977717797738286 297.08390179451493 0.7246936823638519
22.9829453526917 294.2117019253787 0.7203712568552002
22.988172907645115 289.0906664918841 0.7138810204858324
22.99340046259853 285.2890771499234 0.708875323767178
22.998628017551944 287.3249735047584 0.7123510973338182
23.00385557250536 288.0468891087922 0.713732899920291
23.009083127458773 286.91495011700056 0.7126920577350968
23.014310682412187 287.0924420738664 0.7125845049169152
23.0195382373656 288.79513537482006 0.7140920192562555
23.024765792319016 291.2940603322463 0.7172283407997779
23.02999334727243 290.25776761620443 0.7152300763238183
23.035220902225845 287.79042479617425 0.7117697294435197
23.04044845717926 284.6599574484473 0.7079739938322531
23.045676012132674 285.0510450213993 0.7079317436326986
23.05090356708609 287.37427945006937 0.7111259048255838
23.056131122039503 289.5164613878085 0.7135055488503553
23.061358676992917 290.02021846381564 0.7139257076353248
23.06658623194633 288.45291977383266 0.7120513535034738
23.071813786899746 287.93935559971976 0.7120623324920305
23.07704134185316 289.2014681514781 0.7146772157458295
23.082268896806575 289.10442720538566 0.7156681695286199
23.08749645175999 287.54800404294747 0.7132181557513895
23.092724006713404 287.2646058719301 0.7121741016886152
23.097951561666818 289.18465420593856 0.7131516170614536
23.103179116620232 287.9005228403701 0.7119935559372907
23.108406671573647 286.0902211256816 0.7102175454550259
23.11363422652706 283.4290290825617 0.7072433975276333
23.118861781480476 284.3600085236823 0.7088923372944201
23.12408933643389 285.6629367262212 0.7105768638516163
23.129316891387305 290.132069121579 0.7166448147545222
23.13454444634072 292.0848465345651 0.718281560063291
23.139772001294133 292.428050722877 0.7176981377326469
23.144999556247548 291.10316628076646 0.7151257927571468
23.150227111200962 292.49458733593957 0.7161975190050994
23.155454666154377 294.17960493978745 0.7181542685658641
23.16068222110779 293.9855181078317 0.718087826975212
23.165909776061206 292.65291605571616 0.7167299043921226
23.17113733101462 291.3713117657786 0.7158762554664142
23.176364885968034 290.89359239503705 0.7157272448660361
23.18159244092145 289.63230399594335 0.7151939608889315
23.186819995874863 287.14677979273245 0.7118684856863413
23.192047550828278 289.2814675750643 0.7142909257220725
23.197275105781692 291.4694226752868 0.7172599971540374
23.202502660735107 293.7624136401457 0.7193042771411021
23.20773021568852 295.47437077144326 0.7204016689364268
23.212957770641935 293.7620722302923 0.7166522320489084
23.21818532559535 294.846727951627 0.7180407577643164
23.223412880548764 291.8583892757472 0.7144702149409223
23.22864043550218 293.0403674861857 0.7167664233685946
23.233867990455593 290.020426371366 0.7130765026376312
23.239095545409008 293.0133540477515 0.7166359596246651
23.244323100362422 293.33092510258984 0.7169402119182242
23.249550655315836 294.22522644066 0.7178545725534229
23.25477821026925 294.6087897618248 0.718125095564688
23.260005765222665 292.01660128614367 0.7157448573338567
23.26523332017608 292.3829615694095 0.7158704234522537
23.270460875129494 291.49822168379535 0.7151959787281733
23.27568843008291 294.41788636540895 0.7181274031143643
23.280915985036323 296.3823945528475 0.7195866488771855
23.286143539989737 296.22836498259954 0.7203074875527391
23.291371094943152 296.3847362975606 0.7205434902213416
23.296598649896566 295.8426801038417 0.720577512004419
23.30182620484998 293.0021428227372 0.7161949619339376
23.307053759803395 290.2014673950286 0.7124954051835849
23.31228131475681 288.98181156870584 0.7105069992573257
23.317508869710224 288.7989397259258 0.709696213958767
23.32273642466364 292.58031619716303 0.7140864386035097
23.327963979617053 295.2213327368066 0.7183351043528123
23.333191534570467 294.7638153204401 0.7183991127950823
23.33841908952388 290.8325300597701 0.7139501913897217
23.343646644477296 287.48861767152107 0.7100480404792129
23.34887419943071 287.86881757130465 0.7103740397711594
23.354101754384125 287.95128926895836 0.7112906980175089
23.35932930933754 292.1618651842761 0.715305120377387
23.364556864290954 296.5960918285794 0.7212316708001755
23.369784419244368 296.8427650193483 0.7205110336440735
23.375011974197783 297.0874937941902 0.721661037070133
23.380239529151197 294.35927741276356 0.7180725569516215
23.38546708410461 292.68583981152835 0.7157697447115229
23.390694639058026 293.1725959997058 0.7150776666359785
23.39592219401144 296.5304556698221 0.7196149696888047
23.401149748964855 296.17174401063943 0.7188905765863682
23.40637730391827 293.0463129303071 0.7153921894696965
23.411604858871684 290.1736854411268 0.7114026074615994
23.416832413825098 291.6249576254941 0.7132040230666672
23.422059968778512 292.6525175428683 0.7141130569892558
23.427287523731927 292.5665680370395 0.7145247692055616
23.43251507868534 291.8517617159158 0.7143156215492071
23.437742633638756 293.08845443948957 0.7165057925974876
23.44297018859217 294.75085376918787 0.7182188367950738
23.448197743545585 294.89617507245475 0.7176760592508871
23.453425298499 296.0351869305031 0.7178918607109885
23.458652853452413 297.569932716747 0.7206701424780736
23.463880408405828 298.24095002443096 0.7215190628104136
23.469107963359242 297.4757521742195 0.7203416188247526
23.474335518312657 294.6928434882846 0.7164810325859061
23.47956307326607 295.8924443036829 0.7180096953312701
23.484790628219486 295.17283465334145 0.7173688481168192
23.4900181831729 295.426183969336 0.7163288224839766
23.495245738126314 294.4584350447976 0.7148651423505937
23.50047329307973 295.4627142064082 0.7170538677080508
23.505700848033143 295.49695535105 0.7186075164881248
23.510928402986558 294.1889809433151 0.7176044763572885
23.516155957939972 292.7554176383907 0.7157311928596763
23.521383512893387 290.03778643505626 0.712696926741636
23.5266110678468 289.4515583963777 0.7114073670998334
23.531838622800215 291.7586349242797 0.7122187909866841
23.53706617775363 295.5136206274993 0.71555261087278
23.542293732707044 299.6865825999516 0.7201101732033809
23.54752128766046 299.35417216518215 0.7210072626584063
23.552748842613873 302.66613780348143 0.7239178002188165
23.557976397567288 303.4628243884935 0.7246038750549788
23.563203952520702 301.86714229747906 0.7223543215676892
23.568431507474116 299.8782876507034 0.720004527360385
23.57365906242753 299.4626135398509 0.7187542709931067
23.578886617380945 301.64806542462753 0.7205914744974404
23.58411417233436 304.97818502648107 0.7253834648974176
23.589341727287774 305.2240170519878 0.7254837996961041
23.59456928224119 304.6245965311809 0.7238209450175549
23.599796837194603 303.5937398042781 0.7218183727541652
23.605024392148017 302.78996425943865 0.7203987364236766
23.610251947101432 304.7784559462127 0.7223036435461019
23.615479502054846 304.8296545186377 0.7230487952605321
23.62070705700826 301.0539878753178 0.7186343729048328
23.625934611961675 297.1177267350803 0.7142617286599812
23.63116216691509 294.43341052803765 0.7104360312796691
23.636389721868504 297.5326838161993 0.7130881034737923
23.64161727682192 299.4803422547273 0.7153952646047856
23.646844831775333 299.3477209111913 0.7142669308943028
23.652072386728747 296.8156282037931 0.7109313232312245
23.65729994168216 296.8513737211337 0.710493493657943
23.662527496635576 298.39585496450854 0.7129096290090495
23.66775505158899 300.00752400469804 0.7142094868489066
23.672982606542405 301.50040808582287 0.7149951164680773
23.67821016149582 302.04814647440077 0.7152115253164382
23.683437716449234 300.3892183588166 0.7135498842787993
23.688665271402648 300.2036362563688 0.7133163982212157
23.693892826356063 301.25086055358753 0.713657328607847
23.699120381309477 303.2000980886566 0.7148536722370785
23.70434793626289 308.8524518128733 0.7209821537554091
23.709575491216306 309.15842207142475 0.7220069725250617
23.71480304616972 309.2730299550762 0.7231202591258439
23.720030601123135 308.4587279405866 0.7220080748308236
23.72525815607655 307.59810432415014 0.7200391028329984
23.730485711029964 307.915165700769 0.7200881931944206
23.735713265983378 305.8644193095675 0.7189448949906235
23.740940820936792 305.6202806953251 0.718706760488236
23.746168375890207 305.5217884185486 0.7174503365855545
23.75139593084362 304.47011335323907 0.7143415616735126
23.756623485797036 304.3249085549662 0.7149044901689592
23.76185104075045 304.46462221006027 0.714880392121794
23.767078595703865 303.972084570442 0.7150406463050675
23.77230615065728 304.27141581820405 0.714231690287073
23.777533705610693 304.57523054173384 0.7152586685436036
23.782761260564108 307.3551509811454 0.7176861850479148
23.787988815517522 306.71468888309875 0.7160453224887682
23.793216370470937 304.78292705446546 0.7126674521215467
23.79844392542435 307.8120423832847 0.7154303204226014
23.803671480377766 312.2285047401322 0.721934921514438
23.80889903533118 316.60832354976304 0.7266573501954113
23.814126590284594 315.241163420662 0.7243658783110923
23.81935414523801 312.8173367961348 0.7220927387939068
23.824581700191423 312.0560519336777 0.7209111982764855
23.829809255144838 311.0790861698262 0.7197552837424531
23.835036810098252 312.33656130474503 0.7207736755267777
23.840264365051667 314.89939206397895 0.7237050738799806
23.84549192000508 315.767476892629 0.7243261453994758
23.850719474958495 315.12811288896773 0.7220452438166974
23.85594702991191 314.5801503562274 0.7212967360014058
23.861174584865324 315.55795922705886 0.7217146556661875
23.86640213981874 313.99377872625837 0.7190718856099496
23.871629694772153 313.03299385049957 0.7176009413276978
23.876857249725568 310.1430018236122 0.7139828349611566
23.882084804678982 312.4031422020316 0.7169541570536225
23.887312359632396 313.1208046061113 0.7183923285593126
23.89253991458581 314.9223956971398 0.7205217212976076
23.897767469539225 312.1543146277484 0.7174482624745125
23.90299502449264 312.04828494972827 0.7163241703626219
23.908222579446054 309.8277934522238 0.7131684131689617
23.91345013439947 310.4540072704874 0.7135198560785113
23.918677689352883 309.74505540961076 0.7123212044313946
23.923905244306297 310.9890170762452 0.7140762810387109
23.929132799259712 316.5515435282895 0.7200004382686943
23.934360354213126 314.42648688260493 0.718532713300065
23.93958790916654 311.9374494156038 0.7154744582882662
23.944815464119955 307.7716967412858 0.7104776245117028
23.95004301907337 307.0141379838147 0.7081795512340658
23.955270574026784 303.77434897309246 0.7044104799945995
23.9604981289802 302.3638261149774 0.7037062679766929
23.965725683933613 303.3562772327389 0.7052907656939627
23.970953238887027 305.2157410089488 0.7069140213648979
23.97618079384044 306.1911377769926 0.708289579313279
23.981408348793856 307.8300089766869 0.7104344886068953
23.98663590374727 309.9854159874062 0.7134594556248287
23.991863458700685 311.3263426470358 0.7147078405934066
23.9970910136541 312.1670486330891 0.7153627103969731
24.002318568607514 308.8336420063407 0.7117315117856191
24.007546123560928 306.92059168644124 0.7098181150563203
24.012773678514343 306.8129426264359 0.7106819783978776
24.018001233467757 311.81971075121197 0.7164499501333009
24.02322878842117 313.17663390303403 0.7169357218383912
24.028456343374586 312.4918678091198 0.7156181912954985
24.033683898328 311.41558536720987 0.7137208091438028
24.038911453281415 312.63425240085655 0.7156738920237117
24.04413900823483 312.2214207336986 0.714744281477165
24.049366563188244 310.05695300311936 0.7128585285370101
24.054594118141658 309.90240034713753 0.712975373632882
24.059821673095072 308.4776174449836 0.7113995931375671
24.065049228048487 310.30871054966934 0.7145014417369984
24.0702767830019 310.1508274316924 0.7272839406332137
24.075504337955316 312.7306465886199 0.7390115920110777
24.08073189290873 314.83759754709365 0.7472256794094014
24.085959447862145 315.4638823209381 0.7528690115035647
24.09118700281556 313.6341511387821 0.7555236182373176
24.096414557768973 312.11605367975926 0.7583600672207523
24.101642112722388 310.91097618113326 0.761954702521298
24.106869667675802 312.4082021824062 0.7681472964643596
24.112097222629217 309.3470050875704 0.7681352107942407
24.11732477758263 308.6459798599302 0.7703742215559761
24.122552332536046 306.068447086932 0.7709942836587613
24.12777988748946 308.4848271835382 0.7781792095593696
24.133007442442874 312.0072758821379 0.7872271545590226
24.13823499739629 315.8060962587587 0.7954667111871975
24.143462552349703 316.977192851263 0.8001195136552876
24.148690107303118 313.3021355572322 0.7972770966515982
24.153917662256532 311.55142904829285 0.798408133657626
24.159145217209947 310.21459465239053 0.7996567781337374
24.16437277216336 311.6654350249328 0.8042559160234247
24.169600327116775 310.438288093376 0.8050618224824809
24.17482788207019 308.40229861558 0.805054692460044
24.180055437023604 310.46172263458135 0.8114196966362052
24.18528299197702 311.9649173405886 0.8158902497372051
24.190510546930433 312.3648161184986 0.8182656544951018
24.195738101883848 307.23431464954365 0.812951084463262
24.200965656837262 304.8270089639689 0.813523059234808
24.206193211790676 308.1145764077099 0.8212746605062307
24.21142076674409 310.2903702181784 0.8269158021931835
24.216648321697505 309.8115706228378 0.8283363656488938
24.22187587665092 307.7783144300086 0.8283374331920209
24.227103431604334 302.852851092126 0.8250013771452633
24.23233098655775 299.5372532200679 0.8232367702959451
24.237558541511163 300.5069193314785 0.8265303281481431
24.242786096464577 302.1505517099047 0.8301703322073855
24.248013651417992 302.1168683813441 0.831685904718052
24.253241206371406 300.04751784583556 0.8304566305285982
24.25846876132482 300.1367423009724 0.8346248476129725
24.263696316278235 299.8993672171309 0.8375658621476866
24.26892387123165 298.17374870732124 0.8382859812391712
24.274151426185064 300.6799987104493 0.8433156950604015
24.27937898113848 303.9110072384382 0.8490255781355039
24.284606536091893 305.78105622029335 0.8521792147423531
24.289834091045307 307.0037025049756 0.855218114170562
24.29506164599872 305.860873779071 0.8560952589302298
24.300289200952136 304.9941281881387 0.8569618939686551
24.30551675590555 301.7205016933472 0.8560854024689087
24.310744310858965 298.1748559059807 0.8538156792329993
24.31597186581238 296.82155349255333 0.8549957502005294
24.321199420765794 295.09249377627697 0.8555753936676367
24.326426975719208 294.7820155958715 0.8563688961979409
24.331654530672623 296.8735945658373 0.8603361258972333
24.336882085626037 297.69499651619077 0.8615627677974907
24.34210964057945 298.0657286171737 0.8633170574520164
24.347337195532866 298.6466649828829 0.8659857123822317
24.35256475048628 299.1775379498575 0.8692826204368324
24.357792305439695 297.1971129789225 0.8690404577148201
24.36301986039311 295.38368046421255 0.8695832298331194
24.368247415346524 299.51869916302957 0.8780620637246703
24.373474970299938 304.6369730883401 0.8874995927003753
24.378702525253352 304.428698797883 0.8880623886575502
24.383930080206767 300.860800818557 0.8838637075294522
24.38915763516018 301.6815559161537 0.887205693491379
24.394385190113596 301.75983660318246 0.8903976861032734
24.39961274506701 301.72686310047203 0.8943385522258412
24.404840300020425 299.9803206514888 0.8937429473990891
24.41006785497384 304.6869943510733 0.9033668869414871
24.415295409927253 304.7205065350099 0.9032330773436458
24.420522964880668 301.6037602603478 0.9015262186076627
24.425750519834082 300.4323901490394 0.9032264391000523
24.430978074787497 300.6772029364685 0.9068959189184257
24.43620562974091 306.7981746670159 0.9177023149550783
24.441433184694326 308.0318546886922 0.9209536691426907
24.44666073964774 306.92569862065733 0.9220772754110357
24.451888294601154 305.8195633930375 0.9235099011639847
24.45711584955457 305.1437241464811 0.9243637428554641
24.462343404507983 303.8130242198061 0.9238305036730529
24.467570959461398 302.7494137644657 0.9243282516764707
24.472798514414812 307.5272311748385 0.9344778889223135
24.478026069368227 308.58377524923463 0.9386565296593258
24.48325362432164 304.95889920753353 0.9341436102134181
24.488481179275055 300.1820252026961 0.9290057380346506
24.49370873422847 302.0606455108727 0.9357215305250774
24.498936289181884 306.0220523412404 0.9455514781503542
24.5041638441353 305.80926954304255 0.9471054734907531
24.509391399088713 308.19116532364126 0.9512726660905095
24.514618954042128 307.72167849295244 0.9513849032479371
24.519846508995542 308.6406052660662 0.9552441332725099
24.525074063948956 305.8807016220527 0.9541854421163769
24.53030161890237 308.76112319152037 0.9616779524528256
24.535529173855785 310.13337168055 0.9664467842189086
24.5407567288092 309.2703042396073 0.9686158840810496
24.545984283762614 303.7785449589448 0.9620576103911332
24.55121183871603 301.98161052632605 0.960952574774659
24.556439393669443 305.77855259622777 0.9687052537034765
24.561666948622857 311.3593249491573 0.9801411346718116
24.566894503576272 314.24676393174906 0.9870840674968646
24.572122058529686 311.76415930201347 0.9839351650954772
24.5773496134831 309.45091161728556 0.981397569196652
24.582577168436515 307.80739644932413 0.9808484843239644
24.58780472338993 313.50320679454205 0.9912598953762455
24.593032278343344 319.0867995428989 1.0036158632446537
24.59825983329676 321.95215945905375 1.010167748996644
24.603487388250173 316.5674661444663 1.0054198462741493
24.608714943203587 311.44535332932634 0.9994247733077546
24.613942498157 306.65331275206734 0.9955190462282669
24.619170053110416 303.34970404536506 0.993806235635803
24.62439760806383 301.1493473712853 0.992389134323302
24.629625163017245 301.36611800141503 0.993733576709766
24.63485271797066 303.999084651824 0.9989854444934655
24.640080272924074 303.52823943780913 1.002523511864304
24.645307827877488 303.2160537867976 1.007554433212581
24.650535382830903 301.75326532510803 1.0090914468959584
24.655762937784317 305.3920598132922 1.0196248481374044
24.66099049273773 304.66200388732494 1.0179020600473032
24.666218047691146 301.99761031699427 1.0147695861478185
24.67144560264456 299.5671508514629 1.011973169579436
24.676673157597975 300.13342321259273 1.0153759593770995
24.68190071255139 305.2864887339035 1.0281099072545392
24.687128267504804 305.7975058447673 1.0311405424896214
24.692355822458218 304.9814299401315 1.03340666371346
24.697583377411632 303.3614236718986 1.0334489947693404
24.702810932365047 304.61403041543264 1.0375893913664456
24.70803848731846 306.3097355334572 1.0418085260197005
24.713266042271876 300.83141386531486 1.0336058199537492
24.71849359722529 301.389921715758 1.0381297176833857
24.723721152178705 301.26678396688436 1.0420953594542761
24.72894870713212 304.806657614295 1.0512437130763594
24.734176262085533 301.4593465037312 1.0472551401989543
24.739403817038948 304.11914928599293 1.0526647939645337
24.744631371992362 302.5956954790963 1.0539209340976434
24.749858926945777 302.098669292995 1.0566583845744777
24.75508648189919 299.16577703187255 1.055594199672592
24.760314036852606 299.32905070604244 1.0568345447150191
24.76554159180602 302.27260292546697 1.064447689454984
24.770769146759434 302.22783217746075 1.0671162435353594
24.77599670171285 304.04391653408305 1.0738958988559948
24.781224256666263 301.3392147303104 1.0703229580125453
24.786451811619678 303.17086687788697 1.0760059996821922
24.791679366573092 299.650031955487 1.0717641033703926
24.796906921526507 300.3421284737555 1.0753830408988616
24.80213447647992 301.5307511385603 1.0798864735449394
24.807362031433335 301.0468781960578 1.0832498230479886
24.81258958638675 302.5532347351375 1.0905956178898943
24.817817141340164 301.61657271344177 1.093285412385515
24.82304469629358 300.6817491873003 1.0927632412867507
24.828272251246993 301.55448328423574 1.0972360580237446
24.833499806200408 298.55986470477023 1.0920070043622463
24.838727361153822 301.1545737786434 1.0998684616753966
24.843954916107236 303.12636176557703 1.1060938759537817
24.84918247106065 305.26754245174226 1.1149238391084184
24.854410026014065 301.49551688622876 1.1124991735700551
24.85963758096748 299.151649248268 1.1099457978207583
24.864865135920894 298.5977488910262 1.1120723784073783
24.87009269087431 301.8442182713851 1.1231520235862633
24.875320245827723 304.50102653384914 1.1312454123226692
24.880547800781137 301.4657054091473 1.1271932497688981
24.885775355734552 297.33729101265936 1.117429640315027
24.891002910687966 296.40564159707736 1.118010772475345
24.89623046564138 302.1293789268591 1.1305639319921545
24.901458020594795 305.14595560227275 1.1393861528243014
24.90668557554821 306.8481158777368 1.1473009513206496
24.911913130501624 303.9155937199299 1.1464339830566097
24.91714068545504 306.37789571840096 1.1564218994071502
24.922368240408453 307.75738727392553 1.1632703938548197
24.927595795361867 311.0554763944254 1.172932898037752
24.93282335031528 311.8678189076508 1.1777652556495954
24.938050905268696 309.6531683801597 1.1755629202131788
24.94327846022211 305.76414755939066 1.1738787445932963
24.948506015175525 299.87170134480175 1.164709713455096
24.95373357012894 299.22326722518346 1.1660032773138163
24.958961125082354 300.03468655509465 1.1695067815920992
24.964188680035768 304.82702011977796 1.1834769323731702
24.969416234989183 307.7967696219832 1.1924041567819246
24.974643789942597 308.9469636216873 1.196691529096126
24.97987134489601 307.0845494241808 1.1937571487550387
24.985098899849426 302.279992164716 1.1878573493768703
24.99032645480284 301.2699394484334 1.1887047115939682
24.995554009756255 303.58531329162406 1.1968645647762646
25.00078156470967 308.97806430649865 1.211210133868829
25.006009119663084 309.2264871728312 1.2165724511173772
25.011236674616498 304.7648544671624 1.210751585569287
25.016464229569912 300.42934712040426 1.2058604551328966
25.021691784523327 301.65092393551106 1.2097562237693826
25.02691933947674 303.26265689074813 1.2183837834480509
25.032146894430156 308.4024700725353 1.2317935845133456
25.03737444938357 310.2062379112282 1.2396339241580683
25.042602004336985 316.27322021511156 1.2538198939979994
25.0478295592904 322.36854481424893 1.2713050047449086
25.053057114243813 321.9813476376206 1.2749234446069324
25.058284669197228 313.78332275887885 1.2624804261519098
25.063512224150642 306.1803553064393 1.2501371435152722
25.068739779104057 301.1908395832022 1.2443006682961117
25.07396733405747 303.2942000321207 1.25442632845357
25.079194889010886 304.0417768579648 1.2604194581291508
25.0844224439643 308.8712278558955 1.2743038482202511
25.089649998917714 312.99833197509383 1.286318602376558
25.09487755387113 313.65357108365566 1.2924475448467594
25.100105108824543 313.14456989150824 1.2927347866092698
25.105332663777958 310.19917397752727 1.2910786610931588
25.110560218731372 312.964263218444 1.2993460826876526
25.115787773684787 312.30176298427597 1.3028454851867293
25.1210153286382 310.46040538182496 1.3015159549687751
25.126242883591615 307.70592198162524 1.2998163004122851
25.13147043854503 307.32656787871116 1.3044650357319594
25.136697993498444 311.6248367887875 1.3190948931649396
25.14192554845186 315.29706264722074 1.330539088393218
25.147153103405273 317.10616672912994 1.3386048742461323
25.152380658358688 319.9324717251234 1.3466573167386335
25.157608213312102 319.6565209859834 1.3518114764529132
25.162835768265516 316.86170328231987 1.3502946839947612
25.16806332321893 314.5721392300514 1.3506027126796074
25.173290878172345 315.91742426682816 1.3608004659215818
25.17851843312576 316.4641695583177 1.3675861080567664
25.183745988079174 320.4086557194243 1.3831182824754669
25.18897354303259 320.0689728136844 1.3831286284724036
25.194201097986003 323.38343694656714 1.393027243435338
25.199428652939417 326.72390980281375 1.4008633744302914
25.204656207892832 322.49127684302044 1.3999404226077101
25.209883762846246 319.1243153238188 1.3983364909328966
25.21511131779966 317.1817999799293 1.398951308373777
25.220338872753075 316.4409370187473 1.4026463721890634
25.22556642770649 319.0491271666244 1.4112405320626429
25.230793982659904 315.18162465534624 1.4111444137073266
25.23602153761332 318.8925621894514 1.4241336444351564
25.241249092566733 319.1273569805046 1.4326525885706938
25.246476647520147 324.74606515252896 1.4495511238999408
25.25170420247356 329.1277472136367 1.4624110655751497
25.256931757426976 334.7825936347018 1.478763779348031
25.26215931238039 328.84364159362707 1.4701449222283793
25.267386867333805 323.37457979106875 1.463318860641993
25.27261442228722 316.68458857003213 1.4548401335099654
25.277841977240634 320.2500143854522 1.471155161121702
25.283069532194048 320.19707979369844 1.4746666566480016
25.288297087147463 325.2615839170248 1.4907310877794242
25.293524642100877 328.7044506207358 1.5008492422043382
25.29875219705429 333.58478926951494 1.519934797426572
25.303979752007706 329.3604546693492 1.5160371982166172
25.30920730696112 329.0888549519289 1.5238851926271253
25.314434861914535 327.0800638963623 1.5226546505779086
25.31966241686795 326.6012249919112 1.5258374528171639
25.324889971821364 322.4410457334332 1.5183941539566053
25.330117526774778 321.76187640328374 1.523064536446578
25.335345081728192 320.68940277546443 1.5273017830364397
25.340572636681607 318.888982070734 1.5292392360076346
25.34580019163502 321.53184800805184 1.5444204487968527
25.351027746588436 321.75453592134744 1.5516430346499344
25.35625530154185 321.2396814938846 1.5581145061628092
25.361482856495265 318.8005564972672 1.5561164003748338
25.36671041144868 320.8782394909006 1.569474826184934
25.371937966402093 326.3074781971746 1.5872552913574944
25.377165521355508 331.2401725453866 1.6055208477082623
25.382393076308922 329.168933183417 1.6062486705029622
25.387620631262337 330.80040034060784 1.620836821882216
25.39284818621575 321.30230837583304 1.6086350995187093
25.398075741169166 317.9711105941104 1.6109690695248886
25.40330329612258 316.12594779784 1.61332706478189
25.408530851075994 324.96569086386694 1.640021155014282
25.41375840602941 331.8197539313231 1.6624098682957384
25.418985960982823 324.33153486732664 1.647527109778099
25.424213515936238 316.2295586933485 1.6343596259021815
25.429441070889652 310.6180193429333 1.6267013497515441
25.434668625843067 316.381058551385 1.648651679173384
25.43989618079648 321.541201204612 1.6700415259879364
25.445123735749895 323.39422642126897 1.6818966228109384
25.45035129070331 319.99155761173137 1.6794643882254856
25.455578845656724 316.9140296967933 1.6789533420977596
25.46080640061014 315.4375397036884 1.6815492233784892
25.466033955563553 316.9515287422313 1.693630095428901
25.471261510516968 325.72398375326344 1.7271550468386605
25.476489065470382 330.82162911363105 1.7512177748352
25.481716620423796 328.0650978187771 1.7560561728939892
25.48694417537721 319.8117273868996 1.7448721512700929
25.492171730330625 312.0110142203308 1.7291087840556467
25.49739928528404 305.56451109046566 1.7157947337838813
25.502626840237454 304.49234993252674 1.7174572875588896
25.50785439519087 307.2854723255597 1.7348607705155794
25.513081950144283 323.46225136202617 1.7932565285756088
25.518309505097697 331.67993525606704 1.825293611404985
25.523537060051112 332.9382390495278 1.8356762119578236
25.528764615004526 327.25864630809207 1.8270961113452384
25.53399216995794 326.4652251936066 1.8292985438382583
25.539219724911355 327.79514379383295 1.8458677403814234
25.54444727986477 325.7233077506362 1.8485621376314814
25.549674834818184 322.2376619492509 1.8555912942242385
25.5549023897716 317.05639597679397 1.8507089803022974
25.560129944725013 319.05828864680143 1.8706792584730099
25.565357499678427 317.68866571660124 1.8768629535419539
25.57058505463184 318.0995303240576 1.8876417566810264
25.575812609585256 317.0809061514986 1.8955633403950094
25.58104016453867 317.1765341833692 1.9020014065505735
25.586267719492085 321.8725608181759 1.9365677547602733
25.5914952744455 320.61655926379694 1.9401957070042068
25.596722829398914 323.1195992821306 1.9648184777444981
25.601950384352328 323.3211458349434 1.969215246951909
25.607177939305743 332.1123113804083 2.010130906173187
25.612405494259157 336.9640239838895 2.034435540568215
25.61763304921257 338.5289869029461 2.0590604201935485
25.622860604165986 333.5130842767561 2.058289582172439
25.6280881591194 323.53264720149303 2.0388800166125165
25.633315714072815 321.41061416380836 2.040349234353535
25.63854326902623 320.0896763613649 2.045450237657557
25.643770823979644 325.9577869299884 2.0783673283603203
25.648998378933058 325.70650309376435 2.0859500296733144
25.654225933886472 333.2136556094555 2.131828395398727
25.659453488839887 339.4889451417718 2.166578513632166
25.6646810437933 346.01905122040563 2.2069118995057666
25.669908598746716 337.5354532216136 2.1858435633788447
25.67513615370013 329.37436887753273 2.1749587939629844
25.680363708653545 322.8436859513684 2.1659078783231593
25.68559126360696 331.76743036314264 2.225565426590241
25.690818818560373 345.4743914515653 2.2911052228855335
25.696046373513788 346.22963760953434 2.3116147640031603
25.701273928467202 338.37699504408096 2.2942494291715443
25.706501483420617 333.076323815702 2.2901670299596404
25.71172903837403 335.8703268271644 2.320718082118474
25.716956593327446 337.0935438665262 2.340751351649762
25.72218414828086 333.77810838722627 2.348725036238231
25.727411703234274 333.72674440896867 2.3679856393127348
25.73263925818769 323.1110145886168 2.354451178752593
25.737866813141103 315.40542611242074 2.3412650703827107
25.743094368094518 315.20058889837594 2.3587469961159613
25.748321923047932 321.26760803517664 2.3994114244503977
25.753549478001347 331.4358316969874 2.460687710961551
25.75877703295476 328.712818792414 2.472430907339707
25.764004587908175 332.6563222974885 2.51030212468234
25.76923214286159 340.0417027818486 2.5723197025353164
25.774459697815004 336.5540259746529 2.586150439655485
25.77968725276842 336.0393430393505 2.617950023378774
25.784914807721833 327.76517611210295 2.5993860474356243
25.790142362675248 336.83106961917815 2.661300473808092
25.795369917628662 335.10609605242894 2.672203321303034
25.800597472582076 342.84274263945844 2.7468780071221195
25.80582502753549 324.7350322588172 2.697668016305146
25.811052582488905 321.5068806905335 2.718322550103892
25.81628013744232 324.9979174699392 2.7681856212052045
25.821507692395734 325.6457038616317 2.8163529914655987
25.82673524734915 331.5115872334503 2.881979530632015
25.831962802302563 321.62017187398703 2.8579761029012856
25.837190357255977 325.91012169761393 2.9114140344941988
25.84241791220939 327.2805937541746 2.9451132788374235
25.847645467162806 331.4260931552375 3.0098840043700457
25.85287302211622 333.83191646050756 3.046018017804925
25.858100577069635 331.85630725788945 3.0950617282758364
25.86332813202305 326.9066350355229 3.1081929513076547
25.868555686976464 324.2363251650704 3.1486122283390796
25.87378324192988 329.09821790411513 3.202584918418833
25.879010796883293 344.04313744577496 3.3417302923778847
25.884238351836707 350.13519359435327 3.42525481177468
25.88946590679012 355.95429691578533 3.5097555051846463
25.894693461743536 352.8616645211445 3.5404523183961003
25.89992101669695 345.2152551615086 3.5557291959673782
25.905148571650365 334.7947987695299 3.57503102783114
25.91037612660378 339.53252768908993 3.658127611475102
25.915603681557194 348.95608586840603 3.8105321408217523
25.920831236510608 354.0693353078497 3.9128225825899356
25.926058791464023 339.9662465193495 3.9280710140043325
25.931286346417437 336.2694159907288 3.9650740672866713
25.93651390137085 329.4620229536524 4.015634414434849
25.941741456324266 327.22761791424915 4.091530676286501
25.94696901127768 321.6624346578768 4.162971192057745
25.952196566231095 318.77862169148756 4.259287363561966
25.95742412118451 331.74862895416146 4.500958113395538
25.962651676137924 330.20847701810777 4.600793266324578
25.967879231091338 330.5378722899436 4.680571436042344
25.973106786044752 323.6464950189258 4.66657832462022
25.978334340998167 315.3646560058923 4.669688112786357
25.98356189595158 289.6247964664175 4.5607147880559324
25.988789450904996 293.459601460231 4.656211453522477
25.99401700585841 293.51109369492076 4.761699075162128
25.999244560811825 317.7742126130837 5.019880859807427
26.00447211576524 333.59573207042524 5.27983098495421
26.009699670718653 325.2615799407963 5.286963521364327
26.014927225672068 317.98726535172943 5.366843246246671
26.020154780625482 299.54981254685305 5.300896529494695
26.025382335578897 292.7627362506981 5.379155417860556
26.03060989053231 309.3507448526585 5.651521328267772
26.035837445485726 314.13596829225537 5.844386031680203
26.04106500043914 334.7334838946954 6.198608711365799
26.046292555392554 324.5039480998655 6.261419170520901
26.05152011034597 305.6706048416204 6.284497796392691
26.056747665299383 276.91966364478486 6.134566598884926
26.061975220252798 277.8934190438665 6.407624840208313
26.067202775206212 276.6510632238035 6.616954821110756
26.072430330159627 285.5512316768493 7.217783693416221
26.07765788511304 299.07094065744843 7.616687274195673
26.082885440066455 329.1162562516989 8.422461368889909
26.08811299501987 329.14661951043905 8.548202458892591
26.093340549973284 306.5181287325188 8.789158307791425
26.0985681049267 307.13684313087776 9.317699560100667
26.103795659880113 289.1237019508896 9.728793164594812
26.109023214833528 293.98845325214774 10.691108786074311
26.114250769786942 243.6371289806907 10.66344711826911
26.119478324740356 237.86871500120938 12.163605105045043
26.12470587969377 269.0894765416372 14.780324817135368
26.129933434647185 252.20741052810294 19.780616379956683
26.1351609896006 241.00094954214373 27.352856599672442
