# Supplementary material for: Unraveling metal effects on CO2 uptake in pyrene-based metal-organic frameworks
Source: Nat Commun. 2025 Feb 11;16:1516. doi: 10.1038/s41467-025-56296-w (PMC11814143; doi:10.1038/s41467-025-56296-w)
Supplement: Supplementary file 3 — Source Data [file 41467_2025_56296_MOESM3_ESM.zip › SourceCode/SuppInf/FigureS5_Ga-TBAPy_InSitu_VariableT_PXRD/Data/GaTBAPy_0081p.dat]

0.002613777476707968 19.52166010639749 4.973302077937228
0.007841332430123905 17.945464741625518 4.71178842646933
0.01306888738353984 18.577412137050928 3.945250517753023
0.018296442336955775 17.179410936342077 3.009605299863808
0.02352399729037171 18.460258527200182 2.834933657657437
0.028751552243787646 18.637906066210835 2.665802160686248
0.03397910719720358 21.36943459867666 2.4028781015394576
0.03920666215061952 21.886239023723462 2.4635223061506926
0.04443421710403546 22.190166551512227 2.4384752593088748
0.0496617720574514 21.75626880429869 2.285600617197785
0.054889327010867336 15.669544824145452 1.9525455656598465
0.060116881964283275 15.316134169413584 1.8197764944564236
0.06534443691769921 15.04979642127977 1.79331462582245
0.07057199187111515 15.297245016233147 1.7204626960337968
0.07579954682453109 18.22217954904706 1.7954901555720495
0.08102710177794703 16.757670322205513 1.6052011253300635
0.08625465673136297 17.0277351633499 1.555994997883947
0.09148221168477891 15.829926177493741 1.3841805163708067
0.09670976663819485 17.29139187681405 1.405523795078461
0.10193732159161079 17.116628382210795 1.3759537265963586
0.10716487654502672 16.58455011634494 1.3241412653636495
0.11239243149844266 17.174293955436006 1.3176988666111773
0.1176199864518586 17.78126533270278 1.3243832357922096
0.12284754140527454 18.932125047245847 1.2821353280280392
0.12807509635869047 19.131037022741307 1.2563642957385355
0.1333026513121064 19.73766447850386 1.2489253971625887
0.13853020626552232 18.84272591435058 1.2048283647575961
0.14375776121893824 18.529859173283633 1.1757040986041924
0.14898531617235417 18.185456527788812 1.178238380611224
0.1542128711257701 17.382245044519102 1.121761507757581
0.15944042607918602 17.71637300067504 1.0877571200635932
0.16466798103260194 18.65914255287562 1.0786827603541682
0.16989553598601786 18.625658400659113 1.0516762589033153
0.1751230909394338 19.894350961042214 1.091202389313362
0.18035064589284971 19.615222796723696 1.0704139624366842
0.18557820084626564 17.43090689661052 0.9962065597266893
0.19080575579968156 17.380675359053566 0.9739714502931329
0.1960333107530975 16.713206712941165 0.9289688992369599
0.20126086570651341 17.09115601254953 0.9219384023865334
0.20648842065992934 18.25358880532479 0.9284678802879088
0.21171597561334526 17.517891351878472 0.8999705376279824
0.2169435305667612 18.51979506059285 0.9123200748106388
0.22217108552017711 18.726999652055408 0.9014578643218937
0.22739864047359304 18.320846092905924 0.9278343893397375
0.23262619542700896 17.849406866925307 0.9165418857310635
0.2378537503804249 16.832899277100577 0.8706212743238594
0.2430813053338408 17.190750716850264 0.8705385676504104
0.24830886028725674 18.186687069559685 0.8866040854358667
0.25353641524067266 19.124906412395617 0.927234126772938
0.2587639701940886 19.261290857380313 0.9623996695394749
0.2639915251475045 18.68257749615231 0.9570083461650138
0.26921908010092044 17.914669937521182 0.9288321784450676
0.27444663505433636 17.386738402763328 0.8674188109728861
0.2796741900077523 17.62738091041221 0.8656294359623213
0.2849017449611682 17.0374831139517 0.8222574151313585
0.29012929991458414 18.502468194802805 0.8407657060489655
0.29535685486800006 18.458064673883097 0.8383559716734302
0.300584409821416 19.322805956513037 0.8403532236148534
0.3058119647748319 20.27753933971792 0.8489404043305461
0.31103951972824784 20.168558309167846 0.8539864413913826
0.31626707468166376 20.463410741582155 0.8416971756295983
0.3214946296350797 18.616753079175254 0.8039439461822286
0.3267221845884956 17.161572336422733 0.7703245494088867
0.33194973954191154 16.33119020893901 0.7708841878822726
0.33717729449532746 16.164349293208694 0.770238429224554
0.3424048494487434 16.69010211989909 0.7837755909898443
0.3476324044021593 17.919723340610833 0.8086493765772274
0.35285995935557524 19.770218253261604 0.8544370662041555
0.35808751430899116 20.05062080318342 0.8464533797496713
0.3633150692624071 19.206710047928897 0.833136921659654
0.368542624215823 18.42000566217086 0.8155952114533628
0.37377017916923894 17.25428800426554 0.7912551217032561
0.37899773412265486 17.78984315695796 0.8201915967359448
0.3842252890760708 18.537344772574713 0.8599366269077093
0.3894528440294867 18.36183092694134 0.8670243295660335
0.39468039898290264 17.562910552121302 0.8245659418513119
0.39990795393631856 18.280168328489673 0.7920222191756429
0.4051355088897345 17.945083124360085 0.7458478658022412
0.4103630638431504 18.311379577231182 0.7489156304137388
0.41559061879656634 18.28633680224409 0.7556559799921262
0.42081817374998226 17.93976713338446 0.7747716205976373
0.4260457287033982 18.488837438353304 0.8006094806186977
0.4312732836568141 19.177596337191027 0.8023599102761995
0.43650083861023004 19.540019885276525 0.8107937936360987
0.44172839356364596 18.552344006184608 0.7799538765800712
0.4469559485170619 18.177072817174096 0.7652516307578645
0.4521835034704778 17.862714520146856 0.7531944886668982
0.45741105842389373 18.034644410294106 0.7522191087458026
0.46263861337730966 19.226313297579225 0.7732794194990825
0.4678661683307256 19.719131768566076 0.7814731129292458
0.4730937232841415 21.321302137739995 0.8027468983937204
0.47832127823755743 22.003141779896822 0.8161521342687911
0.48354883319097336 22.316701784685154 0.8277116389883022
0.4887763881443893 22.031139539359813 0.8381644190434734
0.4940039430978052 20.482655862663552 0.8021930235493577
0.49923149805122113 20.163990950032368 0.7861046231950531
0.5044590530046371 18.661860150476283 0.7487745527572583
0.5096866079580531 18.540558030748965 0.7285863500035269
0.5149141629114691 19.678405398214284 0.7664655433001193
0.5201417178648851 20.099133478964145 0.7590667005965068
0.525369272818301 20.944548732896656 0.7692633150716353
0.530596827771717 19.91347433077231 0.75981485364023
0.535824382725133 20.35752359570602 0.7746716537212252
0.541051937678549 20.391623128450753 0.7877107392414676
0.546279492631965 18.764651861445778 0.762938263518287
0.5515070475853809 18.385601925045307 0.747582511390093
0.5567346025387969 18.537485410076115 0.7370251673460461
0.5619621574922129 20.357846135606838 0.7548753784848359
0.5671897124456289 20.924965330860026 0.7472220684267847
0.5724172673990449 19.82488052848979 0.719791478361921
0.5776448223524608 18.532249924645793 0.6891245963918248
0.5828723773058768 19.35703484043315 0.7107050092500824
0.5880999322592928 20.18031110242451 0.7502299510040408
0.5933274872127088 21.165550497236897 0.7952278956150988
0.5985550421661248 20.611920350298277 0.8028999665491703
0.6037825971195407 19.23299841121893 0.7650865162588844
0.6090101520729567 18.92303550479695 0.7439863854432389
0.6142377070263727 18.475427965353706 0.707693920533535
0.6194652619797887 20.338079768204597 0.7187673660499607
0.6246928169332047 20.90200938159494 0.7222960341798801
0.6299203718866206 21.53855838079401 0.7409654857572823
0.6351479268400366 21.20378713645106 0.7493929682581336
0.6403754817934526 20.6090574522413 0.7497953948137651
0.6456030367468686 19.393362777162015 0.7209516691640662
0.6508305917002846 19.66110840995305 0.7256234306102531
0.6560581466537005 20.828017712096415 0.7454564844266327
0.6612857016071165 20.67707538620454 0.7356417187104924
0.6665132565605325 20.604102204971454 0.7057696022986402
0.6717408115139485 20.087335944489315 0.6888158122915864
0.6769683664673645 20.168899012938056 0.6818704538680578
0.6821959214207804 20.11914978996275 0.6782918148888136
0.6874234763741964 20.66767585630324 0.6952809816298461
0.6926510313276124 20.75586205033911 0.6901936076807147
0.6978785862810284 21.34828687268568 0.6900081502951303
0.7031061412344444 20.865959022126635 0.684588352513812
0.7083336961878604 21.193150007332004 0.6825688779639679
0.7135612511412763 20.1154666478892 0.6777720251005042
0.7187888060946923 19.888797080977067 0.677778249509428
0.7240163610481083 20.107348851659545 0.6946181556661452
0.7292439160015243 20.820288529156212 0.7094317568281492
0.7344714709549403 21.566798366625406 0.7106103768497807
0.7396990259083562 22.12072824358954 0.7161807981311398
0.7449265808617722 24.02346108190751 0.7432982726684756
0.7501541358151882 25.04471741364892 0.7688703736768602
0.7553816907686042 25.67012019602973 0.7747984632801485
0.7606092457220202 28.714186503762622 0.8164460028247024
0.7658368006754361 29.99708682935888 0.84631305372846
0.7710643556288521 30.829704087442817 0.8308593980052934
0.7762919105822681 31.283971307081956 0.8311324440588105
0.7815194655356841 30.091546528315988 0.8073214181664519
0.7867470204891001 30.51877062812676 0.817556010072737
0.791974575442516 32.06906665198714 0.8452175098167796
0.797202130395932 31.251320978212036 0.8270446537731359
0.802429685349348 32.2808552762425 0.8256642575485504
0.807657240302764 34.393770652263214 0.8506454783288604
0.81288479525618 38.12462322605415 0.900023150399733
0.8181123502095959 41.83721413916679 0.9434701515141745
0.8233399051630119 43.847300497853695 0.9881512568252382
0.8285674601164279 47.36865818792866 1.0645763424360792
0.8337950150698439 50.559996973458674 1.144028954233035
0.8390225700232599 55.587788127824744 1.2249698807849376
0.8442501249766758 58.693044255420574 1.2585276309481435
0.8494776799300918 59.29733803642097 1.2354260043167138
0.8547052348835078 59.4166278217937 1.2192297964094005
0.8599327898369238 60.01328307061817 1.2120420116525117
0.8651603447903398 62.88640816011104 1.2410384470958036
0.8703878997437557 65.58294513425922 1.2707936404506615
0.8756154546971717 68.92333893877438 1.2829011425864323
0.8808430096505877 72.29586092551281 1.3141160682010715
0.8860705646040037 74.12651507847721 1.3153032892519587
0.8912981195574197 74.23654118754992 1.3108527578597444
0.8965256745108356 74.50093992427666 1.3239767982236263
0.9017532294642516 75.82316948401933 1.3422112409984386
0.9069807844176676 78.14591318719893 1.3746241284401748
0.9122083393710836 83.01124943306964 1.4360309366157977
0.9174358943244996 83.86742620201038 1.4317893015821779
0.9226634492779155 87.49757967549895 1.4337815583288793
0.9278910042313315 93.51270185502548 1.480462210994719
0.9331185591847475 93.29658326531587 1.476344998981747
0.9383461141381635 98.97713131646267 1.5110494470943658
0.9435736690915795 101.44164120912056 1.535043105338736
0.9488012240449955 100.03100289553309 1.4868734319938985
0.9540287789984114 102.46112465107144 1.5028478532590206
0.9592563339518274 102.02013577902777 1.521127552095919
0.9644838889052434 103.86546266986791 1.5428662115979621
0.9697114438586594 106.16196279469135 1.5557649078114582
0.9749389988120754 107.22286743602108 1.5366860018970872
0.9801665537654913 108.24704142147519 1.5284504487447412
0.9853941087189073 113.44955433843946 1.5608979624464405
0.9906216636723233 111.46005161317463 1.544706864241401
0.9958492186257393 108.76254484551652 1.5157809143460832
1.0010767735791553 111.47008785095815 1.5402379578218162
1.0063043285325712 111.4817176519077 1.5418390136748026
1.0115318834859872 111.82094567220736 1.5354403428041352
1.0167594384394032 117.54813617056251 1.5632091572240467
1.0219869933928192 121.05676032468044 1.5958158720246316
1.0272145483462352 123.06063447334657 1.6118444680173516
1.0324421032996511 129.33905681015514 1.6568296845776598
1.0376696582530671 132.2741670906264 1.6574000623468035
1.042897213206483 129.06753543584557 1.6159382324583793
1.048124768159899 123.93071450745357 1.5773931678563118
1.053352323113315 121.70553363112876 1.5643444608442365
1.058579878066731 126.002111593312 1.6109366251956312
1.063807433020147 129.92388520854547 1.6419878949011821
1.069034987973563 135.47298592226085 1.6875888197419842
1.074262542926979 127.83776417210663 1.609256997654463
1.079490097880395 123.70885094682497 1.5690878151719874
1.084717652833811 124.44526964343054 1.5720965047206503
1.089945207787227 126.76155006991902 1.6004362988983367
1.095172762740643 132.0846642645929 1.6256367902173967
1.1004003176940589 132.07203972306533 1.6064112963782213
1.1056278726474749 132.4915763269659 1.6067466339789411
1.1108554276008908 137.77348605564237 1.6459534654777475
1.1160829825543068 133.01780675592772 1.6165220037556793
1.1213105375077228 133.7063986883911 1.62436813855406
1.1265380924611388 132.02521162130154 1.6220603380759744
1.1317656474145548 128.487012197512 1.575040998599648
1.1369932023679707 133.33027520372713 1.6195968834282064
1.1422207573213867 139.77020765963385 1.661477208484753
1.1474483122748027 143.82210983258193 1.678223378276116
1.1526758672282187 152.03766466353218 1.7235639006940682
1.1579034221816347 148.39240370357865 1.686952809391385
1.1631309771350506 146.3180741581742 1.66272270038937
1.1683585320884666 143.48184130437537 1.6367825763703256
1.1735860870418826 141.7905009547914 1.633624821334755
1.1788136419952986 146.7588495475314 1.6837901744212675
1.1840411969487146 147.3031679536927 1.6637098837511262
1.1892687519021305 146.40798007195923 1.6647869430283346
1.1944963068555465 151.23767781966066 1.6910657092492458
1.1997238618089625 153.94276314619194 1.690937749772595
1.2049514167623785 152.34401170333805 1.697402055346725
1.2101789717157945 156.37768825138343 1.729902138347689
1.2154065266692105 156.58039483668728 1.7314195763635127
1.2206340816226264 155.46045171843627 1.7440697365490279
1.2258616365760424 155.92888295064353 1.7513228721944816
1.2310891915294584 160.17499813813305 1.7673307483546392
1.2363167464828744 158.90737045051205 1.7619006400845865
1.2415443014362904 157.8018355406464 1.7490780065172702
1.2467718563897063 161.70085192080134 1.7695547217324137
1.2519994113431223 164.93950374857826 1.7904639449985829
1.2572269662965383 165.15119880030605 1.7724479391129855
1.2624545212499543 164.06850848943023 1.7293544673227152
1.2676820762033703 159.82632421394 1.6888211411303722
1.2729096311567862 156.7100360949404 1.6848749941200885
1.2781371861102022 158.9228822750396 1.7006714683170778
1.2833647410636182 159.3956338998822 1.715138103632323
1.2885922960170342 158.9677715956602 1.707408010296198
1.2938198509704502 158.21019827759184 1.7062224353224542
1.2990474059238661 158.3292363217944 1.7185593999578486
1.3042749608772821 164.52009961239523 1.742124071824501
1.309502515830698 166.08156533772276 1.751897947365664
1.314730070784114 170.2880413894312 1.771219692469564
1.31995762573753 174.2467906673685 1.7890039798040376
1.325185180690946 173.61980701339752 1.780153547119916
1.330412735644362 169.97803298251023 1.757114703903868
1.335640290597778 167.8284824753116 1.7444286635087596
1.340867845551194 166.22028107732237 1.7274486362804335
1.34609540050461 162.9508375970448 1.7154336136226471
1.351322955458026 169.53459316273987 1.765902366811743
1.356550510411442 169.06169389733265 1.7607167653869793
1.361778065364858 163.8958709888449 1.7112380953131687
1.3670056203182739 161.99199162752285 1.6920829881389623
1.3722331752716899 160.33159622754224 1.6819508324494352
1.3774607302251058 158.39559423697227 1.6680779899817157
1.3826882851785218 163.9434538967133 1.7037024140027195
1.3879158401319378 168.12249400514162 1.7412763340330295
1.3931433950853538 172.84221410258272 1.7666453392322214
1.3983709500387698 170.42810975252561 1.7400426085190128
1.4035985049921857 160.78102565533692 1.6699246657713567
1.4088260599456017 158.3630213579174 1.6714399606121673
1.4140536148990177 153.15435122036519 1.6487716992311083
1.4192811698524337 157.17185307109216 1.6845648960211292
1.4245087248058497 162.70077632084886 1.709676396135708
1.4297362797592656 165.34606827114567 1.704274265401108
1.4349638347126816 166.70500863527877 1.7002530765082775
1.4401913896660976 167.62794694811075 1.7145674129407455
1.4454189446195136 164.99039577813693 1.7139742375145366
1.4506464995729296 162.3225122401539 1.71559896054201
1.4558740545263456 155.17792235485072 1.670809424286328
1.4611016094797615 153.67254382541125 1.669076620350942
1.4663291644331775 156.27736431462574 1.70127010260916
1.4715567193865935 159.43989783732613 1.719682088781614
1.4767842743400095 159.16646061608174 1.6933632463830164
1.4820118292934255 154.85358920896047 1.6524654539337422
1.4872393842468414 156.3881934874431 1.6565215330729435
1.4924669392002574 147.47445670065838 1.5962270802727392
1.4976944941536734 149.02978367277703 1.6162818577287157
1.5029220491070894 149.05343636240505 1.628101469265715
1.5081496040605054 153.02239565526997 1.6308633981189986
1.5133771590139213 158.25547780992946 1.6823558735308743
1.5186047139673373 158.6368366626912 1.6608308726800185
1.5238322689207533 162.83400397321046 1.6888570691895681
1.5290598238741693 164.78936887895645 1.6969492907898
1.5342873788275853 164.27114030233932 1.6980429655529352
1.5395149337810012 160.13489337536402 1.6787691909483036
1.5447424887344172 156.53076446688067 1.6664029297788712
1.5499700436878332 156.83542364053204 1.6746240413620341
1.5551975986412492 155.16268783535023 1.6756758627718702
1.5604251535946652 157.52046677002926 1.6929055283427012
1.5656527085480811 159.33788856404345 1.707423369281343
1.5708802635014971 162.28318707222726 1.7175839547234364
1.576107818454913 171.49328444557096 1.7796703971423489
1.581335373408329 175.35779808600327 1.8084544164312777
1.586562928361745 179.07071772773295 1.8208832111946944
1.591790483315161 173.3281648889226 1.7682241502672142
1.597018038268577 170.91835507548444 1.7258215259592329
1.602245593221993 174.8917544537106 1.7202717379761738
1.607473148175409 183.7412781021431 1.7651225077492552
1.612700703128825 186.59803944864214 1.7802868648504029
1.617928258082241 179.74629515908384 1.7369470392001833
1.623155813035657 177.8294628812002 1.7330274671732346
1.628383367989073 180.85651545203612 1.7503323982710952
1.6336109229424889 186.13610141641408 1.7910671698209089
1.6388384778959049 199.33802715969992 1.8634707543333071
1.6440660328493208 207.11110240155165 1.8977061742611687
1.6492935878027368 217.18525572112378 1.9375969428954263
1.6545211427561528 212.1950081951233 1.8975632428060085
1.6597486977095688 212.71638463579112 1.888027392700652
1.6649762526629848 222.4313410250071 1.9406680534393386
1.6702038076164007 227.1274963530861 1.957968304064984
1.6754313625698167 237.72332542469061 2.007391471612365
1.6806589175232327 240.65466445086994 2.022935304747968
1.6858864724766487 240.36415491865526 2.0223614699965213
1.6911140274300647 237.05425801780748 2.005788855167917
1.6963415823834807 237.91048106823757 1.9979578703390461
1.7015691373368966 234.4635864260322 1.9643521018143049
1.7067966922903126 234.35495231101152 1.9520153835905478
1.7120242472437286 234.59820542413357 1.9582952362198887
1.7172518021971446 224.4292340841145 1.8950567502146085
1.7224793571505606 234.4465801211557 1.9347611148405623
1.7277069121039765 240.43104757230677 1.95809617859579
1.7329344670573925 246.6735816856803 1.9690520003638
1.7381620220108085 245.11435267918884 1.9505248565449496
1.7433895769642245 242.4009841289835 1.907660387093809
1.7486171319176405 239.40073189786602 1.8819883632721581
1.7538446868710564 250.51823575686063 1.9320562016350444
1.7590722418244724 256.3919158426207 1.956057481161791
1.7642997967778884 254.46659334203395 1.981412403830409
1.7695273517313044 264.21946286256536 2.0279261648764733
1.7747549066847204 269.2286776292079 2.045116857795155
1.7799824616381363 271.28016320062426 2.0348615254308746
1.7852100165915523 276.5167560831577 2.0317463045493054
1.7904375715449683 276.4969642543075 2.0182332545056676
1.7956651264983843 263.6164346813925 1.9291789469994969
1.8008926814518003 259.565681351514 1.863593894060732
1.8061202364052162 252.21728669188258 1.8256699324736487
1.8113477913586322 260.3773153470627 1.8676058521611911
1.8165753463120482 270.9167848580669 1.9132317812514097
1.8218029012654642 273.2957378914868 1.9389093822146777
1.8270304562188802 276.30581211533 1.9648928548253668
1.8322580111722961 284.29432129961265 1.9872596045211803
1.8374855661257121 288.94619692516505 2.0148620913952713
1.842713121079128 288.630391307802 1.99880777296016
1.847940676032544 283.73074243783987 1.94806216820333
1.85316823098596 276.84901627469054 1.9110484708495672
1.858395785939376 281.1992809455023 1.9348356686117683
1.863623340892792 284.6010941467759 1.953052692659434
1.868850895846208 288.76894834562296 1.9627080210323955
1.874078450799624 279.7211972128971 1.8941274558105734
1.87930600575304 281.3187105115966 1.876992151699826
1.884533560706456 279.4898518603433 1.85018454539822
1.889761115659872 274.9497159296437 1.8089287615728529
1.894988670613288 278.9577438496343 1.8176125316884921
1.9002162255667039 281.4306211479817 1.8127684250205924
1.9054437805201199 280.62207799730226 1.8016488177790615
1.9106713354735358 281.16401293014917 1.8031901745387209
1.9158988904269518 280.27009042812995 1.791991582853934
1.9211264453803678 280.6230841975586 1.7862544731919316
1.9263540003337838 284.0749253750834 1.7920753808683896
1.9315815552871998 281.92144281571404 1.7991674492712826
1.9368091102406157 280.5875146299603 1.792773129287445
1.9420366651940317 281.4634748506892 1.7893005553567567
1.9472642201474477 273.07447621660543 1.7423224128806465
1.9524917751008637 270.64675353062967 1.7085106838353405
1.9577193300542797 268.598439562981 1.7030508647902582
1.9629468850076957 266.9978071673194 1.6939823635276916
1.9681744399611116 271.5983433292864 1.7026226549416181
1.9734019949145276 267.1002479108565 1.665372670227326
1.9786295498679436 256.662596247409 1.6064348974910878
1.9838571048213596 248.53947194288114 1.5574257574323485
1.9890846597747756 246.44905251421284 1.5577070935599768
1.9943122147281915 246.32850156566136 1.5626777314016327
1.9995397696816075 250.39483235875986 1.585855029967636
2.0047673246350235 252.06566494840175 1.6081284486952625
2.0099948795884393 249.64282050549855 1.6033557394986018
2.015222434541855 252.80628895676855 1.6091962404327729
2.0204499894952708 256.65813081896226 1.6184951893424615
2.0256775444486865 258.75032031156445 1.607257320929393
2.0309050994021023 252.0117033198777 1.5633808410724106
2.036132654355518 255.67838352851072 1.5740639109579366
2.041360209308934 252.02678640987722 1.5675593046485123
2.0465877642623496 252.20038091082102 1.561016215884618
2.0518153192157653 253.3740680888622 1.5748120957611238
2.057042874169181 246.7548195014118 1.55757681782861
2.062270429122597 248.48954889158588 1.5711340098069353
2.0674979840760126 250.52075965070003 1.5821893419900674
2.0727255390294284 252.29247622311158 1.5957450579277461
2.077953093982844 258.28781857605713 1.6069483012554673
2.08318064893626 250.91350299129573 1.5830408040817505
2.0884082038896756 248.55687192028984 1.5729021198382271
2.0936357588430914 235.08548232328636 1.5139827012804956
2.098863313796507 243.3337416758288 1.549647950279968
2.104090868749923 248.4102538217203 1.5711017215128418
2.1093184237033387 256.95826510042224 1.5999163805811931
2.1145459786567544 258.48559808601374 1.6132566212762787
2.11977353361017 251.03329636189954 1.5715626350232885
2.125001088563586 247.06551334859108 1.5391001533286548
2.1302286435170017 240.30950838340218 1.5037672997712825
2.1354561984704175 239.11739428610656 1.5031495528334848
2.140683753423833 236.8404050109178 1.499175708334308
2.145911308377249 237.77202599292116 1.510584405013781
2.1511388633306647 232.9363867560729 1.4902065713605204
2.1563664182840805 239.6265406468893 1.5039646098758022
2.1615939732374962 239.80458634560108 1.5052565677783212
2.166821528190912 239.72352626316635 1.5103796864356107
2.1720490831443278 245.56907304996264 1.5356193971168621
2.1772766380977435 241.16124068470245 1.542374379885623
2.1825041930511593 248.2622828041594 1.5764434176998798
2.187731748004575 252.69107152802053 1.5845201126141628
2.192959302957991 254.710433443868 1.5901239181413582
2.1981868579114066 250.77865336729786 1.5573877208353843
2.2034144128648223 246.43160112895566 1.5471243328138424
2.208641967818238 241.22027131776184 1.5320735367216285
2.213869522771654 237.5188292048322 1.517683938965932
2.2190970777250696 238.37370468501678 1.534072276426601
2.2243246326784853 234.0660559210471 1.5152945893034562
2.229552187631901 241.66490649506983 1.5581063947371623
2.234779742585317 248.2234012027765 1.5701242310280448
2.2400072975387326 253.75610223799433 1.6055442089243404
2.2452348524921484 244.92721759299033 1.5523058541872792
2.250462407445564 241.61441285885792 1.5329003835937045
2.25568996239898 232.92763374076213 1.4978869368908294
2.2609175173523957 234.52883760446397 1.507450481391009
2.2661450723058114 237.8679863844057 1.5244055324794559
2.271372627259227 241.00965062057256 1.5545312644711382
2.276600182212643 244.30484001820687 1.5750278069689598
2.2818277371660587 249.63349200853156 1.5947753679669798
2.2870552921194744 244.757467181447 1.568934924988116
2.29228284707289 248.38525538027278 1.5766220930232857
2.297510402026306 245.95398976309065 1.5585666240809786
2.3027379569797217 234.49556210263177 1.4948548245257867
2.3079655119331375 241.105278193755 1.5168183676102769
2.3131930668865532 237.296557020898 1.500411297934065
2.318420621839969 240.55170918009446 1.517298030452299
2.3236481767933848 248.1478491762986 1.552224669766516
2.3288757317468005 244.91730773813998 1.5520768101415157
2.3341032867002163 238.77988107686346 1.5134543004508056
2.339330841653632 240.93160060552543 1.5211100831084285
2.344558396607048 239.92663889963282 1.5282897925531849
2.3497859515604635 251.36141887792974 1.566356873993181
2.3550135065138793 264.9242658563794 1.6057124877370446
2.360241061467295 270.4694482995193 1.6258679245315155
2.365468616420711 266.59341045701024 1.5959453088741595
2.3706961713741266 263.4805924681115 1.562109282869374
2.3759237263275423 255.48152466317964 1.524652246124377
2.381151281280958 248.91445109206623 1.4906356058593933
2.386378836234374 244.85386710975058 1.487308501097095
2.3916063911877896 238.13848249745695 1.4851995180698765
2.3968339461412054 232.14213712420266 1.4781981031003686
2.402061501094621 231.38159129107746 1.4702109238847794
2.407289056048037 231.96034197322183 1.4679773075266171
2.4125166110014526 230.38731671155006 1.456457223192212
2.4177441659548684 231.33184673474122 1.4450264544324307
2.422971720908284 231.48111882731402 1.4276942576145994
2.4281992758617 232.82690393820562 1.42627546816431
2.4334268308151157 235.82020640794258 1.4276536886007047
2.4386543857685314 235.48281923655276 1.4205302740318424
2.443881940721947 242.35037230810394 1.4243718152087341
2.449109495675363 250.53190453930122 1.4356750592568994
2.4543370506287787 262.1434261146643 1.46021237320666
2.4595646055821945 271.31260909373026 1.4531646203938393
2.4647921605356102 293.64700563172454 1.474721389691609
2.470019715489026 315.9798898898238 1.4627260517697083
2.4752472704424417 385.80183846573595 1.559777835714845
2.4804748253958575 510.39958322891334 1.7354064241663254
2.4857023803492733 720.0665426055662 2.0150216382384336
2.490929935302689 1012.0755421383235 2.3704676739842534
2.496157490256105 1373.6105586070619 2.759261188911965
2.5013850452095205 1754.7108008146563 3.122002220805795
2.5066126001629363 2072.367940709935 3.387275751501571
2.511840155116352 2341.396399419794 3.5935587261498996
2.517067710069768 2603.823308444051 3.7824791151080457
2.5222952650231836 2892.390079997518 3.988033148784187
2.5275228199765993 3306.509304218803 4.266672864141402
2.532750374930015 3808.6775516013827 4.565785881495571
2.537977929883431 4502.698759708894 4.952694102114865
2.5432054848368466 5325.174300742257 5.384194054401244
2.5484330397902624 6141.502858224749 5.777672017249869
2.553660594743678 6711.231812196758 6.030202062592996
2.558888149697094 6954.180735601559 6.131969224792687
2.5641157046505096 6835.616399442304 6.078567154804854
2.5693432596039254 6431.8848214732 5.891863062842867
2.574570814557341 5911.3061843574915 5.647754286921884
2.579798369510757 5374.678034770613 5.367848855751593
2.5850259244641727 5000.322380026736 5.184046010431293
2.5902534794175884 4662.182697168254 4.9924193672712045
2.595481034371004 4362.3612118304345 4.82835479835864
2.60070858932442 3983.7524352616842 4.60662367014376
2.6059361442778357 3493.985778409501 4.315732477643406
2.6111636992312515 2915.933426264996 3.9425779287947074
2.6163912541846672 2312.5229874060637 3.50832080070867
2.621618809138083 1729.3211552142698 3.0332454905305943
2.6268463640914987 1248.6924347142997 2.569475725746032
2.6320739190449145 885.2543756265048 2.1674473391155633
2.6373014739983303 645.74611871372 1.8631114794000159
2.642529028951746 491.91774044942224 1.6466254418625519
2.6477565839051618 385.771531221166 1.4850124173842276
2.6529841388585775 332.9659818771373 1.4084065806447517
2.6582116938119933 305.4264458333927 1.3850361901272932
2.663439248765409 288.62650588217537 1.3836499827214528
2.668666803718825 277.38831497781035 1.3797861177878767
2.6738943586722406 265.274789710209 1.370956813844703
2.6791219136256563 252.8924929310075 1.348067351343809
2.684349468579072 246.2395835046601 1.337182075164306
2.689577023532488 244.55523429866176 1.351323857419889
2.6948045784859036 246.38023768333545 1.37026903720746
2.7000321334393194 247.4566712160222 1.3930111477057323
2.705259688392735 246.71503445713307 1.4098970658233465
2.710487243346151 247.71865724554482 1.427316970919449
2.7157147982995666 246.00431037586753 1.4324158026497193
2.7209423532529824 239.9219185299914 1.4053327415218662
2.726169908206398 232.0769573597032 1.3760022800261875
2.731397463159814 233.2733242380925 1.3941094974238823
2.7366250181132297 229.74015209959646 1.3985136424975917
2.7418525730666454 234.05783724971954 1.4306180591247197
2.747080128020061 234.2246076593342 1.4421665263859411
2.752307682973477 233.96571913624416 1.4425735068481957
2.7575352379268927 236.84135576950624 1.4643949839010117
2.7627627928803085 236.8891830396029 1.4655497364753316
2.767990347833724 237.2191576610377 1.4634301966503884
2.77321790278714 238.8095719292136 1.4647677236270555
2.7784454577405557 240.75260693896743 1.476370141203837
2.7836730126939715 238.9801140178177 1.4675499385517188
2.7889005676473873 234.83931080871676 1.4623974374720656
2.794128122600803 235.25463599958218 1.4784292806205925
2.7993556775542188 234.10278819989946 1.4852183220846848
2.8045832325076345 239.1157229054766 1.4941170507495996
2.8098107874610503 245.48992306263895 1.5064707906265657
2.815038342414466 244.87147557060365 1.490461186981711
2.820265897367882 246.60395841167912 1.4882387394060603
2.8254934523212976 245.73020646555568 1.4842693614740954
2.8307210072747133 243.8703260511556 1.4836811932906502
2.835948562228129 238.8803446735627 1.4683597608715915
2.841176117181545 232.16556002730601 1.4391167626325114
2.8464036721349606 230.87451555064632 1.4388047748704857
2.8516312270883764 227.63483657846166 1.4206040049317572
2.856858782041792 223.30927586473288 1.4110927994924576
2.862086336995208 231.73443555479508 1.461720690086133
2.8673138919486236 229.14095790624378 1.4619681923439176
2.8725414469020394 230.0972925183879 1.4638213383083991
2.877769001855455 237.1621325531713 1.4963062775671854
2.882996556808871 234.24458172001644 1.4879782606561778
2.8882241117622867 229.27745525437888 1.4574206181341367
2.8934516667157024 231.2444842045702 1.4634642712867967
2.898679221669118 232.73719637208316 1.477526512885755
2.903906776622534 241.53441090386997 1.5148948354645486
2.9091343315759497 249.81204651919776 1.5546869349782462
2.9143618865293655 255.32242956957558 1.571403604002274
2.919589441482781 247.26381323447916 1.5354349511527006
2.924816996436197 235.56398975424415 1.4778921012910704
2.9300445513896127 233.83539390496315 1.4727135223786445
2.9352721063430285 235.78363840442216 1.4753044849930896
2.9404996612964442 247.96811424262555 1.5169465561894582
2.94572721624986 254.49069334544194 1.539938981122619
2.9509547712032758 254.01899372276054 1.5462602050750787
2.9561823261566915 248.4431110482539 1.5151376134720873
2.9614098811101073 245.8598098433398 1.4954591871713256
2.966637436063523 239.15393492009483 1.4630920907954024
2.971864991016939 239.13014997107885 1.459568669341351
2.9770925459703546 239.39670542438748 1.462345315566208
2.9823201009237703 238.4032619264249 1.448537788852409
2.987547655877186 240.2314991297676 1.4541980436259891
2.992775210830602 234.07097754195527 1.4344281244838943
2.9980027657840176 228.08563175557876 1.4038639101527919
3.0032303207374333 228.30711671339125 1.4135812196611448
3.008457875690849 234.16418789523672 1.4458180623959036
3.013685430644265 235.6260132789514 1.4400035497692112
3.0189129855976806 241.87662640938834 1.462626120025002
3.0241405405510964 232.38103275428918 1.416834674346714
3.029368095504512 228.2891153267738 1.3746285694840166
3.034595650457928 230.5428695144105 1.3762846004073488
3.0398232054113437 235.03008319328637 1.3920855287184177
3.0450507603647594 238.11791071432938 1.4026794392056396
3.050278315318175 234.69063065545535 1.3897960801578624
3.055505870271591 230.0903686163362 1.3658619099152849
3.0607334252250067 232.17942766576434 1.3782845630725462
3.0659609801784224 236.70836420598968 1.3980788341655526
3.071188535131838 235.5546324104059 1.3898751346359068
3.076416090085254 238.2906612215844 1.3957153813879148
3.0816436450386697 238.12451117967288 1.3816765733004868
3.0868711999920855 240.70884039102702 1.3817782847203324
3.0920987549455012 244.37646645238112 1.385828252070825
3.097326309898917 247.06034207741303 1.389302409692865
3.1025538648523328 246.1898939954869 1.3817538020188547
3.1077814198057485 249.68293994817344 1.3982859683582975
3.1130089747591643 248.7960401004164 1.3884388398986296
3.11823652971258 245.43530994472775 1.3701731484063921
3.123464084665996 249.9499745681558 1.3739279353785696
3.1286916396194115 252.3808972146619 1.3650562354148923
3.1339191945728273 251.03299718515333 1.3477260364654453
3.139146749526243 253.01812305656935 1.340775687560318
3.144374304479659 253.8724817802537 1.3329200083400392
3.1496018594330746 250.82310172292938 1.3025908144643068
3.1548294143864903 256.62943099133986 1.3126453661951465
3.160056969339906 258.7129432767805 1.3006506372399764
3.165284524293322 261.67865201589194 1.2823445241880056
3.1705120792467376 269.0860597709672 1.289481145114478
3.1757396342001534 272.1121576279862 1.275481981574994
3.180967189153569 278.5908978023056 1.2704685190787446
3.186194744106985 289.8402653057851 1.2802877589819328
3.1914222990604006 302.78725814185475 1.2906102545973481
3.1966498540138164 318.49981568686854 1.3204002052175603
3.201877408967232 328.51672548489074 1.3310364204279521
3.207104963920648 341.5783972528676 1.3403302555373295
3.2123325188740637 347.87132881929796 1.3345810761256185
3.2175600738274794 368.2149396269891 1.3687835046483359
3.222787628780895 387.65114162744436 1.4011704615339118
3.228015183734311 410.180871730846 1.4412696099022602
3.2332427386877267 437.5209281194456 1.4812262652431587
3.2384702936411425 463.6709376985241 1.5143029982103444
3.2436978485945582 498.4805612416048 1.5643194589103273
3.248925403547974 530.3108431623051 1.6072292265943597
3.2541529585013897 566.7690843329937 1.6583837300451432
3.2593805134548055 598.6823015712322 1.7012460985084474
3.2646080684082213 641.7796322898789 1.7606980405500443
3.269835623361637 692.6604134401905 1.8291952229487562
3.275063178315053 740.8096849296495 1.8899548293555974
3.2802907332684685 796.4229982514662 1.955764296468675
3.2855182882218843 851.0379827940899 2.0155509820978836
3.2907458431753 910.5744194597318 2.086712954713431
3.295973398128716 967.7315388167084 2.144865475559437
3.3012009530821316 1024.4266901321537 2.2052691033554805
3.3064285080355473 1070.9142742058689 2.255811093316995
3.311656062988963 1101.9148857124092 2.2860128323323647
3.316883617942379 1103.7953502260498 2.2806955424230084
3.3221111728957946 1085.797660589348 2.252179122640291
3.3273387278492104 1053.7740289461374 2.216858109172754
3.332566282802626 1008.8940613000982 2.173230728990472
3.337793837756042 952.1129483338842 2.1142377758341757
3.3430213927094576 869.7422091777102 2.014121169641741
3.3482489476628734 787.1264257321909 1.9098387379106583
3.353476502616289 716.4652604675574 1.8215662295112751
3.358704057569705 648.3810369294921 1.733688488110255
3.3639316125231207 585.2592402853616 1.6495600106698787
3.3691591674765364 531.7721330453484 1.5760699774051286
3.374386722429952 479.0605841980204 1.5041461284516275
3.379614277383368 436.90688738223497 1.4406694127269168
3.3848418323367837 403.12195906712503 1.3920270526843386
3.3900693872901995 369.7374263386838 1.3397839381733156
3.3952969422436152 342.6137591863452 1.295800538434844
3.400524497197031 323.32848652303755 1.266731372062876
3.4057520521504467 302.7640749329285 1.2336011700239646
3.4109796071038625 295.65391605778353 1.2398127940338062
3.4162071620572783 290.19547408926405 1.2478092514104706
3.421434717010694 286.35921121363504 1.260168577388462
3.4266622719641098 283.7222922722834 1.267251699961921
3.4318898269175255 274.60707969267446 1.2514770716426342
3.4371173818709413 264.8411097807262 1.2336839547195548
3.442344936824357 254.61573121353405 1.210184986596923
3.447572491777773 252.8997417264668 1.2214033549175352
3.4528000467311886 246.63463951876105 1.2171469730320816
3.4580276016846043 245.33388043421914 1.2204577235457161
3.46325515663802 244.13880865838544 1.2148914161976303
3.468482711591436 240.1818905674559 1.2019867251421583
3.4737102665448516 238.73855116836182 1.2029332849250736
3.4789378214982674 236.6551924455367 1.200368857611796
3.484165376451683 234.64443576998625 1.1928071538198517
3.489392931405099 242.18542774686756 1.2299765665596138
3.4946204863585146 247.1285468156608 1.2442536648621911
3.4998480413119304 250.4813078527037 1.2430734408080262
3.505075596265346 248.27760646957748 1.2201581549179465
3.510303151218762 251.55800387402917 1.2097629822116323
3.5155307061721777 256.1000750632206 1.2036048889837636
3.5207582611255934 260.28654491006307 1.2117552988371678
3.525985816079009 268.63652092418965 1.2156537157027918
3.531213371032425 272.2983924422689 1.204803592665712
3.5364409259858407 287.2523023420878 1.2143769135752562
3.5416684809392565 305.8583750723894 1.2312911731338656
3.546896035892672 331.8160643590882 1.262256329213757
3.552123590846088 378.09937180076 1.3326844755118532
3.5573511457995037 462.9765791735963 1.4632005534148924
3.5625787007529195 618.8443134508793 1.6847843512390543
3.5678062557063353 889.1726166886184 2.020092306837527
3.573033810659751 1380.5837349502847 2.514070066765939
3.5782613656131668 2252.972566651073 3.2133451349687747
3.5834889205665825 3803.0693028531978 4.1762151607587095
3.5887164755199983 6415.090262746958 5.423635047610251
3.593944030473414 10141.78965264456 6.769702876093988
3.59917158542683 14101.493028940748 7.931076144180284
3.6043991403802456 17760.012923076414 8.870601822791816
3.6096266953336613 19879.560345555383 9.392049621486889
3.614854250287077 19853.156324332045 9.400131299704231
3.620081805240493 17783.628076548484 8.892885367143103
3.6253093601939086 14311.140008232032 7.971743245784137
3.6305369151473244 10669.0314893644 6.864062561648921
3.63576447010074 7310.194207525449 5.669608956484047
3.640992025054156 4810.552308297019 4.57185560330706
3.6462195800075716 3051.3521890926218 3.6340053398369148
3.6514471349609874 1943.3901188315779 2.8941012184874526
3.656674689914403 1266.1202498519654 2.334911025033792
3.661902244867819 892.2285913162781 1.9578849606088724
3.6671297998212347 676.5805985781637 1.7037740550263447
3.6723573547746504 565.0277125694488 1.5680921572423543
3.677584909728066 481.38219482438393 1.4507347102040482
3.682812464681482 429.80285125411194 1.3767894450485643
3.6880400196348977 389.4134692463696 1.313420312505039
3.6932675745883135 359.636562162782 1.2640947897617247
3.698495129541729 341.271108180463 1.239467961185015
3.703722684495145 329.30369714999523 1.2215634293724968
3.7089502394485607 318.7353996778019 1.2047355539928188
3.7141777944019765 310.8328320466342 1.1934797373284005
3.7194053493553922 307.26455104968454 1.1884229268569897
3.724632904308808 298.67684505560277 1.1723349383064257
3.7298604592622238 294.55328462823326 1.1692194177115292
3.7350880142156395 288.9507161268192 1.157481745739006
3.7403155691690553 286.28943634568395 1.153295896328757
3.745543124122471 286.46046031990807 1.1621620702776834
3.750770679075887 278.41196655253356 1.146067587741278
3.7559982340293026 279.439065947971 1.1530132918097764
3.7612257889827183 274.64722373822235 1.1394124763925388
3.766453343936134 272.24120284829445 1.1405169740638073
3.77168089888955 277.2374494896414 1.151917077788814
3.7769084538429656 273.4497496722081 1.1453314343868821
3.7821360087963813 273.59801558092187 1.1452493697474295
3.787363563749797 274.45324904046635 1.136638125461296
3.792591118703213 273.3477320279524 1.1225279999579652
3.7978186736566286 279.63141913064703 1.1295897492585725
3.8030462286100444 287.36081359610097 1.1326760221296714
3.80827378356346 297.1605519646268 1.144728569724019
3.813501338516876 306.83951921545867 1.1599420649224519
3.8187288934702917 311.3729220874425 1.1645857602252279
3.8239564484237074 312.9192537582452 1.166223209803027
3.829184003377123 317.5163299192411 1.1755039934290086
3.834411558330539 318.30889035198214 1.1822391707025943
3.8396391132839547 318.1661804105687 1.1846193218903596
3.8448666682373704 317.9471168864453 1.1866765311513037
3.850094223190786 310.08763704543117 1.1755802587061883
3.855321778144202 304.72353926656456 1.1713960384558697
3.8605493330976177 296.9878907381103 1.1589965761216707
3.8657768880510335 292.3698638234136 1.146550892920249
3.8710044430044492 283.76039865771395 1.124071671461609
3.876231997957865 279.2979841658354 1.112513167056096
3.8814595529112808 278.70653920087017 1.1132272924555648
3.8866871078646965 277.7235150610192 1.1168013400411638
3.8919146628181123 280.52230359071575 1.1277227711535625
3.897142217771528 281.33139035750855 1.128695453791325
3.902369772724944 279.1772909248042 1.1166753192816055
3.9075973276783595 277.99604522316866 1.107104957253843
3.9128248826317753 283.0013496962324 1.1127104332160038
3.918052437585191 284.4441450513172 1.115992075327708
3.923279992538607 285.7326097390484 1.1183711693667306
3.9285075474920226 290.1787385986571 1.122128452245473
3.9337351024454383 293.86694645929896 1.1314999536265187
3.938962657398854 297.69977052249294 1.1346438483371506
3.94419021235227 301.98056052447635 1.132782855107741
3.9494177673056856 308.7909362587667 1.1380191918652998
3.9546453222591014 317.3654803917286 1.1462393791342742
3.959872877212517 326.32263455574036 1.1569738148856554
3.965100432165933 328.5864369702524 1.1575598799704379
3.9703279871193486 337.83908373343775 1.1702590685155052
3.9755555420727644 352.7092457421895 1.1923466534450973
3.98078309702618 370.9460522283072 1.2212420612410038
3.986010651979596 387.2470258567298 1.2433369674722936
3.9912382069330117 400.7238529388528 1.2551150082731217
3.9964657618864274 414.4519802994992 1.273738612410329
4.001693316839844 434.29984360419667 1.2993998691447282
4.00692087179326 456.9407164195006 1.3276905577251927
4.012148426746676 478.77709669907847 1.3625130073852545
4.017375981700092 501.4701729506351 1.408651016439209
4.0226035366535084 537.5765242396031 1.4672096445711857
4.027831091606925 577.8850097250593 1.5274770906571893
4.033058646560341 628.1891113086201 1.5981125386903527
4.038286201513757 682.7330076225245 1.665359899568599
4.043513756467173 748.9672237664669 1.7478376214679032
4.0487413114205895 817.4112840103004 1.8256139116140884
4.053968866374006 892.4426412128505 1.9055445928596053
4.059196421327422 970.1798545142047 1.9906020046522073
4.064423976280838 1047.1552021950122 2.068820035633937
4.069651531234254 1141.8078838409235 2.1609742235331133
4.0748790861876705 1246.0545594673877 2.2620979893413145
4.080106641141087 1366.0468737981605 2.371879051216244
4.085334196094503 1517.563642515253 2.5008105730615413
4.090561751047919 1673.5356996762512 2.6295906593712775
4.095789306001335 1859.2106125739517 2.771961589169497
4.1010168609547515 2079.3845408078255 2.936320840662162
4.106244415908168 2292.9909099190563 3.0831856575250107
4.111471970861584 2544.38585490141 3.243809781572729
4.116699525815 2806.246605204404 3.39393188176854
4.121927080768416 3078.6290446854355 3.511271584560935
4.1271546357218325 3374.467515203726 3.63970234594551
4.132382190675249 3689.184481603762 3.7960694032638664
4.137609745628665 4024.4779667372886 3.9539147766071645
4.142837300582081 4363.885016816382 4.105817943890072
4.148064855535497 4691.943068711646 4.258419659427387
4.1532924104889135 5001.915797149751 4.38740244577065
4.15851996544233 5332.6617770269695 4.522581574659353
4.163747520395746 5605.632975340871 4.632472624047745
4.168975075349162 5832.220288557551 4.711281289878455
4.174202630302578 6016.232470458571 4.77406182098101
4.1794301852559945 6119.6419179795885 4.802022900530542
4.184657740209411 6205.921621915271 4.824456445953781
4.189885295162827 6234.297590873651 4.832245385880351
4.195112850116243 6176.761743444071 4.805053307493963
4.200340405069659 6064.291045169098 4.759347830763192
4.2055679600230755 5841.079215949198 4.6647132295339455
4.210795514976492 5575.036853128663 4.565454868541571
4.216023069929908 5231.05633376164 4.421104027036416
4.221250624883324 4800.202150735261 4.226241778808174
4.22647817983674 4386.352482289809 4.036685246541977
4.2317057347901565 3961.0967898840663 3.8301852915738377
4.236933289743573 3557.3205304745707 3.6269877066646807
4.242160844696989 3185.0234773588404 3.42941667672352
4.247388399650405 2831.5322329817773 3.230886011103729
4.252615954603821 2502.0239170083155 3.0367614117163084
4.257843509557238 2240.6363439685583 2.876903475131341
4.263071064510654 1994.2477355310875 2.7134205770084385
4.26829861946407 1764.7883768951713 2.5460454501336383
4.273526174417486 1571.1686400931865 2.392881884318522
4.278753729370902 1404.179499729421 2.2564680034863605
4.283981284324319 1260.4577738027604 2.140426395995709
4.289208839277735 1134.9925419593094 2.032302992675771
4.294436394231151 1017.9794945950214 1.9251382534311432
4.299663949184567 919.8482321742362 1.8274878595529769
4.304891504137983 843.5177431200534 1.7504835913773058
4.3101190590914 774.8432364437665 1.6765741035344275
4.315346614044816 708.4857003057824 1.6031729973908155
4.320574168998232 651.3849850132669 1.5338370512579202
4.325801723951648 602.8981376728339 1.4762414082349873
4.331029278905064 561.7003308441406 1.4251301437152102
4.336256833858481 525.2419688034383 1.3767669683711254
4.341484388811897 489.39084463985324 1.3270637005705228
4.346711943765313 459.6958880531309 1.2816090628540797
4.351939498718729 436.94101339486735 1.25293169595348
4.357167053672145 416.69672403907424 1.2270163595854433
4.362394608625562 401.6643155545758 1.2129907403934932
4.367622163578978 387.0804022881817 1.191387729702256
4.372849718532394 369.10044101096105 1.1643941229262373
4.37807727348581 356.6827609120916 1.1462445922481872
4.383304828439226 346.7980697819113 1.135852527412643
4.388532383392643 336.8557437117714 1.1226255270395276
4.393759938346059 327.41140334416457 1.1135982439865773
4.398987493299475 312.53554946934486 1.0914871787382854
4.404215048252891 301.8709538064767 1.078348739600886
4.409442603206307 292.7705696339593 1.0646207528794658
4.414670158159724 283.71279762916794 1.0527027841638368
4.41989771311314 271.29812927682576 1.035798623021224
4.425125268066556 257.6010575514405 1.0191247607684826
4.430352823019972 251.66641335662985 1.0110382034971308
4.435580377973388 246.58530613080535 1.008155058864834
4.440807932926805 244.4163795335911 1.0033578983214415
4.446035487880221 237.76763572357086 0.9963463147133367
4.451263042833637 228.54756469088656 0.9853372917123501
4.456490597787053 221.9483028597904 0.9770894445724021
4.4617181527404695 217.71439721934746 0.9785841386326001
4.466945707693886 214.5595160432616 0.9708855319113066
4.472173262647302 214.79031615659596 0.9734059254093739
4.477400817600718 220.772073229842 0.9916960515161098
4.482628372554134 216.05159890616295 0.9781186440638743
4.4878559275075505 215.39243848842733 0.9812274580772038
4.493083482460967 211.5411677600027 0.9801367153039564
4.498311037414383 205.95786374339727 0.9761482067750082
4.503538592367799 205.210406066044 0.9818777221593081
4.508766147321215 201.29278393704462 0.9778398687160715
4.5139937022746315 194.01467159880644 0.965479895581593
4.519221257228048 193.7880386615879 0.9690318551543584
4.524448812181464 190.88440179177573 0.9586950402566392
4.52967636713488 194.7467595304055 0.9748487028700131
4.534903922088296 196.7678244549664 0.982720587048114
4.5401314770417125 195.8074413930224 0.9770256146928109
4.545359031995129 193.50351102873842 0.967998542904256
4.550586586948545 193.7174854139115 0.9649818094834868
4.555814141901961 192.1254481806781 0.9550484464340688
4.561041696855377 192.2038976774278 0.9584334808741851
4.5662692518087935 194.8688685697879 0.9535478138196284
4.57149680676221 192.7914992855102 0.9465906458776377
4.576724361715626 191.2631661546855 0.9462847893597676
4.581951916669042 191.82558590903741 0.9499156008807138
4.587179471622458 188.00365956557135 0.9513399478986081
4.5924070265758745 188.12313998101405 0.9660821870036806
4.597634581529291 186.83940586725055 0.970461506516938
4.602862136482707 183.28290499730076 0.9653704574428337
4.608089691436123 183.86636300227764 0.967255208562138
4.613317246389539 187.98396231481593 0.9838195814164559
4.6185448013429555 190.36072657142176 0.993913589699399
4.623772356296372 191.83540453494646 1.0090902562658841
4.628999911249788 193.99800786844844 1.018538492012312
4.634227466203204 186.12687387341873 0.9929689555678141
4.63945502115662 183.33581172967678 0.9746718232685365
4.6446825761100365 181.96404329400437 0.9580941384483405
4.649910131063453 185.3390423695791 0.9656472320520124
4.655137686016869 188.72371818833304 0.9854507088865098
4.660365240970285 189.42043350450695 0.9931190868489423
4.665592795923701 186.4125201493385 0.9884913065280181
4.6708203508771176 184.0242264934485 0.9803691952469414
4.676047905830534 180.9349037940422 0.9673160252433611
4.68127546078395 178.23053837854948 0.9611055668692675
4.686503015737366 178.57755424613313 0.9690222402311587
4.691730570690782 175.4653134491585 0.9608713475488564
4.696958125644199 172.21177446803728 0.9469056837716305
4.702185680597615 172.79937700886714 0.9400587486808688
4.707413235551031 173.65738062280818 0.9347613402821774
4.712640790504447 176.3775450758931 0.9403820135286197
4.717868345457863 178.81546407179397 0.9526535632934762
4.72309590041128 177.4621513933379 0.955079372257341
4.728323455364696 178.6617615385685 0.9672975787002769
4.733551010318112 179.48066852150203 0.974413998971343
4.738778565271528 180.9428369172065 0.9789641285620904
4.744006120224944 183.1443542827099 0.9809661371653575
4.749233675178361 183.6383802459628 0.9816183214012588
4.754461230131777 181.64851052205466 0.9756410279852891
4.759688785085193 180.00268907809397 0.9791741039193955
4.764916340038609 174.91917337400395 0.964179879598755
4.770143894992025 174.47532638697643 0.9597542699183546
4.775371449945442 175.32482152140878 0.9536077537317026
4.780599004898858 177.023702428926 0.9517402836022877
4.785826559852274 178.48724876964357 0.955384548762625
4.79105411480569 178.3390716727191 0.959033920308145
4.796281669759106 177.13327976328017 0.9557024371897356
4.801509224712523 176.25472317731592 0.9529424010186007
4.806736779665939 175.2149113229552 0.9553290787539583
4.811964334619355 172.82543429507848 0.9492057350500754
4.817191889572771 171.03065325678162 0.9478446324787166
4.822419444526187 169.21301777499875 0.9491820441514076
4.827646999479604 173.25440894961733 0.9538945645277243
4.83287455443302 175.2329986067882 0.9567500896884538
4.838102109386436 173.8815642685505 0.9485333371969911
4.843329664339852 176.01152285622445 0.9548647748023608
4.848557219293268 177.83191473280647 0.9648074328596882
4.853784774246685 175.346257033203 0.9575036128430897
4.859012329200101 178.1358495548067 0.9682911168876246
4.864239884153517 174.4893968884342 0.9480753859171707
4.869467439106933 172.88984416553708 0.9388705348963063
4.8746949940603495 172.81739156078515 0.9407617733694094
4.879922549013766 174.5372890123306 0.9478001187582694
4.885150103967182 176.1963197325501 0.9572980826813094
4.890377658920598 178.15075894952145 0.9538006286616056
4.895605213874014 173.91126889088224 0.9295956528198175
4.9008327688274305 171.40599557336057 0.9192194256710144
4.906060323780847 171.028901270232 0.9188996023693238
4.911287878734263 168.95742203849773 0.9116948890753043
4.916515433687679 167.7588652328783 0.9057782938101855
4.921742988641095 167.93783449802817 0.9023891404904467
4.9269705435945115 169.99750364997345 0.8961411042443902
4.932198098547928 169.83975867060659 0.8985857555432901
4.937425653501344 169.99096243383335 0.9024918082385326
4.94265320845476 168.63385101372805 0.9133270498717397
4.947880763408176 171.77695738806273 0.9246753003656067
4.9531083183615925 178.5449644930892 0.9476486294986648
4.958335873315009 179.48674729986428 0.9484647729222058
4.963563428268425 181.79041269696825 0.9507786423129048
4.968790983221841 176.5100584629514 0.9381677501051938
4.974018538175257 174.21016677608662 0.9230405003795766
4.9792460931286735 175.52703106542884 0.9179819734864618
4.98447364808209 174.24427681669653 0.90225388493308
4.989701203035506 177.62658068974494 0.896243150387407
4.994928757988922 175.55103117081833 0.871608337152776
5.000156312942338 177.59963019926397 0.8675783568134848
5.0053838678957545 183.2613460309272 0.8653270860294753
5.010611422849171 193.27939996568637 0.8858504429559936
5.015838977802587 200.3633234600136 0.8955306176463137
5.021066532756003 202.42878662941018 0.890286449964673
5.026294087709419 208.31711142145065 0.8954188681886002
5.0315216426628355 206.52195405405007 0.8815574720108784
5.036749197616252 208.34715917148532 0.8895644573453706
5.041976752569668 210.69007240954667 0.894788166655714
5.047204307523084 214.45047730103184 0.8992032034342871
5.0524318624765 221.04106676686288 0.9129339741426904
5.0576594174299165 226.37747642373475 0.9079139178981976
5.062886972383333 234.21074136289798 0.9157262029455833
5.068114527336749 243.661857990024 0.9271099085476131
5.073342082290165 259.7406138740331 0.9504026276832764
5.078569637243581 275.33934871075184 0.9690519511437002
5.0837971921969975 289.75202322347724 0.9779645489668677
5.089024747150414 299.84750679421336 0.9789687856445191
5.09425230210383 312.84360183250186 0.9893367763126014
5.099479857057246 339.4640199405656 1.022900605194422
5.104707412010662 367.19473463172585 1.0588365645604376
5.109934966964079 399.52013292702316 1.0999126273825388
5.115162521917495 423.6867685784022 1.1301397499113066
5.120390076870911 437.39822064321925 1.1447500259257148
5.125617631824327 439.41887862526585 1.1447521279910533
5.130845186777743 426.285582082004 1.1293275348270304
5.13607274173116 408.17120547295275 1.1110914315460982
5.141300296684576 382.1045998383858 1.085034989119089
5.146527851637992 354.5148956842304 1.055240339276757
5.151755406591408 322.3930081910902 1.0148599014515254
5.156982961544824 290.5233485567299 0.9752732563292164
5.162210516498241 266.52707434736845 0.9524897524029006
5.167438071451657 247.9072746262109 0.9404606982220766
5.172665626405073 233.3328854816942 0.9340807588762187
5.177893181358489 222.15937551747908 0.9186998704110729
5.183120736311905 211.01061672368974 0.8963819369133013
5.188348291265322 201.67358930649442 0.8769052097541074
5.193575846218738 198.47917732156978 0.8804173082268356
5.198803401172154 194.27449218486495 0.8843803137378013
5.20403095612557 194.53981362704675 0.9006956808951588
5.209258511078986 191.2092117663627 0.9006590555402443
5.214486066032403 188.31627707977088 0.8976439072591113
5.219713620985819 186.46720801625665 0.8930910274726481
5.224941175939235 184.7336490230366 0.8852009872484783
5.230168730892651 181.5603747788501 0.8801298894365361
5.235396285846067 175.40847549107173 0.8663351564697638
5.240623840799484 174.46350819588673 0.8709850465204817
5.2458513957529 172.78344074452545 0.8732540961104911
5.251078950706316 172.9365443687188 0.8734586509300113
5.256306505659732 177.08186053378472 0.8914643693337078
5.261534060613148 175.23406568805416 0.8918957636116503
5.266761615566565 174.94458420289996 0.8894208340859697
5.271989170519981 173.26039355264663 0.8831969854571623
5.277216725473397 174.599473181416 0.8775776884246906
5.282444280426813 178.18236796220424 0.8956058294253942
5.2876718353802294 177.53362515693703 0.8943474249367227
5.292899390333646 173.85258808373865 0.8923376510748469
5.298126945287062 169.9288831917343 0.8888572073541863
5.303354500240478 165.76049699554775 0.8697949434192767
5.308582055193894 165.383606987344 0.8661562747187391
5.3138096101473105 168.15316864613533 0.8654257846078409
5.319037165100727 172.52516707769777 0.8745319302356866
5.324264720054143 174.5199954346287 0.8826056098465686
5.329492275007559 172.7054802940393 0.876995361970219
5.334719829960975 171.87774826968877 0.8807672249316634
5.3399473849143915 169.88410400374698 0.8814531375675436
5.345174939867808 167.3997485488685 0.8701590885692804
5.350402494821224 171.0834031230181 0.8802923930822416
5.35563004977464 170.9312249320702 0.8742683259331633
5.360857604728056 174.78860453764406 0.8818308473221139
5.3660851596814725 178.08721906722678 0.8924993234660642
5.371312714634889 179.19978994885474 0.8891686908511774
5.376540269588305 177.30700744999544 0.8754950491137081
5.381767824541721 174.46796936110684 0.8683314982048397
5.386995379495137 175.00830787631915 0.8689967537129025
5.3922229344485535 173.4641920398399 0.8646954505588846
5.39745048940197 171.45850519676299 0.8564584609238561
5.402678044355386 173.434647489119 0.849370615329232
5.407905599308802 176.3746340271235 0.8487616009362213
5.413133154262218 182.34824995788347 0.8558298130430703
5.4183607092156345 184.83590173431224 0.8520649467390244
5.423588264169051 183.97045159562407 0.8369477203238234
5.428815819122467 181.84341503274678 0.8174431114072174
5.434043374075883 184.2006026013886 0.8167222874150147
5.439270929029299 188.66288475497169 0.8207084205081951
5.4444984839827155 192.6723963938416 0.8283959576069257
5.449726038936132 197.6165142678685 0.8411808414705689
5.454953593889548 201.95774076492063 0.8528374769234457
5.460181148842964 201.2457129828261 0.8601072574135463
5.46540870379638 196.34575614909386 0.8590670902622299
5.4706362587497965 193.68952184283762 0.8622144452106103
5.475863813703213 190.34754431647113 0.8640036609624725
5.481091368656629 190.4250964079787 0.8683099998466995
5.486318923610045 189.94304378528253 0.8700712028357651
5.491546478563461 185.09101093995645 0.8577747203510668
5.4967740335168775 183.3737387586509 0.8500052844933758
5.502001588470294 181.95841361371467 0.8471300845035413
5.50722914342371 177.69251002708074 0.8421018741639187
5.512456698377126 179.80854901400357 0.8499084335228294
5.517684253330542 178.47954918793002 0.8511701716545422
5.522911808283959 177.22819148596872 0.843159402277713
5.528139363237375 178.57658213067523 0.8468557212738416
5.533366918190791 180.19919236594032 0.8567027756950665
5.538594473144207 180.84076873455726 0.8677681406243527
5.543822028097623 179.62617213688713 0.8615183794313153
5.54904958305104 180.63079194384267 0.8638682410697018
5.554277138004456 180.55360187107715 0.8590525110256888
5.559504692957872 182.2512192374056 0.855869640768549
5.564732247911288 179.43565013051193 0.8463472674970715
5.569959802864704 177.36525230972552 0.8323370278919545
5.575187357818121 176.92380592703384 0.8245807705048456
5.580414912771537 178.47846183966743 0.8183947886125931
5.585642467724953 180.99943207299967 0.8221127431884947
5.590870022678369 183.1237093061012 0.8218023954467459
5.596097577631785 182.73051735074378 0.8175577410552499
5.601325132585202 184.54776884294247 0.8192079466393398
5.606552687538618 189.96614635762117 0.8241099060761538
5.611780242492034 195.04597869150263 0.8276203227708022
5.61700779744545 204.27766412038378 0.8413340116464347
5.622235352398866 219.42572075329676 0.8522291503741455
5.627462907352283 250.2033513058062 0.8838276498162381
5.632690462305699 300.5116784401686 0.9403154501273164
5.637918017259115 371.4517043379295 1.0219263459774255
5.643145572212531 467.567659687194 1.1311154080974273
5.648373127165947 573.3161886200642 1.2406903191978325
5.653600682119364 678.850029698763 1.3433143658148092
5.65882823707278 769.0760128477546 1.424125626628055
5.664055792026196 827.7998320065866 1.4755107128195717
5.669283346979612 863.9340008638118 1.5078999236822275
5.674510901933028 876.6113090691626 1.5171839942722916
5.679738456886445 871.6974777370065 1.5115134756825945
5.684966011839861 855.4248694633136 1.4963540427388882
5.690193566793277 841.8130775543352 1.484033270604425
5.695421121746693 826.3389489500657 1.4707553711960775
5.700648676700109 816.2403849140986 1.461122043578949
5.705876231653526 811.5351266277518 1.4561549323984706
5.711103786606942 806.9332644562953 1.4513126635321798
5.716331341560358 813.6565483254152 1.4564205257446887
5.721558896513774 815.5375791247802 1.4571988470100965
5.7267864514671905 824.7605155320631 1.465636597750069
5.732014006420607 832.5710580138693 1.47252010002186
5.737241561374023 846.148275011254 1.4843665457424786
5.742469116327439 869.0916127490244 1.504225006515761
5.747696671280855 912.2522330664752 1.540489020733513
5.7529242262342715 965.5580938148797 1.5853183861936542
5.758151781187688 1032.613659115443 1.6380683555819417
5.763379336141104 1109.5027315482423 1.697409814500985
5.76860689109452 1181.517730131307 1.749643795090179
5.773834446047936 1245.0248680454458 1.7943995592122723
5.7790620010013525 1280.720263538306 1.8179335232062543
5.784289555954769 1271.3912742844852 1.8090095030049131
5.789517110908185 1222.9331079405245 1.7722092061189432
5.794744665861601 1124.4830295298632 1.6979358378184564
5.799972220815017 992.9389513464962 1.594270496203278
5.8051997757684335 848.3622251323081 1.4754182314317972
5.81042733072185 699.7643676122974 1.3443067047798147
5.815654885675266 574.2232737053096 1.2246114034298001
5.820882440628682 463.27981160441885 1.1053290056566725
5.826109995582098 384.932569293324 1.0174729893843926
5.8313375505355145 332.5327245516633 0.9561565921192969
5.836565105488931 293.8176227227696 0.909871698488366
5.841792660442347 264.45623964339086 0.875096655295355
5.847020215395763 245.22069817235092 0.8497732237168042
5.852247770349179 233.74449187424037 0.8359759502094664
5.8574753253025955 228.01321857925316 0.8313534707098974
5.862702880256012 223.33885098352826 0.8322963252567972
5.867930435209428 221.09883040888798 0.8294270853499943
5.873157990162844 215.31646490249952 0.8166540371801364
5.87838554511626 217.88365375959992 0.8207125809560537
5.8836131000696765 216.79487049073816 0.8175433493125706
5.888840655023093 215.11691312130543 0.8160144351950909
5.894068209976509 213.04835102118088 0.811588049848277
5.899295764929925 214.77483958779646 0.8083620661846158
5.904523319883341 217.2357557154088 0.8084555208504592
5.9097508748367575 220.25340425134596 0.8122818409619852
5.914978429790174 222.64198947304686 0.8154754557218793
5.92020598474359 220.61633026285165 0.8064302357381223
5.925433539697006 226.2714140301902 0.8129404843079937
5.930661094650422 232.31224917518392 0.8205008204138876
5.9358886496038386 232.80120504603653 0.8183028938201693
5.941116204557255 238.62517814658975 0.8303330928412419
5.946343759510671 246.15983842054862 0.8410473854541033
5.951571314464087 249.6156162255797 0.8528398339290284
5.956798869417503 256.399358052224 0.8590391259721091
5.96202642437092 263.84506440208673 0.8668755574416291
5.967253979324336 269.7055815693894 0.8760163421758931
5.972481534277752 284.41551655151295 0.8950348536786985
5.977709089231168 300.0384203678978 0.9170453206862401
5.982936644184584 316.4224745954656 0.9383006878314875
5.988164199138001 338.2925619234278 0.9666215556108865
5.993391754091417 362.9605568423015 1.000304390987654
5.998619309044833 392.58142819777913 1.040983495855219
6.003846863998249 434.1431882981543 1.0955673632992866
6.009074418951665 482.62667829688615 1.1562245403223939
6.014301973905082 538.3734034296992 1.2220714141576439
6.019529528858498 614.5445315370279 1.3050719407508073
6.024757083811914 700.0297343501023 1.3940611810955517
6.02998463876533 800.0883034900746 1.4886650693153107
6.035212193718746 931.8453916643361 1.60793891807547
6.040439748672163 1090.7471185844581 1.740956876617093
6.045667303625579 1272.2022365017435 1.8785131005583577
6.050894858578995 1483.4946272704042 2.0304730182367012
6.056122413532411 1674.3660094647557 2.1577046702381795
6.061349968485827 1834.7562553345058 2.260998340420448
6.066577523439244 1952.0767786278336 2.332627346214673
6.07180507839266 2005.8169875718597 2.3706600693510818
6.077032633346076 1997.9072482440902 2.372819370329426
6.082260188299492 1932.778441928667 2.338598708471841
6.087487743252908 1823.7833097923885 2.2752029273249588
6.092715298206325 1691.5439907683674 2.1929419052225696
6.097942853159741 1548.693670672664 2.099778609001301
6.103170408113157 1408.9503461697682 2.0054321181833066
6.108397963066573 1282.06223712215 1.9127533665000527
6.113625518019989 1159.4983903440557 1.821288024897712
6.118853072973406 1050.64441490358 1.7342400870468169
6.124080627926822 950.8804732932521 1.6505545226707445
6.129308182880238 857.3216771927431 1.5687381531751494
6.134535737833654 777.117029985468 1.4970027245101345
6.1397632927870704 702.2159067342612 1.4240566686828136
6.144990847740487 641.2149558108191 1.3621411234975742
6.150218402693903 583.0281648829605 1.3008025641432759
6.155445957647319 528.7888017022916 1.2405544523319902
6.160673512600735 484.087340466457 1.1908315948674864
6.1659010675541515 445.9187156298516 1.1489983931062022
6.171128622507568 416.7613796485271 1.1169056767989782
6.176356177460984 384.87726830610717 1.0761031963112564
6.1815837324144 359.04064139382143 1.04151525406467
6.186811287367816 333.5606807553086 1.0078831430325765
6.1920388423212325 316.19830865552154 0.9858304939840558
6.197266397274649 303.9807727959002 0.973076930422022
6.202493952228065 297.5874825422673 0.9672770804026214
6.207721507181481 289.43932133253793 0.9509349042024887
6.212949062134897 281.68135589564974 0.9360142461044396
6.2181766170883135 271.8953424622937 0.9222519542358303
6.22340417204173 263.2147800897548 0.9098492881145855
6.228631726995146 256.7485588663525 0.8932814515874549
6.233859281948562 255.70601750309143 0.8906243890915565
6.239086836901978 254.0263012229143 0.8851073141525397
6.2443143918553945 248.22718534488584 0.8730602786620645
6.249541946808811 247.0981147573368 0.8755996575181559
6.254769501762227 238.46224430068827 0.8623335002284592
6.259997056715643 234.89194938007932 0.8559395714362326
6.265224611669059 229.81976092334114 0.8487593099071326
6.2704521666224755 224.29351971941395 0.8393322760458118
6.275679721575892 225.80872691083783 0.8443388648658776
6.280907276529308 226.43071751786155 0.8514243069251655
6.286134831482724 230.6358380927925 0.8662673101626764
6.29136238643614 233.5871359872999 0.8781453477114978
6.2965899413895565 231.36054305372866 0.8719776693826343
6.301817496342973 226.11780834857578 0.8548911987622285
6.307045051296389 225.7574167284515 0.846991241041199
6.312272606249805 220.6479919930658 0.8302229242683118
6.317500161203221 216.42129450363873 0.8209404731825428
6.3227277161566375 216.3008342227729 0.8205732744883638
6.327955271110054 212.39306503631704 0.8162805451307208
6.33318282606347 212.43471035840955 0.8174303632123177
6.338410381016886 215.22994332933874 0.8252431977211167
6.343637935970302 215.7530241709801 0.8218369725380923
6.3488654909237185 217.1584227035372 0.8237090360512008
6.354093045877135 217.88499841697387 0.8256018414409014
6.359320600830551 216.87829570508333 0.815884764593279
6.364548155783967 219.50619512274383 0.8231113710445103
6.369775710737383 217.22133219056647 0.8168377200934875
6.3750032656908 216.04477545828678 0.8155820184762127
6.380230820644216 216.7966704510758 0.8176681123831817
6.385458375597632 217.7353620967277 0.8150481505953986
6.390685930551048 218.93032727692855 0.8219415112772702
6.395913485504464 221.31605021806539 0.8277231793404182
6.401141040457881 221.6299372903199 0.8300823011240165
6.406368595411297 217.77556880929666 0.8240343689820557
6.411596150364713 218.27293556821485 0.8179359855973517
6.416823705318129 219.82499667708717 0.8219815139144646
6.422051260271545 220.4990110472492 0.8232599476509926
6.427278815224962 220.13419999415999 0.823626774622275
6.432506370178378 220.60866556962966 0.8249981333120259
6.437733925131794 219.00384639508366 0.8174177777141096
6.44296148008521 220.89927107082988 0.8156030100471668
6.448189035038626 222.6139868907218 0.8131454142963521
6.453416589992043 224.95516886458287 0.8146170690060841
6.458644144945459 228.06352541006518 0.8197358455379399
6.463871699898875 230.63758344415595 0.8238825893370502
6.469099254852291 234.62092163553817 0.8326047386692936
6.474326809805707 235.58428355583908 0.8286903779027293
6.479554364759124 238.5319031199221 0.8280001241793842
6.48478191971254 240.9562899418697 0.8299843762655791
6.490009474665956 242.42638435199373 0.8248242119261543
6.495237029619372 245.56956783372812 0.8252105269711694
6.500464584572788 248.2559789927625 0.8186639065137034
6.505692139526205 251.5477946364158 0.8175629685683029
6.510919694479621 263.6733587571955 0.8359542688940738
6.516147249433037 274.6320150588818 0.8514113872832102
6.521374804386453 288.7119660390597 0.8695099082814426
6.526602359339869 304.79270144414465 0.8854649923232979
6.531829914293286 332.1166780183567 0.9178074775509079
6.537057469246702 359.4525665432093 0.9476952924111743
6.542285024200118 396.1182948888044 0.9910742074161968
6.547512579153534 433.99461191978816 1.032520640105469
6.55274013410695 468.5158600392447 1.0677893247000096
6.557967689060367 505.640024197406 1.1081113920326822
6.563195244013783 533.3524201651849 1.136929180732741
6.568422798967199 555.9957510889365 1.160706049195138
6.573650353920615 562.4789712002708 1.1661830801125614
6.5788779088740315 565.5358826172518 1.1682894586474248
6.584105463827448 554.7981747118871 1.1567209730579708
6.589333018780864 525.7732337789954 1.124619893150348
6.59456057373428 502.10894028984217 1.0978809230432798
6.599788128687696 473.04583549075517 1.0648721690917764
6.6050156836411125 445.24528875834676 1.0353694980556258
6.610243238594529 419.86777258469743 1.0085101077820726
6.615470793547945 391.0106073262288 0.9745313730906869
6.620698348501361 369.545516401517 0.9499796149157483
6.625925903454777 349.96744614909244 0.9240011668066719
6.6311534584081935 335.7338720198151 0.9100747565714103
6.63638101336161 323.138754381681 0.8994890655066402
6.641608568315026 312.4141472515855 0.8864495373864423
6.646836123268442 305.6881994331135 0.8783607207713259
6.652063678221858 294.7487218453497 0.8624558866831702
6.6572912331752745 284.85853364215666 0.8532339385437777
6.662518788128691 276.50891141613977 0.8430491339074403
6.667746343082107 268.38916323883234 0.8312045404171808
6.672973898035523 265.9687590268968 0.8278170340711188
6.678201452988939 262.61309714257806 0.8256299684428362
6.6834290079423555 256.11819901773896 0.819186488883077
6.688656562895772 253.98896105583782 0.8174226456678398
6.693884117849188 252.3241533833971 0.8156306947233991
6.699111672802604 252.4042842965785 0.8177655762847509
6.70433922775602 248.21244366621886 0.8114228679560916
6.7095667827094365 246.6732850594339 0.8094894846937839
6.714794337662853 243.83824653724264 0.8075195265267593
6.720021892616269 242.27355353492754 0.8018361950734852
6.725249447569685 242.02081686203755 0.8032218854491452
6.730477002523101 241.01864949017866 0.7982178939463894
6.7357045574765175 240.5677001714034 0.7976524088684145
6.740932112429934 240.2823022927284 0.7970568984393956
6.74615966738335 240.7391089854552 0.798640048964445
6.751387222336766 242.70044552023109 0.8001357423146884
6.756614777290182 242.95209775788823 0.8004338429137206
6.7618423322435985 242.49606477683994 0.7991011914102878
6.767069887197015 244.76896849955136 0.8062868824252334
6.772297442150431 242.1607149605576 0.8052085488986224
6.777524997103847 239.54631188015748 0.8000323593153181
6.782752552057263 236.21573147071518 0.7954941547940043
6.7879801070106796 234.55537972085034 0.7885456770353352
6.793207661964096 233.10354493461915 0.7819320321123725
6.798435216917512 235.44732300948684 0.7856405272114582
6.803662771870928 238.7128740305895 0.7893466609688906
6.808890326824344 239.64878573055898 0.7867332407980983
6.814117881777761 240.5368136921285 0.7865705291177862
6.819345436731177 240.31072655445524 0.7880642021921853
6.824572991684593 242.1270568716001 0.7940339367534541
6.829800546638009 241.61835829497167 0.7940589412257844
6.835028101591425 240.350878960559 0.7944840818115912
6.840255656544842 243.04209856434036 0.7973628216725922
6.845483211498258 245.24558740159594 0.7986803314761667
6.850710766451674 248.8821187202864 0.8062454457444561
6.85593832140509 252.01912463169418 0.8082833351144983
6.861165876358506 254.38254978929206 0.809787897149606
6.866393431311923 256.3470469763661 0.8096520307732162
6.871620986265339 260.26254681664096 0.8128904365535747
6.876848541218755 262.0852242495136 0.8141767730640622
6.882076096172171 263.3212048785175 0.8151456371988601
6.887303651125587 265.7792939922616 0.8161956603824123
6.892531206079004 268.77608606125466 0.816692214823107
6.89775876103242 271.35649022479686 0.8188071787054348
6.902986315985836 269.94915385444335 0.8124140367869125
6.908213870939252 273.179716735689 0.8153585095256705
6.913441425892668 276.1201759435553 0.8165975334563604
6.918668980846085 280.1767030142692 0.8238803202213617
6.923896535799501 287.57750249837505 0.8356042500427259
6.929124090752917 289.99579968839083 0.8349774854729363
6.934351645706333 288.44829854917964 0.8308953293049229
6.939579200659749 291.1631181806332 0.8310122694570623
6.944806755613166 293.3068272601606 0.8321163360908584
6.950034310566582 300.62983611884783 0.8405776909385064
6.955261865519998 307.008791727687 0.8441635149668583
6.960489420473414 314.47607772101543 0.8528931572518246
6.96571697542683 324.44726919758745 0.8643948396738544
6.970944530380247 335.4297732245556 0.8764697245833587
6.976172085333663 351.4338655361074 0.8940034286711697
6.981399640287079 369.77935852502435 0.9126674498380888
6.986627195240495 390.6655415781688 0.9347873477394505
6.9918547501939114 418.7107345476757 0.9637994602702377
6.997082305147328 455.3282521195013 1.002313449361634
7.002309860100744 508.56919544699286 1.0583960274338624
7.00753741505416 589.733729953556 1.1382323994775514
7.012764970007576 706.7549957906373 1.2448079264010286
7.0179925249609925 853.3737744822279 1.3661615456584904
7.023220079914409 1009.3567207049698 1.4837700797092384
7.028447634867825 1154.7287715311397 1.5850137311848436
7.033675189821241 1267.3680516701183 1.6594810960299555
7.038902744774657 1330.9403702549816 1.6982799509738504
7.0441302997280735 1330.1944788985252 1.695010641021653
7.04935785468149 1278.065636311194 1.6590493667583084
7.054585409634906 1201.5020406078645 1.6080243902629394
7.059812964588322 1109.913292300141 1.5459890384634665
7.065040519541738 1023.1550889418612 1.4852126370980818
7.0702680744951545 941.3688277507679 1.424078122124067
7.075495629448571 869.7021375985497 1.3679652957345256
7.080723184401987 806.1965534412659 1.3158449422379699
7.085950739355403 757.6291272134079 1.2759112070883678
7.091178294308819 722.1547272596737 1.2463565021586218
7.0964058492622355 692.044279932144 1.2201448352487687
7.101633404215652 663.9354530058365 1.1946949781506406
7.106860959169068 635.295838379881 1.1681979126571351
7.112088514122484 606.8551508953569 1.1426851624557188
7.1173160690759 580.5004058147045 1.1176668103542766
7.1225436240293165 561.2206440247111 1.099660985564642
7.127771178982733 544.1368785330978 1.0829640022260796
7.132998733936149 531.3687900484842 1.0700929009768667
7.138226288889565 518.3411750547727 1.0557639512715054
7.143453843842981 508.10899976876516 1.0449994767548465
7.1486813987963975 502.9222585595054 1.0410943337827925
7.153908953749814 501.0603392120829 1.0406791998304221
7.15913650870323 502.21085201202845 1.041580542841964
7.164364063656646 505.00833474660504 1.0435965831459741
7.169591618610062 511.76222081879075 1.046989849001509
7.1748191735634785 527.789506431604 1.0624243050348077
7.180046728516895 553.497972123337 1.0866388276689503
7.185274283470311 597.1305792532357 1.1278759419170492
7.190501838423727 658.7251449681941 1.1837813178712726
7.195729393377143 745.6167159938515 1.2576348444931258
7.2009569483305595 871.4410791878909 1.3592497037001814
7.206184503283976 1038.1237066210354 1.481017838890614
7.211412058237392 1275.3510078084075 1.638915196062572
7.216639613190808 1576.0485283808598 1.8197457512000859
7.221867168144224 1943.251620173828 2.0201845287545184
7.227094723097641 2336.592109297498 2.2158752975052756
7.232322278051057 2677.49167647544 2.372705462304395
7.237549833004473 2882.012751180012 2.457251485033393
7.242777387957889 2886.010651585547 2.45756990296774
7.248004942911305 2694.7962346949776 2.371769568353608
7.253232497864722 2374.0685266413802 2.225022798186096
7.258460052818138 1975.483150859262 2.028193226640849
7.263687607771554 1591.856519280589 1.8196314341671371
7.26891516272497 1254.6157523430143 1.6150854027336512
7.274142717678386 982.5357335320671 1.4284847400098541
7.279370272631803 781.9988385099723 1.27501329519452
7.284597827585219 637.9166065680866 1.1528598142200097
7.289825382538635 547.2823954329335 1.0693847396677445
7.295052937492051 492.1634348993856 1.01553719815856
7.300280492445467 454.21059580028236 0.9774877438126345
7.305508047398884 423.1497856209665 0.9453540011094418
7.3107356023523 404.8732475659562 0.9256712885867567
7.315963157305716 388.8529661474928 0.9091828778118926
7.321190712259132 379.0647887619158 0.9000770156476063
7.326418267212548 372.4435231251551 0.8943477825114731
7.331645822165965 366.0146280322943 0.8883123771480705
7.336873377119381 355.6872271992612 0.8741583374849141
7.342100932072797 351.5026498245536 0.8675577759437472
7.347328487026213 349.2227315812666 0.8637808526297296
7.352556041979629 343.66149141715897 0.8565270204523053
7.357783596933046 341.92673247332226 0.8533067399248007
7.363011151886462 339.7589240324537 0.8525196826694958
7.368238706839878 336.188157743292 0.8467339121824359
7.373466261793294 339.14437407633625 0.8510317820741332
7.37869381674671 335.393040700276 0.8462492864016657
7.383921371700127 332.0818293608484 0.8415833269004694
7.389148926653543 328.0554205109279 0.8364493238668987
7.394376481606959 327.0391361288844 0.8342079641969986
7.399604036560375 329.44876965515056 0.8358192462701504
7.4048315915137914 332.50788357493855 0.8400388266364519
7.410059146467208 336.2235905306751 0.8449830593001423
7.415286701420624 337.7592305323952 0.8493057220487816
7.42051425637404 338.66780591147466 0.8512042294579754
7.425741811327456 339.83481287609334 0.8539943679646272
7.4309693662808725 341.6452390399758 0.855178070766282
7.436196921234289 344.3846226927673 0.8569761792613195
7.441424476187705 348.89702237760616 0.8611700034899177
7.446652031141121 353.87266510273156 0.8636330287952474
7.451879586094537 358.96856342897877 0.8703753119156566
7.4571071410479535 361.0638576662875 0.87176801388534
7.46233469600137 366.8833976067692 0.878936048241045
7.467562250954786 372.97984351682425 0.8847202945135868
7.472789805908202 379.6808345081695 0.8891618596187352
7.478017360861618 386.68371837209025 0.8953838088026593
7.4832449158150345 395.8391887060422 0.9032143338874109
7.488472470768451 404.31756058881734 0.911925641756571
7.493700025721867 413.86978818951894 0.9228877104627554
7.498927580675283 430.12517238493695 0.9392516866316214
7.504155135628699 446.79218640894123 0.9549556927082054
7.5093826905821155 465.71115697886756 0.9726199062556888
7.514610245535532 485.15220239862623 0.9920599064850183
7.519837800488948 503.94463864199923 1.011609824353329
7.525065355442364 518.0427205954273 1.0247103933438466
7.53029291039578 529.9850112385143 1.0353437077678702
7.5355204653491965 535.5854437148624 1.0403215738688991
7.540748020302613 537.8269659853864 1.042537886108176
7.545975575256029 535.1126558347593 1.0393861605112222
7.551203130209445 527.3172370993085 1.0318431027569623
7.556430685162861 520.8252725584077 1.0241231898072205
7.5616582401162775 509.58912610950586 1.0104808791864024
7.566885795069694 496.61036624148545 0.9967993338551432
7.57211335002311 482.6086516973115 0.9829288071436262
7.577340904976526 472.2942858812862 0.9741454668349109
7.582568459929942 461.2332456591275 0.9645884544853583
7.5877960148833585 455.8001860823844 0.9591718208225384
7.593023569836775 448.26275174142455 0.9504081870094344
7.598251124790191 444.5376675553657 0.9458567516736427
7.603478679743607 437.15355318209043 0.9380425417028507
7.608706234697023 434.2845273249262 0.9358436848012912
7.6139337896504395 432.795669307903 0.9340360854041487
7.619161344603856 430.9938454870706 0.9331880341907369
7.624388899557272 431.3960892799564 0.9324159797534567
7.629616454510688 432.0275168142959 0.9318294890697975
7.634844009464104 434.13191933190024 0.9323926353067113
7.6400715644175206 438.49866820459465 0.936928451231088
7.645299119370937 445.7931331054398 0.9438530665575133
7.650526674324353 456.4247231438755 0.9532564611642201
7.655754229277769 468.7172761348827 0.9658365061579903
7.660981784231185 475.3992314087746 0.972384428379559
7.666209339184602 487.87505338147105 0.9847162978593208
7.671436894138018 497.6879882269539 0.9933532110712167
7.676664449091434 507.7155533273448 1.0009343770166839
7.68189200404485 519.8411066357023 1.0110932650424538
7.687119558998266 528.9696256286501 1.020089182062851
7.692347113951683 536.8846654208438 1.0275916786587673
7.697574668905099 541.711152280335 1.0324356217339419
7.702802223858515 542.4146866908557 1.0323563419086224
7.708029778811931 539.2565252754048 1.0282505715240853
7.713257333765347 535.2423744265649 1.023783731286174
7.718484888718764 523.4295369125763 1.012414105186459
7.72371244367218 512.6591174595172 1.0028163258442473
7.728939998625596 504.7248234665507 0.9929880188235112
7.734167553579012 498.00870569088636 0.985776090310185
7.739395108532428 499.15856488311977 0.986619350406838
7.744622663485845 499.7954166798726 0.9865886279733475
7.749850218439261 503.8913128032271 0.9915969289110282
7.755077773392677 508.1855384725753 0.9953251591200531
7.760305328346093 507.07633532589944 0.9947791834215591
7.765532883299509 505.398361882083 0.9929118572967979
7.770760438252926 501.16214003838473 0.9885509540951897
7.775987993206342 497.6320027435051 0.9850238512887148
7.781215548159758 490.8783164136225 0.9783610287312553
7.786443103113174 481.95748188064505 0.9695687835025028
7.79167065806659 475.55722294905604 0.9638822611604295
7.796898213020007 465.32515783792434 0.9530424475055523
7.802125767973423 459.02030473374776 0.9453279414142286
7.807353322926839 452.9436610032506 0.9386303240773145
7.812580877880255 443.59042335647274 0.9291657692570704
7.817808432833671 437.2535697300384 0.9226712307946663
7.823035987787088 433.60373919071304 0.9194042169607589
7.828263542740504 429.2835080172675 0.9149024537887485
7.83349109769392 425.47910047388785 0.9089762238371027
7.838718652647336 422.865953118957 0.9065938401689795
7.8439462076007525 420.15093288913397 0.9039773152986716
7.849173762554169 422.23411539142694 0.9060071322586027
7.854401317507585 422.82127996642106 0.9063988726374472
7.859628872461001 423.17351051244253 0.905965991691743
7.864856427414417 427.7165018585641 0.9086669023646632
7.8700839823678335 428.81886424529324 0.9097316832915896
7.87531153732125 434.3812097357702 0.9168747489883884
7.880539092274666 441.1741963337999 0.9238072621474143
7.885766647228082 446.943278749231 0.9299289584588818
7.890994202181498 444.345372748935 0.9246192926139688
7.8962217571349145 452.6781305772994 0.9340820981822076
7.901449312088331 459.38386030792384 0.9412582769058919
7.906676867041747 465.91267716396686 0.9478084574193362
7.911904421995163 469.3815079823304 0.9506862777862853
7.917131976948579 470.3302000987974 0.951610854559572
7.9223595319019955 477.79146029093613 0.9573888418894085
7.927587086855412 483.9510670699292 0.9635343433279308
7.932814641808828 485.80863383456597 0.9644833934104126
7.938042196762244 490.83802149151694 0.9687436896972184
7.94326975171566 495.56338502393373 0.9732362133841701
7.9484973066690765 501.0751415788733 0.9776401595281486
7.953724861622493 512.2811067593293 0.9865284697609961
7.958952416575909 523.4421507651393 0.9953612294276835
7.964179971529325 537.609706008905 1.008554801766784
7.969407526482741 549.6766027612995 1.018913153774063
7.9746350814361575 559.8458565596526 1.0278209383107013
7.979862636389574 569.389905058763 1.036391133344359
7.98509019134299 576.713607039362 1.0426880448248852
7.990317746296406 584.3326465243864 1.049438869505297
7.995545301249822 591.0473336346058 1.0554385034823093
8.000772856203238 595.3071854715464 1.0570973974993232
8.006000411156654 600.3608121701116 1.0601725378330453
8.01122796611007 606.2080446993733 1.0645192333958562
8.016455521063486 611.0869111629274 1.0679281244015066
8.021683076016902 614.6218394611858 1.0715069412041034
8.026910630970319 621.1618121276116 1.0763321576193126
8.032138185923735 629.2396694677612 1.083351153748326
8.037365740877151 637.6370815683099 1.0901065982386828
8.042593295830567 648.8028432357305 1.0989367917104296
8.047820850783983 657.276661494447 1.1057702205217563
8.0530484057374 666.6168221856128 1.1129135250596116
8.058275960690816 673.1625477992487 1.1177914296880365
8.063503515644232 678.8518185623094 1.1224627387925386
8.068731070597648 691.9469270483305 1.1325654994073246
8.073958625551064 699.762568636766 1.1387309829189924
8.07918618050448 704.8579800401322 1.1431301930195423
8.084413735457897 708.8474016913497 1.1454826856377964
8.089641290411313 711.9285037887536 1.1482439607805424
8.09486884536473 716.8721476086087 1.1519154836152856
8.100096400318145 720.0388274608209 1.1545899246936788
8.105323955271562 718.1605401858103 1.1523486794358404
8.110551510224978 720.8767040078583 1.1536271517038719
8.115779065178394 720.3938554876164 1.1521605867967248
8.12100662013181 714.724096477468 1.1466109255228132
8.126234175085226 711.9829555714624 1.144079989488966
8.131461730038643 706.7815779162263 1.1395207316744242
8.136689284992059 713.7014452267855 1.1432624160098
8.141916839945475 718.0118942364795 1.1457242774963003
8.147144394898891 733.2900119333733 1.1578161727649756
8.152371949852308 751.9179509270293 1.1723453480395498
8.157599504805724 767.8346392836971 1.1850985155711369
8.16282705975914 786.4305517850931 1.1992451080485926
8.168054614712556 796.9104078870195 1.2067055543138225
8.173282169665972 807.395984318494 1.2131657194878396
8.178509724619389 811.7500687801064 1.2159166119033067
8.183737279572805 812.7558320455167 1.2172216572963879
8.188964834526221 807.3449285231717 1.2115375693705404
8.194192389479637 803.19968402405 1.2074347048570224
8.199419944433053 792.0249028575955 1.1975541989690701
8.20464749938647 776.8840014362393 1.1867691322200304
8.209875054339886 759.4771894127983 1.1734541123166944
8.215102609293302 743.9199399308084 1.162212229617788
8.220330164246718 728.9968484735741 1.1498707892724427
8.225557719200134 723.4147684932817 1.1456941693356664
8.23078527415355 713.806791871596 1.1380712516920568
8.236012829106967 704.6774766028481 1.1308541460123034
8.241240384060383 694.5843575967616 1.1220886956939133
8.2464679390138 679.8206526260523 1.1081507314906915
8.251695493967215 672.836207556534 1.1014707509822699
8.256923048920632 665.8678173484748 1.0939976688074367
8.262150603874048 666.3353943382023 1.0944996688088615
8.267378158827464 668.2558732860637 1.0969927713423888
8.27260571378088 668.6756228517309 1.0973436741752558
8.277833268734296 669.2866300565911 1.0969426134245037
8.283060823687713 666.6496638273018 1.0942998611311359
8.288288378641129 662.5727686052419 1.0911841466659944
8.293515933594545 662.6570308455111 1.0921748359174035
8.298743488547961 664.94608420943 1.093023235056972
8.303971043501377 672.8394879839742 1.099560855418649
8.309198598454794 682.3665458507863 1.1061868261178998
8.31442615340821 689.9117931170632 1.1122442978726854
8.319653708361626 695.6877802683376 1.1148738711283899
8.324881263315042 700.8080195034551 1.1187864717174223
8.330108818268458 711.0860492055949 1.1269198042601458
8.335336373221875 715.269541707331 1.1303360414648151
8.34056392817529 719.5180583706567 1.132324126888556
8.345791483128707 723.2113151595827 1.1340462644655835
8.351019038082123 721.8692619115301 1.132655683142051
8.35624659303554 726.4070036905848 1.1360250865367563
8.361474147988956 730.9924587662964 1.1395198461710794
8.366701702942372 739.422091772127 1.145373027834348
8.371929257895788 746.3599111002984 1.1498462698942298
8.377156812849204 754.5421815346918 1.1562088155718482
8.38238436780262 758.3687143923607 1.158939520908559
8.387611922756037 757.0656827248093 1.1584922198541443
8.392839477709453 756.6039537522512 1.1572560998693968
8.398067032662869 758.783121824643 1.1590244803053575
8.403294587616285 753.6265295147288 1.1548280231223527
8.408522142569701 747.9450862241358 1.150636643068659
8.413749697523118 740.0888407224083 1.1446081371763137
8.418977252476534 729.7220029386018 1.1362310403990472
8.42420480742995 720.3323948100885 1.1266879772149665
8.429432362383366 712.6346639154569 1.1201059606643675
8.434659917336782 701.0754611982265 1.110765974250608
8.439887472290199 687.0138468158216 1.0987473432406425
8.445115027243615 675.5321953161427 1.089569251494913
8.450342582197031 661.0403500370327 1.0775445213886916
8.455570137150447 649.6435561394774 1.0686316417961619
8.460797692103863 642.6792477522715 1.062791041654451
8.46602524705728 636.1557462702318 1.0571313648363918
8.471252802010696 628.9437063309747 1.0501622382486526
8.476480356964112 620.0541323931116 1.0417395242053369
8.481707911917528 612.4718554796293 1.0344986890503929
8.486935466870944 602.8102421119096 1.0259213969967067
8.49216302182436 596.2177284069674 1.0203997739921284
8.497390576777777 593.3783666974233 1.018636248230802
8.502618131731193 591.3450278222665 1.0167605630826326
8.50784568668461 588.8108679424697 1.0143885745819037
8.513073241638025 587.12753707815 1.0128757548365768
8.518300796591442 584.0185513804988 1.00993369298358
8.523528351544858 580.8915922461489 1.0070346065924738
8.528755906498274 577.8107057874674 1.0036958999321646
8.53398346145169 571.3096620068427 0.9974893329486327
8.539211016405106 562.9327416665395 0.9897551311367707
8.544438571358523 560.120036751261 0.9866532887240606
8.549666126311939 558.4930730555707 0.9847841561504586
8.554893681265355 558.1849380637519 0.9848061238816932
8.560121236218771 557.3071214101681 0.9837513642988085
8.565348791172188 557.9081598044831 0.9842184912955814
8.570576346125604 560.394457830509 0.9858904631471298
8.57580390107902 560.2254071397178 0.9846685738273409
8.581031456032436 563.3193294790053 0.9870349742658998
8.586259010985852 560.1702409253246 0.983463415557926
8.591486565939269 561.8115151865228 0.9839401832806522
8.596714120892685 561.8593940588898 0.9837426575000222
8.601941675846101 559.8673053205329 0.9813907800100337
8.607169230799517 564.1867138060444 0.9867421050693324
8.612396785752933 566.0631503312264 0.9887644059623436
8.61762434070635 566.5327196081289 0.9891029847896889
8.622851895659766 568.9448194784239 0.9910099011870237
8.628079450613182 569.0684325780688 0.9903947762624014
8.633307005566598 570.9975854506223 0.9917597055838622
8.638534560520014 575.7692656206015 0.9946813906737669
8.64376211547343 583.2226820220936 1.0007295198565584
8.648989670426847 585.8718885399668 1.001718257114347
8.654217225380263 593.8208361664325 1.0089347429791242
8.65944478033368 600.4969620412186 1.0146846794294508
8.664672335287095 607.5600346006838 1.0201786297831201
8.669899890240512 616.668442975495 1.0269458405900018
8.675127445193928 625.1001588732942 1.032881603728694
8.680355000147344 635.52737457923 1.0415026376322116
8.68558255510076 643.9675773203976 1.04847094409837
8.690810110054176 651.4649486469807 1.0542473991745775
8.696037665007593 663.2769529612508 1.0614059252390906
8.701265219961009 674.4818353384293 1.0695430500109773
8.706492774914425 689.6773264547131 1.081089830848722
8.711720329867841 700.9149107188148 1.0905585119533285
8.716947884821257 705.5638912857419 1.0935577120980917
8.722175439774674 708.0407123878475 1.0950097795417655
8.72740299472809 705.7168611251934 1.0920542457220075
8.732630549681506 702.436686395585 1.089892019127521
8.737858104634922 703.3254126952766 1.0904833271077863
8.743085659588338 707.5516111479374 1.0955340798361999
8.748313214541755 710.4191740891048 1.0982935746339657
8.75354076949517 704.8238662999655 1.094294412399849
8.758768324448587 700.4290760068255 1.0893685101343615
8.763995879402003 689.1973167111877 1.0796742725178405
8.76922343435542 680.1366352458739 1.0720042444867557
8.774450989308836 668.2234023316846 1.0616765145465825
8.779678544262252 653.311110719211 1.0490517772105035
8.784906099215668 642.9241516580418 1.039237048860142
8.790133654169084 633.5853535099767 1.0319388111563075
8.7953612091225 626.6719525663159 1.0267586876323007
8.800588764075917 620.9578261953417 1.0221101860314052
8.805816319029333 613.5958296990594 1.015411457513025
8.811043873982749 606.5783608682882 1.0091699682559865
8.816271428936165 600.619836496042 1.0032893801119276
8.821498983889581 596.0854163908324 1.0000966981832309
8.826726538842998 590.7120635188568 0.9962425297025638
8.831954093796414 586.3725115584072 0.9918112885407264
8.83718164874983 581.6863888641518 0.9865800162832437
8.842409203703246 577.0284095013145 0.9821779213744194
8.847636758656662 571.4551433269497 0.9778176293838398
8.852864313610079 572.8895521200477 0.9794551019099023
8.858091868563495 577.388244634263 0.9826625823105554
8.863319423516911 579.3785794293658 0.9834254620419569
8.868546978470327 579.8796449979902 0.983939619150615
8.873774533423743 576.2182893910916 0.9804812193903777
8.87900208837716 575.2868374780755 0.9801836190773511
8.884229643330576 575.9600239642486 0.9797968897213402
8.889457198283992 578.3646239025653 0.9815383589964272
8.894684753237408 575.6646685978942 0.978975193181148
8.899912308190824 575.402580343408 0.9793872250696829
8.90513986314424 573.7730441679075 0.9767558825402757
8.910367418097657 575.1162839910709 0.9768710287621132
8.915594973051073 578.5917797181319 0.9789129086833879
8.92082252800449 587.4725821890938 0.9858775209771158
8.926050082957905 590.7429229204197 0.990925956979468
8.931277637911322 590.0244427852489 0.9899464606594127
8.936505192864738 591.5692974950845 0.9897108044594957
8.941732747818154 590.0681427820743 0.9872574081156815
8.94696030277157 591.5293170368162 0.9876781161410556
8.952187857724986 593.4609578334546 0.9897353291038403
8.957415412678403 592.1317941261475 0.9881116794146203
8.962642967631819 595.9231493777318 0.9902022351899369
8.967870522585235 600.6726492967932 0.9929034048789004
8.973098077538651 601.2403394612833 0.9919060859663104
8.978325632492067 604.4555979102902 0.9943424258451246
8.983553187445484 608.5568819804781 0.9978951805028138
8.9887807423989 613.4872023955216 1.0014491827470977
8.994008297352316 621.2111363872974 1.0084687338024791
8.999235852305732 624.2774178535445 1.0122910247814145
9.004463407259149 627.0380566490702 1.0144074161700427
9.009690962212565 630.8024937781902 1.0163024893808972
9.014918517165981 636.2313236514939 1.0183210219367893
9.020146072119397 647.3957818902287 1.0267527624226083
9.025373627072813 660.5081231615682 1.0365273339938892
9.03060118202623 673.06240897776 1.0462843135445918
9.035828736979646 688.0626850048026 1.0578152863891657
9.041056291933062 703.3646655404565 1.0696343241947563
9.046283846886478 718.9664482923284 1.0812277753562027
9.051511401839894 734.8559336245867 1.092677306717842
9.05673895679331 754.6033851945941 1.1059389044650718
9.061966511746727 779.1513720443704 1.1229492801364573
9.067194066700143 804.1172360456297 1.140379695021662
9.07242162165356 826.1439948007143 1.1535827435472017
9.077649176606975 842.8441279626741 1.164592474766595
9.082876731560392 857.549709191753 1.1747054435997943
9.088104286513808 872.2107495869233 1.1864632963868726
9.093331841467224 876.652440901072 1.1892312315812148
9.09855939642064 880.3436756940816 1.1915266046616546
9.103786951374056 881.0140012146412 1.1915848597374523
9.109014506327473 876.0189105604184 1.1868225382147073
9.114242061280889 870.2591537688331 1.1828400614535481
9.119469616234305 862.4713194488969 1.1773771685915193
9.124697171187721 858.9280413099476 1.1748000414448234
9.129924726141137 856.2642751400911 1.1725863952135471
9.135152281094554 859.3901812539484 1.1737043547040915
9.14037983604797 873.0412661951443 1.1833737310763583
9.145607391001386 891.0826425859054 1.1944688359469595
9.150834945954802 922.5700315092412 1.2154917628524835
9.156062500908218 956.1680545597725 1.2376923545946632
9.161290055861635 993.0591579206682 1.2713212582634996
9.16651761081505 1033.7684976975468 1.3041090395201402
9.171745165768467 1067.0852731513144 1.3302121186348905
9.176972720721883 1093.3233291777242 1.3505916778141942
9.1822002756753 1102.2992895863738 1.3584523120424474
9.187427830628716 1101.7563327476694 1.3612936150156647
9.192655385582132 1088.180676076355 1.3544731619771861
9.197882940535548 1076.3748522536564 1.3492502956133263
9.203110495488964 1063.6392629146694 1.3435812982885276
9.20833805044238 1051.7080080254805 1.3401877297713685
9.213565605395797 1041.606011830263 1.3366637014253802
9.218793160349213 1030.7378297573603 1.3320236705642852
9.224020715302629 1024.619416726477 1.3294389864553944
9.229248270256045 1023.8414618871035 1.3296735935523916
9.234475825209461 1014.4447023506776 1.3253100921441927
9.239703380162878 1006.8837879591033 1.3225614122452993
9.244930935116294 1006.0512375143203 1.323418959282821
9.25015849006971 1003.750968283768 1.3236723864066204
9.255386045023126 1007.5636626676394 1.3270391210895978
9.260613599976542 1016.8667216089665 1.3342980624020457
9.265841154929959 1028.4451404052043 1.3431846752402512
9.271068709883375 1042.9658077052345 1.3519001204501733
9.276296264836791 1063.451939982981 1.3665885643833589
9.281523819790207 1084.2920606089203 1.3821305401281083
9.286751374743623 1100.4117331393943 1.3938970760830083
9.29197892969704 1120.7514327633294 1.4086217997105108
9.297206484650456 1126.254533634532 1.413264095584028
9.302434039603872 1124.7228223851293 1.412849063830791
9.307661594557288 1114.0617455611339 1.408068186342717
9.312889149510704 1086.3796238196633 1.3935872678284014
9.31811670446412 1048.819980224703 1.3711828021394905
9.323344259417537 1003.5512188321593 1.3435702825563225
9.328571814370953 952.7385493632952 1.3103733861823859
9.33379936932437 907.5182733895541 1.279297049049224
9.339026924277785 856.3177771193631 1.2431597623558406
9.344254479231202 808.8174123320316 1.2078660650431832
9.349482034184618 774.5710052502035 1.1825832395409077
9.354709589138034 746.1100132438451 1.162069620270662
9.35993714409145 724.294476952258 1.146396047414122
9.365164699044866 712.1472875396481 1.1380290833845292
9.370392253998283 696.3353435186208 1.1257490666179228
9.375619808951699 689.2880763640586 1.1199660842697192
9.380847363905115 682.5869216549169 1.1151331234870272
9.386074918858531 677.0356930124852 1.112843351383854
9.391302473811947 676.1304085690249 1.1131926755998678
9.396530028765364 676.0770330593629 1.1141730265774064
9.40175758371878 675.1239269965439 1.1135573370632499
9.406985138672196 674.578867333678 1.1138145806036786
9.412212693625612 673.0569259773877 1.111697577275431
9.417440248579029 669.6402107887133 1.0982624890931223
9.422667803532445 668.6544629087888 1.0911584831697803
9.427895358485861 664.3039919559445 1.083977939740615
9.433122913439277 661.2078011878012 1.0774416754581466
9.438350468392693 656.7258524637239 1.0709759885499563
9.44357802334611 658.7215329746072 1.0710615856547425
9.448805578299526 659.0786021401357 1.0695204357883723
9.454033133252942 662.1784237985509 1.0702863121512496
9.459260688206358 664.0589152707831 1.0698267299401965
9.464488243159774 664.3326717369442 1.069440358960461
9.46971579811319 661.0602228075207 1.0655814251925795
9.474943353066607 651.3035219142085 1.0556523740337982
9.480170908020023 646.7245508734189 1.0502403481630609
9.48539846297344 642.9027158587285 1.045578795259421
9.490626017926855 649.3263525570792 1.0493102492263695
9.495853572880272 653.7075179779672 1.0520284229258308
9.501081127833688 657.174192427019 1.0538640981468008
9.506308682787104 657.8430903236903 1.0529021818139372
9.51153623774052 657.6587532036608 1.0514745650098003
9.516763792693936 656.9419554560465 1.0501032342034806
9.521991347647353 657.6408347368355 1.0495579687135776
9.527218902600769 655.6819573472463 1.047757024936433
9.532446457554185 654.992595552533 1.0464090729197078
9.537674012507601 654.447989864199 1.0456752402454785
9.542901567461017 654.9143442180215 1.0435961861889107
9.548129122414434 655.1408906104663 1.0431258847731664
9.55335667736785 657.0627332494995 1.043437851537582
9.558584232321266 657.6195892950448 1.0435661619397096
9.563811787274682 658.4685274352195 1.043906204966051
9.569039342228098 657.0627306259981 1.0419532950158967
9.574266897181515 652.1958545107354 1.0373940188878428
9.57949445213493 651.150203882425 1.0360974584291995
9.584722007088347 650.6225133998702 1.0344709247544457
9.589949562041763 653.6793970660792 1.035984090799619
9.59517711699518 654.2846441944201 1.035580920006544
9.600404671948596 656.5514335936256 1.0363957140503164
9.605632226902012 656.7602970941416 1.035724142730154
9.610859781855428 655.4350070608753 1.0344563387978871
9.616087336808844 650.5348689230646 1.0300452454486708
9.62131489176226 649.8964638331017 1.0289912578457208
9.626542446715677 648.3722081273579 1.0269350576826486
9.631770001669093 648.7461633030726 1.0264965278595606
9.636997556622509 650.186958921696 1.026615704335468
9.642225111575925 654.3950164610736 1.028718654232276
9.647452666529341 653.8979157454932 1.0279287280645257
9.652680221482758 654.4813039546203 1.0285540933303279
9.657907776436174 656.5927770958492 1.0300023717670366
9.66313533138959 655.660197748037 1.0284303647690907
9.668362886343006 658.2658340206843 1.0299056674035638
9.673590441296422 660.798530119393 1.0317094043723811
9.678817996249839 662.2614895340339 1.0319831736367817
9.684045551203255 661.598629774198 1.0309840858623105
9.689273106156671 662.4289467103316 1.0317396025817507
9.694500661110087 662.364547246987 1.0302362126701068
9.699728216063503 662.6551705619735 1.0302810417047
9.70495577101692 661.6597207049789 1.0276256499255172
9.710183325970336 666.7892411126235 1.0316634917938208
9.715410880923752 672.1899992374528 1.0351305967703364
9.720638435877168 674.4175421466746 1.0358505793982544
9.725865990830584 670.4922257542477 1.0328595897580573
9.731093545784 663.2108416766573 1.0253402529780156
9.736321100737417 663.415410990428 1.0258307747651452
9.741548655690833 669.4478074408212 1.0304068876942558
9.74677621064425 675.2364763888621 1.0349787835621884
9.752003765597665 680.3529610028833 1.0382426346677558
9.757231320551082 680.7886831104215 1.0379542971327842
9.762458875504498 681.0774317519141 1.0367163023721633
9.767686430457914 681.187593889172 1.036522401752952
9.77291398541133 681.1969583621935 1.0361576102671541
9.778141540364746 682.144184835559 1.0360583894406226
9.783369095318163 683.4924275018406 1.0364917797576947
9.788596650271579 682.6104818408506 1.0351740787663655
9.793824205224995 682.977695584407 1.0357687513659477
9.799051760178411 685.9849677825214 1.0370562314465885
9.804279315131827 686.8498188680536 1.0363686213926897
9.809506870085244 688.7130937993114 1.0367406912516375
9.81473442503866 691.8875862457585 1.03845461160805
9.819961979992076 694.3401063076977 1.0392111639836825
9.825189534945492 699.3301044849119 1.0426028579383961
9.830417089898909 700.7833839947687 1.043595775047162
9.835644644852325 698.0545349902355 1.0401492651109396
9.840872199805741 695.8939489224289 1.0370675148067896
9.846099754759157 701.3210746449906 1.0410480874666814
9.851327309712573 706.464513628081 1.045753734196595
9.85655486466599 709.481626535199 1.0476202644856976
9.861782419619406 709.5289295706295 1.0473665452398122
9.867009974572822 711.6589718258685 1.0475157764199412
9.872237529526238 712.3524665806644 1.0473673618151067
9.877465084479654 714.9492794984458 1.049173044803627
9.88269263943307 719.7339590724404 1.05202814121384
9.887920194386487 723.5621252796961 1.0545991705192113
9.893147749339903 725.6399464030367 1.0558181544327114
9.89837530429332 724.9290267447918 1.0545638575081913
9.903602859246735 725.3315129445105 1.0541977560219127
9.908830414200152 726.6214986386591 1.0546967836338677
9.914057969153568 735.0033963743809 1.060413865451426
9.919285524106984 741.1419376130326 1.0646755590894486
9.9245130790604 747.9934744276753 1.0693541382079434
9.929740634013816 755.0843004795997 1.0743225474356912
9.934968188967233 757.873239048556 1.07590174265732
9.940195743920649 760.4659677569806 1.077465125305865
9.945423298874065 764.6683364357613 1.0805290218909036
9.950650853827481 763.7127166684616 1.079644087548965
9.955878408780897 767.6534392122792 1.0814533295158633
9.961105963734314 768.4273261402143 1.0813411242086024
9.96633351868773 765.7795128272032 1.0792120277579929
9.971561073641146 761.1539690780727 1.074491299833021
9.976788628594562 761.0680113047135 1.073256432025353
9.982016183547978 758.0175771206726 1.0708366356186707
9.987243738501395 756.6724330308872 1.0693039403778994
9.99247129345481 751.6288299612294 1.064646813478695
9.997698848408227 748.5647362762926 1.0620352570602203
10.002926403361643 744.4646597475354 1.0572281549805855
10.00815395831506 742.0794129393345 1.0549179686441306
10.013381513268476 734.8383446279473 1.0491137698005912
10.018609068221892 729.2368749295941 1.0451885561733434
10.023836623175308 725.4945029754961 1.042776678492431
10.029064178128724 723.7249365369562 1.041659723571924
10.03429173308214 726.1478902090896 1.0439425232533726
10.039519288035557 731.8368681952643 1.0480584800660329
10.044746842988973 730.2632362675944 1.0459234300685634
10.049974397942389 730.0276335980928 1.0453232001312
10.055201952895805 727.9315711036904 1.0435227552010486
10.060429507849221 724.7536415152144 1.0410576319528881
10.065657062802638 718.112685422682 1.0365155217409456
10.070884617756054 717.2214289758516 1.0358006000483508
10.07611217270947 709.9477666731782 1.0302091298079579
10.081339727662886 706.9589801140912 1.0276455256478645
10.086567282616302 703.6159383935033 1.0254548580639253
10.091794837569719 702.5682008807026 1.0242145931873208
10.097022392523135 702.6104479177312 1.0232215424759725
10.102249947476551 705.3469333945329 1.0249095619271271
10.107477502429967 705.2920822446322 1.02397788879474
10.112705057383383 704.1221166103196 1.0224041315984234
10.1179326123368 700.70256658249 1.0199310310552225
10.123160167290216 697.7383825451429 1.0175177761129373
10.128387722243632 695.8578724760238 1.0158752624165899
10.133615277197048 692.7342854398981 1.0127253920654347
10.138842832150464 695.7965654655042 1.0141344786719322
10.14407038710388 695.2412981382197 1.0137265088109646
10.149297942057297 696.9807930268104 1.0154299454258593
10.154525497010713 696.731781211572 1.0156545200146228
10.15975305196413 700.7007137466421 1.0183631125033188
10.164980606917545 702.487509285755 1.017987674121233
10.170208161870962 702.5666858359181 1.0168423936814384
10.175435716824378 704.8858226422756 1.0182697154638398
10.180663271777794 705.9576289891401 1.0184913866113205
10.18589082673121 705.6367511972292 1.0181371438170916
10.191118381684626 703.1484766704435 1.016432668845076
10.196345936638043 703.82635499527 1.0172513484095436
10.201573491591459 702.5572411833782 1.0165233677314736
10.206801046544875 705.3595411083804 1.0183624130381275
10.212028601498291 707.8059593391408 1.0197003677578702
10.217256156451707 704.9302602635959 1.0174491128905996
10.222483711405124 707.4291182849728 1.0190869686472643
10.22771126635854 707.9193476845612 1.0191670080106887
10.232938821311956 710.1168191533316 1.0205804197408557
10.238166376265372 710.1140494589202 1.0198727249596673
10.243393931218788 710.5361388608375 1.019965150211367
10.248621486172205 710.2455937583624 1.0195931635445572
10.253849041125621 711.6436111475496 1.0199271546254376
10.259076596079037 708.3023960005114 1.0176946075040714
10.264304151032453 706.6453640656982 1.0163218578643842
10.26953170598587 700.6385472076277 1.0122992942375002
10.274759260939286 699.8225352342713 1.011594578125981
10.279986815892702 700.2832740746992 1.0116793078774684
10.285214370846118 700.2492126721407 1.0115985614893777
10.290441925799534 700.8757527060166 1.01142074946233
10.29566948075295 697.5428870143155 1.0091117169824864
10.300897035706367 693.689432426595 1.0050674588337645
10.306124590659783 694.1502123608809 1.0043648160838188
10.3113521456132 691.0483986958832 1.0018387789848584
10.316579700566615 691.4905402224033 1.0017151039333145
10.321807255520032 688.7676784752191 0.9995046944183132
10.327034810473448 688.3058192860984 0.9990136639295264
10.332262365426864 686.0815639398737 0.9972336328847147
10.33748992038028 687.4004927430146 0.9975430636600353
10.342717475333696 685.596831028604 0.9956605479044275
10.347945030287113 685.2215348779582 0.994408973014282
10.353172585240529 685.7434967024211 0.9947344365570494
10.358400140193945 688.1094800927145 0.9963187844291076
10.363627695147361 690.4044297355548 0.9974491560187365
10.368855250100777 691.4524853754658 0.9981156876326432
10.374082805054194 693.9312553393491 0.9995557583303835
10.37931036000761 691.2236094282433 0.9973015410265947
10.384537914961026 686.0501007640961 0.9932152171921711
10.389765469914442 683.5913798613342 0.9898375528110541
10.394993024867858 684.271435242786 0.9901498857495957
10.400220579821275 685.8994645536993 0.9912948125755189
10.40544813477469 686.3703866254591 0.9919225953277924
10.410675689728107 679.9866062185354 0.9869787943530064
10.415903244681523 677.9088181560257 0.9852898106997966
10.42113079963494 676.5776303398966 0.9843634741391534
10.426358354588356 667.9256382926186 0.9779541855724818
10.431585909541772 661.7307863002621 0.9736581203874712
10.436813464495188 655.9926846457736 0.9700461063075141
10.442041019448604 649.0880150479023 0.9650772886173475
10.44726857440202 645.0737734310725 0.9615059145742936
10.452496129355437 640.1655645401967 0.9569718993137464
10.457723684308853 636.5410863557173 0.9540573141918564
10.462951239262269 631.909744757306 0.9497789626116572
10.468178794215685 625.0503901379487 0.9444189017195397
10.473406349169101 619.9518844225169 0.9407888537242769
10.478633904122518 614.5270296610314 0.9361629396103889
10.483861459075934 614.2171289609507 0.9351833599976966
10.48908901402935 610.9015878009287 0.9317842012496695
10.494316568982766 605.8840789819361 0.9263474514448281
10.499544123936182 600.4423771088963 0.9222368241770059
10.504771678889599 595.421234682459 0.9193953195949905
10.509999233843015 592.6021542369813 0.9175329770731034
10.515226788796431 593.4977676938306 0.9179189582281273
10.520454343749847 589.0824638939706 0.9138608094378846
10.525681898703263 587.0323272643803 0.9122377243718046
10.53090945365668 585.9817710955543 0.9104707442667088
10.536137008610096 585.6426837469679 0.9098075199008318
10.541364563563512 584.1022214098033 0.9076694093563792
10.546592118516928 585.568611860225 0.9088166708483292
10.551819673470344 582.424116845108 0.9056716652769791
10.55704722842376 582.2462726172233 0.9058045140253763
10.562274783377177 577.9949385541299 0.9024878555101465
10.567502338330593 578.3392896852381 0.9032818275246338
10.57272989328401 578.6575663246939 0.9034132522067576
10.577957448237425 577.9610088781976 0.902826618493486
10.583185003190842 574.5513895922327 0.8990356284734349
10.588412558144258 568.2756982150103 0.8934019150217208
10.593640113097674 567.20107744491 0.8923714886118269
10.59886766805109 564.2847481293517 0.8898895717556353
10.604095223004506 560.1512026918981 0.8858608087384263
10.609322777957923 555.63184670869 0.8823044175533622
10.614550332911339 554.7452417624518 0.8810776984529406
10.619777887864755 551.2422625106758 0.8780455355420408
10.625005442818171 549.8339530407809 0.8772108642129037
10.630232997771587 548.0591498176872 0.8754017528064548
10.635460552725004 545.917473589316 0.8736602734961916
10.64068810767842 548.1030784032002 0.8754324646441433
10.645915662631836 550.1522368374376 0.8770292855984777
10.651143217585252 550.42449623594 0.8776181798200585
10.656370772538668 552.8942806199059 0.8791521215477166
10.661598327492085 549.244325386753 0.8760352145509587
10.666825882445501 549.3163590049671 0.8762687860315654
10.672053437398917 551.3412435186008 0.8769661977761999
10.677280992352333 559.1636712270989 0.8824280213344674
10.68250854730575 559.6240481092834 0.8826042316957271
10.687736102259166 563.0772663584842 0.8838620239620344
10.692963657212582 560.3554390195618 0.8819941075504486
10.698191212165998 566.6991429834038 0.8870272430189539
10.703418767119414 569.985861855668 0.8889202387613154
10.70864632207283 570.2499507671989 0.8882822790857439
10.713873877026247 576.0720216285036 0.8924052995981523
10.719101431979663 580.9936773385044 0.8961885454422359
10.72432898693308 588.0225454812688 0.9012160207344663
10.729556541886495 596.0866462736767 0.907019816420933
10.734784096839912 607.0118735968549 0.9147615398935259
10.740011651793328 611.5763335997148 0.9178396956451056
10.745239206746744 622.7179994962245 0.9255787148929822
10.75046676170016 627.743542252731 0.9295798372274153
10.755694316653576 630.7688119171153 0.9314474386022132
10.760921871606993 635.1533791972716 0.9337787266795143
10.766149426560409 638.5196638425908 0.9356624075994204
10.771376981513825 640.3763724546973 0.936705140727689
10.776604536467241 641.7557779585961 0.938604014908938
10.781832091420657 641.2301863193195 0.9378041571159713
10.787059646374074 637.7504281229018 0.9352466106776953
10.79228720132749 638.6734595931704 0.9347275249607064
10.797514756280906 637.1250168625726 0.9330212229694969
10.802742311234322 637.1416741714638 0.9330823385947024
10.807969866187738 636.1463329899681 0.9324292854095293
10.813197421141155 634.6135631760426 0.9310900614846627
10.81842497609457 632.9360600930783 0.9295923638149225
10.823652531047987 635.7084646576981 0.930820797796576
10.828880086001403 642.4680021623899 0.9355207599201404
10.83410764095482 651.2305970294457 0.941870716261024
10.839335195908236 665.4967929863217 0.9512340887924192
10.844562750861652 680.6391082104083 0.9619492414797484
10.849790305815068 704.2570595100054 0.9776408564219564
10.855017860768484 731.1019120249852 0.9954603902283274
10.8602454157219 755.7290768272803 1.0121772173383417
10.865472970675317 779.8873028009274 1.0277902352730974
10.870700525628733 792.4036466297331 1.0356854484276279
10.875928080582149 796.4276234043219 1.0383849099823872
10.881155635535565 788.578418261116 1.0319375510624962
10.886383190488981 773.4384897015184 1.0215947771251643
10.891610745442398 754.5153308330504 1.0089643905197858
10.896838300395814 730.736311163045 0.9923448769738846
10.90206585534923 707.1338734391227 0.9759813388821426
10.907293410302646 688.4984896249667 0.9631772856812639
10.912520965256062 670.7287051827007 0.951265111628538
10.917748520209479 659.5928469526422 0.9433984592937272
10.922976075162895 644.1528263585668 0.9315261718747908
10.928203630116311 632.7793855450107 0.9216334787391242
10.933431185069727 623.266220486498 0.914928518166939
10.938658740023143 616.2998842281846 0.9095266588285241
10.94388629497656 613.5959527678333 0.9080607125767057
10.949113849929976 607.7610188979289 0.9034663389980081
10.954341404883392 601.3100439833875 0.8981481112487523
10.959568959836808 594.0331143253492 0.8925019318032691
10.964796514790224 585.5498583969047 0.8862155566765563
10.97002406974364 582.246731691346 0.8860437982797796
10.975251624697057 574.6375380623853 0.8821470165142724
10.980479179650473 568.4396244990052 0.8788167603755995
10.98570673460389 563.2574185701551 0.8755594364058252
10.990934289557305 563.9439393576796 0.8770406215270766
10.996161844510722 560.3113761205382 0.8754142903285991
11.001389399464138 557.253029394323 0.8737987531240575
11.006616954417554 552.0240352654686 0.8702414820712546
11.01184450937097 546.9542019662574 0.8668680712858295
11.017072064324386 544.6852882659913 0.8657998627899238
11.022299619277803 547.2227756685397 0.8686439866466391
11.027527174231219 541.9922525198173 0.8653647668974123
11.032754729184635 538.6481098395138 0.8630414813236844
11.037982284138051 534.4628227872843 0.8604919830451374
11.043209839091467 528.285906379353 0.8551900973068585
11.048437394044884 529.6196250072965 0.8564990077840434
11.0536649489983 528.4929356959713 0.8560400729141434
11.058892503951716 526.7358143844774 0.8545988098246964
11.064120058905132 528.5659977462924 0.8561876413701401
11.069347613858548 529.5791969861409 0.8574692491654186
11.074575168811965 526.2504203734329 0.8549911622688513
11.079802723765381 523.8251659073264 0.8531946038314302
11.085030278718797 523.4624551664607 0.8536157382336965
11.090257833672213 522.7707948224024 0.8533916397828554
11.09548538862563 522.0344263584867 0.8535990610970353
11.100712943579046 517.6790718645877 0.8505844615312212
11.105940498532462 513.8068881736691 0.8473494174083285
11.111168053485878 510.74327371204083 0.8447711308647492
11.116395608439294 506.016356048533 0.841006844164303
11.12162316339271 505.56545881819625 0.8410342826507441
11.126850718346127 503.66689376086697 0.8402680729553309
11.132078273299543 505.46106277958637 0.8416845342179202
11.13730582825296 507.97416818924677 0.8435365162035612
11.142533383206375 507.28116447090014 0.8424762029254679
11.147760938159792 508.5351191089946 0.8433573196097234
11.152988493113208 506.5293271200917 0.8417476402807231
11.158216048066624 503.5308656821114 0.8397357610544933
11.16344360302004 503.38758349706706 0.8399147116458631
11.168671157973456 500.9106370228569 0.8381066615787485
11.173898712926873 505.0460134740851 0.8417992873327675
11.179126267880289 502.5169114439831 0.8400643081733546
11.184353822833705 502.63094540269066 0.8397588342108222
11.189581377787121 501.69083230860946 0.8396968428785597
11.194808932740537 503.826840914059 0.841550235114926
11.200036487693954 503.25355301787823 0.8412276506282329
11.20526404264737 502.4981068318134 0.8408431382181948
11.210491597600786 499.3936017752716 0.8381901195404864
11.215719152554202 496.68405006594196 0.8362914928025931
11.220946707507618 496.78506502214157 0.8359222542137291
11.226174262461035 498.0163738342632 0.836563634930491
11.23140181741445 497.59765839380447 0.8368599561578635
11.236629372367867 498.7604340930422 0.8374593369832607
11.241856927321283 499.5353353983773 0.8387055046788469
11.2470844822747 496.91408310294264 0.8369957015143294
11.252312037228116 495.37908982754857 0.8352193236453936
11.257539592181532 491.9209124901604 0.8326443915971375
11.262767147134948 490.5758900935846 0.8312756039287662
11.267994702088364 492.66496612807964 0.833900369587342
11.27322225704178 496.22340675412744 0.8371878187203781
11.278449811995197 497.5937600793508 0.838207230551031
11.283677366948613 501.16920736233567 0.8404192791347539
11.288904921902029 504.5179958333025 0.8429626832377319
11.294132476855445 502.3547224053741 0.840571898773182
11.299360031808861 498.98876856083973 0.8379497035863634
11.304587586762278 498.5564483429695 0.8374722967783952
11.309815141715694 495.6154238331503 0.8340744057169894
11.31504269666911 498.60863387384666 0.8367034342597959
11.320270251622526 500.99201641312857 0.8382152256951275
11.325497806575942 499.638873179464 0.8363753117240915
11.330725361529359 501.0040757808198 0.8370953529482694
11.335952916482775 501.1457285967888 0.8367269866772779
11.341180471436191 497.74916044392154 0.8342192467935576
11.346408026389607 496.6583884995503 0.8336125211253265
11.351635581343023 494.70382690141446 0.8318996532119867
11.35686313629644 493.6706444747785 0.8312014013880415
11.362090691249856 494.0200953127496 0.8310792101799755
11.367318246203272 492.9908026612143 0.8308471048027178
11.372545801156688 491.7448469658841 0.8303464222654758
11.377773356110104 489.0600871780787 0.8281286740737723
11.38300091106352 486.76194787107056 0.8264650662868852
11.388228466016937 485.0094742717177 0.8247329862093834
11.393456020970353 482.1937194629688 0.8222266440210267
11.39868357592377 480.9558241466489 0.8216585891392971
11.403911130877185 475.96206860118855 0.8174506697166931
11.409138685830602 471.6725032642524 0.8134426428567869
11.414366240784018 469.9537695033214 0.8118336402240109
11.419593795737434 464.0116651103155 0.8068340476111477
11.42482135069085 463.77434426193383 0.806861318889612
11.430048905644266 462.74626485657575 0.8056465999040332
11.435276460597683 456.8960210968239 0.800254178976802
11.440504015551099 454.9580435557439 0.7986097689119499
11.445731570504515 449.1656343781508 0.7935944861821415
11.450959125457931 449.9391051442735 0.7944274745014839
11.456186680411347 449.5894998198457 0.7949572714450003
11.461414235364764 449.78021638010205 0.7950968337085237
11.46664179031818 445.1713514692288 0.7908528155572122
11.471869345271596 443.87949146955475 0.7897800772463481
11.477096900225012 442.5043748977188 0.7890245395395507
11.482324455178428 442.2264031417063 0.7956506556909243
11.487552010131845 443.16456982839594 0.7986645043349342
11.49277956508526 442.6592866917299 0.7993917131038113
11.498007120038677 444.02287958769216 0.8028955530919042
11.503234674992093 446.51383214482394 0.8060394388489175
11.50846222994551 451.0012736952699 0.8114742835941855
11.513689784898926 454.7979563095356 0.8153253948791737
11.518917339852342 453.35586094148874 0.8147912619071995
11.524144894805758 455.86676330775947 0.8188414187456049
11.529372449759174 448.90435117033877 0.8136858596252616
11.53460000471259 450.1688273003373 0.8158359221928231
11.539827559666007 452.714316480378 0.8186104049780301
11.545055114619423 455.74697593861777 0.8214541344396511
11.550282669572839 459.5853449573127 0.8251397993938582
11.555510224526255 456.23090734037635 0.8221647084423628
11.560737779479672 450.8648755048097 0.8178997405908907
11.565965334433088 446.5499623709316 0.8155901629499112
11.571192889386504 443.34624783526584 0.8138839070669827
11.57642044433992 436.9451493744072 0.8090699342033537
11.581647999293336 434.373405473982 0.8079695619162187
11.586875554246753 430.94949881038815 0.804784647477283
11.592103109200169 429.2160657547038 0.8034791741483054
11.597330664153585 430.41072932924214 0.8046055746884696
11.602558219107001 430.1876034204151 0.805104328039675
11.607785774060417 431.6495361339699 0.8071845156484547
11.613013329013834 432.75139714084753 0.8087310203029806
11.61824088396725 426.98910735875705 0.80402085828345
11.623468438920666 419.8564867530269 0.7964676844766005
11.628695993874082 415.88519187464703 0.7933642112425265
11.633923548827498 414.54053100096064 0.7927641335609901
11.639151103780915 413.9496798768185 0.793153434844534
11.64437865873433 410.06775636663997 0.7906779134887192
11.649606213687747 405.79317335193775 0.7874610451521393
11.654833768641163 399.48213897288576 0.7823241620064744
11.66006132359458 399.6370523524643 0.7830543606669407
11.665288878547996 399.6951370381118 0.7833537470985543
11.670516433501412 397.8904440417476 0.7817238052695878
11.675743988454828 396.761787702702 0.7822782654695312
11.680971543408244 397.25838741783866 0.7827810031594115
11.68619909836166 399.2000839703979 0.7852347480180949
11.691426653315077 400.5337378905755 0.7869782090349712
11.696654208268493 398.38440297095013 0.7840471550018369
11.701881763221909 395.60777685564534 0.7816315434368061
11.707109318175325 391.44242328165024 0.7766629604997306
11.712336873128741 390.56713049163955 0.7747228936705677
11.717564428082158 395.950100402546 0.781411363839952
11.722791983035574 398.0680830642166 0.7850136141090763
11.72801953798899 401.8330615838151 0.7896621382355462
11.733247092942406 400.1094040644851 0.7883522482989676
11.738474647895822 397.813915119116 0.786044553322611
11.743702202849239 393.9873778157304 0.7826484147235289
11.748929757802655 391.5376560812077 0.7821527481289736
11.754157312756071 391.7233024115367 0.7827537776298139
11.759384867709487 390.6250361252559 0.7817007039373969
11.764612422662903 393.10228183647297 0.7833546371751526
11.76983997761632 398.18747097933755 0.7876580966262751
11.775067532569736 396.788447919592 0.7865456235831154
11.780295087523152 399.360917819409 0.7887882335156609
11.785522642476568 398.0688910588508 0.7877598436194535
11.790750197429984 394.75237736419325 0.7847596340169938
11.7959777523834 395.78237549134104 0.7850693777763638
11.801205307336817 396.6979533281733 0.7858032235846374
11.806432862290233 403.32367210699806 0.7918862604539308
11.81166041724365 406.0813161580033 0.7943190184836567
11.816887972197065 411.2631979129616 0.7991576358224364
11.822115527150482 412.0728276829183 0.7998401069384872
11.827343082103898 408.91497836417113 0.796738234637562
11.832570637057314 409.15571484035456 0.7974763621228351
11.83779819201073 408.3535488640157 0.7976037893526045
11.843025746964146 407.6759871357865 0.7974909554516684
11.848253301917563 413.0179889456963 0.8030627158131508
11.853480856870979 411.208615741318 0.8012439834573981
11.858708411824395 411.4305957729459 0.8008251462184895
11.863935966777811 409.7023113155253 0.7993596639414261
11.869163521731227 408.12719405667576 0.7984383371963444
11.874391076684644 407.563853636815 0.7984750472742784
11.87961863163806 406.36003615853355 0.7985046452573076
11.884846186591476 402.6421408864132 0.7949337855009023
11.890073741544892 396.95753557395693 0.7896941354061388
11.895301296498308 396.4796401344955 0.7889254179857463
11.900528851451725 393.91501001321785 0.7859811322359291
11.90575640640514 394.4053838737516 0.7865042376732826
11.910983961358557 393.7102734210371 0.7867428132518288
11.916211516311973 392.25067534104153 0.785596520134803
11.92143907126539 387.62290656226384 0.7813405254039837
11.926666626218806 385.4359467374014 0.7794673092441208
11.931894181172222 382.6436938888562 0.7765077328047928
11.937121736125638 381.82251330006517 0.7761952497831737
11.942349291079054 380.6296962085209 0.7753067157322888
11.94757684603247 378.8910605076418 0.774709633996605
11.952804400985887 379.4734232817867 0.7764743922486905
11.958031955939303 380.5194618601613 0.7781618735554721
11.963259510892719 381.0637383230649 0.7776796031584461
11.968487065846135 379.2961409128258 0.7762221673134369
11.973714620799552 377.44777037851446 0.7737589117890643
11.978942175752968 377.3138969447332 0.7742546117354283
11.984169730706384 375.3515691637596 0.7719646439657433
11.9893972856598 375.7049435898222 0.7722030972571002
11.994624840613216 378.80316910226736 0.7744903551889404
11.999852395566633 380.93251672346634 0.7773658966159855
12.005079950520049 381.9317759069919 0.7786118660850597
12.010307505473465 378.71016619910796 0.7758962210454554
12.015535060426881 377.97239617047023 0.774500460664611
12.020762615380297 377.69610613371566 0.7738003394098543
12.025990170333714 379.52430778083396 0.7759463372503665
12.03121772528713 379.350871144228 0.7757796360402529
12.036445280240546 378.33215266328926 0.7749961066303463
12.041672835193962 377.4119508254047 0.7742327949911842
12.046900390147378 376.6145557313237 0.7737652496286133
12.052127945100795 377.3292215184463 0.7746620297635535
12.05735550005421 381.8379742885196 0.7795266868593294
12.062583055007627 384.5279028243422 0.7823853128794758
12.067810609961043 391.2968759520923 0.7894264599482432
12.07303816491446 396.20926890722797 0.7941945089064754
12.078265719867876 400.81196263775894 0.7988922687146633
12.083493274821292 407.75693438580885 0.8054496354641024
12.088720829774708 415.6810924077173 0.813646296913185
12.093948384728124 423.30229061315356 0.821054780472293
12.09917593968154 432.18762931790263 0.8290471925676856
12.104403494634957 441.73443854293873 0.8383325242488
12.109631049588373 454.75931507475286 0.8500112120071243
12.114858604541789 471.46134261548514 0.8649731594209266
12.120086159495205 495.11389873388146 0.8862611313390414
12.125313714448621 520.0746907416589 0.9079324850871269
12.130541269402038 543.7720542934827 0.9286031940429575
12.135768824355454 564.9196692354656 0.9468697937781358
12.14099637930887 579.2044074810433 0.9585955315803845
12.146223934262286 589.2560216285325 0.9674035528223691
12.151451489215702 594.2054822004454 0.9715746110578697
12.156679044169119 592.734572825748 0.9701702521114369
12.161906599122535 588.0528304203507 0.9669657504489432
12.167134154075951 575.544463449462 0.9565935328832097
12.172361709029367 556.9990660494623 0.941758009814081
12.177589263982783 540.1570385175563 0.928210208810301
12.1828168189362 524.8562986656957 0.9152608940410418
12.188044373889616 511.464947753367 0.903964723146513
12.193271928843032 498.07606791634163 0.893180978314149
12.198499483796448 486.26365306604845 0.8817729065062954
12.203727038749864 471.47772881261574 0.8688542110261809
12.20895459370328 461.56650332639146 0.8592123257477909
12.214182148656697 449.60172656591067 0.8480313772866084
12.219409703610113 438.55879083273635 0.8385834469420469
12.22463725856353 428.4451385901825 0.8292815410535499
12.229864813516945 417.6863194187439 0.8204744887737431
12.235092368470362 411.2479368894827 0.8148400086281928
12.240319923423778 406.23231605263976 0.8111083742533829
12.245547478377194 401.866704406649 0.8073170901459757
12.25077503333061 397.880960699289 0.802857777950981
12.256002588284026 391.64377808466037 0.797096450941651
12.261230143237443 385.8617255187951 0.7913053260123006
12.266457698190859 379.4908856458941 0.7850247649395231
12.271685253144275 376.0362724756799 0.7820285086621991
12.276912808097691 369.95805235970033 0.7765408377261976
12.282140363051107 365.8159777945045 0.7732445542001529
12.287367918004524 366.7544677069872 0.7758470853728
12.29259547295794 364.40759806602216 0.7738761164958334
12.297823027911356 363.2472141859586 0.7717319855497198
12.303050582864772 361.7386716960865 0.7694101039561178
12.308278137818188 359.67945625261933 0.7657771153188405
12.313505692771605 358.23123319236197 0.7659271419249247
12.31873324772502 357.565449630915 0.7726955676653045
12.323960802678437 356.64189004806775 0.7766777443393073
12.329188357631853 357.53054776085645 0.7821784097399166
12.33441591258527 357.86627130060936 0.7869817360504965
12.339643467538686 357.6214252452269 0.7903316761501405
12.344871022492102 352.4086192853602 0.7881412515703443
12.350098577445518 351.1677012784534 0.7892946274062501
12.355326132398934 348.7616133060478 0.7890236110101956
12.36055368735235 346.6455388748573 0.7879745121100488
12.365781242305767 346.0391135126311 0.7887279115026403
12.371008797259183 347.0044472063013 0.7920498321547285
12.376236352212599 347.1732517921406 0.7938752789171178
12.381463907166015 346.8859157298563 0.7956829565747922
12.386691462119432 351.13638135172846 0.8035432599944984
12.391919017072848 348.6637316360793 0.8016770624165588
12.397146572026264 351.738810824634 0.8084391681019893
12.40237412697968 354.547904091596 0.8144821203230862
12.407601681933096 353.53964501149363 0.8149247365304428
12.412829236886513 354.3977621393044 0.8189915352386751
12.418056791839929 349.43638070203673 0.8136102125318464
12.423284346793345 345.2041019713317 0.8092726201177263
12.428511901746761 342.31087352196295 0.8068731159166475
12.433739456700177 337.4348896536205 0.8012813543908567
12.438967011653594 338.1511611103082 0.8038039603576461
12.44419456660701 334.0882467052079 0.8003404937290884
12.449422121560426 331.8132340818095 0.799064377550485
12.454649676513842 332.469363970244 0.8009077239073453
12.459877231467258 331.6551722660366 0.800584901065705
12.465104786420675 332.9838036183819 0.8041337664833371
12.47033234137409 333.05191262751714 0.8068685109143002
12.475559896327507 330.5826417546525 0.8042226943350017
12.480787451280923 330.3117895977911 0.8057113911808733
12.48601500623434 326.0501048027011 0.8008956975180099
12.491242561187756 325.82374519334195 0.8012020443166676
12.496470116141172 327.20368697684086 0.8049474587031268
12.501697671094588 325.53611155564283 0.8030470936007706
12.506925226048004 326.5513504362667 0.8039462625976443
12.51215278100142 324.41624186291017 0.8028754922386271
12.517380335954837 321.3710876474897 0.8001020447116226
12.522607890908253 323.8316947774749 0.8045385086632822
12.527835445861669 320.7005351118067 0.8023322504018957
12.533063000815085 322.03983920975696 0.8047848308371164
12.538290555768501 321.14735041204915 0.805996123913298
12.543518110721918 320.2089514290351 0.8080546848602574
12.548745665675334 322.3602129022615 0.8132146907736322
12.55397322062875 319.58753961282764 0.8105992092865996
12.559200775582166 318.94107369524727 0.809502770745111
12.564428330535582 316.45028134738703 0.800702881319698
12.569655885488999 315.5215988555388 0.7919278038004138
12.574883440442415 318.06272562671444 0.7917840381759158
12.580110995395831 318.2338685597452 0.7887421939125794
12.585338550349247 321.366094961303 0.791077565759609
12.590566105302663 319.5070755844759 0.7871146181198814
12.59579366025608 319.8090662326473 0.7863591051200868
12.601021215209496 320.0051808608034 0.7850578144888446
12.606248770162912 319.53280211216884 0.7816484877774322
12.611476325116328 318.235671668665 0.7781632288455438
12.616703880069744 318.8399400761059 0.7773273365238159
12.62193143502316 321.37372451985766 0.7799097952054052
12.627158989976577 321.8190043898489 0.7797940571273919
12.632386544929993 320.4529154476392 0.7771682700263307
12.63761409988341 320.1520690655566 0.775592952168768
12.642841654836825 316.66016777269095 0.7713577600485292
12.648069209790242 321.4929977441503 0.7765760804555601
12.653296764743658 325.95149334265335 0.7809873907344349
12.658524319697074 329.37935372001095 0.7840921601419388
12.66375187465049 334.4433563624206 0.7894919275338724
12.668979429603906 335.56848543624653 0.7903181479150461
12.674206984557323 337.77566766071016 0.7919856673167573
12.679434539510739 341.8419591639095 0.7951076980593534
12.684662094464155 346.28452267791926 0.7983452967383139
12.689889649417571 349.21182864272777 0.8017737189735894
12.695117204370987 356.72728937957754 0.8096163096277699
12.700344759324404 364.46771836516126 0.8174774682154899
12.70557231427782 372.69862603515577 0.826152590936394
12.710799869231236 379.30242489979213 0.832150435580788
12.716027424184652 386.129498618298 0.8392529603322983
12.721254979138068 393.01528918196203 0.8462842590694881
12.726482534091485 400.6193173915272 0.8534828265379883
12.7317100890449 411.4892875164889 0.8636971606490335
12.736937643998317 424.9078581835902 0.8770960589130703
12.742165198951733 436.15577924619447 0.8875455421208966
12.74739275390515 449.3290543414923 0.9005338796500846
12.752620308858566 459.3390727973496 0.9095718703512115
12.757847863811982 467.4366801301647 0.9164116477384031
12.763075418765398 468.5784245711501 0.917381237647813
12.768302973718814 460.63601593975153 0.9100668762566645
12.77353052867223 451.3797059391712 0.9010016333761949
12.778758083625647 441.4801316281385 0.8916011003038212
12.783985638579063 431.73788853614957 0.8808722711328829
12.789213193532479 425.81373970801275 0.8740353121521047
12.794440748485895 419.83266225850963 0.867715763882718
12.799668303439312 414.42872053143276 0.8606741338415009
12.804895858392728 412.3317377746726 0.8592541060212444
12.810123413346144 407.17810922408233 0.8538233886695439
12.81535096829956 401.85833171949474 0.8475740392380348
12.820578523252976 396.63759415228736 0.8422604632090398
12.825806078206393 393.8690260570727 0.8389962646795098
12.831033633159809 394.5811756799388 0.8397306558068898
12.836261188113225 395.14202994116465 0.840383284518407
12.841488743066641 399.0496625047443 0.845077447904679
12.846716298020057 401.49924104263334 0.8473625524755943
12.851943852973474 407.75464847188636 0.8533751585985991
12.85717140792689 411.23613438474655 0.8558597447773137
12.862398962880306 416.68794219645963 0.8609421795840076
12.867626517833722 417.00023908035723 0.8614190879279624
12.872854072787138 422.53939332701583 0.866666720551035
12.878081627740555 428.21145372209844 0.8717499436955439
12.88330918269397 431.9693584520332 0.8746520483089907
12.888536737647387 434.8269231715999 0.876820502077924
12.893764292600803 429.9666874989554 0.8714633302082933
12.89899184755422 426.9469225929418 0.8686481338882666
12.904219402507636 421.6627028619366 0.8633144428654852
12.909446957461052 411.97843277260034 0.8535616486536904
12.914674512414468 399.0844903037924 0.8407446234478654
12.919902067367884 383.2892605119716 0.8241773853174736
12.9251296223213 370.1169354169274 0.8104732887733447
12.930357177274717 360.101492871236 0.7991105281417666
12.935584732228133 353.3229675551361 0.7907913443139337
12.940812287181549 347.64043495680636 0.7836492336001911
12.946039842134965 346.0887526613201 0.7827992875221207
12.951267397088381 340.81851178661657 0.777538389299145
12.956494952041798 339.4762480222078 0.7779653371192269
12.961722506995214 339.29229520288527 0.7767782610324718
12.96695006194863 335.4686285437062 0.7720837556688931
12.972177616902046 333.6007677484049 0.7692537329781339
12.977405171855462 330.62601041189623 0.7638767315539213
12.982632726808879 328.5745840759927 0.7610181776397408
12.987860281762295 331.0065167920357 0.764489349563759
12.993087836715711 329.9154174071653 0.7639019325508072
12.998315391669127 327.28829696365773 0.7610499782898209
13.003542946622543 325.60039998030686 0.758898836727252
13.00877050157596 323.9957699859662 0.7569404485270529
13.013998056529376 325.5365962557792 0.7586909253423099
13.019225611482792 328.03317418536193 0.7615725369924033
13.024453166436208 329.4816623327235 0.7635728115833446
13.029680721389624 330.33857181356575 0.7656983197286081
13.03490827634304 328.52489198340714 0.7632126495883635
13.040135831296457 328.62680954358746 0.764517777372786
13.045363386249873 331.80994616925227 0.7689154114642561
13.05059094120329 333.4478076356219 0.7704511322034708
13.055818496156705 339.24253790546805 0.7773451976119241
13.061046051110122 343.9335636264961 0.7829333216950063
13.066273606063538 350.55453567400997 0.7884598075316913
13.071501161016954 357.28920989753783 0.7956610202520706
13.07672871597037 361.5392012548208 0.7993802894632651
13.081956270923786 364.90815951046926 0.8024063476418216
13.087183825877203 365.26951687144367 0.8035598553960565
13.092411380830619 368.186397734622 0.8060224940700772
13.097638935784035 370.3913043695826 0.807757353947975
13.102866490737451 369.73134344507 0.8075339834380895
13.108094045690867 365.9200638270516 0.8037598299014291
13.113321600644284 362.0262342180307 0.7993292576026753
13.1185491555977 358.1797970565286 0.7950065905879578
13.123776710551116 355.2057018507852 0.7920909294566993
13.129004265504532 351.477434782375 0.7878287105269245
13.134231820457948 350.22259218268755 0.7869919704439103
13.139459375411365 353.3781877633625 0.7898043369083646
13.14468693036478 357.11979226467065 0.7938105812232905
13.149914485318197 361.45477367655883 0.7990069181012733
13.155142040271613 361.9192186468216 0.799691646637062
13.16036959522503 364.896857116089 0.8031613397389665
13.165597150178446 368.79061000401595 0.8077860982037085
13.170824705131862 371.54854809813685 0.8119363385959063
13.176052260085278 374.16630907320194 0.8148098870209937
13.181279815038694 376.5467707104186 0.8179336133856933
13.18650736999211 376.8301425392042 0.8168641562541634
13.191734924945527 374.5848785420117 0.8137646558690711
13.196962479898943 375.6341419958183 0.8146318506902128
13.202190034852359 375.9303247483087 0.8148967891838778
13.207417589805775 374.5392005378725 0.8136012694655858
13.212645144759191 373.4518865670865 0.811986872478893
13.217872699712608 369.1080535558298 0.8074279783367668
13.223100254666024 365.6431510563393 0.8042188425168215
13.22832780961944 365.727859649754 0.8045010805200487
13.233555364572856 361.9386028448183 0.8004915796378846
13.238782919526273 359.2262411232482 0.797204695192431
13.244010474479689 354.2401569753027 0.792234553460368
13.249238029433105 351.219832366749 0.7897230399883619
13.254465584386521 351.3017285098368 0.7903591495850841
13.259693139339937 348.73881281106605 0.787631946685976
13.264920694293354 345.9210748152692 0.7840322653612536
13.27014824924677 339.5466690251451 0.7767595996181942
13.275375804200186 335.9046685809106 0.7726646771395207
13.280603359153602 330.67505110751 0.7668107049498133
13.285830914107018 329.56904257114303 0.766127199500296
13.291058469060435 329.46301615098764 0.7666822706964243
13.29628602401385 330.68568956593515 0.7688571806733459
13.301513578967267 329.2065985119782 0.7671877661749584
13.306741133920683 329.10660552070897 0.7684671109621808
13.3119686888741 326.7449190049913 0.7669537145777862
13.317196243827516 321.06751655204914 0.7599067014352421
13.322423798780932 318.1458583918352 0.7552140822154886
13.327651353734348 315.85136177253435 0.7512719433553097
13.332878908687764 311.7343352942764 0.7466218673610422
13.33810646364118 312.900003001806 0.7491107773092145
13.343334018594597 312.00722142435706 0.7482177954294953
13.348561573548013 311.2332279883807 0.7470157412773784
13.353789128501429 313.79856517500355 0.7506968709922146
13.359016683454845 311.57341664301947 0.7487420544324497
13.364244238408261 311.0702001475718 0.7494475285897515
13.369471793361678 314.56533845262777 0.7534190458442163
13.374699348315094 315.24345375736044 0.7547065302865301
13.37992690326851 317.43832198209344 0.7571251832763642
13.385154458221926 319.1562257696537 0.757335304808216
13.390382013175342 318.68986129673766 0.7558591646682944
13.395609568128759 319.36463034799345 0.7550605761164955
13.400837123082175 320.8632165028037 0.7565985237101983
13.406064678035591 320.28486932382543 0.7565617919292236
13.411292232989007 319.4562049785667 0.7561165889643557
13.416519787942423 317.9101872059175 0.7541573357401281
13.42174734289584 321.4585487997667 0.7584204003214486
13.426974897849256 325.2436132638762 0.7621669269482375
13.432202452802672 331.1127783025094 0.7681606883914904
13.437430007756088 330.09286825967456 0.7683187565878618
13.442657562709504 328.8035367879058 0.7664211664902089
13.44788511766292 328.11698817424286 0.7661123975735482
13.453112672616337 326.1934718122653 0.7633947660151811
13.458340227569753 331.03189680587764 0.7674939144439787
13.46356778252317 330.8754139966516 0.7670711903913896
13.468795337476585 332.1828766357601 0.7686839266512474
13.474022892430002 332.903921600824 0.7682592366300174
13.479250447383418 332.5998845549948 0.768090520893211
13.484478002336834 334.3229457338048 0.7707666465287771
13.48970555729025 335.9352322347354 0.7731614308411019
13.494933112243666 332.3884494554628 0.7698142883838808
13.500160667197083 332.8705648416933 0.7704516267022002
13.505388222150499 334.1516404437837 0.7719287401466982
13.510615777103915 333.98606679875644 0.7719312335339489
13.515843332057331 334.6846262797957 0.7725272252972388
13.521070887010747 331.021820889681 0.7674090869710732
13.526298441964164 329.29918283468487 0.7673099674303177
13.53152599691758 324.82585034843856 0.7627016361708987
13.536753551870996 323.72810406149495 0.7625202311263879
13.541981106824412 319.3070870212206 0.7571335150326903
13.547208661777828 319.8850682243184 0.7562973656033695
13.552436216731245 318.1533147467356 0.7543475178205288
13.55766377168466 316.37077964989834 0.7526774580520045
13.562891326638077 310.5360275704095 0.7460715925827409
13.568118881591493 305.83136510391796 0.7413174768568316
13.57334643654491 300.34937081905866 0.7357630634597596
13.578573991498326 298.2760045604971 0.7342842046821589
13.583801546451742 297.96637843393347 0.7350912865879302
13.589029101405158 294.70856696223814 0.7307975241040587
13.594256656358574 293.49319142542055 0.7282575671731507
13.59948421131199 292.3550162233376 0.7268823889701985
13.604711766265407 289.98798270432917 0.7250822189018601
13.609939321218823 287.2970138920723 0.7231951074598143
13.615166876172239 286.3536377866816 0.7239439276368993
13.620394431125655 284.91056781942575 0.7211330404411083
13.625621986079071 287.4611055493323 0.723689639660691
13.630849541032488 285.4965045982085 0.7214778452903441
13.636077095985904 283.2678931742735 0.7174831924052939
13.64130465093932 284.281343964445 0.7191157745955145
13.646532205892736 282.0752437974847 0.7159731722492463
13.651759760846153 282.60850846781193 0.7156024294465818
13.656987315799569 281.75147261827146 0.7161661331727204
13.662214870752985 280.7965077258579 0.7150084454911857
13.667442425706401 281.20980111675794 0.7170856966012208
13.672669980659817 281.7927059550653 0.7171956137090632
13.677897535613234 280.7225460258852 0.7151210047824181
13.68312509056665 279.8965292050842 0.7135015918451816
13.688352645520066 278.4441748103703 0.7105846429100914
13.693580200473482 280.1705116862111 0.7123485443055213
13.698807755426898 281.47874711006335 0.7136906031686889
13.704035310380315 285.38465371481584 0.7196651382631534
13.70926286533373 285.4581871950041 0.7208020818118761
13.714490420287147 286.21037912241883 0.7229123257908808
13.719717975240563 287.0909830681871 0.7238967168532696
13.72494553019398 290.95699605692977 0.7278945127357689
13.730173085147396 291.17250810061915 0.7278510040185836
13.735400640100812 291.4358325886484 0.7278544256974845
13.740628195054228 290.506356921717 0.7259166737606011
13.745855750007644 291.52149855596673 0.7269691971857817
13.75108330496106 290.66701941613474 0.7261782577096124
13.756310859914477 289.9989561604142 0.7270785850124567
13.761538414867893 285.48468546254065 0.7229284277961809
13.766765969821309 280.8986901642276 0.7182194579735491
13.771993524774725 277.454410685091 0.7129278412955403
13.777221079728141 275.93857072376755 0.7113158256687883
13.782448634681558 275.00970781899787 0.7092417392556744
13.787676189634974 275.3056923330808 0.7108030890619772
13.79290374458839 273.08487878558725 0.7085778573546566
13.798131299541806 274.7630756729787 0.7097835076838636
13.803358854495222 274.75987031460477 0.7103045265742585
13.808586409448639 273.5378753968561 0.7073802333245699
13.813813964402055 274.05508293374373 0.7084293836262835
13.819041519355471 274.1054812430741 0.708883189574307
13.824269074308887 275.16838829764544 0.7096606138237948
13.829496629262303 276.96586696538407 0.7106529567604917
13.83472418421572 277.75672584999256 0.7122146897193412
13.839951739169136 278.1549139591004 0.7106952255340185
13.845179294122552 277.7369619074065 0.7106722297633299
13.850406849075968 279.24766830322204 0.7111395090912819
13.855634404029384 281.0185517224296 0.7150169212020901
13.8608619589828 281.27471541464297 0.7166625116116042
13.866089513936217 281.3621741069031 0.7168050524000005
13.871317068889633 282.4634509701297 0.7191803008551584
13.87654462384305 284.1311608338162 0.7210268721817237
13.881772178796465 285.7280875734675 0.7213993886874019
13.886999733749882 289.03979545941957 0.7242177547282583
13.892227288703298 290.7159516626389 0.7248177057071749
13.897454843656714 295.9351071335158 0.7313651921589972
13.90268239861013 299.42367572914986 0.7363054108546482
13.907909953563546 298.2368294068029 0.734102516290786
13.913137508516963 299.0150865890944 0.7359663118221265
13.918365063470379 301.26315332944034 0.7385326669420433
13.923592618423795 302.0032548439248 0.7386265891619009
13.928820173377211 303.96425538476205 0.7410169731973696
13.934047728330627 306.1929306753687 0.7430079543053099
13.939275283284044 305.57121151203484 0.7411355276605205
13.94450283823746 302.7910578694356 0.7378674781794443
13.949730393190876 297.84624907844943 0.7325351929015775
13.954957948144292 295.1320120723349 0.7299996416121123
13.960185503097708 297.9426706278663 0.734347790131067
13.965413058051125 299.7964667704814 0.7366735954192745
13.97064061300454 299.2910719655219 0.7362666560785017
13.975868167957957 295.6805762314991 0.7321982686159203
13.981095722911373 287.56153952321745 0.7217920632835293
13.98632327786479 282.87152274065625 0.7163874469701035
13.991550832818206 282.442311526764 0.7172601061793579
13.996778387771622 280.02055743547925 0.7141788488887205
14.002005942725038 277.76390222017153 0.7116592968205606
14.007233497678454 277.8192065847407 0.7118183810442483
14.01246105263187 277.4009826842403 0.7099359225205517
14.017688607585287 281.3665089232015 0.7168699381300606
14.022916162538703 281.77571125713996 0.7167459256803989
14.028143717492119 282.8583695353934 0.7180457139901377
14.033371272445535 281.5076253960861 0.7155372697867249
14.038598827398951 283.6058997480012 0.7185759516411319
14.043826382352368 285.7725990496424 0.7212833413342877
14.049053937305784 286.40181828151356 0.7223912116888704
14.0542814922592 285.7513519190042 0.722675875570637
14.059509047212616 285.0253814996555 0.7215943418409587
14.064736602166032 285.52364981376684 0.7213731408853093
14.069964157119449 289.0468107004749 0.7254114268614705
14.075191712072865 289.19980520899037 0.7240612312465708
14.080419267026281 289.8589425133712 0.7247465425676118
14.085646821979697 292.3502489244597 0.7277358400152137
14.090874376933114 297.9454089110799 0.7362595754316722
14.09610193188653 303.8185625880457 0.7441730142863658
14.101329486839946 307.22842398454003 0.7466169759624818
14.106557041793362 309.5255978046892 0.7477851676201733
14.111784596746778 311.83147293519767 0.7476986885136706
14.117012151700195 312.5034276639537 0.7487145659415678
14.12223970665361 309.69079792652633 0.7470825715623362
14.127467261607027 305.7830204627784 0.7433969041867257
14.132694816560443 298.73742717549203 0.7362566944295272
14.13792237151386 294.24363008122174 0.7309382203589512
14.143149926467276 293.6067682370027 0.7297690392180473
14.148377481420692 294.10581232962414 0.7296048245651826
14.153605036374108 295.1079235263187 0.729040942049921
14.158832591327524 293.59463516979184 0.7265692367950635
14.16406014628094 294.10819428347423 0.728401599405885
14.169287701234357 293.0739253493174 0.7276144512457969
14.174515256187773 293.58830136203704 0.7279289004519849
14.179742811141189 294.47319503953184 0.7290465656768443
14.184970366094605 292.9663790290901 0.7254819396830697
14.190197921048021 289.41799245110684 0.7215304916081284
14.195425476001438 288.06269005525166 0.7212535087815815
14.200653030954854 288.8385846299631 0.7229018672601996
14.20588058590827 292.6618888042284 0.7271856654671721
14.211108140861686 295.6252455335803 0.7309114976829523
14.216335695815102 297.89205317230494 0.7337324865135227
14.221563250768519 300.9273929623621 0.7366535402526772
14.226790805721935 302.2483548680915 0.7392931645008174
14.232018360675351 299.14595675593256 0.7343717681392673
14.237245915628767 296.2183938907594 0.730093013076756
14.242473470582183 296.30386262073534 0.7308822270509739
14.2477010255356 298.6473399536827 0.734037323786871
14.252928580489016 301.2775170730954 0.7376167542285176
14.258156135442432 301.45527082011046 0.7363860592484238
14.263383690395848 300.76828357017007 0.7338886312427763
14.268611245349264 303.9428612523902 0.7365868063565079
14.27383880030268 302.78868596768007 0.7340102705489828
14.279066355256097 302.61551779301124 0.7330881755258434
14.284293910209513 303.34789179818927 0.7341208275162373
14.28952146516293 304.5573190024584 0.7346169671048964
14.294749020116345 308.8077798997921 0.7399745810486446
14.299976575069762 313.0427591326109 0.7457348006615735
14.305204130023178 315.7269658578407 0.7485900487359702
14.310431684976594 317.7534802158365 0.7523972948209348
14.31565923993001 320.15075717379716 0.7544964792438017
14.320886794883426 321.433426511172 0.7552867421045851
14.326114349836843 323.06911754353746 0.7564284854036983
14.331341904790259 323.86535651081897 0.7552370138780047
14.336569459743675 325.203787408562 0.757646554578143
14.341797014697091 326.7553128632183 0.7592766121105209
14.347024569650507 329.31544703137274 0.7630783960636137
14.352252124603924 329.8775389366211 0.7640253334447759
14.35747967955734 330.00621021064006 0.7636981095801947
14.362707234510756 329.6022825329973 0.7626137697131072
14.367934789464172 329.584207742824 0.7627220841799146
14.373162344417588 329.4642274102943 0.7629155626165061
14.378389899371005 329.8828599223019 0.7641145378630532
14.38361745432442 333.60930106026126 0.7687582692105267
14.388845009277837 335.3820287703866 0.7699718838629409
14.394072564231253 336.1006938711771 0.7710059827973689
14.39930011918467 339.21249780139874 0.7747316004593101
14.404527674138086 340.33980254755767 0.7762115622356003
14.409755229091502 346.1210158605668 0.7829784851463464
14.414982784044918 346.6111890175821 0.7837038870860138
14.420210338998334 347.7780561003118 0.7846819313577814
14.42543789395175 347.0195767085399 0.7834213388741351
14.430665448905167 348.3538614008373 0.7836750056383902
14.435893003858583 349.2929015864282 0.7843320060801283
14.441120558811999 350.76758170633934 0.7856547969452488
14.446348113765415 354.0742713207536 0.7892680313084379
14.451575668718831 353.03975299752506 0.7889439116219377
14.456803223672248 354.745532319345 0.7903606460003866
14.462030778625664 359.46702228874693 0.7958237985522304
14.46725833357908 359.5358119341921 0.7960821465907439
14.472485888532496 363.5084706620422 0.8004202559242267
14.477713443485912 364.2580997309184 0.8011688570760244
14.482940998439329 369.0920098445171 0.8059422233544491
14.488168553392745 374.8254994821389 0.811261512629121
14.493396108346161 382.033157265753 0.819406353380115
14.498623663299577 392.06139360497787 0.8306362332477313
14.503851218252994 398.78153094103857 0.8378734400302283
14.50907877320641 406.9965106739587 0.8461338700043658
14.514306328159826 411.0357661456884 0.8499408591187482
14.519533883113242 408.3260556872301 0.8465903424835237
14.524761438066658 402.6366532113433 0.840388157370498
14.529988993020075 390.18414095050076 0.8281084884029423
14.53521654797349 377.70231154572434 0.8144068612869102
14.540444102926907 367.4841532961323 0.8046227573177077
14.545671657880323 356.8669310567706 0.7931857757660061
14.55089921283374 346.59074192392274 0.7818190578289597
14.556126767787156 336.87319031707653 0.7708682666008673
14.561354322740572 326.3378808799906 0.7592067469969441
14.566581877693988 320.12607829610016 0.7530961594416251
14.571809432647404 315.3994880976089 0.7473544987716553
14.57703698760082 317.0384330183938 0.7494778126418339
14.582264542554237 315.4944073045817 0.7470627098381682
14.587492097507653 316.13223126208595 0.7495273715540199
14.592719652461069 317.0949045433325 0.751063219139003
14.597947207414485 317.1819760019779 0.7502405875606596
14.603174762367901 318.9064421217661 0.7512773712261505
14.608402317321318 322.29114525294546 0.7541876443614014
14.613629872274734 323.49496211405926 0.7550018826691179
14.61885742722815 328.9585462393955 0.761488795027786
14.624084982181566 335.76095116474335 0.7679145017829553
14.629312537134982 343.33314227623254 0.7763712010409427
14.634540092088399 349.5104319115931 0.7822822830958447
14.639767647041815 354.3759610293831 0.7870303588732858
14.644995201995231 350.5891669176562 0.7833516268804627
14.650222756948647 349.70939968857283 0.7821634907610482
14.655450311902063 345.128114776883 0.7775908060004565
14.66067786685548 343.7208273216906 0.7761883422103161
14.665905421808896 345.6051894209447 0.7782903868236416
14.671132976762312 343.99457197112 0.7756382340106573
14.676360531715728 344.18087613230904 0.7750529127476188
14.681588086669144 345.6260532897915 0.7754957131331001
14.68681564162256 345.528960881675 0.7756480011046107
14.692043196575977 345.17131535973493 0.7746880421612492
14.697270751529393 344.8765027831433 0.7742892090083624
14.70249830648281 347.9639989368672 0.7785958124869898
14.707725861436225 349.68074146407594 0.7803895748175315
14.712953416389642 353.1242498849317 0.7852172255102969
14.718180971343058 353.09548216114496 0.7849893128681006
14.723408526296474 357.9258818869256 0.7899959020217181
14.72863608124989 360.771490087475 0.7927759646513588
14.733863636203306 364.27214121871 0.7963150653146185
14.739091191156723 367.99884770732626 0.8005313551474598
14.744318746110139 363.56622568886024 0.7957869152351483
14.749546301063555 362.7594473966115 0.7958304342821185
14.754773856016971 355.04134301781863 0.7876138916002959
14.760001410970387 350.71723053640693 0.7827815290493856
14.765228965923804 351.6362571551106 0.783421736068613
14.77045652087722 349.4367047391893 0.7806686458022145
14.775684075830636 350.27188092613784 0.7813575884247439
14.780911630784052 347.68822561456113 0.7776763896283267
14.786139185737468 347.1660476735468 0.7772306083130713
14.791366740690885 347.448460880472 0.7780746511418483
14.7965942956443 346.4743920363575 0.7771948949181856
14.801821850597717 350.65383545489345 0.7834627369301149
14.807049405551133 352.63061997343254 0.7853392792249251
14.81227696050455 351.933697470994 0.7844444608580229
14.817504515457966 354.4551287153389 0.7867228705619926
14.822732070411382 354.5553975274368 0.7859604529730286
14.827959625364798 358.5014968273718 0.7911285853697198
14.833187180318214 361.9058154949365 0.7957322659786236
14.83841473527163 368.6410997244882 0.8027637851584614
14.843642290225047 369.67168767668454 0.8035316463887341
14.848869845178463 368.99565786686645 0.8020409741178417
14.854097400131879 368.79356056383807 0.8012579940018945
14.859324955085295 367.2418030342141 0.7998886737908092
14.864552510038711 369.5183973459924 0.8019974444044402
14.869780064992128 369.5696923709597 0.8029141724093883
14.875007619945544 369.4258953294588 0.8021702591002231
14.88023517489896 369.97949003890426 0.8027839382272719
14.885462729852376 370.96533170280287 0.804547552906567
14.890690284805792 370.35388285017115 0.8037471167242776
14.895917839759209 371.5678676214893 0.8048305859430109
14.901145394712625 371.4890149768082 0.8047138021021611
14.906372949666041 373.4012568292707 0.8061555391004472
14.911600504619457 373.38671371263234 0.8064418505274388
14.916828059572873 372.7285717027262 0.8061357754962569
14.92205561452629 369.1460501468791 0.8021228563584353
14.927283169479706 364.51818126898826 0.7979161944913803
14.932510724433122 358.6034862279022 0.7915201465288996
14.937738279386538 353.41719184326206 0.7849042057614535
14.942965834339955 350.80340820969883 0.7825886542622668
14.94819338929337 348.7564821940542 0.780334463509745
14.953420944246787 345.47573234386937 0.7772884393589138
14.958648499200203 341.8796142643867 0.7740017931887274
14.96387605415362 335.8490878950317 0.7675432196956705
14.969103609107036 330.566472131938 0.7615801275848251
14.974331164060452 325.64697663560105 0.7555271560324086
14.979558719013868 321.1374854983649 0.7502202600624979
14.984786273967284 318.19743642528493 0.7464118716031563
14.9900138289207 316.1790219401025 0.7439825682215481
14.995241383874117 317.482815214984 0.7459605405097042
15.000468938827533 320.1826685492603 0.7499830273166264
15.005696493780949 322.068967370956 0.7529250131713555
15.010924048734365 321.1486882753429 0.7523026723934634
15.016151603687781 321.83425944106943 0.7529596268365247
15.021379158641198 324.00077510589625 0.7551696994518945
15.026606713594614 323.95462846372584 0.7544583371283518
15.03183426854803 326.6326899794371 0.7570070596897055
15.037061823501446 326.8404614177708 0.757029493087182
15.042289378454862 326.2802374915004 0.7567349568437582
15.047516933408279 325.3939514552794 0.7561924540435865
15.052744488361695 325.62094467582153 0.7563483445738629
15.057972043315111 327.5742113508624 0.7580761634458216
15.063199598268527 326.5382067048497 0.7572525830096154
15.068427153221943 327.6181814607176 0.7587211537378004
15.07365470817536 328.4714626809386 0.75999574392048
15.078882263128776 329.64631334339595 0.7615889128622491
15.084109818082192 330.45018466042586 0.7617936361638685
15.089337373035608 331.6255564476053 0.7632881401586542
15.094564927989024 333.6682922842355 0.7652658573184717
15.09979248294244 333.38459347135307 0.7647204610230455
15.105020037895857 330.57484848804955 0.7625906250112515
15.110247592849273 327.3017464356362 0.7587770904188162
15.11547514780269 322.84859034379946 0.7533468971750437
15.120702702756105 322.8971152530494 0.753152262914992
15.125930257709522 322.31019185413805 0.75192683738374
15.131157812662938 319.4390949664742 0.7499253196714395
15.136385367616354 317.63572937084143 0.7491022887031642
15.14161292256977 312.7426125400063 0.7432710252251319
15.146840477523186 307.500657415976 0.7381233780614183
15.152068032476603 306.1844134409201 0.7348364871647286
15.157295587430019 303.83879517371236 0.7316809321765143
15.162523142383435 301.8911421705229 0.7294736021004371
15.167750697336851 296.97319832802776 0.7249256872756824
15.172978252290267 292.56293320190946 0.7207509235253697
15.178205807243684 287.6360313751073 0.71542493543903
15.1834333621971 283.80009360712205 0.7104530309803482
15.188660917150516 281.1570976645517 0.7074787539665697
15.193888472103932 279.01080656102306 0.7053719754071314
15.199116027057348 276.6366465803027 0.7028742759919421
15.204343582010765 276.53033418242876 0.7029415498749381
15.20957113696418 278.4328348628923 0.7051112083931051
15.214798691917597 277.85645043598856 0.7037721415419722
15.220026246871013 278.65511872017925 0.7051170241283096
15.22525380182443 276.87752570053686 0.7020250934787386
15.230481356777846 274.64224029182526 0.6998273792179043
15.235708911731262 273.30579274891943 0.6991301638790136
15.240936466684678 272.65006726925395 0.6993039435042714
15.246164021638094 273.6983965162529 0.7036555609760843
15.25139157659151 273.91270902584927 0.7034701505946598
15.256619131544927 275.0982221074995 0.7046395079191062
15.261846686498343 273.4626125032032 0.7017470042816639
15.267074241451759 272.0142623494318 0.6988237478930247
15.272301796405175 270.40152746066843 0.6963772780361998
15.277529351358591 268.8759760838578 0.6937635130192827
15.282756906312008 268.721119320072 0.693551052068999
15.287984461265424 269.9804087588084 0.6956061163389847
15.29321201621884 274.32438573923275 0.7022442714914668
15.298439571172256 276.76279100146434 0.7045813017829053
15.303667126125672 277.83654494478856 0.7055379466417299
15.308894681079089 278.1314041593636 0.7049058026880353
15.314122236032505 281.25650804658045 0.7069509737563301
15.319349790985921 281.354701345961 0.7078630260277128
15.324577345939337 284.1848691737297 0.7102886733640734
15.329804900892753 281.65126894165627 0.7078805869339145
15.33503245584617 286.1551051070927 0.7139769748681017
15.340260010799586 286.8957440351556 0.714809794692136
15.345487565753002 289.60500321486785 0.717922223582583
15.350715120706418 290.7469297582059 0.7182965621448816
15.355942675659835 288.6741494570897 0.7156217142638082
15.36117023061325 291.25036929938716 0.719202300145282
15.366397785566667 292.86781961212694 0.7216184197688211
15.371625340520083 296.3376003289578 0.7247714159165691
15.3768528954735 296.7086598016968 0.7255657563674078
15.382080450426916 299.2030226619656 0.7282107710314131
15.387308005380332 299.36483507923134 0.7284767307196613
15.392535560333748 298.28671058610746 0.7265375242245014
15.397763115287164 298.0446507497991 0.7346352635057531
15.40299067024058 298.52458649719506 0.7423568840758323
15.408218225193997 297.05287149095807 0.7466535222610649
15.413445780147413 296.0008885204341 0.7500092083351491
15.418673335100829 297.5755981262379 0.7557673059057237
15.423900890054245 299.78290409939694 0.7609766798358661
15.429128445007661 302.8150122678219 0.7675353523944847
15.434355999961078 301.382870998386 0.7680882571320715
15.439583554914494 299.61406035210905 0.7682638142773173
15.44481110986791 297.890265012384 0.7695403121458394
15.450038664821326 299.9245503801391 0.7739633584530139
15.455266219774742 297.90670244533015 0.772695093916312
15.460493774728159 295.42249358692607 0.7728859785556668
15.465721329681575 294.14766074111026 0.7737259112480087
15.470948884634991 295.7350259447248 0.7783353407467054
15.476176439588407 297.4952825623048 0.7821830436098858
15.481403994541823 299.09820727317526 0.7844734495616176
15.48663154949524 298.4772647073799 0.7861394103123593
15.491859104448656 296.76517503619465 0.7869124760667865
15.497086659402072 296.6480826557672 0.789162798394269
15.502314214355488 296.6874217966353 0.7907727320158079
15.507541769308904 299.3632634361865 0.7943394119863141
15.51276932426232 301.4112256134222 0.799165017827161
15.517996879215737 302.3190372160142 0.8017936031075502
15.523224434169153 301.21836519892275 0.8024905179526582
15.52845198912257 302.1657255730784 0.8047392428864769
15.533679544075985 302.07183399608226 0.8058483353036784
15.538907099029402 303.97575287136783 0.8097666525794878
15.544134653982818 308.23552671214014 0.8168408577252886
15.549362208936234 311.2822656646158 0.8231053918080502
15.55458976388965 312.7026828848897 0.826584485296276
15.559817318843066 312.84866702088414 0.8285040866352659
15.565044873796483 311.0840091746929 0.8280041430403912
15.570272428749899 311.1572073403203 0.8296442564305446
15.575499983703315 313.63107489884663 0.8348138431509802
15.580727538656731 314.36214238924447 0.8368850654186865
15.585955093610147 313.82453782879674 0.8382251405705492
15.591182648563564 314.19746233480646 0.8405092639441774
15.59641020351698 314.27199718466875 0.8423805769446434
15.601637758470396 315.84738721558267 0.8459440241658329
15.606865313423812 313.40278743632365 0.8445699430237033
15.612092868377228 311.70180703429077 0.8437583697606988
15.617320423330645 308.4083970551818 0.8407366368596655
15.62254797828406 305.1394545907443 0.8387411550197579
15.627775533237477 305.11114006493784 0.8404332851200824
15.633003088190893 302.18663358832987 0.8377631004724462
15.63823064314431 299.6620782986955 0.831346539273322
15.643458198097726 298.3576883282171 0.8167648242472534
15.648685753051142 296.357224275421 0.8075427363072224
15.653913308004558 296.10727625578164 0.8034280519248963
15.659140862957974 296.29533437530915 0.8018273142571931
15.66436841791139 296.47687063891925 0.7997223972188338
15.669595972864807 294.9392194818763 0.7956738540972189
15.674823527818223 291.9525518804323 0.790403493961488
15.680051082771639 288.6469210875542 0.783757016681678
15.685278637725055 290.366606038964 0.7837359218291255
15.690506192678471 289.75318526566474 0.7804522609496605
15.695733747631888 290.4206876284125 0.7788699893777532
15.700961302585304 285.58247240963567 0.7709528579989651
15.70618885753872 283.8744022772376 0.7678189190981447
15.711416412492136 284.9629130272519 0.7691066365064253
15.716643967445552 283.3996111376803 0.7653944600162598
15.721871522398969 284.1534077091333 0.7648981471661747
15.727099077352385 285.0602939690998 0.7638567049668882
15.732326632305801 287.9590543326197 0.7667180420163706
15.737554187259217 290.7476967494539 0.7699869761939693
15.742781742212633 291.668328612276 0.7707793736292787
15.74800929716605 294.2589191539961 0.7744464321253298
15.753236852119466 293.38816620202596 0.771918869295593
15.758464407072882 294.8001950293385 0.7717978324490625
15.763691962026298 291.0142518827509 0.7648012059657695
15.768919516979715 288.7653472194069 0.7608160443155509
15.77414707193313 288.6330673003042 0.7612962781700845
15.779374626886547 288.9358317973284 0.7619857060780747
15.784602181839963 293.0070059216166 0.7668464419985243
15.78982973679338 295.09940899944104 0.7675452124956232
15.795057291746796 296.64758555359276 0.7698920692011352
15.800284846700212 297.67536706384794 0.7712939477100431
15.805512401653628 296.8802564694766 0.7703902890878417
15.810739956607044 297.73278974513016 0.7697964374710065
15.81596751156046 295.6976837501942 0.7656028011607883
15.821195066513877 296.42989144698686 0.7653603631867187
15.826422621467293 298.96632806985644 0.7670511844886285
15.831650176420709 299.5149103897685 0.7674650559155985
15.836877731374125 297.498230686168 0.765728365838313
15.842105286327541 298.1972613518279 0.7674666619212557
15.847332841280958 299.22057077754806 0.7695533154139073
15.852560396234374 298.1579310671943 0.7682605179655917
15.85778795118779 297.93951066012744 0.7675651621609422
15.863015506141206 296.57705579609785 0.7648047306288859
15.868243061094622 293.78318867392676 0.7601561222509455
15.873470616048039 294.447007149253 0.7594312981468314
15.878698171001455 295.71089802911786 0.7594235309823775
15.883925725954871 298.07011048265076 0.7610193438181961
15.889153280908287 297.2577599006732 0.7590256620365499
15.894380835861703 297.3458996227104 0.7593802408065364
15.89960839081512 296.52888796318973 0.758793077808426
15.904835945768536 297.9824130459437 0.7615894967938879
15.910063500721952 296.778552369471 0.7594811569733784
15.915291055675368 296.4646154777312 0.7586715411782026
15.920518610628784 296.5431925274309 0.7590435922195344
15.9257461655822 297.0822176103463 0.7593464735137704
15.930973720535617 298.35079584993207 0.7610038459454127
15.936201275489033 297.0843400040101 0.7593363183126379
15.94142883044245 296.83423684841847 0.7580005856784328
15.946656385395865 296.4894630155219 0.7577379248953344
15.951883940349282 292.7827597679674 0.752787481980832
15.957111495302698 290.8442586499878 0.7495077875249375
15.962339050256114 288.72145915163657 0.7471128885680228
15.96756660520953 289.9975984341928 0.7488873692480583
15.972794160162946 291.7371415820149 0.750547677327695
15.978021715116363 294.17345807464255 0.7539205936598948
15.983249270069779 297.7912722179629 0.7586705733749869
15.988476825023195 298.0447140348869 0.7593784180703417
15.993704379976611 295.42534026113094 0.7563931575993129
15.998931934930027 291.5177354448142 0.7515049203713305
16.004159489883442 288.8172897436153 0.7475667012649548
16.009387044836856 291.13304334874266 0.7501878586872451
16.01461459979027 292.48762661748486 0.7526190371591773
16.019842154743685 295.4143756927684 0.7561286513387222
16.0250697096971 294.8732241669262 0.7538600376728181
16.030297264650514 295.65819468231086 0.7541543849139555
16.03552481960393 297.1673531419171 0.7554147636782342
16.040752374557343 298.9113125740761 0.7575546633558734
16.045979929510757 298.5841611450125 0.7582695598299098
16.05120748446417 299.8014247067205 0.7590405527893894
16.056435039417586 305.40477628778376 0.7657095011017017
16.061662594371 311.0089702002031 0.7718490519767962
16.066890149324415 316.77847151716867 0.7779017862351476
16.07211770427783 320.4536523353677 0.7827659689039982
16.077345259231244 323.7897606162936 0.7869512077623307
16.08257281418466 327.06127716459946 0.7904985716429824
16.087800369138073 331.8338562989997 0.7956343233563082
16.093027924091487 334.05767521886787 0.7981648535853846
16.0982554790449 334.1051662338826 0.797562232898436
16.103483033998316 335.74683335232965 0.800670477422683
16.10871058895173 336.3244745516524 0.8010507575496533
16.113938143905145 336.13096428389315 0.8016183676121352
16.11916569885856 338.69250088541924 0.8038455646689953
16.124393253811974 339.5209059054982 0.8050971775009653
16.129620808765388 343.23785913042025 0.8092727460479868
16.134848363718802 343.07801947142485 0.8091556672349927
16.140075918672217 343.30555642693207 0.809674545874156
16.14530347362563 343.326208322128 0.8097826770971066
16.150531028579046 343.87953287472465 0.8100313081155736
16.15575858353246 343.8121966495438 0.8100031985029695
16.160986138485875 342.4651615767098 0.8087979828799904
16.16621369343929 339.15819539745536 0.8049154229342319
16.171441248392703 338.6942564603269 0.8044760369034041
16.176668803346118 334.7996782453866 0.7993464597075239
16.181896358299532 328.62897597118905 0.7910306466516852
16.187123913252947 322.40098095004964 0.782831992095224
16.19235146820636 314.682633340757 0.7736000289759234
16.197579023159776 308.2472371895964 0.767125044760287
16.20280657811319 304.39625159126894 0.7637807458319988
16.208034133066604 301.09364023985773 0.7600708725009613
16.21326168802002 299.8879296952216 0.7595266333934168
16.218489242973433 296.5424243247132 0.7540771926397538
16.223716797926848 292.88759793343905 0.7496047401286436
16.228944352880262 290.32898055382674 0.7460435440486547
16.234171907833677 285.26335243523096 0.7395600133753227
16.23939946278709 279.63155847380136 0.7329024727604285
16.244627017740505 274.1659426770498 0.7260162845483269
16.24985457269392 272.4062480121671 0.7241670166183389
16.255082127647334 272.94575221467255 0.725220779787524
16.26030968260075 271.3365256185408 0.7230150124440217
16.265537237554163 271.4494972249832 0.7237684494109404
16.270764792507578 270.5780529816399 0.7220508780455617
16.275992347460992 269.27565122482366 0.7202338434934249
16.281219902414406 266.05199849165444 0.7159561347258961
16.28644745736782 260.16510757284345 0.7071438448336457
16.291675012321235 258.36981382933993 0.7061737882927224
16.29690256727465 258.28412950886064 0.7059397181326512
16.302130122228064 261.41060710673634 0.710669122258948
16.30735767718148 265.43085382176355 0.7158635898879608
16.312585232134893 263.404908213359 0.7107968750259631
16.317812787088307 262.12817411823943 0.7084143577104677
16.323040342041722 260.8380319773451 0.7062768959162248
16.328267896995136 261.93320593193295 0.7078090866848676
16.33349545194855 261.11848720624727 0.7068885973165925
16.338723006901965 260.559525269574 0.7057464838361316
16.34395056185538 264.40895823450444 0.7099918202010721
16.349178116808794 267.6426856551155 0.7150534550156743
16.35440567176221 270.5024233454627 0.7175827484332016
16.359633226715623 271.2314007915101 0.7183278917487149
16.364860781669037 276.044478838762 0.7244293032441024
16.37008833662245 282.2482152878152 0.7326271068419069
16.375315891575866 285.56075471541476 0.7364530953076642
16.38054344652928 288.9068658043377 0.7391375864636668
16.385771001482695 292.3959636187587 0.7417477009169732
16.39099855643611 297.9859454173031 0.7483690411672362
16.396226111389524 300.9482922086652 0.7512544046173268
16.401453666342938 300.03577567851534 0.7494646755501448
16.406681221296353 300.2735413248707 0.7494640889937547
16.411908776249767 299.6181505910395 0.7498891643995628
16.41713633120318 300.92901001989907 0.7511500719940717
16.422363886156596 300.3856132897594 0.750726009647901
16.42759144111001 297.66968351279354 0.7464965606168796
16.432818996063425 296.0284066932446 0.7449964864456512
16.43804655101684 295.42431236673093 0.7439300434059156
16.443274105970254 291.75972891300273 0.7395523372695076
16.448501660923668 290.14543844226046 0.7375654805887822
16.453729215877082 285.4117671165531 0.7299999917565966
16.458956770830497 285.493054202467 0.7301728691826909
16.46418432578391 284.6593044904655 0.7289698415676915
16.469411880737326 285.6439127231674 0.730479366607853
16.47463943569074 285.5977507616156 0.7310094391016606
16.479866990644155 284.0892221757353 0.7278930142937062
16.48509454559757 285.7477708607374 0.7295805860214906
16.490322100550983 287.6206006922614 0.7322210768660133
16.495549655504398 288.8457647514428 0.7331245902759945
16.500777210457812 289.7793779493264 0.7348559697707842
16.506004765411227 292.2219871676411 0.7368158015028113
16.51123232036464 291.8744774703475 0.736011952996542
16.516459875318056 291.3553252451689 0.73548081103447
16.52168743027147 287.5542270338627 0.7308186693899362
16.526914985224884 284.52261687904416 0.7289796839103075
16.5321425401783 285.3067471934507 0.7302388110628272
16.537370095131713 282.12411960191463 0.726697983473442
16.542597650085128 277.91957090142154 0.722583559823417
16.547825205038542 271.22272345323876 0.714584075462276
16.553052759991957 268.0395302191602 0.710593592483719
16.55828031494537 262.80197225797156 0.7056372531231883
16.563507869898785 259.4203044324879 0.7021359416975796
16.5687354248522 257.9501644591 0.7010786481823851
16.573962979805614 256.93573049430876 0.6981723958099386
16.57919053475903 258.62833811249004 0.6988016519254441
16.584418089712443 257.08724347314705 0.6986966847244851
16.589645644665858 254.5849617387272 0.6948573017914479
16.594873199619272 252.87838916928698 0.6923152023548789
16.600100754572686 251.30029768234488 0.68854687643038
16.6053283095261 251.88299131604617 0.6885276594556244
16.610555864479515 251.91424477499433 0.6890504351501809
16.61578341943293 251.89463691534803 0.688652463061485
16.621010974386344 251.19140489735992 0.6877817284790317
16.62623852933976 251.81134142337729 0.6877311677324807
16.631466084293173 253.8300506867831 0.6898228543532463
16.636693639246587 259.34423225542974 0.6950952259482347
16.641921194200002 260.2272765477438 0.6966699552492955
16.647148749153416 263.53758014095627 0.6999535406362973
16.65237630410683 261.7911255657168 0.6985703459894358
16.657603859060245 261.42982245486155 0.6975648509507483
16.66283141401366 258.9264880724463 0.6945723916237833
16.668058968967074 257.45606309339644 0.6932081594852506
16.67328652392049 252.96732316091976 0.6874488677554419
16.678514078873903 251.5811662914788 0.6852193668232425
16.683741633827317 253.06253451853652 0.6869427644580736
16.68896918878073 252.77069237498233 0.6859805500943424
16.694196743734146 254.75611834778059 0.688352370840838
16.69942429868756 256.0033416587448 0.6906407683301987
16.704651853640975 255.98567282372164 0.6906582801473043
16.70987940859439 256.41328524729806 0.6904293560172278
16.715106963547804 254.25887334752989 0.6873787846154021
16.720334518501218 249.35222485070616 0.6812612392972166
16.725562073454633 247.0830057346135 0.6793349150462499
16.730789628408047 244.99630526995594 0.6759412557521546
16.73601718336146 244.99794850915404 0.6757263874845683
16.741244738314876 242.35327208140902 0.6716274319828017
16.74647229326829 240.92358354329426 0.6695059183846939
16.751699848221705 241.30001173804644 0.6712140507681826
16.75692740317512 242.6578032941121 0.6731948640465791
16.762154958128534 241.55291351961807 0.6707384943797264
16.767382513081948 236.95701270475666 0.6644090405427687
16.772610068035362 234.33092395802973 0.660879361915441
16.777837622988777 234.28900111834733 0.660605174470468
16.78306517794219 236.4538915838809 0.6643860060691258
16.788292732895606 236.103063368973 0.6626312186167214
16.79352028784902 234.10058184411014 0.6597988349895427
16.798747842802435 235.74697464304737 0.6636253108895762
16.80397539775585 234.6767256940436 0.6630583827976533
16.809202952709263 233.0756289970535 0.660960525170269
16.814430507662678 230.37197377720852 0.6563151539101925
16.819658062616092 226.41639606172822 0.6491827713412884
16.824885617569507 226.65770531623875 0.6498138461285353
16.83011317252292 225.27978142303095 0.6484902149808324
16.835340727476336 226.266431946625 0.6495387538344245
16.84056828242975 225.29813516747433 0.6471203436490153
16.845795837383164 226.56295012329323 0.6495506438476654
16.85102339233658 227.75082848836436 0.6518221987568533
16.856250947289993 230.7738799841287 0.658100587484667
16.861478502243408 229.2948197534687 0.6578036691402595
16.866706057196822 225.4967828843591 0.6513069308558366
16.871933612150237 224.74835237253527 0.6519122431612755
16.87716116710365 225.4283073962793 0.6509574362971673
16.882388722057065 223.94486123331694 0.6474754151404949
16.88761627701048 224.08500239630095 0.646356495522403
16.892843831963894 223.66293138459116 0.6474824341802485
16.89807138691731 224.41865116100183 0.6510539079794742
16.903298941870723 222.15620794439002 0.6482389908516284
16.908526496824138 222.53085487186732 0.6478510649444862
16.913754051777552 221.76507697913888 0.6445534167358429
16.918981606730966 221.85344841349252 0.6443258634142369
16.92420916168438 221.8132586810613 0.643563004130508
16.929436716637795 218.22950925690233 0.639775728845138
16.93466427159121 218.41136462529252 0.6407654008181187
16.939891826544624 218.69303095422123 0.641823261536
16.94511938149804 221.46686970403158 0.6460439595946762
16.950346936451453 223.33161539730324 0.6498327245494876
16.955574491404867 221.61919662883082 0.6464204135648445
16.960802046358282 221.45592644162716 0.6468217406744049
16.966029601311696 219.54358586688235 0.6426846830351322
16.97125715626511 220.38848315126182 0.6441987898750385
16.976484711218525 219.25819350771528 0.6422242124844123
16.98171226617194 218.3824528255492 0.6419934852975431
16.986939821125354 219.45184812356618 0.643657830567342
16.99216737607877 220.26749126296062 0.6442746273284633
16.997394931032183 223.8924809301186 0.6477857944872238
17.002622485985597 222.10271518685738 0.6442327776654998
17.00785004093901 222.42423262527635 0.6433998920038624
17.013077595892426 224.20115698941663 0.646317879745728
17.01830515084584 223.45157841093152 0.645844871117
17.023532705799255 222.78469647032955 0.6460597916028175
17.02876026075267 221.5910130600233 0.6462214218204863
17.033987815706084 221.63755740279953 0.6459719074019928
17.039215370659498 222.9644583502918 0.6462061751588717
17.044442925612913 225.3496978424004 0.6498637531330951
17.049670480566327 227.33565830645696 0.6533725027851449
17.05489803551974 226.84487304653848 0.6533982336517894
17.060125590473156 227.50000730071545 0.6543630136730542
17.06535314542657 225.9287417061017 0.6515128192221109
17.070580700379985 224.93548094276923 0.649898373973472
17.0758082553334 223.57904409123137 0.6469033781299172
17.081035810286814 223.58391300428025 0.6450359301447933
17.086263365240228 224.28318364192816 0.6463907104311213
17.091490920193642 224.76663409511207 0.6470203726570376
17.096718475147057 225.57913707499628 0.6481817981909471
17.10194603010047 224.20551518907416 0.6455458146371796
17.107173585053886 223.72618206975687 0.6452600954243306
17.1124011400073 223.24053241401006 0.644561165970563
17.117628694960715 223.66307910016104 0.6453010992395278
17.12285624991413 224.33032309974183 0.6462712546925938
17.128083804867543 227.33619477434965 0.651558084338916
17.133311359820958 229.14234096087887 0.6514845608328709
17.138538914774372 230.3800735199398 0.6531252949055353
17.143766469727787 229.67467384936674 0.6512425347740771
17.1489940246812 230.36733824253506 0.6528687045919828
17.154221579634616 230.0232966813905 0.651647331744068
17.15944913458803 231.60694734908918 0.6538971850727607
17.164676689541444 235.92944191670867 0.6584074448103835
17.16990424449486 239.90151435778668 0.6630293670016689
17.175131799448273 243.03117397058313 0.6672970087012078
17.180359354401688 241.71654625821182 0.6655156579419348
17.185586909355102 240.55549661766725 0.6653297822208678
17.190814464308517 240.3834165769861 0.6643820770932707
17.19604201926193 242.80939906317923 0.6674799834273671
17.201269574215345 246.08477747277664 0.6709769440915382
17.20649712916876 247.70483010991657 0.672965931611101
17.211724684122174 249.5542198837507 0.6775388571117943
17.21695223907559 250.86735188910205 0.680705009622082
17.222179794029003 248.70583181439122 0.6765973999668484
17.227407348982418 247.46892596332114 0.6745914917524645
17.232634903935832 246.8543588136783 0.6701871203089812
17.237862458889246 249.92563287608985 0.6760831195124656
17.24309001384266 250.2520085127811 0.6774411322493112
17.248317568796075 247.68900139268217 0.6737328276380102
17.25354512374949 247.11622499488763 0.6725308320189841
17.258772678702904 246.06800174737847 0.6703505334394673
17.26400023365632 246.8678979868661 0.6716978664878301
17.269227788609733 245.20143462722555 0.6705004226741931
17.274455343563147 242.28148738054387 0.6675419434121492
17.279682898516562 241.67639914429984 0.6677755750596781
17.284910453469976 242.4987081780238 0.6682691742973836
17.29013800842339 245.52338808822338 0.671916476385892
17.295365563376805 249.21466688792327 0.677432134092113
17.30059311833022 248.39686356331194 0.6774165186550991
17.305820673283634 246.9305690205543 0.6763237052909497
17.31104822823705 245.40817304739403 0.6735905400970489
17.316275783190463 244.59467541297022 0.6704762078760158
17.321503338143877 245.1005559546557 0.6713066126620191
17.32673089309729 244.9427785747574 0.6709964887740879
17.331958448050706 242.15600945562227 0.6674352564350637
17.33718600300412 240.82978248164454 0.6658821731353622
17.342413557957535 242.3382159469767 0.667396581170276
17.34764111291095 243.6970936621815 0.6682267870008168
17.352868667864364 243.12506353655564 0.6677333386929579
17.358096222817778 239.90685290431338 0.6630574599258043
17.363323777771193 236.0430375692466 0.6582729060448437
17.368551332724607 237.01520577875212 0.6604078784453391
17.37377888767802 240.225026746892 0.6649590462896218
17.379006442631436 241.63121423018393 0.6675150811002165
17.38423399758485 241.25980456001415 0.6673470033471212
17.389461552538265 239.80763786875383 0.665381675222056
17.39468910749168 237.29432471672274 0.6608705087238216
17.399916662445094 237.27673610176063 0.6614691676823544
17.405144217398508 239.75404368395812 0.6644302628736253
17.410371772351922 240.53339728131434 0.665988667819514
17.415599327305337 242.94186791257303 0.6693346603487801
17.42082688225875 241.1872216895254 0.6671646294592642
17.426054437212166 240.6678875612936 0.6674484508138251
17.43128199216558 240.9293815256958 0.6671461748640929
17.436509547118995 240.7316380165929 0.6647528038984859
17.44173710207241 241.73135730316906 0.6654519226480801
17.446964657025823 240.94256674918583 0.6643835449593952
17.452192211979238 240.888160686053 0.66504010650596
17.457419766932652 238.479470542717 0.6625926985097456
17.462647321886067 240.42197785712 0.6644247674192763
17.46787487683948 239.29910490153233 0.6630430848405171
17.473102431792896 236.93644543949802 0.6605051042182372
17.47832998674631 237.6842053732411 0.6620870986854216
17.483557541699724 238.1424342101597 0.6625539572807606
17.48878509665314 238.51232172224195 0.6610523805930224
17.494012651606553 238.60359415951646 0.6601143933509962
17.499240206559968 240.4106443687813 0.6610364146226143
17.504467761513382 243.80999187843332 0.6657093239163467
17.509695316466797 247.16512789802718 0.6715001444450035
17.51492287142021 244.7187810269989 0.6693930788100217
17.520150426373625 243.88561161425588 0.6699678772537037
17.52537798132704 243.2494990668781 0.6684795250963929
17.530605536280454 243.78342313198257 0.6690461614384988
17.53583309123387 243.14341065731853 0.6678216855546796
17.541060646187283 243.7046522301813 0.6671329955557043
17.546288201140698 244.67182669954093 0.6688889599186814
17.551515756094112 245.2976902922815 0.6697861735942889
17.556743311047526 246.74512869370153 0.6726368335141371
17.56197086600094 247.1429984246735 0.6734928332433953
17.567198420954355 251.25060000464183 0.6782789237053937
17.57242597590777 250.79771088404178 0.6762279819191939
17.577653530861184 249.5210488476583 0.675117301352956
17.5828810858146 244.62696830576607 0.6673563256043346
17.588108640768013 242.82253575002497 0.6653898152101166
17.593336195721427 245.62290292932528 0.6686736313038559
17.598563750674842 247.318088450143 0.6712991945030092
17.603791305628256 250.2297926142905 0.6749951861991963
17.60901886058167 251.1668967215795 0.6759782243450307
17.614246415535085 253.7437580525006 0.6795299200653676
17.6194739704885 253.8369645296273 0.6790187638139765
17.624701525441914 252.85181922934814 0.6784578860936376
17.62992908039533 252.49914991631422 0.6782407653202707
17.635156635348743 252.18180056762702 0.6786544243909225
17.640384190302157 253.83688337963827 0.6807576589237216
17.64561174525557 254.24694821138786 0.6801440968684628
17.650839300208986 256.0042646949737 0.681458467435948
17.6560668551624 256.5123813305556 0.6804398900775019
17.661294410115815 258.10985639472676 0.6819584240832471
17.66652196506923 259.0441213915296 0.682702223693109
17.671749520022644 262.5318154454885 0.6877838284065161
17.676977074976058 267.06685787897356 0.694705218712518
17.682204629929473 271.76328905039196 0.7011732962490433
17.687432184882887 275.21310605887356 0.7051202069877138
17.6926597398363 278.14626160333995 0.7068644321351849
17.697887294789716 280.9023592655921 0.709785987613092
17.70311484974313 283.0640874537351 0.7128486154444083
17.708342404696545 286.113334311072 0.7164777585472464
17.71356995964996 291.07652812104124 0.7226891753910135
17.718797514603374 296.72962087727336 0.7290009645372866
17.724025069556788 300.5756844403548 0.7334248963103717
17.729252624510202 304.32350118244375 0.7381537700956297
17.734480179463617 306.8222716324991 0.7407337431287085
17.73970773441703 311.5014785556325 0.7454610932275486
17.744935289370446 315.1592421549 0.7500625126910953
17.75016284432386 316.3644200996754 0.7506931398806608
17.755390399277275 320.43333464414997 0.7556793230465454
17.76061795423069 323.3424229814735 0.7595727792841793
17.765845509184103 325.73294992542225 0.7625193424723126
17.771073064137518 326.4749163377878 0.7636498771208371
17.776300619090932 324.49547060225945 0.7612362873393983
17.781528174044347 323.5863107441652 0.7592348564455764
17.78675572899776 322.02659444790265 0.7575236641548977
17.791983283951176 322.24268763786625 0.7572318304522251
17.79721083890459 320.2021031214855 0.7548451252329719
17.802438393858004 317.30127791555566 0.7522969823369642
17.80766594881142 313.7067352939025 0.7477850953525164
17.812893503764833 311.6479888377035 0.7457549611880159
17.818121058718248 308.93018484102606 0.7427197696076419
17.823348613671662 306.8071356119364 0.7401764154541283
17.828576168625077 304.51212343060433 0.7379787398869166
17.83380372357849 300.69300147301516 0.7334021119553825
17.839031278531905 296.939119305871 0.7290329808725932
17.84425883348532 295.945596179886 0.7281874814452923
17.849486388438734 296.6582250598263 0.7293355467253594
17.85471394339215 297.3668303969743 0.7308535835765907
17.859941498345563 298.9305702257593 0.7331732822161836
17.865169053298978 298.8187361418347 0.7327277981614405
17.870396608252392 301.03438822518694 0.7346814625572732
17.875624163205806 303.5002803317134 0.735883631386008
17.88085171815922 305.9688515914416 0.7385095293062726
17.886079273112635 308.37114993254335 0.7414469717770045
17.89130682806605 311.7405026966404 0.7450512118844811
17.896534383019464 315.041546160933 0.7492162368175861
17.90176193797288 321.50275280574556 0.7569288957855206
17.906989492926293 328.775331733332 0.7649618783674585
17.912217047879707 336.5521064233529 0.7745931096812259
17.917444602833122 340.3708783493673 0.778453613104617
17.922672157786536 340.6583810699732 0.7785902958475626
17.92789971273995 339.25247605133507 0.7769626966029544
17.933127267693365 340.6801828184559 0.7774070768152878
17.93835482264678 342.007324301224 0.7795681468353891
17.943582377600194 335.8698861288868 0.7723118137634621
17.94880993255361 328.92774913394436 0.7649311216648094
17.954037487507023 322.9360487444694 0.7582241979947547
17.959265042460437 318.11016838858393 0.7526190870636824
17.96449259741385 312.68639286949644 0.7466319005375361
17.969720152367266 308.8831209189833 0.742949680178885
17.97494770732068 305.7048754531955 0.73982849929834
17.980175262274095 302.2839244521576 0.7367249989742751
17.98540281722751 295.621251281858 0.7277684179449635
17.990630372180924 288.1953474269067 0.7187181920329158
17.995857927134338 281.91679096306854 0.7113672829064861
18.001085482087753 281.9549271413539 0.7113447026617916
18.006313037041167 282.6439767548026 0.7130180353857525
18.01154059199458 283.8768929855327 0.7148220729037168
18.016768146947996 282.8583469840139 0.7129517657287213
18.02199570190141 277.76775896996446 0.7071669910011139
18.027223256854825 272.3542816193811 0.6989699048394149
18.03245081180824 268.62823165314796 0.6942728356515762
18.037678366761654 268.64482528991414 0.694328568341682
18.042905921715068 269.11498078695683 0.6951348059089997
18.048133476668482 268.74017204712237 0.6949871911318206
18.053361031621897 270.1126258790648 0.6972421636094153
18.05858858657531 272.6164197084929 0.7000613271698446
18.063816141528726 274.1789492889257 0.7022708103398125
18.06904369648214 274.1721044287078 0.7027194918254903
18.074271251435555 273.7173833068821 0.7026059913657227
18.07949880638897 272.58085405921685 0.7019627841939845
18.084726361342383 274.1480154818641 0.7022353782680436
18.089953916295798 275.75959185231557 0.7037886148915734
18.095181471249212 278.5016208669512 0.7062996905498704
18.100409026202627 281.5173421285948 0.7101599468969289
18.10563658115604 284.99666565104724 0.7151778324890758
18.110864136109456 286.9755663019503 0.7167324278188937
18.11609169106287 290.29835981965624 0.7206351563603312
18.121319246016284 295.95431151316166 0.7268385080459308
18.1265468009697 300.63951035551906 0.7318914445467167
18.131774355923113 306.0752517442679 0.7389709414428455
18.137001910876528 311.00125591258524 0.744520865942311
18.142229465829942 317.4682362568622 0.7519241121834089
18.147457020783357 326.2873845141426 0.7619004010247036
18.15268457573677 338.6956353720113 0.7756286346447518
18.157912130690185 350.1533173137131 0.7889275792990131
18.1631396856436 359.93194354097454 0.7996853784042937
18.168367240597014 373.2172266305827 0.8134846914625958
18.17359479555043 384.03267834042094 0.8251172171984612
18.178822350503843 393.62908705310105 0.8349672534652738
18.184049905457258 396.8348946312943 0.8386291820581697
18.189277460410672 398.83140961703253 0.8405599059106101
18.194505015364086 396.09987143388753 0.8376264755198263
18.1997325703175 393.24352972249045 0.8345099313611304
18.204960125270915 390.47075776885316 0.8318360679067859
18.21018768022433 387.37011654277666 0.8287031763677372
18.215415235177744 385.0383113858056 0.8266243337862708
18.22064279013116 382.76508434457287 0.823899672881231
18.225870345084573 384.3678311678786 0.8251616068371986
18.231097900037987 384.52274119942945 0.824883998886482
18.236325454991402 388.6279251584069 0.8288597672782387
18.241553009944816 388.370385521141 0.8290156745121289
18.24678056489823 391.2665084961977 0.8318078679775646
18.252008119851645 389.05503273949375 0.8296983136439776
18.25723567480506 387.28935001512355 0.8274273815429086
18.262463229758474 384.5991176959139 0.8245265413148969
18.26769078471189 377.7589755561563 0.8172028002400745
18.272918339665303 368.5143844762026 0.8071457210803115
18.278145894618717 356.5735423996023 0.794169101616026
18.28337344957213 346.274483383405 0.7832423762099378
18.288601004525546 340.17257050173964 0.7764622962132676
18.29382855947896 331.9444854327748 0.7674448179530478
18.299056114432375 327.94175856050106 0.7627308550232472
18.30428366938579 321.03234962498743 0.7553275132504539
18.309511224339204 316.4035679330931 0.7501092858393422
18.314738779292618 309.1174106014825 0.7412801815154351
18.319966334246033 303.4207261437951 0.7343043508232938
18.325193889199447 298.6403545503341 0.7285743966042633
18.33042144415286 294.0745081324595 0.7239258362133053
18.335648999106276 293.5169667159097 0.724220149798798
18.34087655405969 289.991359761535 0.7207546259124934
18.346104109013105 287.172905099855 0.717655309756437
18.35133166396652 287.2148288808308 0.7174511614294995
18.356559218919934 287.7451469422775 0.7177776259685617
18.361786773873348 287.65815922842813 0.7175396663725949
18.367014328826762 288.6898076667684 0.7188524703733471
18.372241883780177 286.64698636871776 0.7166046589588694
18.37746943873359 289.6202397286651 0.7206323489039581
18.382696993687006 293.93986804291484 0.7241996731528368
18.38792454864042 301.6373339032055 0.734970282283092
18.393152103593835 312.6171976420233 0.7587530098398512
18.39837965854725 319.91052244280615 0.774770370034581
18.403607213500663 328.3701932590493 0.7909169086885693
18.408834768454078 335.53475934542587 0.804273694574696
18.414062323407492 342.49882315370274 0.8166502015729249
18.419289878360907 350.51670629784206 0.8298528708526672
18.42451743331432 354.5176441013146 0.8375785412918437
18.429744988267736 354.68210718979816 0.8419185791078334
18.43497254322115 351.22260375773755 0.8410300751990969
18.440200098174564 346.1592881094663 0.8381381163171512
18.44542765312798 341.1624367053057 0.8359814699042338
18.450655208081393 339.64842927787566 0.8365347809047792
18.455882763034808 333.90610361674567 0.8327688290360244
18.461110317988222 330.9915188611813 0.8322209756910641
18.466337872941637 329.4767888177591 0.8329846626730003
18.47156542789505 328.54183092088135 0.8345773078483475
18.476792982848465 324.53799371827563 0.8318264851115756
18.48202053780188 321.0013121287014 0.8291930075809688
18.487248092755294 317.26436586361274 0.8273740846467831
18.49247564770871 313.45846709989354 0.8245365594731006
18.497703202662123 313.49089234918307 0.8276677615369343
18.502930757615538 311.2954230455821 0.826920696624227
18.508158312568952 311.50051517984645 0.8299622802495223
18.513385867522366 309.5025900874572 0.8300537614113451
18.51861342247578 306.3905001032757 0.8279839036821559
18.523840977429195 304.40208707565785 0.8280862276054195
18.52906853238261 304.29602445510227 0.8298346611600929
18.534296087336024 304.2161993947284 0.8320541432699595
18.53952364228944 302.7174878824333 0.8314051421963922
18.544751197242853 299.1157996580119 0.826858329587335
18.549978752196267 297.99979955710586 0.8267661810761823
18.555206307149682 293.53226221230636 0.822648315839395
18.560433862103096 293.74439465589865 0.8249480229586855
18.56566141705651 293.3890373399496 0.8271192276502841
18.570888972009925 294.18930767499654 0.8300458068656252
18.57611652696334 296.6457507009599 0.8359518282196517
18.581344081916754 297.0881753098018 0.839321650835158
18.58657163687017 299.700579864039 0.8447987308294029
18.591799191823583 301.1480061376739 0.8491077690858364
18.597026746776997 303.54922795345084 0.8530774823655428
18.60225430173041 300.0354636015719 0.8500970234918519
18.607481856683826 300.720447466982 0.8525462842379574
18.61270941163724 301.8802397044563 0.8552941463768379
18.617936966590655 307.1994564407057 0.8651323521912945
18.62316452154407 312.44455335237546 0.8718645902547425
18.628392076497484 314.1466438129618 0.8569374247577445
18.633619631450898 317.0430888597664 0.8515339377827017
18.638847186404313 319.0189983072749 0.8468527752485318
18.644074741357727 322.42244486884545 0.8463504831467645
18.64930229631114 323.49963416684193 0.8446130706279393
18.654529851264556 331.53512739459376 0.8500481636497726
18.65975740621797 336.05215738995963 0.8537759684893165
18.664984961171385 340.0135547857453 0.8552163366582484
18.6702125161248 340.69477899283174 0.8529533386239917
18.675440071078214 345.6797493734451 0.8573640163046895
18.680667626031628 351.1205224729461 0.8607278859879385
18.685895180985042 352.50438656646224 0.860114201993539
18.691122735938457 353.5354449770454 0.8591217097711403
18.69635029089187 352.76136275247836 0.8552797018127763
18.701577845845286 354.43368184890187 0.8559510744138069
18.7068054007987 355.8620729190918 0.8562016218628526
18.712032955752115 355.14579018974814 0.8537860312279706
18.71726051070553 354.8731550870377 0.8523541362676201
18.722488065658943 352.6020471674077 0.8477789961204292
18.727715620612358 349.7287877782638 0.8437933544106414
18.732943175565772 345.73400504038653 0.8380658600189416
18.738170730519187 343.6469303704186 0.8342696438151628
18.7433982854726 345.7398845153844 0.8357720006905647
18.748625840426016 347.8604423333874 0.8366733211404185
18.75385339537943 350.5301183605044 0.8390118744588085
18.759080950332844 350.6882200910568 0.8383130624015157
18.76430850528626 352.7968265684905 0.8391085986170201
18.769536060239673 350.7985649445114 0.8359572376732147
18.774763615193088 347.44229969894013 0.8302475206574549
18.779991170146502 343.47202524653613 0.8244022967151599
18.785218725099917 342.2403463581442 0.8221145575901377
18.79044628005333 343.9825480234348 0.823532367027789
18.795673835006745 343.4417100804169 0.8218159367988723
18.80090138996016 340.117520749537 0.8176171217110355
18.806128944913574 334.6478892760617 0.8100915976154106
18.81135649986699 329.80390616919567 0.8039933136642275
18.816584054820403 326.5765377870183 0.7998277783123044
18.821811609773818 323.0747079152098 0.7938183367680315
18.827039164727232 318.86628025826883 0.7889517365734833
18.832266719680646 313.56477644928435 0.7815314623845356
18.83749427463406 308.25110895935694 0.7748390425307355
18.842721829587475 306.91769255106936 0.7726514822699917
18.84794938454089 305.10592337210704 0.7695765472279784
18.853176939494304 304.3308722448705 0.7690907583409503
18.85840449444772 303.7231276989644 0.7685343049671335
18.863632049401133 302.33701730331444 0.7658652760848507
18.868859604354547 300.1357810030406 0.7628948910699456
18.87408715930796 300.18906374949023 0.7617752650972653
18.879314714261376 298.6416288405458 0.7599822251510895
18.88454226921479 298.5552234801336 0.7607966280206722
18.889769824168205 298.4140907145444 0.7607174674547408
18.89499737912162 300.7158989946147 0.7635690799903556
18.900224934075034 301.53106547556536 0.7632621132556672
18.90545248902845 301.5520181362017 0.7621397119445856
18.910680043981863 301.7607228305867 0.7628029895247864
18.915907598935277 299.6053315968701 0.7598165081082977
18.92113515388869 296.8856519039872 0.7565815143529802
18.926362708842106 293.96766573666963 0.7524895319832127
18.93159026379552 292.9014144451353 0.7504387697219072
18.936817818748935 292.39451650532817 0.7499652925225029
18.94204537370235 294.9808249607491 0.7529234442469114
18.947272928655764 297.23163526241854 0.7550724482469887
18.952500483609178 299.7858336693213 0.7572420402630203
18.957728038562593 296.642027417205 0.7521968411047082
18.962955593516007 294.4345854859943 0.7498619815638565
18.96818314846942 290.43403341458946 0.7446151926753094
18.973410703422836 289.29848282140233 0.7434500582803143
18.97863825837625 289.59415009179975 0.7427179036999118
18.983865813329665 288.07780720152357 0.740102461024232
18.98909336828308 288.3535774667915 0.7415010636193863
18.994320923236494 285.8963201590514 0.7383109664967026
18.999548478189908 286.8677276164936 0.7393281608438771
19.004776033143322 285.37316021156215 0.7375924033746168
19.010003588096737 287.8861595581415 0.7401929344235993
19.01523114305015 290.6375001734904 0.7433332431120382
19.020458698003566 289.4780065645132 0.7414991969653291
19.02568625295698 286.6742419619323 0.7385028943274479
19.030913807910395 283.2967637426927 0.7348826069855668
19.03614136286381 284.30880587442726 0.7352163365928043
19.041368917817223 285.74009279031594 0.735694942605085
19.046596472770638 284.85006263349914 0.7328803020416925
19.051824027724052 279.6425700399274 0.7255323912215765
19.057051582677467 279.49739826739665 0.7248446836513588
19.06227913763088 279.26714606481954 0.7252196746617993
19.067506692584296 281.16484323942234 0.7283318470710233
19.07273424753771 282.24835477685815 0.7284780976246705
19.077961802491124 281.2817275930124 0.7275420760303261
19.08318935744454 279.05183786751525 0.724149415466214
19.088416912397953 275.8225854954435 0.72027060385135
19.093644467351368 274.2186020276896 0.7183166849962679
19.098872022304782 275.0590343110506 0.719359738150704
19.104099577258197 274.7527554003315 0.7189192433369682
19.10932713221161 273.07570855889077 0.7155688527886519
19.114554687165025 271.4131780095769 0.7132763062850176
19.11978224211844 269.50553614948166 0.7116077238678148
19.125009797071854 268.93555735924446 0.7105314664174612
19.13023735202527 266.6769358699458 0.7075828228132164
19.135464906978683 267.77418743703663 0.7096190188679078
19.140692461932098 268.1137223966935 0.7103742564598583
19.145920016885512 270.5811442344951 0.7140289506258595
19.151147571838926 269.2677939630965 0.710836982932269
19.15637512679234 270.44635197443125 0.7105186525341192
19.161602681745755 272.41112536140923 0.7130819841964449
19.16683023669917 272.69216383491266 0.7137685637786065
19.172057791652584 271.61636499818513 0.7133064863357919
19.177285346606 270.2412091997806 0.7116768320443493
19.182512901559413 272.714537353473 0.7142407704185341
19.187740456512827 275.3378117712261 0.7182902792108622
19.19296801146624 273.9771726548975 0.7161953124142668
19.198195566419656 272.1940419676779 0.7128610541122148
19.20342312137307 270.16055543142267 0.7089245524855045
19.208650676326485 268.05325118008665 0.7055719931732372
19.2138782312799 267.37414015480994 0.7057929178828586
19.219105786233314 268.75829606789307 0.7073953373112256
19.22433334118673 269.86562399731974 0.7088656400499974
19.229560896140143 270.2969139612616 0.709609712909275
19.234788451093557 270.78931347291393 0.7094615590387489
19.24001600604697 269.23932436604855 0.7072547839138704
19.245243561000386 270.31576181989215 0.709032566604751
19.2504711159538 271.27982915407904 0.7103547558192626
19.255698670907215 274.61598331695905 0.7162775000211528
19.26092622586063 276.4731382195262 0.7179464798164257
19.266153780814044 278.947696727691 0.7206667065999324
19.271381335767458 279.76753993822786 0.7207105205663167
19.276608890720873 278.73035829772084 0.7184888519439299
19.281836445674287 282.40619699496966 0.7227763168576293
19.2870640006277 285.2179286050788 0.7263842910151678
19.292291555581116 288.58806245765805 0.7299608439423139
19.29751911053453 289.7097771472569 0.7321477264899086
19.302746665487945 290.6300700146923 0.7327281162613617
19.30797422044136 296.8144298429206 0.7410632384197996
19.313201775394774 301.20135345861814 0.7466323082007915
19.318429330348188 305.1561155523637 0.7515808369017809
19.323656885301602 302.90328369201285 0.7481887561017653
19.328884440255017 304.2427448699881 0.7496697738781698
19.33411199520843 305.5087252494838 0.750058350421904
19.339339550161846 306.9063731715809 0.7517622738130324
19.34456710511526 305.80997361707756 0.7489583550297938
19.349794660068675 307.1930807910121 0.7513708404970271
19.35502221502209 310.50358929111314 0.756137770411975
19.360249769975503 314.282284234336 0.7615210760379624
19.365477324928918 317.3928086619834 0.7657130880511339
19.370704879882332 321.1523276385876 0.7689144265432165
19.375932434835747 325.2258498347947 0.7728262721726218
19.38115998978916 325.6110159261665 0.7731771966470253
19.386387544742576 324.3288655229153 0.7706951840494419
19.39161509969599 324.00327586625036 0.771010252587786
19.396842654649404 324.1391662322299 0.7713780958818754
19.40207020960282 329.0766680196677 0.7764816344133372
19.407297764556233 333.58879414221474 0.7815970049104854
19.412525319509648 334.71366864034303 0.7814736955404682
19.417752874463062 335.6511723890417 0.7829598996814092
19.422980429416477 334.97700249114575 0.7822123783859101
19.42820798436989 334.08661809710117 0.7805389011632315
19.433435539323305 330.64702175942557 0.7765322839000998
19.43866309427672 326.0390993038653 0.7705796096317711
19.443890649230134 323.333673070042 0.7675898526702953
19.44911820418355 321.96271439590237 0.7659613621211634
19.454345759136963 323.1522391555288 0.7673177168913448
19.459573314090377 327.4175569926527 0.7726326756416345
19.464800869043792 329.1950844383732 0.7740767565878263
19.470028423997206 330.1772939346233 0.7751913267749841
19.47525597895062 330.0105111479541 0.775234997776158
19.480483533904035 330.4410729107685 0.7757206241496037
19.48571108885745 332.9748460715013 0.7797485500028809
19.490938643810864 336.14949273376027 0.7831983429128652
19.49616619876428 335.6334205921197 0.7827607849489738
19.501393753717693 334.440383734026 0.7810998876439452
19.506621308671107 331.2276629576361 0.7775184960825295
19.51184886362452 333.2743912876752 0.7796944406053659
19.517076418577936 332.98709557065933 0.7788166433421679
19.52230397353135 334.34530966449245 0.7795192608817743
19.527531528484765 337.6422055694217 0.7832680693556399
19.53275908343818 340.0117873339082 0.7858068313033038
19.537986638391594 340.07736127591096 0.7860770960884508
19.54321419334501 337.57282817322204 0.7831655817525078
19.548441748298423 337.66285363133 0.7828091137886806
19.553669303251837 343.1608749267876 0.7886959820622498
19.55889685820525 346.83324367588784 0.7931628204365513
19.564124413158666 350.96537081004465 0.7981686753620812
19.56935196811208 351.7278133673449 0.7993983048336898
19.574579523065495 354.08249030804393 0.8016389402094996
19.57980707801891 354.2154543158839 0.8012205390917171
19.585034632972324 356.4607050189845 0.8039794416156325
19.590262187925738 357.8191370165993 0.8051449739119044
19.595489742879153 361.4936139427839 0.8094737211350074
19.600717297832567 365.79741796191655 0.8140096595644636
19.60594485278598 370.80402114819356 0.8193615071779378
19.611172407739396 368.81807806783144 0.8168712576515866
19.61639996269281 371.06208728416954 0.8186176200786816
19.621627517646225 373.70057063355387 0.8215035559388038
19.62685507259964 380.2821221112117 0.8289669729859124
19.632082627553054 380.83414544971816 0.8297730475280171
19.637310182506468 379.89086507040605 0.8290687907177818
19.642537737459882 382.0428253294225 0.8312040277481791
19.647765292413297 385.01520663922423 0.8336723240982781
19.65299284736671 390.5459446386366 0.8397467351122865
19.658220402320126 389.73338460699847 0.8385232538319422
19.66344795727354 391.9490068871305 0.841145168018904
19.668675512226955 392.3807435157982 0.8416735742873809
19.67390306718037 394.87955844723786 0.8440824270628378
19.679130622133783 395.9404371873201 0.8455278900931235
19.684358177087198 395.6681955973294 0.8449972397728539
19.689585732040612 395.6070479869293 0.8448492938769184
19.694813286994027 394.2158175111145 0.8431057479977347
19.70004084194744 395.37463159384646 0.8440893138438116
19.705268396900856 394.6592851913839 0.8431196917511184
19.71049595185427 396.0973873254933 0.8451173687443678
19.715723506807684 393.03398256921366 0.8418943122674898
19.7209510617611 391.32443686248126 0.8401959627122976
19.726178616714513 387.0607401641145 0.8351697764895342
19.731406171667928 387.5669937771479 0.8358912682690472
19.736633726621342 380.9591672442358 0.8292174006861194
19.741861281574757 374.68838560992003 0.8224603755789235
19.74708883652817 369.1250402369535 0.8161786165968897
19.752316391481585 366.60593936673274 0.8130059893823537
19.757543946435 365.1036793336441 0.8106701375102191
19.762771501388414 362.4751629296056 0.8077039282093122
19.76799905634183 359.33074283736397 0.8041526000284078
19.773226611295243 356.91693412132935 0.8014548220069103
19.778454166248657 357.409486263881 0.8022471195081685
19.783681721202072 356.10487387913054 0.8003737962927392
19.788909276155486 352.5433167956615 0.7967622099877513
19.7941368311089 346.9998158189234 0.790676216851474
19.799364386062315 343.71364540582357 0.787195281123115
19.80459194101573 344.6525886227856 0.7889868235586693
19.809819495969144 345.3612067022423 0.7891058540851279
19.81504705092256 342.3580125899723 0.7852873325983213
19.820274605875973 342.03856752598324 0.7847296125578691
19.825502160829387 340.08107067739377 0.7820658470087302
19.8307297157828 338.85472789450057 0.7806169989608546
19.835957270736216 335.5111909335369 0.7769352990447517
19.84118482568963 334.24607912874467 0.7749948158474947
19.846412380643045 334.2050738704303 0.7754512819420251
19.85163993559646 334.67692133754076 0.7754810160148018
19.856867490549874 336.5488883597163 0.778504342912712
19.86209504550329 335.8838741523503 0.7777744866609106
19.867322600456703 335.32461177965234 0.7771979312679261
19.872550155410117 333.6961224626447 0.7754619622150285
19.87777771036353 333.5856649305767 0.7748757923881475
19.883005265316946 334.50864251777057 0.7758620329369217
19.88823282027036 334.2779241864194 0.7758596641873903
19.893460375223775 330.64186634721057 0.7714326372639034
19.89868793017719 329.3842100691995 0.7708357200699913
19.903915485130604 327.1125119259264 0.7682071917796638
19.909143040084018 323.51380493004183 0.7639703477222515
19.914370595037433 323.36802263733983 0.7636233178800754
19.919598149990847 324.3840187866032 0.7641751592813368
19.92482570494426 322.59644084677024 0.7620296509184525
19.930053259897676 321.08391795686384 0.7597765830354254
19.93528081485109 318.0746488947162 0.7565388562822198
19.940508369804505 317.6050710287655 0.7569955299896785
19.94573592475792 318.20912371368513 0.7574948351968435
19.950963479711334 317.3197244396317 0.7564167017234931
19.956191034664748 318.4461058672033 0.7577843175595332
19.961418589618162 315.7805750748683 0.7541255498619348
19.966646144571577 312.83727156364114 0.7500049674684717
19.97187369952499 312.6306674075181 0.7493375424553039
19.977101254478406 315.09484552707676 0.7518719312159127
19.98232880943182 319.28621589927116 0.7573476790389553
19.987556364385235 319.5014090793455 0.7572593917538202
19.99278391933865 321.37238638518414 0.7599592487633822
19.998011474292063 321.53609337272275 0.759814776130453
20.003239029245478 325.66286450106173 0.7642889689770196
20.008466584198892 328.37059023730603 0.7687094078506652
20.013694139152307 334.6361484242092 0.7758738723421389
20.01892169410572 340.5040339943522 0.782854710935311
20.024149249059136 348.41554552573336 0.7905187515691575
20.02937680401255 354.3851371917378 0.7960232078454682
20.034604358965964 361.0199673217012 0.8029334037905608
20.03983191391938 365.47579886942964 0.8078653991444821
20.045059468872793 362.96922287707423 0.8053887592255995
20.050287023826208 362.3145832385989 0.8054929900195483
20.055514578779622 356.66968874689456 0.7989321275770627
20.060742133733036 354.25048901321964 0.7968003375947367
20.06596968868645 348.4766247640748 0.7897931240881596
20.071197243639865 345.65852694402037 0.7865003645884002
20.07642479859328 343.358362653784 0.7840172411331555
20.081652353546694 339.6794341120407 0.7799468308438819
20.08687990850011 336.39148133719874 0.7761468384652338
20.092107463453523 330.3739140956461 0.7686912877134284
20.097335018406937 327.7454827802494 0.7657212712389533
20.102562573360352 326.7116936079393 0.7648243921573145
20.107790128313766 327.86960018127127 0.7666367001828298
20.11301768326718 326.5189138899222 0.7650926185728014
20.118245238220595 326.16931764648893 0.764504334186891
20.12347279317401 326.35581924349253 0.765119816006789
20.128700348127424 327.3831651209365 0.766363908124242
20.13392790308084 326.80915408628067 0.7653755528584877
20.139155458034253 328.8835770847665 0.7670419209139302
20.144383012987667 330.19620112259406 0.7678299701315693
20.14961056794108 333.98407568191146 0.7724314416588307
20.154838122894496 336.60098869073914 0.7757824208649756
20.16006567784791 335.6514302484977 0.7750921165893115
20.165293232801325 334.8502541910614 0.7740114458485372
20.17052078775474 334.6427444021361 0.7741946838033045
20.175748342708154 333.6642729312175 0.7734605376091218
20.18097589766157 333.95780108208845 0.7738137043266646
20.186203452614983 333.22796283795907 0.772083962159784
20.191431007568397 329.42502261982077 0.7675012977255131
20.19665856252181 323.8866480669125 0.7611284200288856
20.201886117475226 320.18257019349994 0.7573701836316833
20.20711367242864 316.8043684178436 0.7536847891367839
20.212341227382055 314.25619065505686 0.750714626487198
20.21756878233547 308.6063836388459 0.7451640642868477
20.222796337288884 302.64869071117823 0.7378982010131083
20.228023892242298 299.0896597724515 0.7338876836929632
20.233251447195713 296.4729062223571 0.7293758773112092
20.238479002149127 294.7685573297229 0.7274339063211213
20.24370655710254 292.7150770599991 0.7249896184511603
20.248934112055956 293.3298625853136 0.7256646896386425
20.25416166700937 295.77442344775045 0.7286650643106295
20.259389221962785 298.652659481075 0.7317975902984772
20.2646167769162 299.32161054939627 0.7320179231305055
20.269844331869614 298.4254303481956 0.7316731097419009
20.275071886823028 296.88057250682607 0.7293258261626273
20.280299441776442 293.8942699159254 0.7258207616914981
20.285526996729857 293.02281747190267 0.724573308974299
20.29075455168327 292.80519187994054 0.7249978949661174
20.295982106636686 291.92493828724645 0.7242858140070659
20.3012096615901 295.3537998585928 0.7278345592351877
20.306437216543515 297.7537255805458 0.7298467385976767
20.31166477149693 300.11420291173306 0.7325652881555812
20.316892326450343 297.72653653296214 0.7296699201202529
20.322119881403758 292.6674766631389 0.7233928756671015
20.327347436357172 289.8330150954732 0.7200665710298595
20.332574991310587 289.3748677093987 0.7193093695245365
20.337802546264 292.832627908489 0.7234308121616982
20.343030101217416 294.9049845189487 0.7250898512004805
20.34825765617083 296.53272598692416 0.7267595519339959
20.353485211124244 293.89107070229073 0.7241951691063607
20.35871276607766 291.37242009504126 0.7216916933551253
20.363940321031073 292.6068571401587 0.7243102631444087
20.369167875984488 294.7607681963261 0.7270970056789086
20.374395430937902 299.3748827754702 0.7325101230587426
20.379622985891316 301.685027462539 0.7351996909007094
20.38485054084473 301.4135359362466 0.7348027372449053
20.390078095798145 300.15000992976263 0.7333195165348112
20.39530565075156 299.77462178312504 0.7320935595916497
20.400533205704974 299.7640318567962 0.7320453120225487
20.40576076065839 299.40721917804325 0.7319519825005841
20.410988315611803 296.96394791714914 0.7292115838622835
20.416215870565217 293.0646478270625 0.7246434746095478
20.421443425518632 290.7794149421625 0.7222081158343783
20.426670980472046 290.24789754114704 0.7216983957798989
20.43189853542546 291.0998559406565 0.7232991909052853
20.437126090378875 295.14538807306155 0.7274625663933656
20.44235364533229 295.501452280245 0.7277131824465196
20.447581200285704 294.9896699581269 0.7272394254960064
20.45280875523912 290.8390624140874 0.7218176123082708
20.458036310192533 286.8084290406988 0.7170233234719458
20.463263865145947 286.58182098853064 0.7162076899762825
20.46849142009936 286.6927102457598 0.7169308672661414
20.473718975052776 288.4596726045752 0.7187564709912911
20.47894653000619 291.0809169000327 0.721172903966993
20.484174084959605 293.2188243918578 0.7237258597197821
20.48940163991302 294.34478277555996 0.7239682770292961
20.494629194866434 292.80559475663665 0.7222910899113995
20.49985674981985 291.5646343872635 0.7204181092413199
20.505084304773263 292.04023784745976 0.7212640859710363
20.510311859726677 293.86224291958655 0.724148049688827
20.51553941468009 294.38816974921986 0.7245318664130713
20.520766969633506 293.44682996104234 0.7226132004871036
20.52599452458692 292.7619244614443 0.7225228739232424
20.531222079540335 293.53504897731625 0.7230693873817448
20.53644963449375 293.8224034118826 0.7244546494182807
20.541677189447164 289.8578846520362 0.7193850004008768
20.546904744400578 290.7101971052168 0.7205514140731578
20.552132299353993 289.57788623644217 0.7198809491573336
20.557359854307407 290.67211775099304 0.7198841437109859
20.56258740926082 290.1241787695249 0.7195915765280124
20.567814964214236 289.39735440000425 0.7187124024814102
20.57304251916765 287.739767132548 0.7178083273303355
20.578270074121065 287.6249410099519 0.7176230817270287
20.58349762907448 286.7028578440825 0.7160267861963322
20.588725184027894 285.5990526304747 0.7145427172246543
20.593952738981308 286.7500250577904 0.716325814087637
20.599180293934722 289.37022400831336 0.7185937336373186
20.604407848888137 291.424626461101 0.7214997756891043
20.60963540384155 292.3230377374588 0.7224688682436198
20.614862958794966 288.3783477371584 0.7179627073441038
20.62009051374838 285.9948024236541 0.7151221183313192
20.625318068701795 285.93990724149336 0.7147247783303915
20.63054562365521 286.86230963783953 0.7158600301404408
20.635773178608623 287.41227380731453 0.7160700419366444
20.641000733562038 287.4741195014568 0.7150754676933988
20.646228288515452 287.2243154518901 0.7150349524520943
20.651455843468867 286.304336729705 0.7142311340361275
20.65668339842228 286.01788747224964 0.7154479910477407
20.661910953375695 288.9798757767843 0.7197660968514986
20.66713850832911 289.91652824817237 0.7204926799305813
20.672366063282524 289.1559950671254 0.7186079906513149
20.67759361823594 291.38618064096624 0.7213636465298127
20.682821173189353 293.6363515952714 0.7238186397489975
20.688048728142768 296.2079231492729 0.7274220202394471
20.693276283096182 296.36747500186215 0.7263126804899236
20.698503838049596 290.25521748792517 0.7188213701547647
20.70373139300301 290.5163469171923 0.7179654832507179
20.708958947956425 289.49504258530817 0.717607092031473
20.71418650290984 292.79104225043693 0.7221352607943229
20.719414057863254 293.46066380036854 0.7222314867096822
20.72464161281667 294.34147829822393 0.7235622230394965
20.729869167770083 293.69999064636784 0.7220946610075623
20.735096722723497 292.68498726776454 0.7215650420959135
20.740324277676912 291.2786990488553 0.7199109411776629
20.745551832630326 289.970149024039 0.7177158733957596
20.75077938758374 289.98062696799235 0.7174728937905102
20.756006942537155 292.90341282639173 0.7211994198066008
20.76123449749057 295.4998347233589 0.7241450622951924
20.766462052443984 298.14931596209874 0.7274738876001982
20.7716896073974 300.66526764027725 0.7299608254622788
20.776917162350813 302.79578922635403 0.7321133255705657
20.782144717304227 300.82695594356426 0.730335914929538
20.78737227225764 296.5317558765792 0.7250077074423918
20.792599827211056 294.27192908658486 0.7226983128364722
20.79782738216447 299.40946559390835 0.7286028077133747
20.803054937117885 302.45287039844897 0.7317721988453999
20.8082824920713 309.0113839574613 0.7395229405476423
20.813510047024714 311.55644434076237 0.7422685176575889
20.81873760197813 312.46032217767197 0.74368923456591
20.823965156931543 310.0574368930826 0.7407475706642973
20.829192711884957 309.60717015658696 0.7398794618284051
20.83442026683837 308.0493293627472 0.7376458073767888
20.839647821791786 308.2075480312295 0.7376321079817086
20.8448753767452 309.96999783235725 0.7406051993180925
20.850102931698615 311.1362809938543 0.7422611435987482
20.85533048665203 314.8004362263018 0.7464580527416729
20.860558041605444 313.86142931183724 0.7451928413513984
20.865785596558858 312.1699845683766 0.7428941348710868
20.871013151512273 309.599543066711 0.7399050696067963
20.876240706465687 306.4213712529387 0.7365707878456452
20.8814682614191 304.7628035635247 0.7341453912179107
20.886695816372516 301.95833880067073 0.7318077858133404
20.89192337132593 304.98100760851696 0.7352262180759062
20.897150926279345 305.6709007550055 0.737156872587439
20.90237848123276 306.2011565532132 0.737597291398928
20.907606036186174 302.3211028753694 0.7321185447588393
20.912833591139588 301.15114907016124 0.7301355000795411
20.918061146093002 300.77012603691287 0.7298127086030713
20.923288701046417 302.711178146031 0.733786412225594
20.92851625599983 300.83453699939406 0.7317533193904315
20.933743810953246 297.2667433251861 0.7263714615772567
20.93897136590666 296.5465730540949 0.7253596535706511
20.944198920860075 293.2119188538365 0.7204433915112521
20.94942647581349 296.19140659003574 0.7242200309469018
20.954654030766903 297.82330182709273 0.7264354523911556
20.959881585720318 298.4203690911891 0.726978314215742
20.965109140673732 298.64776596409956 0.7267794752441656
20.970336695627147 298.2015136062176 0.7260409477303449
20.97556425058056 297.26119552233024 0.7254353023227166
20.980791805533975 293.9566489993986 0.7215750520657663
20.98601936048739 289.0743826440191 0.7153018180020277
20.991246915440804 286.3675882867415 0.7117746315902443
20.99647447039422 282.93145532839367 0.7081939336723516
21.001702025347633 283.0566338523552 0.7097786561511105
21.006929580301048 284.50191943648315 0.7125062782302733
21.012157135254462 281.8823235737404 0.7083638966114123
21.017384690207876 280.9936152691262 0.7066133531237027
21.02261224516129 278.87408816617653 0.7030525867527363
21.027839800114705 282.17744081599943 0.7081700715360241
21.03306735506812 280.5843806640987 0.7063677440818444
21.038294910021534 281.2137585457381 0.7073608125838358
21.04352246497495 280.1221439901759 0.705122623985663
21.048750019928363 280.59654308123345 0.705939013634048
21.053977574881777 282.7880762699064 0.7086574427264084
21.059205129835192 284.55226050992906 0.7106076824762483
21.064432684788606 285.77659057583435 0.7112745887965538
21.06966023974202 285.67323943351033 0.7111507476321919
21.074887794695435 283.53317787380786 0.7081263476422898
21.08011534964885 281.8750276919525 0.707446651179552
21.085342904602264 278.2792936693001 0.7033628609118472
21.09057045955568 278.6347718220177 0.7023211835627393
21.095798014509093 278.3473861735173 0.7006656760800466
21.101025569462507 279.97596628765103 0.7021102417742664
21.10625312441592 280.19323512960267 0.7029128305424505
21.111480679369336 279.4412701790728 0.7017084818605206
21.11670823432275 276.7409042086977 0.6981637501752265
21.121935789276165 271.86008624595985 0.6921309464896115
21.12716334422958 269.28853341371394 0.6883361535853041
21.132390899182994 270.66272015364547 0.6902266778648916
21.13761845413641 276.63369902341935 0.6977706955863748
21.142846009089823 276.86820477222733 0.6975544648440825
21.148073564043237 275.00689324228614 0.6949531082588273
21.15330111899665 272.95891037078337 0.6909959492678868
21.158528673950066 274.61983297785196 0.6942694635085292
21.16375622890348 278.48121730655345 0.700009315760885
21.168983783856895 281.43408895542706 0.7043350181713091
21.17421133881031 281.41024365757534 0.7044600266051326
21.179438893763724 277.0053365546306 0.6985946543156691
21.184666448717138 274.40803600028096 0.6951732833265327
21.189894003670553 270.99283564474484 0.6886954069666809
21.195121558623967 271.5677261634845 0.6888134662489115
21.20034911357738 271.4124475256967 0.6885765228015885
21.205576668530796 270.88334591942356 0.6871786520870269
21.21080422348421 273.6179734189858 0.6914719477725987
21.216031778437625 274.3553936539771 0.6928039073311242
21.22125933339104 275.10495360008576 0.6925847766862341
21.226486888344454 274.74903204183215 0.6912314502638482
21.231714443297868 275.506213296908 0.6907882025168725
21.236941998251282 278.4312782855006 0.6945529939812387
21.242169553204697 277.61875042786306 0.6939012831004525
21.24739710815811 276.1774742533709 0.6925737841836287
21.252624663111526 272.02182585916717 0.6875433955119867
21.25785221806494 272.29313884730414 0.687172423481366
21.263079773018355 274.7573762985019 0.6893210339610434
21.26830732797177 274.79081451166877 0.6890413622070316
21.273534882925183 271.1983655415244 0.6844870988009761
21.278762437878598 271.6215433196611 0.6861567457436863
21.283989992832012 272.5238509844635 0.694344651775363
21.289217547785427 274.84975310119734 0.707194818049677
21.29444510273884 272.20181479786584 0.710685381457257
21.299672657692255 271.3928510984247 0.7162575595809241
21.30490021264567 273.20053750366384 0.7242027232673971
21.310127767599084 271.9900723892991 0.7254107955600592
21.3153553225525 269.2474206226621 0.7245450634212985
21.320582877505913 268.35500878377667 0.726245572705358
21.325810432459328 270.6502377121014 0.7321920324009645
21.331037987412742 273.58106892342016 0.7392973753138267
21.336265542366156 275.78359390865864 0.7449223823456037
21.34149309731957 274.603030563015 0.7460206106492115
21.346720652272985 269.1975541888786 0.7408003475801913
21.3519482072264 264.02817861588346 0.7350962581124159
21.357175762179814 261.6781567350919 0.7345122414922577
21.36240331713323 261.3409859245657 0.7367351324955752
21.367630872086643 265.0247750227352 0.7447214171734811
21.372858427040057 267.41286555380844 0.7509094505420953
21.378085981993472 269.53729398113245 0.7557033201405533
21.383313536946886 266.94335462439926 0.7545753187767824
21.3885410919003 262.86170674177475 0.7499077280477505
21.393768646853715 263.0626023488574 0.7529983828720057
21.39899620180713 265.0219274499081 0.7591464476443661
21.404223756760544 267.82637608058775 0.7650059410692673
21.40945131171396 266.9952959573515 0.7652039054090222
21.414678866667373 268.2699577683251 0.7683390363195379
21.419906421620787 268.7495610489629 0.7703909357392773
21.4251339765742 264.67209988818405 0.7667281215563277
21.430361531527616 261.77371882456765 0.7634527239734021
21.43558908648103 262.8840578073479 0.7661054691670719
21.440816641434445 264.9883008867019 0.7708387804707787
21.44604419638786 267.88138082144553 0.7767124415499826
21.451271751341274 266.03277545052737 0.7773657380554738
21.45649930629469 269.75044764662806 0.7852862347440892
21.461726861248103 271.36416147493156 0.7897941150969161
21.466954416201517 270.85759895978214 0.7901569090772841
21.47218197115493 268.4779285088326 0.7891359486738716
21.477409526108346 269.2849685016084 0.7925403171107535
21.48263708106176 271.6376036080519 0.7981714807316567
21.487864636015175 275.51077652684745 0.804528647490615
21.49309219096859 273.1921077480394 0.8037531232479523
21.498319745922004 271.5915865406271 0.8027651803300756
21.503547300875418 268.5338226212537 0.801004771116247
21.508774855828833 270.4896617111446 0.8028582998742639
21.514002410782247 269.6605675680063 0.7844071349544387
21.51922996573566 269.4441942705937 0.7744781068946943
21.524457520689076 267.154410781718 0.763027917143341
21.52968507564249 269.9083245728603 0.761730144311474
21.534912630595905 272.53086299852424 0.7617671107572862
21.54014018554932 275.2846454063692 0.761408831091505
21.545367740502734 276.5693914016871 0.7601678104069245
21.550595295456148 273.304612485064 0.7538552948930062
21.555822850409562 272.4905865200534 0.7521890436403538
21.561050405362977 272.3415080410185 0.7512203385459469
21.56627796031639 278.75736571163736 0.7586186990579546
21.571505515269806 282.46135096993856 0.7613101086082236
21.57673307022322 286.19253357035643 0.7634294115587812
21.581960625176634 286.9676923294717 0.761608415052173
21.58718818013005 286.76438172381387 0.7608222904396862
21.592415735083463 285.5678749137869 0.7575840886566755
21.597643290036878 284.7919330120216 0.7549177484719483
21.602870844990292 284.7409408142527 0.7530595389384485
21.608098399943707 287.24138372357874 0.7557248429832447
21.61332595489712 291.3315641800955 0.7604325096946911
21.618553509850535 288.91118674839714 0.7564245189199001
21.62378106480395 286.3519985905856 0.7518642880277027
21.629008619757364 285.10640507665386 0.747960609239769
21.63423617471078 287.2242861679287 0.7497300729732929
21.639463729664193 288.43942536615054 0.7497444443453947
21.644691284617608 288.79421698123264 0.7500992459547061
21.649918839571022 287.8935746789808 0.7474408947231176
21.655146394524436 287.5708235848211 0.7467816432735838
21.66037394947785 285.9128244446878 0.7435757665646893
21.665601504431265 287.93890171939734 0.7469970971940331
21.67082905938468 291.1919189012243 0.7508832435713642
21.676056614338094 296.0060080221927 0.7562436779610634
21.68128416929151 295.8443927034017 0.7550098278415734
21.686511724244923 295.8877837205992 0.7537268594179495
21.691739279198337 295.39287887538353 0.7520455846215317
21.696966834151752 295.6542937729829 0.7513295844701129
21.702194389105166 295.1765245390639 0.7497239319435471
21.70742194405858 293.9816074081707 0.7485229169540268
21.712649499011995 296.25081927611836 0.7514939687330372
21.71787705396541 297.7171908665793 0.7537739638180793
21.723104608918824 296.53689099837067 0.7524356656171418
21.72833216387224 295.083414701675 0.7490667835417477
21.733559718825653 294.8574417155045 0.7491133251764057
21.738787273779067 297.21565323541734 0.7503822340874001
21.74401482873248 298.9103336280603 0.7519757383075044
21.749242383685896 301.422620659346 0.7549907062630382
21.75446993863931 303.12083830703443 0.7574385798125548
21.759697493592725 305.76476086443887 0.7615818357402436
21.76492504854614 308.1382747621386 0.7643611681049569
21.770152603499554 307.1236502371881 0.763105257799428
21.77538015845297 305.1783203550045 0.7598091551567605
21.780607713406383 305.80568880780703 0.7594835885094596
21.785835268359797 308.7745681624416 0.7620300963633468
21.79106282331321 314.5138005506626 0.7683261732006902
21.796290378266626 319.4376293823535 0.7736245282975422
21.80151793322004 320.0886092207977 0.7746556469061665
21.806745488173455 322.52963753953594 0.7774070659824862
21.81197304312687 321.2111209834482 0.7762956267750376
21.817200598080284 324.0160436215889 0.780153259168271
21.822428153033698 327.7469969034995 0.7843190082269196
21.827655707987113 330.1004688238981 0.7869850784115585
21.832883262940527 328.4331303601201 0.7842885152871895
21.83811081789394 327.31188374932486 0.7831336309698288
21.843338372847356 328.9307443181433 0.7850692600393511
21.84856592780077 333.9443834716938 0.790634049082541
21.853793482754185 337.19585475600275 0.7947852386931192
21.8590210377076 337.8546121779904 0.7943018325650466
21.864248592661014 336.17029407118866 0.7924180872148872
21.869476147614428 332.780850860366 0.787468633953126
21.874703702567842 329.6123511451926 0.7833154120823037
21.879931257521257 328.11006720949666 0.7808751464193816
21.88515881247467 325.3959428816709 0.7778102003538195
21.890386367428086 323.5851159482061 0.7759797759468953
21.8956139223815 319.8726381653513 0.7716436224130646
21.900841477334914 318.2990394050015 0.7700696615823529
21.90606903228833 314.18566400015584 0.765025082460535
21.911296587241743 314.138029403818 0.7638678446784655
21.916524142195158 313.77619580347044 0.7628934999552832
21.921751697148572 313.1349565464222 0.7620591070576225
21.926979252101987 313.544147834239 0.7618253150110403
21.9322068070554 314.0711953832818 0.7623567825335074
21.937434362008815 314.6560813535601 0.7627751994990364
21.94266191696223 314.56491971605857 0.7638491406889326
21.947889471915644 311.78488025141763 0.7612382384590997
21.95311702686906 312.8459883196281 0.7621693817081586
21.958344581822473 310.2340412444243 0.7579939589908635
21.963572136775888 312.53116833806456 0.7608362582097388
21.968799691729302 312.1575186570173 0.7603288566014886
21.974027246682716 313.69096300845786 0.7624777688016926
21.97925480163613 315.00568794720766 0.7632801543232063
21.984482356589545 316.06203515360096 0.7642604212576505
21.98970991154296 322.72624948727724 0.7719091637065679
21.994937466496374 323.6452560996656 0.7722131479845014
22.00016502144979 324.46751481277505 0.7732471157035709
22.005392576403203 320.09168994550237 0.767167539947214
22.010620131356617 317.33495721742895 0.7631896953725112
22.015847686310032 317.06975112023775 0.7624700802636475
22.021075241263446 319.26356038051114 0.7643698235827284
22.02630279621686 320.34412110390593 0.7659044373657021
22.031530351170275 322.8065290172475 0.7688059439403708
22.03675790612369 322.12630244169264 0.7688793992211048
22.041985461077104 325.0588709556421 0.7724058771854162
22.04721301603052 326.94216059577985 0.7738645607579925
22.052440570983933 326.80600657740916 0.7734684365404407
22.057668125937347 322.8875831046164 0.7688179499677105
22.06289568089076 321.8224044939606 0.7674853369064188
22.068123235844176 323.39267293684003 0.7693953478700399
22.07335079079759 324.13687507558706 0.7700193334592305
22.078578345751005 321.654885613869 0.766935027288828
22.08380590070442 319.29013368857994 0.7633422373240135
22.089033455657834 318.6862346577241 0.7618277717459728
22.09426101061125 322.16236074399836 0.7662519032396199
22.099488565564663 323.4446419986275 0.7676756386512981
22.104716120518077 325.4648659431379 0.7709867565103253
22.10994367547149 328.4131877444849 0.7743455038673529
22.115171230424906 326.5999842937035 0.7721087216840217
22.12039878537832 325.9379067202058 0.7703639456829822
22.125626340331735 319.80196850264326 0.7624580014581426
22.13085389528515 316.5906957990789 0.7586648829103148
22.136081450238564 314.25050910475744 0.7558298944519314
22.141309005191978 315.8514004183711 0.7580238726918964
22.146536560145393 315.8655335752241 0.75844264958914
22.151764115098807 314.9456115143191 0.7568950183009643
22.15699167005222 312.65643557341207 0.7537412794875773
22.162219225005636 313.0472568699304 0.7542816646413648
22.16744677995905 313.8106300793879 0.755973286362137
22.172674334912465 317.1119743533712 0.7610955368825701
22.17790188986588 320.20679641032217 0.7633323834129829
22.183129444819293 318.63404536018646 0.7605033053935627
22.188356999772708 318.44673064922847 0.7596259522925519
22.193584554726122 317.69816387248704 0.7596222177645219
22.198812109679537 320.1287902525036 0.7626125994718086
22.20403966463295 318.51420364317187 0.7594929813799397
22.209267219586366 315.8498746099357 0.7559488507610924
22.21449477453978 313.40732662237434 0.7531302968567464
22.219722329493194 315.9280168330997 0.7566757772575001
22.22494988444661 315.9599490374278 0.756906306544305
22.230177439400023 317.46258049671155 0.7578172708055733
22.235404994353438 319.2206112073118 0.7598229703746044
22.240632549306852 319.3010481252769 0.7594693189069397
22.245860104260267 317.9298730195158 0.757934117896394
22.25108765921368 312.4808748011708 0.7514640184587947
22.256315214167095 312.6428117586153 0.7513599417546514
22.26154276912051 312.7647232140681 0.7522610111796545
22.266770324073924 315.54112067084606 0.7559913452747189
22.27199787902734 317.135083952828 0.757897251304953
22.277225433980753 318.2366455444183 0.7593532318357604
22.282452988934168 315.1922017004413 0.7547732375943761
22.287680543887582 311.07399213516874 0.7497769946430495
22.292908098840996 307.1040462064226 0.7442000157623159
22.29813565379441 307.6954899808441 0.7446576898821798
22.303363208747825 307.77520600585444 0.7452826259048161
22.30859076370124 307.2067601713869 0.7447610857177438
22.313818318654654 308.2525162370616 0.7463486053121514
22.31904587360807 310.9695749835487 0.7493407814933921
22.324273428561483 311.7989399027681 0.7493827654120838
22.329500983514897 312.44694606030777 0.7506338280641645
22.334728538468312 308.9996495277953 0.7469712632910698
22.339956093421726 306.47759680871116 0.7459143721271515
22.34518364837514 301.7996294788241 0.739655065866493
22.350411203328555 300.3836624393699 0.7366095586383934
22.35563875828197 298.4801747025309 0.7332649095714006
22.360866313235384 300.5720921760522 0.7344076143537833
22.3660938681888 300.55363536080256 0.7354521285626051
22.371321423142213 299.57428299386515 0.7350244163521389
22.376548978095627 298.42655865695264 0.7341482561984716
22.38177653304904 296.93475941783197 0.7324805490832045
22.387004088002456 293.8970832532211 0.7279420707974475
22.39223164295587 291.7041469185409 0.7247113468641205
22.397459197909285 292.6869373591129 0.7249808920464798
22.4026867528627 294.3080666746399 0.7270342022179632
22.407914307816114 296.34170934780366 0.7310854368519485
22.41314186276953 295.4835914624997 0.7302648875551155
22.418369417722943 297.6567304980102 0.7317964233228919
22.423596972676357 296.64303540706015 0.7301994842578062
22.42882452762977 291.27220006307516 0.7236817278485231
22.434052082583186 287.619113282132 0.7196687444670898
22.4392796375366 288.13199198082043 0.7198138542155802
22.444507192490015 290.23931851254486 0.722818147813411
22.44973474744343 285.96437279345326 0.7183267750473888
22.454962302396844 284.0110617490216 0.7149409776843602
22.460189857350258 282.81660820492647 0.7124288867960883
22.465417412303673 281.832972817765 0.710263270684265
22.470644967257087 281.5877435525232 0.7102923551850763
22.4758725222105 283.023716310244 0.7129953128604637
22.481100077163916 284.47759550212226 0.7148339535414392
22.48632763211733 286.1357487914044 0.7165442199417655
22.491555187070745 285.49136170445854 0.7162119537487569
22.49678274202416 284.53174988106065 0.7151544931054928
22.502010296977573 283.1459245026347 0.7142628623384668
22.507237851930988 283.0831347523978 0.7139640007932695
22.512465406884402 283.1994159515439 0.7129273558622283
22.517692961837817 280.63003906952486 0.709383255283585
22.52292051679123 280.08039152555494 0.7091319969998169
22.528148071744646 280.075855488655 0.7101352355876929
22.53337562669806 279.81231506172094 0.7090160950901955
22.538603181651474 280.4959609744338 0.7092346977119888
22.54383073660489 282.80292598429156 0.7121899957593487
22.549058291558303 286.86511721588863 0.718924486731537
22.554285846511718 288.3569366083974 0.7205731432285339
22.559513401465132 283.4792617624813 0.7135850566971347
22.564740956418547 278.56214635327234 0.7070187483781227
22.56996851137196 275.64190285684884 0.7033739953959612
22.575196066325375 280.339911746747 0.7098344911328971
22.58042362127879 280.5498910112184 0.709035897835532
22.585651176232204 279.60362752288484 0.7075301560210866
22.59087873118562 279.4143303059664 0.7075740332489676
22.596106286139033 278.3694575352235 0.7066367132522762
22.601333841092448 274.5830847173953 0.7009038126907983
22.606561396045862 275.5776253088202 0.7017109095075211
22.611788950999276 275.4537995142019 0.7020206963078829
22.61701650595269 279.57124784509375 0.708599524773651
22.622244060906105 278.8409531410818 0.707733636771776
22.62747161585952 277.7749815116346 0.7060085774501763
22.632699170812934 275.74099707283995 0.7032432795257728
22.63792672576635 275.1384998457711 0.7035250993367144
22.643154280719763 277.159790637836 0.7070261374267265
22.648381835673177 279.0377402797218 0.7092845899320007
22.653609390626592 279.70195376806555 0.7089234679898149
22.658836945580006 278.1811354415752 0.7062981665860432
22.66406450053342 275.1534881323684 0.7025167921813958
22.669292055486835 273.49761372987456 0.7004852041230241
22.67451961044025 274.1987679023134 0.7018683076053897
22.679747165393664 277.82896742803104 0.7056590711613909
22.68497472034708 279.87202635518673 0.7079112981930279
22.690202275300493 281.8261535200868 0.7098965611061794
22.695429830253907 282.9330398508699 0.7105967780672365
22.70065738520732 282.91073758083843 0.7102972227306291
22.705884940160736 279.69210966262204 0.7058475959518558
22.71111249511415 280.47720350650224 0.7066045876489281
22.716340050067565 283.0126978616801 0.7102224040104402
22.72156760502098 283.9093652676847 0.7115337531781324
22.726795159974394 284.3750051650587 0.7135137685905808
22.73202271492781 286.93444486748524 0.7156200407460568
22.737250269881223 288.98165123038575 0.71833526088376
22.742477824834637 288.4142366096162 0.7174469892931867
22.74770537978805 288.9760044447114 0.7180222493093488
22.752932934741466 291.3640457893504 0.7206821299757754
22.75816048969488 293.12819361281316 0.7224024974877206
22.763388044648295 293.51121400441986 0.7227923197395809
22.76861559960171 295.4862212285758 0.7260944063337734
22.773843154555124 299.1106407378139 0.73019977724735
22.779070709508538 299.4968716792834 0.7310248062263525
22.784298264461952 296.5265727707002 0.7263958990287016
22.789525819415367 295.9019794824581 0.7258353580486548
22.79475337436878 296.200661027174 0.7252585181840127
22.799980929322196 298.3577333543581 0.7270618060927008
22.80520848427561 297.80295557887735 0.7261799045761849
22.810436039229025 297.3457688580089 0.7249602514472862
22.81566359418244 294.95368392158105 0.7220739602706274
22.820891149135853 294.5834987231752 0.7210124029356959
22.826118704089268 292.6550097129672 0.7195787710624336
22.831346259042682 293.46255686256865 0.721858380087796
22.836573813996097 292.92898901073835 0.7212497188218051
22.84180136894951 297.61895745963653 0.7263391127492
22.847028923902926 300.75914018552106 0.7295609812350432
22.85225647885634 298.98969561412497 0.7284012851973938
22.857484033809754 295.9897501817844 0.7250919242721257
22.86271158876317 294.86982216158253 0.7233455580989802
22.867939143716583 293.9614634033088 0.7213787338922999
22.873166698669998 296.9137612212243 0.724640072081858
22.878394253623412 296.9814197346541 0.7239115884583625
22.883621808576827 299.8650487120033 0.7280336814614529
22.88884936353024 295.65303999933 0.722794019556383
22.894076918483655 297.3659577939618 0.7255433710248246
22.89930447343707 294.8680247837203 0.7220896785978256
22.904532028390484 296.97144903398924 0.7241046680105063
22.9097595833439 296.74338959062345 0.7237037869709347
22.914987138297313 295.7682020913905 0.7218134875631386
22.920214693250728 295.289075097309 0.7218244246508007
22.925442248204142 297.0797386612435 0.7244800612851623
22.930669803157556 297.73818928695175 0.7257532695949139
22.93589735811097 295.15004726642053 0.7231122699674448
22.941124913064385 295.108483500718 0.7227958831019025
22.9463524680178 296.4659665303914 0.7242297601826918
22.951580022971214 298.6520176233924 0.7262743931131392
22.95680757792463 296.25008068012266 0.7228930931464125
22.962035132878043 293.07245707213303 0.7193630035087359
22.967262687831457 293.89685860135415 0.7215233358326975
22.972490242784872 296.46629736013347 0.7251493133304663
22.977717797738286 296.88871479185144 0.7248087398810569
22.9829453526917 294.1994800010632 0.7204672281628455
22.988172907645115 292.77930513625284 0.719007838352011
22.99340046259853 293.0796056894889 0.7195169431487864
22.998628017551944 290.5162083015386 0.7170892644637579
23.00385557250536 290.229483315494 0.716888872853025
23.009083127458773 290.4385068787008 0.717564431812301
23.014310682412187 291.44860402905505 0.7201133561540144
23.0195382373656 292.16958298562616 0.7197730505460477
23.024765792319016 291.2165318158044 0.7175738583553115
23.02999334727243 289.3246607597541 0.7149281501944691
23.035220902225845 287.61628989550474 0.7132400045672241
23.04044845717926 288.0584153021954 0.7138585382335549
23.045676012132674 288.9175219315417 0.7143896622501995
23.05090356708609 288.6289543741288 0.7139638086529434
23.056131122039503 286.9936629977471 0.7123015687889457
23.061358676992917 288.82718439365635 0.7137664180111868
23.06658623194633 288.3307320428084 0.712856414853451
23.071813786899746 284.54543431136335 0.7069966059487494
23.07704134185316 283.1478898190934 0.7062146483763381
23.082268896806575 283.7294194266188 0.7078481769594651
23.08749645175999 286.02912200403733 0.711387440687059
23.092724006713404 286.51875994567627 0.7119808261432939
23.097951561666818 288.34970767315036 0.7131546416124596
23.103179116620232 288.6939710099637 0.7142921583480933
23.108406671573647 290.00857856884505 0.7157622575271181
23.11363422652706 289.5526504078342 0.7150546626008346
23.118861781480476 288.94407943885597 0.7134302784299696
23.12408933643389 291.1322194661223 0.7165571117798145
23.129316891387305 294.8129358653516 0.7213967579578718
23.13454444634072 295.6411937088976 0.7223032060543603
23.139772001294133 293.27756531639153 0.7188865514580837
23.144999556247548 290.7024747362605 0.7147419511560956
23.150227111200962 293.53195477215115 0.7166714967605771
23.155454666154377 296.90084765715096 0.7211173598195265
23.16068222110779 298.5899205581176 0.7250379156515786
23.165909776061206 296.30435546977355 0.7225504042592534
23.17113733101462 297.00582188936255 0.7239597727690655
23.176364885968034 297.56851891673944 0.7239811031179741
23.18159244092145 296.8722036544403 0.7238459308990782
23.186819995874863 295.5208325138095 0.7212246658822342
23.192047550828278 295.6501749694422 0.721338668217971
23.197275105781692 297.3939014706471 0.7240041487105068
23.202502660735107 297.41721830149356 0.7243781211783912
23.20773021568852 295.4469514966102 0.7218460979113347
23.212957770641935 293.77098201486837 0.718589735726381
23.21818532559535 295.0752849187312 0.719989300049675
23.223412880548764 294.99458160041087 0.7199717505092159
23.22864043550218 296.88768474792244 0.7225389172082871
23.233867990455593 292.9843682615834 0.7181772283392098
23.239095545409008 291.64407947889737 0.7158359590025861
23.244323100362422 287.23474743478494 0.7106188951563917
23.249550655315836 288.6686733428343 0.7128793615989147
23.25477821026925 290.49317344125103 0.715155112028876
23.260005765222665 293.5262338034849 0.7184106590526838
23.26523332017608 296.47339836266593 0.7209169168436831
23.270460875129494 296.6989173458986 0.7215663710148391
23.27568843008291 294.8061506361201 0.7181205033475498
23.280915985036323 290.9347289593911 0.7130992384198901
23.286143539989737 292.51784765151194 0.7157402474088905
23.291371094943152 297.9893328075491 0.7226134422834137
23.296598649896566 302.5396849477489 0.7282381202944871
23.30182620484998 301.809047670484 0.7282631392396568
23.307053759803395 296.7118708287353 0.7213952662124801
23.31228131475681 292.2338449928117 0.7155880728670174
23.317508869710224 290.92447461334285 0.7133186795285764
23.32273642466364 293.09303349438375 0.7155416674587196
23.327963979617053 297.8306156065687 0.7211079143452952
23.333191534570467 298.6739256312809 0.7224806832402337
23.33841908952388 297.20912318802885 0.7213038475358247
23.343646644477296 295.3435709668033 0.7202300807041196
23.34887419943071 293.44322054040646 0.7171566624632104
23.354101754384125 294.595345168945 0.7192188180556532
23.35932930933754 296.615665878387 0.7210112787961496
23.364556864290954 295.66821364870754 0.7201909573900551
23.369784419244368 293.8987030097569 0.7174416442711141
23.375011974197783 294.2557813214632 0.7181060990226448
23.380239529151197 293.9803150666355 0.7168419921125051
23.38546708410461 292.5244571423797 0.7143629793893066
23.390694639058026 293.09959727907284 0.714258751174298
23.39592219401144 294.0045338440308 0.7149135803740633
23.401149748964855 294.4146903120713 0.7167710824382919
23.40637730391827 293.8082401268891 0.7171103289295527
23.411604858871684 293.738418227393 0.7177946211726753
23.416832413825098 296.5100290155462 0.7216218235747223
23.422059968778512 295.10096336732477 0.7189593540438594
23.427287523731927 295.8117045325791 0.7194708225220983
23.43251507868534 295.5233453586808 0.7182728147796719
23.437742633638756 295.9798796915517 0.718688786200785
23.44297018859217 293.766714787543 0.7157697553716428
23.448197743545585 292.70328357947164 0.7145644346177973
23.453425298499 295.1139760101482 0.7174536631641141
23.458652853452413 296.68727564017956 0.7186984850569079
23.463880408405828 299.57085678557905 0.7211710334628103
23.469107963359242 297.1282020953168 0.7183850553693165
23.474335518312657 295.9340979153688 0.7175253392992955
23.47956307326607 294.0478047014424 0.7166353459069071
23.484790628219486 295.1845719061011 0.7188072152451748
23.4900181831729 295.79235804711135 0.7185943791939255
23.495245738126314 298.16723775730475 0.7210473554538473
23.50047329307973 299.33514698216953 0.7212759025429418
23.505700848033143 298.3778002770362 0.7199311725573401
23.510928402986558 295.9071435396851 0.7161520769231825
23.516155957939972 292.9407292767156 0.7130716445388559
23.521383512893387 291.8510703273903 0.7119742839705876
23.5266110678468 290.78635316943183 0.711959838652412
23.531838622800215 290.3800250510691 0.7119390150703747
23.53706617775363 289.71876487660643 0.7110015932293231
23.542293732707044 293.3134569771067 0.7133604752741167
23.54752128766046 301.216656175896 0.7222768715090307
23.552748842613873 308.84657527442215 0.731452444783908
23.557976397567288 310.530041226965 0.7334639552526977
23.563203952520702 307.1985873422497 0.7291129025625993
23.568431507474116 305.30093937798006 0.7258891653681202
23.57365906242753 302.91314380771513 0.7228806486867082
23.578886617380945 302.71148291158033 0.7214656241113986
23.58411417233436 303.0601048526641 0.7226338031398791
23.589341727287774 306.0030738153366 0.7257495013024071
23.59456928224119 306.40412358034365 0.7265567080595353
23.599796837194603 307.3839011356533 0.7271620011141253
23.605024392148017 303.34319200252554 0.7214010687151005
23.610251947101432 301.5651096651672 0.7187275819219519
23.615479502054846 300.62604560864315 0.7182238330958112
23.62070705700826 302.3653134838811 0.7204010089205529
23.625934611961675 303.515392555169 0.7218655110751512
23.63116216691509 305.76849605648835 0.7236501407705536
23.636389721868504 303.2307193205318 0.720898500850935
23.64161727682192 301.5641025968985 0.7178466721168053
23.646844831775333 300.51810118245646 0.716539705435139
23.652072386728747 303.13336381478916 0.7194720027381657
23.65729994168216 303.6530093175659 0.7194609324383436
23.662527496635576 302.9917505824527 0.7188403159085127
23.66775505158899 300.3296829565974 0.7151888785512972
23.672982606542405 299.7838497231694 0.71400195481111
23.67821016149582 301.5211756197226 0.714808686259554
23.683437716449234 303.4384503489448 0.7166976697563391
23.688665271402648 304.19377223721756 0.7174343847738267
23.693892826356063 303.7308775234609 0.7163716849012596
23.699120381309477 303.11648064739165 0.715372473417257
23.70434793626289 307.48682768896407 0.7204306329115485
23.709575491216306 310.8849685133271 0.7237775890934743
23.71480304616972 313.76560427147416 0.7271873166303005
23.720030601123135 313.27647925586365 0.7263570073434842
23.72525815607655 314.2365000421198 0.7274301508113016
23.730485711029964 310.8645725413908 0.7237318221578254
23.735713265983378 305.2363226171782 0.7166455265583358
23.740940820936792 302.12580330245396 0.7136814419777638
23.746168375890207 303.561171716522 0.715065550422394
23.75139593084362 306.8430866454196 0.7188352053871486
23.756623485797036 303.4083954594826 0.7139077333648173
23.76185104075045 303.53792799111 0.7139602249506249
23.767078595703865 301.9899044698321 0.7118445902590645
23.77230615065728 301.861800662515 0.7117330377414565
23.777533705610693 302.6729830822397 0.7125881809006696
23.782761260564108 306.22245194787695 0.7167773969768989
23.787988815517522 308.82338232837935 0.7188850598538151
23.793216370470937 307.62496933565006 0.7173952333094968
23.79844392542435 307.310131594825 0.7165101727458054
23.803671480377766 309.0077535965642 0.7179948617075681
23.80889903533118 311.43943289333123 0.720547014511293
23.814126590284594 311.8060356819245 0.7206193984117675
23.81935414523801 313.0814490414926 0.7220451947548965
23.824581700191423 312.0220380226021 0.7205663132731179
23.829809255144838 309.7695142891436 0.7177013322396263
23.835036810098252 308.36398151661285 0.7154175309815374
23.840264365051667 310.6932318680946 0.7171005212523129
23.84549192000508 312.0469161511224 0.7188887940768253
23.850719474958495 314.1037812530905 0.720295895427638
23.85594702991191 315.1460549246774 0.7212719030302642
23.861174584865324 318.49846423819906 0.72523322252752
23.86640213981874 318.40959746858255 0.7248086944887381
23.871629694772153 317.98423998225906 0.7252678471016155
23.876857249725568 315.8925056222717 0.7229352226903274
23.882084804678982 315.04355012911907 0.7215931748897081
23.887312359632396 315.54389989267975 0.7210467870044509
23.89253991458581 318.47564408123674 0.7242136198065693
23.897767469539225 317.8425460482672 0.7233418715421822
23.90299502449264 317.00285673034676 0.7220994812515111
23.908222579446054 311.5112841204746 0.715382520247544
23.91345013439947 307.8712236833703 0.7107921268170099
23.918677689352883 310.76217576278407 0.7137626263627614
23.923905244306297 314.43802023540906 0.7184816154298
23.929132799259712 319.7285551348169 0.7245620746333894
23.934360354213126 313.15466578973974 0.7171559410618799
23.93958790916654 311.10233193657166 0.7145037821304946
23.944815464119955 310.352674720831 0.7135458439000892
23.95004301907337 312.05776121472337 0.7155882874416845
23.955270574026784 310.2568869201932 0.7133771111129508
23.9604981289802 307.6152832630698 0.7105977449864337
23.965725683933613 310.4254196369522 0.7145372744294999
23.970953238887027 310.10338205411597 0.7147205246575188
23.97618079384044 310.3394911576039 0.7152493917997046
23.981408348793856 309.49642601938524 0.7140111209172466
23.98663590374727 311.34010961925264 0.716223547174636
23.991863458700685 314.99592156952724 0.7205842533823716
23.9970910136541 316.5204980651398 0.7216600424172722
24.002318568607514 314.23026955743137 0.7184413796876044
24.007546123560928 310.47993579528844 0.7134225128051838
24.012773678514343 309.3499884172977 0.712183895382605
24.018001233467757 308.13631117995146 0.7100402023414731
24.02322878842117 307.56784154202023 0.7091641153911202
24.028456343374586 306.85207635523324 0.7082335531523192
24.033683898328 310.6399624779962 0.7135189602615488
24.038911453281415 310.5580157050158 0.7141543214779331
24.04413900823483 313.30407171785555 0.7165864502947707
24.049366563188244 311.0519897550487 0.7135026124813877
24.054594118141658 315.6666009128081 0.7188750325768315
24.059821673095072 311.7702568708495 0.7143423199830152
24.065049228048487 312.07514767990756 0.7151143907334708
24.0702767830019 311.3511739790581 0.7287917757414022
24.075504337955316 314.68839407946075 0.7426768250802908
24.08073189290873 315.814804802288 0.7499547879579191
24.085959447862145 314.28787858767805 0.7525993678146239
24.09118700281556 313.676935817385 0.756712706028451
24.096414557768973 313.66879693055745 0.7611931901659714
24.101642112722388 315.04441074532673 0.7670975672320809
24.106869667675802 313.6908312032576 0.7695948747794513
24.112097222629217 307.51932969221133 0.7668349661541356
24.11732477758263 305.01043542587877 0.7675321167775131
24.122552332536046 302.41570787763146 0.7674368260176534
24.12777988748946 305.3632624509819 0.7738285432140841
24.133007442442874 307.02289951087715 0.77861225388054
24.13823499739629 309.7773788228348 0.7849867875495721
24.143462552349703 310.189312468354 0.7890824686304284
24.148690107303118 309.1328722996299 0.7912996202098126
24.153917662256532 309.0605297612565 0.7944675824259554
24.159145217209947 310.4707062977494 0.7986520693961616
24.16437277216336 311.01065004023013 0.801519028846686
24.169600327116775 311.4175635742326 0.8053857882659605
24.17482788207019 309.992757449719 0.8064283148412835
24.180055437023604 314.1762679539264 0.8151120920214746
24.18528299197702 314.3845330043985 0.8178304565922048
24.190510546930433 312.52643288143827 0.8176592481086833
24.195738101883848 308.36131654575513 0.8143533065388388
24.200965656837262 308.0911800343069 0.8170298537736846
24.206193211790676 309.01939929583057 0.8224817947324699
24.21142076674409 309.4282986074851 0.8270426709083508
24.216648321697505 307.8176588331633 0.8265493862195904
24.22187587665092 309.81121872562073 0.8302523474618548
24.227103431604334 306.2279049214694 0.8271520419704256
24.23233098655775 304.03825426887397 0.8276793312039203
24.237558541511163 302.5246156525248 0.8288108268909617
24.242786096464577 305.8529272441213 0.8354548276953686
24.248013651417992 307.6631017182357 0.8401122712418683
24.253241206371406 304.68869460741377 0.8379067279508953
24.25846876132482 300.1819368457859 0.8350504267239124
24.263696316278235 297.8682928132453 0.8343639873340684
24.26892387123165 296.75433743753734 0.8344137633754121
24.274151426185064 300.90657989511755 0.8403312476381172
24.27937898113848 302.06481315760306 0.8432942453082121
24.284606536091893 303.3713175762247 0.8474602022856491
24.289834091045307 304.40819658664134 0.853848903060333
24.29506164599872 305.0742340966409 0.8586142146438352
24.300289200952136 309.0604405370337 0.8670479652876194
24.30551675590555 306.5524227708492 0.8655826865588451
24.310744310858965 305.0368495563174 0.8652148698943025
24.31597186581238 302.0452431256618 0.8627535466947214
24.321199420765794 301.9829024974777 0.8636318463597652
24.326426975719208 299.44460890529024 0.8619219530788823
24.331654530672623 296.5605296181386 0.858915926373814
24.336882085626037 295.91245447319335 0.8601307097639732
24.34210964057945 298.7969354823776 0.8665440717484488
24.347337195532866 299.9280841705139 0.8714398262986416
24.35256475048628 302.7793517624095 0.8788276041972932
24.357792305439695 303.5061556591667 0.8804066012367073
24.36301986039311 301.47669173169527 0.8781346525181869
24.368247415346524 298.7606362261577 0.8744114604496391
24.373474970299938 300.35434256712443 0.8786289306552242
24.378702525253352 300.12950487884154 0.8804507865097024
24.383930080206767 303.72641565086263 0.8881736684454579
24.38915763516018 302.5877190127085 0.8881874144677159
24.394385190113596 305.6367346116479 0.8955466022525721
24.39961274506701 304.5451182622441 0.8965346563518131
24.404840300020425 304.4341280823783 0.898675651106661
24.41006785497384 307.47373654004724 0.9057660639712284
24.415295409927253 307.3305564106611 0.9078116860827259
24.420522964880668 306.5826730582983 0.9092329127516641
24.425750519834082 305.0477628522494 0.9086771062244984
24.430978074787497 305.76853599877876 0.9140942815132538
24.43620562974091 307.72563310479296 0.918907292896743
24.441433184694326 305.2711710939688 0.9182789682428705
24.44666073964774 305.46227851134364 0.9198859711034422
24.451888294601154 306.4960036987648 0.9241647140149517
24.45711584955457 311.5877176391195 0.9348121420717385
24.462343404507983 313.40477993209646 0.9396424298842999
24.467570959461398 316.0947039273231 0.9453259787107287
24.472798514414812 316.60799975947646 0.9480331536457983
24.478026069368227 315.1884482809872 0.9485606768347243
24.48325362432164 310.77528621833744 0.9448449932010903
24.488481179275055 306.22237342252765 0.9409819801681742
24.49370873422847 306.4985940015313 0.9435843872969945
24.498936289181884 308.22283223635515 0.9470713076131376
24.5041638441353 308.6997068815401 0.9493692196064154
24.509391399088713 309.5888641738424 0.9516352997887257
24.514618954042128 304.3115429327512 0.9464288786428416
24.519846508995542 303.6406742034743 0.9475714996104646
24.525074063948956 304.2233741190536 0.9520486325277742
24.53030161890237 304.90631812292486 0.9553121794335923
24.535529173855785 307.2573939394981 0.961686346066328
24.5407567288092 302.4433314944604 0.9565934334063501
24.545984283762614 302.5418206948683 0.9600930838775059
24.55121183871603 301.63302017020965 0.961164912196928
24.556439393669443 310.7563691386397 0.977333229129033
24.561666948622857 319.86144273171067 0.992553913602863
24.566894503576272 322.74693004068496 0.9985246716400005
24.572122058529686 317.6037804733337 0.9931776244040831
24.5773496134831 310.38666500855635 0.9851268757648332
24.582577168436515 304.33452281649585 0.9783462210405393
24.58780472338993 306.1154128745511 0.9823912722669331
24.593032278343344 311.4297107680019 0.9925649535842881
24.59825983329676 315.9149098605543 1.0011879971490283
24.603487388250173 314.0432273499241 1.0014945588951383
24.608714943203587 310.19889019966166 0.9989018557928543
24.613942498157 309.31827145054245 1.0002089218610315
24.619170053110416 309.41756314548076 1.0023187860672378
24.62439760806383 307.5470814058953 1.000867382579768
24.629625163017245 307.04643295053955 1.0012548518548179
24.63485271797066 309.35754409525333 1.008701783822896
24.640080272924074 309.8460897953435 1.013004979692772
24.645307827877488 308.9339769889211 1.0142362664053468
24.650535382830903 300.91526511209184 1.0035081764552152
24.655762937784317 300.3197742523683 1.0066154972623729
24.66099049273773 301.98542675857254 1.0121854126433951
24.666218047691146 305.55680744885103 1.0225944229217763
24.67144560264456 303.7922911533716 1.0203877320869745
24.676673157597975 302.0976507445038 1.0205684573199152
24.68190071255139 303.7885346607232 1.0242945402708938
24.687128267504804 304.7419933956918 1.027359438528841
24.692355822458218 302.21804554617717 1.0247211695301668
24.697583377411632 301.44060017682386 1.0265148399210116
24.702810932365047 301.9821549756416 1.0314770340604908
24.70803848731846 305.7387134265279 1.04157873342448
24.713266042271876 303.5874708362243 1.0410725451767215
24.71849359722529 302.9345640085673 1.0423631049156168
24.723721152178705 301.3126429419502 1.0425240317741233
24.72894870713212 303.16071600773904 1.0471403934022325
24.734176262085533 304.78168556320094 1.0533038544343323
24.739403817038948 310.8925601793963 1.0657363223263887
24.744631371992362 311.05659004629103 1.0695828334679638
24.749858926945777 312.4458376937042 1.0719583840844769
24.75508648189919 309.3215178024444 1.0691852250335423
24.760314036852606 307.1687649739332 1.0674359659230552
24.76554159180602 304.53488377403306 1.0660660737031522
24.770769146759434 303.02682407215536 1.0661063212600475
24.77599670171285 301.2652453795043 1.0677118602689137
24.781224256666263 301.2108247865579 1.0720860464450435
24.786451811619678 301.9810376500551 1.0758818055631372
24.791679366573092 303.26538088141314 1.07946586780764
24.796906921526507 300.48211723014873 1.076707328463703
24.80213447647992 297.0365739985405 1.073539462816422
24.807362031433335 292.934137704058 1.069276833963255
24.81258958638675 297.7873275403033 1.0820944023359875
24.817817141340164 299.7221264286267 1.0877509284001026
24.82304469629358 301.5718500729508 1.0933240839668565
24.828272251246993 301.7843575362833 1.0965106603028234
24.833499806200408 299.5190274933839 1.0973644941356209
24.838727361153822 296.7448023755066 1.0947169767577933
24.843954916107236 290.41623196504895 1.0831244441710017
24.84918247106065 290.54739296400953 1.0848289694737492
24.854410026014065 294.04000361604113 1.094860605882875
24.85963758096748 299.5311028377957 1.1105183141415096
24.864865135920894 301.94893937223094 1.1189749394690174
24.87009269087431 304.1336774719935 1.1265555864932189
24.875320245827723 303.41287869057965 1.126460654244619
24.880547800781137 307.80135140217993 1.1382692474842695
24.885775355734552 306.86350615882793 1.137801412986556
24.891002910687966 307.4515626655764 1.1426187310913882
24.89623046564138 308.5035453893577 1.145542243416313
24.901458020594795 309.14984959712604 1.1518986704958132
24.90668557554821 309.8994619302343 1.1568713335792522
24.911913130501624 300.1099647110649 1.14178204349961
24.91714068545504 298.22285671737643 1.1392894607502384
24.922368240408453 293.76392554830613 1.1339322558348588
24.927595795361867 299.58155956317614 1.149089810791438
24.93282335031528 300.3044604017571 1.1558035591995712
24.938050905268696 305.71523624228746 1.168252124530089
24.94327846022211 308.29121801076957 1.1771138884373245
24.948506015175525 310.12853501215864 1.1821333775503204
24.95373357012894 311.152886155513 1.1879025682385778
24.958961125082354 308.88169872759727 1.1859982448236064
24.964188680035768 309.8593931688552 1.1906362995770523
24.969416234989183 308.88801398409186 1.1924345622545192
24.974643789942597 309.9086924996488 1.1962980933619538
24.97987134489601 308.6595579203344 1.1975318248904216
24.985098899849426 307.80750167045187 1.1998007770765367
24.99032645480284 307.03596735365375 1.203503100380074
24.995554009756255 305.2267027140692 1.203631426353089
25.00078156470967 310.0502339340797 1.2155740691614645
25.006009119663084 307.2765148407894 1.214244009543518
25.011236674616498 306.53633367001987 1.2181858730664827
25.016464229569912 301.5835702577055 1.2136973262406334
25.021691784523327 303.6088359656452 1.2182299013229712
25.02691933947674 307.15793322249385 1.2261015624839555
25.032146894430156 311.8185045397771 1.2399560935498755
25.03737444938357 315.6581022867111 1.2529909834720465
25.042602004336985 315.1836612864594 1.2586385279949597
25.0478295592904 313.2205692135598 1.258478291896424
25.053057114243813 313.78572976661434 1.2627732148117694
25.058284669197228 313.0857941341268 1.2636479335359745
25.063512224150642 311.58188550350155 1.2620054808900507
25.068739779104057 305.8364433262652 1.2542657756885724
25.07396733405747 307.6180436976043 1.2632596380861798
25.079194889010886 309.33291262177767 1.270912328857374
25.0844224439643 312.8059669195264 1.282822034229342
25.089649998917714 316.03499630179476 1.2917353026505642
25.09487755387113 316.7864813840474 1.297289535873676
25.100105108824543 319.85177414557523 1.3050791432974254
25.105332663777958 315.087076199662 1.2997400539978512
25.110560218731372 316.4916974048032 1.3070592215376986
25.115787773684787 318.0977561687863 1.3165220222454637
25.1210153286382 321.2293793725492 1.3269365493805896
25.126242883591615 324.2611843258031 1.3382694820953518
25.13147043854503 317.27635921389003 1.3281919251759198
25.136697993498444 313.90324235769606 1.3259395027650438
25.14192554845186 310.9463563330991 1.3224545671798253
25.147153103405273 316.24981586872667 1.3359130771164154
25.152380658358688 320.9921506998788 1.3490666950752161
25.157608213312102 326.64733703787766 1.36470892437481
25.162835768265516 327.2932607291283 1.3737348680231078
25.16806332321893 323.57722700028773 1.3711854245439787
25.173290878172345 319.529533910365 1.3678597733666071
25.17851843312576 316.7800231237882 1.3645640101632914
25.183745988079174 319.660990359734 1.3749572710437183
25.18897354303259 320.235551731098 1.3817161325534495
25.194201097986003 319.8880832051215 1.3862305231230945
25.199428652939417 317.31635064017996 1.3870408956052083
25.204656207892832 312.85028541726854 1.3810468804697948
25.209883762846246 312.3209625131024 1.385234488425126
25.21511131779966 313.1634826673258 1.3873871672601057
25.220338872753075 316.1838966133882 1.399382164944131
25.22556642770649 319.1460397524021 1.408976603535589
25.230793982659904 320.9587121595983 1.4217728070111213
25.23602153761332 325.4234933176056 1.4372763243157212
25.241249092566733 324.8104578891195 1.4449697911952628
25.246476647520147 324.22606403818776 1.4461318316972074
25.25170420247356 327.68839828439303 1.4589432993048566
25.256931757426976 327.18125641741517 1.4601386919304524
25.26215931238039 326.99334050209717 1.4679893596313904
25.267386867333805 323.288019839194 1.4634081210449779
25.27261442228722 322.82952056811905 1.4677143173562515
25.277841977240634 325.4527393332019 1.4788039786066252
25.283069532194048 325.68311485085866 1.4845105075340599
25.288297087147463 326.8360623397797 1.4938540990476787
25.293524642100877 326.64422057019823 1.4954334238750484
25.29875219705429 329.8578792764086 1.5105799337489643
25.303979752007706 323.02189697490354 1.4994619339191428
25.30920730696112 323.1208778571239 1.508369212519148
25.314434861914535 321.93593477242973 1.508743546112339
25.31966241686795 322.3828083957705 1.5158696256389368
25.324889971821364 318.4831286616356 1.5129813124741167
25.330117526774778 317.3687377392549 1.5180064253833228
25.335345081728192 318.2241775976704 1.5267062030465521
25.340572636681607 321.2353389765097 1.538080786420878
25.34580019163502 326.48841469539417 1.5579231318357631
25.351027746588436 323.16398761136185 1.5541338525176025
25.35625530154185 318.4472311865514 1.550675029195623
25.361482856495265 310.3271873852125 1.533752904815398
25.36671041144868 312.88416782983734 1.5482182851666837
25.371937966402093 319.29275744531986 1.5692198011658451
25.377165521355508 324.45178917254054 1.5903857333916371
25.382393076308922 322.65036410879986 1.591233388116447
25.387620631262337 318.04191183614375 1.5873801199232611
25.39284818621575 311.30423115616446 1.579174221167433
25.398075741169166 309.4455499856904 1.5816099113449815
25.40330329612258 314.4489168590372 1.600105828531005
25.408530851075994 317.99946274781996 1.6115999826842244
25.41375840602941 322.67962259203694 1.6334349543130227
25.418985960982823 319.1189361674106 1.6298749708979123
25.424213515936238 318.3592906612019 1.6387244173460689
25.429441070889652 317.0451921665625 1.6402882760049535
25.434668625843067 328.3101250510215 1.677613864563594
25.43989618079648 331.9304280948308 1.691686911313415
25.445123735749895 337.9158074159621 1.713864294700643
25.45035129070331 327.1127581936648 1.694669408005607
25.455578845656724 319.1387604234373 1.682767225672518
25.46080640061014 315.80292486691883 1.682628868377153
25.466033955563553 319.0962670573171 1.6967761486055475
25.471261510516968 323.7484204896504 1.718099790336117
25.476489065470382 323.35881115369637 1.725321426963389
25.481716620423796 321.1233641474135 1.7387315003726957
25.48694417537721 319.60845048461147 1.744438755667126
25.492171730330625 315.6349865696083 1.7454971572206543
25.49739928528404 313.7606079129923 1.745919175767173
25.502626840237454 320.3119630424655 1.7714567061668978
25.50785439519087 318.935685924031 1.775833316826165
25.513081950144283 317.4056044915268 1.7761333527138192
25.518309505097697 312.60932907255466 1.7732203369580708
25.523537060051112 325.59918859533747 1.8237982370230024
25.528764615004526 334.441237852195 1.859800087049211
25.53399216995794 333.88933772742604 1.862131746130653
25.539219724911355 330.8147318627699 1.8582048855856403
25.54444727986477 326.8296218665827 1.8517446569095004
25.549674834818184 327.1815803287722 1.872998428464587
25.5549023897716 327.65298888413116 1.8828723587730254
25.560129944725013 326.18830335085215 1.8897280658299538
25.565357499678427 333.8720408599031 1.914299583015144
25.57058505463184 332.03374262016666 1.9193295954690328
25.575812609585256 334.31855681442966 1.9386476941590491
25.58104016453867 328.3118304682997 1.933228636413315
25.586267719492085 321.1751910954954 1.924614155597519
25.5914952744455 309.5866150297824 1.8974040404802266
25.596722829398914 309.21442636133077 1.9102320335803413
25.601950384352328 315.3213187242452 1.9398774470598759
25.607177939305743 330.5201271614111 2.0055182176956827
25.612405494259157 332.64279464587116 2.0195656798386588
25.61763304921257 328.2107202829544 2.018882300845611
25.622860604165986 322.1046858965691 2.0069528399976964
25.6280881591194 319.8572553010435 2.019021210390689
25.633315714072815 326.8021838685013 2.061530724905155
25.63854326902623 334.7860664570742 2.104666965808298
25.643770823979644 345.93448259741797 2.1512624265579374
25.648998378933058 348.70347543144237 2.1673635721363005
25.654225933886472 342.2177839880718 2.1604790035621404
25.659453488839887 334.7347993752449 2.15139529107113
25.6646810437933 332.83841664784416 2.166157917114941
25.669908598746716 331.0087301410807 2.1772056305533094
25.67513615370013 323.46054990425336 2.1752432881193373
25.680363708653545 318.81786194592235 2.166502064483669
25.68559126360696 325.1891243859604 2.2047455403550926
25.690818818560373 337.25504796628337 2.2528251585249217
25.696046373513788 338.9854840584053 2.276157322305418
25.701273928467202 336.7758796553788 2.2837532295235463
25.706501483420617 336.52970749468597 2.302113871395393
25.71172903837403 337.7438404063097 2.3272898225339267
25.716956593327446 333.95743306488924 2.329947213790076
25.72218414828086 332.49509920359156 2.3428245707065
25.727411703234274 331.38255658449117 2.353352949140461
25.73263925818769 331.71479175970165 2.3790879483512013
25.737866813141103 325.7806702826515 2.3733749846798253
25.743094368094518 323.5830848443454 2.394377958059331
25.748321923047932 316.4894402617062 2.395159400884506
25.753549478001347 321.09095012203704 2.4403343121189582
25.75877703295476 317.8265318334572 2.4494189291656316
25.764004587908175 334.027652017868 2.523936343820002
25.76923214286159 332.55283885963513 2.540949555281038
25.774459697815004 333.9236419885969 2.5700750306610938
25.77968725276842 326.82712955093524 2.584775225858229
25.784914807721833 319.1132286800928 2.579954611807222
25.790142362675248 329.60386243585236 2.648515385845247
25.795369917628662 331.31199609712576 2.6683821504202623
25.800597472582076 340.8332246520556 2.7390301773782855
25.80582502753549 331.6349569900348 2.7262528823522545
25.811052582488905 326.06303603384345 2.7353841656949056
25.81628013744232 319.4910094399653 2.7286553861688576
25.821507692395734 318.6204518995253 2.7580089593709363
25.82673524734915 322.32638399914174 2.8084934762656033
25.831962802302563 328.0032103764469 2.8640866594856074
25.837190357255977 346.5075511881894 2.9951648012296883
25.84241791220939 346.7714603057421 3.03224007578424
25.847645467162806 345.6361959009472 3.1072267020797124
25.85287302211622 335.54889496368406 3.0953463091802145
25.858100577069635 334.74941276218306 3.1373142165411645
25.86332813202305 329.3940693266712 3.1189140853416664
25.868555686976464 327.605588237599 3.158158146957716
25.87378324192988 323.8597927285085 3.204349155870911
25.879010796883293 328.4517622317989 3.2820756961350246
25.884238351836707 333.4843783352468 3.3607338671889515
25.88946590679012 337.513615589106 3.420461572394556
25.894693461743536 359.19115662447274 3.5924442434200614
25.89992101669695 360.88533528476574 3.6512231936882236
25.905148571650365 347.36761019307664 3.6415403343625186
25.91037612660378 344.8376360323382 3.6865954927862767
25.915603681557194 340.1914035215498 3.7438293902280675
25.920831236510608 354.1913179223751 3.8869632378041743
25.926058791464023 335.14662483140836 3.872387250169033
25.931286346417437 319.74571981188774 3.8549367292346943
25.93651390137085 302.9852382227025 3.855681154853421
25.941741456324266 304.02201890942985 3.9761741627116494
25.94696901127768 318.2733624448416 4.17682041165427
25.952196566231095 328.72060332201914 4.404301815644094
25.95742412118451 328.33637986209794 4.4787663576627565
25.962651676137924 318.3153404642985 4.5170882225360955
25.967879231091338 305.5998311785024 4.461851238980507
25.973106786044752 301.2185695401497 4.493757668887203
25.978334340998167 294.63469742525325 4.513602513215047
25.98356189595158 279.96389837072076 4.4840046993692155
25.988789450904996 280.5319351680948 4.552497195091289
25.99401700585841 281.36407734688754 4.662126034534609
25.999244560811825 298.829067968858 4.867943224609187
26.00447211576524 313.029993098808 5.114494940300154
26.009699670718653 316.9637986490949 5.21908970838254
26.014927225672068 329.864981216657 5.466157651548912
26.020154780625482 322.8718483933743 5.50338493982345
26.025382335578897 312.2064915961779 5.554911677066519
26.03060989053231 286.6893860175086 5.440584941845572
26.035837445485726 285.2878624016626 5.569570540284178
26.04106500043914 314.2479774387401 6.005938614188307
26.046292555392554 330.7846914502812 6.3217233625902844
26.05152011034597 343.63501034527286 6.663347186616572
26.056747665299383 312.14058055206516 6.513015396723165
26.061975220252798 322.7256954459862 6.905175451974361
26.067202775206212 292.24951328273386 6.735912602975909
26.072430330159627 278.1664292782743 7.044878186448157
26.07765788511304 288.183058515398 7.47662256094882
26.082885440066455 308.4667525555833 8.219976933299671
26.08811299501987 346.8386837432411 8.947532736590016
26.093340549973284 313.47920925667347 8.888399687895406
26.0985681049267 308.71396359760803 9.34159170904472
26.103795659880113 261.95277324677824 9.260376040626676
26.109023214833528 261.14818012430675 10.076300572500719
26.114250769786942 229.65358418334694 10.352911389130282
26.119478324740356 250.2176830851797 12.475347398245411
26.12470587969377 263.7268444283083 14.632306532204915
26.129933434647185 266.3860015827809 20.32902727069105
26.1351609896006 202.9594784228278 25.101402107730035
