# Supplementary material for: Unraveling metal effects on CO2 uptake in pyrene-based metal-organic frameworks
Source: Nat Commun. 2025 Feb 11;16:1516. doi: 10.1038/s41467-025-56296-w (PMC11814143; doi:10.1038/s41467-025-56296-w)
Supplement: Supplementary file 3 — Source Data [file 41467_2025_56296_MOESM3_ESM.zip › SourceCode/SuppInf/FigureS5_Ga-TBAPy_InSitu_VariableT_PXRD/Data/GaTBAPy_0082p.dat]

0.002613777476707968 18.878392603300632 4.795545583118623
0.007841332430123905 18.690878823898945 4.218463936698292
0.01306888738353984 16.889482811199723 3.3941952891379668
0.018296442336955775 13.846595058262247 2.4955182563217306
0.02352399729037171 11.981398810077442 2.1097044372283995
0.028751552243787646 10.76431784753067 1.8976614971478156
0.03397910719720358 16.57513236607927 2.1231766625903514
0.03920666215061952 20.12772381084644 2.2710602007321383
0.04443421710403546 24.06065421117801 2.378253894595478
0.0496617720574514 25.387383636490817 2.4639859258753627
0.054889327010867336 23.701644190182684 2.390934166287407
0.060116881964283275 21.140963560368206 2.2390552280776124
0.06534443691769921 18.404693040421716 1.9285175403263304
0.07057199187111515 17.602565168380682 1.7099821610955197
0.07579954682453109 16.086472393500326 1.5362628258400464
0.08102710177794703 18.223127528180168 1.6374372808985922
0.08625465673136297 18.212195751749398 1.6428583691867773
0.09148221168477891 18.855970548721107 1.5695338366713214
0.09670976663819485 19.306113602540208 1.4713455406339953
0.10193732159161079 20.042579257914998 1.4084428952999946
0.10716487654502672 19.8428109070577 1.4171352025293102
0.11239243149844266 19.864035537159765 1.4350842540087778
0.1176199864518586 21.13084285830153 1.4922027719982924
0.12284754140527454 22.942940590062317 1.537901809847555
0.12807509635869047 23.285490740366676 1.5058608438601524
0.1333026513121064 22.453701087926145 1.4543621370102944
0.13853020626552232 18.780071732269338 1.2374053157372924
0.14375776121893824 16.18604921218676 1.0853132256272204
0.14898531617235417 15.717786674769602 1.0243121429992676
0.1542128711257701 15.4592892379338 1.0126792209545936
0.15944042607918602 18.0059126769965 1.1141722145791129
0.16466798103260194 20.061974357035172 1.1780381135381226
0.16989553598601786 20.74439879459308 1.1421415477088566
0.1751230909394338 21.455791371936375 1.1323831246538105
0.18035064589284971 22.638073449450317 1.1634558846672187
0.18557820084626564 21.558103715180504 1.126082239662243
0.19080575579968156 21.90799087304014 1.1499071081459777
0.1960333107530975 20.43697614446477 1.1223084644405348
0.20126086570651341 18.977440600681604 1.0326813661511542
0.20648842065992934 17.93319799285566 0.9804763278955891
0.21171597561334526 17.96794057308018 0.96690022587159
0.2169435305667612 18.670533220393065 0.9687927668084262
0.22217108552017711 18.66925388408841 0.9610849565443971
0.22739864047359304 17.97815911947554 0.9347668703459638
0.23262619542700896 17.864151737200434 0.9079484920113307
0.2378537503804249 18.856592335595295 0.9223557799642387
0.2430813053338408 19.096415568075606 0.9385132464073391
0.24830886028725674 17.672484912342455 0.8753276405166235
0.25353641524067266 17.84643235227219 0.8359543125915122
0.2587639701940886 17.89485576017014 0.8322603398335049
0.2639915251475045 18.772097181542993 0.8414805272858092
0.26921908010092044 19.325564010111744 0.8643218044637089
0.27444663505433636 19.512776649152215 0.8731822100762787
0.2796741900077523 18.56493366116434 0.8553677448450859
0.2849017449611682 19.2953638420582 0.8838681904904034
0.29012929991458414 19.885040734896762 0.8934410058108426
0.29535685486800006 18.450438523973634 0.8382996695830227
0.300584409821416 17.151843992509804 0.7793265248363229
0.3058119647748319 16.072772759572167 0.753062250216827
0.31103951972824784 16.34480057542579 0.7911342342347453
0.31626707468166376 17.06582447810819 0.826042481239083
0.3214946296350797 17.72963540683415 0.8338526359256356
0.3267221845884956 17.636232345244213 0.8407630035412802
0.33194973954191154 17.558639067854116 0.8387575050809349
0.33717729449532746 17.366789497795747 0.8290721615346638
0.3424048494487434 17.977587504819297 0.8392990797065494
0.3476324044021593 19.579065872436974 0.8511588953086681
0.35285995935557524 20.648046030569112 0.8393713812725556
0.35808751430899116 21.440840656880493 0.852314049503403
0.3633150692624071 20.297790350285798 0.8296279737607952
0.368542624215823 18.955766971667668 0.8226121813725422
0.37377017916923894 18.789513166831576 0.830359342945211
0.37899773412265486 18.64231985736991 0.8346715246162638
0.3842252890760708 18.444415702551773 0.8497862283061929
0.3894528440294867 18.370132081974475 0.861969280401924
0.39468039898290264 18.169953263176094 0.8385890876903357
0.39990795393631856 18.214272857287863 0.8026781951243902
0.4051355088897345 18.94906258566932 0.798306109613837
0.4103630638431504 19.44031122997248 0.8038291621905095
0.41559061879656634 19.295376996048336 0.8073591418981311
0.42081817374998226 19.341002326326038 0.8007855361855865
0.4260457287033982 18.874302391107722 0.8016695478240853
0.4312732836568141 17.970389510861605 0.7752479940816562
0.43650083861023004 16.751792021223434 0.7612768470259424
0.44172839356364596 16.718831469638115 0.7564588139725823
0.4469559485170619 16.746981643533932 0.7445052641104435
0.4521835034704778 17.65980752026273 0.7510315871594924
0.45741105842389373 17.850955942707838 0.7496963998269913
0.46263861337730966 18.04755771925676 0.7497021318077968
0.4678661683307256 18.65604985521398 0.7695060693839826
0.4730937232841415 19.56292401518548 0.7760304592534244
0.47832127823755743 19.902785595619797 0.7833036833519585
0.48354883319097336 20.10906912798389 0.7868388844781863
0.4887763881443893 20.25743582417103 0.8052120739984844
0.4940039430978052 19.968190966422263 0.8127227935339465
0.49923149805122113 19.01214120949128 0.77084949032458
0.5044590530046371 18.26325257677142 0.7509160517978599
0.5096866079580531 18.638624016779847 0.7507793784151616
0.5149141629114691 19.197295863052165 0.7581890276266432
0.5201417178648851 19.28972006041574 0.7485727196720431
0.525369272818301 17.828648870331257 0.7127717473721432
0.530596827771717 15.943303028529652 0.6718624606473995
0.535824382725133 16.313201138400046 0.6828491439301613
0.541051937678549 16.45941916416202 0.6943534688180956
0.546279492631965 17.52884203584528 0.7164827168758796
0.5515070475853809 18.52389481046802 0.7267556269245418
0.5567346025387969 19.05141926824559 0.7239063993010442
0.5619621574922129 18.924967668017942 0.7062549133719817
0.5671897124456289 17.725273554268874 0.6856175645883019
0.5724172673990449 17.35444550984089 0.693625569125256
0.5776448223524608 16.70943819753946 0.682207581969549
0.5828723773058768 17.325449050918174 0.7023278548642841
0.5880999322592928 17.453860508276172 0.6995255461628529
0.5933274872127088 18.100851195348778 0.7082310761287511
0.5985550421661248 19.382023747684098 0.7337430607492994
0.6037825971195407 19.08481291688968 0.7297086126685952
0.6090101520729567 18.08413387187056 0.7079876349727585
0.6142377070263727 17.48315754351923 0.6839689413995307
0.6194652619797887 17.903677391501166 0.6838874908164696
0.6246928169332047 19.592022515890513 0.7147203420645579
0.6299203718866206 21.87014249466841 0.7567805069831838
0.6351479268400366 22.61221548530755 0.7880770402378316
0.6403754817934526 22.214547136926015 0.777097924086418
0.6456030367468686 22.237971069217043 0.7717993001587589
0.6508305917002846 21.452185001352472 0.7443037724014422
0.6560581466537005 21.37853150149509 0.7179236400708446
0.6612857016071165 21.524004764464376 0.7235280273132443
0.6665132565605325 20.68931027461315 0.6935932441434469
0.6717408115139485 19.760560428886507 0.6739657419979821
0.6769683664673645 19.472960604238512 0.67104199729436
0.6821959214207804 19.97834985397431 0.6872143501895969
0.6874234763741964 20.59650676723472 0.7032909021441583
0.6926510313276124 20.982610282808356 0.7171330095461359
0.6978785862810284 20.442335894649766 0.6992229669150432
0.7031061412344444 20.423946188671618 0.6948840215587548
0.7083336961878604 20.140495836265988 0.6822826772481244
0.7135612511412763 20.177962405239487 0.6779093106162675
0.7187888060946923 22.065659566924705 0.709460368454158
0.7240163610481083 21.632839680855593 0.6942496227668128
0.7292439160015243 23.236179201204468 0.7179833494318938
0.7344714709549403 25.044098282705317 0.7446570609764781
0.7396990259083562 23.73006918261102 0.730076596834451
0.7449265808617722 24.02911025392376 0.7440690267364777
0.7501541358151882 24.06609893130335 0.7467072828281327
0.7553816907686042 24.17341566586815 0.7494822206760149
0.7606092457220202 27.277849581534323 0.7781555836843054
0.7658368006754361 29.079021089914132 0.7897644380126466
0.7710643556288521 31.62190560129119 0.7998287410759775
0.7762919105822681 31.813763845362306 0.7894996552752367
0.7815194655356841 30.600294244514448 0.7783697182882564
0.7867470204891001 30.87097847265649 0.7858596748039294
0.791974575442516 30.571178058372798 0.799310822825491
0.797202130395932 31.696267061230866 0.8218917420947909
0.802429685349348 32.522609524344126 0.8510851250270273
0.807657240302764 33.17551074729607 0.8775853434255271
0.81288479525618 34.85326242760721 0.8877907855303896
0.8181123502095959 37.380382821455676 0.9172399837048029
0.8233399051630119 40.84575412216859 0.9729458155435464
0.8285674601164279 44.29361828075595 1.0177157914491675
0.8337950150698439 48.46471882109345 1.1084033771372181
0.8390225700232599 51.101391005508574 1.1528422615873537
0.8442501249766758 54.59097030518104 1.1927688662818587
0.8494776799300918 59.30921319519444 1.258133530958855
0.8547052348835078 60.2770844126608 1.2489795232234608
0.8599327898369238 67.93031020052562 1.3158279747991406
0.8651603447903398 71.54347815712774 1.3443912831646343
0.8703878997437557 68.98880379129342 1.2889860335181953
0.8756154546971717 69.97774609644314 1.266685112126198
0.8808430096505877 67.90373596647272 1.2439028148958517
0.8860705646040037 70.10059136690913 1.2647146670168021
0.8912981195574197 72.39392801471817 1.2982556422126066
0.8965256745108356 76.88637234687023 1.3453864715988904
0.9017532294642516 80.97661550761312 1.3742981813768873
0.9069807844176676 84.49172048761643 1.4012827385623088
0.9122083393710836 87.51413459055091 1.4452428924282064
0.9174358943244996 84.4205115195375 1.410680572289321
0.9226634492779155 83.05927818454504 1.4001291432686984
0.9278910042313315 86.90505403803112 1.4247887305353815
0.9331185591847475 86.89276168311493 1.4160062928096682
0.9383461141381635 91.91996121476085 1.451113838814738
0.9435736690915795 94.05688666845546 1.4720143612572274
0.9488012240449955 94.78074805762715 1.4754788566314594
0.9540287789984114 96.91850021175809 1.4747772197015359
0.9592563339518274 95.78349056796141 1.4542971320015778
0.9644838889052434 95.91999698954663 1.456196598456477
0.9697114438586594 101.8527603605055 1.4887505433753991
0.9749389988120754 105.55379461697385 1.512843915323544
0.9801665537654913 110.75418032340215 1.5556556199877576
0.9853941087189073 111.85293587974347 1.5415369282476825
0.9906216636723233 112.49801897187807 1.5449481300966708
0.9958492186257393 112.28863342099788 1.5426800599233683
1.0010767735791553 111.98223164865989 1.5485712932116669
1.0063043285325712 115.85911561119359 1.5911954817144567
1.0115318834859872 116.0226572275446 1.5972336775404987
1.0167594384394032 119.64947072311259 1.6230202017554105
1.0219869933928192 124.32627494665279 1.649570115235884
1.0272145483462352 118.65728938839187 1.5963264209449668
1.0324421032996511 118.96658867503034 1.6037795947738571
1.0376696582530671 116.00355565073642 1.5750369075693316
1.042897213206483 118.11367257830778 1.584497362612319
1.048124768159899 119.67039751748639 1.5901473064600273
1.053352323113315 121.14711443810681 1.5919636082705446
1.058579878066731 124.28791716410686 1.592814764473198
1.063807433020147 124.23817849326807 1.5948946670933875
1.069034987973563 129.86278741476605 1.6132871780370062
1.074262542926979 129.88849776443377 1.6136193211978096
1.079490097880395 131.3342983008662 1.6068895789692357
1.084717652833811 132.60951196810305 1.6269603431767747
1.089945207787227 136.91157944069127 1.6828049794922333
1.095172762740643 144.4454019612192 1.732936368685886
1.1004003176940589 141.34844858647836 1.7172940815685314
1.1056278726474749 140.59949301066408 1.7209011448008888
1.1108554276008908 141.10081106439154 1.7477141943935606
1.1160829825543068 137.60804940281565 1.7114631571727121
1.1213105375077228 136.24685361946516 1.6613221484973817
1.1265380924611388 135.65640733055474 1.6307237133369876
1.1317656474145548 135.49295869983166 1.6141789997148854
1.1369932023679707 137.65553391632963 1.6175972782891224
1.1422207573213867 136.57985265373577 1.614534774128224
1.1474483122748027 134.03624662425557 1.5996261790399768
1.1526758672282187 137.95920050166163 1.633129061884512
1.1579034221816347 141.34508374712559 1.652612146015525
1.1631309771350506 143.60904681781489 1.6799062181517
1.1683585320884666 146.9698233636416 1.6775455537000974
1.1735860870418826 147.80976240726045 1.6950344905779153
1.1788136419952986 149.72896978829178 1.72729600486846
1.1840411969487146 147.64158736317424 1.6875695393883483
1.1892687519021305 144.9440131080252 1.6734704174107575
1.1944963068555465 150.00672124785106 1.708560820248101
1.1997238618089625 151.79720993425633 1.6863510873654706
1.2049514167623785 156.89393246392189 1.7278895424793363
1.2101789717157945 155.88836884457484 1.726648871381593
1.2154065266692105 155.6100127220166 1.731329300653703
1.2206340816226264 154.9730468419864 1.7499957945935658
1.2258616365760424 153.30207906419446 1.725624170046097
1.2310891915294584 165.93335754453594 1.7791202702633284
1.2363167464828744 164.7581872408722 1.7719816974217135
1.2415443014362904 162.12680784118842 1.766185257915732
1.2467718563897063 156.17726925571594 1.7181364173524156
1.2519994113431223 152.27898968949967 1.7083994333312258
1.2572269662965383 148.3208652348413 1.6705277992067478
1.2624545212499543 154.74979030935782 1.705030354374476
1.2676820762033703 154.48670215716336 1.7190945723693072
1.2729096311567862 145.8253300498576 1.6622995047605718
1.2781371861102022 152.81972090750497 1.7154528988357196
1.2833647410636182 151.65709549326718 1.6976950264451993
1.2885922960170342 154.61140621649122 1.7126992072375367
1.2938198509704502 155.7072044175148 1.7084680971332626
1.2990474059238661 152.27293090958582 1.6827467935350597
1.3042749608772821 154.82847532658965 1.6812465895335242
1.309502515830698 160.50596659639965 1.6938817064734089
1.314730070784114 165.3390983181206 1.732314354473411
1.31995762573753 171.57040402621854 1.7943954120308208
1.325185180690946 171.45404609328457 1.813274601317347
1.330412735644362 170.9592534184611 1.8064786428839943
1.335640290597778 164.53766665694832 1.7425439309527888
1.340867845551194 165.7720168448003 1.7252416601119338
1.34609540050461 163.1678436289238 1.704820600626812
1.351322955458026 162.80044688982824 1.7027895234440775
1.356550510411442 158.78285060941928 1.6992892880589063
1.361778065364858 154.5806751977693 1.6732935459606955
1.3670056203182739 149.4961589145962 1.6517904213314283
1.3722331752716899 146.2929716244331 1.6374888598875599
1.3774607302251058 147.330633417259 1.629055705599158
1.3826882851785218 152.4646868511347 1.638323069293236
1.3879158401319378 161.23355391268603 1.6874380515635634
1.3931433950853538 157.49780887755722 1.667360356138045
1.3983709500387698 152.18498764914318 1.6315643723156068
1.4035985049921857 150.78176066532967 1.6113385087490888
1.4088260599456017 149.14906647430388 1.6170992804650357
1.4140536148990177 157.43204524554335 1.6739302548256403
1.4192811698524337 165.4527116092784 1.7437982994004295
1.4245087248058497 167.88300065962878 1.7651270181209766
1.4297362797592656 171.93940149918168 1.7897896135928089
1.4349638347126816 172.1343743174806 1.7917996122468245
1.4401913896660976 166.81338662829893 1.7526947797276868
1.4454189446195136 163.80889284871293 1.716577415317523
1.4506464995729296 156.30780512224888 1.6763530481911932
1.4558740545263456 151.7457410807013 1.6318684226988232
1.4611016094797615 150.96795342343412 1.621114737182705
1.4663291644331775 143.2013752518895 1.5784978175781352
1.4715567193865935 146.73647962237726 1.6052627857095303
1.4767842743400095 153.2027232896049 1.6571958226298764
1.4820118292934255 153.57075028155867 1.6735803901710018
1.4872393842468414 156.87442292869335 1.7098040057576112
1.4924669392002574 153.90486276787664 1.693531259694584
1.4976944941536734 148.77168659190409 1.6644732638092647
1.5029220491070894 147.0631062353216 1.6599999262877994
1.5081496040605054 151.9997287153718 1.6847501589420018
1.5133771590139213 154.605339484664 1.6952898385911055
1.5186047139673373 159.3949441606474 1.7034715253439174
1.5238322689207533 162.4450202974677 1.7135607053245858
1.5290598238741693 168.5234479760588 1.750414893786404
1.5342873788275853 171.04546592061592 1.762700176921694
1.5395149337810012 167.33751856138062 1.753764642940053
1.5447424887344172 167.68892967456586 1.7500515626851472
1.5499700436878332 163.87409356594665 1.7223253067511113
1.5551975986412492 163.79367192532854 1.7122669785963276
1.5604251535946652 171.08302271325607 1.7390169008576453
1.5656527085480811 171.2448456109917 1.7390954845808035
1.5708802635014971 172.66331076563785 1.750280681471653
1.576107818454913 169.55365194648954 1.747824159220311
1.581335373408329 170.5634464082482 1.7685304124606547
1.586562928361745 177.37775910675654 1.7989481124439333
1.591790483315161 184.2033450961335 1.8425511615611252
1.597018038268577 187.65184512290085 1.839811186920954
1.602245593221993 189.8895395470101 1.852326957863313
1.607473148175409 187.1637065828415 1.8280844684244246
1.612700703128825 188.57903792556294 1.8329230610955223
1.617928258082241 187.78965655980687 1.817071498021954
1.623155813035657 189.78636938247797 1.8303065456519851
1.628383367989073 189.62108586361296 1.8352476452099207
1.6336109229424889 194.43452546166617 1.868552709332566
1.6388384778959049 192.88570349906752 1.852049844380609
1.6440660328493208 191.83636581321323 1.842495531710157
1.6492935878027368 200.45556328249177 1.872465803761973
1.6545211427561528 197.2421950819444 1.8350359112588026
1.6597486977095688 207.72976162635112 1.889316485828153
1.6649762526629848 220.82262108583961 1.945464030057495
1.6702038076164007 227.65167993788876 1.9661832301097242
1.6754313625698167 236.19080909386716 1.9967980607920524
1.6806589175232327 233.11897112223159 1.9872543395709028
1.6858864724766487 232.0404519184775 1.9848993980954777
1.6911140274300647 231.60184430592412 1.9751932756175046
1.6963415823834807 234.25218485383155 1.9684973169419753
1.7015691373368966 224.2780882007644 1.907083883154445
1.7067966922903126 228.81823593192468 1.9205934157873061
1.7120242472437286 231.71852409013738 1.9355903622632993
1.7172518021971446 234.48497982127242 1.9282862626375732
1.7224793571505606 242.73799167992917 1.9676725885578141
1.7277069121039765 249.67011520896236 2.0013729710441317
1.7329344670573925 261.9281617771574 2.074629683231798
1.7381620220108085 263.3721907728829 2.0695298190787432
1.7433895769642245 269.4934914421219 2.098596706431361
1.7486171319176405 269.90596110901583 2.0847784625291603
1.7538446868710564 282.3902950674582 2.1252274968253633
1.7590722418244724 292.9084272255775 2.1704147592720457
1.7642997967778884 290.6182413495576 2.1689408402177226
1.7695273517313044 288.37875873694145 2.1425529058458506
1.7747549066847204 276.38966968933306 2.0839515180363835
1.7799824616381363 266.86748254505403 2.0221511335629865
1.7852100165915523 268.4165150654111 1.9889066461986415
1.7904375715449683 270.0458246565839 1.9879461314193492
1.7956651264983843 272.87128955106937 2.00652677811522
1.8008926814518003 275.5424038402573 1.9821898919861705
1.8061202364052162 271.98898492571817 1.9589428395348567
1.8113477913586322 264.6306100654201 1.9005546835772733
1.8165753463120482 263.20461417661096 1.881410285488454
1.8218029012654642 269.4826843328609 1.925838468239517
1.8270304562188802 273.78768502431564 1.9501139581827527
1.8322580111722961 277.5440468913548 1.949748851266856
1.8374855661257121 276.3562811375834 1.9321138943322544
1.842713121079128 275.45050960200433 1.917675854255466
1.847940676032544 276.3755951191184 1.898691972021844
1.85316823098596 282.7839569950039 1.9276101404777544
1.858395785939376 279.9326222869196 1.8914402248468967
1.863623340892792 276.67037476118804 1.8656014988845742
1.868850895846208 271.03718809408934 1.837534256505927
1.874078450799624 266.1049172425437 1.8166449731316052
1.87930600575304 276.37722913419924 1.8659319702121138
1.884533560706456 277.065413317475 1.8722023885261634
1.889761115659872 278.2465999009129 1.8656988481114976
1.894988670613288 282.401327499967 1.8663385147642755
1.9002162255667039 288.45275903025157 1.8801643556973429
1.9054437805201199 284.9946419649299 1.852321819370735
1.9106713354735358 284.52356280951074 1.829258196525545
1.9158988904269518 276.2938208072391 1.785111560926518
1.9211264453803678 269.12714492735137 1.7480251531942617
1.9263540003337838 267.3424322990641 1.7347548997666355
1.9315815552871998 264.02434986407144 1.7357418475595852
1.9368091102406157 268.4266400055451 1.7469537454710156
1.9420366651940317 272.97404168984866 1.7606375829565728
1.9472642201474477 274.7993778612607 1.7550260492201717
1.9524917751008637 274.9342863544098 1.7415208338094137
1.9577193300542797 266.4220697102779 1.70905158388618
1.9629468850076957 259.78304058093886 1.6883988240117016
1.9681744399611116 263.2989814027258 1.710350702033452
1.9734019949145276 264.80343111658436 1.7099166557527987
1.9786295498679436 261.94565686327815 1.6902174613645602
1.9838571048213596 261.8126087620597 1.6593403792319714
1.9890846597747756 256.1730143630642 1.6215964742102942
1.9943122147281915 251.6082104031386 1.5971811974148467
1.9995397696816075 254.711670597701 1.6132538224667294
2.0047673246350235 256.27667039404326 1.6231443630174254
2.0099948795884393 258.08273504703834 1.6450698873004663
2.015222434541855 253.55125483130178 1.602588041007511
2.0204499894952708 252.4656394053279 1.589442067380393
2.0256775444486865 251.4561442543476 1.58645908481194
2.0309050994021023 255.3565667238936 1.5896323827168015
2.036132654355518 254.87091092190357 1.5901002754269755
2.041360209308934 245.20478297044122 1.547147655836123
2.0465877642623496 251.38674196596736 1.5777458430747415
2.0518153192157653 245.798222335408 1.5682020418221871
2.057042874169181 240.74329142039255 1.5486651752473177
2.062270429122597 240.5610374324856 1.5365987788130675
2.0674979840760126 234.79264379370542 1.5111882837215072
2.0727255390294284 240.06119371940764 1.534146362116733
2.077953093982844 245.92101630822336 1.5529002721136338
2.08318064893626 249.60253535781027 1.5911842430013494
2.0884082038896756 253.28491547265784 1.6225998017861072
2.0936357588430914 255.32184992035823 1.6194447563950927
2.098863313796507 256.61731646527744 1.6407012886748213
2.104090868749923 254.23514868693292 1.628774962376673
2.1093184237033387 247.16984776863126 1.5784483928586814
2.1145459786567544 244.60586718863013 1.5552816049310314
2.11977353361017 233.25614372572036 1.4904433759367122
2.125001088563586 234.62596156405144 1.4943031469008365
2.1302286435170017 232.43167255901704 1.489340302774335
2.1354561984704175 233.39684563080957 1.494230464969966
2.140683753423833 242.67202751510726 1.5416717193454612
2.145911308377249 244.54357554071882 1.5628693640401639
2.1511388633306647 241.74489996668174 1.5447915562311243
2.1563664182840805 239.09132698971132 1.5142263790350206
2.1615939732374962 231.41791106794452 1.4817234716857384
2.166821528190912 229.05200993542337 1.4784943957718244
2.1720490831443278 230.39741274583494 1.4936258072975073
2.1772766380977435 225.17509685470463 1.487770862224782
2.1825041930511593 232.44454386032902 1.5187507269461595
2.187731748004575 241.72259774359452 1.5499328374807613
2.192959302957991 246.40820743925767 1.5698357866256967
2.1981868579114066 243.9648789807591 1.5502607764211438
2.2034144128648223 238.22021023004308 1.5289978894410934
2.208641967818238 236.25992244472368 1.5333060959577753
2.213869522771654 236.9048779029737 1.5421291861116646
2.2190970777250696 243.14531097840958 1.5588986050078806
2.2243246326784853 246.38131796061535 1.572805687933565
2.229552187631901 248.01591421229017 1.576160057314702
2.234779742585317 248.16653429564732 1.5691994037540735
2.2400072975387326 243.36285348954033 1.5529261668138752
2.2452348524921484 241.23412939625567 1.5413597963404149
2.250462407445564 244.85845487162072 1.5602608208666797
2.25568996239898 244.6725109683143 1.569180571929707
2.2609175173523957 247.34376988881112 1.5771599214016307
2.2661450723058114 247.70591357682068 1.577804626807328
2.271372627259227 246.94140750350343 1.5848754570992314
2.276600182212643 246.6923078546263 1.5815724339028425
2.2818277371660587 246.4372378706941 1.5837043364981533
2.2870552921194744 241.54699704524063 1.5673962767628402
2.29228284707289 238.8759613280893 1.5512202096131817
2.297510402026306 235.3092688430059 1.5338090021564552
2.3027379569797217 228.49865823617912 1.4973135058842149
2.3079655119331375 231.56003453031727 1.4979718567007791
2.3131930668865532 235.86549223177778 1.5163493267849606
2.318420621839969 231.2537812332029 1.4868214169977736
2.3236481767933848 231.98110050591507 1.4836532532940847
2.3288757317468005 230.42233652955304 1.4804617092837524
2.3341032867002163 228.41515111083444 1.4714260479369197
2.339330841653632 238.04858323900487 1.509838855040169
2.344558396607048 237.51539520035755 1.5117749634367421
2.3497859515604635 246.06728092174438 1.5572528403354573
2.3550135065138793 247.1916129397387 1.5540862208047699
2.360241061467295 246.80426941071303 1.551962183071787
2.365468616420711 245.9472586989889 1.533017559364484
2.3706961713741266 245.0611124217241 1.5117727769906824
2.3759237263275423 239.76325736019837 1.482909770537209
2.381151281280958 231.85349413049448 1.4382854448220264
2.386378836234374 228.59417160999715 1.4467440157338851
2.3916063911877896 228.3410288572881 1.4637551961383115
2.3968339461412054 229.06832238581322 1.4722917487432041
2.402061501094621 233.2811118427277 1.4814560778746861
2.407289056048037 233.3233837028256 1.4667176646435551
2.4125166110014526 231.35496581425505 1.4447067560679807
2.4177441659548684 229.63054510949306 1.4236448432535134
2.422971720908284 229.99839764493493 1.426728916165188
2.4281992758617 232.03055144235762 1.4267966561985888
2.4334268308151157 236.29543723451175 1.4326767307173338
2.4386543857685314 237.94258296919762 1.435670023109798
2.443881940721947 237.02898259173946 1.4090651820613773
2.449109495675363 242.9037850359094 1.413291297088505
2.4543370506287787 260.43433977807933 1.466115601169334
2.4595646055821945 275.23620571869844 1.4855454165284263
2.4647921605356102 295.890551322847 1.4965164767997594
2.470019715489026 321.30932532754406 1.4911517222329078
2.4752472704424417 383.86153134270216 1.565516254494944
2.4804748253958575 518.0431125679493 1.7656096184796732
2.4857023803492733 725.1439536963223 2.0334399983013207
2.490929935302689 1016.3413120048767 2.3819340000780134
2.496157490256105 1380.19798043303 2.7680563656985555
2.5013850452095205 1755.5358774425767 3.1184612407926453
2.5066126001629363 2074.9141295113723 3.381393180251959
2.511840155116352 2345.847971022199 3.5890203293417122
2.517067710069768 2607.034983862943 3.7846503313163242
2.5222952650231836 2891.957340023098 3.9891647522297027
2.5275228199765993 3300.4819903958833 4.262812184912767
2.532750374930015 3791.1537660889335 4.556830097036266
2.537977929883431 4478.450670208597 4.943291800949979
2.5432054848368466 5292.905078205651 5.370244276610789
2.5484330397902624 6102.309473922724 5.75597689826196
2.553660594743678 6687.848485346003 6.023295731657988
2.558888149697094 6963.80814237111 6.153124908717281
2.5641157046505096 6833.46257325285 6.090974765942515
2.5693432596039254 6426.343791162421 5.897644419928503
2.574570814557341 5872.169932993471 5.619959002793409
2.579798369510757 5337.554609339972 5.338027062864793
2.5850259244641727 4942.981387495401 5.13539295657529
2.5902534794175884 4629.4422039593865 4.9656645089634806
2.595481034371004 4340.6792833351055 4.811615072799544
2.60070858932442 3978.3600343645553 4.612452009850337
2.6059361442778357 3498.3984187786727 4.330872524978734
2.6111636992312515 2929.060254248566 3.9703943781377284
2.6163912541846672 2314.352511470034 3.521225477483591
2.621618809138083 1729.687580544749 3.0398006092816487
2.6268463640914987 1233.3149212787957 2.552162773225232
2.6320739190449145 876.7399880806255 2.1608929082796933
2.6373014739983303 643.5078763608996 1.875471598674441
2.642529028951746 497.9146235563039 1.6873167256261175
2.6477565839051618 398.0627414886349 1.539683379042556
2.6529841388585775 338.4467677188664 1.4484769878086006
2.6582116938119933 300.3064096463408 1.3835234664410438
2.663439248765409 277.7744733877362 1.3612306466259587
2.668666803718825 265.3779074516695 1.3563009451901185
2.6738943586722406 249.74939589603008 1.3307250049046826
2.6791219136256563 246.3865586448353 1.3415451386002926
2.684349468579072 243.7642194490466 1.3501482393341304
2.689577023532488 245.7695235610575 1.3697480819287418
2.6948045784859036 245.04891902090952 1.383984835932656
2.7000321334393194 241.37115919581805 1.3765437298213723
2.705259688392735 239.8448385300036 1.3861867988388432
2.710487243346151 238.13906052139467 1.3934941400948464
2.7157147982995666 239.18060086945434 1.4078590332688985
2.7209423532529824 241.4917292873113 1.4322104971880463
2.726169908206398 238.8305146136329 1.4385653715301336
2.731397463159814 241.7018400056501 1.4579646938119535
2.7366250181132297 244.3930617663145 1.4824539625878705
2.7418525730666454 242.61594830905267 1.491643515092325
2.747080128020061 244.99141579401277 1.5064229122962183
2.752307682973477 243.82622209937972 1.5063731819850688
2.7575352379268927 241.69163954892272 1.4864412659660735
2.7627627928803085 237.82808740102644 1.4691480521379978
2.767990347833724 234.17064253158523 1.4490320502451886
2.77321790278714 235.17234216742182 1.4476036303262245
2.7784454577405557 234.26441120106176 1.453003347481588
2.7836730126939715 230.6003491301509 1.4475608530932218
2.7889005676473873 227.35370941645428 1.4523876856569322
2.794128122600803 230.14412026446033 1.4732555049188694
2.7993556775542188 234.61427589171535 1.4671143514442702
2.8045832325076345 240.2748002691074 1.4826033357542072
2.8098107874610503 242.70016979705574 1.4813418691194555
2.815038342414466 242.13650880393647 1.4782296683490888
2.820265897367882 245.8516741232505 1.512713763357068
2.8254934523212976 236.456817483017 1.4736745539105822
2.8307210072747133 231.73527065556377 1.4585193601505095
2.835948562228129 231.9899593459753 1.470999659709279
2.841176117181545 224.68174005206018 1.4420013277133275
2.8464036721349606 230.48366364832447 1.4787562976866944
2.8516312270883764 236.31920211010166 1.5089722078337826
2.856858782041792 231.70094695227874 1.488695831006844
2.862086336995208 238.44846409101694 1.5069178385965807
2.8673138919486236 233.41322288422265 1.4931146968220683
2.8725414469020394 227.52060158209758 1.4592809056002503
2.877769001855455 228.0900295097799 1.4591823120280176
2.882996556808871 227.94976549019438 1.4653441443971684
2.8882241117622867 227.60242112356303 1.4634277367441353
2.8934516667157024 232.6119128218114 1.4736675736001719
2.898679221669118 239.93038230010498 1.5186714123718639
2.903906776622534 235.14832007941843 1.4837558378434657
2.9091343315759497 241.74243084776018 1.5179854502350172
2.9143618865293655 236.6313872817333 1.4968550915752141
2.919589441482781 230.3759214338408 1.4529058988368004
2.924816996436197 228.22457886559656 1.4370001661355127
2.9300445513896127 227.53210056799898 1.436355163515921
2.9352721063430285 231.5203604209259 1.4500539309465117
2.9404996612964442 238.95677403451546 1.488851636904578
2.94572721624986 241.57535240848267 1.5067974594782543
2.9509547712032758 237.30523245029838 1.4936867023450286
2.9561823261566915 229.35269694100904 1.4636474444694147
2.9614098811101073 223.61517049834015 1.4274193039687377
2.966637436063523 218.6572089204698 1.4049621718098335
2.971864991016939 223.68673000007416 1.4297460376401838
2.9770925459703546 227.1021057375703 1.4331134113223505
2.9823201009237703 232.05185358814987 1.4587521614624126
2.987547655877186 236.37052000144487 1.4607707391520792
2.992775210830602 230.11804606877848 1.4297492480310623
2.9980027657840176 228.80423998897672 1.420607277216065
3.0032303207374333 226.38823757221084 1.3983927809005814
3.008457875690849 222.48029881844428 1.3818487174259626
3.013685430644265 223.16470282642803 1.3726382017265295
3.0189129855976806 221.88073530445254 1.3573436101450447
3.0241405405510964 221.71442403005756 1.3614329656841513
3.029368095504512 227.95185961010745 1.3783182488700634
3.034595650457928 231.6612529444761 1.398318986840516
3.0398232054113437 229.73920395800383 1.4039021065200161
3.0450507603647594 233.96802242384982 1.425460211029489
3.050278315318175 235.2591469080982 1.4246908218460472
3.055505870271591 236.92558618116578 1.4184118949716675
3.0607334252250067 235.3844285390013 1.4073159318146178
3.0659609801784224 241.02788863411615 1.4272887014787035
3.071188535131838 240.85807766591424 1.4411497295376459
3.076416090085254 241.0693192862235 1.4429432667777955
3.0816436450386697 237.8826978102598 1.4167856446883826
3.0868711999920855 230.84080153617023 1.3758657063618858
3.0920987549455012 232.23767461245825 1.3768693410775428
3.097326309898917 234.36228215073322 1.3630393728830417
3.1025538648523328 234.4002027565907 1.347936124220593
3.1077814198057485 239.79425483477183 1.3567857496536477
3.1130089747591643 237.30611934457687 1.329035528649211
3.11823652971258 236.11447974347683 1.3288598465999095
3.123464084665996 244.27190724751554 1.3590133388336099
3.1286916396194115 244.60512376965778 1.352413870689649
3.1339191945728273 246.6870252757328 1.3512198595984817
3.139146749526243 250.86443497183072 1.3431262441433696
3.144374304479659 252.79622405121174 1.3303496600642004
3.1496018594330746 255.0785930208798 1.3220488264903434
3.1548294143864903 256.7313847141238 1.3206563567648402
3.160056969339906 256.37122579837717 1.3065814481232054
3.165284524293322 255.82650592377286 1.2868433602936722
3.1705120792467376 263.5243015218048 1.2933335868768492
3.1757396342001534 270.49017179144084 1.2890565151590863
3.180967189153569 277.12916431502725 1.2852868876802985
3.186194744106985 288.30597059097624 1.2920907290427723
3.1914222990604006 295.3787147898977 1.2871160110978306
3.1966498540138164 307.3011875095757 1.3071193856689447
3.201877408967232 318.8562766231883 1.3173112941302794
3.207104963920648 329.7472334875041 1.32617861922457
3.2123325188740637 337.4883909716547 1.3296669100407699
3.2175600738274794 354.256217181063 1.3500280717339663
3.222787628780895 375.8107883775358 1.3876111220431169
3.228015183734311 397.34259517850194 1.419136823709049
3.2332427386877267 431.6188459707358 1.4711353698681384
3.2384702936411425 469.4504590450314 1.5262261568949318
3.2436978485945582 501.8837028914717 1.5698124460462117
3.248925403547974 538.0098823498608 1.6255081741669728
3.2541529585013897 572.0864890568967 1.672571644106461
3.2593805134548055 606.3260767382964 1.7203566425363457
3.2646080684082213 648.7310577638991 1.7734094674189993
3.269835623361637 689.2346111471029 1.8250138891800503
3.275063178315053 736.193392563936 1.8833542321674948
3.2802907332684685 788.332661146598 1.9472334308491361
3.2855182882218843 842.2448608063999 2.00865254138243
3.2907458431753 900.5120226344086 2.0773819258691395
3.295973398128716 959.2005383555121 2.1416251007612437
3.3012009530821316 1013.8072349389595 2.1978883263055917
3.3064285080355473 1056.5852416683426 2.238790067736496
3.311656062988963 1089.9402097523487 2.2703889571823757
3.316883617942379 1095.1778505533925 2.271278609083512
3.3221111728957946 1081.628522415016 2.2545139740900044
3.3273387278492104 1047.1925916481064 2.2130166397580515
3.332566282802626 991.9040606138001 2.149885241974579
3.337793837756042 936.9384316502908 2.0899210690737466
3.3430213927094576 860.1147838683764 2.0013231426435887
3.3482489476628734 784.1541015777714 1.9091483176422344
3.353476502616289 711.4680028952603 1.8186418792132544
3.358704057569705 642.6711815791945 1.7263214126724273
3.3639316125231207 577.6834049564459 1.635216419764129
3.3691591674765364 524.7971626199852 1.5596418482586938
3.374386722429952 479.9871388197125 1.4993024896135065
3.379614277383368 434.0139311951328 1.4306744646012308
3.3848418323367837 397.3268018010634 1.3809386643572863
3.3900693872901995 364.7596722030472 1.3344805985826145
3.3952969422436152 340.1377862491499 1.3012788168344704
3.400524497197031 325.5029655613932 1.2886509518762144
3.4057520521504467 311.0844080889465 1.270467919077522
3.4109796071038625 296.974300121079 1.2595008995875743
3.4162071620572783 287.5412919827292 1.252171126383131
3.421434717010694 282.9287739995436 1.252805175274663
3.4266622719641098 277.3912559152421 1.2463564083113532
3.4318898269175255 276.74873611830304 1.2580476375118346
3.4371173818709413 272.12860449717357 1.2582210842516668
3.442344936824357 266.70922759662693 1.2650041386992683
3.447572491777773 261.9771059004178 1.2707759218012422
3.4528000467311886 250.62066473683296 1.2488033368328515
3.4580276016846043 240.7287995556713 1.2226599080086846
3.46325515663802 235.86601482719323 1.1962265367655114
3.468482711591436 235.6462419460835 1.1956917037646715
3.4737102665448516 237.6315498955379 1.207014433506631
3.4789378214982674 237.5799016215208 1.2027815153938788
3.484165376451683 238.68324183987755 1.2085120380706256
3.489392931405099 244.97969144782178 1.2394582531856533
3.4946204863585146 248.30098117056605 1.2456311425984927
3.4998480413119304 251.22012091676862 1.2398085085090755
3.505075596265346 251.6641690258148 1.2315799262282823
3.510303151218762 251.29518859176906 1.21946285247896
3.5155307061721777 253.91843157630376 1.2094957017855963
3.5207582611255934 260.6845198183096 1.228940354991668
3.525985816079009 269.49992184540014 1.2326414195632316
3.531213371032425 274.5539312005013 1.2214317938819126
3.5364409259858407 286.0607230250387 1.222846902766174
3.5416684809392565 303.5833097087491 1.236280094847414
3.546896035892672 329.62119922734166 1.2658436740813084
3.552123590846088 376.96614414520707 1.3401361658174402
3.5573511457995037 460.31147750784623 1.4679343471913682
3.5625787007529195 609.7082560081822 1.675644023709789
3.5678062557063353 876.9416722765134 2.0056557157397297
3.573033810659751 1370.8949174412774 2.506662983311185
3.5782613656131668 2233.9403773702393 3.199743837847501
3.5834889205665825 3774.5526832890173 4.16052840659827
3.5887164755199983 6367.818670001966 5.403615225908195
3.593944030473414 10053.783707755636 6.737067515028971
3.59917158542683 13992.136019465217 7.8943975599048954
3.6043991403802456 17664.175535136845 8.845737276593391
3.6096266953336613 19741.423977542356 9.350137697058745
3.614854250287077 19741.678770052997 9.366363103523465
3.620081805240493 17637.749017100476 8.84031457941108
3.6253093601939086 14218.518623689739 7.940928633778542
3.6305369151473244 10650.887590363654 6.867103502487409
3.63576447010074 7300.444247843316 5.672910461007311
3.640992025054156 4836.096280015874 4.60394392635722
3.6462195800075716 3048.684231289114 3.6386397946379074
3.6514471349609874 1943.9706971697588 2.901357851473274
3.656674689914403 1269.2895482054996 2.344918931189184
3.661902244867819 899.6466680463739 1.9749556127020342
3.6671297998212347 683.4883577924952 1.7217321239761882
3.6723573547746504 559.8704564909024 1.5614173662870772
3.677584909728066 479.16017286944526 1.448785917680473
3.682812464681482 426.23980829080625 1.3745041967005032
3.6880400196348977 388.0851489211342 1.3205332214141778
3.6932675745883135 359.8734376046405 1.2772272025658158
3.698495129541729 339.356211044946 1.2464373793604309
3.703722684495145 328.5350559821618 1.2327260403285274
3.7089502394485607 319.7606520308547 1.2193891579853036
3.7141777944019765 307.61127532241164 1.1905505176516238
3.7194053493553922 299.17895178135535 1.171855153140622
3.724632904308808 292.07106923301546 1.1589027934617417
3.7298604592622238 284.67654559199707 1.1507375326240212
3.7350880142156395 283.2016330541568 1.1544231202864994
3.7403155691690553 278.5308773743603 1.1476558928201828
3.745543124122471 277.15119586476703 1.153841924287798
3.750770679075887 272.56518742567926 1.1478338295548096
3.7559982340293026 270.7547086912534 1.1443365785742061
3.7612257889827183 268.80567795482557 1.141762123352813
3.766453343936134 265.6258395379417 1.1305837888718313
3.77168089888955 268.26620084370336 1.1302116898752996
3.7769084538429656 262.03408159412106 1.1145365215475984
3.7821360087963813 261.54860308189166 1.1087043468983386
3.787363563749797 264.57023981391114 1.1223373137928931
3.792591118703213 266.263126819259 1.1247026583100264
3.7978186736566286 270.97626445153554 1.1284609832006576
3.8030462286100444 277.42501910802065 1.1290674178327382
3.80827378356346 285.35696065359053 1.1315346842526446
3.813501338516876 296.464108936575 1.1494543537418689
3.8187288934702917 305.6496951533218 1.159893665456185
3.8239564484237074 310.20947994697497 1.1645983652967056
3.829184003377123 311.3658304466308 1.160142663201852
3.834411558330539 313.0412104279166 1.163588786265411
3.8396391132839547 313.568794675189 1.1665344420971635
3.8448666682373704 310.97807214096434 1.1649237705097577
3.850094223190786 308.11950575866877 1.1642018988363445
3.855321778144202 299.3479446340218 1.157027408321047
3.8605493330976177 290.19265034416736 1.1429323159595235
3.8657768880510335 283.45666711936775 1.1293622168503454
3.8710044430044492 276.3421942279148 1.1177319869273357
3.876231997957865 274.8463649487902 1.1081251880201093
3.8814595529112808 271.1396492735319 1.100707662719452
3.8866871078646965 272.3269964155835 1.1066432542414397
3.8919146628181123 275.3676234551427 1.1123328738027556
3.897142217771528 279.6123666404852 1.1226455743533617
3.902369772724944 279.67229444890285 1.1189047621876111
3.9075973276783595 279.06226334768184 1.1154959180865585
3.9128248826317753 279.2207104059217 1.1199062240566564
3.918052437585191 279.98975422414003 1.1216956772059563
3.923279992538607 279.0405553816171 1.1098106201505054
3.9285075474920226 282.2373070401914 1.1057997348565656
3.9337351024454383 284.59082291909345 1.1017491777613133
3.938962657398854 290.0206456708989 1.1106254472673502
3.94419021235227 298.11446235463745 1.120269009689165
3.9494177673056856 302.70668640016703 1.125867907983358
3.9546453222591014 309.7589454342496 1.137019193762524
3.959872877212517 316.36563639733833 1.145333699378294
3.965100432165933 323.70228793777034 1.156727762053536
3.9703279871193486 335.1184894299666 1.1701250743837877
3.9755555420727644 348.04029727591893 1.181553542490648
3.98078309702618 366.86094296118523 1.2111142074658061
3.986010651979596 382.0677482527315 1.2306799758820677
3.9912382069330117 401.28257960882064 1.2611056669803455
3.9964657618864274 416.2145170967902 1.2819996360735006
4.001693316839844 432.48764292505365 1.302558256263073
4.00692087179326 453.6044565355389 1.331147867570192
4.012148426746676 478.2882557086155 1.3690580282646867
4.017375981700092 502.58256146792917 1.4196993489025715
4.0226035366535084 530.1477331327337 1.462795832168293
4.027831091606925 567.6433129457661 1.5153073640357697
4.033058646560341 622.4739617874076 1.5901603111301057
4.038286201513757 679.0926712458229 1.6587361417514983
4.043513756467173 744.2343736691636 1.740428968727627
4.0487413114205895 812.7687821864001 1.8196509062313648
4.053968866374006 885.9869452600949 1.8993933518113708
4.059196421327422 963.5542314105496 1.984004218719014
4.064423976280838 1043.1791950921381 2.0661460559255773
4.069651531234254 1141.0162739511907 2.161280927038124
4.0748790861876705 1250.6263092558572 2.270866057874885
4.080106641141087 1376.203285030067 2.3820597551343123
4.085334196094503 1519.2038852065775 2.498183218255576
4.090561751047919 1672.665848313866 2.620499117413426
4.095789306001335 1852.9358556786492 2.759385312986718
4.1010168609547515 2069.7934682618393 2.923059741456073
4.106244415908168 2285.2405390191457 3.0772772698242585
4.111471970861584 2530.3687455439244 3.2322314078713217
4.116699525815 2798.557182197989 3.39510133136402
4.121927080768416 3065.5734808046473 3.506281530223117
4.1271546357218325 3356.939220328237 3.6325953131002495
4.132382190675249 3655.5118566543147 3.7704425019971337
4.137609745628665 3993.484187389073 3.9305168886876394
4.142837300582081 4331.240020070743 4.080786180025711
4.148064855535497 4642.0150893166365 4.21649903919876
4.1532924104889135 4941.752958782089 4.338033020464464
4.15851996544233 5262.314231974893 4.468341076908784
4.163747520395746 5539.432534270414 4.582566502193571
4.168975075349162 5793.960451772518 4.683788411112478
4.174202630302578 5984.864931748839 4.7533886851604
4.1794301852559945 6134.191695255406 4.819697639308816
4.184657740209411 6236.0592237087785 4.854869397552566
4.189885295162827 6250.013822196015 4.85455258815124
4.195112850116243 6179.747629830244 4.8168073549838635
4.200340405069659 6032.482415965223 4.744361050826423
4.2055679600230755 5801.216664536557 4.647510708352509
4.210795514976492 5521.236232509538 4.5364292692571215
4.216023069929908 5170.6908646564625 4.3863476406915325
4.221250624883324 4739.338182660358 4.190846599550658
4.22647817983674 4344.123200093294 4.017509288219551
4.2317057347901565 3925.1570830008845 3.816470079759349
4.236933289743573 3521.6017155387126 3.6115000902675165
4.242160844696989 3154.4209776065795 3.4121439964912748
4.247388399650405 2806.319119053234 3.2171881855227955
4.252615954603821 2484.154665516299 3.026622195166604
4.257843509557238 2222.771478919204 2.8623928227387254
4.263071064510654 1970.427974428654 2.6922547153815564
4.26829861946407 1743.1949161984817 2.5256131947312688
4.273526174417486 1552.8511468381248 2.3804043777469577
4.278753729370902 1385.1291507859398 2.244913869166038
4.283981284324319 1243.4603564901452 2.1274921188131652
4.289208839277735 1118.1892370750143 2.0153254278853336
4.294436394231151 1008.362185995539 1.9142197314540363
4.299663949184567 905.8578722829127 1.8090988554461418
4.304891504137983 825.5906712909334 1.724681775047296
4.3101190590914 754.6960865798388 1.6455728686696771
4.315346614044816 692.9216649445167 1.5768658358611165
4.320574168998232 639.453573261293 1.5142921844500847
4.325801723951648 592.3843867069892 1.4581173783025125
4.331029278905064 547.6557673748622 1.4048694366791379
4.336256833858481 513.8529754334251 1.3622022596139682
4.341484388811897 486.29360942916094 1.3262799832266696
4.346711943765313 460.07466328385624 1.292668962483136
4.351939498718729 435.0204792331566 1.2563196330473954
4.357167053672145 414.87734816807034 1.2261271275438785
4.362394608625562 397.68687786472634 1.2065862074907199
4.367622163578978 382.9625463407607 1.1867798503552607
4.372849718532394 364.6137526766368 1.161172988972153
4.37807727348581 348.294618433409 1.135235326146003
4.383304828439226 335.5956583298678 1.1148107644755239
4.388532383392643 326.9179925951729 1.10259698012881
4.393759938346059 317.87389785311916 1.0929703738168193
4.398987493299475 306.36431047833867 1.0818770217155644
4.404215048252891 289.9886049452142 1.0573677314913372
4.409442603206307 278.2771083012956 1.0440867827170641
4.414670158159724 268.33118471520703 1.0309234341522708
4.41989771311314 258.6758698815562 1.0245062708007704
4.425125268066556 253.40994395047994 1.0222535045622767
4.430352823019972 249.5589354872483 1.0248439977243584
4.435580377973388 244.07258934997947 1.0157211022580437
4.440807932926805 242.12066083025925 1.0148730970939106
4.446035487880221 236.4662222942048 1.0090027102066992
4.451263042833637 226.65374384096765 0.9887528982516973
4.456490597787053 219.93398282425412 0.9734431161719964
4.4617181527404695 216.11606604906467 0.9705975913997975
4.466945707693886 213.0708590118741 0.9676377287221801
4.472173262647302 211.41102677823187 0.9630938991627168
4.477400817600718 211.77352075877465 0.9678838043593355
4.482628372554134 212.64093460713354 0.9785000197291106
4.4878559275075505 214.4428705756186 0.9932642405861811
4.493083482460967 215.14284493940974 1.0044290818662953
4.498311037414383 207.51520809325336 0.9927570422443189
4.503538592367799 205.6429881154994 0.9908486290464119
4.508766147321215 195.76656045891474 0.9685854804377889
4.5139937022746315 188.57980150233539 0.9537207013062886
4.519221257228048 188.48235628420488 0.9529860478439011
4.524448812181464 187.72264759611292 0.9532709271500747
4.52967636713488 193.253731141869 0.9775331341973114
4.534903922088296 195.62646566494462 0.991576576138089
4.5401314770417125 193.86788239353172 0.9832837790660076
4.545359031995129 193.85342442795414 0.9808249244104672
4.550586586948545 194.54803545917576 0.9780633665040529
4.555814141901961 192.3201340659504 0.9609819241959351
4.561041696855377 193.76586513629687 0.9632165134857522
4.5662692518087935 196.46592856077132 0.9683316889915802
4.57149680676221 194.7154918653339 0.9674512970099928
4.576724361715626 194.71268032410097 0.9701016695349779
4.581951916669042 195.15785073757004 0.9746989369921173
4.587179471622458 189.56950581491267 0.9575915969641773
4.5924070265758745 189.7166714914255 0.9659959486149328
4.597634581529291 186.76557235382901 0.9670538422201456
4.602862136482707 181.91351838522846 0.9609918722291015
4.608089691436123 184.7585833850532 0.9757847186322955
4.613317246389539 185.1655063163512 0.9746172796128476
4.6185448013429555 185.1570461165574 0.9799888947272549
4.623772356296372 183.77719784124358 0.9733204314216497
4.628999911249788 187.39439824171848 0.9971419752912588
4.634227466203204 188.7388179402846 1.0117814799831564
4.63945502115662 193.64172202532217 1.0353260056165676
4.6446825761100365 192.58777636297373 1.0356335562914822
4.649910131063453 187.81186236416997 1.0281217058961107
4.655137686016869 185.46521623876396 1.0237431646391026
4.660365240970285 180.85212445894194 1.0080373534295948
4.665592795923701 181.9070047283639 1.0094520160703517
4.6708203508771176 179.74048798844166 0.9907529436968746
4.676047905830534 181.55428755197212 0.9833321900534807
4.68127546078395 182.57108958033606 0.9946542012596377
4.686503015737366 183.72286947397174 1.0011363344701847
4.691730570690782 178.45034393037983 0.988122181437266
4.696958125644199 171.47451868309506 0.9582406285339722
4.702185680597615 168.03728914037475 0.934901447013987
4.707413235551031 170.3983497547945 0.9335443308926515
4.712640790504447 176.4070733549852 0.9535446288690884
4.717868345457863 179.60273558688303 0.9658774736534571
4.72309590041128 181.69081281820064 0.9750135291863804
4.728323455364696 182.9397329417186 0.985768618671899
4.733551010318112 184.2718027796794 0.987617876584427
4.738778565271528 183.76537671738112 0.9878635607104618
4.744006120224944 184.63646358890904 0.9875687188256363
4.749233675178361 184.14401932660448 0.9900201778608126
4.754461230131777 182.71531971290833 0.9896769000269463
4.759688785085193 178.6809192808257 0.982167946437883
4.764916340038609 171.3388631314782 0.9590367302930877
4.770143894992025 169.28252925972578 0.9553805984816662
4.775371449945442 173.25777029168418 0.9623605896869633
4.780599004898858 175.40957803475237 0.9618933745356874
4.785826559852274 175.27220247208427 0.9559168847441084
4.79105411480569 170.75938974824857 0.931739665589475
4.796281669759106 165.73029585142427 0.9181859720935792
4.801509224712523 166.61767025462464 0.9241255259091414
4.806736779665939 168.12679957425956 0.93173988042845
4.811964334619355 170.39796802089936 0.9375762859969463
4.817191889572771 169.79056087512117 0.9334048877976646
4.822419444526187 170.4029285400998 0.9432238076078382
4.827646999479604 170.46484172658248 0.9430370503144874
4.83287455443302 165.51546000174835 0.9337841623312589
4.838102109386436 166.41224924944265 0.9362390909924172
4.843329664339852 166.17730721152464 0.9317108489667246
4.848557219293268 170.0077116922039 0.9401110871662709
4.853784774246685 171.1722221867576 0.9490914106636829
4.859012329200101 174.81756401966143 0.9562843301250588
4.864239884153517 174.36515644059986 0.9518863264027033
4.869467439106933 173.70607200329846 0.9442964771356765
4.8746949940603495 172.6587851598525 0.9342288248520985
4.879922549013766 174.84254196658807 0.9406331642716371
4.885150103967182 175.39730064374723 0.944472289888606
4.890377658920598 176.174029948332 0.9407748344421798
4.895605213874014 171.5596805911063 0.9237286312121004
4.9008327688274305 173.4474272301068 0.9318921098109078
4.906060323780847 174.13926708473414 0.9349993616985787
4.911287878734263 175.79435188953497 0.9450496307680113
4.916515433687679 174.1063245328811 0.9485704668968781
4.921742988641095 170.29159667220446 0.9371790106763689
4.9269705435945115 172.78783868812147 0.9486742080597057
4.932198098547928 172.04877677254785 0.9428594255315937
4.937425653501344 168.3537467892353 0.9282966152960919
4.94265320845476 162.668915429348 0.9164887781272831
4.947880763408176 161.83778406480926 0.909084730676201
4.9531083183615925 165.23307182036945 0.9273665662322577
4.958335873315009 168.50437421206078 0.9417107335477254
4.963563428268425 168.71315115408413 0.9344752982049573
4.968790983221841 174.18914046179884 0.9421384667313468
4.974018538175257 170.72460646184604 0.9231677030426023
4.9792460931286735 175.7200092409147 0.9313145320531636
4.98447364808209 177.80206315736663 0.9303416256832928
4.989701203035506 176.6736775762557 0.9193922986089785
4.994928757988922 179.69535606283517 0.9182801960833573
5.000156312942338 179.1105996912752 0.8983842429344794
5.0053838678957545 180.56494309566432 0.8832410304125287
5.010611422849171 188.12639758336678 0.8891594585694256
5.015838977802587 194.7886733435862 0.8927052202374752
5.021066532756003 199.5596413344458 0.8946913179589796
5.026294087709419 203.13246286513123 0.8942509834084563
5.0315216426628355 202.05606834886015 0.8832608448516264
5.036749197616252 205.02256455642174 0.8954463847782254
5.041976752569668 210.7925259094941 0.9116893211005345
5.047204307523084 218.26146093966517 0.925493738881082
5.0524318624765 225.0129484567112 0.9372427768934775
5.0576594174299165 232.92066241368616 0.9361492074951162
5.062886972383333 234.58393892337136 0.9254871879601899
5.068114527336749 240.46535290436074 0.9293246936888774
5.073342082290165 253.7049656372956 0.9403899401751994
5.078569637243581 262.25419260787265 0.9437036862339362
5.0837971921969975 278.3043312987274 0.9541425329109275
5.089024747150414 295.4712379378895 0.9702018085017962
5.09425230210383 312.41928973639176 0.9893544439235767
5.099479857057246 337.95174877107456 1.023570348472844
5.104707412010662 361.43051489839377 1.0542276405404272
5.109934966964079 386.9314102910233 1.0850436958762109
5.115162521917495 409.0075685740624 1.112025670354592
5.120390076870911 422.66690542003 1.1277107539403415
5.125617631824327 428.3494706692518 1.132364718991393
5.130845186777743 417.4377137417214 1.1163374980564953
5.13607274173116 402.5236683894764 1.1004557625413638
5.141300296684576 376.73390567742655 1.0752933388748485
5.146527851637992 346.32166066192065 1.0421548311119184
5.151755406591408 315.7365721357796 1.0117727203462958
5.156982961544824 289.27622342833905 0.9883833499060823
5.162210516498241 270.3531851993098 0.9760021552206025
5.167438071451657 248.48105378510775 0.9510094197601328
5.172665626405073 230.59997899477895 0.9306263168028321
5.177893181358489 215.95602436763846 0.9075721286426787
5.183120736311905 206.19400183525033 0.9009825677609603
5.188348291265322 200.50152414574418 0.9035954442559185
5.193575846218738 197.41340646558226 0.9061837225330933
5.198803401172154 194.72576486836914 0.902355004275767
5.20403095612557 193.2063772128439 0.9023900052176705
5.209258511078986 190.46623369833821 0.9009346297982762
5.214486066032403 185.5279437579293 0.8946512177707839
5.219713620985819 181.7714265215386 0.8929706710652164
5.224941175939235 178.46674704386058 0.890555898878556
5.230168730892651 172.4236550488039 0.8753634095766207
5.235396285846067 165.74456001574467 0.8617143547222963
5.240623840799484 165.67492771126248 0.8667591532718539
5.2458513957529 165.58585556782583 0.8711661613153376
5.251078950706316 167.25699829549472 0.8787196272514892
5.256306505659732 170.3036441665715 0.8821122431680201
5.261534060613148 171.72016079480872 0.8893144711358912
5.266761615566565 174.78105438034504 0.8941000456060684
5.271989170519981 172.88535933989843 0.8870087600432767
5.277216725473397 175.6739505657683 0.9009700633251474
5.282444280426813 171.33080732946996 0.8880720501368002
5.2876718353802294 170.14549596450212 0.8849458968004686
5.292899390333646 165.746284055721 0.8668671434805587
5.298126945287062 159.21893959627639 0.8407588692632618
5.303354500240478 160.7749142822641 0.8446463951389646
5.308582055193894 161.58042073099145 0.84359063796412
5.3138096101473105 165.9751763984669 0.8579319191589785
5.319037165100727 172.4715748286318 0.878471287624145
5.324264720054143 170.59939098947578 0.8820168916572205
5.329492275007559 165.21044086396503 0.871944915968295
5.334719829960975 164.10564359562494 0.8765965875235286
5.3399473849143915 164.59011780467955 0.8866023238378803
5.345174939867808 163.32876528187327 0.8744318731768049
5.350402494821224 163.92082831391096 0.8749358518803636
5.35563004977464 163.69249793151948 0.8634553441054433
5.360857604728056 169.3364738584726 0.8721332003527962
5.3660851596814725 171.68698737091952 0.8774237190262965
5.371312714634889 175.21246909610102 0.8813686725449431
5.376540269588305 178.19738702324435 0.8842533460272671
5.381767824541721 180.36174837547026 0.8874275174074098
5.386995379495137 183.93316919513472 0.8987766375264208
5.3922229344485535 180.98049639811487 0.8915471426573939
5.39745048940197 178.33766566354686 0.883737808217007
5.402678044355386 176.88016465007007 0.8692067296156377
5.407905599308802 177.25489081480336 0.86059411380652
5.413133154262218 182.6130189238687 0.8720594489646213
5.4183607092156345 185.81025319962927 0.871961806794581
5.423588264169051 184.64390876083547 0.8595435237508168
5.428815819122467 185.21263738823396 0.8485783766737728
5.434043374075883 186.26155843478134 0.8392073376162555
5.439270929029299 186.16533565408562 0.8357900029136722
5.4444984839827155 188.24191981553057 0.836241941770177
5.449726038936132 187.12198891678187 0.8333286832351608
5.454953593889548 190.41055969772626 0.8390733375243247
5.460181148842964 192.84981478450155 0.8429314352403691
5.46540870379638 189.21034599639472 0.8419373646736449
5.4706362587497965 188.6942774868268 0.8428724440698888
5.475863813703213 182.66136694407805 0.8395457871103611
5.481091368656629 182.2131425781168 0.8439137014361776
5.486318923610045 180.6137291884037 0.8424059006875828
5.491546478563461 175.7907521482014 0.830583786174305
5.4967740335168775 176.00776668840015 0.8307703327775571
5.502001588470294 179.85485972911852 0.8430815897638596
5.50722914342371 176.28169789648828 0.8391544370297179
5.512456698377126 176.488803139049 0.8457037090436802
5.517684253330542 172.87984113529978 0.8413168761841362
5.522911808283959 169.66669986478368 0.8337349429903216
5.528139363237375 172.87888036264337 0.8413269773207788
5.533366918190791 173.02907342812813 0.8453949865819409
5.538594473144207 174.72455795711883 0.8547064604369433
5.543822028097623 175.04504623442992 0.854880842660356
5.54904958305104 175.98804867253125 0.85200717363095
5.554277138004456 177.45167096187865 0.8470939656943082
5.559504692957872 176.32003032401514 0.8436360897067234
5.564732247911288 173.88926539928593 0.8340182410527248
5.569959802864704 171.1985294351741 0.8280131109768063
5.575187357818121 172.89121715456082 0.827207384747405
5.580414912771537 175.75876350918378 0.8231292126205972
5.585642467724953 179.90634109442647 0.8270061398832483
5.590870022678369 180.39734277508725 0.8185294441675307
5.596097577631785 180.15184800453966 0.8140278549088733
5.601325132585202 182.09208896468706 0.818951703830517
5.606552687538618 189.56210408989799 0.8328328390692745
5.611780242492034 193.74494568696034 0.8279993667472095
5.61700779744545 200.08219211101775 0.8290261656743773
5.622235352398866 215.51148636438793 0.8410003006476358
5.627462907352283 243.89427759134006 0.8675656249564964
5.632690462305699 294.97375057500335 0.9338304074694548
5.637918017259115 370.0406956170263 1.0206231612398537
5.643145572212531 461.525253588008 1.1223878962702143
5.648373127165947 569.4100499958562 1.2377730242026022
5.653600682119364 673.9655696887473 1.342408823135012
5.65882823707278 760.4219775212324 1.4211397801467385
5.664055792026196 822.047329909148 1.4742375872743714
5.669283346979612 854.5375534603568 1.5009438573800016
5.674510901933028 863.1112436788441 1.5051051573169565
5.679738456886445 854.8815801443611 1.496298180786442
5.684966011839861 842.6873276267056 1.4857915181205936
5.690193566793277 827.2879244696361 1.4728678632155487
5.695421121746693 816.7077874657107 1.463882405427118
5.700648676700109 811.0259807502354 1.4577788511722651
5.705876231653526 801.6065325134526 1.4473142908191987
5.711103786606942 797.5552213903594 1.4416189927177459
5.716331341560358 798.0423810856435 1.4416315519226395
5.721558896513774 799.3238209992805 1.442687519031587
5.7267864514671905 808.480364164064 1.4512737439526304
5.732014006420607 817.3435619335714 1.4584350247124918
5.737241561374023 835.8690373052824 1.4744399798543588
5.742469116327439 864.4978255262462 1.4991301193229198
5.747696671280855 910.1187080714845 1.53794579394866
5.7529242262342715 968.7957496051968 1.585309747561838
5.758151781187688 1030.1206484697584 1.6318556237926771
5.763379336141104 1102.13794712105 1.687304274938065
5.76860689109452 1167.4369546266498 1.7347928194475006
5.773834446047936 1230.151204891454 1.7806262743483896
5.7790620010013525 1265.7387775628474 1.8046790042003198
5.784289555954769 1253.4148842804361 1.7928684966080704
5.789517110908185 1207.6493196338863 1.7596249192834432
5.794744665861601 1110.3068334728116 1.6859468555409818
5.799972220815017 978.4353857500274 1.583282471507769
5.8051997757684335 835.8232002390005 1.4632493697600357
5.81042733072185 686.395485361648 1.3279835048425037
5.815654885675266 561.2375230177654 1.2078981846213384
5.820882440628682 455.3476585127106 1.0962305276549111
5.826109995582098 383.17762336866014 1.0175011039853152
5.8313375505355145 331.2488519389071 0.959780905461209
5.836565105488931 291.88045954024284 0.9111060317873991
5.841792660442347 262.9505233379277 0.874201302257329
5.847020215395763 242.571168515736 0.8477885226089027
5.852247770349179 228.15474084082604 0.8262039621687579
5.8574753253025955 222.34241100682874 0.82283263099603
5.862702880256012 219.13787500638588 0.8243244070987008
5.867930435209428 216.19288304671232 0.8194965106727414
5.873157990162844 215.75935972829183 0.8185567718879981
5.87838554511626 213.8647153925736 0.8139794337380327
5.8836131000696765 209.83367751140062 0.8072010064469198
5.888840655023093 206.02226465560088 0.7963347119962642
5.894068209976509 205.4844396547128 0.7953332229843818
5.899295764929925 210.76668931033765 0.8042796304860855
5.904523319883341 214.60030456000746 0.811572784255147
5.9097508748367575 221.47183443417762 0.8267724314117136
5.914978429790174 222.1761349763222 0.8225441152892439
5.92020598474359 218.97944255679323 0.8092883929177455
5.925433539697006 221.10267812007717 0.8131527376279234
5.930661094650422 226.51383101049626 0.8221648316913283
5.9358886496038386 233.38258405161005 0.8357762412042099
5.941116204557255 239.54057996641848 0.841166569671085
5.946343759510671 243.2108707698359 0.8409354943997273
5.951571314464087 245.88321854047248 0.8470696404835838
5.956798869417503 247.90768664199632 0.8482792311700266
5.96202642437092 256.02892488998003 0.8623649715468632
5.967253979324336 265.2406633639653 0.8772086928821667
5.972481534277752 281.77838103380554 0.9004184175311202
5.977709089231168 298.17040765001286 0.9206008854405413
5.982936644184584 312.54650488918406 0.938810522187065
5.988164199138001 334.27113275649833 0.9638114723137117
5.993391754091417 354.4409969014042 0.9903241081484467
5.998619309044833 379.4333756392224 1.021549756039232
6.003846863998249 417.68980040810413 1.0721622167431548
6.009074418951665 463.9283037514241 1.130718186778443
6.014301973905082 518.2074079849264 1.1975529930449214
6.019529528858498 589.5309972718089 1.2763709706018882
6.024757083811914 676.7001871715131 1.3685469967038004
6.02998463876533 784.0260336056791 1.4731836001042165
6.035212193718746 926.942551613407 1.603742362999792
6.040439748672163 1092.0808278649233 1.7445217102329047
6.045667303625579 1273.8221219559987 1.8859809412864974
6.050894858578995 1483.206761062627 2.0374563237620387
6.056122413532411 1672.293621304203 2.163950586459581
6.061349968485827 1836.3269071501265 2.268405783847928
6.066577523439244 1957.821856695923 2.3422327797484925
6.07180507839266 2005.035297596199 2.3737154916597247
6.077032633346076 1993.567811218339 2.3712885601020295
6.082260188299492 1920.4520786947678 2.3311750192083127
6.087487743252908 1805.2712968418075 2.2616393832966124
6.092715298206325 1667.1045855993489 2.174132566341327
6.097942853159741 1523.204577133395 2.0802704622103096
6.103170408113157 1391.8577285118454 1.9945007196417117
6.108397963066573 1264.6602297534157 1.9036893448080183
6.113625518019989 1143.8875350940673 1.8133125505217536
6.118853072973406 1036.620449545668 1.7271264366954915
6.124080627926822 940.8062361753949 1.6453518378575884
6.129308182880238 856.806994881278 1.5711679644872705
6.134535737833654 778.2735131840358 1.4983751750795802
6.1397632927870704 708.9916276292153 1.431279840296744
6.144990847740487 646.5682819828114 1.3705075582544772
6.150218402693903 586.3730668709757 1.3096776447647636
6.155445957647319 529.0831429437909 1.24579739068269
6.160673512600735 480.1979836202104 1.1900941562506022
6.1659010675541515 438.0316150879587 1.13866205167181
6.171128622507568 406.28811965283893 1.1012915264342846
6.176356177460984 379.49830691318175 1.0692946729636708
6.1815837324144 356.8568056591765 1.0418998017368353
6.186811287367816 332.6255419793125 1.013121546843356
6.1920388423212325 317.16092330006876 0.99431426732912
6.197266397274649 302.1955374444364 0.977331870026873
6.202493952228065 294.27170531837766 0.9687154654429994
6.207721507181481 283.88880974467367 0.9451703762197735
6.212949062134897 278.2155522445928 0.9379605297881967
6.2181766170883135 270.8832357443513 0.9243626157371542
6.22340417204173 261.853192523078 0.908664818491837
6.228631726995146 251.57564452536445 0.8877514705215096
6.233859281948562 242.9295059551195 0.8709187170388449
6.239086836901978 238.01362730614505 0.8679445832547288
6.2443143918553945 235.8898597770709 0.8669749592009576
6.249541946808811 238.6342372876096 0.8725717041515318
6.254769501762227 235.4748504831395 0.8631085236649193
6.259997056715643 237.67408416208656 0.8644719147361971
6.265224611669059 233.69889958745244 0.8608075996152256
6.2704521666224755 227.49528720549125 0.8558776769821481
6.275679721575892 221.86428361906425 0.8407202652445929
6.280907276529308 217.8381511705072 0.83216599933985
6.286134831482724 219.56561578555338 0.8342180936789833
6.29136238643614 217.81985480919045 0.8322608219142968
6.2965899413895565 214.50849127662656 0.8270577982690558
6.301817496342973 217.6504959593183 0.8323159247006406
6.307045051296389 218.1459764779148 0.8310502917422149
6.312272606249805 218.10179262737896 0.8295409507107361
6.317500161203221 215.093654759526 0.8235798020265395
6.3227277161566375 212.35887917334964 0.8175268520582988
6.327955271110054 213.12763749604238 0.8195596091202125
6.33318282606347 213.23254037716023 0.8204874312746196
6.338410381016886 210.12200085256063 0.8183818329332909
6.343637935970302 208.2264918970544 0.8179567935053956
6.3488654909237185 206.6378671856337 0.816110771435299
6.354093045877135 207.9908364979532 0.8177047484005827
6.359320600830551 210.93728442995675 0.8152862773651306
6.364548155783967 212.41597653425146 0.8157146188196562
6.369775710737383 214.3408727621276 0.8161275204816744
6.3750032656908 212.00613210423774 0.814376600325193
6.380230820644216 215.99771740611266 0.8219759415597495
6.385458375597632 214.00100505452133 0.8161398018453737
6.390685930551048 214.29677139234184 0.8185120903219818
6.395913485504464 214.26241771516166 0.8170043146717154
6.401141040457881 216.02207603678423 0.8244409394620479
6.406368595411297 213.79060560328773 0.823614405695506
6.411596150364713 211.3101777650539 0.8165655697481738
6.416823705318129 212.94695877329974 0.8188995098116076
6.422051260271545 217.26164796587193 0.8200341901520669
6.427278815224962 221.14078977366256 0.8299181093103581
6.432506370178378 221.72188932673703 0.8304932286221611
6.437733925131794 221.35673121351124 0.8280087973125321
6.44296148008521 221.94965739357463 0.8252329949679985
6.448189035038626 220.4948283788974 0.8185138304257106
6.453416589992043 220.98056960684272 0.8169988396687984
6.458644144945459 219.04506518281596 0.8128069244122813
6.463871699898875 220.88822963188593 0.8083646267229803
6.469099254852291 224.6466812744073 0.8111351979435991
6.474326809805707 227.260234111775 0.8123391363906092
6.479554364759124 231.80394946028142 0.8189045491794854
6.48478191971254 234.09993439433487 0.8249265993155377
6.490009474665956 236.08600969377702 0.8238349050872353
6.495237029619372 237.2257303839269 0.8194465833768599
6.500464584572788 246.07452795147395 0.8269576696719572
6.505692139526205 254.8573372116294 0.834832717722981
6.510919694479621 266.001131664443 0.848283609643318
6.516147249433037 274.18238883821493 0.856810925313793
6.521374804386453 284.54608639826284 0.8671225495242977
6.526602359339869 296.8754947050458 0.8801037330169924
6.531829914293286 316.8628587958494 0.9004033948845139
6.537057469246702 344.38937910662503 0.9306869582471682
6.542285024200118 379.0040392911229 0.9673238717876999
6.547512579153534 418.69342059253313 1.0101757741894444
6.55274013410695 460.31062312728324 1.0570442152658506
6.557967689060367 499.7481331856328 1.1009199557201998
6.563195244013783 530.0477785897949 1.1329138194232757
6.568422798967199 551.4995231959498 1.1545976048853268
6.573650353920615 559.7131137202166 1.1600067137816077
6.5788779088740315 558.5721105192686 1.1590947110511256
6.584105463827448 546.6228513232909 1.146382286983945
6.589333018780864 524.8561973878238 1.1242678895794307
6.59456057373428 499.1494861794808 1.0970501003038424
6.599788128687696 468.10641067628825 1.0616927060516053
6.6050156836411125 437.91730450515803 1.0278260424001415
6.610243238594529 411.2907413703487 1.0001392368300523
6.615470793547945 384.6491840279286 0.9715088190933464
6.620698348501361 362.0001247086092 0.9428748179719909
6.625925903454777 342.7445578112691 0.918521999526427
6.6311534584081935 325.0822844601049 0.8968649255431171
6.63638101336161 311.1844073987765 0.8843329038157678
6.641608568315026 297.56416017394736 0.8681982024718684
6.646836123268442 290.51902544522983 0.85991330326547
6.652063678221858 282.50975574966407 0.8495269072329008
6.6572912331752745 275.358691116058 0.8419109507465328
6.662518788128691 266.83720853603876 0.8303685970420374
6.667746343082107 260.27655897460596 0.8218342269134679
6.672973898035523 262.2503905489884 0.8272533856062776
6.678201452988939 256.5138290404464 0.8203140977057635
6.6834290079423555 253.3943253162016 0.8182625961503054
6.688656562895772 250.16786604157733 0.8118434848761289
6.693884117849188 247.5894114540603 0.8110747263421227
6.699111672802604 247.41374855378163 0.8127324391573726
6.70433922775602 240.71460218736695 0.802291248557857
6.7095667827094365 235.89732443722224 0.7966223703181764
6.714794337662853 236.7904622860252 0.7995038894807673
6.720021892616269 238.85142839515402 0.8051103138509583
6.725249447569685 236.36315678664315 0.7997145176453975
6.730477002523101 236.4960290389932 0.8013903624546046
6.7357045574765175 239.2093090525542 0.8037004363952283
6.740932112429934 236.0315610543366 0.7989385962296146
6.74615966738335 235.9607979077559 0.8005192868828525
6.751387222336766 231.3998285888461 0.7928724231949833
6.756614777290182 233.33976959953156 0.7947480850613599
6.7618423322435985 236.14096131973858 0.7979758827809614
6.767069887197015 238.07529094180683 0.796198226542744
6.772297442150431 238.5612229672587 0.7993773557164655
6.777524997103847 240.87947105054312 0.8028418970794048
6.782752552057263 240.42792360374875 0.8030225324973653
6.7879801070106796 238.4213936641848 0.7984074755507203
6.793207661964096 236.94542859918627 0.7956201977172076
6.798435216917512 236.38525738435385 0.7931907187668031
6.803662771870928 239.1075853649441 0.7983654066992855
6.808890326824344 242.81612345190706 0.8080263240014304
6.814117881777761 242.45265467978638 0.8019551144986966
6.819345436731177 242.0797247834173 0.8005798480204865
6.824572991684593 239.2666844982373 0.7934812728203974
6.829800546638009 239.671752010015 0.7952782452370323
6.835028101591425 238.41526195157766 0.7953083842385484
6.840255656544842 243.366662900335 0.8012454454215208
6.845483211498258 243.95725505814977 0.8001093309340422
6.850710766451674 246.9659577987222 0.8047993293154095
6.85593832140509 247.52082056292312 0.8006165776052506
6.861165876358506 247.5478237849657 0.8007958754628515
6.866393431311923 248.1873547214385 0.7970955859995588
6.871620986265339 250.45633677554846 0.7993935844334475
6.876848541218755 250.17349388828032 0.798780310429526
6.882076096172171 253.18354063716197 0.801396771529085
6.887303651125587 256.502506091298 0.8034794318205025
6.892531206079004 257.94102176468067 0.8010850905364412
6.89775876103242 261.1629957200582 0.8040411306133888
6.902986315985836 264.24508794661864 0.8070619240751006
6.908213870939252 267.74924520784896 0.8097487650714603
6.913441425892668 268.1721941143275 0.8077027137736685
6.918668980846085 271.1204215335078 0.8108858530532881
6.923896535799501 274.8650251243703 0.8148051634625242
6.929124090752917 277.54211316957185 0.8180118692905728
6.934351645706333 280.1608255885653 0.8232588320761787
6.939579200659749 281.72977478830495 0.824076228636606
6.944806755613166 286.8119167451684 0.8298489668515403
6.950034310566582 294.3478355218446 0.8356629813427748
6.955261865519998 302.7447580401231 0.8420307089559009
6.960489420473414 311.8513028955314 0.8525541781455349
6.96571697542683 320.11003699102764 0.8603835884152629
6.970944530380247 328.84632279497055 0.8698761928091571
6.976172085333663 340.73976499810595 0.8811644309412499
6.981399640287079 357.8601353157023 0.9003461071921967
6.986627195240495 380.7436740272125 0.9265783170645884
6.9918547501939114 410.4729745340475 0.958630151485795
6.997082305147328 451.5895268794688 1.001322405740362
7.002309860100744 504.7727600864383 1.0547754046357238
7.00753741505416 591.0215822652547 1.1390597604722352
7.012764970007576 709.6623580870055 1.2481990485629872
7.0179925249609925 855.5574600179112 1.3692762049443576
7.023220079914409 1007.6224348180315 1.4843556432405767
7.028447634867825 1147.347748271499 1.5811581774151249
7.033675189821241 1256.7203490704426 1.6539874120833309
7.038902744774657 1318.8569167901057 1.692042066003956
7.0441302997280735 1321.4485154819781 1.6916441235636812
7.04935785468149 1277.612422645967 1.661044513102489
7.054585409634906 1201.3068636702262 1.6091205803130424
7.059812964588322 1107.7838520808 1.5454841710038245
7.065040519541738 1019.9056227403311 1.48376319578177
7.0702680744951545 935.9041211124116 1.4214850944609294
7.075495629448571 862.5237762285277 1.3634000512447066
7.080723184401987 799.3457616144141 1.310846335022716
7.085950739355403 750.0383153312183 1.269860887453937
7.091178294308819 712.7501627369036 1.2386932963092
7.0964058492622355 683.2526414949721 1.212632084141062
7.101633404215652 655.1069483153365 1.1874096306145363
7.106860959169068 628.2250855106687 1.1627801211407418
7.112088514122484 599.089227135748 1.135961627038986
7.1173160690759 571.1491719596319 1.1088928674110277
7.1225436240293165 549.1584786182179 1.0869732329152428
7.127771178982733 534.1300027876849 1.0726604892972864
7.132998733936149 520.9856064871033 1.0595286537409174
7.138226288889565 507.08321478664544 1.0453190646182198
7.143453843842981 500.0793330642938 1.0384532462754328
7.1486813987963975 493.7672764456922 1.0321588462430675
7.153908953749814 493.5618857897126 1.0305275917576402
7.15913650870323 493.44636502488885 1.0286241908958342
7.164364063656646 498.2141858720499 1.033121699687357
7.169591618610062 507.65849945700563 1.0419097369061148
7.1748191735634785 520.8563394936243 1.0546645967669337
7.180046728516895 548.2280230947962 1.080757241718454
7.185274283470311 587.3566828843744 1.1193894797598354
7.190501838423727 646.6547300069584 1.1734803372527147
7.195729393377143 732.0307382011237 1.246439662554906
7.2009569483305595 859.4138325020904 1.3478807734326772
7.206184503283976 1031.838805468102 1.4760766191020696
7.211412058237392 1268.4424004463256 1.6345604755170733
7.216639613190808 1565.879931028611 1.815375501324231
7.221867168144224 1929.452377581287 2.011249639403769
7.227094723097641 2313.641259307849 2.2012108512708677
7.232322278051057 2641.211230412606 2.351579739322723
7.237549833004473 2845.540475980225 2.4397487627285943
7.242777387957889 2841.9841165674447 2.43550824371157
7.248004942911305 2654.908288259447 2.3496922082616223
7.253232497864722 2340.2536738148387 2.2044285422283965
7.258460052818138 1953.956433099153 2.015350010601556
7.263687607771554 1575.5296011302264 1.808559089774145
7.26891516272497 1235.595371355451 1.6010804724644596
7.274142717678386 970.0940998736617 1.4197055320712375
7.279370272631803 774.4759016425288 1.2703023273695264
7.284597827585219 630.3261183756659 1.1474012750421334
7.289825382538635 538.0356354792391 1.0597793812821983
7.295052937492051 479.6853658471007 1.0044394255294737
7.300280492445467 436.5378794959044 0.9605999418758717
7.305508047398884 407.49975698466517 0.9299896422836919
7.3107356023523 390.0945459483982 0.9103696372056524
7.315963157305716 374.9256147857158 0.8929833633680846
7.321190712259132 366.8963307607438 0.8849775428976618
7.326418267212548 363.79972876947187 0.882470685625086
7.331645822165965 357.3138142268935 0.8752770986110805
7.336873377119381 349.23369053405906 0.866992650302644
7.342100932072797 341.0682360117568 0.8562498692913091
7.347328487026213 332.76735159502687 0.8440520039852499
7.352556041979629 330.58720492689275 0.8409652301672313
7.357783596933046 330.3471837640718 0.838721480678526
7.363011151886462 331.5750181119504 0.8425552837993867
7.368238706839878 333.1662963549159 0.8465742921367989
7.373466261793294 336.3619267176033 0.8516732998928735
7.37869381674671 332.36519479135376 0.8483796989295284
7.383921371700127 331.2755725403455 0.8462839889985587
7.389148926653543 327.84382717856 0.8417908788070693
7.394376481606959 326.9584232673836 0.8396482813280675
7.399604036560375 331.12743588174175 0.8450096134638192
7.4048315915137914 332.92380562694683 0.8474066437403559
7.410059146467208 330.00905779403803 0.8429870923121504
7.415286701420624 330.51040804430875 0.843445828870458
7.42051425637404 329.0613473127979 0.8411797659276637
7.425741811327456 327.7034908678199 0.8394521635522337
7.4309693662808725 330.4025672990995 0.8406584178830699
7.436196921234289 332.8912451901855 0.842750129001561
7.441424476187705 339.79286233957487 0.8496059003024206
7.446652031141121 346.54528744302615 0.8560425136434207
7.451879586094537 351.6937177142435 0.8636893557801019
7.4571071410479535 356.27467133650197 0.8669226096882973
7.46233469600137 360.7158964624596 0.8703383346438707
7.467562250954786 367.8460616803925 0.8776921968914883
7.472789805908202 373.30445600542413 0.8825685253536615
7.478017360861618 379.04520162682695 0.888937192603866
7.4832449158150345 387.90119944919877 0.8984411342900571
7.488472470768451 392.1368993740248 0.9006472008522254
7.493700025721867 402.94339239819516 0.9116386129439055
7.498927580675283 418.72787713051207 0.9266371417737045
7.504155135628699 437.0071840981698 0.9440998142319895
7.5093826905821155 459.4614227358169 0.9667968826121596
7.514610245535532 478.7301057980568 0.985099897912034
7.519837800488948 497.18488430870894 1.003680446655455
7.525065355442364 512.0489678414422 1.0178016669844578
7.53029291039578 520.2302159660151 1.0247191367885402
7.5355204653491965 526.8925043926484 1.0312000882816101
7.540748020302613 528.1374610831632 1.0323196215035235
7.545975575256029 522.5666550913083 1.0252172051226651
7.551203130209445 519.8879826602226 1.0221930401362316
7.556430685162861 510.63187526240546 1.0127771373952585
7.5616582401162775 506.55164258708135 1.0109296260753085
7.566885795069694 498.20235638828086 1.003264320019669
7.57211335002311 487.51278427390855 0.9925571513531277
7.577340904976526 475.32904455691636 0.9778929718721658
7.582568459929942 460.5251210262948 0.9617161727893709
7.5877960148833585 449.93467064348243 0.9519253376015847
7.593023569836775 436.94678145666086 0.9379356607368745
7.598251124790191 428.4638091470204 0.9283128008830964
7.603478679743607 424.09697157274417 0.9230308090025134
7.608706234697023 425.32368586724624 0.9251237594703723
7.6139337896504395 426.56295134572815 0.9270858398811541
7.619161344603856 426.3298644467443 0.9283620832788924
7.624388899557272 425.1891741204405 0.9259160406304495
7.629616454510688 424.94096594808906 0.9254042732798201
7.634844009464104 425.5711945221191 0.9257843601427289
7.6400715644175206 430.2853990602478 0.9301691941519292
7.645299119370937 439.17777279395955 0.9391515917460367
7.650526674324353 451.9250434253384 0.9501582300115338
7.655754229277769 462.642939316352 0.9601591918691502
7.660981784231185 467.48312250024156 0.9641707638865171
7.666209339184602 478.35390078247684 0.9754604006104225
7.671436894138018 489.3898688293626 0.9860311894445606
7.676664449091434 505.28853231046986 1.0008866242763779
7.68189200404485 515.3019617770678 1.0083897519260865
7.687119558998266 524.521121596549 1.0160520167148368
7.692347113951683 530.2176107201786 1.020797032493216
7.697574668905099 532.0142637789382 1.0225703787543046
7.702802223858515 536.4259904845973 1.0272187497870957
7.708029778811931 535.717641247685 1.0256498582662568
7.713257333765347 531.4018453228355 1.0203345506773862
7.718484888718764 521.4378056588041 1.0108910424654376
7.72371244367218 510.03336889407746 1.0006879658504417
7.728939998625596 502.0437470389691 0.9918491326484397
7.734167553579012 497.64172255035953 0.9879579486293065
7.739395108532428 496.58331585097415 0.9865347244076562
7.744622663485845 499.3367104309425 0.9903476910814643
7.749850218439261 500.42498337753625 0.9904692123604237
7.755077773392677 500.3859729912734 0.9887449827950913
7.760305328346093 499.2627955038332 0.9870936724291887
7.765532883299509 494.6368008016996 0.9824343043652577
7.770760438252926 493.43825908944245 0.9811144595609441
7.775987993206342 489.0716194599726 0.9765944880505387
7.781215548159758 485.04811805321606 0.9731959194581078
7.786443103113174 478.3622533792153 0.9665610138994638
7.79167065806659 470.9941517767115 0.9601448291759479
7.796898213020007 462.5157968714482 0.9513198165415716
7.802125767973423 453.7629580283358 0.9415702308882274
7.807353322926839 444.373580881938 0.9314781540804149
7.812580877880255 437.76380522265936 0.9246329555349182
7.817808432833671 429.48796732659423 0.9167033008781562
7.823035987787088 428.9693827552577 0.9180324984259969
7.828263542740504 423.3419197271434 0.9125227999056195
7.83349109769392 418.35007142917846 0.9066674522660697
7.838718652647336 415.1530220487345 0.9023114126465719
7.8439462076007525 414.3096477956921 0.9005868479734235
7.849173762554169 417.23109052167723 0.9015909304155402
7.854401317507585 420.4547051496879 0.9036169551914726
7.859628872461001 421.1438679042392 0.9042058002997612
7.864856427414417 420.26746954649917 0.9023409193555055
7.8700839823678335 422.2880173983371 0.9048174923222007
7.87531153732125 422.9126491391055 0.9038971441241699
7.880539092274666 424.9470594859478 0.9050368478328168
7.885766647228082 431.3654473705016 0.911881685700304
7.890994202181498 436.92190371350074 0.918592256029519
7.8962217571349145 443.64833503306824 0.9247789874467855
7.901449312088331 449.6003798467195 0.92973445565606
7.906676867041747 449.7880549322837 0.9298614103408216
7.911904421995163 451.2752187241552 0.9303726509155792
7.917131976948579 455.39517137180576 0.9348796413679551
7.9223595319019955 464.64690708587625 0.94355219078279
7.927587086855412 471.74360546890796 0.9502899445379399
7.932814641808828 477.7061502465339 0.9557181855765176
7.938042196762244 486.56574427364245 0.9639773679250164
7.94326975171566 493.9890439893151 0.9702332124671759
7.9484973066690765 499.27815909324903 0.9749275905491419
7.953724861622493 504.79560844342745 0.9793185626308285
7.958952416575909 509.6865068934964 0.982436023456476
7.964179971529325 522.3489000830713 0.9932588372180314
7.969407526482741 531.3124517728116 1.0001913566570286
7.9746350814361575 542.9605255879655 1.0099014485662055
7.979862636389574 552.7808214021885 1.0192537188223458
7.98509019134299 561.9730878992503 1.0273956139454659
7.990317746296406 576.3450245554122 1.0411216036380593
7.995545301249822 588.3768360555183 1.0520977960027504
8.000772856203238 593.425763999098 1.0558116965144209
8.006000411156654 597.0578300350027 1.0588330173267522
8.01122796611007 596.612055503952 1.0579619891801095
8.016455521063486 597.9774039446679 1.0580180353202118
8.021683076016902 601.3451815238278 1.0602434138805916
8.026910630970319 607.3952878517878 1.0647057920949072
8.032138185923735 617.9871932512899 1.0731739734469257
8.037365740877151 626.8216481351855 1.0804272985266086
8.042593295830567 639.0734838313678 1.089944437319809
8.047820850783983 649.4168128974754 1.09976992014266
8.0530484057374 659.1704296838152 1.1066144325612421
8.058275960690816 665.6217411361972 1.1113689826252038
8.063503515644232 673.3849847202749 1.1175114724763568
8.068731070597648 681.1283541726108 1.1239869689244997
8.073958625551064 685.5953855278947 1.12755994827684
8.07918618050448 688.6861299842863 1.1300492324570373
8.084413735457897 693.4874945254077 1.1334548651341467
8.089641290411313 700.4591384736254 1.1387512688653967
8.09486884536473 705.9931400071778 1.1421299962498364
8.100096400318145 713.3028847951446 1.1481223107661593
8.105323955271562 709.0239009766867 1.1438531865408121
8.110551510224978 705.6509206951613 1.140642765342674
8.115779065178394 700.9288841842041 1.1356123508449782
8.12100662013181 699.3134863330108 1.1338947034230258
8.126234175085226 704.7208378308723 1.138183478803998
8.131461730038643 707.3660014268714 1.140379349690506
8.136689284992059 711.7408316317351 1.1429140424017434
8.141916839945475 712.8275648604241 1.1421498285484606
8.147144394898891 719.3079386214941 1.1467350779093715
8.152371949852308 735.0171266929233 1.1589347710597575
8.157599504805724 751.5713028300145 1.172079342550393
8.16282705975914 773.916125905716 1.1894699373338797
8.168054614712556 791.5564511168885 1.2032434377164305
8.173282169665972 803.822206839621 1.2128222347624609
8.178509724619389 806.6668440516821 1.2145046464519793
8.183737279572805 804.9705244795528 1.212617180860903
8.188964834526221 797.3910113370215 1.2045243271083654
8.194192389479637 784.5674777972131 1.1931808088814102
8.199419944433053 770.0052157523158 1.180001618400184
8.20464749938647 754.1560843461727 1.1674654936584354
8.209875054339886 741.9801744642108 1.1590245554737337
8.215102609293302 731.7939948624611 1.151988638333824
8.220330164246718 717.6257286054496 1.1404014515545042
8.225557719200134 710.5571061402464 1.1347220850126247
8.23078527415355 704.9108704926575 1.1304340345129371
8.236012829106967 695.7361512971349 1.1237182775706962
8.241240384060383 683.8477446144364 1.112830021871196
8.2464679390138 670.0511960511798 1.1003419516070867
8.251695493967215 666.714896723351 1.096804702971864
8.256923048920632 664.6220400968848 1.0944927830335738
8.262150603874048 660.7143967674581 1.0911878449339842
8.267378158827464 658.6687818939946 1.0891535367203988
8.27260571378088 655.8349170623165 1.0861671134547726
8.277833268734296 656.7866516044586 1.086027217112447
8.283060823687713 655.1953369431602 1.0852446207729984
8.288288378641129 656.0398306330727 1.086349634999137
8.293515933594545 657.5438218236789 1.0880902031610604
8.298743488547961 664.7090363484732 1.0933711737935652
8.303971043501377 672.7644302775332 1.0992410819778142
8.309198598454794 675.7461815355844 1.1010173916677777
8.31442615340821 679.0899239769576 1.1035622068658215
8.319653708361626 683.2505265902616 1.1069871345504905
8.324881263315042 685.0376097129483 1.1076073898089032
8.330108818268458 692.6749620228702 1.1135667717971647
8.335336373221875 694.7551932102465 1.1143106735413821
8.34056392817529 700.3140339057442 1.1179660439308958
8.345791483128707 705.4339153027432 1.1207083343096351
8.351019038082123 708.5042884767493 1.121779881314085
8.35624659303554 712.8146317792222 1.12474315973676
8.361474147988956 716.5599502758984 1.1272170591320334
8.366701702942372 718.9244837318831 1.1291233109533472
8.371929257895788 727.6800630368313 1.1355645791507192
8.377156812849204 736.8860278629022 1.142668709858826
8.38238436780262 748.2964687828235 1.1507490568840382
8.387611922756037 757.6913191188308 1.1578718021842553
8.392839477709453 762.1511900702733 1.16140001793094
8.398067032662869 760.548793860388 1.1616268565512762
8.403294587616285 751.1730683939121 1.154763886138988
8.408522142569701 744.1613276902036 1.1484817086928374
8.413749697523118 733.6420583798058 1.138801613607371
8.418977252476534 726.2851858355066 1.1328431213787693
8.42420480742995 714.1270386385313 1.1217199591905695
8.429432362383366 700.7570933774438 1.1122174551498603
8.434659917336782 683.5863125595121 1.0981326910341156
8.439887472290199 671.5224354364664 1.0881220784071106
8.445115027243615 658.4265949230976 1.0769329688161131
8.450342582197031 645.8849682477968 1.0666217188588016
8.455570137150447 637.2241146103373 1.0598787159381735
8.460797692103863 629.1162513101896 1.0527904288081642
8.46602524705728 621.0927450608549 1.0451301858040785
8.471252802010696 611.0080132440122 1.0350992163434272
8.476480356964112 602.4562680246463 1.0267614704753594
8.481707911917528 595.4033412132208 1.0208599847469755
8.486935466870944 587.4046434812701 1.0147659089711947
8.49216302182436 583.943835799395 1.011607333118087
8.497390576777777 582.2882636860527 1.0092807161661308
8.502618131731193 580.7820361368564 1.0078161511001529
8.50784568668461 580.3194998765729 1.00766912363262
8.513073241638025 576.3205579996791 1.0044318417459612
8.518300796591442 572.4283707899198 1.0003214718783169
8.523528351544858 566.129863296596 0.9938169848173573
8.528755906498274 563.3448403650567 0.990461579848084
8.53398346145169 557.2509540567104 0.984382556886209
8.539211016405106 552.9626294611696 0.9803600641029846
8.544438571358523 554.6424117407594 0.9822595054751214
8.549666126311939 553.8622008824793 0.982087889492151
8.554893681265355 555.4598350281503 0.9846726703680918
8.560121236218771 551.1472525232829 0.9799488626504151
8.565348791172188 551.3688341110923 0.9799367180297766
8.570576346125604 554.9886588690289 0.982105217871092
8.57580390107902 555.0055345241396 0.9807924740399631
8.581031456032436 553.2554831012441 0.9781820880130877
8.586259010985852 548.6018175767974 0.9731069731206283
8.591486565939269 545.9854532220251 0.969189468502907
8.596714120892685 550.2446074022646 0.9737012124298061
8.601941675846101 550.922215780845 0.9743866986673931
8.607169230799517 555.1301699354416 0.9799829226895758
8.612396785752933 555.5693182086824 0.9800208743282858
8.61762434070635 554.1147150596715 0.9782091033782913
8.622851895659766 558.6650985449131 0.9827334706923068
8.628079450613182 561.4913578268618 0.9855164303879691
8.633307005566598 563.5494654947181 0.9867913434600324
8.638534560520014 567.428764570118 0.9898737578459549
8.64376211547343 570.2130306408027 0.9915996739250027
8.648989670426847 573.5566231356762 0.9938215584258178
8.654217225380263 583.4544668782675 1.0017906899860778
8.65944478033368 590.941215735799 1.0074028088844447
8.664672335287095 597.1179196155156 1.010922290994469
8.669899890240512 606.4872576258476 1.0172798509623744
8.675127445193928 611.8697861788215 1.0216005713670417
8.680355000147344 623.927091315198 1.032562680120927
8.68558255510076 633.3631293108542 1.0407393042586799
8.690810110054176 639.3013566948731 1.0455124423969473
8.696037665007593 646.1675997561399 1.0491593319010426
8.701265219961009 655.6881945338547 1.0556499253439848
8.706492774914425 669.8480901887795 1.0661300719370554
8.711720329867841 684.863311897348 1.0782590520405884
8.716947884821257 694.6915889319182 1.0846332400052223
8.722175439774674 700.9757908130188 1.0893448267169785
8.72740299472809 699.577065817338 1.0886371537833657
8.732630549681506 698.1974169421409 1.0883202799376313
8.737858104634922 694.9452977320062 1.0859280845449764
8.743085659588338 698.0890713152185 1.0881064041721662
8.748313214541755 698.477802746577 1.088730450194859
8.75354076949517 696.870567231528 1.0873831176879922
8.758768324448587 691.2720826418017 1.0825395690042972
8.763995879402003 677.8028756749931 1.0713751629145938
8.76922343435542 664.0857092571867 1.059595258725454
8.774450989308836 649.4653127288196 1.0466998766407762
8.779678544262252 636.0443087154497 1.0348048879644034
8.784906099215668 628.917083659507 1.0283854410363689
8.790133654169084 627.3499711102813 1.0277956818628442
8.7953612091225 620.2566263129652 1.0220400000111014
8.800588764075917 611.7762530977931 1.0152369766375051
8.805816319029333 605.4125189027455 1.009619293636605
8.811043873982749 598.5583537385317 1.003787486245433
8.816271428936165 595.1308564006432 1.0005920380344162
8.821498983889581 592.6147628084034 0.9988372299997439
8.826726538842998 586.6216652624742 0.9933781430146125
8.831954093796414 580.2115826353815 0.9872676230331057
8.83718164874983 574.766779804779 0.9816353151160849
8.842409203703246 569.7923993496356 0.9772603014429649
8.847636758656662 565.2678398619776 0.973741716651439
8.852864313610079 564.5442057882615 0.9729183810243518
8.858091868563495 565.9181376082743 0.9734939168294301
8.863319423516911 567.9328094326074 0.9738305021362001
8.868546978470327 568.0993052499933 0.9737216471877121
8.873774533423743 564.2641509674652 0.9701843272536749
8.87900208837716 559.8302001237714 0.9671067626915408
8.884229643330576 554.7179674990513 0.9624837372647821
8.889457198283992 554.9286155082528 0.9629919672508822
8.894684753237408 556.9466153283552 0.964639259017257
8.899912308190824 562.9894310019786 0.9699846036948596
8.90513986314424 561.9058105173485 0.9680994125736294
8.910367418097657 560.693563654668 0.9663742951089396
8.915594973051073 563.0235941204809 0.9672560872309335
8.92082252800449 561.4010776783383 0.9634431879390551
8.926050082957905 565.6403817904943 0.9662537464254493
8.931277637911322 567.4848508277001 0.9673038696878048
8.936505192864738 572.2687979388152 0.9729059765255723
8.941732747818154 576.5085730968342 0.9767191503742998
8.94696030277157 580.5004526454215 0.979622318390068
8.952187857724986 585.7265398114583 0.9841820420900498
8.957415412678403 586.3401938797913 0.9842574560620229
8.962642967631819 593.8950164796033 0.9898228490197302
8.967870522585235 598.6416684440604 0.9923756660239641
8.973098077538651 599.5507358216654 0.992555991319824
8.978325632492067 599.6577395753367 0.9928080578761886
8.983553187445484 600.3747408234761 0.9939659603722204
8.9887807423989 602.9984820071545 0.9952438094519499
8.994008297352316 607.9923455654259 0.9989948245762812
8.999235852305732 611.8069896725053 1.0016844545526473
9.004463407259149 620.0693614410786 1.0077911336377123
9.009690962212565 630.1341357085826 1.0154159131392502
9.014918517165981 637.0093212482717 1.0201062316817906
9.020146072119397 647.41134334815 1.0280442007246993
9.025373627072813 653.6078163010535 1.0312808127834192
9.03060118202623 663.5164326415567 1.0382974408150247
9.035828736979646 676.6266584740789 1.0484314324258228
9.041056291933062 697.4966088056575 1.0649084931197437
9.046283846886478 713.906305717136 1.077449588447908
9.051511401839894 728.1190992489669 1.087903519229099
9.05673895679331 743.4051668961486 1.0986687133302258
9.061966511746727 763.5607049925917 1.1130104334191624
9.067194066700143 788.4990678004583 1.1306002949798706
9.07242162165356 815.4479083204493 1.1489500055972108
9.077649176606975 833.8816364246009 1.1607079911747629
9.082876731560392 852.0710015423942 1.17283397479985
9.088104286513808 867.6653185412833 1.1836214888990328
9.093331841467224 876.1004116951696 1.189250082532706
9.09855939642064 877.8127372489126 1.1897137372529234
9.103786951374056 871.5683329066945 1.184285904468407
9.109014506327473 860.1154664424922 1.1749312895491373
9.114242061280889 854.6947722034349 1.1715873516136062
9.119469616234305 850.8786899649575 1.1690090106251134
9.124697171187721 846.8147163559076 1.1661639613449493
9.129924726141137 843.3615041100314 1.1629082583291084
9.135152281094554 844.2656020716399 1.1617236391574532
9.14037983604797 855.4224281282491 1.169451487576999
9.145607391001386 876.6686196733713 1.1843138186095046
9.150834945954802 905.6750889019175 1.2044183472937908
9.156062500908218 941.0109297441384 1.2281913171180974
9.161290055861635 979.2635962756623 1.2623064027717195
9.16651761081505 1021.8612616270239 1.2973754959953003
9.171745165768467 1056.1941404105871 1.3241450293327133
9.176972720721883 1075.953310346437 1.3402603744463175
9.1822002756753 1085.1055510343417 1.3483170862714575
9.187427830628716 1089.5730347844856 1.3542862405990481
9.192655385582132 1080.7448522202267 1.3512309775279108
9.197882940535548 1069.7477933248917 1.346645378465665
9.203110495488964 1049.6028307820052 1.335679870303168
9.20833805044238 1031.4014525833097 1.3259823326797884
9.213565605395797 1025.414225367698 1.323907717725279
9.218793160349213 1013.7766169375503 1.3187540014341157
9.224020715302629 1004.0347453169925 1.3144474935772867
9.229248270256045 997.8218290415691 1.3118775195629273
9.234475825209461 989.9845895345177 1.308856499811016
9.239703380162878 992.278246335083 1.3125032483405161
9.244930935116294 998.0404223266804 1.3173611999592325
9.25015849006971 1002.281918563212 1.3223994771350323
9.255386045023126 1002.6259691341554 1.323719991198658
9.260613599976542 1009.7827548191275 1.3296469004355431
9.265841154929959 1016.0960662763779 1.3363474412045127
9.271068709883375 1029.0745027783148 1.3454756347477765
9.276296264836791 1053.1301166453964 1.3628087157367723
9.281523819790207 1068.9866389925014 1.373268451963499
9.286751374743623 1085.9438947099113 1.3844551480970866
9.29197892969704 1101.749748261982 1.3961849890972637
9.297206484650456 1111.6380040636282 1.4037137679818368
9.302434039603872 1114.841644773977 1.4065685647376267
9.307661594557288 1102.015526442985 1.40051240909999
9.312889149510704 1073.7660277727582 1.384745096331652
9.31811670446412 1034.4940802260621 1.360156854827613
9.323344259417537 988.4090539004678 1.3312480399213482
9.328571814370953 938.8965994523139 1.297663626414527
9.33379936932437 890.0432426260548 1.264659599227659
9.339026924277785 843.7499655659763 1.2321097484012324
9.344254479231202 800.947749005749 1.2025631353181516
9.349482034184618 763.5605675093994 1.1751633478511423
9.354709589138034 735.5752941533736 1.1546284125327968
9.35993714409145 714.3988795805486 1.1383090403608866
9.365164699044866 704.6862959856627 1.1313481142372706
9.370392253998283 697.4323463538163 1.1274289193250506
9.375619808951699 686.9830252665141 1.1205960316157941
9.380847363905115 678.8635941414171 1.1146717273625648
9.386074918858531 669.098915151006 1.1067178634539445
9.391302473811947 662.3779695916442 1.1008433249847522
9.396530028765364 658.8916600262199 1.0991351973944958
9.40175758371878 655.3118788623588 1.0982069476644494
9.406985138672196 653.9168413825306 1.096949415151524
9.412212693625612 655.110318480107 1.096747478413998
9.417440248579029 651.8979144872775 1.082208115595077
9.422667803532445 650.7647569818206 1.0752489939766738
9.427895358485861 650.5282397931119 1.0717465405227309
9.433122913439277 648.3377204910059 1.0677120056321177
9.438350468392693 648.3463943288108 1.0658026879973364
9.44357802334611 649.160227737959 1.0645726791499877
9.448805578299526 652.1858778441253 1.0651337408479813
9.454033133252942 654.1339265133233 1.0651448938945929
9.459260688206358 654.2133476093237 1.063130199971877
9.464488243159774 648.3541349004173 1.0563132717378307
9.46971579811319 644.9398178657357 1.0517422412930284
9.474943353066607 645.0446999651493 1.0502594341357783
9.480170908020023 645.2318705332516 1.0481210730955064
9.48539846297344 645.7233950944716 1.0471159216444166
9.490626017926855 642.8930488182639 1.0433992241452033
9.495853572880272 640.966214109054 1.0413385490234988
9.501081127833688 639.3562196106741 1.0390435825622795
9.506308682787104 639.3452465503738 1.038001683539113
9.51153623774052 637.685126901536 1.0359666462390957
9.516763792693936 636.9890633672925 1.0345076945699223
9.521991347647353 636.9265035865598 1.0322006266996995
9.527218902600769 642.235437861243 1.0354512087858239
9.532446457554185 646.5252030665218 1.0383638014595806
9.537674012507601 649.3995275220825 1.041439364301706
9.542901567461017 651.0298070321319 1.0415236912735137
9.548129122414434 649.3695300404013 1.0394938311230952
9.55335667736785 647.0565796839575 1.035716925919379
9.558584232321266 643.4349905340505 1.0325896930258118
9.563811787274682 643.6734919830498 1.0321396341808833
9.569039342228098 643.1163393518141 1.0309062739788204
9.574266897181515 642.4170972211269 1.0289386566518683
9.57949445213493 639.094345362937 1.0251370920832643
9.584722007088347 638.2987882988491 1.0236256498886047
9.589949562041763 642.2836587101679 1.0262459535636603
9.59517711699518 643.8602059103434 1.0266583257457413
9.600404671948596 647.4381329260314 1.0301031039664226
9.605632226902012 647.9141349192139 1.0299451989310129
9.610859781855428 643.6310394561241 1.0256916828509979
9.616087336808844 641.9981135253585 1.0235226992032582
9.62131489176226 643.2672794598435 1.0236064748417766
9.626542446715677 640.1852191447683 1.0191387893083328
9.631770001669093 640.4303022734418 1.018778092027404
9.636997556622509 639.7031172618816 1.017631827942854
9.642225111575925 641.1897334008526 1.018625730453492
9.647452666529341 641.6696824467181 1.0182218398377143
9.652680221482758 639.4438491434325 1.0169805319686458
9.657907776436174 640.3070390736682 1.0165295736543756
9.66313533138959 641.3585613517656 1.0166395575658287
9.668362886343006 645.4861180497321 1.019727845239638
9.673590441296422 648.176126448846 1.0219161810534103
9.678817996249839 649.8753184774298 1.0222761032480077
9.684045551203255 644.2399956156236 1.0171315631269446
9.689273106156671 643.2159902628024 1.016478505198157
9.694500661110087 643.9749130957412 1.0161102845442964
9.699728216063503 646.5193961199201 1.0173540492539161
9.70495577101692 649.1136495569972 1.0180433317743
9.710183325970336 656.4211806387261 1.0236188843796483
9.715410880923752 659.5586737310222 1.024935085850019
9.720638435877168 659.4835754747484 1.0237832119930546
9.725865990830584 661.0511112466343 1.0251730097704586
9.731093545784 656.194979505927 1.0203662465078487
9.736321100737417 655.9836061727707 1.0193003121468944
9.741548655690833 657.3430421822944 1.0201982771461198
9.74677621064425 660.8637478522649 1.0227058781979552
9.752003765597665 668.0839685113277 1.028253009089108
9.757231320551082 667.7955282756169 1.0276764603035184
9.762458875504498 667.497572159536 1.0265466122416358
9.767686430457914 669.5667518152709 1.0275910930205008
9.77291398541133 669.9960440893224 1.0274110765251383
9.778141540364746 669.4326450790577 1.0254085735763228
9.783369095318163 666.8443459972618 1.0225625922230865
9.788596650271579 665.4582216063076 1.020737281289872
9.793824205224995 665.8932710690717 1.0207767012754625
9.799051760178411 669.2881740777739 1.0225489992933545
9.804279315131827 668.8218039926688 1.0219011120672434
9.809506870085244 670.9742780977485 1.0239522873234028
9.81473442503866 672.5021656505672 1.024396458185697
9.819961979992076 676.4677678418099 1.0266798515828264
9.825189534945492 675.338408494644 1.0255297382972635
9.830417089898909 680.878008454061 1.0295339923668627
9.835644644852325 689.6902012114494 1.0348650305124194
9.840872199805741 694.047911560624 1.0379170625672203
9.846099754759157 696.8454730109396 1.039713866026337
9.851327309712573 698.0228425159396 1.0402011993225282
9.85655486466599 695.1657897703615 1.037744631172312
9.861782419619406 697.6481871991087 1.0390591390099113
9.867009974572822 703.5600481972377 1.0422825459320568
9.872237529526238 703.6557715763979 1.0417282658149825
9.877465084479654 707.5965496293055 1.0446328130988876
9.88269263943307 710.8447865455722 1.047116228150488
9.887920194386487 714.6205220084629 1.0492185647189833
9.893147749339903 716.6251702436467 1.0503545191314712
9.89837530429332 716.5073794693192 1.0490535349604666
9.903602859246735 718.0177657878901 1.0494771766533069
9.908830414200152 723.6557543183563 1.0530356179326437
9.914057969153568 732.0710833298266 1.0581966878266333
9.919285524106984 736.3996977483589 1.0610594035947034
9.9245130790604 736.9764015393451 1.0607095068321983
9.929740634013816 738.4092965731406 1.060942202740527
9.934968188967233 738.959430452686 1.0605644338913855
9.940195743920649 740.2685374989882 1.061299986340923
9.945423298874065 747.6001901336214 1.0665325936932668
9.950650853827481 752.1214582704403 1.0697366831131498
9.955878408780897 758.2405463979645 1.0737768847893823
9.961105963734314 762.732252558055 1.0771412682314017
9.96633351868773 760.5070729753688 1.075383344303452
9.971561073641146 758.0130727702913 1.0718571294858141
9.976788628594562 753.6915890790132 1.0676410536982845
9.982016183547978 750.30644129604 1.065012361154382
9.987243738501395 746.7123291576941 1.0620830569997428
9.99247129345481 743.2603112679715 1.059106177316147
9.997698848408227 741.8461619414269 1.0578614000429447
10.002926403361643 738.4391840855573 1.0551133335693597
10.00815395831506 734.4260287046401 1.051619576032863
10.013381513268476 723.8868276308515 1.0431408937901863
10.018609068221892 717.2550798675404 1.0367390601600681
10.023836623175308 715.6504745671932 1.035197361302174
10.029064178128724 713.0343257339682 1.03371523149453
10.03429173308214 714.4200911264621 1.0354334600293211
10.039519288035557 712.2644431163975 1.0337995440443428
10.044746842988973 708.6487836469917 1.0307624031060028
10.049974397942389 708.6620298823256 1.0308456271392454
10.055201952895805 703.784912630287 1.0270285900832137
10.060429507849221 704.0157717336615 1.0267227982289822
10.065657062802638 700.8022557465587 1.0247729928122953
10.070884617756054 700.8519101239132 1.0244937228872284
10.07611217270947 699.2397360314186 1.02229855657232
10.081339727662886 700.8743197276915 1.0227777466240864
10.086567282616302 696.9333369639993 1.0197395584916897
10.091794837569719 693.846963909477 1.0168077113104754
10.097022392523135 690.3172020836413 1.0129431470208197
10.102249947476551 690.5525021838356 1.0128338396495682
10.107477502429967 693.4937484094263 1.0143700706290082
10.112705057383383 694.5411959980765 1.0147711081780395
10.1179326123368 693.0153551337313 1.0143997119017445
10.123160167290216 693.8845743146849 1.0157296501155635
10.128387722243632 693.2343619265254 1.0150590194744584
10.133615277197048 692.8004078308641 1.0131263023041328
10.138842832150464 692.5822352436762 1.011084450952101
10.14407038710388 692.2661072447296 1.0109749215928516
10.149297942057297 690.6061344582137 1.0107119013389338
10.154525497010713 692.7351616545718 1.0136826254629587
10.15975305196413 693.0278329157635 1.0138484114236606
10.164980606917545 693.0093992061253 1.012092567060506
10.170208161870962 693.5649510848746 1.0116764165024965
10.175435716824378 694.2266793231151 1.012106422542961
10.180663271777794 696.1936594370945 1.0126455581493208
10.18589082673121 696.9668545172448 1.0124675774329166
10.191118381684626 693.3906808740143 1.0096356249159155
10.196345936638043 691.9456076122308 1.0077374843174147
10.201573491591459 693.0375270115985 1.0084126507073412
10.206801046544875 693.0109448677238 1.0083790810103173
10.212028601498291 696.277266959902 1.0104569672454653
10.217256156451707 698.2536315741031 1.0115248043161835
10.222483711405124 702.4261592601283 1.0146567721534443
10.22771126635854 703.1700151370377 1.0152621950503191
10.232938821311956 701.0445906939649 1.01385140211709
10.238166376265372 699.109340730727 1.0121033736799205
10.243393931218788 698.9288401162149 1.0119170301851483
10.248621486172205 696.4096682609927 1.009730898089797
10.253849041125621 699.1299603887726 1.011817499504481
10.259076596079037 695.4329897308868 1.0100982129926477
10.264304151032453 692.5855462326012 1.0082982403140641
10.26953170598587 689.77338039261 1.0044013000036343
10.274759260939286 689.0452045215774 1.0029946852322875
10.279986815892702 695.1572387810954 1.0070947759120223
10.285214370846118 698.643227362571 1.0097226621043012
10.290441925799534 697.061682380755 1.0078311459835838
10.29566948075295 692.8517734419479 1.0045604294061012
10.300897035706367 683.7965591951395 0.997209325214195
10.306124590659783 678.5515641571641 0.9927732316529619
10.3113521456132 671.6467632912195 0.9874619086887177
10.316579700566615 669.7905935413557 0.9864719362598082
10.321807255520032 669.9392279938994 0.9860488036984681
10.327034810473448 670.5444415294934 0.9862532334240375
10.332262365426864 667.5259310447283 0.9823752745403683
10.33748992038028 670.0474655465235 0.9838835190163295
10.342717475333696 664.028619666618 0.9790729129925907
10.347945030287113 664.1979408872928 0.9779344496184867
10.353172585240529 670.9322846516951 0.9829548589265242
10.358400140193945 674.6713828114872 0.9855866878491468
10.363627695147361 682.6999055143837 0.9915910632091656
10.368855250100777 682.8736680633665 0.991830284832363
10.374082805054194 685.2026837627099 0.9935155495611206
10.37931036000761 684.3929521700454 0.9921595360472835
10.384537914961026 682.5519575312672 0.9910495277606751
10.389765469914442 681.2711101400669 0.988961510649913
10.394993024867858 679.8465420712298 0.9878551222579108
10.400220579821275 680.837105745358 0.988501474440274
10.40544813477469 673.4409793441951 0.98228336233303
10.410675689728107 667.4756883943247 0.9776351829535517
10.415903244681523 663.9353467642175 0.9751797922696172
10.42113079963494 663.9957519492317 0.9756331589167194
10.426358354588356 660.5294801062056 0.9730794673242557
10.431585909541772 654.9854627562657 0.9687909435742272
10.436813464495188 647.4382923454782 0.962852818860828
10.442041019448604 639.2787236465691 0.9562583265104874
10.44726857440202 632.5347074792421 0.9505877287167829
10.452496129355437 625.6080800459424 0.9446758335622212
10.457723684308853 623.8351140550783 0.9434500629897438
10.462951239262269 624.2441510849706 0.9432829548518631
10.468178794215685 616.7903777275034 0.9374426337142965
10.473406349169101 609.271024326345 0.931641980254806
10.478633904122518 604.275205188535 0.9277482648356652
10.483861459075934 601.4860851767987 0.9250590196242203
10.48908901402935 597.810355853976 0.922155891329127
10.494316568982766 591.7452568013551 0.9163685983404604
10.499544123936182 585.4042612081898 0.911251715912016
10.504771678889599 581.6151780198998 0.9084035029489932
10.509999233843015 579.7008353411312 0.9073742171687758
10.515226788796431 580.5388133958054 0.9076346823914847
10.520454343749847 575.0240886800018 0.9025479503356504
10.525681898703263 574.7753682536954 0.9021373755292407
10.53090945365668 573.2636624898934 0.9006706802214803
10.536137008610096 574.8117722862942 0.9016794665971993
10.541364563563512 577.5868464327335 0.9030044236227232
10.546592118516928 578.0240032901245 0.9029642896555353
10.551819673470344 578.3161290776627 0.9032129677146964
10.55704722842376 579.8291551495503 0.9046025239605286
10.562274783377177 576.6407914045781 0.9018456956641094
10.567502338330593 570.2235603469388 0.8960119725831713
10.57272989328401 562.9020010022751 0.8904871916741267
10.577957448237425 561.6446358718085 0.8900858791900953
10.583185003190842 561.5693071325715 0.8919730673925915
10.588412558144258 562.6738593834026 0.8919256997839766
10.593640113097674 562.990515527934 0.8920472258660753
10.59886766805109 557.622420628515 0.8856717427819905
10.604095223004506 551.8283088680907 0.8799033338162382
10.609322777957923 547.0502416514964 0.8764822968188072
10.614550332911339 545.3244579393005 0.8745536731988219
10.619777887864755 543.470031310107 0.8726107409034896
10.625005442818171 542.4629789242687 0.8726520278919648
10.630232997771587 538.0336884978647 0.868382356833344
10.635460552725004 535.7077729473632 0.8665089586712456
10.64068810767842 535.618666210586 0.8660503278510946
10.645915662631836 538.3507614503001 0.867824454954938
10.651143217585252 539.7965184392212 0.8687062003343704
10.656370772538668 540.9868118577757 0.8693440717302103
10.661598327492085 541.3176070972299 0.868881591659517
10.666825882445501 543.6640003836122 0.8711485885005491
10.672053437398917 547.5280919898956 0.873946912261943
10.677280992352333 551.8602180994354 0.8774518805361099
10.68250854730575 553.9220123100137 0.879324456985208
10.687736102259166 553.4809100637689 0.8772785020763729
10.692963657212582 554.9566695195817 0.8774307981926769
10.698191212165998 558.8822714938806 0.8803515556328024
10.703418767119414 561.2653439418256 0.8827681244131753
10.70864632207283 563.1240765835455 0.8842152276020477
10.713873877026247 568.7814104638381 0.8883247312815906
10.719101431979663 572.823981576193 0.8899243703457628
10.72432898693308 580.2046381519646 0.8951217828005175
10.729556541886495 587.6159323847917 0.900211763208041
10.734784096839912 595.560361351121 0.9068981003249442
10.740011651793328 606.0725770778209 0.9145702038216764
10.745239206746744 614.898242059564 0.9210185373838256
10.75046676170016 623.5918367273741 0.9266867328094143
10.755694316653576 628.1993468865256 0.9297269543705643
10.760921871606993 630.8041613867468 0.9312388585349495
10.766149426560409 636.2253732649675 0.9355080972545128
10.771376981513825 636.3355434013115 0.9356556026117501
10.776604536467241 634.8858038117776 0.9348264469497003
10.781832091420657 636.0375958634238 0.935017689327688
10.787059646374074 632.3545481854842 0.9317078733790604
10.79228720132749 628.8865992746247 0.9283381237660702
10.797514756280906 624.9943847047596 0.924945724400325
10.802742311234322 624.8899420361308 0.9250608623210519
10.807969866187738 624.7761431970417 0.9251738788882568
10.813197421141155 627.2880217652881 0.9263674144613666
10.81842497609457 627.2931970130312 0.9259428109896994
10.823652531047987 628.9715157046736 0.9259184742740565
10.828880086001403 637.0304462425685 0.9313258497676806
10.83410764095482 645.4689360190367 0.9377855168653435
10.839335195908236 658.9570630034087 0.9467796742816047
10.844562750861652 673.8481743449887 0.9573626421387618
10.849790305815068 691.9250274845322 0.9690900624303962
10.855017860768484 717.8924515119195 0.9865457541418127
10.8602454157219 744.9020034606317 1.0048994260328648
10.865472970675317 769.6677463101012 1.0212010277601877
10.870700525628733 781.9347948632864 1.0290604248765418
10.875928080582149 787.2636038047216 1.032643347354567
10.881155635535565 778.479608566533 1.0256544740704492
10.886383190488981 765.3094380760325 1.0164506220632625
10.891610745442398 746.8047580920389 1.004236256114144
10.896838300395814 724.612463131794 0.9887556215605567
10.90206585534923 701.1541796577088 0.9726101864844375
10.907293410302646 682.7436389970429 0.9594525567336509
10.912520965256062 663.5788281369512 0.9456580754745899
10.917748520209479 650.760420675086 0.936655871275821
10.922976075162895 639.9553431783206 0.9286819691486761
10.928203630116311 630.7566217354301 0.9219453722933854
10.933431185069727 619.3639219294867 0.9136019702397501
10.938658740023143 612.643179367392 0.9082946614103173
10.94388629497656 604.3877333314557 0.9018027093091561
10.949113849929976 597.15624179867 0.8964214973692661
10.954341404883392 590.5025419865215 0.8908806802289552
10.959568959836808 584.1254991761169 0.8861128614297333
10.964796514790224 581.1009462334181 0.8834139366142114
10.97002406974364 579.6925343386704 0.8839685721566398
10.975251624697057 573.7440618969987 0.8816758978224132
10.980479179650473 564.2710785665121 0.8761342651468066
10.98570673460389 558.5870593981523 0.8732835074827894
10.990934289557305 555.9509953995463 0.8722147886275953
10.996161844510722 549.0837956594648 0.8674624803519296
11.001389399464138 542.5561498313184 0.863009045080785
11.006616954417554 538.301924545079 0.8600182050649378
11.01184450937097 536.1032957767356 0.858996912189733
11.017072064324386 536.859450966488 0.8605342773305874
11.022299619277803 535.8631298260543 0.8602204187006663
11.027527174231219 531.5093781183476 0.856617572349716
11.032754729184635 528.7201415798794 0.8544053380870771
11.037982284138051 524.7495998306042 0.8520517650866601
11.043209839091467 520.9539676592855 0.8495788832166924
11.048437394044884 521.1653070027444 0.8506126475066315
11.0536649489983 520.553410636092 0.8507709539275811
11.058892503951716 522.0193377715635 0.851783019333338
11.064120058905132 525.8583327209134 0.854771298994009
11.069347613858548 525.8626541188576 0.8550171112675125
11.074575168811965 521.0676012496591 0.8511706986036593
11.079802723765381 515.7881254348623 0.8469093288651562
11.085030278718797 512.9695730331404 0.8448497502391319
11.090257833672213 514.7667635137761 0.8463531361969995
11.09548538862563 514.4839581735685 0.8468686731185461
11.100712943579046 516.0116518305347 0.8490549954055838
11.105940498532462 513.2947831418901 0.8474329371590904
11.111168053485878 512.2639547575205 0.846577497726446
11.116395608439294 507.0086638915628 0.8419476620949425
11.12162316339271 503.27589383831327 0.8386041957753397
11.126850718346127 503.79983357292167 0.8395003810807622
11.132078273299543 504.0117918920561 0.8400865853181413
11.13730582825296 502.85103405403214 0.8398000578421104
11.142533383206375 498.1342073768751 0.8359982150900838
11.147760938159792 495.84643824464723 0.8340454085529235
11.152988493113208 494.7459835822133 0.8332906299056954
11.158216048066624 495.28456440281957 0.8342647799106717
11.16344360302004 497.16053913559995 0.8359790386928334
11.168671157973456 494.85154418629065 0.8343075272231262
11.173898712926873 497.3935458044786 0.8363542120930302
11.179126267880289 493.0624406422904 0.832928454808652
11.184353822833705 490.13142850413163 0.8299883795156335
11.189581377787121 487.57699987630485 0.8282365883107039
11.194808932740537 483.5663096008804 0.824912220987549
11.200036487693954 484.7369510232207 0.8257409514193751
11.20526404264737 483.7721119083281 0.825247045795011
11.210491597600786 482.08368532979625 0.8240954773713579
11.215719152554202 479.8621479281051 0.8229521591590288
11.220946707507618 482.5430064247901 0.8250041487981954
11.226174262461035 485.060856120467 0.8268188853290678
11.23140181741445 487.72124759535455 0.829442437825002
11.236629372367867 488.6379716640122 0.8300438340961601
11.241856927321283 486.1026155990576 0.8280532280258568
11.2470844822747 484.04389440109907 0.8263857831559833
11.252312037228116 485.6457535395009 0.8272213176860792
11.257539592181532 485.018733798288 0.8269331681012648
11.262767147134948 485.3597388153039 0.8276723291592766
11.267994702088364 482.58586708530333 0.8256666587944995
11.27322225704178 483.0470986655161 0.8257779394390609
11.278449811995197 485.622711834212 0.8278801855454071
11.283677366948613 487.4372854862833 0.8292714854718043
11.288904921902029 493.5374777986268 0.8345048775815764
11.294132476855445 489.71575811240564 0.8309513429500379
11.299360031808861 486.3725953869353 0.8282328442936349
11.304587586762278 484.58233850265674 0.8256995492486213
11.309815141715694 481.5176862715215 0.8222613454744151
11.31504269666911 484.5619186404559 0.8245757469512288
11.320270251622526 487.6854374243223 0.8269461540598282
11.325497806575942 489.8064615611325 0.8283532772601634
11.330725361529359 492.6125140211432 0.8304791741057365
11.335952916482775 494.41525664389644 0.8317763551964866
11.341180471436191 492.98682493749396 0.8306788640658215
11.346408026389607 493.0228681632104 0.8307281635623309
11.351635581343023 492.02555034119143 0.8295872099233624
11.35686313629644 490.09057142092774 0.8280383861206061
11.362090691249856 490.4073470536637 0.8283268543290526
11.367318246203272 488.52136294336333 0.826939267401473
11.372545801156688 485.4262661397121 0.8247299792055461
11.377773356110104 478.6704279995249 0.8186608825684236
11.38300091106352 476.2140395332831 0.8169597750400805
11.388228466016937 475.7359338349524 0.8169268659971262
11.393456020970353 474.5242675219558 0.8161766768968988
11.39868357592377 470.7010820862297 0.8133794803218559
11.403911130877185 467.4073988002679 0.8105738623963693
11.409138685830602 463.55637532199495 0.8071524082456101
11.414366240784018 464.37438123122985 0.8074726055902
11.419593795737434 463.5451918490128 0.8063905929811266
11.42482135069085 460.92091569461024 0.8046468125406353
11.430048905644266 457.39287081846055 0.8015518610175342
11.435276460597683 450.5823824933216 0.7951091184286482
11.440504015551099 445.6170109729973 0.7914882656885993
11.445731570504515 440.1368905511526 0.7857988951932241
11.450959125457931 440.9157236943117 0.7861913131686737
11.456186680411347 443.37311668612205 0.7887187994503422
11.461414235364764 441.4719970961531 0.7873622471615525
11.46664179031818 438.35307721780265 0.7850910205025247
11.471869345271596 435.44309818584526 0.782727465267597
11.477096900225012 433.8075344793214 0.7818905073361656
11.482324455178428 433.8205254067417 0.7884373752531866
11.487552010131845 433.57615003048016 0.7909524176723295
11.49277956508526 431.62611408300967 0.7911505293626294
11.498007120038677 433.1551455280244 0.7950325119686352
11.503234674992093 434.30089672808293 0.7961359803994489
11.50846222994551 439.58003594840955 0.8016791175804958
11.513689784898926 443.0284797624923 0.805104573821065
11.518917339852342 449.39757680866137 0.8109985207716175
11.524144894805758 450.0990275250115 0.8131243372458685
11.529372449759174 448.5537282201973 0.8127105466814009
11.53460000471259 448.9628201311545 0.8149363859536135
11.539827559666007 448.25073733025994 0.8154830815283389
11.545055114619423 451.8044044599205 0.818720066773383
11.550282669572839 449.307882561715 0.8159047565699841
11.555510224526255 446.6783654069856 0.8132548096104961
11.560737779479672 442.09309394459257 0.8094929623543236
11.565965334433088 438.8459488869386 0.8077852837662782
11.571192889386504 435.0304390078199 0.8057745036781864
11.57642044433992 431.56102162038803 0.803493031060955
11.581647999293336 431.2436771856078 0.804049359591803
11.586875554246753 428.94016640449416 0.8022647965553963
11.592103109200169 428.3524992178886 0.8019292981845598
11.597330664153585 427.8582698263608 0.8022905998396407
11.602558219107001 428.3954048916153 0.8027604356413888
11.607785774060417 424.8529048421737 0.7997583697427938
11.613013329013834 421.4131613291374 0.797147989153653
11.61824088396725 412.677376951726 0.7892274050761989
11.623468438920666 406.2464373135374 0.7836024001781416
11.628695993874082 404.0506103771365 0.7816832159005942
11.633923548827498 404.86404045240494 0.7835906877748045
11.639151103780915 407.35457388160944 0.7873661867417102
11.64437865873433 404.46996203125195 0.785995318795465
11.649606213687747 403.222454701756 0.7856423177447913
11.654833768641163 396.0917629667875 0.7794670551512899
11.66006132359458 395.4014165797816 0.7796437465430981
11.665288878547996 394.7765801698545 0.7791792072805699
11.670516433501412 392.71673993831075 0.7769336584607996
11.675743988454828 391.82117481197656 0.7762745990517621
11.680971543408244 389.1445544507137 0.7722997956992018
11.68619909836166 390.45914980764616 0.7741948394715439
11.691426653315077 390.1395192911405 0.77458659027288
11.696654208268493 390.014460649453 0.7750379143630122
11.701881763221909 388.6958125114671 0.7747841841597611
11.707109318175325 387.0210600030873 0.7737033273222261
11.712336873128741 385.29790962595433 0.7722617586371915
11.717564428082158 388.3575308957435 0.7763123616542651
11.722791983035574 389.3651046968545 0.7779902747623776
11.72801953798899 388.03418497229444 0.7766552985472467
11.733247092942406 386.97256245766823 0.7764381234980979
11.738474647895822 384.4606677023498 0.7737266964479016
11.743702202849239 382.68170517266185 0.7729518413522671
11.748929757802655 385.5476159287224 0.7761910478225763
11.754157312756071 386.5106088317707 0.776529150274978
11.759384867709487 390.33304478701416 0.7803820034675402
11.764612422662903 393.4827679225589 0.7837312420855281
11.76983997761632 392.04038843289186 0.7824019174017918
11.775067532569736 391.6082405141086 0.7818688847819213
11.780295087523152 389.73605781519115 0.7794467701606559
11.785522642476568 388.24127167511483 0.7778216545973508
11.790750197429984 389.42638589531083 0.7789275369928038
11.7959777523834 392.1623102856402 0.7817634414641352
11.801205307336817 394.37239061085023 0.7840376270177063
11.806432862290233 400.01376124465673 0.789304376827916
11.81166041724365 399.85399784397947 0.7881140085367501
11.816887972197065 401.3464354608432 0.7896087729253698
11.822115527150482 402.92016039077635 0.7907600780431532
11.827343082103898 403.55903840907996 0.7913119318466183
11.832570637057314 406.38208302559025 0.7942228941443171
11.83779819201073 408.80874704842165 0.7966659841264709
11.843025746964146 404.8327106352655 0.7936740000449711
11.848253301917563 404.7842212929612 0.7934747030991565
11.853480856870979 402.7803278411377 0.7915602919808581
11.858708411824395 402.804105962095 0.7914363488350211
11.863935966777811 400.2539522743861 0.7886897622278152
11.869163521731227 395.4887209713386 0.7845367867084567
11.874391076684644 391.57920506177226 0.7813333029463151
11.87961863163806 391.6348836735575 0.7822800397855996
11.884846186591476 392.8017093154289 0.784018882632847
11.890073741544892 390.45879092078536 0.7821261593574464
11.895301296498308 389.0240071814835 0.7811695212085571
11.900528851451725 386.55397670720015 0.7792478684134222
11.90575640640514 386.7848361727954 0.7796934795228164
11.910983961358557 388.30996307465597 0.781130183986183
11.916211516311973 388.0495962461065 0.7809564514724676
11.92143907126539 383.76007449744577 0.7771562842656947
11.926666626218806 382.32954125560804 0.7765820983083481
11.931894181172222 377.9268403484947 0.7731031465500334
11.937121736125638 377.1568132665556 0.7723008586415593
11.942349291079054 378.46369069541277 0.7738753911708911
11.94757684603247 376.45648121996135 0.7717362074966252
11.952804400985887 377.2580229419505 0.7725889635012273
11.958031955939303 375.9438354472616 0.7720790826380548
11.963259510892719 375.9848026849475 0.7710910253714208
11.968487065846135 376.46945668380533 0.7725355948138284
11.973714620799552 375.6194280410135 0.771478381183907
11.978942175752968 376.33912318905016 0.7720530559528509
11.984169730706384 376.24953123856557 0.7727451968156276
11.9893972856598 375.8731141907984 0.7722254829091518
11.994624840613216 374.3335346220016 0.771149511739509
11.999852395566633 373.06470918954415 0.7704092094672447
12.005079950520049 372.65837946739634 0.768983611059114
12.010307505473465 372.07614082871595 0.7683117989978832
12.015535060426881 373.67936674676685 0.7700973636458279
12.020762615380297 373.36483380413637 0.7690001208155913
12.025990170333714 370.3589818569209 0.7672215526649965
12.03121772528713 367.3597861651858 0.7648634568250174
12.036445280240546 369.33148589961814 0.7675792510412391
12.041672835193962 372.3536776270736 0.7719513303307755
12.046900390147378 373.40999479495196 0.7727773850471074
12.052127945100795 376.091591392124 0.7749725976344027
12.05735550005421 378.9487245071344 0.7768504207255296
12.062583055007627 377.7546071317815 0.7753060121947913
12.067810609961043 380.8540112057479 0.7790171924533048
12.07303816491446 384.14984481449466 0.782923273758166
12.078265719867876 388.1680211476313 0.787949924901445
12.083493274821292 393.90221108471457 0.7935858498061414
12.088720829774708 400.81994852611837 0.8001318159587083
12.093948384728124 411.7083144723499 0.8100080506746643
12.09917593968154 421.7236759562298 0.8182494875276094
12.104403494634957 434.5772186150439 0.8308384514322975
12.109631049588373 447.7540791343548 0.8430439349611725
12.114858604541789 465.2192349591329 0.8591456757915698
12.120086159495205 486.5497397845741 0.8789172180979907
12.125313714448621 510.9379408002843 0.8999813520399716
12.130541269402038 533.1266323679714 0.9194317668245457
12.135768824355454 555.2687563238438 0.9384649819722911
12.14099637930887 569.2901109018037 0.9502300707313067
12.146223934262286 580.1586678006678 0.959980091046334
12.151451489215702 586.1089103397876 0.9651155445705527
12.156679044169119 583.5545557580919 0.9630337763395012
12.161906599122535 578.1384955447514 0.9590342168886101
12.167134154075951 565.8194446562715 0.9485880335312059
12.172361709029367 549.0696666728147 0.9348671140245758
12.177589263982783 534.7108718598092 0.9231983462848748
12.1828168189362 517.5402464139265 0.9082749277117993
12.188044373889616 502.4200166911501 0.8955980682012888
12.193271928843032 488.5741735353456 0.8838267105444467
12.198499483796448 475.39571392051215 0.8715970662716451
12.203727038749864 461.53531430701173 0.8596462890443886
12.20895459370328 450.6455529837185 0.8495055125519054
12.214182148656697 437.77590177711454 0.8385780459098675
12.219409703610113 428.8856686486246 0.8317347258002014
12.22463725856353 420.9525019608505 0.8238598028824595
12.229864813516945 412.17261829794893 0.8157606857156184
12.235092368470362 406.3976384818123 0.8104944856180437
12.240319923423778 399.60775706912716 0.8037153205766642
12.245547478377194 394.2255403155537 0.7992549167870823
12.25077503333061 389.27310853512927 0.7951356001068532
12.256002588284026 381.6205193111032 0.787587326724556
12.261230143237443 377.43402231504416 0.784495930032259
12.266457698190859 373.2503031537996 0.7796272617316736
12.271685253144275 373.400003156389 0.7797516924844302
12.276912808097691 369.3827053128982 0.7765254469644259
12.282140363051107 365.5572977408472 0.7736310015808837
12.287367918004524 360.36393390793666 0.7691337543427674
12.29259547295794 355.0355462030414 0.7630010483419621
12.297823027911356 352.4647286797438 0.7597363409692353
12.303050582864772 349.53187209192066 0.7567868288171555
12.308278137818188 349.45311706551604 0.7562801173987357
12.313505692771605 349.91101774067545 0.7597358333199359
12.31873324772502 350.3255452970498 0.7679628944981413
12.323960802678437 351.986695587292 0.7735396649070126
12.329188357631853 351.92383595887367 0.776701599509852
12.33441591258527 351.0636607476023 0.7797316638283699
12.339643467538686 350.4967844600059 0.7820580257038839
12.344871022492102 344.2072965291945 0.7792236966491546
12.350098577445518 342.62064904995805 0.7807751332243893
12.355326132398934 342.14232043810796 0.7841773344773135
12.36055368735235 342.5589382621034 0.7879525674119359
12.365781242305767 342.2018066408497 0.788810961810947
12.371008797259183 342.15565534456806 0.788876522222385
12.376236352212599 342.67232876895224 0.7891992173919141
12.381463907166015 342.75889703795366 0.7904436285622619
12.386691462119432 345.7040114032867 0.7958076117907442
12.391919017072848 342.4485842667557 0.7957437503539289
12.397146572026264 339.84546826342114 0.7964332456687101
12.40237412697968 338.49890227653657 0.7974332823232572
12.407601681933096 334.45032626056 0.7942567508949526
12.412829236886513 335.79812134111324 0.7964590629411346
12.418056791839929 336.1720314929662 0.7970058126809081
12.423284346793345 334.127098950112 0.7957999370598463
12.428511901746761 332.9457464360727 0.7967268372299772
12.433739456700177 330.0665758988063 0.7949599885061431
12.438967011653594 330.6990560881797 0.7978972164018796
12.44419456660701 332.61546712472125 0.8021110411766482
12.449422121560426 335.64153825513495 0.8059968944542492
12.454649676513842 335.72427750668965 0.807280951995441
12.459877231467258 334.5847001045347 0.8060398412712213
12.465104786420675 331.037285385534 0.8018642972514474
12.47033234137409 328.89417209182267 0.8010085631121479
12.475559896327507 325.6670505705961 0.7982214489608286
12.480787451280923 325.55314776682553 0.7996656110004484
12.48601500623434 324.6173139819313 0.80152368150936
12.491242561187756 323.2823844377674 0.8008165737214545
12.496470116141172 325.1278227434737 0.8058015723376257
12.501697671094588 323.9071906595966 0.8053511599946815
12.506925226048004 324.33298346696307 0.8070137628269431
12.51215278100142 324.1172759743072 0.8064166278625539
12.517380335954837 317.4434457749263 0.7973498135461285
12.522607890908253 316.2085734545949 0.7961800264840857
12.527835445861669 309.46691958411407 0.7877577753407711
12.533063000815085 310.909470792484 0.7920293889447021
12.538290555768501 313.373503600704 0.7969916541131814
12.543518110721918 312.9186934685154 0.7974279438035147
12.548745665675334 313.0061736275383 0.7988198509307937
12.55397322062875 311.4489412504123 0.8000333224641395
12.559200775582166 310.18421957668187 0.7998039134954289
12.564428330535582 310.23480809601796 0.7956961173461933
12.569655885488999 308.7802674438861 0.7868568644068351
12.574883440442415 310.4372397065227 0.7836548226854496
12.580110995395831 309.8280371794724 0.779285793066122
12.585338550349247 309.53118918959484 0.7765024745304301
12.590566105302663 311.11437441046354 0.7767644847580527
12.59579366025608 310.3953343730957 0.7738386623897675
12.601021215209496 311.61904235950504 0.7734779916646906
12.606248770162912 312.43818626712306 0.7714661097904739
12.611476325116328 312.1344240111585 0.7690874149062561
12.616703880069744 312.61419758403963 0.769247736920274
12.62193143502316 315.44591546927376 0.7723619099139012
12.627158989976577 315.54320055637356 0.7717980053294499
12.632386544929993 315.1514593236054 0.7711976642917983
12.63761409988341 314.04319144268703 0.7687902372346364
12.642841654836825 313.55302900193715 0.768420871849264
12.648069209790242 318.20319423378123 0.7745087480548924
12.653296764743658 322.1611527093848 0.7790277230823847
12.658524319697074 326.0840476320926 0.7830636564969449
12.66375187465049 329.00153875539525 0.7848326513732633
12.668979429603906 330.1700569550423 0.7845145955224003
12.674206984557323 333.7746516988681 0.7876633114494973
12.679434539510739 336.4158166213834 0.7893376257630517
12.684662094464155 341.0719255167161 0.7941422630845721
12.689889649417571 345.6859941540786 0.7990332494259811
12.695117204370987 349.60242608518763 0.8016936542977823
12.700344759324404 358.7590843265087 0.8102741885246637
12.70557231427782 364.6699225433967 0.815926098406279
12.710799869231236 371.18370807237653 0.8221250013291499
12.716027424184652 381.1396661620294 0.8325450505372435
12.721254979138068 387.17754447941894 0.8391570555051031
12.726482534091485 396.79858225398 0.8484866817883324
12.7317100890449 408.25685748343 0.8599899964972495
12.736937643998317 418.9684281636638 0.8712819263001887
12.742165198951733 429.7106485782174 0.8811433386347098
12.74739275390515 440.3068788515901 0.8915341955473276
12.752620308858566 450.737146664242 0.9006815039847806
12.757847863811982 456.77697190532103 0.905778361970311
12.763075418765398 460.70660715700814 0.9100601443918049
12.768302973718814 457.00773069033903 0.9061198447094583
12.77353052867223 451.03782416997285 0.899721571143788
12.778758083625647 441.8325235531489 0.8901759704777941
12.783985638579063 428.57864136931454 0.8761901657077211
12.789213193532479 421.2462548537805 0.8686667646215245
12.794440748485895 410.1258451316302 0.8575930175948542
12.799668303439312 404.6144579221824 0.8516627178594931
12.804895858392728 400.39926685185804 0.847201572448473
12.810123413346144 395.76977893032347 0.8413748879193861
12.81535096829956 393.4257146796869 0.8377961225936926
12.820578523252976 392.6283662251026 0.8372109120199508
12.825806078206393 392.49361248860754 0.8369735980770086
12.831033633159809 394.0851967149328 0.8387280339562716
12.836261188113225 394.7705233101081 0.8390663338814951
12.841488743066641 396.5339489819821 0.8406405973695433
12.846716298020057 398.1403708834794 0.8423355464404341
12.851943852973474 401.26377137202303 0.8454385141951056
12.85717140792689 403.4548354189074 0.8480642815073197
12.862398962880306 408.54992773233397 0.8534450671187713
12.867626517833722 410.86838484369497 0.8558273323907176
12.872854072787138 416.7709817963068 0.8611215167988728
12.878081627740555 426.0873820737422 0.8700865695545573
12.88330918269397 426.8221875447287 0.8705204952685006
12.888536737647387 430.4223300020547 0.8734817013305959
12.893764292600803 425.81889960943033 0.8683303066087518
12.89899184755422 418.3569117918305 0.860559128632476
12.904219402507636 413.58551045283616 0.8557104460328668
12.909446957461052 402.99587965168246 0.8443121600598131
12.914674512414468 391.19840806969586 0.8320403401985919
12.919902067367884 380.10220302885875 0.8198444908938144
12.9251296223213 367.0879795877889 0.8063799199940124
12.930357177274717 357.8948470832608 0.7975016663270847
12.935584732228133 351.2209316222568 0.789887001533094
12.940812287181549 342.6926783239256 0.7800570203260963
12.946039842134965 336.05663304278534 0.7717250476672538
12.951267397088381 328.9145280242589 0.7638353876842933
12.956494952041798 324.07627887129297 0.759458094417012
12.961722506995214 323.2328937524925 0.7572407448546614
12.96695006194863 324.2540566890635 0.7589510725993667
12.972177616902046 325.51438858331403 0.7599075258860982
12.977405171855462 325.909375288763 0.7593355614475499
12.982632726808879 323.68012994207874 0.7575669598719179
12.987860281762295 325.12180411964687 0.7581034647038876
12.993087836715711 326.75502732718775 0.7603412551572863
12.998315391669127 327.7901374053777 0.7618264784719395
13.003542946622543 325.65869484270024 0.7611875761605416
13.00877050157596 322.6988921593103 0.7579769519414638
13.013998056529376 321.0481694363364 0.7567474194007897
13.019225611482792 319.28642156620515 0.7542937833935415
13.024453166436208 320.78434130792357 0.7553472403516722
13.029680721389624 321.27210936372217 0.7573202698507778
13.03490827634304 322.61087749388935 0.7594953236532064
13.040135831296457 323.3144280667758 0.7602534987635656
13.045363386249873 327.2876586810609 0.7648473044874469
13.05059094120329 329.2283064938207 0.7657727284052568
13.055818496156705 329.6483656735971 0.7661371133824777
13.061046051110122 334.12731893862343 0.7703059822232631
13.066273606063538 339.81518796758354 0.7762851533616633
13.071501161016954 346.92364896133336 0.7834596514905984
13.07672871597037 354.23434267102533 0.7911852463799801
13.081956270923786 359.3567651511344 0.7969486246560663
13.087183825877203 362.28519234712144 0.800611176374801
13.092411380830619 365.38768948096464 0.8029849926201507
13.097638935784035 365.0082209700131 0.8023027026486937
13.102866490737451 362.9627462547862 0.7992943958149423
13.108094045690867 357.4318818433528 0.7929683333072243
13.113321600644284 351.8803169027037 0.7871558320293162
13.1185491555977 347.10537790357347 0.7822071780783983
13.123776710551116 351.6001591376187 0.7871063164281495
13.129004265504532 352.58418692550026 0.788753145065755
13.134231820457948 353.14809719988455 0.7899077840963231
13.139459375411365 356.31740038476363 0.7938011787407881
13.14468693036478 352.69142454677433 0.7895181642479322
13.149914485318197 353.1383010667785 0.7898180476907154
13.155142040271613 355.78949499183403 0.7922908202500683
13.16036959522503 361.518611614704 0.7988138834228456
13.165597150178446 365.31367225210556 0.8024653992735628
13.170824705131862 368.4253888551 0.806189750565316
13.176052260085278 369.87413844679645 0.8086485666830825
13.181279815038694 368.5076265965351 0.8074318715737346
13.18650736999211 367.7128292447442 0.8071681492001291
13.191734924945527 363.18237220979677 0.80271796176259
13.196962479898943 362.00795318306035 0.8005478066543417
13.202190034852359 361.7224188965046 0.8003748589889715
13.207417589805775 362.011059259076 0.8011840239003647
13.212645144759191 362.3114309899409 0.8018398844202654
13.217872699712608 360.19592130639427 0.7997947909983355
13.223100254666024 360.5079729523356 0.7991664706289832
13.22832780961944 358.03452236647155 0.795951047978628
13.233555364572856 354.2104246459131 0.7925576800755232
13.238782919526273 351.7990049956819 0.7903048373945303
13.244010474479689 347.4809804252333 0.7864638482531863
13.249238029433105 345.41904789762384 0.7842628769188263
13.254465584386521 344.3893967451448 0.7815749141566286
13.259693139339937 341.6336938930014 0.7792537014108027
13.264920694293354 341.70141924408244 0.7802099396499759
13.27014824924677 334.8751006655339 0.7728310193247847
13.275375804200186 330.1126493390326 0.7677050317060062
13.280603359153602 327.8030777036489 0.764348204966033
13.285830914107018 326.40282585456174 0.7624673974564211
13.291058469060435 323.0679635108795 0.7584151960433163
13.29628602401385 321.18694280292965 0.757421243226089
13.301513578967267 321.95557667157277 0.7590837500540513
13.306741133920683 320.8501829279485 0.7594023347388821
13.3119686888741 318.860367590493 0.7574053915764177
13.317196243827516 314.1242464355817 0.752106242079163
13.322423798780932 311.85280215189306 0.749197675621238
13.327651353734348 310.9308982001319 0.7463808202062719
13.332878908687764 309.44415421269093 0.7447051265347059
13.33810646364118 306.62427484911854 0.7416061089049532
13.343334018594597 303.7474345874747 0.7384031885227307
13.348561573548013 301.7943727590066 0.736502530208916
13.353789128501429 302.1432901627094 0.7359498494502479
13.359016683454845 301.7609917883323 0.7346728150319126
13.364244238408261 302.67534858799286 0.7348766266271941
13.369471793361678 304.5482887885508 0.7373182035309597
13.374699348315094 305.8821636847831 0.7399423396443967
13.37992690326851 308.0248683402233 0.7443256727759665
13.385154458221926 311.67587912588084 0.7488604010579812
13.390382013175342 312.44447499949973 0.7506092952994768
13.395609568128759 313.6776490004715 0.7519846537992674
13.400837123082175 317.0633882890157 0.7538118532060472
13.406064678035591 315.0021922699279 0.7504108427291414
13.411292232989007 317.2988319549015 0.752680954095607
13.416519787942423 315.085639459097 0.7501693612025943
13.42174734289584 313.5566872267046 0.7481246611213087
13.426974897849256 317.2269424606555 0.7529174351910682
13.432202452802672 321.5165624318624 0.7581152323357278
13.437430007756088 325.324879541335 0.7628407078041244
13.442657562709504 325.7472335121017 0.7628944980689658
13.44788511766292 324.6498358087909 0.7612706484951649
13.453112672616337 322.9045090614434 0.7593338171691543
13.458340227569753 324.5749007453033 0.7611386401882193
13.46356778252317 324.4693027697715 0.7604081691570921
13.468795337476585 325.78882191270037 0.7626936108949223
13.474022892430002 328.02678215371867 0.7655711823076582
13.479250447383418 330.99787220953203 0.7702214165579494
13.484478002336834 333.921021623357 0.7745584657545594
13.48970555729025 333.84029905888787 0.7737243405090438
13.494933112243666 331.0557036064461 0.7706473789472899
13.500160667197083 330.45546891799216 0.7693183481142504
13.505388222150499 328.9001829477046 0.7664247060276324
13.510615777103915 328.4940086114435 0.7659372668497475
13.515843332057331 327.0533692085331 0.7634993397824776
13.521070887010747 325.5656845028319 0.7618101952256653
13.526298441964164 321.22136965596104 0.7570670350733553
13.53152599691758 319.70637862158924 0.7556854845662512
13.536753551870996 317.4538230185448 0.7538045892580569
13.541981106824412 312.4257135251025 0.7478633303765457
13.547208661777828 310.9258163421539 0.7445610993258333
13.552436216731245 310.79955463597054 0.7435954278392237
13.55766377168466 311.4979410326053 0.7447122421580304
13.562891326638077 306.23789377295225 0.7388247139115809
13.568118881591493 302.3807155551824 0.7364526549824146
13.57334643654491 296.64258428533856 0.7315451844010586
13.578573991498326 294.697962436318 0.7302983335397897
13.583801546451742 293.2199715911707 0.7310029682664527
13.589029101405158 292.1996513234944 0.7308804852873553
13.594256656358574 287.2699338674881 0.7240586183970857
13.59948421131199 285.2095366394681 0.7211380787567384
13.604711766265407 284.85427015886444 0.7197297664247513
13.609939321218823 283.0464726032818 0.7173360758799805
13.615166876172239 282.0025448333332 0.716358928090532
13.620394431125655 280.9682742636756 0.7148091939660095
13.625621986079071 280.1197843574343 0.7142553501747204
13.630849541032488 279.7182994471152 0.7148198486374495
13.636077095985904 280.8931489638492 0.7171486932024488
13.64130465093932 281.51346930467196 0.7188335699538075
13.646532205892736 280.9830910586707 0.7177065707163258
13.651759760846153 279.8301158499154 0.7157472595981166
13.656987315799569 278.1495833755085 0.7121638175555266
13.662214870752985 276.24518918203944 0.7106846816099052
13.667442425706401 275.3213744177121 0.710580628955483
13.672669980659817 272.7748552472311 0.708606697551824
13.677897535613234 272.0230466332333 0.70796590754126
13.68312509056665 270.485238467419 0.7044925398976085
13.688352645520066 274.7785232588052 0.70976601064308
13.693580200473482 275.4389776730493 0.7086082345091753
13.698807755426898 276.7210548208276 0.7092785893601069
13.704035310380315 279.8149284907639 0.7142204098483276
13.70926286533373 279.62328441238566 0.7142669900703551
13.714490420287147 280.43234962927727 0.7166876404093282
13.719717975240563 280.33995245471937 0.7155493736357585
13.72494553019398 280.9378333608853 0.7153119088186644
13.730173085147396 279.16035479119205 0.7124969107347939
13.735400640100812 279.10810471285873 0.7113051127919394
13.740628195054228 279.26463406923875 0.7107509401099699
13.745855750007644 281.0993658724656 0.7132355812122182
13.75108330496106 284.31028191413026 0.7165655393981936
13.756310859914477 283.3756041474903 0.7168524262422589
13.761538414867893 279.47031031435256 0.7133117019136986
13.766765969821309 277.962244389899 0.7127768265012224
13.771993524774725 276.4830469015991 0.7112641992299
13.777221079728141 274.6291349530765 0.708861075838948
13.782448634681558 270.653449199659 0.7046333123105022
13.787676189634974 266.08566237208095 0.700785260956965
13.79290374458839 263.3942577272922 0.6969669487139845
13.798131299541806 264.6894855366824 0.6974527816942308
13.803358854495222 265.86273054279275 0.6978379422561087
13.808586409448639 265.38132763222217 0.6970306789920396
13.813813964402055 265.38751207570317 0.6977624890738003
13.819041519355471 264.08566794788254 0.697667572615176
13.824269074308887 264.74521833265385 0.6980921345008174
13.829496629262303 267.0721774409862 0.700845996252301
13.83472418421572 270.51342230367584 0.7067948380019771
13.839951739169136 273.0200997021066 0.7077604233082218
13.845179294122552 272.9534345344185 0.7079364241202312
13.850406849075968 275.2192185087506 0.7097155205339775
13.855634404029384 276.88108864781236 0.7099902916866626
13.8608619589828 278.10472476135214 0.7113011476024514
13.866089513936217 279.17906650369275 0.7133813087781566
13.871317068889633 278.68331603079974 0.7127461092942463
13.87654462384305 277.7871042660993 0.7119556052402083
13.881772178796465 275.43496767221853 0.708058670653317
13.886999733749882 279.4943317777627 0.711544981958033
13.892227288703298 282.02276638426645 0.7149220158606977
13.897454843656714 286.0242013983957 0.7208381030112206
13.90268239861013 289.1422759592696 0.7240952428187181
13.907909953563546 290.5552311350835 0.7255391042012096
13.913137508516963 290.28453223387174 0.7244065459731013
13.918365063470379 293.39539365829836 0.7281394599036088
13.923592618423795 295.81148953175233 0.7307740974698288
13.928820173377211 299.66902012765377 0.7363128959613489
13.934047728330627 300.55247625259113 0.7360592993228492
13.939275283284044 299.27012606936455 0.7346167717946381
13.94450283823746 300.10488303983993 0.735524313846761
13.949730393190876 297.0998193557486 0.7321832746804998
13.954957948144292 294.04790616017357 0.7285510169269351
13.960185503097708 294.23705175575964 0.7306859235877535
13.965413058051125 292.65091109645834 0.7296041712069934
13.97064061300454 289.82447255632604 0.7255215385357
13.975868167957957 286.2779873863745 0.7212648075359374
13.981095722911373 282.3673501216684 0.715754630143171
13.98632327786479 280.54908209571335 0.7146068735901389
13.991550832818206 280.62723933721395 0.7156472184657007
13.996778387771622 279.95799575988207 0.7142822448076083
14.002005942725038 277.1915117151275 0.7108508394376909
14.007233497678454 274.6074191338291 0.7073135852297604
14.01246105263187 274.22837648442 0.7068986705074009
14.017688607585287 275.5528268538535 0.7090685995831416
14.022916162538703 279.2903342246281 0.713978032296054
14.028143717492119 280.435830976871 0.7157297513288731
14.033371272445535 280.90944599288184 0.716027938850048
14.038598827398951 280.0634995188735 0.7151972998764976
14.043826382352368 280.04225498729426 0.7155974673271223
14.049053937305784 281.2475023327366 0.7165693393372087
14.0542814922592 279.2482298038205 0.7133680101862457
14.059509047212616 283.4342762301884 0.7187684956864145
14.064736602166032 283.3286332293454 0.71861727603823
14.069964157119449 284.0764543900924 0.7190245665979133
14.075191712072865 287.1351822196797 0.7238106602867037
14.080419267026281 288.15532234069616 0.725497205746205
14.085646821979697 294.4885085584806 0.7331338288099364
14.090874376933114 297.460936997851 0.7357386380201005
14.09610193188653 300.250987010629 0.7389286336705854
14.101329486839946 306.58362523636214 0.7464504657230477
14.106557041793362 307.70165193947884 0.7475657344649325
14.111784596746778 310.3345770235322 0.7497530462183665
14.117012151700195 308.9348389957027 0.7466194872391856
14.12223970665361 306.50310356565984 0.7441943685471936
14.127467261607027 301.77339536705097 0.739734065916994
14.132694816560443 296.584631591411 0.7344097192597797
14.13792237151386 292.2461929797188 0.729427523379304
14.143149926467276 291.1839855453758 0.7275956930420067
14.148377481420692 291.8352785984059 0.7295988938416841
14.153605036374108 292.84513064480103 0.7317296657138815
14.158832591327524 293.6529115138256 0.7329992676656089
14.16406014628094 295.7355162909145 0.7337418523984918
14.169287701234357 293.9613550643989 0.7302684756139406
14.174515256187773 292.61208420331303 0.7272611283924629
14.179742811141189 291.03958704387685 0.7257540789869681
14.184970366094605 290.58531399845435 0.7247419532929359
14.190197921048021 289.7110470814562 0.7237509289782075
14.195425476001438 287.68888569985023 0.7227097341716398
14.200653030954854 291.02627097445674 0.7260536123147106
14.20588058590827 292.739508693363 0.727916242545574
14.211108140861686 294.52814519290524 0.728789528699653
14.216335695815102 294.3835133906962 0.7283019853663386
14.221563250768519 292.932441456525 0.7259336840171525
14.226790805721935 294.1096233915419 0.7270945330401019
14.232018360675351 292.65776202546533 0.7244414950001496
14.237245915628767 290.24484943778464 0.7216144702720267
14.242473470582183 290.8070701366729 0.7219077717455217
14.2477010255356 291.7918510799207 0.723139544993904
14.252928580489016 293.2267995947311 0.7246827081703221
14.258156135442432 292.5247919131399 0.7234676935374672
14.263383690395848 295.8916278889511 0.727569442357805
14.268611245349264 297.64963432083755 0.7296767407656037
14.27383880030268 298.4977830209188 0.7303812311269416
14.279066355256097 298.8632411204889 0.7315298935905769
14.284293910209513 300.8538161196036 0.7338785965349633
14.28952146516293 302.9802786743817 0.7362816200848337
14.294749020116345 307.93696226843855 0.7421994684420071
14.299976575069762 310.88999057637125 0.7458658167959074
14.305204130023178 310.9070653878479 0.7455568730172741
14.310431684976594 310.77381961813285 0.7448707577339502
14.31565923993001 312.7108620174881 0.7454774405700432
14.320886794883426 316.4279518032409 0.7483807380121003
14.326114349836843 317.98996292342815 0.7503700711880427
14.331341904790259 319.3654132234072 0.7517818653903541
14.336569459743675 320.91424437487245 0.7548466712184089
14.341797014697091 320.8307370780554 0.753769104910183
14.347024569650507 323.0680591363557 0.7554577749370217
14.352252124603924 323.21370234210013 0.7547554655128509
14.35747967955734 324.80282032085125 0.7568802029621771
14.362707234510756 326.3764975288926 0.7589945548218385
14.367934789464172 329.7233582307863 0.7634079991670641
14.373162344417588 333.87424828196225 0.7688204886507923
14.378389899371005 331.93505978330626 0.766847668858653
14.38361745432442 332.0301004357084 0.7667761518205378
14.388845009277837 329.26622715865864 0.762949008186489
14.394072564231253 328.76315149284125 0.7617935840704577
14.39930011918467 330.70515239329984 0.7641111439498351
14.404527674138086 335.04618295157815 0.7688412971299458
14.409755229091502 336.90715420112207 0.7713106586219562
14.414982784044918 338.2607335025266 0.7737582266193406
14.420210338998334 341.7002813334684 0.7775815760761309
14.42543789395175 343.5159990698233 0.7797362647828722
14.430665448905167 346.51711698056135 0.7821475555562619
14.435893003858583 348.18250254566976 0.7835732310472023
14.441120558811999 350.1539478142978 0.7855544497700013
14.446348113765415 351.6222208121574 0.7863480067620443
14.451575668718831 349.3344967481935 0.7837713738353593
14.456803223672248 349.68380330959894 0.784458786622575
14.462030778625664 350.7466408269406 0.7857017665745579
14.46725833357908 352.3066248633087 0.788067288103415
14.472485888532496 360.06036966237644 0.7964101522680936
14.477713443485912 365.9436116740779 0.802778062990229
14.482940998439329 371.5796533159268 0.8086626692927431
14.488168553392745 374.8899379112833 0.8120396169542727
14.493396108346161 379.1604586448063 0.8165938782600759
14.498623663299577 386.4896879711812 0.8250064032316875
14.503851218252994 394.0237963175411 0.8330332226090007
14.50907877320641 402.08831500467886 0.8410144890519806
14.514306328159826 402.709508349241 0.8415577371364623
14.519533883113242 402.4610705938599 0.8410207199545544
14.524761438066658 395.01405675157446 0.8338800904460192
14.529988993020075 384.4903269603882 0.8238018761669226
14.53521654797349 374.85449907109995 0.8133628669192082
14.540444102926907 365.86379834597733 0.8043334008907798
14.545671657880323 354.80612845358456 0.792587054356627
14.55089921283374 342.1451082029867 0.7782978494409184
14.556126767787156 329.05733668232625 0.7632975443665161
14.561354322740572 319.2106635267517 0.751461218832847
14.566581877693988 314.5456119349835 0.745790474759985
14.571809432647404 312.452390492394 0.7433064082914584
14.57703698760082 311.4325033101581 0.743478428227823
14.582264542554237 310.5985530218592 0.7419123558354566
14.587492097507653 308.7772531365589 0.7404809137183607
14.592719652461069 310.92433060835936 0.7420206895721637
14.597947207414485 314.2868289685719 0.7459541202103431
14.603174762367901 315.89865894026946 0.7476966972061339
14.608402317321318 320.5198333781318 0.7523428602210918
14.613629872274734 321.3602929305207 0.7524719390513147
14.61885742722815 327.5690326653737 0.7588583270150965
14.624084982181566 331.5167596575483 0.7634316920348487
14.629312537134982 336.07925755712506 0.7680959712567956
14.634540092088399 342.4394413734738 0.7745498947157748
14.639767647041815 346.1552599847034 0.7782704847883315
14.644995201995231 344.46724468886276 0.7758482596266486
14.650222756948647 343.6081333033664 0.7745845856577983
14.655450311902063 342.2337734567306 0.7735992419525509
14.66067786685548 343.50828426655863 0.7747247428901883
14.665905421808896 344.2660540967404 0.7754964663027913
14.671132976762312 342.0473844351365 0.7716390845461909
14.676360531715728 341.6320504174498 0.77145593218179
14.681588086669144 339.00875044224216 0.7688225490289127
14.68681564162256 339.7885116266199 0.7706305562027644
14.692043196575977 340.2534509483773 0.7709977950586425
14.697270751529393 339.0896215585298 0.768909601348236
14.70249830648281 341.3649548719088 0.7709948243028584
14.707725861436225 346.0062181904274 0.7759394838494381
14.712953416389642 349.991636108671 0.7816557080368947
14.718180971343058 353.38205279852696 0.7857221457339171
14.723408526296474 355.667457195636 0.7887500043944594
14.72863608124989 358.15685311152924 0.7907447023686723
14.733863636203306 359.4478605242301 0.7917389866493031
14.739091191156723 362.6713831053658 0.7946150700813341
14.744318746110139 360.3579254727227 0.7917974468718121
14.749546301063555 358.1728432868051 0.7890743639347987
14.754773856016971 351.85795278386576 0.7827766125438645
14.760001410970387 347.0249015775324 0.778132141720478
14.765228965923804 345.63497349220137 0.7767490270407131
14.77045652087722 346.6451231463555 0.7781645808795993
14.775684075830636 346.4674898876228 0.777617084942453
14.780911630784052 342.4117149523957 0.7722717558492863
14.786139185737468 341.5934513775289 0.7713807302900489
14.791366740690885 341.14113149852693 0.7716116142357633
14.7965942956443 340.52132286740675 0.7708790217419327
14.801821850597717 340.7576402950771 0.7720410190749022
14.807049405551133 342.65427138292085 0.7740978934392116
14.81227696050455 346.70369205812784 0.778041303477279
14.817504515457966 352.6792559787471 0.7846708039059845
14.822732070411382 356.70356867899443 0.788778886430795
14.827959625364798 358.69165767764 0.7914436949716815
14.833187180318214 358.82181637863806 0.791756780014309
14.83841473527163 359.743393276749 0.793014287249429
14.843642290225047 360.3020938278609 0.7939500451740149
14.848869845178463 363.86738080397754 0.7975369908947831
14.854097400131879 367.5702291256114 0.8010790757426559
14.859324955085295 366.38072757498526 0.799119274688127
14.864552510038711 365.1972567059873 0.7968947287801915
14.869780064992128 363.05224964311986 0.7946007199622875
14.875007619945544 363.0655698246023 0.7945684885448394
14.88023517489896 364.9647200490883 0.7965446080001913
14.885462729852376 362.24504378502127 0.7944730256665434
14.890690284805792 360.60500945642525 0.7929365470753947
14.895917839759209 359.3952595887438 0.79121070711964
14.901145394712625 358.10540685186913 0.7896259471619018
14.906372949666041 362.30623565536246 0.7931456012703092
14.911600504619457 364.7565727730567 0.7964540099120989
14.916828059572873 367.25998457669806 0.8000232425857866
14.92205561452629 364.04586100912076 0.7966929408922471
14.927283169479706 359.8158956438683 0.7926544465987264
14.932510724433122 354.62580855929275 0.787067003114081
14.937738279386538 351.805616862054 0.7840153036179127
14.942965834339955 346.87431613454186 0.7784604617923065
14.94819338929337 341.5272563729359 0.7721711797409476
14.953420944246787 331.75974792896085 0.7605409086721329
14.958648499200203 323.55183362194225 0.7512862165032245
14.96387605415362 318.71527615387464 0.7462040408724273
14.969103609107036 315.37400325307414 0.7426280623779263
14.974331164060452 314.098169772031 0.7418461014941378
14.979558719013868 316.6058000882635 0.7459951739416463
14.984786273967284 316.2432176859126 0.7464639831999219
14.9900138289207 313.95335035514233 0.7443142012108582
14.995241383874117 316.2530254593 0.7463420014656302
15.000468938827533 317.10525268267116 0.7486485089525683
15.005696493780949 318.69845481980906 0.7499740454239231
15.010924048734365 319.097339299785 0.7512288742048617
15.016151603687781 317.0009828551416 0.749339637146743
15.021379158641198 318.58376800678684 0.7496891674783998
15.026606713594614 318.35167804744776 0.7487025747336864
15.03183426854803 320.5115649834959 0.7502239640366899
15.037061823501446 322.3475122196569 0.7522661874659035
15.042289378454862 319.7984522564675 0.7494308267620842
15.047516933408279 316.7816289588767 0.7458578893827351
15.052744488361695 315.84560159001126 0.745774535027485
15.057972043315111 319.24917216753295 0.7506601432513222
15.063199598268527 325.15807702729495 0.7586563456846117
15.068427153221943 325.6559447822611 0.7598089466814708
15.07365470817536 326.9764061255105 0.7599858943344928
15.078882263128776 324.74036824113244 0.7571568488053718
15.084109818082192 322.3862825909871 0.7536992824323873
15.089337373035608 322.91772883781323 0.7543357508447895
15.094564927989024 322.43131228724405 0.7537472849339739
15.09979248294244 321.5900704948596 0.7521124730829597
15.105020037895857 323.7583955856028 0.75443408851235
15.110247592849273 320.24068241792196 0.7508045382120899
15.11547514780269 317.96666703005184 0.7483634243324093
15.120702702756105 316.2425339970415 0.7470263207705523
15.125930257709522 312.8556535898136 0.7432568034024722
15.131157812662938 312.1260999118244 0.7428849759469901
15.136385367616354 312.37928356590436 0.7446348884599397
15.14161292256977 309.95852000241155 0.7417706834336824
15.146840477523186 305.33019755277394 0.7353390200089872
15.152068032476603 301.25199883503075 0.7289238242927973
15.157295587430019 295.1633481914579 0.720254526949827
15.162523142383435 290.127322413707 0.7140487465141584
15.167750697336851 286.13458319707314 0.7099882009574799
15.172978252290267 283.15836750326673 0.7064047662154334
15.178205807243684 281.31135215145673 0.7057813564357679
15.1834333621971 280.4982365890098 0.7065801730474448
15.188660917150516 279.7352747842283 0.7067893098805698
15.193888472103932 276.0478806500228 0.7026546996522904
15.199116027057348 271.75221874978143 0.6966227646722138
15.204343582010765 269.4305030803132 0.6926478637671497
15.20957113696418 269.32303732453863 0.6923543165018856
15.214798691917597 271.096449625046 0.694943162795935
15.220026246871013 274.89583415781635 0.7008547097745382
15.22525380182443 275.61901579586856 0.7009379384544066
15.230481356777846 276.18477218850757 0.7009640984467181
15.235708911731262 273.56569540603743 0.6970145922559773
15.240936466684678 272.67858324498525 0.6959037226406288
15.246164021638094 273.66110446599436 0.6991489997875503
15.25139157659151 273.7471419697752 0.7006134981279564
15.256619131544927 273.32606091138194 0.7003543796944796
15.261846686498343 269.69241359603643 0.6974467659497725
15.267074241451759 267.94373094766274 0.6942495662711905
15.272301796405175 265.99149793530415 0.6915976029797241
15.277529351358591 265.49034141175053 0.6907619003897112
15.282756906312008 268.0345518874952 0.6934686383957098
15.287984461265424 268.74021006789 0.6957878028941826
15.29321201621884 270.9786479932843 0.6987091191288644
15.298439571172256 272.2699064597634 0.6983139567921102
15.303667126125672 272.03343818830376 0.696252058522681
15.308894681079089 274.22395166195696 0.6967433252941589
15.314122236032505 273.494794020369 0.6961943924557717
15.319349790985921 274.4530059958347 0.6986198862460894
15.324577345939337 277.87356642872146 0.7031224706980708
15.329804900892753 279.04215855647806 0.7049857248474054
15.33503245584617 282.2159858977755 0.707784428723155
15.340260010799586 280.6675564141104 0.7059364800424366
15.345487565753002 282.58971699008015 0.7081269747182359
15.350715120706418 284.6282390395928 0.7117610512746955
15.355942675659835 290.6421066911746 0.7192717149413117
15.36117023061325 293.0801022197352 0.7222718189293639
15.366397785566667 291.9874221925383 0.7197521058363433
15.371625340520083 292.46885055640064 0.718996624454005
15.3768528954735 292.4753052966524 0.7179697598360836
15.382080450426916 294.0365155251185 0.7193523840151499
15.387308005380332 292.5704397473814 0.7189261816155486
15.392535560333748 293.4636076689176 0.7207536856324486
15.397763115287164 295.24060668882146 0.7326668474595683
15.40299067024058 296.2516012500417 0.7408695604665557
15.408218225193997 294.3736287044647 0.7437889494723349
15.413445780147413 291.59236906876447 0.7446905121086322
15.418673335100829 289.9093143268499 0.7471268642362684
15.423900890054245 291.0140514529686 0.7511221862625466
15.429128445007661 293.1257733719633 0.7564280610308857
15.434355999961078 292.1882379637942 0.7580084402825197
15.439583554914494 292.77268777458335 0.7613758268175551
15.44481110986791 290.67257386101994 0.7609228894215706
15.450038664821326 289.56989504170076 0.762220555609687
15.455266219774742 289.9887573117881 0.7645650964624271
15.460493774728159 288.4486978109291 0.76527848391615
15.465721329681575 287.9123835131893 0.7674723280349399
15.470948884634991 289.73533670612625 0.7710717002225318
15.476176439588407 290.7641260250492 0.7737860057812248
15.481403994541823 293.77042016901015 0.778528285296402
15.48663154949524 295.5091238920716 0.7824446944493877
15.491859104448656 295.9245239215808 0.7846057140727749
15.497086659402072 293.00727447800534 0.7812442199037547
15.502314214355488 292.1809354317503 0.7811853177997261
15.507541769308904 294.0515476728476 0.7856032607728435
15.51276932426232 293.4265565809843 0.7878406552237183
15.517996879215737 296.86729255683383 0.7948913817751059
15.523224434169153 297.626629771464 0.7977695281996793
15.52845198912257 300.61417092273797 0.8034395325324734
15.533679544075985 302.23169948496576 0.8066577208193993
15.538907099029402 302.73579856859453 0.8085290212920191
15.544134653982818 303.68202217755993 0.810373646174169
15.549362208936234 303.9277609982815 0.8125102923068112
15.55458976388965 306.73692864290837 0.8187277423762489
15.559817318843066 308.0001597614263 0.8221556965058399
15.565044873796483 307.1994638489251 0.8235472706361784
15.570272428749899 310.2046253296681 0.828013034195084
15.575499983703315 311.246903750956 0.8316349089590999
15.580727538656731 314.878167560083 0.8384683346707256
15.585955093610147 313.8349518639697 0.8386158965658874
15.591182648563564 313.48721974342135 0.839321954832255
15.59641020351698 311.93667389411553 0.8397869291926429
15.601637758470396 310.8446121009778 0.8393697548276059
15.606865313423812 310.0584810328778 0.8400839448314333
15.612092868377228 307.3668781186603 0.8374538959162895
15.617320423330645 311.5698628748441 0.846379886817819
15.62254797828406 309.1034788624927 0.8450899442494608
15.627775533237477 304.7598487744604 0.8418924529851165
15.633003088190893 297.43756807250224 0.8325313910151172
15.63823064314431 292.80990514934814 0.8234955373360736
15.643458198097726 290.9605043563213 0.8093192671086447
15.648685753051142 293.5294729149147 0.807472049430942
15.653913308004558 293.1383554735868 0.8025296353260413
15.659140862957974 292.4128543517147 0.7978555336724908
15.66436841791139 290.3260203789243 0.7919821952551381
15.669595972864807 288.8005852364627 0.7886452992082252
15.674823527818223 288.1710054726883 0.786413054581902
15.680051082771639 287.0312348860677 0.7815597398938102
15.685278637725055 288.51192857766523 0.7815270022461605
15.690506192678471 287.53628057182755 0.7774024078982441
15.695733747631888 286.1796469327981 0.7746926434268699
15.700961302585304 285.2367297572864 0.7723186251111558
15.70618885753872 284.7233975894758 0.7700392378551685
15.711416412492136 280.9126290621926 0.7639207771397936
15.716643967445552 283.867644552855 0.7682691683001657
15.721871522398969 281.289479029197 0.7644332136662613
15.727099077352385 278.89036222380724 0.7598974451716817
15.732326632305801 278.62740577650465 0.7588199084586118
15.737554187259217 279.8161028495074 0.7586975027855778
15.742781742212633 283.9023301489013 0.7629988118662724
15.74800929716605 287.8320328783459 0.7664698592722382
15.753236852119466 285.0586821858744 0.7617208667968095
15.758464407072882 283.09545349951736 0.7571016223463037
15.763691962026298 283.3681075783239 0.7572434747033457
15.768919516979715 286.37264413496416 0.7590635372719378
15.77414707193313 287.958391155798 0.7614317095890262
15.779374626886547 288.40200930553107 0.7633539789169783
15.784602181839963 289.4227463085895 0.7639341457277358
15.78982973679338 291.11063700870517 0.7648179622222145
15.795057291746796 289.986061774656 0.7622250500290206
15.800284846700212 289.54352110109863 0.7609282560970004
15.805512401653628 287.1474673251394 0.758583176959292
15.810739956607044 289.2945050348928 0.7604884875487243
15.81596751156046 291.70502493208 0.7618818854336032
15.821195066513877 292.99358994958715 0.7629206385712843
15.826422621467293 295.62499743456834 0.764330606773462
15.831650176420709 296.608072146633 0.7660827014246617
15.836877731374125 295.8380384524286 0.7654255739546013
15.842105286327541 294.0399256160016 0.7622664899302397
15.847332841280958 295.3526075875924 0.7635635887213661
15.852560396234374 295.5379841005042 0.7642132804399958
15.85778795118779 296.4548846111698 0.764000964362002
15.863015506141206 296.1285342969848 0.7630209783321941
15.868243061094622 296.33132452273577 0.7622531616088667
15.873470616048039 294.5134412417223 0.758514285183482
15.878698171001455 293.27011563611217 0.7572723911005037
15.883925725954871 293.28233846885763 0.7564347790870636
15.889153280908287 293.0838379559839 0.7565111388779813
15.894380835861703 293.01058799968155 0.757524344993506
15.89960839081512 291.9416038841954 0.7562309804973035
15.904835945768536 291.6682209969949 0.7559097465482761
15.910063500721952 292.8525258939987 0.7553572526254619
15.915291055675368 291.9524028985828 0.7530036578907483
15.920518610628784 290.954115151576 0.7502415800410213
15.9257461655822 291.1659956708256 0.7494565211631139
15.930973720535617 291.4882408864598 0.7502542215488656
15.936201275489033 289.36479013352607 0.7480569151335618
15.94142883044245 290.58665138692203 0.7501693514338726
15.946656385395865 290.76034396594235 0.7508151168083309
15.951883940349282 290.39084364510074 0.750472550630831
15.957111495302698 290.8390059732011 0.7506357397257655
15.962339050256114 287.6700896847955 0.7458973935584914
15.96756660520953 287.87392953612033 0.7461576174166087
15.972794160162946 288.36396760087877 0.7468636029037735
15.978021715116363 287.1251623739041 0.7443768551809131
15.983249270069779 287.62863091226933 0.7449647831745395
15.988476825023195 289.5762656878508 0.7486783992868478
15.993704379976611 288.6011061823906 0.74935589919969
15.998931934930027 287.1816706781267 0.7484795861141817
16.004159489883442 288.6298890181087 0.7493046549419018
16.009387044836856 288.8378609188547 0.7473728340999946
16.01461459979027 289.08943147558654 0.7474817038033952
16.019842154743685 289.48919533842405 0.7492854223710091
16.0250697096971 288.4393540744024 0.7495346967797769
16.030297264650514 291.72675465845833 0.7531136652330019
16.03552481960393 294.75004769513174 0.756329634125104
16.040752374557343 297.69320093658496 0.757960065353389
16.045979929510757 299.83837976286475 0.7607084072294245
16.05120748446417 302.95662484921024 0.7646601072327107
16.056435039417586 306.1063575248157 0.7670041261588014
16.061662594371 313.06627444405706 0.7749492429754473
16.066890149324415 318.16200352465074 0.780326295254708
16.07211770427783 320.26539958194235 0.7824740615029817
16.077345259231244 318.39657309466145 0.7794256315384668
16.08257281418466 319.63530839138946 0.780215824773494
16.087800369138073 321.84864343246954 0.7827895240027173
16.093027924091487 326.4817848718959 0.7886160233927937
16.0982554790449 328.00714440809185 0.7907678931189078
16.103483033998316 331.4409221764275 0.7954953520251103
16.10871058895173 332.4799683798146 0.7958680474995673
16.113938143905145 333.9024889070208 0.7977707415451679
16.11916569885856 332.08791766742087 0.7955264340562994
16.124393253811974 330.4048916986313 0.7942617295572794
16.129620808765388 329.0663712010218 0.7930688925022601
16.134848363718802 332.8505420987404 0.7974363350773999
16.140075918672217 334.46866846933443 0.7987432216789822
16.14530347362563 336.0717953657584 0.8003110409150452
16.150531028579046 334.3819895620411 0.7976035262609862
16.15575858353246 335.3135630783308 0.7993085635610991
16.160986138485875 337.5763776944185 0.8016037817694314
16.16621369343929 338.13056636298523 0.8022075845006357
16.171441248392703 333.6225153065955 0.7969437229832049
16.176668803346118 328.9487458498368 0.7919835988155507
16.181896358299532 322.6381160511051 0.7847495258711599
16.187123913252947 315.82217294968666 0.7763830520335595
16.19235146820636 309.6742601017278 0.7690554796166209
16.197579023159776 303.4259306472479 0.7608239896399127
16.20280657811319 298.77706729500176 0.7558746727474953
16.208034133066604 296.04315327259906 0.7525795628149586
16.21326168802002 289.4223409497308 0.7447738695875467
16.218489242973433 284.877913379455 0.7383328530654178
16.223716797926848 281.23746638695485 0.7340196081757694
16.228944352880262 280.4183884311407 0.7333225940798579
16.234171907833677 281.1605071004269 0.7348382972242546
16.23939946278709 277.6171200718083 0.7309370800150206
16.244627017740505 275.6157574135824 0.7293968623546245
16.24985457269392 273.4237259934652 0.7269424277845999
16.255082127647334 270.12841174076334 0.7231542189199966
16.26030968260075 264.5426358222294 0.7162355238537021
16.265537237554163 262.1198629558968 0.7125060928492045
16.270764792507578 261.58583100021826 0.7110736052119859
16.275992347460992 263.2227277063399 0.7128272836755853
16.281219902414406 259.9362008492053 0.7076405131728386
16.28644745736782 258.28767662826766 0.7055937284466246
16.291675012321235 257.7496003704479 0.7053537623127342
16.29690256727465 258.6513747326478 0.7060829762029222
16.302130122228064 256.11784203338726 0.7026425666014193
16.30735767718148 255.52285536675527 0.7009202245262862
16.312585232134893 257.29040490097293 0.7021929027489346
16.317812787088307 259.6038908792395 0.7053190668394934
16.323040342041722 259.0806328563052 0.7044057025449457
16.328267896995136 257.19941668971677 0.7015646074656132
16.33349545194855 254.69766289294034 0.6984611129339694
16.338723006901965 253.90222267446603 0.6982165554666163
16.34395056185538 258.2496128041378 0.7033021952442102
16.349178116808794 261.56969180620916 0.7084626112294127
16.35440567176221 267.1471171850377 0.7132564893494717
16.359633226715623 270.59549913536097 0.7167658140717529
16.364860781669037 272.77097232391384 0.7196950879524107
16.37008833662245 277.2986010362873 0.7250164682932405
16.375315891575866 278.2597322166007 0.7256006497638716
16.38054344652928 282.3407096698681 0.7291657679779318
16.385771001482695 287.43747016314114 0.7339033730647706
16.39099855643611 293.3043977399457 0.740874378473362
16.396226111389524 296.53274359155375 0.7453970109989531
16.401453666342938 297.80107451982326 0.7468858271429141
16.406681221296353 297.5838676980893 0.7471082808073778
16.411908776249767 295.3876529776836 0.7437192928143121
16.41713633120318 294.1085941512297 0.7409952926445335
16.422363886156596 291.76427528815174 0.7375977890227128
16.42759144111001 289.8335678276888 0.7352070834017723
16.432818996063425 289.28955663072077 0.7359553581665577
16.43804655101684 289.0221934396642 0.7358947207079343
16.443274105970254 285.69225515436443 0.7319183626934779
16.448501660923668 284.73363049047083 0.7301788108235439
16.453729215877082 282.8066916844662 0.7262498941222642
16.458956770830497 282.61123507278097 0.7254654591633382
16.46418432578391 282.44492409518097 0.7255608254463737
16.469411880737326 281.92097477209376 0.7256893073574434
16.47463943569074 283.82610860979463 0.7293096822458516
16.479866990644155 285.37176106199234 0.7317725242758254
16.48509454559757 286.29044807240325 0.7325151714266884
16.490322100550983 285.8515297363633 0.732118683415142
16.495549655504398 286.86653748065805 0.7325464590918926
16.500777210457812 284.367313945009 0.7284639190938815
16.506004765411227 284.6495591277417 0.7281974862140401
16.51123232036464 287.52093537980375 0.7320872051315158
16.516459875318056 287.55962303582845 0.7325286755198679
16.52168743027147 285.4086562509058 0.7310451864755589
16.526914985224884 281.97013177343416 0.7268402093120514
16.5321425401783 278.7351581284812 0.7212653899989248
16.537370095131713 275.3632545401171 0.7169391683135954
16.542597650085128 271.12061412495433 0.7130345510300378
16.547825205038542 268.73788417505824 0.7113177094417455
16.553052759991957 268.11241990314363 0.712196855078029
16.55828031494537 262.38362280670196 0.7042911525171346
16.563507869898785 261.92241246656556 0.7034732805133326
16.5687354248522 261.0865056825242 0.7016243352349022
16.573962979805614 259.3425694764985 0.6982472890120185
16.57919053475903 255.7111460608567 0.6929196553890932
16.584418089712443 252.03506379267577 0.689848260802617
16.589645644665858 248.84456933849265 0.68636530316158
16.594873199619272 247.5037073941894 0.6844893896374465
16.600100754572686 245.21249457803967 0.6808873556578402
16.6053283095261 245.2367829762375 0.678868394733397
16.610555864479515 243.97661901113918 0.6778932686581788
16.61578341943293 246.05927180930337 0.6798926064477834
16.621010974386344 247.3856446496139 0.6813932867749701
16.62623852933976 250.1816000061068 0.6845972514756871
16.631466084293173 251.75116677999694 0.6868030349600619
16.636693639246587 254.53874019839657 0.6908860608659391
16.641921194200002 252.74612224278022 0.6884025626309545
16.647148749153416 252.08246706616512 0.6859797009722717
16.65237630410683 252.03462820410263 0.6852978276213896
16.657603859060245 254.19977475629057 0.6883909599643495
16.66283141401366 253.6593171892835 0.6882207199684562
16.668058968967074 251.96628658069858 0.6866750152755088
16.67328652392049 250.80457049833646 0.6848022370639949
16.678514078873903 254.4190044321709 0.6887708427263578
16.683741633827317 257.542427229824 0.694176877734342
16.68896918878073 258.972107025153 0.6959027504335008
16.694196743734146 256.57474695415414 0.6934499765333129
16.69942429868756 253.5142831414893 0.6889106917702891
16.704651853640975 252.18235264034695 0.6855678580454609
16.70987940859439 249.70555573872497 0.6827513431236297
16.715106963547804 247.42963969340568 0.6791121677719645
16.720334518501218 244.70921199239044 0.675277701257611
16.725562073454633 248.30934288919755 0.6811516937016626
16.730789628408047 247.5185720558138 0.681202767600266
16.73601718336146 247.23054337096895 0.680726837626101
16.741244738314876 246.3370580648709 0.6777100430372249
16.74647229326829 241.94685339278882 0.6707900050240246
16.751699848221705 238.80588503331848 0.6659965508495045
16.75692740317512 234.28745010513512 0.6612917698207345
16.762154958128534 232.91048504728977 0.6594743077212092
16.767382513081948 231.87920337193682 0.657757338794367
16.772610068035362 233.3998725881284 0.6597311665751324
16.777837622988777 234.5228539442694 0.6605833678454617
16.78306517794219 235.89967184009225 0.662023314618559
16.788292732895606 236.27519293026327 0.662875359367331
16.79352028784902 235.41532815630254 0.6621737420740137
16.798747842802435 235.73763021953434 0.6632242365577906
16.80397539775585 232.86417266305207 0.6592483182511558
16.809202952709263 230.39206523425065 0.656674742584404
16.814430507662678 226.6226398622152 0.6520010965668934
16.819658062616092 223.82336830235303 0.6489788547165725
16.824885617569507 223.44850343798845 0.6484700993966588
16.83011317252292 223.2710681660045 0.6471695497463257
16.835340727476336 226.28765690348698 0.6511234632827585
16.84056828242975 225.5318276444053 0.6496352108982207
16.845795837383164 226.48660216607664 0.6526044774722126
16.85102339233658 224.17820282096255 0.6505707590062387
16.856250947289993 228.3924665596763 0.6575073518098595
16.861478502243408 228.41418666398377 0.657915361589767
16.866706057196822 227.54327963936345 0.6558026644643841
16.871933612150237 227.1424917403896 0.656374177387134
16.87716116710365 227.02394057732857 0.6559394282945309
16.882388722057065 226.4278403620148 0.6544287877310401
16.88761627701048 224.122045584192 0.651432852782651
16.892843831963894 220.65493272537884 0.6462397502038212
16.89807138691731 218.1642407473815 0.6425089372134553
16.903298941870723 216.9590769806387 0.639146492995909
16.908526496824138 215.19312861976962 0.6357262304482537
16.913754051777552 212.73559930322554 0.6322517094646865
16.918981606730966 213.86255272248957 0.6346473797776991
16.92420916168438 215.37208975122272 0.6372821598388624
16.929436716637795 215.49884233817465 0.6381753434373606
16.93466427159121 215.11056192423774 0.6365770548744671
16.939891826544624 213.41497702176966 0.6336533814615235
16.94511938149804 212.47948938019564 0.63256050278685
16.950346936451453 213.20422834526937 0.6343804465112072
16.955574491404867 216.49295020637027 0.6399401124568801
16.960802046358282 218.3772620677334 0.6436886006768314
16.966029601311696 221.27810041378763 0.6485527452048175
16.97125715626511 219.50223351303447 0.6457628574147807
16.976484711218525 215.047695470019 0.6401741917750925
16.98171226617194 212.5451333052688 0.6356561885506405
16.986939821125354 210.84020951071625 0.6324963193053375
16.99216737607877 213.1658814754811 0.6333816778275428
16.997394931032183 214.30968596403707 0.6336509932523564
17.002622485985597 216.8592690940375 0.6378539949558286
17.00785004093901 218.95581447475212 0.6403975672722274
17.013077595892426 222.88424124350888 0.646082485788853
17.01830515084584 222.79865557599717 0.6446677098918924
17.023532705799255 222.3724116216378 0.6450294879210822
17.02876026075267 217.9709654590642 0.6394965723740486
17.033987815706084 219.91900524856325 0.6421096113134853
17.039215370659498 220.9164746381988 0.6462791024825404
17.044442925612913 221.72139774133532 0.6473584245349935
17.049670480566327 222.7510370966422 0.6483440390723634
17.05489803551974 220.97549042731592 0.6456840959357726
17.060125590473156 223.60811666860852 0.6473158958393472
17.06535314542657 222.326408914942 0.6468349502004769
17.070580700379985 225.00374762901316 0.6506318761357893
17.0758082553334 224.35450211224463 0.6488332390552497
17.081035810286814 223.34448484852885 0.6462011972905971
17.086263365240228 224.39328808462383 0.6458278641969053
17.091490920193642 224.934660979193 0.6471851187637865
17.096718475147057 223.84360056788265 0.645938435043528
17.10194603010047 222.24697432008742 0.6433798764241234
17.107173585053886 221.3764855129156 0.6421975500384794
17.1124011400073 220.95741161265275 0.6412934897298039
17.117628694960715 222.91867585621506 0.6458212873479547
17.12285624991413 223.17976924417 0.6464573031624344
17.128083804867543 225.18377680533027 0.6491290950779346
17.133311359820958 228.30488978603037 0.6523114799323747
17.138538914774372 227.2638726321336 0.6519921768330206
17.143766469727787 226.25853114295796 0.6505215709806934
17.1489940246812 226.13818811595695 0.6499307147656641
17.154221579634616 228.3191832961257 0.6525284951044019
17.15944913458803 230.51428330568294 0.6549833379770741
17.164676689541444 231.48921970068724 0.6560629225453634
17.16990424449486 234.2352335377217 0.659546634827559
17.175131799448273 239.44677170381223 0.6674809098056699
17.180359354401688 240.19989520437383 0.6684923788058172
17.185586909355102 239.46399132107243 0.6656871220121693
17.190814464308517 237.19735659201302 0.6608177333527494
17.19604201926193 239.2958211905303 0.6624459072215365
17.201269574215345 243.0089082647826 0.6665196652469234
17.20649712916876 245.75016064237963 0.6710104001319277
17.211724684122174 248.33892057829433 0.6744513416703407
17.21695223907559 248.73199185320098 0.676070928643378
17.222179794029003 250.07692753582506 0.6777511578538223
17.227407348982418 251.09959968567642 0.6795802764958192
17.232634903935832 251.38104380138165 0.6788666193037206
17.237862458889246 253.21038432023303 0.6828103865657692
17.24309001384266 251.09902374125093 0.6809758651590994
17.248317568796075 249.1105230381045 0.6793014117421441
17.25354512374949 246.7847710758662 0.6753645246778448
17.258772678702904 246.82193679596796 0.6732470271550619
17.26400023365632 247.28545753328635 0.6732782569024309
17.269227788609733 245.23182928930927 0.6705328026048343
17.274455343563147 240.86689707119322 0.6652151014110489
17.279682898516562 237.45730086473853 0.6606859958524761
17.284910453469976 236.63789285130179 0.6593990951571215
17.29013800842339 237.1668243426819 0.6596903485407738
17.295365563376805 239.9317147049186 0.6634163456994232
17.30059311833022 239.0637873591406 0.6624314868486871
17.305820673283634 239.01639307351036 0.6615561685477387
17.31104822823705 239.68638990501995 0.6622695940901172
17.316275783190463 240.8254214635944 0.6647394470071883
17.321503338143877 242.15282815655442 0.6676893242140403
17.32673089309729 241.2387185831162 0.6674648260687506
17.331958448050706 240.6204764190974 0.6659942017459267
17.33718600300412 240.29835417148766 0.6654707005369109
17.342413557957535 238.4839900791641 0.662587804289444
17.34764111291095 239.17092967185877 0.6631500419441873
17.352868667864364 238.9654694990687 0.6626506202594353
17.358096222817778 239.2797160459309 0.6631655608703015
17.363323777771193 238.89955266788868 0.6640557915304373
17.368551332724607 237.21122259207002 0.6610917544218945
17.37377888767802 236.79035857976194 0.6597442868335843
17.379006442631436 237.98635849868376 0.6611631579192591
17.38423399758485 236.32291308994672 0.6580235137337018
17.389461552538265 235.24688845791715 0.6583045281080002
17.39468910749168 235.14078324765913 0.6584057693612119
17.399916662445094 235.678304892933 0.6587428980817943
17.405144217398508 238.0405546351276 0.6624297680710256
17.410371772351922 238.68758545219725 0.6634180566074667
17.415599327305337 239.0893932946364 0.6636895900214901
17.42082688225875 238.4101842953109 0.6615413235966137
17.426054437212166 236.10107231241452 0.6578960011077352
17.43128199216558 239.15628545558423 0.6614951482038995
17.436509547118995 240.78056838008362 0.6634099407521249
17.44173710207241 241.83117501175676 0.6639709442128043
17.446964657025823 242.4560831253953 0.6662602134022683
17.452192211979238 241.06019786967053 0.665053360672288
17.457419766932652 239.58881336672172 0.6633392430696452
17.462647321886067 239.8387744663303 0.663206490380891
17.46787487683948 237.85940576675185 0.6598287767695615
17.473102431792896 236.4679666209391 0.6599257945814545
17.47832998674631 233.7600910233136 0.6581916327501091
17.483557541699724 234.64462295599301 0.6584706273611107
17.48878509665314 237.22312493094105 0.661038210963985
17.494012651606553 240.11947859671855 0.6639326523329627
17.499240206559968 241.50516877992132 0.665784318534381
17.504467761513382 241.1018982793027 0.6649199656306426
17.509695316466797 243.71743892326663 0.6671134291105109
17.51492287142021 241.93512713986345 0.6646662369414026
17.520150426373625 241.82786102578748 0.6659113373713489
17.52537798132704 243.76448980524128 0.6691472986590934
17.530605536280454 243.50178005275333 0.6685375282580656
17.53583309123387 243.76550921184042 0.6685028448663489
17.541060646187283 240.7852409744364 0.6642811302821313
17.546288201140698 241.65351551416163 0.6666682198277418
17.551515756094112 239.89334740533457 0.6634683144973716
17.556743311047526 240.43521499116926 0.6624420562993311
17.56197086600094 241.35693522483749 0.6620750744933394
17.567198420954355 243.3209552003988 0.6648671959601483
17.57242597590777 246.47708866362348 0.6703674240366397
17.577653530861184 245.47311743126255 0.6704902299022745
17.5828810858146 244.6186344079759 0.6697128094034425
17.588108640768013 242.4483691010278 0.6671834628687722
17.593336195721427 244.99461097177024 0.6700581327703317
17.598563750674842 245.95697647876318 0.6700011954075518
17.603791305628256 247.10684493564963 0.6706044680858523
17.60901886058167 247.14778515057645 0.6704033509625019
17.614246415535085 247.52420469861167 0.6717014307683544
17.6194739704885 248.3241988681903 0.6735038415462467
17.624701525441914 248.79418195267925 0.6747758015966591
17.62992908039533 248.87149705738827 0.6751340881545503
17.635156635348743 248.18333897091404 0.6729316657133344
17.640384190302157 247.28804947466418 0.6698821909930938
17.64561174525557 247.71648937732326 0.6699580078420269
17.650839300208986 248.26500260574613 0.6705055740299085
17.6560668551624 249.03180016733918 0.6725692846242547
17.661294410115815 249.52902544180887 0.6736460184490087
17.66652196506923 250.87501083044415 0.6744799845774345
17.671749520022644 257.05384118283365 0.681678383893713
17.676977074976058 262.689140086405 0.6880023583689728
17.682204629929473 268.7916677592402 0.6955779898834247
17.687432184882887 272.56823202699286 0.7008064570413536
17.6926597398363 274.1049451170997 0.7030039127969604
17.697887294789716 276.83188592940235 0.7071017880739773
17.70311484974313 279.4249259481772 0.7093521413017415
17.708342404696545 283.16536853602827 0.7140244065613878
17.71356995964996 285.0367541380688 0.7157665544365196
17.718797514603374 289.19607808455385 0.720882666955893
17.724025069556788 292.71231093966014 0.7239398311304279
17.729252624510202 296.44275735580345 0.728349707550603
17.734480179463617 298.8638586518591 0.730833472205119
17.73970773441703 300.28547577089375 0.7329597558063449
17.744935289370446 304.95225077305054 0.7384693433836449
17.75016284432386 308.2634753590554 0.7418850669225568
17.755390399277275 313.0189662155432 0.7474580896636172
17.76061795423069 316.5111712551291 0.7521413114786794
17.765845509184103 319.3436956647833 0.7556028148053959
17.771073064137518 324.0848399194358 0.7610979931623877
17.776300619090932 325.4876593813287 0.7619262549553845
17.781528174044347 326.33100064630503 0.7630154114491984
17.78675572899776 324.21352085337907 0.7619267898837151
17.791983283951176 323.016963902145 0.7604928639059527
17.79721083890459 318.4480526099683 0.7545478908023353
17.802438393858004 313.9058151197718 0.7486343757761615
17.80766594881142 309.25753738595324 0.7424063071210578
17.812893503764833 305.74131626319513 0.7391621023777721
17.818121058718248 304.2374031829483 0.7372448762306232
17.823348613671662 302.0415043548341 0.7344928669032394
17.828576168625077 303.1310457456032 0.7364377563981143
17.83380372357849 300.27347306107674 0.7329816905620733
17.839031278531905 297.58072670810265 0.7300273815040849
17.84425883348532 294.23114400215513 0.7257317667976155
17.849486388438734 291.03719521653153 0.720899436184838
17.85471394339215 289.01494367569893 0.7179441673263636
17.859941498345563 289.22256775605223 0.718144318966599
17.865169053298978 291.9371679566312 0.7212377088964385
17.870396608252392 294.8240912937602 0.7254342248960163
17.875624163205806 298.41393945795016 0.7296574613180659
17.88085171815922 301.98090716326226 0.7349632841851705
17.886079273112635 302.19086718562664 0.7354177289404703
17.89130682806605 304.7305783224707 0.7387999686873457
17.896534383019464 310.6598112664937 0.746147146669573
17.90176193797288 320.1833120553768 0.7571918894291644
17.906989492926293 329.88927777198114 0.7675203723205369
17.912217047879707 337.19379933635173 0.7761823340676279
17.917444602833122 340.48158256941855 0.7787383616001983
17.922672157786536 342.963025643359 0.7818777513059306
17.92789971273995 341.4488172259899 0.7797271801019882
17.933127267693365 342.07812902022897 0.779690132489825
17.93835482264678 340.6865069288691 0.7782239635754818
17.943582377600194 334.983420455033 0.7719627760468745
17.94880993255361 327.2776627017041 0.763034137539653
17.954037487507023 318.7388511492611 0.753570592602438
17.959265042460437 314.3210302117088 0.7493305061088645
17.96449259741385 310.45004444038545 0.7459981296147773
17.969720152367266 305.9115297736839 0.741283122218936
17.97494770732068 300.66834259635874 0.734546611815739
17.980175262274095 296.67680977553084 0.7298836175712244
17.98540281722751 290.84785138576945 0.7226197886903587
17.990630372180924 284.73771264939984 0.7151029140990361
17.995857927134338 279.3012427536535 0.7086890180127198
18.001085482087753 275.9197739343195 0.7034849703887586
18.006313037041167 274.29473691253474 0.702053092161281
18.01154059199458 273.50788183225626 0.7017157907961689
18.016768146947996 272.8646079820079 0.7008594002286996
18.02199570190141 272.2113115327598 0.7001422461136795
18.027223256854825 271.2709999459633 0.6980147149775308
18.03245081180824 269.5264519003053 0.6957995135426914
18.037678366761654 268.0835552701003 0.6937248982515255
18.042905921715068 265.84995593349464 0.691851347760769
18.048133476668482 268.20895055835786 0.6965208069915024
18.053361031621897 270.5937290686133 0.7003699442144071
18.05858858657531 270.0704619265675 0.6993533843983445
18.063816141528726 269.665867224201 0.6985878048454429
18.06904369648214 270.6953030125005 0.6985753997302235
18.074271251435555 275.41539322486284 0.7047708725370351
18.07949880638897 277.11752366769895 0.7062526778921543
18.084726361342383 278.5006262063984 0.7073075511123793
18.089953916295798 280.4614071128819 0.7094224622341132
18.095181471249212 281.198067649743 0.7095312563643555
18.100409026202627 283.50348445500566 0.7127249985102828
18.10563658115604 281.4217929852174 0.7106682816259016
18.110864136109456 283.5435927930897 0.712871093445506
18.11609169106287 289.6028144165186 0.7199206913402252
18.121319246016284 295.89356038082667 0.727265638559182
18.1265468009697 298.59501514984714 0.7300761469421063
18.131774355923113 297.9691081021686 0.7305784181449606
18.137001910876528 302.26088035109143 0.7348719955842883
18.142229465829942 310.81625065307776 0.7444384778450173
18.147457020783357 322.47885726423425 0.7572796947011927
18.15268457573677 333.54899940716643 0.7693166183196805
18.157912130690185 345.9896087629018 0.7836713523953248
18.1631396856436 358.0053121606671 0.7972533438341586
18.168367240597014 369.77984398385183 0.80965979629324
18.17359479555043 378.0624419517696 0.8188930723725545
18.178822350503843 385.9143218169667 0.8267539942687464
18.184049905457258 389.6297552125377 0.8308902681881459
18.189277460410672 393.7123392125193 0.8350459381703512
18.194505015364086 396.35597463804436 0.8375030982477161
18.1997325703175 393.7053617818034 0.8349928058499928
18.204960125270915 389.35428704765434 0.8302812008229785
18.21018768022433 382.71195350989785 0.8229965011141804
18.215415235177744 378.9125542321432 0.8190848693937782
18.22064279013116 379.5025245474792 0.8198338732995912
18.225870345084573 381.384501910764 0.8221429517369072
18.231097900037987 380.4778822561101 0.8211291012923274
18.236325454991402 382.4453433539248 0.8233753949745148
18.241553009944816 381.8681819089552 0.8230914163118701
18.24678056489823 383.5786737728695 0.8247651192013379
18.252008119851645 383.2057327966065 0.8244841222422009
18.25723567480506 382.8036870601733 0.8233374514459176
18.262463229758474 379.02932546253936 0.8192228120039553
18.26769078471189 372.2513442826757 0.8115684365064038
18.272918339665303 365.9042603616262 0.8051997493289138
18.278145894618717 355.13215184998444 0.7934197266861477
18.28337344957213 345.8017506619307 0.7840048720907722
18.288601004525546 337.9272351022056 0.7750850282888954
18.29382855947896 330.04772652442773 0.7664656882907559
18.299056114432375 324.1844498561714 0.7592640037733228
18.30428366938579 317.2006558582328 0.7525987306172357
18.309511224339204 312.34730783867207 0.7473012951868049
18.314738779292618 305.91820181477146 0.7397285242322004
18.319966334246033 302.2272721545474 0.7347507495108121
18.325193889199447 296.9106167716291 0.7273427892135947
18.33042144415286 292.93639557927054 0.722934079558053
18.335648999106276 292.6938895020852 0.7233671130522051
18.34087655405969 290.91111081686165 0.7224006608548177
18.346104109013105 286.59365434436256 0.7171905138739746
18.35133166396652 287.5107650219869 0.7174807106586772
18.356559218919934 286.1695027522597 0.7145059279274756
18.361786773873348 287.48927247454066 0.7166926312168908
18.367014328826762 286.1844138082822 0.7156680216400592
18.372241883780177 284.4394969487778 0.7140907422327891
18.37746943873359 286.44305270511035 0.7156800960138058
18.382696993687006 290.24291231425866 0.7191390168466827
18.38792454864042 296.2070690064903 0.7283206548626773
18.393152103593835 305.7299904551181 0.7512435364300762
18.39837965854725 316.38831076843286 0.7714496762663103
18.403607213500663 323.27499668728825 0.7849372578487692
18.408834768454078 334.6323333874656 0.8029097823147975
18.414062323407492 341.75339967466056 0.8155626097496591
18.419289878360907 347.8944496373875 0.8262413997422089
18.42451743331432 354.4884688678136 0.8374337949662415
18.429744988267736 352.7636212448464 0.8397626244564813
18.43497254322115 349.2302203938248 0.8393544685302508
18.440200098174564 340.9314474772914 0.8327555565406978
18.44542765312798 336.51621265614193 0.8306571709318976
18.450655208081393 333.86130017437387 0.8289095607445467
18.455882763034808 329.0507323585466 0.8261456636674714
18.461110317988222 325.43059919419375 0.8243486291446337
18.466337872941637 321.963447562595 0.8229463117943852
18.47156542789505 320.6645014330317 0.8248809806280235
18.476792982848465 316.7328926438798 0.8222832938236665
18.48202053780188 314.06555478415385 0.8210304690331178
18.487248092755294 310.55219315094354 0.8189331325267558
18.49247564770871 311.6103508491712 0.8221906311928846
18.497703202662123 310.6434195478564 0.8244144079883716
18.502930757615538 310.0310150604364 0.8259666005712394
18.508158312568952 305.69127730770754 0.8225019129267059
18.513385867522366 303.127567344349 0.820777747540737
18.51861342247578 303.00359359552306 0.8213618594065472
18.523840977429195 301.33308977835776 0.8221581717467011
18.52906853238261 300.6565514794442 0.824528553463034
18.534296087336024 297.43308413632366 0.8226668556886544
18.53952364228944 296.17205447515926 0.8231001283304725
18.544751197242853 293.5622237826875 0.8193519934674902
18.549978752196267 293.70155390053645 0.8207405578218876
18.555206307149682 293.6205966842616 0.8231716245540346
18.560433862103096 292.23024795196903 0.8238495102178233
18.56566141705651 292.2493108633719 0.8276169572304856
18.570888972009925 293.1907967136219 0.8307996450141291
18.57611652696334 294.9600430343283 0.8350657766597865
18.581344081916754 297.36626984987373 0.8396553901157263
18.58657163687017 299.10533315470684 0.8434572365616364
18.591799191823583 298.2595110707686 0.8440604946606493
18.597026746776997 299.97989809419624 0.8475895812147701
18.60225430173041 300.3804781760996 0.8502443595176916
18.607481856683826 302.85252243791626 0.8565728779010846
18.61270941163724 303.7285560312539 0.859849963510378
18.617936966590655 306.71776439693997 0.8651507594222784
18.62316452154407 310.26344314708393 0.868797650205215
18.628392076497484 311.5982881719519 0.8534433330305534
18.633619631450898 314.65739906451137 0.8484991581769415
18.638847186404313 317.24188113617475 0.8452099499234735
18.644074741357727 322.61398961862153 0.8471434372208644
18.64930229631114 326.8280534552276 0.8495025567704682
18.654529851264556 332.52997025054225 0.8528810507398888
18.65975740621797 336.4203641847947 0.8553212989868874
18.664984961171385 342.0714543477684 0.8588335919663536
18.6702125161248 342.5668928438953 0.8561816998171394
18.675440071078214 344.3437025954871 0.855916211618495
18.680667626031628 347.4829166955419 0.8562035486912833
18.685895180985042 347.9289018469282 0.8545967052679233
18.691122735938457 348.18159967139104 0.8524850542134456
18.69635029089187 345.5073491735259 0.8462622434367305
18.701577845845286 346.9612094485535 0.8468571519670807
18.7068054007987 347.6415161980688 0.8460680848340756
18.712032955752115 351.03878870810695 0.8487450370653038
18.71726051070553 349.87109278591606 0.8460811897458606
18.722488065658943 347.06471630238934 0.8416133553833476
18.727715620612358 342.0626225630449 0.8355519490569715
18.732943175565772 340.68222876683257 0.8328394943421068
18.738170730519187 341.49559661026353 0.8317889735374386
18.7433982854726 345.11549893381965 0.8349414543970034
18.748625840426016 345.971945203364 0.8346221909253351
18.75385339537943 347.8817709730269 0.8361469565185377
18.759080950332844 349.74336400139464 0.8374965322165524
18.76430850528626 353.25729810746145 0.8401013871379088
18.769536060239673 352.18143081921727 0.8382339241773334
18.774763615193088 348.35062578017414 0.8325755946475011
18.779991170146502 343.34238315937233 0.8245360384475166
18.785218725099917 339.7910086735766 0.8188872965440909
18.79044628005333 337.70979461766075 0.8149324962460046
18.795673835006745 337.59534099259304 0.8133856024679246
18.80090138996016 332.0519541001485 0.8065469651552462
18.806128944913574 326.99666849237906 0.8002540807225321
18.81135649986699 320.34551881474493 0.7923495515491105
18.816584054820403 318.5916982909138 0.791127204721627
18.821811609773818 318.79651894032673 0.7899018563490383
18.827039164727232 319.0139057384465 0.7902820086426979
18.832266719680646 315.79551865848134 0.7851351425101372
18.83749427463406 309.89904960829404 0.7770301747595961
18.842721829587475 308.3216118376156 0.7754667810732552
18.84794938454089 304.2515428520988 0.7705279117742615
18.853176939494304 302.8610726400579 0.7691161862166449
18.85840449444772 303.2155688160837 0.7689548904104597
18.863632049401133 301.81731000316836 0.7655058203052121
18.868859604354547 301.7107357810847 0.765796339740546
18.87408715930796 301.1524322126642 0.7649811021114495
18.879314714261376 299.8762394385474 0.76410313039847
18.88454226921479 298.62977417719 0.7626525218632814
18.889769824168205 295.6721092078775 0.756464722424325
18.89499737912162 296.2313856352448 0.7565114120976959
18.900224934075034 295.5559033708093 0.7545637559383077
18.90545248902845 295.0947028310675 0.7535160810895366
18.910680043981863 294.657930726126 0.7531233644670384
18.915907598935277 295.45881771921523 0.7539479381983072
18.92113515388869 294.98515556070436 0.7536762227367736
18.926362708842106 296.8329171423482 0.7559656249983566
18.93159026379552 299.05646159882525 0.7584440425228088
18.936817818748935 296.52646647728 0.7556310350506646
18.94204537370235 294.07276026345005 0.7532993232077805
18.947272928655764 291.44557258612895 0.7507709389822601
18.952500483609178 293.6499263021757 0.7534044743655812
18.957728038562593 293.3998556349625 0.7522408685134521
18.962955593516007 291.54013797495537 0.7484376504523531
18.96818314846942 288.72464299254085 0.7434215677095665
18.973410703422836 287.59905958363413 0.7408294646827646
18.97863825837625 286.4841108023086 0.738952553403364
18.983865813329665 283.36283817110234 0.7342304608850436
18.98909336828308 280.6418445314005 0.7308010989277408
18.994320923236494 279.3270079385127 0.7289321295857236
18.999548478189908 278.4417390218992 0.7275969405421174
19.004776033143322 276.606215693332 0.7255794138558346
19.010003588096737 280.26864291040505 0.7294527522585648
19.01523114305015 282.9022772900935 0.73257125796094
19.020458698003566 284.2616549205 0.7340179281445763
19.02568625295698 284.33498345371817 0.7345765830165286
19.030913807910395 280.70774260198687 0.7303288488167413
19.03614136286381 280.10401081554863 0.7292367620256363
19.041368917817223 279.3027341189154 0.7272141110371859
19.046596472770638 277.64838446450534 0.7245346312381815
19.051824027724052 278.59156129538115 0.7257372000580072
19.057051582677467 277.620014734493 0.7241102338868637
19.06227913763088 279.31650319705864 0.7263466602068775
19.067506692584296 276.30966337065036 0.7225284699579612
19.07273424753771 276.9705772429199 0.7222956186843712
19.077961802491124 273.9344472400067 0.7182830820328779
19.08318935744454 272.40695056337404 0.7150806603987003
19.088416912397953 271.7562384445724 0.714409044298419
19.093644467351368 272.5087060885973 0.7159470491018237
19.098872022304782 273.56785002640294 0.7177315292463797
19.104099577258197 273.5257505157918 0.7181073765371198
19.10932713221161 275.41310956099255 0.7199653220530546
19.114554687165025 274.6710894214065 0.7178844615930763
19.11978224211844 271.49857997697995 0.7131719073138656
19.125009797071854 269.58918341124195 0.7102868283268009
19.13023735202527 269.5518074507344 0.7105488086249012
19.135464906978683 269.17046563359503 0.711151839339338
19.140692461932098 269.41138587535 0.7119191393643597
19.145920016885512 267.2172770637544 0.7092823272214572
19.151147571838926 268.23851668463675 0.7113237058945479
19.15637512679234 269.23327620068505 0.7133798407481904
19.161602681745755 270.9261641680037 0.716288966019406
19.16683023669917 272.0017556522332 0.7168548052183995
19.172057791652584 270.33534529049194 0.7147689231405625
19.177285346606 269.82977968253385 0.7124978620049554
19.182512901559413 272.81146580877356 0.7161722336936528
19.187740456512827 273.85431683191683 0.7172416920620174
19.19296801146624 275.96240315241914 0.7188811183032658
19.198195566419656 273.1970989923423 0.7147513161339719
19.20342312137307 272.58797286261034 0.7130225903226906
19.208650676326485 270.136044589759 0.709297076087407
19.2138782312799 269.04384082727125 0.708015912212309
19.219105786233314 267.6960835030895 0.705944122285995
19.22433334118673 268.51872922001775 0.7071913792434816
19.229560896140143 270.4549475580793 0.7113083462509606
19.234788451093557 274.087420352587 0.7153694279364627
19.24001600604697 272.9867874423292 0.7145949772502048
19.245243561000386 271.21201810580243 0.711226385460363
19.2504711159538 267.66920187852844 0.706609502740294
19.255698670907215 267.09046296072336 0.7070769234141974
19.26092622586063 268.877624175286 0.7092456718292975
19.266153780814044 272.0246783141207 0.7127198172120209
19.271381335767458 275.9113645885436 0.7169720928085808
19.276608890720873 276.82621308340055 0.7173449827872013
19.281836445674287 280.7674361377312 0.7231081413089924
19.2870640006277 283.17580996157994 0.7260487881791252
19.292291555581116 286.16783660154704 0.7282498766881802
19.29751911053453 286.525928917463 0.7280243564200162
19.302746665487945 286.0346246922159 0.7274617470687696
19.30797422044136 292.49667355782634 0.7356072044220497
19.313201775394774 294.85309486515183 0.7386214681220692
19.318429330348188 298.6276465510695 0.741781295598829
19.323656885301602 299.8666526738516 0.7433317635540901
19.328884440255017 300.20069747426527 0.7435065824167254
19.33411199520843 303.1684794456107 0.7471708578084482
19.339339550161846 301.1536761126041 0.7450320558741973
19.34456710511526 302.0071911636577 0.7455757099831899
19.349794660068675 304.47999446116756 0.7485892439243405
19.35502221502209 306.54466886890424 0.7505627007691393
19.360249769975503 310.00058777580506 0.7538196254973083
19.365477324928918 311.1532903194424 0.7552301984220753
19.370704879882332 312.3895354201347 0.7563661757767027
19.375932434835747 315.5337121757893 0.7600859348406012
19.38115998978916 318.1475711191995 0.7630016434148076
19.386387544742576 320.26977219502044 0.765628189375786
19.39161509969599 322.3857961640982 0.768396918009242
19.396842654649404 321.41175183333235 0.7672660942322447
19.40207020960282 324.1110709308278 0.7700499036283435
19.407297764556233 328.0172560448282 0.775308003797554
19.412525319509648 330.70382610745776 0.7776114826666715
19.417752874463062 329.57039241610744 0.7758418228803766
19.422980429416477 327.56523642615514 0.7733861531167736
19.42820798436989 325.8486143273911 0.7704643606756154
19.433435539323305 323.4420953423689 0.7685033170242372
19.43866309427672 321.552960074152 0.7663305369290475
19.443890649230134 320.97631739200943 0.7669452912603953
19.44911820418355 321.5437242701553 0.7681464859620093
19.454345759136963 323.5211139926315 0.7702256016345628
19.459573314090377 325.9309453730756 0.7719577699797326
19.464800869043792 328.1478044646912 0.773782650485721
19.470028423997206 329.567673358825 0.7747512417951263
19.47525597895062 329.09337022762736 0.7745098009114334
19.480483533904035 326.583757824249 0.7718941798380995
19.48571108885745 325.53007925827313 0.7712163270684905
19.490938643810864 326.6801270426343 0.7719635826968184
19.49616619876428 327.44361219358274 0.7719860628180896
19.501393753717693 329.01246239991724 0.7737909108397876
19.506621308671107 330.4549736389478 0.7755150986199855
19.51184886362452 332.19577104853 0.7779847355607624
19.517076418577936 331.88191233109654 0.7773966595867077
19.52230397353135 335.4915873357962 0.7809368870111889
19.527531528484765 337.35343883806223 0.7831910218253539
19.53275908343818 339.39920797251705 0.7852466874017201
19.537986638391594 338.74647112094914 0.7844982302123535
19.54321419334501 337.0330459035388 0.7828703565556747
19.548441748298423 336.2425005421813 0.7817428034332976
19.553669303251837 338.49257506477846 0.7846892153872982
19.55889685820525 339.7553507155473 0.7861586506640575
19.564124413158666 341.3924286940207 0.7875415513032348
19.56935196811208 344.8112653405539 0.7914499417605375
19.574579523065495 349.31413444582006 0.7961831551376467
19.57980707801891 351.1881822714879 0.7981419959561696
19.585034632972324 352.6172112626634 0.7997673481946014
19.590262187925738 355.4018276046644 0.8023461262573305
19.595489742879153 356.2521667281739 0.8031263513864126
19.600717297832567 361.4172936132212 0.8088015218196779
19.60594485278598 364.6818814780954 0.8127055703863647
19.611172407739396 367.6886060029202 0.8164071369302172
19.61639996269281 368.8322489672103 0.8175084683959257
19.621627517646225 368.85182635078786 0.8170979864013856
19.62685507259964 370.3471430857218 0.8184413192328308
19.632082627553054 374.6835349954371 0.8227936613012446
19.637310182506468 375.79740957856035 0.8239834386147776
19.642537737459882 376.07721527235907 0.824373739034242
19.647765292413297 377.7179709452469 0.8257522783439263
19.65299284736671 384.91661786876716 0.8336671339324655
19.658220402320126 389.9312756465057 0.8387012725432348
19.66344795727354 394.6111824923734 0.843751423667536
19.668675512226955 393.4062609962489 0.8422405082317742
19.67390306718037 393.1206071825828 0.841890030947853
19.679130622133783 393.6880517889784 0.8425559047759817
19.684358177087198 392.45594025495114 0.841206678528254
19.689585732040612 396.1534428730995 0.8447644329601333
19.694813286994027 398.5899917616119 0.8473191411333632
19.70004084194744 399.6081966853065 0.8481038074905439
19.705268396900856 396.6057558974676 0.8447825070787292
19.71049595185427 394.65551753141074 0.8432686546801134
19.715723506807684 390.28081799368533 0.8384046911251324
19.7209510617611 387.9610079709356 0.8366903664998507
19.726178616714513 383.28458724010665 0.8315510211400273
19.731406171667928 380.54383350816454 0.8282256462436425
19.736633726621342 378.7912209543432 0.8264998664134814
19.741861281574757 373.58623652008583 0.8206834930997752
19.74708883652817 366.8714349124941 0.8134476811158777
19.752316391481585 363.48012037167746 0.8096156195056892
19.757543946435 361.90328202320933 0.8075660148299575
19.762771501388414 359.03286500651257 0.8043702701263001
19.76799905634183 355.8624658285586 0.8003777015661123
19.773226611295243 353.3740015850938 0.7974523023694402
19.778454166248657 352.925180847829 0.7970549124305444
19.783681721202072 352.06963849719267 0.7960854921063096
19.788909276155486 349.82013228200304 0.7947079047285986
19.7941368311089 347.152623559342 0.791865477954118
19.799364386062315 343.59716280161814 0.7877308014505812
19.80459194101573 342.9945015615295 0.7869026683901247
19.809819495969144 342.0634890190718 0.7851507621274136
19.81504705092256 342.6470932209851 0.7854264627711113
19.820274605875973 338.9041176673262 0.7803466040636045
19.825502160829387 336.6846131082208 0.777418324375476
19.8307297157828 336.41210841703236 0.7779247055361013
19.835957270736216 334.9001360368092 0.7766492481368802
19.84118482568963 335.0133363683807 0.7769361352979869
19.846412380643045 334.7703784004087 0.7767954050734669
19.85163993559646 336.0564411303807 0.7773296172650388
19.856867490549874 334.447646917723 0.7757134109010476
19.86209504550329 331.2159082025074 0.7721901866183091
19.867322600456703 328.6090392069045 0.7693106232731682
19.872550155410117 328.8479964139085 0.7696814521428759
19.87777771036353 331.08401256125444 0.771487478963932
19.883005265316946 333.3936008245725 0.7745638231360131
19.88823282027036 332.3957222099848 0.7745863237212925
19.893460375223775 329.76692055402924 0.7714647833252171
19.89868793017719 324.8628274373479 0.7660631851618481
19.903915485130604 321.374152309428 0.7607849427502166
19.909143040084018 318.32903849029367 0.7564985519549277
19.914370595037433 321.6384846698079 0.7605868577159148
19.919598149990847 325.52162047276414 0.764760464083668
19.92482570494426 326.1282984553076 0.766478526453253
19.930053259897676 323.65701880873837 0.7638883192701876
19.93528081485109 324.03446368085775 0.7651069336708891
19.940508369804505 319.748860996838 0.7598628243674739
19.94573592475792 316.941336651817 0.7562789985841164
19.950963479711334 312.1488969681752 0.7493852427195402
19.956191034664748 314.37425295277933 0.7515034074518493
19.961418589618162 316.28666382626943 0.7537332810595028
19.966646144571577 314.34286986423234 0.7518763937864517
19.97187369952499 312.5351296762802 0.7492590174483813
19.977101254478406 313.1995705507057 0.7493684608765678
19.98232880943182 317.03484882442945 0.7534552493876091
19.987556364385235 321.5410289251002 0.7590777065243718
19.99278391933865 323.99837765225317 0.7626201878913726
19.998011474292063 325.6307849884009 0.7654996922909105
20.003239029245478 324.95919817952483 0.7653064559984938
20.008466584198892 324.64389696841823 0.764881935073327
20.013694139152307 325.6455758836219 0.7653337390362525
20.01892169410572 331.5375800668097 0.771625509945399
20.024149249059136 341.1558339635245 0.7830560079122149
20.02937680401255 347.85489390904615 0.7902123219062597
20.034604358965964 354.3663502996578 0.7972787659016083
20.03983191391938 358.29327511816683 0.801329370987004
20.045059468872793 359.413075053817 0.8018855969254644
20.050287023826208 359.0474943701613 0.8018648125962039
20.055514578779622 354.1207917681706 0.7959227508362392
20.060742133733036 350.784585509516 0.7927268237315324
20.06596968868645 344.9079191287715 0.7857927774572669
20.071197243639865 338.6218657153564 0.778392764450559
20.07642479859328 333.54151556977735 0.7730474504390181
20.081652353546694 330.41319373269687 0.7695738923304071
20.08687990850011 329.44563356705515 0.7688799660505892
20.092107463453523 329.8524044703609 0.7693493337787831
20.097335018406937 331.04078741165364 0.7711107361372882
20.102562573360352 331.7164697607967 0.772652240552699
20.107790128313766 329.3587304134043 0.7697600817860567
20.11301768326718 325.9648544653951 0.7653593495639368
20.118245238220595 323.08681496205054 0.7615597988125202
20.12347279317401 323.3248608318499 0.7610815194608883
20.128700348127424 325.5137544147341 0.7635420360912767
20.13392790308084 325.56888736541225 0.7634921324333205
20.139155458034253 325.79112115460055 0.7635421846160788
20.144383012987667 325.7922424238322 0.7632606437330376
20.14961056794108 329.09196444633506 0.7673470023167912
20.154838122894496 332.4452648095639 0.7711922633826532
20.16006567784791 335.60645954725567 0.7749345313201826
20.165293232801325 332.8992498771434 0.7713054916042411
20.17052078775474 328.4704242025895 0.766210848052859
20.175748342708154 325.22520166660405 0.7621449934725301
20.18097589766157 324.96907575228533 0.7612582773626494
20.186203452614983 326.8461287308598 0.7636699356382569
20.191431007568397 325.42610690310613 0.7618142233809769
20.19665856252181 320.36634626142467 0.7568534032118518
20.201886117475226 316.7870501902093 0.7531173715222007
20.20711367242864 312.91150880222233 0.7490865800405193
20.212341227382055 309.15049197846696 0.7442822263931596
20.21756878233547 304.55683460184395 0.7394182334106627
20.222796337288884 300.9923053494666 0.7350502269347812
20.228023892242298 298.32502842097307 0.7320541326405711
20.233251447195713 295.12228668563847 0.7272642207287286
20.238479002149127 291.3164434164202 0.722397621205282
20.24370655710254 289.27387341976515 0.720137686136154
20.248934112055956 292.37898755151497 0.7239420417886925
20.25416166700937 295.24840870197954 0.7270946899347551
20.259389221962785 295.841557294518 0.7273381849654386
20.2646167769162 297.2889306056825 0.7287908829331986
20.269844331869614 296.189197090169 0.7283426345159221
20.275071886823028 293.7165020090018 0.7253115190765159
20.280299441776442 288.16040325454384 0.7187344049015413
20.285526996729857 286.91410768129856 0.7168616939441652
20.29075455168327 290.0021420525265 0.7211225742854181
20.295982106636686 292.99187582734504 0.7259466350954745
20.3012096615901 294.01718020626635 0.7274727194778658
20.306437216543515 292.129944704397 0.7254054668066232
20.31166477149693 291.59010790244116 0.7237428809119989
20.316892326450343 291.43218776552794 0.7227963470563189
20.322119881403758 287.7167474474928 0.7186821358446464
20.327347436357172 285.4257077175808 0.7164174368915208
20.332574991310587 282.7924806006108 0.7132480458182017
20.337802546264 285.99293711695356 0.7166027663724573
20.343030101217416 289.39114497866706 0.7197673062871829
20.34825765617083 293.67612934649156 0.7247365408482361
20.353485211124244 292.930943664857 0.7245097868232596
20.35871276607766 291.0667448567127 0.722924911441574
20.363940321031073 291.8229328335307 0.7234465004639294
20.369167875984488 291.8921703287667 0.7227086888068298
20.374395430937902 291.4635078310313 0.7219383628999985
20.379622985891316 290.0374877558882 0.7201601560171634
20.38485054084473 290.11236851219786 0.7206125458837335
20.390078095798145 293.1259847250864 0.7250964809225391
20.39530565075156 297.1623047779779 0.729899324932776
20.400533205704974 297.5744729639277 0.7303831673488852
20.40576076065839 295.135112741575 0.7263370119594732
20.410988315611803 293.6893338023169 0.7244377928138129
20.416215870565217 293.17921723691416 0.724619287203776
20.421443425518632 292.4445054840712 0.7241092678308094
20.426670980472046 291.39829176403174 0.722699688242543
20.43189853542546 290.7271712388796 0.7226081324067778
20.437126090378875 289.4850563158357 0.7206611731036159
20.44235364533229 288.4225810678451 0.7202214371377297
20.447581200285704 289.47506914141604 0.720585218802848
20.45280875523912 290.67803269404277 0.720972541496671
20.458036310192533 292.3632920862711 0.7223025108140123
20.463263865145947 291.18167407495037 0.7206806445597866
20.46849142009936 288.713739883113 0.7192507883776771
20.473718975052776 284.97235200179 0.714654853071972
20.47894653000619 284.19015041584504 0.7136056239377572
20.484174084959605 286.4345112909906 0.7163154510174207
20.48940163991302 289.0246331269091 0.718526973518825
20.494629194866434 287.4098824040778 0.7167709658179207
20.49985674981985 287.7754016673494 0.7175156598732847
20.505084304773263 289.37439205531876 0.7195891290163858
20.510311859726677 292.32888959783423 0.7232476989584447
20.51553941468009 292.89965142360467 0.7236937274864675
20.520766969633506 292.58418011509514 0.7231386016570593
20.52599452458692 290.7994643011973 0.7210879210392818
20.531222079540335 290.88886191314833 0.7202354752994856
20.53644963449375 288.9264759019889 0.7177788247639203
20.541677189447164 288.2879145147952 0.7177133138090036
20.546904744400578 287.10017335019336 0.7167234470722981
20.552132299353993 287.42730289905217 0.7187192373058616
20.557359854307407 290.28121064866946 0.7210579748989223
20.56258740926082 292.0350776730123 0.7227225141643683
20.567814964214236 290.23355904294016 0.7196870863552507
20.57304251916765 286.3510393960315 0.7154442741955751
20.578270074121065 285.07353548662775 0.7150827330762427
20.58349762907448 285.5795568559268 0.7156310017998955
20.588725184027894 287.0809402442008 0.7172995735504158
20.593952738981308 287.9859573945075 0.7178642706998849
20.599180293934722 287.98983838903183 0.7173714298927006
20.604407848888137 287.72486917859527 0.7171259484228414
20.60963540384155 288.2576019791091 0.7177159131034615
20.614862958794966 285.5480843337494 0.7145926398172776
20.62009051374838 284.38787637235544 0.7138030285613027
20.625318068701795 285.06799345470097 0.7144282031129856
20.63054562365521 287.1195043614636 0.7171832164630169
20.635773178608623 288.51205259137777 0.7180811652883825
20.641000733562038 288.921902589878 0.7171546345070593
20.646228288515452 286.3764400529739 0.7140517307035259
20.651455843468867 285.06545972702037 0.712117002311087
20.65668339842228 287.29020698202146 0.7156527483565293
20.661910953375695 289.1880454484995 0.7176587617062246
20.66713850832911 288.25946629282817 0.715807373120589
20.672366063282524 285.5303666997506 0.7126090187796114
20.67759361823594 286.39234593961663 0.7135660693672325
20.682821173189353 287.5844644877807 0.7155947951165937
20.688048728142768 289.741090217404 0.7179532478691639
20.693276283096182 290.53779697475784 0.7183194978118316
20.698503838049596 289.924099257853 0.7186942549129228
20.70373139300301 291.2148791097285 0.7205980963313852
20.708958947956425 290.25142151705194 0.7197431811607236
20.71418650290984 287.7852563783707 0.7163544340387425
20.719414057863254 286.3729802889191 0.7142133165889095
20.72464161281667 287.5538766819041 0.7163746484696432
20.729869167770083 290.5771056216016 0.7201868891485951
20.735096722723497 291.80153520998556 0.721381942963424
20.740324277676912 294.92474559869373 0.724422268451095
20.745551832630326 293.2414986688656 0.7222613915696193
20.75077938758374 292.547610127286 0.7222420632288579
20.756006942537155 289.15805192114755 0.7183769007815666
20.76123449749057 288.16042550327535 0.7165288001841598
20.766462052443984 286.9739573781136 0.7143739928511041
20.7716896073974 287.7310369496202 0.7148018271141767
20.776917162350813 291.09882593755225 0.7188706543929488
20.782144717304227 293.92448835541256 0.722355961311491
20.78737227225764 295.2598496632188 0.7239232131458071
20.792599827211056 293.3504830372367 0.7221767641682859
20.79782738216447 296.6825459564575 0.7260483746818348
20.803054937117885 297.4354233249044 0.72619189734223
20.8082824920713 301.72628331283914 0.7317276069317012
20.813510047024714 304.5988779102181 0.7350963015138287
20.81873760197813 306.2458600923832 0.7372363278495406
20.823965156931543 306.99639251557704 0.7376007805415632
20.829192711884957 308.57849813146316 0.7392262093509726
20.83442026683837 310.05386747848615 0.7402299568366623
20.839647821791786 312.54107568368795 0.7424783293217447
20.8448753767452 310.7854884960839 0.7400802407853602
20.850102931698615 309.30620815686734 0.7391635505840097
20.85533048665203 306.3461409793921 0.7367020036400967
20.860558041605444 307.017519936537 0.7382729290981005
20.865785596558858 307.87759943030574 0.7387044429636404
20.871013151512273 307.0554660812058 0.7373680509758435
20.876240706465687 303.4217119278644 0.7330814558906272
20.8814682614191 303.6392168403532 0.7336456038729052
20.886695816372516 303.1136321096622 0.7332864556695273
20.89192337132593 304.4435061484459 0.7346963416122031
20.897150926279345 302.5545688915189 0.7320485965016463
20.90237848123276 300.06636243829723 0.7286744904195761
20.907606036186174 297.9155076112487 0.7256111581535706
20.912833591139588 297.7992830742435 0.7254859386140426
20.918061146093002 296.1842025061664 0.7238957125925746
20.923288701046417 293.5078655031159 0.7206480565428859
20.92851625599983 296.6625161651839 0.7241523273587601
20.933743810953246 298.26183144865945 0.726851828689295
20.93897136590666 300.60489460985747 0.7307082196814888
20.944198920860075 297.2271875211202 0.7273603475335562
20.94942647581349 295.3039139089106 0.7244662164776756
20.954654030766903 293.0947558194429 0.7216514423181117
20.959881585720318 293.56131142803486 0.7221914645753982
20.965109140673732 294.26269568503204 0.7227324391796487
20.970336695627147 293.7665392343014 0.7219948536321706
20.97556425058056 288.8981220529593 0.7149609546379302
20.980791805533975 287.30676185533287 0.7141453907855484
20.98601936048739 286.5239557206441 0.7141037941954995
20.991246915440804 287.6334858884176 0.7154691065006363
20.99647447039422 282.87465431174934 0.7088622301426466
21.001702025347633 281.10952860943144 0.7072916825230419
21.006929580301048 281.15555774434563 0.7074382275067782
21.012157135254462 279.63478224689226 0.7057749757857108
21.017384690207876 278.174860144834 0.703301342037639
21.02261224516129 277.61193986220417 0.7023526977530143
21.027839800114705 280.2295643758575 0.7054072341038234
21.03306735506812 279.2968261598109 0.7043253788184722
21.038294910021534 276.0810840727924 0.7017998357037817
21.04352246497495 274.32134630932586 0.6999457390514109
21.048750019928363 273.33275250193844 0.6995302386436232
21.053977574881777 276.99787590955515 0.7044045002589576
21.059205129835192 279.52993829544585 0.7069278008030658
21.064432684788606 280.5798356258035 0.7080090547659972
21.06966023974202 277.82591610411123 0.7035268668814032
21.074887794695435 273.6236620548365 0.6973469911183251
21.08011534964885 270.88572942667054 0.6932406922557675
21.085342904602264 270.2063725383525 0.6918828663179695
21.09057045955568 270.3961582929196 0.6926209585916834
21.095798014509093 272.82351723517155 0.6956870841662695
21.101025569462507 273.9617459624057 0.696974410026527
21.10625312441592 274.53686028888063 0.6971952288963753
21.111480679369336 273.33601638992 0.6953110380885648
21.11670823432275 274.0638519163854 0.6961403589608275
21.121935789276165 269.7150018064532 0.6906803904230243
21.12716334422958 271.3639136420288 0.6919551654426651
21.132390899182994 271.95758963781384 0.6925107615328433
21.13761845413641 276.4103612956618 0.6975337147663229
21.142846009089823 276.51056225284776 0.6971357492776443
21.148073564043237 274.8564839033488 0.6945458171105745
21.15330111899665 272.2510313277388 0.6908104646242459
21.158528673950066 272.855015420257 0.6931130302402642
21.16375622890348 273.1636930654912 0.6940367250822895
21.168983783856895 273.0337988615584 0.6931446193381658
21.17421133881031 271.77968919014415 0.6903629619407019
21.179438893763724 269.1675741797395 0.6855857355662787
21.184666448717138 268.49422819292323 0.6858780994169318
21.189894003670553 268.5209222314249 0.6864001629459554
21.195121558623967 268.44251253628374 0.6861351156787862
21.20034911357738 269.9141629171431 0.6873142455966025
21.205576668530796 268.0304078078633 0.683717145358842
21.21080422348421 267.4627248908067 0.6832574583652026
21.216031778437625 266.4429194374704 0.681007513470806
21.22125933339104 269.1977037318874 0.6835101649711712
21.226486888344454 267.9821951115053 0.6818815128400282
21.231714443297868 268.1296915087112 0.68214472688457
21.236941998251282 271.209358802448 0.687020913730145
21.242169553204697 270.5445066018088 0.6870288151403021
21.24739710815811 269.9318480531061 0.6856601822689272
21.252624663111526 265.92462534048263 0.6797606986506505
21.25785221806494 268.54217667174777 0.6817648961766661
21.263079773018355 269.8938832373375 0.6830171901024261
21.26830732797177 268.74687061413687 0.6825202494006957
21.273534882925183 268.48158513555694 0.6820892303938866
21.278762437878598 266.8137913830115 0.680689843773765
21.283989992832012 267.36055742468795 0.6876873055940104
21.289217547785427 268.0272027526217 0.6991269203396513
21.29444510273884 265.99301072237705 0.7029478873293165
21.299672657692255 264.5603917824613 0.7068418851069469
21.30490021264567 266.23388970092986 0.7140204406493944
21.310127767599084 270.9443471666462 0.7234507579992904
21.3153553225525 272.36090113395113 0.7282369359010438
21.320582877505913 271.28236196484096 0.7315590236532028
21.325810432459328 268.20489454575585 0.7310465679308606
21.331037987412742 267.76916756388255 0.7333820582536813
21.336265542366156 266.1917797738984 0.7335599126275926
21.34149309731957 263.92890089282514 0.7323013417364891
21.346720652272985 262.18802910061453 0.7321724918667154
21.3519482072264 261.0420239915413 0.7342701284072116
21.357175762179814 261.95089855630505 0.7384212042090804
21.36240331713323 260.40134236719086 0.7382698227128607
21.367630872086643 262.37307168705405 0.7411057629395408
21.372858427040057 262.4168745804625 0.7433805883314677
21.378085981993472 263.12206269441214 0.7468642862775372
21.383313536946886 263.5420743323043 0.7512787545814604
21.3885410919003 262.5055988272094 0.7524690228788645
21.393768646853715 263.11739791705224 0.7560425095706039
21.39899620180713 262.28475404508475 0.7573936892450076
21.404223756760544 264.43277662135074 0.7606364501822463
21.40945131171396 265.39312396074195 0.7637820596900621
21.414678866667373 265.49341410743074 0.7654640891490019
21.419906421620787 264.00155452613785 0.7646364900078523
21.4251339765742 262.7099952390379 0.7648616869739893
21.430361531527616 263.0008106094358 0.7657671531873286
21.43558908648103 264.72531019446865 0.7692584472607956
21.440816641434445 264.3000088274372 0.7701558891789987
21.44604419638786 262.41310918250053 0.7706073342121816
21.451271751341274 265.14229701017763 0.7774500981936232
21.45649930629469 269.3223970802706 0.7844948096270264
21.461726861248103 274.6492840636684 0.79254289684829
21.466954416201517 272.89595654473027 0.7913481608336813
21.47218197115493 268.83193724060874 0.7880533616996147
21.477409526108346 265.6371689388399 0.786438010975505
21.48263708106176 265.3288665364616 0.7864678227164752
21.487864636015175 267.6141249552941 0.7916729771506941
21.49309219096859 266.7291684578822 0.7915696884651072
21.498319745922004 266.12240614104496 0.7927490502251479
21.503547300875418 265.5830663514822 0.7942220055592025
21.508774855828833 266.63346717649506 0.7943253393895844
21.514002410782247 268.65755559961207 0.7817728511140649
21.51922996573566 269.02211362825994 0.773040114444577
21.524457520689076 269.8241742937949 0.7672415992899636
21.52968507564249 271.27329493740586 0.763860784016742
21.534912630595905 273.3042520589862 0.7625720420100532
21.54014018554932 274.4870376524509 0.7605604502762259
21.545367740502734 276.9854395397268 0.7619771352042202
21.550595295456148 276.8208399521734 0.7600004259240078
21.555822850409562 277.0226496121606 0.7587616188344203
21.561050405362977 277.15996441799746 0.7568258442349372
21.56627796031639 277.87420275716613 0.7560733266682163
21.571505515269806 279.21028327439774 0.7560601307531837
21.57673307022322 279.9661656136207 0.7557337021997116
21.581960625176634 281.0857011355972 0.7553410084024191
21.58718818013005 279.08054121300654 0.751565828395822
21.592415735083463 278.8084772622587 0.7491215480869579
21.597643290036878 279.61707887731217 0.7484243058246667
21.602870844990292 279.8715690591137 0.7475238796349519
21.608098399943707 282.65215925541736 0.7492121420768268
21.61332595489712 284.1512441881418 0.7497585300892531
21.618553509850535 281.6550532053756 0.745168370731797
21.62378106480395 281.9885593952304 0.7442399080708931
21.629008619757364 282.8302700200313 0.7439540461873051
21.63423617471078 282.8198781720031 0.744354721036678
21.639463729664193 280.0128012689539 0.7402257737616337
21.644691284617608 281.29886802800695 0.7415588217283794
21.649918839571022 284.7818361156506 0.744527409964261
21.655146394524436 287.5535584273565 0.7474201864751584
21.66037394947785 287.35713590102466 0.7456834658848385
21.665601504431265 285.6176461531392 0.7430805602376226
21.67082905938468 286.3714965413498 0.7432040667667349
21.676056614338094 288.8636453725356 0.7455549049017021
21.68128416929151 290.517644627667 0.7470669158270619
21.686511724244923 292.4539049363405 0.7496042056989837
21.691739279198337 291.6592107746842 0.7479733413218127
21.696966834151752 290.20311836154264 0.7451496541231241
21.702194389105166 288.5258250017273 0.7426759189674691
21.70742194405858 288.7357308559506 0.7435360497733984
21.712649499011995 291.3818333147725 0.7466023297889706
21.71787705396541 295.29714753683663 0.7501589232944879
21.723104608918824 296.32975548833724 0.7504428382530837
21.72833216387224 294.14692053629375 0.7474188250129956
21.733559718825653 292.1665066056851 0.7459012264822009
21.738787273779067 294.67097752954476 0.7479473427036327
21.74401482873248 300.03560640963775 0.7544599053763782
21.749242383685896 304.57064987079826 0.7591448485309441
21.75446993863931 306.4968021204078 0.761460013712881
21.759697493592725 306.39514385952594 0.7621958176619911
21.76492504854614 307.26457270622814 0.7624315208589518
21.770152603499554 305.56271205645515 0.7602897097218115
21.77538015845297 302.9928165819884 0.7555401958514436
21.780607713406383 301.23842139491194 0.7529585404885267
21.785835268359797 304.7487544360659 0.7566207098940964
21.79106282331321 308.7409148993172 0.7611056172111378
21.796290378266626 313.1697070175311 0.7667839612898298
21.80151793322004 316.41863907139447 0.7708382798059337
21.806745488173455 319.76971699127944 0.7741758730931008
21.81197304312687 320.1311416617119 0.7732773617108318
21.817200598080284 322.3268996351128 0.775464067848823
21.822428153033698 325.96417026111754 0.7796093244968098
21.827655707987113 328.9816781510984 0.7842900793197938
21.832883262940527 331.08156825447253 0.7867266902451683
21.83811081789394 332.90166156506757 0.7894168277264065
21.843338372847356 332.43222463616064 0.788266721686943
21.84856592780077 331.89571575169583 0.787657551261097
21.853793482754185 331.11194620778525 0.7865821291426851
21.8590210377076 334.10948136603724 0.7897165414713936
21.864248592661014 334.81685113573167 0.7903686690024209
21.869476147614428 331.3792808008818 0.7854303182287357
21.874703702567842 327.53863381426174 0.7802842970637057
21.879931257521257 327.8468579758294 0.7807320804228743
21.88515881247467 329.20069694877424 0.7828955146190938
21.890386367428086 328.98733069752274 0.782234836633626
21.8956139223815 324.5170186240568 0.7768750211310426
21.900841477334914 319.1294402893888 0.7695648702579656
21.90606903228833 313.6489936529404 0.7634854011681078
21.911296587241743 311.6207717191929 0.7607367832333801
21.916524142195158 312.2585855518081 0.7625806371367638
21.921751697148572 311.42791825162413 0.7624684029604274
21.926979252101987 311.3575350988065 0.7612012223120218
21.9322068070554 310.50179224249376 0.7602079634520615
21.937434362008815 311.6948746471818 0.7607606720344892
21.94266191696223 311.031347537113 0.760896909514066
21.947889471915644 309.1318686199194 0.7584563553942059
21.95311702686906 305.9639721309533 0.7535736095436285
21.958344581822473 305.3207700539414 0.7508702877799914
21.963572136775888 307.6358608339813 0.752928100174348
21.968799691729302 309.89875201120645 0.7549426041594506
21.974027246682716 312.8777363206623 0.7583984296103344
21.97925480163613 311.8089129181868 0.7567863827421379
21.984482356589545 309.98618573022657 0.7552007237573799
21.98970991154296 309.54974823310954 0.7554435832201803
21.994937466496374 310.9368585353024 0.7574364925644698
22.00016502144979 310.766683880704 0.7572157348661777
22.005392576403203 309.7133196909303 0.7550401478873559
22.010620131356617 310.2352682621932 0.756121008433833
22.015847686310032 310.96212081431656 0.7576468405200791
22.021075241263446 314.57869329420834 0.7614071806955055
22.02630279621686 316.01601822047166 0.76311864072011
22.031530351170275 317.63706658101177 0.7639473814607425
22.03675790612369 318.03503415796143 0.7649737936260824
22.041985461077104 319.94100734505696 0.7668069184754884
22.04721301603052 322.9390173701168 0.7696876324716948
22.052440570983933 326.020134909919 0.7727600505350347
22.057668125937347 325.67448090280624 0.7729444729369849
22.06289568089076 326.3741143459046 0.7737036499527865
22.068123235844176 325.8649014488937 0.772706632471858
22.07335079079759 324.6143091089046 0.7698154023094212
22.078578345751005 323.83351951375784 0.7690259986237444
22.08380590070442 321.00038075590794 0.7650482420699872
22.089033455657834 320.17032568188836 0.764106579828924
22.09426101061125 319.2015826223589 0.7630290123831913
22.099488565564663 319.7325343363734 0.7638558031920242
22.104716120518077 320.3266963315753 0.764850072283691
22.10994367547149 323.75746133650705 0.7682685612266499
22.115171230424906 321.3198253227643 0.7643641093650516
22.12039878537832 319.664643203448 0.7622618460102698
22.125626340331735 315.8825650912048 0.7575758589078097
22.13085389528515 313.2314809929518 0.7547054675327016
22.136081450238564 313.5922094516374 0.7563620536390175
22.141309005191978 312.82778436027326 0.7557812892818324
22.146536560145393 311.11493194321764 0.7545024663351166
22.151764115098807 311.08044723009795 0.7533595916310597
22.15699167005222 313.0300755948383 0.7564243704424445
22.162219225005636 315.8124675198815 0.7598965728116623
22.16744677995905 316.90313961011475 0.7607232466378281
22.172674334912465 315.6760060931788 0.7588736599038195
22.17790188986588 313.7304289071856 0.7547087210697546
22.183129444819293 309.9448785709811 0.7507934352445259
22.188356999772708 309.93228389553985 0.7505309746579798
22.193584554726122 310.60373825243255 0.7510510298747946
22.198812109679537 310.8133484489985 0.7510285301135029
22.20403966463295 312.3727024085788 0.7517110430839415
22.209267219586366 313.9956731154054 0.7539921459985748
22.21449477453978 314.8048607495011 0.7549391348908481
22.219722329493194 316.46649279719145 0.7566107507499409
22.22494988444661 315.7925580379289 0.7554552554395022
22.230177439400023 316.032114200833 0.7559680321512381
22.235404994353438 314.63598222836487 0.7550134846766045
22.240632549306852 313.4210202088772 0.7540068352776781
22.245860104260267 314.4990405925081 0.7542660259035752
22.25108765921368 312.8477322437905 0.7520842318117587
22.256315214167095 311.26237302786643 0.7492145491793659
22.26154276912051 311.22928051696556 0.7501073408118027
22.266770324073924 310.3598048177343 0.7487283225329042
22.27199787902734 315.27955137536617 0.7545498761139954
22.277225433980753 314.94662766936034 0.7546623013601335
22.282452988934168 314.36433580846005 0.753590078657832
22.287680543887582 312.51606885916385 0.7517052802743326
22.292908098840996 311.4301745145654 0.7497116131454548
22.29813565379441 310.15464452195044 0.7482007934334384
22.303363208747825 307.66181551574635 0.7453163704578368
22.30859076370124 305.37336304760817 0.7422783004694612
22.313818318654654 304.8694656160864 0.741418604765319
22.31904587360807 305.16603258940114 0.7413376513913206
22.324273428561483 306.4997106281946 0.7420875811904157
22.329500983514897 306.83808877305137 0.7431910479285013
22.334728538468312 303.52656272459006 0.7388808691549723
22.339956093421726 301.2804604741241 0.7368063048279764
22.34518364837514 301.85725516157567 0.7377238829787449
22.350411203328555 301.0170940880016 0.7379315389219075
22.35563875828197 297.25077860587675 0.7340079344752433
22.360866313235384 295.23350862514565 0.7306498393168277
22.3660938681888 293.4987436930673 0.7286254336624799
22.371321423142213 295.2985288975641 0.7304795628603521
22.376548978095627 294.6965631758357 0.7294718396919726
22.38177653304904 294.36324396743817 0.72864316961198
22.387004088002456 292.2922305295683 0.7255715673956057
22.39223164295587 291.31105614438997 0.7236127830231557
22.397459197909285 290.64207925671855 0.7234514920575674
22.4026867528627 288.33469375869737 0.720651495505673
22.407914307816114 290.7890219763788 0.7244299625857455
22.41314186276953 292.4952568690151 0.725253501405404
22.418369417722943 294.07833835747596 0.7261256203186333
22.423596972676357 291.6594375236062 0.723174884663776
22.42882452762977 288.0193523177465 0.7185678072544447
22.434052082583186 285.39963562637945 0.7162498748342884
22.4392796375366 286.1104448626478 0.7170722556225125
22.444507192490015 286.67109879294793 0.718638945096917
22.44973474744343 283.8233326426958 0.7158103515549958
22.454962302396844 281.55088608358096 0.7124304157007861
22.460189857350258 281.92293565453315 0.7130739899890834
22.465417412303673 281.4638347994204 0.7115122795135843
22.470644967257087 281.88314425542154 0.7133109581335013
22.4758725222105 282.5377249272571 0.7142576102239596
22.481100077163916 284.52169115199075 0.7176869297695511
22.48632763211733 288.10130257838375 0.7216140829647036
22.491555187070745 288.9902312117431 0.7226282833804336
22.49678274202416 288.3400579232257 0.7203125088486074
22.502010296977573 286.62146844533225 0.7189070355865608
22.507237851930988 283.122747925812 0.7142745422824988
22.512465406884402 280.53099986699397 0.7113540847800658
22.517692961837817 281.8437437390182 0.7119087972713058
22.52292051679123 284.1483550110295 0.715126421408121
22.528148071744646 286.03678991207636 0.7183663597725491
22.53337562669806 284.63017795976816 0.7165066786921167
22.538603181651474 283.99651571207056 0.7159209775440477
22.54383073660489 282.14336463614694 0.7134413342999854
22.549058291558303 280.3805055890162 0.7108064163287909
22.554285846511718 278.79516599752935 0.7081149140635666
22.559513401465132 280.9589049526115 0.709868466172196
22.564740956418547 279.37654688239945 0.7084912344302691
22.56996851137196 278.7014078644499 0.7089226809804728
22.575196066325375 277.5740976310615 0.7075919363397332
22.58042362127879 277.3458052019514 0.7067535631461196
22.585651176232204 276.57399407776757 0.7045037751693286
22.59087873118562 274.7725498962256 0.7014853536779664
22.596106286139033 273.00619723334233 0.6993824403720011
22.601333841092448 274.7837367171014 0.701502203497459
22.606561396045862 277.6753536309336 0.7054830252426425
22.611788950999276 276.34045793313174 0.7032350253879288
22.61701650595269 274.3313900115025 0.701521048153796
22.622244060906105 271.8177189356701 0.6988579168903161
22.62747161585952 274.3796612103859 0.7021103282226511
22.632699170812934 273.0999468487404 0.6998513906681464
22.63792672576635 272.39403750847003 0.6977651213190731
22.643154280719763 271.69639261288876 0.6977215168230524
22.648381835673177 273.0411922543189 0.6988328865545955
22.653609390626592 274.681422509572 0.7008209178286292
22.658836945580006 275.1140007516553 0.7017637089241616
22.66406450053342 271.8620888004011 0.6982383817889312
22.669292055486835 272.71575205375177 0.6987291631645731
22.67451961044025 275.04251074083527 0.7003815281862882
22.679747165393664 277.0130029239203 0.7029458520262095
22.68497472034708 279.0251507295908 0.7067046761005992
22.690202275300493 278.98471744692336 0.7081227336924383
22.695429830253907 278.92407508117253 0.7089283611618198
22.70065738520732 279.0717405410953 0.7088287537747959
22.705884940160736 277.09890235079 0.7058016724493096
22.71111249511415 277.2947806609864 0.7053039488342768
22.716340050067565 276.75059535025144 0.70345599395773
22.72156760502098 276.6664622094374 0.7027261338128968
22.726795159974394 274.2065293848216 0.699315337713879
22.73202271492781 275.9524316335694 0.7003450980474838
22.737250269881223 277.00919471089225 0.7015572859937621
22.742477824834637 277.9571956673546 0.7030689670410788
22.74770537978805 280.22527990795595 0.7068911753473839
22.752932934741466 285.02496069533026 0.7131814828514034
22.75816048969488 287.2506600854284 0.7157267420118238
22.763388044648295 286.6538459799201 0.7144052973533584
22.76861559960171 286.7195535139985 0.7137612074866354
22.773843154555124 289.9663604578639 0.7170888570072919
22.779070709508538 293.0099343884865 0.7206082197499192
22.784298264461952 293.59164797400325 0.7213642669423751
22.789525819415367 292.7126833975395 0.7209650512149897
22.79475337436878 289.89864906337993 0.7179700143686357
22.799980929322196 290.80555174370517 0.7185359788005858
22.80520848427561 293.3622091685673 0.7219194799105308
22.810436039229025 298.3598119340768 0.7265833030662073
22.81566359418244 298.5366833352614 0.7277728790062712
22.820891149135853 297.67696443842283 0.7274954954968772
22.826118704089268 294.6304006923213 0.7246373095850507
22.831346259042682 294.01782828804755 0.7229154216712032
22.836573813996097 292.9258289308092 0.7207743319938107
22.84180136894951 294.58125178159065 0.7226867272308118
22.847028923902926 296.31400977548697 0.7246316289245729
22.85225647885634 294.9406725415682 0.7220585315992026
22.857484033809754 295.4061224257033 0.722611829602801
22.86271158876317 293.90850091017796 0.7205344488683219
22.867939143716583 292.2094868329731 0.7183679694581829
22.873166698669998 290.7000636091791 0.7163818403460468
22.878394253623412 292.47626139221495 0.7182841136712764
22.883621808576827 295.4279537171925 0.7219143522105885
22.88884936353024 294.098443775986 0.72134333544245
22.894076918483655 292.0883321844589 0.7198875296553156
22.89930447343707 291.7817839915881 0.7197661823341055
22.904532028390484 293.5318011860499 0.7211041911554531
22.9097595833439 292.894566450644 0.7195802789145228
22.914987138297313 292.40151965821764 0.7188344429323072
22.920214693250728 293.671626060586 0.7218228016734759
22.925442248204142 295.529055759023 0.725501379752643
22.930669803157556 294.1097203768585 0.7234421705815023
22.93589735811097 291.24406520326784 0.7195844259345983
22.941124913064385 292.1982475738047 0.7190222260737741
22.9463524680178 292.94821343827425 0.7201661973541763
22.951580022971214 293.1797844297701 0.7207504574998257
22.95680757792463 292.2884752644231 0.7190040232617835
22.962035132878043 290.5776963846605 0.716814775640467
22.967262687831457 291.6647572603729 0.7179235240158283
22.972490242784872 295.9449405055681 0.7243774717056234
22.977717797738286 299.72779119588284 0.7284581752302159
22.9829453526917 296.44124466755216 0.7238362799928755
22.988172907645115 292.005337808323 0.7180388264556259
22.99340046259853 286.41993376326155 0.7108031489822431
22.998628017551944 283.7192571766643 0.7074772013500418
23.00385557250536 283.31287400089536 0.7068975139737536
23.009083127458773 283.75412641390545 0.7073689211860282
23.014310682412187 284.67412031544006 0.7086462062641126
23.0195382373656 285.03622923096725 0.7092530021676322
23.024765792319016 285.5825217575554 0.7095260272814813
23.02999334727243 283.2028751715529 0.7062175694290685
23.035220902225845 284.62443857801884 0.7078279217530147
23.04044845717926 283.201505079959 0.7070986883691652
23.045676012132674 284.2163684536901 0.7088468944224436
23.05090356708609 281.5551597660662 0.7061769596692047
23.056131122039503 284.00940763694933 0.7089037662828761
23.061358676992917 283.7987840990148 0.7085655528964264
23.06658623194633 285.0119951793577 0.7094262811599251
23.071813786899746 281.75746045049925 0.7050803169940949
23.07704134185316 283.074433328395 0.706858230655815
23.082268896806575 283.7021842775307 0.7081514397083148
23.08749645175999 285.41212292096395 0.7098523144977258
23.092724006713404 284.47516752186124 0.7084376763525935
23.097951561666818 284.1413084327979 0.7066230512471744
23.103179116620232 284.85497837240723 0.708326720364762
23.108406671573647 284.4621369309051 0.708064809130132
23.11363422652706 284.829202784316 0.7093278422991064
23.118861781480476 283.1551206119002 0.7077038946163487
23.12408933643389 284.621161575078 0.7092560187017941
23.129316891387305 291.08774939264373 0.7165796040076499
23.13454444634072 295.28480416394746 0.7217456513260753
23.139772001294133 294.4574193170162 0.7202254088385895
23.144999556247548 290.9974509037665 0.7162886620236922
23.150227111200962 290.89491581176037 0.7161153897650704
23.155454666154377 290.2755531237265 0.714847722249436
23.16068222110779 290.1171559848989 0.7141939319670048
23.165909776061206 288.45583251721024 0.7122092647105631
23.17113733101462 288.0359114950051 0.7126535441938237
23.176364885968034 288.5486673857595 0.7128113977280868
23.18159244092145 289.41807069443234 0.7136079421794969
23.186819995874863 288.4654010475528 0.7118535466662853
23.192047550828278 287.6133030283677 0.7111257143061626
23.197275105781692 289.42101764034265 0.7142048005926706
23.202502660735107 289.0598879540585 0.713971198495637
23.20773021568852 289.23998998123244 0.7139642830085626
23.212957770641935 288.5961419816988 0.7125210305605509
23.21818532559535 289.8502583406378 0.7142588511559542
23.223412880548764 290.38206691648674 0.714906654297703
23.22864043550218 290.42810503521 0.7135621185907677
23.233867990455593 290.1388787381797 0.7126671332986205
23.239095545409008 292.500074169406 0.7148579011032817
23.244323100362422 292.2951711375043 0.7154916150052562
23.249550655315836 291.4710851917471 0.7152403486367859
23.25477821026925 290.51063389741194 0.7142848280669788
23.260005765222665 291.6515038933346 0.7166735371790944
23.26523332017608 290.8727770205251 0.7147295213572729
23.270460875129494 289.6583181626049 0.7124935646693245
23.27568843008291 289.2927034951237 0.7107357700393282
23.280915985036323 290.369297909946 0.7128488275431043
23.286143539989737 290.91000554849506 0.7149137120672361
23.291371094943152 293.5364143763639 0.7172129382248924
23.296598649896566 294.23346819021265 0.7174158083681832
23.30182620484998 293.51084421900646 0.7158905663955757
23.307053759803395 288.5839070766765 0.7099996011624657
23.31228131475681 288.7474284791361 0.7112181005569482
23.317508869710224 287.7199790013226 0.7108058197700642
23.32273642466364 291.33206332921725 0.7148326657910331
23.327963979617053 292.85077917314635 0.7158665301293906
23.333191534570467 294.9613773177977 0.7175046967343881
23.33841908952388 293.5366612069577 0.7166199793445535
23.343646644477296 290.9297411998898 0.713719991538843
23.34887419943071 291.2137613290266 0.7133905647486023
23.354101754384125 292.44602197532 0.7146786452190246
23.35932930933754 294.74681368682974 0.7169855399190852
23.364556864290954 292.5839481632834 0.7152811403536116
23.369784419244368 291.0408978156718 0.7136861901769231
23.375011974197783 290.4622356835154 0.7135407050520894
23.380239529151197 291.0414231119539 0.7145203223607426
23.38546708410461 292.5987985306783 0.7156002184063909
23.390694639058026 295.21946814558686 0.7177526094048713
23.39592219401144 294.972434172744 0.7170141966394579
23.401149748964855 292.73867178217097 0.7149403503474087
23.40637730391827 291.8718777365089 0.7141200723720343
23.411604858871684 289.08366812272726 0.7105942773612451
23.416832413825098 288.83930907904664 0.7109448717449656
23.422059968778512 286.0889726446188 0.7077448915065628
23.427287523731927 289.18872911428986 0.7120300500103569
23.43251507868534 287.2939212670133 0.7099633124984776
23.437742633638756 290.51067034723303 0.7131287286427112
23.44297018859217 291.73337831343224 0.7136447022168186
23.448197743545585 294.29995085365874 0.7157801646519673
23.453425298499 292.9636186650885 0.7139369846619592
23.458652853452413 292.61805955685793 0.7140762870500162
23.463880408405828 292.654109839809 0.7139290708341676
23.469107963359242 294.07904102080806 0.7160346461476428
23.474335518312657 292.6554079597006 0.714293013328014
23.47956307326607 291.6639028225664 0.713997503302748
23.484790628219486 290.4071213502958 0.7121698957869584
23.4900181831729 292.3572745213689 0.7134110192773612
23.495245738126314 292.9931909756267 0.7143670993995207
23.50047329307973 295.08536668241806 0.7170306462835294
23.505700848033143 295.586058802744 0.7184114739256149
23.510928402986558 295.2341295314941 0.7176229476190557
23.516155957939972 292.9971783885517 0.7151731100070987
23.521383512893387 292.2202354461994 0.7139429535438218
23.5266110678468 291.2207192617015 0.7118575043901361
23.531838622800215 293.5437040582302 0.7137008935635555
23.53706617775363 294.99925198325803 0.7155669586541159
23.542293732707044 296.4994768364458 0.7172014315999253
23.54752128766046 297.25347269464936 0.7173591775475661
23.552748842613873 298.7119488487148 0.7177069936711432
23.557976397567288 300.8356335797737 0.719889595244121
23.563203952520702 300.31491664871186 0.7198359838020147
23.568431507474116 297.4830490260436 0.7161455896058414
23.57365906242753 295.8162832045572 0.7140399091558137
23.578886617380945 294.76964329753736 0.7120826281668144
23.58411417233436 295.5779947594966 0.7136672345115643
23.589341727287774 295.51187952694204 0.713967560805557
23.59456928224119 298.2293316936946 0.7167364177083351
23.599796837194603 300.58787359405426 0.720230497676915
23.605024392148017 302.0758447027655 0.7204850630094176
23.610251947101432 301.8948024565588 0.7201155460761054
23.615479502054846 300.96076276062263 0.7179809226382462
23.62070705700826 298.72883769714736 0.7147617386457236
23.625934611961675 297.8212062124186 0.7137620380922926
23.63116216691509 299.21763432554 0.7147668742305449
23.636389721868504 300.08056235132585 0.7158526021178304
23.64161727682192 298.4684799814358 0.7137850051254561
23.646844831775333 293.28663759411916 0.7079622309299491
23.652072386728747 293.1714801591413 0.7083952880661467
23.65729994168216 294.5832971961242 0.7091719209695703
23.662527496635576 298.84570340980326 0.7139453540424738
23.66775505158899 298.81228339956033 0.7139910202834211
23.672982606542405 298.12985181933135 0.7130732971674107
23.67821016149582 298.94994152117886 0.7137726083832175
23.683437716449234 299.7021655025461 0.7141818742787841
23.688665271402648 299.4832661324942 0.7138727361438084
23.693892826356063 302.715144169938 0.7166206934879207
23.699120381309477 303.9880873524672 0.7178870170981697
23.70434793626289 306.8319571272106 0.720883818336078
23.709575491216306 308.17192038037257 0.722651811887391
23.71480304616972 309.6404853867187 0.7240531146598921
23.720030601123135 308.7792878180489 0.7223449111763538
23.72525815607655 305.3288450526721 0.7181985629891134
23.730485711029964 304.42959829899496 0.716677103514906
23.735713265983378 305.43075323870517 0.7174425352634424
23.740940820936792 303.34681210150336 0.714718197937384
23.746168375890207 304.3595493103405 0.7158306823841402
23.75139593084362 302.7906520981105 0.7138722067668979
23.756623485797036 302.0069981612561 0.7122718658287206
23.76185104075045 301.8655055668769 0.7113868142872578
23.767078595703865 301.8709916134633 0.7121210811198511
23.77230615065728 300.6923335062487 0.7102058134908854
23.777533705610693 299.3397845793036 0.7082664890244537
23.782761260564108 304.31323919432117 0.7127310241322499
23.787988815517522 307.6949018342333 0.7163448380205305
23.793216370470937 308.4530288460819 0.7171500332438842
23.79844392542435 309.22035259064637 0.7177285913705099
23.803671480377766 309.6785200478472 0.7180063899807624
23.80889903533118 310.87824536749633 0.7192266477415726
23.814126590284594 310.87473414050993 0.718949732474993
23.81935414523801 310.6936220156255 0.7190709298526213
23.824581700191423 309.95951283711577 0.718008513592906
23.829809255144838 309.1155534102029 0.7184567924895693
23.835036810098252 309.11903968058647 0.7180648746298215
23.840264365051667 310.823098154097 0.7190172831228857
23.84549192000508 312.06440543746857 0.7197034063241692
23.850719474958495 314.79811316264306 0.7225152516410965
23.85594702991191 317.1999248604861 0.7256728465821961
23.861174584865324 318.5114063549872 0.7266208689861328
23.86640213981874 317.2599410341828 0.7235607073344614
23.871629694772153 314.7583086359439 0.7197271230172958
23.876857249725568 310.47621375966963 0.714118824900025
23.882084804678982 311.38638204614836 0.7157923856819858
23.887312359632396 312.71493565011394 0.7177872360705273
23.89253991458581 316.02256795781113 0.7218740851739907
23.897767469539225 312.59815420682355 0.7177859625222847
23.90299502449264 308.46645327776537 0.713215573513191
23.908222579446054 303.8120706165976 0.7074275098770986
23.91345013439947 302.69261810601114 0.7058626092853919
23.918677689352883 304.66129545360496 0.7078878007664903
23.923905244306297 308.4446270861937 0.7121379271490785
23.929132799259712 313.46701128721025 0.7172839613873333
23.934360354213126 314.7080709614165 0.7195233015772904
23.93958790916654 314.68865655725284 0.7198752914663171
23.944815464119955 312.39291465408667 0.7176228013192639
23.95004301907337 308.5544054932368 0.7125022296294785
23.955270574026784 305.81360754655464 0.7088258633897668
23.9604981289802 301.76878992995614 0.7038615703605202
23.965725683933613 303.3738535083101 0.7059172912081563
23.970953238887027 303.7502382622594 0.7062753197415848
23.97618079384044 307.8788946950332 0.7111190040110453
23.981408348793856 309.18536625745975 0.7133947796459018
23.98663590374727 310.6321058775322 0.7147817825202064
23.991863458700685 312.041114863749 0.7162570129492515
23.9970910136541 310.64423057105387 0.7144553649165041
24.002318568607514 308.8084358390506 0.712826531358234
24.007546123560928 307.48372706385993 0.7114320767836348
24.012773678514343 308.20299133895764 0.7132422543994429
24.018001233467757 311.5297894686567 0.7158661036425704
24.02322878842117 310.33864924008 0.7138589322885653
24.028456343374586 308.0333738319568 0.7109786618566176
24.033683898328 310.9610774426281 0.7144549853006819
24.038911453281415 314.3113269983463 0.7190714804994153
24.04413900823483 315.08320340213334 0.7192277967528836
24.049366563188244 308.91705144092975 0.7124185310580562
24.054594118141658 309.26619923308033 0.712981135171086
24.059821673095072 309.19314234654564 0.7126084210417472
24.065049228048487 311.88293591135977 0.7152413269350941
24.0702767830019 308.782202838167 0.7245735201796288
24.075504337955316 310.05827159337616 0.7361148021337575
24.08073189290873 308.36357816752195 0.7412403221650172
24.085959447862145 307.72187480094993 0.7456731051944167
24.09118700281556 307.54068705761097 0.7503761210135499
24.096414557768973 307.77762161551374 0.7551344292885963
24.101642112722388 309.7124835805849 0.7610487757353734
24.106869667675802 306.63534333437343 0.7611230444595065
24.112097222629217 305.880382311138 0.7637498609543975
24.11732477758263 301.1851235821445 0.7604133556774242
24.122552332536046 298.15547043921526 0.7605886848647181
24.12777988748946 299.9257864791344 0.7663915667637994
24.133007442442874 305.0681452990287 0.7771857092445198
24.13823499739629 310.78633394437185 0.7870426074182161
24.143462552349703 312.1123982824358 0.7912426088982505
24.148690107303118 314.1087212242004 0.796701654815285
24.153917662256532 316.1186593638828 0.8026547901549292
24.159145217209947 313.7351908803375 0.8034097358047855
24.16437277216336 313.3594888609875 0.8057035931568608
24.169600327116775 310.52864468349605 0.8058645655434409
24.17482788207019 309.5808200401694 0.8073270609833888
24.180055437023604 309.63408697120377 0.8100555899737057
24.18528299197702 310.9659202251288 0.8133601881888073
24.190510546930433 315.04328591621055 0.8214836562988904
24.195738101883848 313.7348975659185 0.8227767617225156
24.200965656837262 316.60300493689937 0.8300337171705716
24.206193211790676 314.58528516081805 0.8304297828139807
24.21142076674409 313.9173136306033 0.8320047701347386
24.216648321697505 307.8948274038486 0.8258475039399864
24.22187587665092 306.99676303227915 0.8269842026441969
24.227103431604334 304.8502792639256 0.8259649236506312
24.23233098655775 304.1536066376308 0.8281941203841381
24.237558541511163 303.27771147167255 0.8291887501933707
24.242786096464577 302.79351989447963 0.8311000394002938
24.248013651417992 303.68643037085764 0.8340701351294684
24.253241206371406 299.0387584515206 0.8300163316265146
24.25846876132482 296.9730780828061 0.8302584464915758
24.263696316278235 293.74882214078826 0.8280606983377747
24.26892387123165 293.54831291154943 0.8298715744718471
24.274151426185064 295.7477294822799 0.833893507648128
24.27937898113848 298.2633598234113 0.839373435694547
24.284606536091893 300.4677201536964 0.844298944548293
24.289834091045307 301.45588330247523 0.8480599425090849
24.29506164599872 303.14544184515887 0.8533960120350916
24.300289200952136 303.9808684324139 0.8569934956279475
24.30551675590555 300.1019669057204 0.8543680801821218
24.310744310858965 296.15858990895146 0.8491270707494154
24.31597186581238 297.144763580152 0.8523540226287227
24.321199420765794 299.1238238743457 0.8594875441848021
24.326426975719208 301.8563653547516 0.8689493129161351
24.331654530672623 299.9641633148749 0.868756961556975
24.336882085626037 297.7846087917718 0.8636812974146844
24.34210964057945 295.79947737183613 0.8591221091041714
24.347337195532866 292.83804739407014 0.8572313132442515
24.35256475048628 293.82216371428177 0.8638007656237403
24.357792305439695 294.29760544859164 0.8683789693811699
24.36301986039311 297.1888402424505 0.8749190779160074
24.368247415346524 300.34509384044003 0.880229973204731
24.373474970299938 302.1890908274455 0.8836030128987942
24.378702525253352 301.7651392849349 0.8859476368374881
24.383930080206767 299.1425063719694 0.8841048909590062
24.38915763516018 299.0953681510203 0.8856231805237266
24.394385190113596 301.43956609859663 0.8899597350424596
24.39961274506701 305.0458814545414 0.8974621799366326
24.404840300020425 305.28039524811334 0.9000268801210145
24.41006785497384 305.86271258699674 0.9037666111042487
24.415295409927253 304.75573626499494 0.9050773514201762
24.420522964880668 303.09083665756276 0.9062345528073419
24.425750519834082 300.18874543350336 0.9035816431320114
24.430978074787497 299.14200707170096 0.9030627585352016
24.43620562974091 300.50157223142844 0.9059280427808519
24.441433184694326 304.50390898598783 0.9150512655192298
24.44666073964774 305.10764486300826 0.9196288831929672
24.451888294601154 304.45705711222877 0.9227122888273781
24.45711584955457 305.52678168619366 0.9266319799014563
24.462343404507983 305.759637318644 0.9288772031313584
24.467570959461398 305.2244782989655 0.929360801913238
24.472798514414812 303.2592413748871 0.927832111065307
24.478026069368227 300.55339216176264 0.9250700675135672
24.48325362432164 303.37915694254303 0.9310550110825606
24.488481179275055 304.25724808735475 0.9355995176241589
24.49370873422847 305.39785066608425 0.9402641130592782
24.498936289181884 302.247456840431 0.9373868104459239
24.5041638441353 298.8212187206649 0.933117119007778
24.509391399088713 298.9445906450436 0.9347452042778708
24.514618954042128 300.1045962875539 0.9387162157861372
24.519846508995542 304.4047007365729 0.9483702298972613
24.525074063948956 306.40099377655963 0.954550794925318
24.53030161890237 305.2110605460929 0.9559843437774633
24.535529173855785 302.76562513862007 0.9542692578373408
24.5407567288092 300.9676080541668 0.9535040721748702
24.545984283762614 301.96399179692907 0.9564767051062397
24.55121183871603 304.05723370664793 0.9613421862038348
24.556439393669443 307.16246698904285 0.9678715636611742
24.561666948622857 309.93276072022906 0.9740140628560182
24.566894503576272 310.1677084444638 0.9761406936359173
24.572122058529686 309.0014374333782 0.9773310586240025
24.5773496134831 308.01413744994676 0.9787162801357381
24.582577168436515 305.8557325402826 0.9785204536157643
24.58780472338993 305.4126060218693 0.9798612886434361
24.593032278343344 306.6388026001385 0.9845502250781815
24.59825983329676 308.63455349628157 0.9910480408983716
24.603487388250173 308.7239888514032 0.994173543453683
24.608714943203587 308.7227375779413 0.9971792156889538
24.613942498157 309.6262439598634 1.0009462437684329
24.619170053110416 309.9780258246486 1.003698263056993
24.62439760806383 302.43837088996685 0.9944799278851192
24.629625163017245 299.9029439078074 0.993495089033375
24.63485271797066 299.98233412475423 0.99614355365034
24.640080272924074 302.40726939336423 1.0031359367620412
24.645307827877488 299.8592583099277 1.001225395940861
24.650535382830903 297.99224848346773 1.0008496996970107
24.655762937784317 299.0100733426859 1.0039503204764935
24.66099049273773 300.8891287742464 1.009209101288577
24.666218047691146 304.0280412136723 1.0191129226969655
24.67144560264456 303.80250754848146 1.0233921429515116
24.676673157597975 299.5614363032877 1.018982885429762
24.68190071255139 296.89001537001195 1.0149009289294548
24.687128267504804 294.37076279480505 1.0101276489595932
24.692355822458218 296.8077999203319 1.0153038140248352
24.697583377411632 298.7213754650967 1.02159675272694
24.702810932365047 300.2336809911187 1.0276355095871732
24.70803848731846 303.0225947068886 1.0365426204364607
24.713266042271876 300.0640003974493 1.033535710308664
24.71849359722529 301.16669864537454 1.039202980536872
24.723721152178705 299.08039272223743 1.0390294025098161
24.72894870713212 299.5494091150246 1.0419029113417688
24.734176262085533 298.67324908890276 1.0412186610993714
24.739403817038948 302.00137876577577 1.047259494341038
24.744631371992362 306.02007759353575 1.0573052891145118
24.749858926945777 304.51242037858395 1.0583938139861975
24.75508648189919 298.44519931732935 1.0528575676652556
24.760314036852606 292.4978736943038 1.0444748953268972
24.76554159180602 294.5107143897478 1.050021830074766
24.770769146759434 297.1037632304994 1.0551361284483265
24.77599670171285 299.57603704546796 1.0642490581304582
24.781224256666263 298.61532222961097 1.066213930551892
24.786451811619678 302.90789733112507 1.0778847064610866
24.791679366573092 298.4584548281919 1.0722236332077748
24.796906921526507 297.02577962502096 1.0715827368376667
24.80213447647992 293.42213622697716 1.066629746635687
24.807362031433335 296.79960123275305 1.0742571636899347
24.81258958638675 298.8963854671077 1.0798310423792643
24.817817141340164 296.5830077876444 1.0799250093533022
24.82304469629358 292.68634825713144 1.077934490313592
24.828272251246993 290.8941163017873 1.0800765210691508
24.833499806200408 290.6745559806246 1.0815570323901393
24.838727361153822 293.71752251134245 1.089029877705819
24.843954916107236 297.8703972864882 1.0996476865706528
24.84918247106065 299.4262713205857 1.105719274274571
24.854410026014065 299.58504284122444 1.11037763080969
24.85963758096748 299.09994815241606 1.112151419542017
24.864865135920894 296.5671021380815 1.1115749380163558
24.87009269087431 293.3716865069008 1.108475327342785
24.875320245827723 290.13580827372624 1.1028688311316839
24.880547800781137 296.2920276708793 1.1168191283171878
24.885775355734552 298.54891505691666 1.1206359669939867
24.891002910687966 298.08546048174367 1.12211045210536
24.89623046564138 296.47437539014356 1.1226225257007372
24.901458020594795 296.27175487076016 1.1268663908047976
24.90668557554821 298.924911325266 1.1347571488441965
24.911913130501624 301.37162294304176 1.1436802663156191
24.91714068545504 303.8735086356263 1.1532354786139565
24.922368240408453 303.1031886483538 1.156421340955615
24.927595795361867 303.010861660623 1.1588230921863738
24.93282335031528 303.891228985762 1.1628245129650838
24.938050905268696 306.3396005782363 1.1687888589888875
24.94327846022211 306.81405870197483 1.1739945570103225
24.948506015175525 303.4596410448558 1.170846361327977
24.95373357012894 300.4709874616189 1.1693109975736664
24.958961125082354 300.2275207740827 1.170817673573671
24.964188680035768 301.8826055590663 1.177508410762839
24.969416234989183 302.05617480829346 1.1812999491432954
24.974643789942597 303.4907637815842 1.186576295660581
24.97987134489601 305.1712231437576 1.191919366237036
24.985098899849426 308.80190289788356 1.2044887709243406
24.99032645480284 308.18524888938015 1.2080592007306918
24.995554009756255 304.05574805425675 1.2025482272585544
25.00078156470967 299.25025742295384 1.1934412764706543
25.006009119663084 297.82110323840215 1.1938185599782123
25.011236674616498 296.96249125222 1.1983212306968247
25.016464229569912 299.4417927891399 1.2101838610780487
25.021691784523327 302.69760683653186 1.2202533274956433
25.02691933947674 308.87533730209236 1.2348157958521824
25.032146894430156 310.5657529093318 1.2400191501115103
25.03737444938357 312.1103816829658 1.2477091722739535
25.042602004336985 312.56502432203376 1.2527977474487102
25.0478295592904 313.69260108435356 1.2587821744848604
25.053057114243813 314.65755808878424 1.2635939112578047
25.058284669197228 307.62158431710236 1.2543284771995022
25.063512224150642 304.3627780133293 1.251488753943576
25.068739779104057 297.5794779654587 1.2417385261225697
25.07396733405747 302.122302545816 1.2563086050741707
25.079194889010886 305.53896306151427 1.2666473988222335
25.0844224439643 309.8997550494055 1.2798604645176912
25.089649998917714 315.28176588601985 1.2935006800283113
25.09487755387113 320.0050039954524 1.3066235334137273
25.100105108824543 324.9207745391313 1.3205944050125302
25.105332663777958 322.31143874867223 1.3199256941070363
25.110560218731372 318.89452941738546 1.31536407163151
25.115787773684787 314.7570307695515 1.3128189752671748
25.1210153286382 310.14152583851865 1.305414333713003
25.126242883591615 310.511388402133 1.3117398932292346
25.13147043854503 311.3249214658974 1.3164538593577044
25.136697993498444 316.28816327828827 1.33222751466786
25.14192554845186 314.75401182995876 1.3348723019774116
25.147153103405273 311.7273980537331 1.3329969821141323
25.152380658358688 312.14592280403076 1.3356065653810831
25.157608213312102 317.1759142372028 1.3489659800025466
25.162835768265516 328.15175252329374 1.3751685133094573
25.16806332321893 332.87562910969416 1.3876786385150564
25.173290878172345 330.25377592660834 1.386831158864953
25.17851843312576 320.2418385698654 1.371651282807081
25.183745988079174 318.39688747071665 1.3726152309535087
25.18897354303259 319.4292520671909 1.3773560596468466
25.194201097986003 320.7649392255548 1.3839167448439247
25.199428652939417 320.8325962916396 1.3934953577700924
25.204656207892832 316.50692788170124 1.3911228330699805
25.209883762846246 322.3517463020456 1.4074262061775566
25.21511131779966 319.71732871835366 1.4011992125007304
25.220338872753075 322.47010908045723 1.4111042700597836
25.22556642770649 322.42962447767695 1.4155376017391625
25.230793982659904 322.1036626473447 1.4214632537320453
25.23602153761332 322.1160121220665 1.4281509150249156
25.241249092566733 324.3745472114706 1.4400464455739141
25.246476647520147 330.4820028837437 1.4575185913358621
25.25170420247356 333.0355922219592 1.467251861544647
25.256931757426976 333.25687985056385 1.4715537527129603
25.26215931238039 325.46393719506625 1.4598247493436176
25.267386867333805 322.7792798550705 1.4590564872910738
25.27261442228722 320.1827587639621 1.4590280373204492
25.277841977240634 321.4540530286365 1.4706092045198518
25.283069532194048 325.90677357704124 1.4832536003671315
25.288297087147463 329.20751819341234 1.495572274449924
25.293524642100877 334.2428106765944 1.5091571785544717
25.29875219705429 331.4877733146035 1.5097141025899228
25.303979752007706 324.1156785268021 1.4972919489684353
25.30920730696112 323.1033956901822 1.5015421710697863
25.314434861914535 321.3583586006752 1.5038984255435786
25.31966241686795 323.6525774908897 1.5180141339856126
25.324889971821364 323.4990086905339 1.5242745541724074
25.330117526774778 322.1403291905613 1.5282732943854205
25.335345081728192 323.27124563333166 1.536436231074077
25.340572636681607 323.7535569250343 1.5444867805749671
25.34580019163502 327.58825591652163 1.5605413809480566
25.351027746588436 324.0971033239254 1.5594754473784795
25.35625530154185 321.4940718843998 1.5609640773808968
25.361482856495265 318.1097452548856 1.5565354699692364
25.36671041144868 323.3112122711527 1.5742778511396711
25.371937966402093 327.43897035679305 1.5874929413227128
25.377165521355508 329.61278220453187 1.5995447516531482
25.382393076308922 328.9109455800755 1.6044134593577355
25.387620631262337 326.018346786877 1.6048056055913922
25.39284818621575 321.8966436872234 1.6036036323579934
25.398075741169166 321.67517376762885 1.6115669670150934
25.40330329612258 321.6770330426431 1.6182988966635807
25.408530851075994 316.2157634380189 1.6080201507674354
25.41375840602941 317.7924110041072 1.617824855212008
25.418985960982823 317.42832168494056 1.6212672453544053
25.424213515936238 318.3282223702435 1.635714190605612
25.429441070889652 313.4842449331972 1.6378185263543144
25.434668625843067 312.79189235892903 1.6465069947452995
25.43989618079648 310.33907587127914 1.6440791124874257
25.445123735749895 316.1137179026222 1.6600956354145802
25.45035129070331 311.6401123835468 1.6541265226942456
25.455578845656724 313.09694041533095 1.6702298401073747
25.46080640061014 310.1245510783377 1.6762444892019934
25.466033955563553 309.199222543345 1.6823914673143765
25.471261510516968 321.79658940384587 1.7224788732316547
25.476489065470382 327.81847616711343 1.7378777801770295
25.481716620423796 332.2531598211167 1.7623118960512094
25.48694417537721 325.66541784226206 1.7534357012336426
25.492171730330625 318.3321927663998 1.7483320161468643
25.49739928528404 315.1754131000433 1.7477868499801137
25.502626840237454 312.8541275772381 1.7478475605578494
25.50785439519087 309.46541121100586 1.7435174528590829
25.513081950144283 309.6420864235334 1.749780583993062
25.518309505097697 308.11206105099524 1.7564502735441045
25.523537060051112 320.3321508026952 1.8020847996183464
25.528764615004526 326.417636062728 1.8302939793974862
25.53399216995794 325.5231271424637 1.8326927342168644
25.539219724911355 323.64233181459196 1.8375735495177312
25.54444727986477 316.2470909425874 1.8218683577685875
25.549674834818184 321.33027093076737 1.8516555482752006
25.5549023897716 323.6883844106931 1.8713033613781958
25.560129944725013 321.9776660419465 1.877591234632322
25.565357499678427 319.85522283269665 1.8813750952675905
25.57058505463184 311.96634227427944 1.8642379170921768
25.575812609585256 316.39748911784375 1.8876973271162032
25.58104016453867 321.3551341509233 1.9107635389596516
25.586267719492085 330.27371354730735 1.9517035678935497
25.5914952744455 328.6281296006834 1.958381379963997
25.596722829398914 328.0737369857169 1.9722478426621886
25.601950384352328 322.7416315495879 1.9661245200426027
25.607177939305743 328.4374633046189 1.9973778985263002
25.612405494259157 331.06417830494445 2.0124680753264985
25.61763304921257 334.9017339567115 2.0396343393299654
25.622860604165986 333.3832701206013 2.050253850882586
25.6280881591194 329.62002878517103 2.056578513773833
25.633315714072815 329.56351104345197 2.0672117071750344
25.63854326902623 326.8160082416441 2.0711462894083783
25.643770823979644 327.4893753546301 2.0832088140761
25.648998378933058 327.52322258964 2.0949919800989414
25.654225933886472 325.369727007833 2.100897339521261
25.659453488839887 325.50188963730994 2.1122792804185004
25.6646810437933 328.1089422215515 2.1395536472999495
25.669908598746716 335.5761388892409 2.174988104740197
25.67513615370013 331.9124087008356 2.183322436208662
25.680363708653545 328.41621711957396 2.184520525524023
25.68559126360696 332.7641147921465 2.2213807618828425
25.690818818560373 342.1757129172911 2.272687006104663
25.696046373513788 339.3054834038323 2.283537114646897
25.701273928467202 329.86368675810786 2.270782409538862
25.706501483420617 332.90428106589195 2.2925036393489466
25.71172903837403 341.70909244359586 2.3408560799430966
25.716956593327446 347.7921899428226 2.371674525614403
25.72218414828086 339.7695030888538 2.372077812251309
25.727411703234274 332.85347024227053 2.364796534829887
25.73263925818769 325.0336390228793 2.361355074207414
25.737866813141103 319.9750204226347 2.35567568498806
25.743094368094518 318.96232223166464 2.3803239224249646
25.748321923047932 317.7604366857409 2.399985833183601
25.753549478001347 320.4547735089166 2.4337521790601104
25.75877703295476 320.05642231927544 2.4497505503854837
25.764004587908175 317.3805619239345 2.459423970075519
25.76923214286159 317.31148230395775 2.4853677926411444
25.774459697815004 315.2438270474678 2.4968428381607857
25.77968725276842 320.94546078886657 2.542068962228446
25.784914807721833 321.3544674257974 2.563704753777692
25.790142362675248 328.17646475021826 2.6228554322379996
25.795369917628662 329.1030188960741 2.6506406479805795
25.800597472582076 333.01252967308733 2.707436210054943
25.80582502753549 332.24298950955085 2.728764320816154
25.811052582488905 340.6833711381902 2.7969158264825045
25.81628013744232 341.11681168062665 2.8194924198363798
25.821507692395734 348.1629645259763 2.8830364543353797
25.82673524734915 336.1960142954791 2.8750467176000014
25.831962802302563 339.8963881925136 2.9272434195577386
25.837190357255977 338.9507148287864 2.9655968523082303
25.84241791220939 342.1449041016466 3.0087338192521997
25.847645467162806 340.20475744197506 3.051348993647738
25.85287302211622 333.57859781570016 3.066681951505096
25.858100577069635 334.09242767860883 3.1181496704343448
25.86332813202305 323.2203369039354 3.090504340766448
25.868555686976464 324.38526877016466 3.1342305909425607
25.87378324192988 321.1136227076136 3.159083124407026
25.879010796883293 318.5180006818879 3.198914240170335
25.884238351836707 318.9825939233881 3.2590231581952027
25.88946590679012 311.31880889730763 3.2825247112362446
25.894693461743536 324.95755017783176 3.416965032938389
25.89992101669695 324.58426163477566 3.4627209394812186
25.905148571650365 320.7750129629777 3.4993769740602603
25.91037612660378 324.43828322389504 3.575890450868352
25.915603681557194 323.1497224368434 3.648852226846935
25.920831236510608 328.7875128188666 3.744976828661203
25.926058791464023 319.5904207212355 3.781448875810164
25.931286346417437 330.94625477687197 3.9218738479719417
25.93651390137085 329.8444247849774 4.017964183152226
25.941741456324266 334.2220660592147 4.135027441167097
25.94696901127768 323.4900613923893 4.174781058394996
25.952196566231095 317.1763556318082 4.248569724129073
25.95742412118451 319.97949232809174 4.379169236413566
25.962651676137924 313.1351483755601 4.468862021576464
25.967879231091338 310.3182757334214 4.535171712712859
25.973106786044752 318.6026134705138 4.671675765822977
25.978334340998167 306.82074925731547 4.6261824843804
25.98356189595158 296.141551498536 4.611738958359907
25.988789450904996 305.5474125597814 4.751140114746601
25.99401700585841 324.24581170024237 5.004801681889762
25.999244560811825 340.7641556131334 5.198296380373092
26.00447211576524 349.7843035462133 5.406421927542394
26.009699670718653 332.7514729071031 5.3474892914120105
26.014927225672068 333.688944711592 5.497749604794694
26.020154780625482 319.09879142749514 5.471134365163001
26.025382335578897 320.2171926029132 5.625725226883354
26.03060989053231 313.5153641634378 5.689435814476455
26.035837445485726 305.5803033918752 5.856050914110644
26.04106500043914 315.304480579772 6.128563489220039
26.046292555392554 339.3489585329834 6.529294108766094
26.05152011034597 350.8438292942299 6.767898912317484
26.056747665299383 335.82022566897353 6.755545330866021
26.061975220252798 303.357750326709 6.6947674012864455
26.067202775206212 279.4106481973488 6.649874880667495
26.072430330159627 272.0660669010176 7.045292573962905
26.07765788511304 302.1547977032752 7.6558561315586395
26.082885440066455 320.1799383139805 8.307329161947132
26.08811299501987 319.73585200104156 8.425113656871773
26.093340549973284 285.4998023545112 8.482465659408053
26.0985681049267 282.5473710800926 8.936930494670104
26.103795659880113 286.96579653002567 9.692419227370271
26.109023214833528 292.91992318107776 10.671662154382423
26.114250769786942 232.45971101598414 10.415970225404653
26.119478324740356 193.88107718846268 10.981492289038448
26.12470587969377 180.31343781535378 12.099005335324753
26.129933434647185 254.8591397771164 19.884331979810327
26.1351609896006 240.5724370791137 27.328528366174993
