# Supplementary material for: Unraveling metal effects on CO2 uptake in pyrene-based metal-organic frameworks
Source: Nat Commun. 2025 Feb 11;16:1516. doi: 10.1038/s41467-025-56296-w (PMC11814143; doi:10.1038/s41467-025-56296-w)
Supplement: Supplementary file 3 — Source Data [file 41467_2025_56296_MOESM3_ESM.zip › SourceCode/SuppInf/FigureS5_Ga-TBAPy_InSitu_VariableT_PXRD/Data/GaTBAPy_0083p.dat]

0.002613777476707968 23.93450729385519 5.399676759821549
0.007841332430123905 18.710697336061845 4.22069982751651
0.01306888738353984 19.235523804786588 3.6222686696085655
0.018296442336955775 16.344463749417923 2.6787362605244587
0.02352399729037171 15.04815304630854 2.517114498796164
0.028751552243787646 13.975832559717203 2.300351136272877
0.03397910719720358 17.395405082487173 2.3283798436993144
0.03920666215061952 21.036260852109724 2.5415120412650323
0.04443421710403546 21.517359056230802 2.240446548677962
0.0496617720574514 21.88254704992526 2.013866517964057
0.054889327010867336 19.88329894745776 1.9098330419219078
0.060116881964283275 20.731407653383258 1.8819276494631882
0.06534443691769921 21.257026928431067 1.8789705925847686
0.07057199187111515 19.641231210858482 1.7370469465432397
0.07579954682453109 20.093822342291656 1.7994036237104005
0.08102710177794703 19.009245843053346 1.6948379839752286
0.08625465673136297 19.362453239452385 1.7341340181362286
0.09148221168477891 20.151032346259477 1.717861830615694
0.09670976663819485 18.49121815617883 1.5138558141078826
0.10193732159161079 18.012349395504387 1.4525890253922773
0.10716487654502672 17.000073732252524 1.3622232335363993
0.11239243149844266 16.522677719194544 1.2675424793250476
0.1176199864518586 15.876446513151759 1.282710150430718
0.12284754140527454 18.469381131683452 1.3046575440748962
0.12807509635869047 20.685154069592627 1.3483119490071096
0.1333026513121064 20.92048623688643 1.3276823805729028
0.13853020626552232 19.20452572333135 1.1887898640692611
0.14375776121893824 18.463785210199312 1.1504122434541848
0.14898531617235417 16.848392337161336 1.1086655808729864
0.1542128711257701 18.598572537601168 1.2116210570537829
0.15944042607918602 18.789690104830893 1.2300919185897563
0.16466798103260194 18.50057636061446 1.1927656463548821
0.16989553598601786 18.66362531249535 1.1502156289751788
0.1751230909394338 19.24180232125151 1.1197233808789349
0.18035064589284971 20.51268179877803 1.1467328911687338
0.18557820084626564 20.810505953356586 1.1455574922021252
0.19080575579968156 20.005469702976306 1.0823807456783854
0.1960333107530975 18.297861266277952 0.9986939819151325
0.20126086570651341 17.76679137355666 0.9659390001897717
0.20648842065992934 17.061399886981093 0.9352204960092464
0.21171597561334526 17.01405862804521 0.9259787508110802
0.2169435305667612 17.547626690043593 0.9209424739447628
0.22217108552017711 17.596083363027844 0.9120022599773441
0.22739864047359304 17.81522596873749 0.9396567052523139
0.23262619542700896 17.855207034229768 0.9152940018076353
0.2378537503804249 18.55333621904872 0.9486620469713457
0.2430813053338408 18.418161400871554 0.9448837295781685
0.24830886028725674 20.64187883974198 0.9651199436807764
0.25353641524067266 20.22250383214486 0.9530865473788354
0.2587639701940886 20.055156066563065 0.9319730279537718
0.2639915251475045 18.928264951626105 0.8996956774588704
0.26921908010092044 18.155125776983787 0.8852934394647649
0.27444663505433636 18.385132109062443 0.8807050438913616
0.2796741900077523 17.519947120375683 0.8333547021663011
0.2849017449611682 17.23830738579514 0.8314322160138289
0.29012929991458414 16.526334062653834 0.8024114183733573
0.29535685486800006 15.596446169652543 0.7759408835805075
0.300584409821416 15.549963695831451 0.7643898170405063
0.3058119647748319 15.783583760830528 0.7751449118144134
0.31103951972824784 17.65754508789615 0.8465071157912446
0.31626707468166376 18.031351883904506 0.8525255882095903
0.3214946296350797 18.697947798187013 0.8704273777766918
0.3267221845884956 18.252585781400576 0.8481162174897596
0.33194973954191154 18.076022389454025 0.8410246134114145
0.33717729449532746 17.77994773573738 0.8298663049170676
0.3424048494487434 18.874501133527133 0.8848458051482008
0.3476324044021593 18.168739901050618 0.8539242063559602
0.35285995935557524 20.127956093049384 0.8914116521340537
0.35808751430899116 19.270366322441735 0.8401238648638156
0.3633150692624071 18.402040788286925 0.8029223717292858
0.368542624215823 17.202860785165846 0.7898906072369566
0.37377017916923894 16.778195740110153 0.7707685786358404
0.37899773412265486 16.83736677868126 0.7908410381566676
0.3842252890760708 17.160739107878005 0.79228159833267
0.3894528440294867 17.53376156804492 0.8031265885397758
0.39468039898290264 19.132384923629786 0.8386652437677731
0.39990795393631856 18.990711015604006 0.8323616292285521
0.4051355088897345 19.304215260048743 0.8341578086618011
0.4103630638431504 20.532659462524204 0.8529344754005217
0.41559061879656634 19.75603637676041 0.8344387285370898
0.42081817374998226 20.12638957817971 0.842613719962288
0.4260457287033982 20.23788720603221 0.8479310274944465
0.4312732836568141 20.65134751900351 0.8681033903751497
0.43650083861023004 20.7732252809215 0.8768444449510577
0.44172839356364596 20.74977652266248 0.8474285405147193
0.4469559485170619 19.381583783953534 0.7986515566853274
0.4521835034704778 19.035395621990094 0.7925011433095897
0.45741105842389373 18.400922121964946 0.7643440110456223
0.46263861337730966 18.825884347938867 0.782197579910394
0.4678661683307256 19.338449017562 0.7817026100750777
0.4730937232841415 19.51660344133884 0.7619180514892943
0.47832127823755743 20.08167936475774 0.7717276758145158
0.48354883319097336 21.020901099759808 0.7934123348570812
0.4887763881443893 21.47659693163016 0.8196551232218426
0.4940039430978052 22.5389725674449 0.8621035928024745
0.49923149805122113 21.28331312376412 0.8088720776658055
0.5044590530046371 19.87749376486751 0.7978132951902241
0.5096866079580531 19.387439331949818 0.7793901287733872
0.5149141629114691 18.36099523315276 0.7563751708475719
0.5201417178648851 18.9184098151964 0.7598518443744081
0.525369272818301 19.650049036865646 0.7667220064246812
0.530596827771717 19.29172397734178 0.7481126955334546
0.535824382725133 19.621687314125058 0.7547353785422551
0.541051937678549 19.97211903028574 0.7712529417524703
0.546279492631965 20.055251260318876 0.7709910935489427
0.5515070475853809 19.126206691394998 0.7393602870922257
0.5567346025387969 19.131430145006618 0.7260653063802428
0.5619621574922129 19.60538214837932 0.7213420218845779
0.5671897124456289 20.41108995951194 0.740953970325434
0.5724172673990449 21.555667427996884 0.7709932104001119
0.5776448223524608 20.653505737747896 0.7492190035304119
0.5828723773058768 19.02562316032762 0.7051442775959719
0.5880999322592928 17.16937661674725 0.669126521998041
0.5933274872127088 16.638386797027238 0.677244883692766
0.5985550421661248 16.869876472138685 0.7068349114143547
0.6037825971195407 17.17626012762267 0.7172407679312732
0.6090101520729567 17.3961806968372 0.7087032606255667
0.6142377070263727 17.76733006330461 0.6848557292333525
0.6194652619797887 19.147954462842783 0.6902539124790763
0.6246928169332047 19.443056937690077 0.6930182479962933
0.6299203718866206 20.206001429981086 0.6965499542575492
0.6351479268400366 19.935891918125566 0.7035155097495068
0.6403754817934526 20.27889576351702 0.7221902363413394
0.6456030367468686 20.696246435342925 0.7305264473862804
0.6508305917002846 21.839482082659014 0.74001993582352
0.6560581466537005 22.85159928119318 0.7448819359346425
0.6612857016071165 22.903070795912576 0.7447365651411421
0.6665132565605325 22.866818381576568 0.7525035957279034
0.6717408115139485 21.710942064073016 0.7246672285526292
0.6769683664673645 20.71040668461871 0.6999646560144501
0.6821959214207804 19.555442864703725 0.6795018412569345
0.6874234763741964 19.638225155052293 0.6819170618242842
0.6926510313276124 21.67729802460798 0.7218978542616561
0.6978785862810284 23.000816546545316 0.7372842926144233
0.7031061412344444 23.837576299885917 0.7381814097334782
0.7083336961878604 23.41888641283489 0.7219142102748531
0.7135612511412763 21.04862861507424 0.6860089792586329
0.7187888060946923 21.774403109845892 0.6995349692426317
0.7240163610481083 22.1779544317644 0.7178726773631304
0.7292439160015243 23.498932768567517 0.7445398751491323
0.7344714709549403 24.097332164044822 0.751301773086601
0.7396990259083562 25.488256868214403 0.7786658214621521
0.7449265808617722 25.13916217100095 0.7729885551589741
0.7501541358151882 24.730410059038466 0.7754095202566498
0.7553816907686042 24.40290026705266 0.7796103013202078
0.7606092457220202 26.01180424802742 0.7841526102977869
0.7658368006754361 26.46433110864927 0.7641457938974295
0.7710643556288521 28.12624020615263 0.7701405309976808
0.7762919105822681 28.14117426425615 0.7573768414274352
0.7815194655356841 28.07095082302514 0.7795101327957564
0.7867470204891001 29.110253081714916 0.8169708994821003
0.791974575442516 29.226792466243687 0.8183868798902603
0.797202130395932 30.085529692010176 0.8371711464285673
0.802429685349348 32.19524744271294 0.8635836257357835
0.807657240302764 32.48668604380126 0.8718122957457857
0.81288479525618 35.733049752257905 0.9099299884964487
0.8181123502095959 38.255132734440345 0.9262515502902868
0.8233399051630119 40.47012188448892 0.952667953121308
0.8285674601164279 43.748708279840855 1.014470997851938
0.8337950150698439 44.45294055253696 1.040347590086689
0.8390225700232599 46.63138425912972 1.0744401967575172
0.8442501249766758 49.42601837403603 1.118957876163442
0.8494776799300918 55.39340387542225 1.175121742708172
0.8547052348835078 57.35207736684802 1.186127820514978
0.8599327898369238 61.90313214622827 1.2192221083517494
0.8651603447903398 64.97910438551354 1.252890487504489
0.8703878997437557 67.97145472870096 1.2833378141266099
0.8756154546971717 72.57999291815321 1.2973264853622661
0.8808430096505877 76.21748784798453 1.3394222613924582
0.8860705646040037 82.63396222324086 1.407017655538193
0.8912981195574197 84.1140781957087 1.447025728053809
0.8965256745108356 88.17435611055265 1.50974367936707
0.9017532294642516 88.83033216893381 1.4964098251219444
0.9069807844176676 85.09804459316055 1.466517464386708
0.9122083393710836 85.50726143668643 1.47047934630209
0.9174358943244996 85.47924140649698 1.4626965702190415
0.9226634492779155 87.25821927135273 1.4533105902606689
0.9278910042313315 90.17784164906449 1.4563150352210963
0.9331185591847475 92.28119889542144 1.4417835108149244
0.9383461141381635 92.4600264158625 1.4400740118107986
0.9435736690915795 93.37435900765944 1.452549797849124
0.9488012240449955 94.65458855835614 1.4522075493967488
0.9540287789984114 101.52927164041243 1.4995738717628357
0.9592563339518274 106.68049851619362 1.5238591363854772
0.9644838889052434 108.56028700032287 1.537206888638199
0.9697114438586594 110.85309454785566 1.5385524058631836
0.9749389988120754 109.52075715954975 1.5282025738023834
0.9801665537654913 110.067734102113 1.5426870582421381
0.9853941087189073 115.40834609512852 1.5714005691415136
0.9906216636723233 113.43976633951128 1.5552381033526197
0.9958492186257393 113.89240296331067 1.5548391703318416
1.0010767735791553 115.7947102051563 1.576728491451801
1.0063043285325712 115.92446395666809 1.5859016153821235
1.0115318834859872 112.5823099709446 1.5557023738001539
1.0167594384394032 107.91498872801652 1.4986299029310668
1.0219869933928192 109.9093534112361 1.5158778384086162
1.0272145483462352 111.02801195460631 1.5077732921811835
1.0324421032996511 117.44306889749501 1.5588611057846251
1.0376696582530671 119.32664448646723 1.579004340033592
1.042897213206483 119.98481087529463 1.572021015121685
1.048124768159899 126.21243033048732 1.6093581957666525
1.053352323113315 127.34342086352447 1.6246563161245504
1.058579878066731 132.54850198299795 1.660362977829344
1.063807433020147 135.663431575823 1.6791533403800154
1.069034987973563 139.35001604160678 1.6866043506156065
1.074262542926979 139.96395184575002 1.6696112068210125
1.079490097880395 136.43970792151273 1.634379031230299
1.084717652833811 134.14393995578237 1.6211673541761586
1.089945207787227 129.55132565510957 1.606864129247617
1.095172762740643 133.5630405556992 1.653983674269804
1.1004003176940589 134.41142997073882 1.6672015104682314
1.1056278726474749 136.71947529548854 1.6931953041235241
1.1108554276008908 139.1423507987001 1.6978496442669153
1.1160829825543068 139.21076268968244 1.684494121890385
1.1213105375077228 145.8288703841362 1.7302265741191094
1.1265380924611388 147.53107649678125 1.7240239800580976
1.1317656474145548 146.0465444914727 1.7061692293310122
1.1369932023679707 141.53516902945447 1.6554892378906316
1.1422207573213867 140.1855078972029 1.6519487929551095
1.1474483122748027 142.31827860266804 1.6718881183447851
1.1526758672282187 142.36584393622024 1.668308639264683
1.1579034221816347 144.42195669432786 1.6927288519979604
1.1631309771350506 137.97278731848837 1.630702926443213
1.1683585320884666 142.72212960239025 1.6340789769343242
1.1735860870418826 144.86538258369802 1.6679020454961018
1.1788136419952986 142.02446706859322 1.6677835840432957
1.1840411969487146 144.88604580478997 1.6750790133131763
1.1892687519021305 144.67630304167793 1.6901512914751302
1.1944963068555465 150.48494269585305 1.7203005626195513
1.1997238618089625 153.86288774320482 1.6960376322998774
1.2049514167623785 147.1025181722613 1.6581976423283569
1.2101789717157945 146.85843505978033 1.6491141653746797
1.2154065266692105 145.8709726550004 1.6474507701248766
1.2206340816226264 147.54887347646303 1.690707642996118
1.2258616365760424 152.61818700182687 1.7261397519021073
1.2310891915294584 160.08251944846248 1.7540047662714755
1.2363167464828744 160.76350765868855 1.741985266103944
1.2415443014362904 164.07296210482323 1.757710924135036
1.2467718563897063 161.4398023229799 1.7433187484271149
1.2519994113431223 153.83375036607177 1.6877790242421251
1.2572269662965383 153.90087322009074 1.6871825845464292
1.2624545212499543 154.77597879806356 1.6778173568006889
1.2676820762033703 156.40018270231673 1.7013144550702572
1.2729096311567862 150.9007896676897 1.6645095000718124
1.2781371861102022 148.87679817784985 1.6437858157845324
1.2833647410636182 145.3272526520267 1.628474902912581
1.2885922960170342 147.76109869987172 1.654614598921067
1.2938198509704502 148.73216741476233 1.667860014000529
1.2990474059238661 153.73843099848992 1.7132372518642924
1.3042749608772821 158.225050324404 1.715729034977617
1.309502515830698 166.07586077330822 1.7550738997591502
1.314730070784114 170.55695084995068 1.770941962017381
1.31995762573753 168.32873047609814 1.7540081034631463
1.325185180690946 156.6948089879988 1.6966047880121882
1.330412735644362 150.45768770664125 1.657549860097327
1.335640290597778 145.98176730251168 1.6278106960392809
1.340867845551194 152.13495044534736 1.6710221871054218
1.34609540050461 160.5272527629978 1.710857526597657
1.351322955458026 166.09272052067115 1.75938941299329
1.356550510411442 164.66761031494778 1.7492881534629294
1.361778065364858 159.4554432991438 1.7143743619738279
1.3670056203182739 154.51254079030423 1.692586446759037
1.3722331752716899 149.97955858899337 1.6682752979055813
1.3774607302251058 156.29583173282123 1.7053963652727617
1.3826882851785218 162.38522583370647 1.7299996708833856
1.3879158401319378 172.0885104951353 1.787901704313236
1.3931433950853538 173.25687345371952 1.7834386842078047
1.3983709500387698 164.87644443938325 1.7268501785323107
1.4035985049921857 160.7564905313716 1.7023060423214436
1.4088260599456017 159.58593467142978 1.7066072611684846
1.4140536148990177 157.943693535279 1.7126068244150368
1.4192811698524337 167.1776489674024 1.7803116792041207
1.4245087248058497 161.92232980204034 1.7238691544419493
1.4297362797592656 160.53344048107644 1.7005712434443923
1.4349638347126816 158.51821707587203 1.6842996263167258
1.4401913896660976 152.78278968278119 1.656212587061981
1.4454189446195136 154.61544580199913 1.6777076571322893
1.4506464995729296 153.09863208920092 1.6695529984121298
1.4558740545263456 151.71481365483484 1.6604120393843689
1.4611016094797615 152.79523535203467 1.6589347784844612
1.4663291644331775 154.03903670817235 1.6884330510145569
1.4715567193865935 153.29357306621 1.6753291016641176
1.4767842743400095 152.6782629155694 1.6638535708084161
1.4820118292934255 147.19920031926742 1.6501898575760505
1.4872393842468414 145.5698303090847 1.6090540613720532
1.4924669392002574 147.49014463377586 1.6074112455894078
1.4976944941536734 143.42291049555323 1.5823766728077462
1.5029220491070894 145.74898825585927 1.5988337176362781
1.5081496040605054 146.20252378456811 1.6053060342026855
1.5133771590139213 149.5024914158137 1.6500718756896127
1.5186047139673373 156.6348553161797 1.6969160396199674
1.5238322689207533 158.86468151208118 1.713578609664895
1.5290598238741693 158.7274082612646 1.6961573692349294
1.5342873788275853 160.70797415352604 1.6913857520216165
1.5395149337810012 161.51167719735938 1.7196366304377004
1.5447424887344172 167.8695971997795 1.7826673310658439
1.5499700436878332 171.65756469459666 1.8099325355760032
1.5551975986412492 165.44210327554703 1.7258138029158785
1.5604251535946652 164.67423031778804 1.7170426971449393
1.5656527085480811 164.6679565123308 1.720654782663545
1.5708802635014971 164.66098955094412 1.7065382225314543
1.576107818454913 172.61428875015162 1.7747073764151138
1.581335373408329 172.88900088853228 1.7663026193385547
1.586562928361745 176.89129521155238 1.7889510541819706
1.591790483315161 170.28920235724215 1.7641000101676483
1.597018038268577 166.22516104486417 1.6926468524360443
1.602245593221993 170.09469292282336 1.7136756981359043
1.607473148175409 180.56222798843567 1.7777690769013537
1.612700703128825 180.9791953120509 1.763661082183961
1.617928258082241 182.1664418131703 1.7642318613861145
1.623155813035657 183.48172213511202 1.7773291664164677
1.628383367989073 188.99288198011817 1.8144544790620272
1.6336109229424889 190.65092193144937 1.8232608484754849
1.6388384778959049 192.94123962396577 1.8391954161273445
1.6440660328493208 197.37663836381753 1.866450071323442
1.6492935878027368 207.86929758214814 1.9149943621507632
1.6545211427561528 209.11934271914035 1.8981786237152334
1.6597486977095688 211.33808857616265 1.8901685637598025
1.6649762526629848 220.90169937754186 1.9235887465413302
1.6702038076164007 230.50194878084184 1.9611538321762152
1.6754313625698167 234.3941541507069 1.974493294297057
1.6806589175232327 239.82228962420908 2.0137490112085388
1.6858864724766487 243.91501912170745 2.0524886761574246
1.6911140274300647 247.89729350068976 2.0621535990228037
1.6963415823834807 243.0811114724064 2.0231102999173896
1.7015691373368966 237.8592426362743 1.9949882514311368
1.7067966922903126 229.30686497552318 1.9311364234549997
1.7120242472437286 225.76807834020474 1.9294244655919899
1.7172518021971446 224.76312825493682 1.914864827983531
1.7224793571505606 230.24720741060716 1.9140296897228188
1.7277069121039765 234.57002938129685 1.913860837071051
1.7329344670573925 244.8869108009559 1.944915003232493
1.7381620220108085 244.3179557413391 1.9379737306338132
1.7433895769642245 243.48289893276888 1.938481381205425
1.7486171319176405 246.4890789776624 1.960776214371734
1.7538446868710564 253.00254178771803 1.981198496335998
1.7590722418244724 260.48494124016804 2.0081815916486616
1.7642997967778884 261.8102130687113 2.0141906665884526
1.7695273517313044 267.41808767861517 2.032933945626643
1.7747549066847204 276.6843029147999 2.0850961173243445
1.7799824616381363 279.91633589039054 2.103884785214392
1.7852100165915523 283.8223867190912 2.08985139438296
1.7904375715449683 282.30248030221884 2.0664639285021518
1.7956651264983843 275.69117091988124 2.0255516085367358
1.8008926814518003 270.06668182684075 1.9625663189344391
1.8061202364052162 263.4613604650045 1.9252137901416098
1.8113477913586322 257.2639627141617 1.8664880017707
1.8165753463120482 261.3358210481109 1.8720987308497934
1.8218029012654642 266.27071082532177 1.8941034846940592
1.8270304562188802 276.2988183872502 1.953894242092768
1.8322580111722961 281.1600676655559 1.9709313621470852
1.8374855661257121 282.6426747267847 1.9710340024987605
1.842713121079128 276.1608663675989 1.9252026861197864
1.847940676032544 275.79693011617223 1.8903113747421054
1.85316823098596 282.95825702240495 1.9147765701420851
1.858395785939376 289.34684222873693 1.9468685323057582
1.863623340892792 292.2856344261413 1.9570025687217874
1.868850895846208 295.31887737293425 1.9673608433921963
1.874078450799624 284.1096514253597 1.9027242723259148
1.87930600575304 285.1432606068444 1.9038990431963312
1.884533560706456 280.7959967261627 1.8737828022989373
1.889761115659872 274.4806681414578 1.8377702356765446
1.894988670613288 277.308750372297 1.8488585779248974
1.9002162255667039 284.2852889677337 1.8600578026431622
1.9054437805201199 276.9697575759963 1.8059345645350282
1.9106713354735358 274.98903662156334 1.7857495430260781
1.9158988904269518 266.68822187764204 1.7448119058480933
1.9211264453803678 261.3957786925791 1.725649740752341
1.9263540003337838 259.70262049373406 1.723429845574901
1.9315815552871998 255.9877113277212 1.715037909181528
1.9368091102406157 251.10000900444965 1.6707616338771565
1.9420366651940317 254.64085766521683 1.6801154786852388
1.9472642201474477 259.4662279544153 1.6981881529786773
1.9524917751008637 264.04682069211646 1.6971410506842008
1.9577193300542797 267.0168175261893 1.7084946987602527
1.9629468850076957 264.399284479899 1.67763414527793
1.9681744399611116 263.0644505249626 1.6533223086913835
1.9734019949145276 262.23172769892034 1.6436163917377415
1.9786295498679436 258.9021648170645 1.638210961764554
1.9838571048213596 261.2131080808455 1.644009546571988
1.9890846597747756 263.4750209382189 1.65350347279051
1.9943122147281915 259.2657086521654 1.6460933946086769
1.9995397696816075 262.55759899519427 1.6499225822070005
2.0047673246350235 258.95504543627453 1.6423029916350917
2.0099948795884393 258.5734344549927 1.6534508750216463
2.015222434541855 258.3810747534897 1.637363042943372
2.0204499894952708 257.89077626298325 1.624527367730002
2.0256775444486865 253.4709494469961 1.611954917892973
2.0309050994021023 248.6991523811957 1.5719113923916157
2.036132654355518 246.72101172958227 1.561372672174076
2.041360209308934 241.58428627999055 1.5513796416624732
2.0465877642623496 247.92657641152474 1.5711179837702838
2.0518153192157653 246.58872668974593 1.5706489531290244
2.057042874169181 241.549936481843 1.5546919985654162
2.062270429122597 243.99734101783818 1.557331599288209
2.0674979840760126 242.91354630443738 1.569560504850367
2.0727255390294284 240.512813194067 1.5665641546330469
2.077953093982844 242.03074101780794 1.574196492404226
2.08318064893626 239.97086706651203 1.5804980096336083
2.0884082038896756 242.99207000355943 1.5912133125500825
2.0936357588430914 242.9498671515458 1.5709761178626964
2.098863313796507 247.69245426940475 1.593568030175523
2.104090868749923 247.7530947375594 1.5871795182456832
2.1093184237033387 242.58109776402708 1.560797320289659
2.1145459786567544 245.12637686556496 1.5714669207701693
2.11977353361017 236.55860806030938 1.5241181841628142
2.125001088563586 238.80314924560233 1.527674280167311
2.1302286435170017 239.11523886091987 1.5313232865755877
2.1354561984704175 236.43702934978498 1.5261201119405736
2.140683753423833 237.68612100375614 1.5355331925647329
2.145911308377249 240.29887102827988 1.5537610187428468
2.1511388633306647 234.027494442184 1.5349960361273793
2.1563664182840805 245.84939019130385 1.5931090817589248
2.1615939732374962 241.94186758989434 1.576217823405996
2.166821528190912 238.4133489539386 1.5606485241885526
2.1720490831443278 244.95588840864832 1.5719167134329268
2.1772766380977435 234.84934068664575 1.5305243327219895
2.1825041930511593 240.62999618399823 1.54848465749583
2.187731748004575 246.461199117795 1.5645104468555946
2.192959302957991 253.86133557828416 1.6102660568864147
2.1981868579114066 254.39339833931894 1.6131533690163185
2.2034144128648223 248.60435230829992 1.5870549003305354
2.208641967818238 240.29072529864416 1.542425750649151
2.213869522771654 235.205691597901 1.5131623716202132
2.2190970777250696 238.1918237683655 1.5314610664257309
2.2243246326784853 239.34004445376877 1.5458143653864862
2.229552187631901 243.22983582967748 1.5660850525135201
2.234779742585317 250.5005204848672 1.6007848770249582
2.2400072975387326 247.06929114600973 1.584059589034713
2.2452348524921484 247.7757207845818 1.5904641465676124
2.250462407445564 249.9611072040643 1.5991058738995072
2.25568996239898 234.4633479280011 1.525142631617924
2.2609175173523957 233.66086881257837 1.5148169998166277
2.2661450723058114 228.83924422629943 1.4977710507588284
2.271372627259227 222.24379489170954 1.4589592513957488
2.276600182212643 230.53893686488922 1.4963590354932828
2.2818277371660587 238.19379887790575 1.528333274572014
2.2870552921194744 240.3413825827021 1.5447202637447648
2.29228284707289 240.97737623928853 1.5450770285665527
2.297510402026306 236.3355615201032 1.5177945807664546
2.3027379569797217 231.90167200055376 1.486737287945183
2.3079655119331375 240.15428213262925 1.5160186647262521
2.3131930668865532 237.30664790290268 1.509535789787922
2.318420621839969 236.9458202197021 1.5180574789481334
2.3236481767933848 232.07081738992756 1.5109909763795697
2.3288757317468005 232.08745037806065 1.5295253302646379
2.3341032867002163 235.4790980386818 1.5371955332707248
2.339330841653632 238.34614014423096 1.5491224090598656
2.344558396607048 241.18928533854125 1.548800644011367
2.3497859515604635 244.23067830666974 1.5376796124949872
2.3550135065138793 250.20594020082558 1.5552974550366991
2.360241061467295 250.82383802834747 1.5625172719604654
2.365468616420711 246.5911907517862 1.5251328455937476
2.3706961713741266 248.44586981387673 1.5222888778779053
2.3759237263275423 247.77969505383183 1.5177422116492807
2.381151281280958 248.27114370345672 1.5253017958828798
2.386378836234374 243.33845747847204 1.5205119245801588
2.3916063911877896 243.51523834276736 1.5380293699878422
2.3968339461412054 239.9558104020476 1.5342355032835437
2.402061501094621 236.34954146244942 1.507890171043561
2.407289056048037 237.36554973257364 1.5126753617755202
2.4125166110014526 234.3096286185795 1.4851165410400735
2.4177441659548684 235.5906488993443 1.4785722120195208
2.422971720908284 234.01281915019032 1.4637342240873752
2.4281992758617 236.8570992962683 1.466374442916854
2.4334268308151157 239.13334461341717 1.4593754294440424
2.4386543857685314 237.87468730682622 1.4308150839373248
2.443881940721947 246.24281198722016 1.4522926922421775
2.449109495675363 250.97566254951988 1.4550898494618816
2.4543370506287787 264.7391520594251 1.4955982939317558
2.4595646055821945 275.2479751237917 1.4958204406762228
2.4647921605356102 293.9961179551322 1.4856257103666992
2.470019715489026 314.1583840435542 1.4675954829382238
2.4752472704424417 379.09239808801846 1.5585613627821122
2.4804748253958575 509.4258392867614 1.7507609671060755
2.4857023803492733 725.2722278005687 2.0408202298267266
2.490929935302689 1011.5943387545935 2.373221545228391
2.496157490256105 1379.665540587706 2.7638836061382013
2.5013850452095205 1760.206070869301 3.1282316354903035
2.5066126001629363 2100.4113325829157 3.4242634917908568
2.511840155116352 2380.1023238776443 3.6439892083281
2.517067710069768 2629.5752846067303 3.8222681059369137
2.5222952650231836 2904.904627514771 4.013315141364865
2.5275228199765993 3328.4245401516714 4.300854321704608
2.532750374930015 3832.4421632758526 4.606316883552096
2.537977929883431 4559.004388011106 5.026602743123334
2.5432054848368466 5366.55264314456 5.438123017647521
2.5484330397902624 6151.71412624468 5.803514756852637
2.553660594743678 6705.077349245724 6.043363113737735
2.558888149697094 6947.607066612181 6.1455238492612745
2.5641157046505096 6811.748972413512 6.07630959941946
2.5693432596039254 6397.937769056298 5.879165219728276
2.574570814557341 5869.616201310652 5.61616754666544
2.579798369510757 5343.179130123261 5.341902460475586
2.5850259244641727 4968.225249329555 5.155622221048204
2.5902534794175884 4646.810028191008 4.981051598685333
2.595481034371004 4336.013430292371 4.80054412205682
2.60070858932442 3968.2194814232503 4.591837014493437
2.6059361442778357 3479.2340507682416 4.303736616957581
2.6111636992312515 2917.817592156525 3.9497598648174224
2.6163912541846672 2321.0857581414684 3.521617892224866
2.621618809138083 1750.5017142790925 3.062237650786992
2.6268463640914987 1272.189244857036 2.6120421402653093
2.6320739190449145 897.2565784612817 2.2017909279298253
2.6373014739983303 643.0512442347674 1.8730796751572163
2.642529028951746 491.9113127057855 1.6668578924399735
2.6477565839051618 393.2355359416622 1.521147247083342
2.6529841388585775 335.8990703372486 1.4407971763610359
2.6582116938119933 305.5122169694137 1.4084544336305795
2.663439248765409 285.7594500811946 1.3889976830129271
2.668666803718825 271.16275990627497 1.3832952347349314
2.6738943586722406 262.1188289219061 1.37871773911053
2.6791219136256563 254.06937521733164 1.3843991638111315
2.684349468579072 241.47313505634713 1.3580621036997587
2.689577023532488 239.41357573434573 1.3684628733023203
2.6948045784859036 238.65757735147199 1.387074854636547
2.7000321334393194 239.25503004591792 1.3951564002223753
2.705259688392735 245.59293445296024 1.4399149287182054
2.710487243346151 244.01959016437036 1.4372215344937884
2.7157147982995666 248.50903015522047 1.4621273341136436
2.7209423532529824 245.74015283091137 1.461818654687666
2.726169908206398 240.01517963072118 1.4483464016785392
2.731397463159814 234.33664933360382 1.428820403812091
2.7366250181132297 230.79451918224905 1.4280731909034694
2.7418525730666454 234.53576154424798 1.45701106620208
2.747080128020061 234.06343357043943 1.4641637913806533
2.752307682973477 236.67215548530365 1.4751926662716555
2.7575352379268927 237.82132004498567 1.47412198113954
2.7627627928803085 235.99973008395713 1.4708059022781774
2.767990347833724 236.40292191547752 1.4707499829925939
2.77321790278714 234.03574685511694 1.463509914678192
2.7784454577405557 228.68668253217837 1.443050471895294
2.7836730126939715 230.11777399122414 1.4427406455800964
2.7889005676473873 233.8618575828212 1.4682541393180657
2.794128122600803 236.02033471368583 1.477944172751214
2.7993556775542188 235.4687138360126 1.467334550885102
2.8045832325076345 239.0860705100627 1.4788012039961873
2.8098107874610503 242.774630267916 1.4779639990573858
2.815038342414466 245.07017406666432 1.4929760411084887
2.820265897367882 244.30003150580444 1.505870860113386
2.8254934523212976 235.60947453700166 1.4683403004287698
2.8307210072747133 236.8407457582098 1.486692116841411
2.835948562228129 235.97755149069056 1.4794709424409984
2.841176117181545 240.40966769704147 1.5133082085354337
2.8464036721349606 244.74805200327884 1.5423251363168757
2.8516312270883764 243.3839404694691 1.5275780500502942
2.856858782041792 232.55878449414274 1.475059793457802
2.862086336995208 232.01545060567716 1.4605255314476349
2.8673138919486236 227.73947212980673 1.4583700648150661
2.8725414469020394 225.64647792305084 1.4569717105770414
2.877769001855455 234.01141987528692 1.4976445818044541
2.882996556808871 232.65453932903455 1.4857561939308137
2.8882241117622867 227.46125201286122 1.4458058970677898
2.8934516667157024 226.05322385797123 1.444195273926434
2.898679221669118 226.24342642080921 1.4408380898889037
2.903906776622534 228.97662156761675 1.4512514254269264
2.9091343315759497 238.05262972273317 1.4951907092882408
2.9143618865293655 237.63220901177556 1.48744793506614
2.919589441482781 234.95177740515118 1.482452848163022
2.924816996436197 235.30877350571816 1.4836887163363368
2.9300445513896127 237.60239532099914 1.489917861715544
2.9352721063430285 235.09767373198525 1.4765560904290664
2.9404996612964442 237.01604978036613 1.4705636573708056
2.94572721624986 235.86600048626028 1.4735649245865337
2.9509547712032758 239.64976329128157 1.4899546357431843
2.9561823261566915 243.22717659391918 1.5144343454936655
2.9614098811101073 245.427602420435 1.5137433521736852
2.966637436063523 245.25779946205444 1.5083923276346243
2.971864991016939 243.24085696314336 1.5096863268238063
2.9770925459703546 240.1321677199594 1.5000395932514239
2.9823201009237703 239.59519929443925 1.503903910651616
2.987547655877186 243.9919697879033 1.5060437412404863
2.992775210830602 243.49895193097856 1.4918109626501734
2.9980027657840176 236.2890349237399 1.4522444578158105
3.0032303207374333 231.03159192593498 1.4365102337705213
3.008457875690849 232.5678676212682 1.4483950919603892
3.013685430644265 231.66063590553162 1.4418443125631741
3.0189129855976806 236.9160767653304 1.4643761426368527
3.0241405405510964 230.35179705632518 1.4168482498410946
3.029368095504512 229.95025029877317 1.3902903891384124
3.034595650457928 228.4972724220954 1.3873915468826263
3.0398232054113437 224.45763815849142 1.376602272399318
3.0450507603647594 224.64801202873366 1.3718827887551852
3.050278315318175 231.44118785993635 1.4067090181514428
3.055505870271591 234.45936157144294 1.4098597839428926
3.0607334252250067 231.8932844560143 1.4001083017617286
3.0659609801784224 228.9505400926479 1.3827197851325512
3.071188535131838 225.18709776349945 1.3693622145076492
3.076416090085254 223.41686061162537 1.3595374931232356
3.0816436450386697 219.96461485250418 1.332896437426217
3.0868711999920855 223.47627204785542 1.3364891971789317
3.0920987549455012 230.65935303711984 1.3488778655195939
3.097326309898917 238.6640263523346 1.3694858546734272
3.1025538648523328 243.7268830238167 1.375783894032684
3.1077814198057485 244.85033820745704 1.368803276066812
3.1130089747591643 243.84971455522654 1.3576483136099884
3.11823652971258 243.02007720414778 1.3534330895830138
3.123464084665996 248.57892469403723 1.3731782478772767
3.1286916396194115 249.50212846342808 1.3716265739057303
3.1339191945728273 248.90625885942492 1.3523127557758514
3.139146749526243 246.14222693052955 1.3172045172520097
3.144374304479659 241.8918665874319 1.288824724288138
3.1496018594330746 243.79089625797894 1.280633077652519
3.1548294143864903 247.9518857244329 1.290700111679388
3.160056969339906 253.40491301691205 1.304945213581789
3.165284524293322 253.7995612721262 1.2849302986339115
3.1705120792467376 261.55797569964926 1.2933155273706232
3.1757396342001534 268.2854849417332 1.2876868686158265
3.180967189153569 275.16511004985483 1.2832632001882627
3.186194744106985 284.8818349715233 1.2935841730795592
3.1914222990604006 293.32635300703134 1.2924628121726105
3.1966498540138164 303.2810046477804 1.2960925141477593
3.201877408967232 316.89249488499775 1.310406248365517
3.207104963920648 334.0275825048648 1.3328897219836269
3.2123325188740637 348.2911828238351 1.3494521368410646
3.2175600738274794 368.7077670629135 1.3800663117913134
3.222787628780895 390.20939101440354 1.4134903394905227
3.228015183734311 400.8668260619306 1.4192712714565534
3.2332427386877267 421.1022667094973 1.4431156291685037
3.2384702936411425 450.70026256879896 1.483552520774848
3.2436978485945582 486.78806672502805 1.54022655990658
3.248925403547974 525.6312905319256 1.5977206311429462
3.2541529585013897 566.3028952451076 1.656827725556807
3.2593805134548055 605.5142404227261 1.7112133630976512
3.2646080684082213 641.9393050536863 1.7627788100531214
3.269835623361637 684.6960852479268 1.8226453717560038
3.275063178315053 731.2874881905144 1.8841475073434055
3.2802907332684685 781.7626036841501 1.9453612878442308
3.2855182882218843 840.1309077354773 2.0112847712892257
3.2907458431753 893.0300020848367 2.066496941391565
3.295973398128716 952.1352328758957 2.1291629638022345
3.3012009530821316 1008.7383553294352 2.189159273413381
3.3064285080355473 1051.6484164900198 2.237292604967729
3.311656062988963 1087.4570816930013 2.2747396672812115
3.316883617942379 1094.9883022540416 2.277187121739837
3.3221111728957946 1082.915000856349 2.260666490131167
3.3273387278492104 1052.013932646008 2.224530478681661
3.332566282802626 997.0507267078459 2.160453608545103
3.337793837756042 937.828372776289 2.095532298096435
3.3430213927094576 861.3757865345262 2.002917591618226
3.3482489476628734 783.6410521739872 1.9095018644176105
3.353476502616289 715.091181639752 1.8244713835077315
3.358704057569705 648.116887157237 1.735969291451459
3.3639316125231207 581.225683011249 1.640808578566094
3.3691591674765364 527.3740074517353 1.5626095454050724
3.374386722429952 477.4716758953264 1.4960850448258547
3.379614277383368 433.5151887766595 1.4361504409719066
3.3848418323367837 398.25219753070024 1.3839321892155627
3.3900693872901995 366.9143703987933 1.3355652972381238
3.3952969422436152 344.75401990938576 1.3056641023727926
3.400524497197031 326.9370274786887 1.2809209296424873
3.4057520521504467 309.0706033516684 1.2532610552905445
3.4109796071038625 299.79413897278187 1.2564204438894486
3.4162071620572783 289.03163121968294 1.2379987322717756
3.421434717010694 278.9073089229021 1.2257612522292856
3.4266622719641098 271.9496172100054 1.2271397715650152
3.4318898269175255 262.899433187762 1.215659334777552
3.4371173818709413 256.073263565877 1.2127186217218855
3.442344936824357 254.18848149274535 1.218448565503502
3.447572491777773 249.2495087485104 1.2152398035127752
3.4528000467311886 245.99515510952443 1.2180426392306714
3.4580276016846043 240.37074754342535 1.2177768173968428
3.46325515663802 237.3498882787024 1.2126576975219516
3.468482711591436 239.4260457315437 1.2180707227134786
3.4737102665448516 235.58244142787015 1.2162217253898084
3.4789378214982674 231.87537571730897 1.198558473841986
3.484165376451683 231.45351665050381 1.1992177089807174
3.489392931405099 234.49141289870894 1.2136229542777237
3.4946204863585146 241.76742421856733 1.2216991855602888
3.4998480413119304 246.00194448868487 1.2234562153244772
3.505075596265346 245.33160492440274 1.2132813297525016
3.510303151218762 248.4848123659627 1.211570625287114
3.5155307061721777 251.06426864213776 1.2099853990140719
3.5207582611255934 250.48104029301857 1.2005330616842866
3.525985816079009 253.99160890290753 1.1901305764925216
3.531213371032425 262.05445734536323 1.1878400091316543
3.5364409259858407 276.48873194025975 1.202212721521351
3.5416684809392565 298.06307359791504 1.2290552009809546
3.546896035892672 325.2828809790821 1.260028947725101
3.552123590846088 373.73960201191113 1.3363583425074692
3.5573511457995037 461.21834830593156 1.4699654276759706
3.5625787007529195 615.8303930922478 1.6857143975497888
3.5678062557063353 878.9392379634236 2.0092705950079424
3.573033810659751 1364.798366903583 2.5009897872484483
3.5782613656131668 2221.5726436242658 3.191454574814196
3.5834889205665825 3759.702607419388 4.152336038352695
3.5887164755199983 6354.007034372479 5.397751893302587
3.593944030473414 10111.579466228643 6.778328373960665
3.59917158542683 14148.333483696713 7.985406806769782
3.6043991403802456 17828.03633224495 8.933318717415673
3.6096266953336613 19833.79657607572 9.398482595752524
3.614854250287077 19673.316622645743 9.337880684722762
3.620081805240493 17590.84241439612 8.821209731759739
3.6253093601939086 14179.514838818 7.918395719133447
3.6305369151473244 10629.983089030093 6.851599713608593
3.63576447010074 7294.360669510185 5.662526645077716
3.640992025054156 4838.5123649027955 4.598500572685397
3.6462195800075716 3063.974480565756 3.6506302557082084
3.6514471349609874 1949.6958021270293 2.9088221934523055
3.656674689914403 1265.2369945202825 2.338763705677742
3.661902244867819 889.8126435254164 1.9588813981789406
3.6671297998212347 670.7610382531348 1.699476629246953
3.6723573547746504 549.4907485116812 1.5443125427804225
3.677584909728066 471.4127089274204 1.43494198266904
3.682812464681482 423.45087612272306 1.3698765742983532
3.6880400196348977 392.78743369855624 1.330887136734635
3.6932675745883135 363.49972399107 1.2829079341561118
3.698495129541729 339.8232665332228 1.2440715788971384
3.703722684495145 319.7642433356648 1.208470232887224
3.7089502394485607 307.8326329149769 1.193732434422842
3.7141777944019765 300.9189395298673 1.185323282617628
3.7194053493553922 294.66869549309035 1.1758303579172706
3.724632904308808 289.5023208860439 1.1674826066639925
3.7298604592622238 287.33612069589475 1.1679499434892544
3.7350880142156395 282.4533605689646 1.160012579275178
3.7403155691690553 281.0212949371177 1.1597005037697456
3.745543124122471 276.11991307663385 1.1541205462212778
3.750770679075887 273.8927857143979 1.1563794725676368
3.7559982340293026 273.07376233584665 1.1611570765716104
3.7612257889827183 273.6614896703118 1.1608039103028722
3.766453343936134 271.1503428168752 1.153783526452814
3.77168089888955 269.34588668114037 1.1379785326855696
3.7769084538429656 264.5526303199915 1.1270573818349223
3.7821360087963813 265.6106530052955 1.1250425466506644
3.787363563749797 273.0426320242703 1.1410924878095259
3.792591118703213 277.2804971708629 1.1470944548769477
3.7978186736566286 279.61918856821745 1.1441466697696752
3.8030462286100444 284.4667558007539 1.147399085926659
3.80827378356346 291.8648143791781 1.1501885470473627
3.813501338516876 302.41198383852173 1.169056858212143
3.8187288934702917 310.9348441850091 1.1773946022820578
3.8239564484237074 310.515160504835 1.164864473039971
3.829184003377123 310.3301955415858 1.1553440776014556
3.834411558330539 313.2085146054129 1.161019463076033
3.8396391132839547 316.370247522037 1.1709919503431607
3.8448666682373704 318.21202401434596 1.1790473578681466
3.850094223190786 308.84521887719995 1.1672572167743485
3.855321778144202 301.4907678124576 1.160339053003763
3.8605493330976177 292.56581725954186 1.148290037013611
3.8657768880510335 287.162020166663 1.1423141041854625
3.8710044430044492 284.58650090886016 1.1387962126320814
3.876231997957865 282.45675433081436 1.1364558946992727
3.8814595529112808 275.0175128655517 1.1183240587548886
3.8866871078646965 273.68405876485514 1.1179359992304982
3.8919146628181123 272.6741020482384 1.1140734801718164
3.897142217771528 275.6875950744295 1.1195616690132306
3.902369772724944 277.0345259706091 1.1223245962198343
3.9075973276783595 275.9616497255285 1.110087384279061
3.9128248826317753 279.7822299151041 1.110996925962872
3.918052437585191 277.182861522569 1.102102673785538
3.923279992538607 283.8916279812039 1.1159371009363257
3.9285075474920226 287.8830323793051 1.1223874847892237
3.9337351024454383 292.89990660444073 1.1315122412984795
3.938962657398854 299.99386880692066 1.1384253417739811
3.94419021235227 305.40718590302953 1.1404978960818435
3.9494177673056856 311.7211850388357 1.1481412940812603
3.9546453222591014 317.47640591035776 1.1542697061421732
3.959872877212517 323.9691882587179 1.1597221195024667
3.965100432165933 327.8511466094818 1.1592840359071066
3.9703279871193486 335.06257146442306 1.1677517284082175
3.9755555420727644 348.99917377517914 1.1873201823131243
3.98078309702618 362.5311508158724 1.2030442039138094
3.986010651979596 377.15024822074395 1.2207039159816468
3.9912382069330117 389.97482920706796 1.2336140813364544
3.9964657618864274 407.32905069840507 1.260800661555407
4.001693316839844 428.0388756481367 1.2929184566877125
4.00692087179326 450.77134615743205 1.322333341913416
4.012148426746676 476.3344087017947 1.3656176926573935
4.017375981700092 503.90101109882784 1.4223651050343953
4.0226035366535084 537.658267098713 1.475055826751378
4.027831091606925 578.4350024304625 1.5315731818185803
4.033058646560341 626.7987531257075 1.5942877601649845
4.038286201513757 681.0388891014089 1.6605206618095476
4.043513756467173 750.6109715981853 1.749670043633325
4.0487413114205895 821.0906881665157 1.8317580668288869
4.053968866374006 893.2279854558573 1.9106828681515107
4.059196421327422 963.3138664474069 1.9870969501908928
4.064423976280838 1040.2263819105815 2.0652627478093866
4.069651531234254 1137.1268987392152 2.1594179289125144
4.0748790861876705 1245.6759578595897 2.262803514520547
4.080106641141087 1368.0938219186266 2.3711049472842953
4.085334196094503 1509.476476769076 2.4935761670927983
4.090561751047919 1663.78769821639 2.6191298731950496
4.095789306001335 1854.0816361721015 2.7646289168490363
4.1010168609547515 2067.5904227066976 2.919126854287345
4.106244415908168 2295.5903022012717 3.0818621980650285
4.111471970861584 2553.6106428042845 3.2510406724601726
4.116699525815 2812.200233207831 3.4046640926535185
4.121927080768416 3080.199767114847 3.5172799961680465
4.1271546357218325 3377.063284583645 3.644830489446592
4.132382190675249 3696.5830989491724 3.802203010059752
4.137609745628665 4029.934257951233 3.9552650628372668
4.142837300582081 4377.763681467976 4.108932639923789
4.148064855535497 4690.849193794083 4.245790033282209
4.1532924104889135 5007.628411005548 4.381756881951901
4.15851996544233 5326.359020302133 4.511879727016325
4.163747520395746 5604.620619566822 4.630686799817959
4.168975075349162 5840.335133850265 4.7158410923234175
4.174202630302578 6034.807499263838 4.783881141097058
4.1794301852559945 6145.89665642741 4.8186304156211515
4.184657740209411 6241.626249488342 4.848062838527352
4.189885295162827 6257.618751722519 4.849341678661591
4.195112850116243 6196.345104346921 4.82298721361229
4.200340405069659 6049.7048894416 4.753828276522144
4.2055679600230755 5797.773486725897 4.644256427287833
4.210795514976492 5506.09378547766 4.524706707376587
4.216023069929908 5158.736286478258 4.380715648765523
4.221250624883324 4753.933733633969 4.204430825738566
4.22647817983674 4356.123417634334 4.029201469915951
4.2317057347901565 3925.3005215296557 3.817492558435137
4.236933289743573 3518.6930858018177 3.6090582559586575
4.242160844696989 3140.514676075258 3.40346820215369
4.247388399650405 2794.065380305866 3.2076628392954443
4.252615954603821 2478.8381217107412 3.021466719642618
4.257843509557238 2224.467358332784 2.8650105044760927
4.263071064510654 1974.080740939038 2.6980172941414025
4.26829861946407 1744.648852441827 2.527479387010081
4.273526174417486 1553.7108161106491 2.380697310872562
4.278753729370902 1382.994041266174 2.241986488572523
4.283981284324319 1239.7403899000062 2.1250756428860775
4.289208839277735 1112.1193547824225 2.0112405946794034
4.294436394231151 998.428254653507 1.9041642612078382
4.299663949184567 903.9895955943948 1.8110463583549596
4.304891504137983 825.4326356961151 1.7281086650434523
4.3101190590914 757.1827812338241 1.6551674332395168
4.315346614044816 692.487861064484 1.5809892880855425
4.320574168998232 637.3904980663938 1.5136245289453074
4.325801723951648 593.254433422965 1.4589888358884977
4.331029278905064 550.089573444912 1.406480412266035
4.336256833858481 519.1178383741053 1.3684188918518436
4.341484388811897 486.9133945697881 1.325609786981723
4.346711943765313 454.6953842878852 1.2802407657480734
4.351939498718729 431.2884456878262 1.24602827271894
4.357167053672145 412.2071539915934 1.2202033274016384
4.362394608625562 396.36705640009194 1.1996647074961366
4.367622163578978 385.1711978124041 1.1867263652923314
4.372849718532394 368.969554217649 1.1649281997631673
4.37807727348581 351.202979996786 1.142173670535994
4.383304828439226 337.0611668409078 1.125005756662105
4.388532383392643 322.0804353542088 1.1009403359958643
4.393759938346059 310.5012899355246 1.0876741700566426
4.398987493299475 299.39592451891554 1.0734640368067156
4.404215048252891 288.1884880879162 1.0619537440061793
4.409442603206307 282.1877523195758 1.0632242845252768
4.414670158159724 271.8800791805488 1.0515529510206116
4.41989771311314 262.9466552086104 1.0397239036483852
4.425125268066556 254.8398976967622 1.0354801479261488
4.430352823019972 250.5066098395507 1.0318189100640784
4.435580377973388 243.14528713962696 1.0141684317534527
4.440807932926805 235.47526532586403 0.9970478178100028
4.446035487880221 226.93779629751268 0.9787352205781561
4.451263042833637 217.29231406543062 0.9583684580363506
4.456490597787053 215.070969990813 0.9541851730521436
4.4617181527404695 213.25430715533605 0.9557485063001535
4.466945707693886 211.94593119853073 0.9588076280755184
4.472173262647302 211.104138263682 0.96415742492563
4.477400817600718 207.55840860509798 0.9545275438712316
4.482628372554134 203.54891353880387 0.9476402503978718
4.4878559275075505 201.15498436528657 0.9437917576956615
4.493083482460967 203.07344685783397 0.9657171102463351
4.498311037414383 200.4387575610116 0.9795902583630409
4.503538592367799 200.28172018332347 0.9880381046840936
4.508766147321215 195.02717311052692 0.9799696868585221
4.5139937022746315 193.9249229733401 0.9731826439287573
4.519221257228048 197.822685439544 0.9814380994906775
4.524448812181464 195.98635571212475 0.9716158352762486
4.52967636713488 195.96789752316386 0.9807359179050674
4.534903922088296 192.32328734036278 0.9735053839408383
4.5401314770417125 192.60096795383967 0.973344844396171
4.545359031995129 191.48238358443137 0.9773418672243077
4.550586586948545 193.54300046808902 0.977897891489363
4.555814141901961 192.77188681157537 0.973206125715308
4.561041696855377 189.9161834033611 0.9691918660543996
4.5662692518087935 192.66935635896388 0.9683422501377347
4.57149680676221 188.1063707364852 0.9548922455831114
4.576724361715626 187.19102077910014 0.9454227436199182
4.581951916669042 188.19386969331842 0.9447427556488524
4.587179471622458 188.16482735847688 0.9490308230871377
4.5924070265758745 192.1345653223501 0.9759482277006084
4.597634581529291 193.37512392269866 0.9865625610136534
4.602862136482707 192.13429669194122 0.9884392362090095
4.608089691436123 187.9213549399218 0.9779312698686237
4.613317246389539 180.2543756427881 0.9556406906659245
4.6185448013429555 177.4465861926646 0.9503041020743194
4.623772356296372 179.98411645581754 0.965280539888088
4.628999911249788 184.55481866820173 0.9848986629237892
4.634227466203204 186.0408035139484 0.9911359363996212
4.63945502115662 186.2283196066628 0.9923450445999
4.6446825761100365 183.17024220263082 0.9854039343783864
4.649910131063453 180.93150871327256 0.9769320883354161
4.655137686016869 181.68451738884733 0.9811047395142274
4.660365240970285 176.5515987241791 0.9650404352553158
4.665592795923701 174.45855611321193 0.9553077166765527
4.6708203508771176 174.79401842480013 0.9501226173539806
4.676047905830534 175.08109351932046 0.950510624323445
4.68127546078395 177.06989828985866 0.964519079097851
4.686503015737366 177.93915010466876 0.9783656693694605
4.691730570690782 181.04489177493187 0.9953016079797561
4.696958125644199 179.75313719769238 0.9909260561661144
4.702185680597615 175.5399062429578 0.9679066635149371
4.707413235551031 174.74446863105712 0.9608412713295236
4.712640790504447 174.8459360118828 0.9641003033211817
4.717868345457863 177.55291373096338 0.983121170306952
4.72309590041128 176.55071710888822 0.9804648161929274
4.728323455364696 173.84049733189283 0.9719552404771921
4.733551010318112 176.53377533223997 0.9839147746403039
4.738778565271528 178.73585042518835 0.9838819855504084
4.744006120224944 178.98859199019117 0.9825497914380052
4.749233675178361 179.33280555885665 0.988152638535588
4.754461230131777 180.2033554791574 0.9923800738912278
4.759688785085193 177.8293227232274 0.9896360971809482
4.764916340038609 170.64067121232043 0.9613922363082299
4.770143894992025 166.04180574158852 0.9374980205949656
4.775371449945442 165.15433261121473 0.9218864805212676
4.780599004898858 167.40927287408886 0.9156320881061614
4.785826559852274 171.289862138984 0.9260508177128178
4.79105411480569 170.82986997309104 0.9336269545593529
4.796281669759106 168.4209445854308 0.9343548053880095
4.801509224712523 168.9125981162981 0.94099808914806
4.806736779665939 169.05287107023216 0.9521422458708273
4.811964334619355 172.12999798641678 0.954718237317775
4.817191889572771 171.7040579532032 0.9651104281071694
4.822419444526187 170.8138402608553 0.9624787706637022
4.827646999479604 168.20932299427432 0.9451762730382453
4.83287455443302 167.53008825459239 0.9479200683471405
4.838102109386436 166.17361269425382 0.93685744040794
4.843329664339852 168.5265536094174 0.9489215402942035
4.848557219293268 169.7964516364131 0.9551679765790182
4.853784774246685 172.67071814991894 0.9640614819381826
4.859012329200101 175.78424578335722 0.9766483010291664
4.864239884153517 176.6004385625126 0.975937453645646
4.869467439106933 171.92610976546217 0.958880769432157
4.8746949940603495 165.94749999754873 0.9424721826084956
4.879922549013766 166.50181027848583 0.9422448022641953
4.885150103967182 165.33383575682348 0.9394017535108635
4.890377658920598 169.68795473908563 0.946788101370913
4.895605213874014 170.70649256276462 0.9420290406081897
4.9008327688274305 173.92859454893966 0.9502809790406889
4.906060323780847 172.69212347464855 0.9431513830131161
4.911287878734263 170.20640738931425 0.9386321411939197
4.916515433687679 169.9260452411803 0.9490634055886897
4.921742988641095 174.87890076805593 0.9615887431121373
4.9269705435945115 177.19505983844778 0.9594999217348844
4.932198098547928 179.44202492261877 0.9593490990660256
4.937425653501344 174.56775509364394 0.9413119866535697
4.94265320845476 168.20016977203184 0.9317070979291416
4.947880763408176 165.12171285286445 0.9216215678963801
4.9531083183615925 165.74459772793344 0.9226011553522561
4.958335873315009 165.90369178449714 0.9133270505234382
4.963563428268425 168.04752520196425 0.9134293965048266
4.968790983221841 170.22314233140054 0.919344860543322
4.974018538175257 172.44425349524982 0.9341712551926461
4.9792460931286735 172.2996493955288 0.9346371760284049
4.98447364808209 169.06271723298673 0.913889439141103
4.989701203035506 169.05473544064654 0.9027651508733722
4.994928757988922 170.75746919156185 0.8926025936034386
5.000156312942338 175.0529272220557 0.8904454012119156
5.0053838678957545 178.2694854498596 0.8808816311399335
5.010611422849171 186.5766722295482 0.8866239938462784
5.015838977802587 192.4479137772922 0.8850402369503492
5.021066532756003 194.40467145547527 0.8830997086120894
5.026294087709419 197.6136166523407 0.8789559331118822
5.0315216426628355 198.5302803266457 0.8756019457555003
5.036749197616252 201.7139902547892 0.8844839105933405
5.041976752569668 208.92407059836697 0.8954787127391154
5.047204307523084 213.2391678335604 0.9072259788017316
5.0524318624765 217.8609196524792 0.9094787336723963
5.0576594174299165 224.9784552785015 0.9116728187690608
5.062886972383333 229.7164474858647 0.9092846036029358
5.068114527336749 237.438190862934 0.9172341620081665
5.073342082290165 252.7622542130974 0.9375136292282051
5.078569637243581 262.7490748098003 0.9458864747572546
5.0837971921969975 273.5574897384966 0.9506080216001404
5.089024747150414 289.5485336507574 0.9647869699059181
5.09425230210383 302.5535420866424 0.9744923989288563
5.099479857057246 327.4414541982909 1.0088440657990667
5.104707412010662 351.30041439925145 1.0368775414352525
5.109934966964079 381.90651127076165 1.077810440069277
5.115162521917495 403.55705764042114 1.1034742352865654
5.120390076870911 419.8456249074468 1.1242690897123235
5.125617631824327 425.7198482792482 1.1296333713296496
5.130845186777743 415.63074770392484 1.1174960905928826
5.13607274173116 397.6611017293294 1.097114918731688
5.141300296684576 372.634075286133 1.070469860181012
5.146527851637992 344.04603937857433 1.0386002202197018
5.151755406591408 311.8432744843537 1.0013126474814156
5.156982961544824 283.27093996672636 0.9701743173545492
5.162210516498241 261.92186055130344 0.9516771560991866
5.167438071451657 241.22328479175434 0.9295243672259466
5.172665626405073 228.8428164236878 0.9278851147159334
5.177893181358489 215.3233263459643 0.908446923876834
5.183120736311905 208.02231641251973 0.9079062183053286
5.188348291265322 199.56654091909172 0.9025414966654548
5.193575846218738 195.94544057638274 0.9098497723896246
5.198803401172154 196.12284020215773 0.9161418649879839
5.20403095612557 191.46435690335667 0.9058524927473841
5.209258511078986 186.2604059951059 0.8919312217111004
5.214486066032403 179.21222664821207 0.874267933260201
5.219713620985819 175.8830472351788 0.8753309819624857
5.224941175939235 172.25628342854753 0.8683670263201598
5.230168730892651 171.20926599962922 0.8686091151945918
5.235396285846067 169.0975083304246 0.8629673577310695
5.240623840799484 169.0168384376573 0.8649660756034742
5.2458513957529 168.05305143759716 0.8684286198582084
5.251078950706316 164.43490974899197 0.861847044317902
5.256306505659732 164.99004726867454 0.8671332980970324
5.261534060613148 166.70102874551685 0.8735002637620621
5.266761615566565 169.56735832990708 0.8834243957812222
5.271989170519981 167.56237971779962 0.8801387120003195
5.277216725473397 166.12644235405241 0.8785848231443105
5.282444280426813 166.1699442335048 0.8882061788948313
5.2876718353802294 170.6645388823445 0.9055403129347354
5.292899390333646 172.01085233517733 0.9092255726413968
5.298126945287062 168.00976583131413 0.8951392339897891
5.303354500240478 167.7142735376034 0.884298352843538
5.308582055193894 169.88683080123792 0.8892064162441572
5.3138096101473105 170.31207077912538 0.8873240426978279
5.319037165100727 173.82441092804748 0.892371646475068
5.324264720054143 171.5365404710081 0.8842584958937795
5.329492275007559 172.4823865195958 0.8887351143999961
5.334719829960975 169.66898881514334 0.8886372944931974
5.3399473849143915 167.13114154389675 0.8865403499760466
5.345174939867808 166.06194970849253 0.8817659602414999
5.350402494821224 162.4667322426336 0.8744211048940232
5.35563004977464 162.7509097592468 0.8677743110750735
5.360857604728056 165.09346845720768 0.8652247427959291
5.3660851596814725 166.0452724810874 0.8609259417179677
5.371312714634889 171.62298133565335 0.8659492797370094
5.376540269588305 174.07056601100643 0.8679558044074407
5.381767824541721 174.0858779182647 0.8718484863821704
5.386995379495137 173.34584986871965 0.8714064940330721
5.3922229344485535 170.56281702114737 0.865387388312426
5.39745048940197 167.01796654951508 0.852619100278892
5.402678044355386 168.03528914803195 0.8378092062422667
5.407905599308802 168.79241963438113 0.8320833889685747
5.413133154262218 170.43072800395052 0.8265372457288453
5.4183607092156345 175.17557350690615 0.8313095403635429
5.423588264169051 176.28337277381334 0.8263081468610605
5.428815819122467 180.64992469053934 0.8269255926555976
5.434043374075883 188.38052357443254 0.8341130689545491
5.439270929029299 188.11724533964247 0.8296851727315002
5.4444984839827155 189.77133665289767 0.8321018150144881
5.449726038936132 192.0697544200243 0.8347903324602957
5.454953593889548 197.07257062590364 0.8516989572365958
5.460181148842964 196.002750381749 0.8501359618401831
5.46540870379638 193.4304226035006 0.8489509021269785
5.4706362587497965 188.7338641692829 0.8516149385741127
5.475863813703213 184.39384434924614 0.8541366451466211
5.481091368656629 186.0143183477018 0.863339158466568
5.486318923610045 184.04200229270648 0.8637740397995886
5.491546478563461 184.70186818137384 0.859809271253582
5.4967740335168775 181.44363246932053 0.8509351811116128
5.502001588470294 179.22400992515273 0.8527342941229938
5.50722914342371 174.47805106885514 0.8454045168423131
5.512456698377126 176.35829095187304 0.8550860349707533
5.517684253330542 175.9758635133372 0.8567727611282584
5.522911808283959 176.12115460016054 0.8493708811960999
5.528139363237375 175.37006177724587 0.8456170130395657
5.533366918190791 174.68118173567711 0.8439628378202817
5.538594473144207 174.3916883559287 0.8463281586652321
5.543822028097623 173.9842438335834 0.8442392977836118
5.54904958305104 171.79492698596704 0.835092622335264
5.554277138004456 171.34469369511393 0.8357917968215761
5.559504692957872 170.7417544206118 0.8266288828774235
5.564732247911288 171.03939645231512 0.8245434444528602
5.569959802864704 172.7969094453996 0.8223594391468904
5.575187357818121 171.24165271863208 0.8105296850066114
5.580414912771537 173.98461297201194 0.8109853729941165
5.585642467724953 176.37912300660543 0.8215028827852026
5.590870022678369 180.76734588083195 0.8306760343041453
5.596097577631785 182.38219773576333 0.8355844874753211
5.601325132585202 184.10679086308616 0.8339722230664159
5.606552687538618 187.8283025973399 0.8269322682294963
5.611780242492034 196.32239530695708 0.8317396880625032
5.61700779744545 205.11256383899672 0.8335688008133154
5.622235352398866 220.16017017720614 0.8473525997588959
5.627462907352283 244.81718275080337 0.8683780415239944
5.632690462305699 290.3854474378633 0.9228083604114841
5.637918017259115 362.4540711148373 1.0114676336023412
5.643145572212531 460.64011124749516 1.1226201557125164
5.648373127165947 567.8354480517058 1.2353002927350003
5.653600682119364 670.3480876834521 1.3362677064043582
5.65882823707278 759.045709706163 1.418787864473622
5.664055792026196 814.6599042627389 1.469095641565146
5.669283346979612 852.9456755311538 1.5029149678295466
5.674510901933028 863.5826110102226 1.509048939753785
5.679738456886445 855.7543104461375 1.4983800637963125
5.684966011839861 843.9162738631248 1.4862278543368082
5.690193566793277 827.0616253429397 1.4706080449916075
5.695421121746693 817.2186206651114 1.4630819687990755
5.700648676700109 812.2305103665863 1.458813913840976
5.705876231653526 809.5438750136017 1.455287137281596
5.711103786606942 806.1177713325006 1.4505454666282056
5.716331341560358 807.5798655168635 1.4503991274621806
5.721558896513774 809.1085369005309 1.4518624281222017
5.7267864514671905 818.846040101439 1.462362240072324
5.732014006420607 826.9056070974658 1.4699826317128963
5.737241561374023 837.4022874798346 1.4789402536517342
5.742469116327439 860.9884471549523 1.497010912752174
5.747696671280855 902.403523912449 1.5313402857560063
5.7529242262342715 954.1835095346964 1.5720879858504209
5.758151781187688 1017.1605434059331 1.620922353809941
5.763379336141104 1091.5438288430196 1.679195269193676
5.76860689109452 1168.2165316399814 1.737244801585314
5.773834446047936 1235.051550093657 1.785371659460294
5.7790620010013525 1275.203920993052 1.8130728852424554
5.784289555954769 1266.0952276717849 1.8060127534984922
5.789517110908185 1225.108142112857 1.776961741915327
5.794744665861601 1128.9808100976882 1.7042228665121912
5.799972220815017 994.7321004691846 1.5966695096935526
5.8051997757684335 844.5736154360287 1.471129245220854
5.81042733072185 692.0014280159976 1.333198659092289
5.815654885675266 566.4978811740596 1.211984231881757
5.820882440628682 455.0881226615664 1.0922729386152592
5.826109995582098 379.20765226361885 1.0115156848811055
5.8313375505355145 323.32433056458393 0.9466488459055142
5.836565105488931 280.7152324978291 0.8946857352380742
5.841792660442347 255.10438472095473 0.8647699773658594
5.847020215395763 240.3059588050965 0.8475068124517822
5.852247770349179 231.11437199363593 0.8364620647651276
5.8574753253025955 225.94868690934842 0.8290913384461716
5.862702880256012 219.8087576046638 0.8222379797985881
5.867930435209428 218.66995883951301 0.8238453850208782
5.873157990162844 219.17043589995419 0.8289298814332916
5.87838554511626 221.83139239111625 0.8320736624256561
5.8836131000696765 219.89642367588803 0.8277154406379089
5.888840655023093 218.75181958399665 0.8215381527986899
5.894068209976509 217.23654367969348 0.8194433365256621
5.899295764929925 216.87527484068758 0.8190043667685042
5.904523319883341 213.9148495197048 0.8134447253915796
5.9097508748367575 216.48768498309514 0.8221719406229143
5.914978429790174 217.19152110683407 0.8200870012941559
5.92020598474359 216.2590278816911 0.8100580455273072
5.925433539697006 218.81648088162814 0.8096346994270698
5.930661094650422 221.5327560589603 0.8083490091534524
5.9358886496038386 222.70578709851875 0.8048765509127143
5.941116204557255 227.05212125824477 0.8082432602473818
5.946343759510671 236.49718380361293 0.827565016330968
5.951571314464087 243.5611697787728 0.8451443952516713
5.956798869417503 252.61304845283092 0.8630484299047693
5.96202642437092 262.54482216987276 0.8805737942276125
5.967253979324336 270.84266510808465 0.8921940847292584
5.972481534277752 281.822700912576 0.9050793223820041
5.977709089231168 293.66361222688016 0.9190494504752279
5.982936644184584 311.2021615366625 0.9402811937035629
5.988164199138001 331.8661353671031 0.9633009057535201
5.993391754091417 357.1905878771693 0.9960005829598632
5.998619309044833 383.0652475047692 1.029558117312252
6.003846863998249 416.5403412558703 1.0727722978433236
6.009074418951665 464.3025455842536 1.1319280496570037
6.014301973905082 520.8977900871764 1.2004945964624654
6.019529528858498 594.7784717963327 1.2827355910308533
6.024757083811914 687.0164482965571 1.3809075167238085
6.02998463876533 790.9417498708225 1.4817364929652692
6.035212193718746 929.4067007051078 1.6073188818518251
6.040439748672163 1093.4779619407698 1.745335613212708
6.045667303625579 1273.812045980995 1.885117073183399
6.050894858578995 1481.3620126323365 2.033840399589269
6.056122413532411 1665.7736503650501 2.158796569052556
6.061349968485827 1829.3377714918945 2.2652359524653645
6.066577523439244 1951.4766543148112 2.341030499056994
6.07180507839266 2007.7838168014794 2.380232568951943
6.077032633346076 1997.7759029428687 2.376416178920256
6.082260188299492 1925.3427328310622 2.3343441655038664
6.087487743252908 1806.4758128097214 2.2571585638398823
6.092715298206325 1676.2451280179964 2.1744290790700687
6.097942853159741 1537.095404864585 2.0849242132619654
6.103170408113157 1404.9799954859866 1.9993194243148127
6.108397963066573 1276.1351113667906 1.906189505516011
6.113625518019989 1154.2174231024392 1.8160492000194406
6.118853072973406 1053.2884307878046 1.7389792455889197
6.124080627926822 958.4006471660322 1.6611184315310334
6.129308182880238 870.8698581266278 1.586022138484473
6.134535737833654 783.0035866030884 1.5031768349057233
6.1397632927870704 709.7995480389196 1.4323512162922936
6.144990847740487 638.3143851339009 1.3606260951016333
6.150218402693903 576.4788827917845 1.2963906149247242
6.155445957647319 519.0125141808624 1.2308540321215362
6.160673512600735 472.7637351823711 1.1776952800801
6.1659010675541515 435.472502454834 1.1345402289692719
6.171128622507568 406.04294923788035 1.1002262911311973
6.176356177460984 376.60213311426196 1.064331482542916
6.1815837324144 353.3150896729141 1.0354693437609703
6.186811287367816 327.12905153100183 1.0007033735210995
6.1920388423212325 311.4309568043802 0.9860539764767087
6.197266397274649 298.9487487247139 0.9732114865084491
6.202493952228065 292.7488581332009 0.9681936062756104
6.207721507181481 281.06335328822036 0.9409886614398059
6.212949062134897 271.1528560554742 0.9182710082154635
6.2181766170883135 259.6840450020528 0.8971519263251045
6.22340417204173 254.61571830357906 0.8850439038104116
6.228631726995146 249.54146510373562 0.876259808483452
6.233859281948562 246.78385118155728 0.8727041344417586
6.239086836901978 243.46329924662325 0.8707698196899976
6.2443143918553945 239.90813877579413 0.8679629618758357
6.249541946808811 238.90411879192797 0.8682405203190212
6.254769501762227 238.07663920556993 0.8632948248628912
6.259997056715643 236.0835150015572 0.8567075954313381
6.265224611669059 230.5482447777812 0.8493169376014592
6.2704521666224755 222.15263806733768 0.8386426237794341
6.275679721575892 219.3094187460272 0.8358593455110146
6.280907276529308 218.75921040811377 0.836115077723289
6.286134831482724 222.62753857561566 0.8485500630136682
6.29136238643614 220.42769587042326 0.8416090031111743
6.2965899413895565 218.7199401541377 0.8421658136708826
6.301817496342973 215.2800557985357 0.833289155356979
6.307045051296389 210.3842558668419 0.8211245514897973
6.312272606249805 211.9157828152282 0.8248612285541592
6.317500161203221 211.31373384709354 0.8210399191437121
6.3227277161566375 212.05383702612318 0.8191111662624344
6.327955271110054 210.7388545121931 0.8134220470554594
6.33318282606347 209.9245492430891 0.8131933695855239
6.338410381016886 213.41062298622242 0.821377755572193
6.343637935970302 214.04393179372425 0.8245546927396259
6.3488654909237185 214.38284703862595 0.8293163245102864
6.354093045877135 212.07754158110845 0.8200237296379217
6.359320600830551 212.20548648542183 0.8168911930939009
6.364548155783967 213.06925143477372 0.8149206848277913
6.369775710737383 214.04788433760407 0.8139304695329505
6.3750032656908 211.60326004461373 0.8104645617993527
6.380230820644216 211.90887845174998 0.8136021958262327
6.385458375597632 212.8172089727207 0.8177195134166177
6.390685930551048 211.1899876804669 0.8130506208431845
6.395913485504464 213.0970482153508 0.8161075542537775
6.401141040457881 209.58971531608162 0.8075145253312613
6.406368595411297 207.5435561588541 0.8031570736518232
6.411596150364713 207.4668830815376 0.7963135863640518
6.416823705318129 208.74428974725834 0.7965565293610648
6.422051260271545 210.32811658852125 0.7984110229912275
6.427278815224962 211.79686163820682 0.8047194010376877
6.432506370178378 212.61147626813894 0.8085263326944175
6.437733925131794 214.37439479334574 0.8125570235159816
6.44296148008521 216.9165390884445 0.8098325090536843
6.448189035038626 218.65610220392674 0.8081753763741681
6.453416589992043 220.31221011763012 0.8101778555490184
6.458644144945459 225.8762197375366 0.8189870206560086
6.463871699898875 229.00887766677394 0.8254540197539584
6.469099254852291 230.93638131466375 0.8277467734750087
6.474326809805707 228.92197028428072 0.817908187990363
6.479554364759124 232.01991797784646 0.8192916955977075
6.48478191971254 233.64108000109707 0.8186296675313565
6.490009474665956 238.80433688208717 0.8233295387153337
6.495237029619372 243.0152765970661 0.8288226532107947
6.500464584572788 247.1596307874436 0.8292880002597225
6.505692139526205 252.48133502287644 0.8336060148408018
6.510919694479621 262.88417223236956 0.8468883763611431
6.516147249433037 272.9100559624794 0.8573607813456173
6.521374804386453 284.814418905654 0.8691990746933475
6.526602359339869 300.2653672500196 0.8844186763730748
6.531829914293286 321.3927933003122 0.9035291784356041
6.537057469246702 349.29559788893687 0.9353505629408089
6.542285024200118 384.98843515221347 0.9767023150091498
6.547512579153534 420.4076051847529 1.0152632421883008
6.55274013410695 459.353469559482 1.058484424041658
6.557967689060367 497.8481306262461 1.1005892304373524
6.563195244013783 531.5954787159537 1.1366007294475131
6.568422798967199 556.0966280909679 1.1625356962502786
6.573650353920615 565.7998139287844 1.1697721912638106
6.5788779088740315 566.4220586830266 1.1696350310331003
6.584105463827448 552.4966521485128 1.1548199644488146
6.589333018780864 526.9744658272699 1.127699160566111
6.59456057373428 498.2356088261445 1.0958668705247885
6.599788128687696 467.6010011734064 1.0612590757836602
6.6050156836411125 438.5826300721205 1.0285697933232707
6.610243238594529 410.2237681225301 0.9964266729605986
6.615470793547945 382.92233166885217 0.9649664215837074
6.620698348501361 360.3366158441179 0.939387353429977
6.625925903454777 342.21527205836 0.918263955410729
6.6311534584081935 326.66901327262366 0.9018112167335863
6.63638101336161 315.3049237988906 0.8896911682182234
6.641608568315026 305.1508683562469 0.8756174074486904
6.646836123268442 295.53379210391154 0.8630357898640428
6.652063678221858 286.69565384959685 0.852364852121527
6.6572912331752745 280.0744460901684 0.8480825973708604
6.662518788128691 272.0716538111393 0.8387242698315933
6.667746343082107 267.7644746552374 0.8357939167573607
6.672973898035523 264.4182395144138 0.8322229480827431
6.678201452988939 256.87877387188706 0.8236292835334816
6.6834290079423555 251.7386265644755 0.8189000769823384
6.688656562895772 247.89532425784634 0.8163706097194884
6.693884117849188 246.04146645280548 0.8141658851268706
6.699111672802604 245.66659591105574 0.8102755380546963
6.70433922775602 242.57172389589337 0.8035174139935017
6.7095667827094365 238.8000062468026 0.7990651500916206
6.714794337662853 237.63012332079177 0.7978156594315473
6.720021892616269 238.36373910943146 0.8014904103763931
6.725249447569685 237.33707418983434 0.8001831398331346
6.730477002523101 237.30617825618714 0.7990044700749369
6.7357045574765175 238.43943312435752 0.799104235241303
6.740932112429934 239.73160012304385 0.7995594796164148
6.74615966738335 241.6223235501028 0.8056976962031313
6.751387222336766 242.00729002958275 0.8101331520125277
6.756614777290182 242.00029068003664 0.8098646658110962
6.7618423322435985 241.82341047339114 0.8125786493962972
6.767069887197015 240.16883079094134 0.8066804022371693
6.772297442150431 240.3805945127493 0.8040850893640963
6.777524997103847 238.90624394424378 0.8000923854381181
6.782752552057263 239.1251110300137 0.7996771541948745
6.7879801070106796 234.4137106387317 0.7903689849773657
6.793207661964096 233.75313656973688 0.7888969567679269
6.798435216917512 234.21130014773703 0.7883746301408269
6.803662771870928 235.591527447845 0.7906224426467231
6.808890326824344 238.65138799867688 0.7910766568152235
6.814117881777761 239.80064420975518 0.791658721071631
6.819345436731177 238.69131234022186 0.7874140900707767
6.824572991684593 239.79115146715054 0.7899184870944665
6.829800546638009 239.13035716738258 0.7889785102332617
6.835028101591425 240.0609435267571 0.793848393378849
6.840255656544842 241.86785266354684 0.797658636062568
6.845483211498258 240.17528762529582 0.7958980746785197
6.850710766451674 244.21270957261 0.8017832174168483
6.85593832140509 247.88765576407698 0.8069147442300757
6.861165876358506 250.39776203972858 0.8082892989507959
6.866393431311923 252.79838833109588 0.809531062936168
6.871620986265339 250.7384853458283 0.8005912317222745
6.876848541218755 252.0145434053643 0.8024761561035849
6.882076096172171 252.03594204887713 0.8015753919363998
6.887303651125587 254.38092152335747 0.8066565638918971
6.892531206079004 254.13547609345585 0.8027136682816707
6.89775876103242 258.8907333908387 0.8079693160058635
6.902986315985836 259.7734186944738 0.8057699327793568
6.908213870939252 266.9757340879292 0.8140560135177086
6.913441425892668 270.93143858131634 0.8168378352494013
6.918668980846085 276.69894292478335 0.8216412272164728
6.923896535799501 279.1765955215163 0.8232305164616632
6.929124090752917 280.4090800822069 0.8204348031769371
6.934351645706333 282.781196327365 0.8246160215521952
6.939579200659749 284.25799165063273 0.8267601036710475
6.944806755613166 291.8532314755881 0.8358455527785964
6.950034310566582 296.34202501946015 0.8417777335281494
6.955261865519998 299.3423678993964 0.8406517833266985
6.960489420473414 306.21723795183675 0.8445142850968896
6.96571697542683 313.0392058524397 0.8490348569271806
6.970944530380247 326.6415473457617 0.8632064026388637
6.976172085333663 339.94955455054986 0.8781744158380597
6.981399640287079 355.09939150738654 0.8947932243906471
6.986627195240495 378.78630358078146 0.9232062300767377
6.9918547501939114 409.6707947800748 0.9585407435780467
6.997082305147328 455.8523690614103 1.0072038559210819
7.002309860100744 509.46859352979726 1.0598382888234839
7.00753741505416 592.0024190450612 1.1385814442706212
7.012764970007576 707.775379142845 1.2440542206052037
7.0179925249609925 855.7794081115452 1.3683179244661534
7.023220079914409 1012.4828830616922 1.4872930673833165
7.028447634867825 1155.5710236219359 1.5858758241758528
7.033675189821241 1265.9435806145545 1.6588139674428088
7.038902744774657 1321.792273295982 1.6927950388875823
7.0441302997280735 1318.4582147262963 1.6899263095727948
7.04935785468149 1267.966085382013 1.655977939431863
7.054585409634906 1195.8108338175791 1.6060572047433055
7.059812964588322 1109.2987049271258 1.5457857994487678
7.065040519541738 1023.1544233458256 1.4837642195718561
7.0702680744951545 939.3859086486511 1.4222713820505672
7.075495629448571 861.1467183632528 1.3603035503646128
7.080723184401987 796.4069849872117 1.3063265058703963
7.085950739355403 746.0648047722188 1.263439603748133
7.091178294308819 711.3808181828371 1.2346863205437666
7.0964058492622355 680.394050236493 1.2077228827117523
7.101633404215652 651.6003518356079 1.18247111397071
7.106860959169068 622.6318588637062 1.1560048886778997
7.112088514122484 596.1356306908036 1.1328954126938455
7.1173160690759 570.1341212172297 1.107821591030703
7.1225436240293165 551.3919216240407 1.0903505031702765
7.127771178982733 534.9867174853118 1.0743608701121572
7.132998733936149 521.2426009533614 1.061355835403252
7.138226288889565 507.4310449882148 1.04578123076577
7.143453843842981 497.08528689353557 1.0349848158671835
7.1486813987963975 491.2229538825146 1.028886485968013
7.153908953749814 482.7282550090395 1.01953174578265
7.15913650870323 485.10416509748933 1.0211813744556624
7.164364063656646 492.02503171122544 1.0273676965230287
7.169591618610062 504.94813514364154 1.0389030372370314
7.1748191735634785 524.0585265829093 1.0569324953376127
7.180046728516895 551.6630972562143 1.0833184105395441
7.185274283470311 591.1302389343856 1.1221749189423957
7.190501838423727 649.8713325306081 1.1756107268905926
7.195729393377143 733.9810222933415 1.248097044557169
7.2009569483305595 857.1076983837319 1.3473618461609458
7.206184503283976 1027.9712614620364 1.4736229498838846
7.211412058237392 1263.758725097493 1.6313805873982146
7.216639613190808 1558.384198472665 1.809413273815559
7.221867168144224 1922.4663314788586 2.0088323280267693
7.227094723097641 2311.226312130332 2.2034597289405653
7.232322278051057 2649.3854856649823 2.3599656060730907
7.237549833004473 2853.459190739271 2.4450739856160033
7.242777387957889 2851.11323603249 2.4409205563117533
7.248004942911305 2660.549004706801 2.353287436229146
7.253232497864722 2346.055645078562 2.208755902803585
7.258460052818138 1957.4120093780302 2.0177909124795175
7.263687607771554 1583.3302755200384 1.8153188250190861
7.26891516272497 1248.7152432568394 1.6119815807409366
7.274142717678386 981.0811609090237 1.4294161858482675
7.279370272631803 783.2873309004707 1.2780187038927533
7.284597827585219 635.0636677770291 1.1525093623360667
7.289825382538635 537.3648001690539 1.06060187671703
7.295052937492051 473.8544632556531 0.997159875579125
7.300280492445467 430.2311007475278 0.9516815391732987
7.305508047398884 398.72924695662977 0.9159409403511914
7.3107356023523 383.48083327066496 0.8978250160488516
7.315963157305716 372.36421629155427 0.8856576937745915
7.321190712259132 366.4150402462874 0.880769496846984
7.326418267212548 362.3842517836976 0.8777180973992356
7.331645822165965 357.49683892698255 0.8735064387314829
7.336873377119381 351.52859543709457 0.8693873335925322
7.342100932072797 347.9783897238769 0.8656760409857512
7.347328487026213 345.0893581028722 0.8620838931723553
7.352556041979629 340.17363697895195 0.8545111764406039
7.357783596933046 338.395367019476 0.8507696218723894
7.363011151886462 339.0306522594914 0.8517416512459277
7.368238706839878 337.17596961459174 0.8509221331567175
7.373466261793294 337.90865244960963 0.8512032990633642
7.37869381674671 331.79029547120666 0.8452715394017901
7.383921371700127 329.2028219881199 0.8423331182620042
7.389148926653543 328.1654196498661 0.8419199834337485
7.394376481606959 327.71675333244065 0.8406431881971415
7.399604036560375 330.5782118395122 0.8409889155111955
7.4048315915137914 332.70792110599575 0.8420206527104227
7.410059146467208 332.6570007157677 0.8413788376825393
7.415286701420624 332.773673589411 0.8411847983527364
7.42051425637404 331.5371558061252 0.8395780285066289
7.425741811327456 332.34642689644244 0.8404447661198856
7.4309693662808725 334.19645646363193 0.8435016916774519
7.436196921234289 338.25535242519067 0.8500275507697814
7.441424476187705 344.07953276209247 0.8548472766163552
7.446652031141121 350.12926507249443 0.8593540650569931
7.451879586094537 354.39589066637063 0.8636321529803778
7.4571071410479535 359.63061285389784 0.8681153248520262
7.46233469600137 359.61006668956145 0.8680418356219071
7.467562250954786 362.38792776649854 0.8705530573189609
7.472789805908202 364.9793864121592 0.8743242351390895
7.478017360861618 372.5751860352379 0.8838151816111927
7.4832449158150345 386.32355516594555 0.89709381554775
7.488472470768451 397.4753635683395 0.9081558317382045
7.493700025721867 409.49274203750844 0.9203128918593442
7.498927580675283 423.6422620149383 0.9342892736012319
7.504155135628699 438.70573897815126 0.94944128830578
7.5093826905821155 460.52058406189 0.9702925114482424
7.514610245535532 480.5921947832809 0.9889618103092712
7.519837800488948 497.718849255348 1.0038451259690464
7.525065355442364 513.3650129157318 1.0186331087348728
7.53029291039578 524.0293194701392 1.0290217897707925
7.5355204653491965 532.8483478942048 1.038385811549246
7.540748020302613 536.1047629326595 1.0413953944943877
7.545975575256029 527.356940809022 1.0321920001478804
7.551203130209445 520.0012110073424 1.0243529477751434
7.556430685162861 511.0681844032849 1.0149866346922722
7.5616582401162775 503.81571792353634 1.0070679737845398
7.566885795069694 498.0359985857585 1.000837573663265
7.57211335002311 487.23443161627955 0.9902577744864091
7.577340904976526 475.3377691508706 0.9782691488147037
7.582568459929942 462.0814704400558 0.9643136812877762
7.5877960148833585 451.10708623022333 0.9541068552054013
7.593023569836775 440.61893036710615 0.9420119112940915
7.598251124790191 435.4233094299747 0.9374594810334779
7.603478679743607 431.654475564245 0.9340148080720008
7.608706234697023 432.11405742450364 0.9359358802842639
7.6139337896504395 427.95662116313963 0.9311437962815807
7.619161344603856 427.58950637721034 0.9309576664858628
7.624388899557272 425.61736688874373 0.9274115744471124
7.629616454510688 425.89488139944046 0.9278270497166415
7.634844009464104 426.9190329650206 0.9294115580780838
7.6400715644175206 428.6585780866122 0.9298056744406074
7.645299119370937 437.2282916660054 0.9388979117427497
7.650526674324353 449.3409628839477 0.9487766559938889
7.655754229277769 457.1534160840337 0.9558991397404435
7.660981784231185 465.4647841503246 0.9635642118705497
7.666209339184602 476.4511432370045 0.9744769634838676
7.671436894138018 487.646769737944 0.9858290785182516
7.676664449091434 505.65518899249685 1.0014283967471853
7.68189200404485 514.4784349501347 1.007846331320501
7.687119558998266 521.0721632864141 1.012918984295614
7.692347113951683 530.781539266002 1.021893021182389
7.697574668905099 532.3728624354634 1.023846955721231
7.702802223858515 536.6901690330817 1.0275660173541583
7.708029778811931 533.6456968875615 1.0244958773753445
7.713257333765347 526.8910627524011 1.0165389625306855
7.718484888718764 518.6081481514118 1.0083786903108845
7.72371244367218 507.7557726347137 0.9984290324745921
7.728939998625596 497.9171992326212 0.9872140247682628
7.734167553579012 491.39103570799915 0.9802208868117247
7.739395108532428 488.5306799968041 0.9773511872567541
7.744622663485845 492.95270852757983 0.9822137428726925
7.749850218439261 498.32592111729866 0.9884670575733365
7.755077773392677 503.5352973154617 0.9927908040037029
7.760305328346093 497.8643929675129 0.9862426127799454
7.765532883299509 490.6836800797895 0.9782402861199089
7.770760438252926 487.1377814032298 0.9747872223898842
7.775987993206342 483.486495229044 0.9710421514733192
7.781215548159758 483.40932461924876 0.9706132033779572
7.786443103113174 476.6092547668769 0.963516147388933
7.79167065806659 470.33272188834815 0.9582315985933391
7.796898213020007 457.57957481720115 0.945792924943938
7.802125767973423 448.9313985806419 0.9371287126457398
7.807353322926839 441.6117943783655 0.9295066317999016
7.812580877880255 431.973675553951 0.9187331670830364
7.817808432833671 427.96198515163377 0.9138118055818591
7.823035987787088 424.76879477917265 0.9102273003025081
7.828263542740504 420.05870157459447 0.9051555826002905
7.83349109769392 422.5999151840473 0.9087394188044704
7.838718652647336 420.96455997271977 0.9072891454745476
7.8439462076007525 420.72743661738144 0.9074699033042858
7.849173762554169 421.5501992639772 0.9084559494680411
7.854401317507585 421.4586430863346 0.9089940123300277
7.859628872461001 423.94393099271275 0.9108445818290487
7.864856427414417 429.79996702434005 0.9155422709944898
7.8700839823678335 430.2408531312292 0.9160521868999674
7.87531153732125 431.07509046446773 0.914949472468148
7.880539092274666 430.63235411787485 0.9135354835970475
7.885766647228082 434.9582451302138 0.9178106308819438
7.890994202181498 440.312673809552 0.922391303799112
7.8962217571349145 446.32359228880733 0.9284339056824353
7.901449312088331 451.1305434849919 0.9323884980835302
7.906676867041747 453.58941837886107 0.9346775077441973
7.911904421995163 457.4750748174808 0.9382446936103808
7.917131976948579 460.15717148987903 0.9410864435386788
7.9223595319019955 469.5010749393771 0.9501214293355242
7.927587086855412 470.3078865991197 0.9491894383872267
7.932814641808828 470.9365477062922 0.9477195726942628
7.938042196762244 478.15730076646963 0.9540087129886667
7.94326975171566 485.82663319768784 0.9619562773527729
7.9484973066690765 495.3677608355964 0.9714670048475452
7.953724861622493 505.9136066759444 0.9799840604241086
7.958952416575909 516.3768553879297 0.988346243343804
7.964179971529325 530.880527575612 1.0023237673214203
7.969407526482741 542.5821459341846 1.0127266305921523
7.9746350814361575 555.1254183555867 1.023900812368546
7.979862636389574 562.162377346873 1.0303575932493356
7.98509019134299 568.0515143837208 1.0343587274989887
7.990317746296406 578.0477693297946 1.043725764197061
7.995545301249822 586.9528030990281 1.0512759817540096
8.000772856203238 592.6271779440308 1.0546305159322842
8.006000411156654 599.2115708897953 1.0603023300585463
8.01122796611007 603.0351002517928 1.0638644975823157
8.016455521063486 605.2323933546054 1.0652536506819774
8.021683076016902 605.5579691649782 1.064973946358369
8.026910630970319 606.7342622722871 1.0645338098009474
8.032138185923735 613.452464388832 1.0706815379369172
8.037365740877151 619.1125192104578 1.0751612668567385
8.042593295830567 630.5079536892795 1.0843505306680834
8.047820850783983 643.3025524316039 1.096544889058077
8.0530484057374 657.6977606416682 1.1083039397864602
8.058275960690816 666.6836453056462 1.1146626443984333
8.063503515644232 671.975577300658 1.1162353979828432
8.068731070597648 681.3833445629961 1.1226485783176325
8.073958625551064 686.6553369684538 1.1273203415769397
8.07918618050448 693.3942684830097 1.1341930071841346
8.084413735457897 695.8932206887697 1.1356362263144022
8.089641290411313 700.1827532419742 1.138951427465844
8.09486884536473 704.6837684645975 1.1415295751372156
8.100096400318145 706.1085336781572 1.141806452855225
8.105323955271562 705.8901558106838 1.1404288875404456
8.110551510224978 702.0321188590692 1.1361581106228553
8.115779065178394 698.7345778580652 1.1338333431355827
8.12100662013181 697.6831011656953 1.132683403710035
8.126234175085226 697.8162619592232 1.1335770529795421
8.131461730038643 700.6311086457561 1.1358123670108864
8.136689284992059 712.0557335244271 1.144463939912922
8.141916839945475 718.8937387982462 1.1488299182761827
8.147144394898891 727.4984120758629 1.1554956302469621
8.152371949852308 740.7074935715061 1.1647112411407603
8.157599504805724 754.2337926950144 1.1758068723429012
8.16282705975914 770.9511920546244 1.18795219698406
8.168054614712556 789.1133739264952 1.2020848190832971
8.173282169665972 795.6271042971581 1.2065864010188512
8.178509724619389 794.439517003168 1.2051974440747373
8.183737279572805 792.9333452601758 1.2027879128287593
8.188964834526221 785.5949955355925 1.1952100124751348
8.194192389479637 780.9569313476068 1.1910887772417837
8.199419944433053 772.2469545624206 1.1839532580000411
8.20464749938647 758.6556009780405 1.1726679337016117
8.209875054339886 743.8875573795978 1.1612648388707392
8.215102609293302 727.2347298338543 1.1488608504921092
8.220330164246718 713.1081301428752 1.1372111438296255
8.225557719200134 702.928786757144 1.1292118602552126
8.23078527415355 694.9005594643994 1.1219070063480734
8.236012829106967 689.353145728143 1.1175011929782472
8.241240384060383 674.8794515189323 1.1036882129148977
8.2464679390138 666.7738452395355 1.0958461302318099
8.251695493967215 659.1145456488541 1.089277752985302
8.256923048920632 654.8998488963905 1.0853462615354785
8.262150603874048 654.5305444296547 1.0848858743020098
8.267378158827464 655.4256746563063 1.086741223809758
8.27260571378088 661.9009480337164 1.0921635431533192
8.277833268734296 664.2422697406453 1.0937696859641044
8.283060823687713 660.2519026325405 1.0896195747803812
8.288288378641129 657.5295838488321 1.0878265428753395
8.293515933594545 651.078324774575 1.0825537752264345
8.298743488547961 654.3996262276767 1.0842270056244478
8.303971043501377 665.6246336919357 1.093139409583917
8.309198598454794 676.1253071889537 1.1018264790498309
8.31442615340821 683.9306001031691 1.1077407125134595
8.319653708361626 684.2303849738419 1.1075664109152115
8.324881263315042 684.8113788911368 1.1071258848521153
8.330108818268458 691.801581802304 1.1125982532294927
8.335336373221875 698.0666556551575 1.1165835332478131
8.34056392817529 708.209464011328 1.1237858351699568
8.345791483128707 712.2911926096132 1.1263968954770416
8.351019038082123 711.8445336625946 1.1244310724781492
8.35624659303554 713.6882221684848 1.1249901409526846
8.361474147988956 718.7807262964712 1.1287760679008663
8.366701702942372 723.8300640223088 1.1328652262689893
8.371929257895788 730.3604275181607 1.1373535018389298
8.377156812849204 740.2921607226752 1.1444708423998275
8.38238436780262 750.3836868248234 1.1520585318347243
8.387611922756037 752.3899955631263 1.1536341568321775
8.392839477709453 754.5036126902786 1.1553779521762308
8.398067032662869 752.6439822927574 1.1547036498225332
8.403294587616285 747.3117016778515 1.150324573292318
8.408522142569701 745.1481204365807 1.1480331642914887
8.413749697523118 739.1055675663243 1.1415345480828265
8.418977252476534 727.4131677171212 1.13235850054501
8.42420480742995 716.2131969440105 1.1240198373125414
8.429432362383366 700.8108310040755 1.1129800217591768
8.434659917336782 684.7260642645928 1.0993159823646794
8.439887472290199 672.5077309017499 1.087991291024041
8.445115027243615 658.378988280498 1.0760321795262553
8.450342582197031 643.0735448700013 1.063388992530084
8.455570137150447 629.9763137916452 1.0515421978791315
8.460797692103863 619.8247064605052 1.0430496424560485
8.46602524705728 613.0468496749777 1.0369604355991586
8.471252802010696 604.6649586727622 1.0299869878275931
8.476480356964112 599.7156524899312 1.0246525176597434
8.481707911917528 599.7713476378882 1.0246762871507449
8.486935466870944 598.0567853930452 1.0232820078072855
8.49216302182436 597.2218003967383 1.0234920863904644
8.497390576777777 592.1650712384467 1.0185323882227335
8.502618131731193 588.4361615237597 1.0143674034336063
8.50784568668461 581.8307057332399 1.008623712665581
8.513073241638025 579.1076162320467 1.0069175551107081
8.518300796591442 576.8203595742593 1.005488685424071
8.523528351544858 574.0884049362535 1.0026127102268971
8.528755906498274 572.4016270892521 0.9998189548592373
8.53398346145169 567.770376819637 0.9954958892835463
8.539211016405106 559.6530838944141 0.9881210486030458
8.544438571358523 557.345098644361 0.9854993807443189
8.549666126311939 552.735497993688 0.9802810928349285
8.554893681265355 552.787818545864 0.9803698755893117
8.560121236218771 551.6415612233008 0.9789796861791142
8.565348791172188 550.1217124628707 0.977549407743721
8.570576346125604 551.5870703232247 0.9780544707081357
8.57580390107902 548.7276007446799 0.9746241457419574
8.581031456032436 551.089676415756 0.9759143394877778
8.586259010985852 550.2541833500627 0.975425570516428
8.591486565939269 553.8857267281422 0.9797567258422332
8.596714120892685 557.7842797137871 0.9827309051318108
8.601941675846101 559.733272806731 0.9835080437146881
8.607169230799517 556.6426486863169 0.9793126112712504
8.612396785752933 554.2780039486393 0.9763689387580943
8.61762434070635 554.378873200485 0.9765317637108336
8.622851895659766 556.1279290123852 0.9791152523848147
8.628079450613182 559.1857926390022 0.9813612652328381
8.633307005566598 564.1146622168972 0.9854599749258901
8.638534560520014 567.5455109854755 0.98773630661605
8.64376211547343 572.9775413914008 0.9929454993138548
8.648989670426847 576.7417147659932 0.9956988675284995
8.654217225380263 582.4752479306702 1.0003546768727882
8.65944478033368 590.7376867332882 1.0068697456285118
8.664672335287095 598.2705061534351 1.0121695487690456
8.669899890240512 607.4921639632604 1.0196911279349006
8.675127445193928 616.6289827339 1.0278495158063072
8.680355000147344 628.3619986835332 1.0372505964484247
8.68558255510076 635.6607454668075 1.0422780389420976
8.690810110054176 639.8897689036577 1.0443306405523511
8.696037665007593 647.6110568911765 1.0493562364078735
8.701265219961009 658.3512563055858 1.0583229869159922
8.706492774914425 675.4865866061409 1.0718922764796324
8.711720329867841 688.8217789468005 1.0821802098921542
8.716947884821257 696.6552559633361 1.0866811870453679
8.722175439774674 696.2549850560957 1.085538804856097
8.72740299472809 693.7503217980538 1.0823241845782394
8.732630549681506 693.5886890316676 1.083277828516533
8.737858104634922 694.0407655314332 1.0841581980944048
8.743085659588338 699.781232371375 1.0897788472820742
8.748313214541755 701.2086393219131 1.0910740142438045
8.75354076949517 694.8586227781825 1.086207230516792
8.758768324448587 687.8062865953376 1.0801169439111786
8.763995879402003 676.9555280452292 1.071187811152255
8.76922343435542 662.8268755172155 1.0587823766639926
8.774450989308836 652.5163975867181 1.049885063045757
8.779678544262252 640.6714390336589 1.0385703881118022
8.784906099215668 631.1005574578201 1.0305465864436065
8.790133654169084 624.7913402457326 1.0260434954290334
8.7953612091225 615.7544732815345 1.0187499640901074
8.800588764075917 606.5370617606941 1.0111867008554338
8.805816319029333 601.7400913774436 1.0062868548402422
8.811043873982749 598.3577159244188 1.0032106315216376
8.816271428936165 591.943571766274 0.9970487339437393
8.821498983889581 585.037054346216 0.9908971178882635
8.826726538842998 582.0398986908201 0.9881707051727132
8.831954093796414 575.4723136518106 0.9811489851184266
8.83718164874983 574.0884445198221 0.9797938436620073
8.842409203703246 571.3068531859329 0.977680850560237
8.847636758656662 567.9802747387864 0.9757777556428893
8.852864313610079 563.9534923111456 0.9715984344912446
8.858091868563495 566.1195076196813 0.9731605069263978
8.863319423516911 565.7864392802875 0.9720148142545474
8.868546978470327 565.2289327388335 0.9716473792868943
8.873774533423743 566.0136759493159 0.9720188645398733
8.87900208837716 563.3487538125225 0.9695722546363175
8.884229643330576 562.8920790876952 0.9692965996046794
8.889457198283992 566.2416054544929 0.9722884642915154
8.894684753237408 564.3580899443284 0.9708870954319146
8.899912308190824 568.5508190624807 0.9747804516632227
8.90513986314424 570.0105912921177 0.9745160439404003
8.910367418097657 566.9218809314955 0.9699698364906797
8.915594973051073 570.7423797329639 0.9722178683649308
8.92082252800449 574.7942638023894 0.9752426103070282
8.926050082957905 580.1407221548917 0.9812148981657559
8.931277637911322 579.9801355662852 0.980772610304785
8.936505192864738 577.6364989199144 0.977465759917145
8.941732747818154 577.451415299164 0.976788519047191
8.94696030277157 576.9731916963226 0.975815406575632
8.952187857724986 580.9681091459346 0.9793603875382977
8.957415412678403 584.6675346071805 0.9823100337781776
8.962642967631819 587.7343554634405 0.9842669028594826
8.967870522585235 590.7909877848502 0.9857560312873028
8.973098077538651 590.9114547560666 0.9854401091025036
8.978325632492067 596.1449662895069 0.9895037048515789
8.983553187445484 604.3463113754347 0.9965094448460714
8.9887807423989 611.6765431186562 1.0021005683674373
8.994008297352316 612.8801357995876 1.0027794319129213
8.999235852305732 613.8052215267229 1.0030672024215506
9.004463407259149 619.7100590432945 1.0076394682009797
9.009690962212565 624.4347530550891 1.0111115775581005
9.014918517165981 636.4863127780868 1.020466003073196
9.020146072119397 643.0393708024753 1.0253969266288216
9.025373627072813 655.8618872520814 1.0349399563767654
9.03060118202623 668.507493097605 1.0446509807840263
9.035828736979646 685.8659998038573 1.057869875002954
9.041056291933062 699.4206314787803 1.0681002786303113
9.046283846886478 712.0786896273868 1.077311151235921
9.051511401839894 723.6093237445672 1.0857447667062714
9.05673895679331 741.0210397435974 1.09734738028598
9.061966511746727 761.1541032513272 1.1105025750312045
9.067194066700143 789.2729504077022 1.1301341171099006
9.07242162165356 815.1032689058985 1.1477227143166209
9.077649176606975 836.3056703419857 1.1628283492842957
9.082876731560392 854.9628667890665 1.1757589218714128
9.088104286513808 870.3933433006537 1.1863103401505997
9.093331841467224 878.6271818007305 1.1911921424926146
9.09855939642064 879.7963459369519 1.1914473118533035
9.103786951374056 876.587066676848 1.1884543842238189
9.109014506327473 869.066841380855 1.1821527885283205
9.114242061280889 863.1705675983296 1.1787359508282604
9.119469616234305 854.2844711984028 1.1717732041926079
9.124697171187721 849.1192802347268 1.167432985586419
9.129924726141137 845.1905436213665 1.1638335175048833
9.135152281094554 845.9954058955587 1.1644308272303976
9.14037983604797 856.8960384743705 1.172695681778657
9.145607391001386 873.0662462927373 1.1830578563010514
9.150834945954802 901.3831995922278 1.2017404761784571
9.156062500908218 939.2903055032134 1.227058483230812
9.161290055861635 976.3984743983118 1.2612725550765855
9.16651761081505 1019.5224252289089 1.2960975714537908
9.171745165768467 1055.7942303337825 1.3242723069694784
9.176972720721883 1080.80942033779 1.3434482030893498
9.1822002756753 1088.817251773924 1.3515564780794276
9.187427830628716 1087.735658563006 1.3538955301867823
9.192655385582132 1077.225519632352 1.350234547845856
9.197882940535548 1066.9430325891806 1.3464221707707216
9.203110495488964 1053.970182045102 1.3404581646105613
9.20833805044238 1033.0871885907102 1.328904683717848
9.213565605395797 1020.3849588601395 1.3218069225850702
9.218793160349213 1009.4593351881127 1.3167555121369283
9.224020715302629 1006.088544051463 1.3165772198751533
9.229248270256045 1003.4236441692103 1.3159749705216368
9.234475825209461 997.8643851394165 1.3143533605981754
9.239703380162878 995.1049252950801 1.3134464234451415
9.244930935116294 996.8332209559101 1.3157961896657064
9.25015849006971 1001.2622250729291 1.320973788028874
9.255386045023126 1005.0316604019915 1.325433371881254
9.260613599976542 1010.6337134137597 1.3302225538708627
9.265841154929959 1015.9383808964751 1.3349750659064425
9.271068709883375 1027.6624530072115 1.3431658116091116
9.276296264836791 1047.7544370454 1.3580915751291793
9.281523819790207 1066.5861258818384 1.372741227824625
9.286751374743623 1082.4857169439465 1.3837957674923622
9.29197892969704 1102.6137468938057 1.3983830810246012
9.297206484650456 1116.1232163468321 1.407532005983328
9.302434039603872 1117.8686774384657 1.4093831243796713
9.307661594557288 1104.2541484124397 1.4027457871220534
9.312889149510704 1072.9573976432528 1.383260093876184
9.31811670446412 1028.1763196040652 1.3543278627892674
9.323344259417537 981.1312139365393 1.324851205992567
9.328571814370953 938.71717315104 1.2982193314862023
9.33379936932437 895.9160416315391 1.2699867874267436
9.339026924277785 851.6218512931874 1.2393166216598437
9.344254479231202 809.5933334002062 1.2092610489347018
9.349482034184618 770.0059853522623 1.1802835670239997
9.354709589138034 741.4873561140164 1.1593449422700517
9.35993714409145 719.5498363958314 1.1431784557859486
9.365164699044866 707.0898583383647 1.1340641340473907
9.370392253998283 695.3257102087636 1.1255388855923987
9.375619808951699 682.8241359526895 1.115682096610707
9.380847363905115 677.5473259209239 1.1119299629205999
9.386074918858531 669.5225192520086 1.1063188261677877
9.391302473811947 664.2549960878717 1.101966854390665
9.396530028765364 659.945974957277 1.0993513520676979
9.40175758371878 659.6196369661972 1.100395426075548
9.406985138672196 657.4168618330066 1.0991114059137197
9.412212693625612 657.8811974795493 1.0983821600959656
9.417440248579029 653.4724623655906 1.0832159528926306
9.422667803532445 650.4568562443528 1.073999435688394
9.427895358485861 647.2327397210722 1.067935670989452
9.433122913439277 649.4736696357681 1.0677327655957864
9.438350468392693 646.0762651043935 1.0629994697968799
9.44357802334611 644.1293614064905 1.059791460315919
9.448805578299526 645.8370412809622 1.058866898225283
9.454033133252942 647.421878496591 1.0581418797395876
9.459260688206358 652.169005057711 1.0606919794297167
9.464488243159774 654.2288886650211 1.0608486631614826
9.46971579811319 654.3702124832942 1.0588879269421239
9.474943353066607 650.4159042941844 1.0540307260201682
9.480170908020023 649.4348121554224 1.0514958917768176
9.48539846297344 648.7470811914156 1.0500369881302412
9.490626017926855 647.3618185554703 1.0466394947733582
9.495853572880272 646.3682261490912 1.0457339783326036
9.501081127833688 647.1633187734893 1.0452446511985218
9.506308682787104 648.4622507351032 1.0454920627016742
9.51153623774052 646.4877483040646 1.0417419968930886
9.516763792693936 644.1717717890393 1.0390578490656919
9.521991347647353 639.0813262198499 1.034181456767875
9.527218902600769 639.5423750483675 1.0334440126025184
9.532446457554185 639.4163240018801 1.0329099322446962
9.537674012507601 641.4147382365849 1.0336745758416896
9.542901567461017 644.7257900183663 1.035302527959613
9.548129122414434 646.064281648272 1.035825428434571
9.55335667736785 647.664231183162 1.0364415754800442
9.558584232321266 649.5963712099777 1.0380219448855446
9.563811787274682 650.6054485148845 1.0383445575967152
9.569039342228098 648.9437962701197 1.0353983897772576
9.574266897181515 645.1371470033911 1.0311585108201258
9.57949445213493 642.99034888053 1.0286489838813566
9.584722007088347 642.5966288952393 1.027564186750689
9.589949562041763 643.7630593814494 1.0277154112674909
9.59517711699518 640.9028041260971 1.0251482725578662
9.600404671948596 642.755127565385 1.0275207466903944
9.605632226902012 644.6722995746389 1.0282229422612656
9.610859781855428 645.0014320387439 1.0264898018781492
9.616087336808844 646.7022949527211 1.0268620482525292
9.62131489176226 649.5965132690843 1.0282796011300195
9.626542446715677 648.0094942102215 1.0265536115079335
9.631770001669093 649.9687065686511 1.0277047564921737
9.636997556622509 649.7570492206919 1.0264094619633557
9.642225111575925 651.922061660507 1.02873813110768
9.647452666529341 649.5379402277936 1.0263033439935985
9.652680221482758 647.8245549276794 1.0249708155868673
9.657907776436174 645.3035031380923 1.0203475269803817
9.66313533138959 645.9582676869946 1.0195011754316714
9.668362886343006 652.2722816485634 1.024527237847323
9.673590441296422 651.3302047013037 1.0251150308055401
9.678817996249839 650.2706533782549 1.0232970055972461
9.684045551203255 644.6673400298987 1.0185799120664492
9.689273106156671 645.1714463460918 1.0169800615224358
9.694500661110087 647.3536910655528 1.0173049117573127
9.699728216063503 651.6414586803984 1.0199424177856007
9.70495577101692 654.9320027567281 1.022180372196173
9.710183325970336 661.7779452324178 1.0276870940525473
9.715410880923752 662.7282433664318 1.0273382934256772
9.720638435877168 660.8784265580125 1.024824345082083
9.725865990830584 657.8580880385605 1.0223653908708736
9.731093545784 652.0498658749527 1.0175286613581653
9.736321100737417 656.5941515320559 1.0211172686158383
9.741548655690833 661.6500574541406 1.0249422686877294
9.74677621064425 669.7428112969968 1.030052874269667
9.752003765597665 668.5483855944548 1.0280750762513822
9.757231320551082 665.5240547148546 1.0256250750571474
9.762458875504498 664.2246628128223 1.0244940949438244
9.767686430457914 665.611162917629 1.0255927811111039
9.77291398541133 671.6658748382632 1.029732676432636
9.778141540364746 675.8975893039958 1.03068414420736
9.783369095318163 672.8834124002586 1.0273326756706513
9.788596650271579 672.5720810055307 1.0266279301257475
9.793824205224995 669.4208736263251 1.0240340827066625
9.799051760178411 674.5660701324122 1.0271935817537783
9.804279315131827 675.6164834142654 1.0273002291892528
9.809506870085244 675.3681885454996 1.0264288829888637
9.81473442503866 679.8287994388019 1.0289432562614647
9.819961979992076 681.4033539757332 1.0294712092690428
9.825189534945492 685.2039672817386 1.033020263600893
9.830417089898909 688.9789498710398 1.035318677022532
9.835644644852325 695.7512543036139 1.0396232744810951
9.840872199805741 700.5294420765575 1.0427247778614384
9.846099754759157 704.4083972718264 1.0453894240868047
9.851327309712573 706.6940885072684 1.0466226410697694
9.85655486466599 702.3846676160317 1.0425345549894232
9.861782419619406 702.026757729537 1.042036794338829
9.867009974572822 703.0472162484388 1.0410867817124967
9.872237529526238 704.9616995670426 1.0415399929510194
9.877465084479654 706.0519212644745 1.0424678432701866
9.88269263943307 709.5663298353795 1.045655514131798
9.887920194386487 711.5828029868009 1.0472268296978322
9.893147749339903 714.0572174997218 1.0486515428723187
9.89837530429332 716.4291564982063 1.0489613622560199
9.903602859246735 717.8081423202625 1.0489840218101423
9.908830414200152 721.8296908979789 1.0517287525794912
9.914057969153568 728.7774867087588 1.0562225939881946
9.919285524106984 733.2090399337147 1.059046360574013
9.9245130790604 740.1875537210943 1.0630515872232529
9.929740634013816 745.3091611920024 1.066302246402912
9.934968188967233 747.7900451394404 1.0676394768995445
9.940195743920649 748.1347565580054 1.0673760726621502
9.945423298874065 750.102096372037 1.068762592994293
9.950650853827481 754.1658458889019 1.0713269521673348
9.955878408780897 758.4344126791458 1.0749350535619577
9.961105963734314 759.3597286076165 1.0755849212182735
9.96633351868773 755.4133967786344 1.072537719833043
9.971561073641146 749.9247872021988 1.066330466743731
9.976788628594562 750.543314570178 1.0659130792491522
9.982016183547978 746.9715181710393 1.0629346288350365
9.987243738501395 745.3218647128111 1.0618234707988268
9.99247129345481 745.0443459779866 1.0608483844275791
9.997698848408227 744.5974668724203 1.0601120063648077
10.002926403361643 741.6885047900558 1.0563417164561935
10.00815395831506 733.4418960612653 1.0497502522329683
10.013381513268476 724.3648063289445 1.0430749260048644
10.018609068221892 716.2336030800602 1.037294017722108
10.023836623175308 710.8254252165335 1.0329701831307205
10.029064178128724 710.4006000471782 1.0322556139024994
10.03429173308214 716.5404230766143 1.0370426613151404
10.039519288035557 719.0244481442526 1.0387564103757678
10.044746842988973 717.5128811051101 1.0368960645262162
10.049974397942389 713.3213342233846 1.0328310745130866
10.055201952895805 705.9847733076721 1.0275151372799978
10.060429507849221 704.9067994635127 1.026720302379806
10.065657062802638 703.2474632550006 1.0260436725864734
10.070884617756054 706.8368176630436 1.028433179965149
10.07611217270947 705.8456487485208 1.0281297049063245
10.081339727662886 705.7040389551318 1.027919912929003
10.086567282616302 701.7131134949201 1.0251396343753814
10.091794837569719 696.5506745730318 1.0202308082475786
10.097022392523135 696.2240369301318 1.018835984117893
10.102249947476551 700.8270265584399 1.0221718515771114
10.107477502429967 700.9015522974338 1.0213654411644464
10.112705057383383 699.0451658056936 1.0186049273296744
10.1179326123368 691.9327956575239 1.0138729346729278
10.123160167290216 684.5157516514951 1.0082431226932804
10.128387722243632 685.0496871352633 1.0081667843893127
10.133615277197048 684.3270053063444 1.0067813747848884
10.138842832150464 687.6450646320393 1.0083590256175226
10.14407038710388 686.3152196765795 1.0072574172465798
10.149297942057297 687.0193829520808 1.0073853389233043
10.154525497010713 689.1819234970249 1.0092598357312197
10.15975305196413 692.0347197255878 1.0112560735829992
10.164980606917545 694.231785307821 1.0114538015924528
10.170208161870962 693.6152836182981 1.009678866772778
10.175435716824378 695.8149416957712 1.0111924341971215
10.180663271777794 697.6107300449219 1.0122827994666217
10.18589082673121 698.8208617988577 1.01327382727756
10.191118381684626 693.8249164127728 1.0093578281387845
10.196345936638043 696.0116446072079 1.0102262526652754
10.201573491591459 691.6390371675108 1.0067854400520084
10.206801046544875 690.6983610715389 1.0065000497997307
10.212028601498291 694.6227845694511 1.0103468611491673
10.217256156451707 693.4952427174997 1.0094885472123185
10.222483711405124 696.8612648796025 1.012044722363738
10.22771126635854 702.3524793498598 1.0166455901792169
10.232938821311956 701.160981866671 1.0155728112837767
10.238166376265372 701.0380928237514 1.0139385044828901
10.243393931218788 700.2563873472833 1.0117517555787496
10.248621486172205 694.1291015694661 1.0072169222795289
10.253849041125621 694.4809626429784 1.008576772404746
10.259076596079037 693.0980135120998 1.0086319940685402
10.264304151032453 691.8022773078629 1.0074557699039068
10.26953170598587 693.4845049337231 1.0079440861976967
10.274759260939286 694.121312909287 1.0072885774346927
10.279986815892702 695.7944817687724 1.0082274928519999
10.285214370846118 694.8330429275459 1.0072530276067446
10.290441925799534 693.141019769511 1.00537896409117
10.29566948075295 689.8156629208199 1.002693021186248
10.300897035706367 680.5256377751643 0.9937375501161173
10.306124590659783 681.9950412739822 0.9943010777605418
10.3113521456132 680.6319593661572 0.9932664155120469
10.316579700566615 681.1993331133568 0.9952877096267626
10.321807255520032 677.5846681453015 0.9922695348352941
10.327034810473448 671.6538362503725 0.9876478936704103
10.332262365426864 668.5347753512339 0.9844265487651614
10.33748992038028 674.4390382802019 0.9883662039915895
10.342717475333696 676.1613323401044 0.9889359502720045
10.347945030287113 676.487385059892 0.9879280480061109
10.353172585240529 679.0450105559694 0.9896889430359153
10.358400140193945 678.3453957207093 0.9896033602873939
10.363627695147361 682.2263540394758 0.992553010467597
10.368855250100777 684.7470017277275 0.9942395574450543
10.374082805054194 685.77329197981 0.994436306775779
10.37931036000761 685.759444533302 0.9939035472674872
10.384537914961026 683.6474608857765 0.9923244140171029
10.389765469914442 683.2725013290941 0.991117577613086
10.394993024867858 684.5642551300006 0.9917877907756717
10.400220579821275 683.6915861472181 0.9911555985346501
10.40544813477469 676.502585040428 0.9848753750124629
10.410675689728107 672.0411363485708 0.9812443554060104
10.415903244681523 667.9420291263198 0.9783507831931217
10.42113079963494 666.6337520440126 0.9777877988469657
10.426358354588356 655.4949083525663 0.9693664327176444
10.431585909541772 647.2233946975256 0.9636205506667482
10.436813464495188 642.5262580199446 0.9603678643045347
10.442041019448604 638.0657451743746 0.9568020117391034
10.44726857440202 635.5926498371123 0.9541010763841424
10.452496129355437 631.5085257535956 0.950414381818179
10.457723684308853 625.7902291723819 0.9458702243529418
10.462951239262269 621.4296716186988 0.9413067206931334
10.468178794215685 618.1151362797186 0.9383234835975284
10.473406349169101 610.7206587142392 0.9329894814182419
10.478633904122518 602.9881363085233 0.9270874238886448
10.483861459075934 602.0047407008755 0.9259628005344931
10.48908901402935 596.5366436560571 0.9212717362064051
10.494316568982766 597.6331138895092 0.922344613046058
10.499544123936182 594.2959291734965 0.9198670269697743
10.504771678889599 587.4052550133858 0.9143575817898979
10.509999233843015 581.0023999379978 0.9075522039775367
10.515226788796431 580.6853038748097 0.9066809456602257
10.520454343749847 576.8032343121407 0.9036147249061018
10.525681898703263 574.8782449556967 0.9026342217881362
10.53090945365668 577.3764063076736 0.904378199966825
10.536137008610096 575.9079320316114 0.9031706944759029
10.541364563563512 575.3519261423185 0.9026861850632536
10.546592118516928 575.7980239315765 0.9026976129542688
10.551819673470344 575.4777722247253 0.9015218760209444
10.55704722842376 577.9804204736605 0.9033680850732639
10.562274783377177 576.9259052474562 0.9024374782738633
10.567502338330593 572.2583003349721 0.8984340046874165
10.57272989328401 565.522372203497 0.8924207509734631
10.577957448237425 560.9262750896667 0.8891226770692525
10.583185003190842 558.0567914218101 0.8867694533400265
10.588412558144258 554.2693029991274 0.8834581484525766
10.593640113097674 552.8402160370811 0.8823778274978383
10.59886766805109 555.110473022007 0.8833889257621965
10.604095223004506 552.414063896633 0.8805213044367477
10.609322777957923 547.97435898378 0.8767550604394766
10.614550332911339 544.9321189053513 0.8742190775087467
10.619777887864755 540.4366298372917 0.8706647032497752
10.625005442818171 540.5901108740786 0.8710036217721959
10.630232997771587 538.7040216756027 0.8682143855640575
10.635460552725004 540.5987186919398 0.8699539025115807
10.64068810767842 542.5183103806651 0.8716481453025795
10.645915662631836 541.8439900419413 0.8716176135229339
10.651143217585252 539.8472283417698 0.8703044513003618
10.656370772538668 538.3378970995765 0.8678662777345628
10.661598327492085 538.918408119562 0.8679399039479962
10.666825882445501 542.8473017822429 0.8713426349690538
10.672053437398917 544.7020371431001 0.8712780663703671
10.677280992352333 547.4827219068542 0.872566964109448
10.68250854730575 547.1271792305913 0.8724195365455304
10.687736102259166 551.8769888587433 0.8756324282931541
10.692963657212582 553.940933738292 0.8780333916666416
10.698191212165998 559.3232451434166 0.882781194760036
10.703418767119414 562.9750401473614 0.8840370030149556
10.70864632207283 567.4975068384216 0.886323124698325
10.713873877026247 573.6411980924148 0.890482198390185
10.719101431979663 580.4169030994043 0.8952058174283061
10.72432898693308 588.0904344983159 0.9009236419919047
10.729556541886495 595.2485313395143 0.9067415515825328
10.734784096839912 605.2866367884459 0.9143131900618884
10.740011651793328 608.8802938412566 0.9170183997918553
10.745239206746744 611.875492309463 0.918008051893869
10.75046676170016 617.817859845696 0.9222585230770028
10.755694316653576 623.6538937234535 0.9264543950939402
10.760921871606993 631.6021543231709 0.9323460936739043
10.766149426560409 635.849424180867 0.9351631698644148
10.771376981513825 637.4373165867627 0.9357216343483772
10.776604536467241 634.7857547635357 0.9330088780195905
10.781832091420657 632.5814362085181 0.9308498142461513
10.787059646374074 628.5385481715666 0.9276583614223765
10.79228720132749 623.7658062688448 0.9233702444908747
10.797514756280906 621.3774452037879 0.9212022616628133
10.802742311234322 623.014481812092 0.9226304976115847
10.807969866187738 625.4486783541167 0.924743780268897
10.813197421141155 623.6259654522361 0.9228260340879433
10.81842497609457 622.6930944924898 0.9217688554580742
10.823652531047987 622.1907532985521 0.9210177376488595
10.828880086001403 627.3859729671135 0.9246379861236582
10.83410764095482 639.5849299885247 0.9337887004925209
10.839335195908236 655.9667326032072 0.945102869031254
10.844562750861652 675.3267389535689 0.9586294033319298
10.849790305815068 694.3779472099494 0.9706900075574797
10.855017860768484 717.480404942752 0.9853279728518903
10.8602454157219 739.1787264904817 1.0000924394039525
10.865472970675317 760.6658592636123 1.0146656758999957
10.870700525628733 775.5225342888535 1.0243527747965204
10.875928080582149 782.6006827305913 1.0290947515050735
10.881155635535565 776.3589813353177 1.0248387941755202
10.886383190488981 763.4316505406954 1.0163801116363975
10.891610745442398 745.2207521112942 1.0041946653425233
10.896838300395814 726.6577548278656 0.9899258909959294
10.90206585534923 703.0835197939451 0.9734215182101784
10.907293410302646 684.533651064511 0.9602778684722824
10.912520965256062 665.3561863820214 0.9461090935311814
10.917748520209479 652.4363705118943 0.9370356499172251
10.922976075162895 641.1791630484073 0.9291977282353521
10.928203630116311 629.1193623102527 0.9206445897205003
10.933431185069727 617.1507741056167 0.9116161455910189
10.938658740023143 610.9065814792933 0.9063081451646484
10.94388629497656 604.886582756142 0.9020750207346293
10.949113849929976 601.2934824629714 0.8994067641255405
10.954341404883392 593.7817940519386 0.8936190437002262
10.959568959836808 585.6449597294207 0.8873139706918203
10.964796514790224 583.7107699976095 0.8856507870019865
10.97002406974364 582.1172564118541 0.886178020715077
10.975251624697057 577.9211378532082 0.8853500058011262
10.980479179650473 569.627732406052 0.880574067752725
10.98570673460389 559.8264036838204 0.8742486573856963
10.990934289557305 556.1355675042827 0.8718713523938305
10.996161844510722 551.3245420312356 0.8685567971984239
11.001389399464138 547.76384769048 0.8664101283857517
11.006616954417554 542.4040776763026 0.8628685582911845
11.01184450937097 536.491253473797 0.8591043075186792
11.017072064324386 531.218493592988 0.8555917999752318
11.022299619277803 528.7238269706995 0.8539784071754333
11.027527174231219 526.0599357400854 0.8521873447287188
11.032754729184635 527.9417905147992 0.8538665719883995
11.037982284138051 524.0210747499525 0.8510983461795987
11.043209839091467 520.8105084392005 0.8488902837867439
11.048437394044884 519.0870763952579 0.8478387379992796
11.0536649489983 518.7014418719775 0.8480167684238404
11.058892503951716 520.1429412718559 0.8495764775065682
11.064120058905132 518.0718463858126 0.8482272972627143
11.069347613858548 516.6029433758323 0.8476686864375725
11.074575168811965 515.6538152616052 0.8476181279101179
11.079802723765381 511.60856111625463 0.844148777848096
11.085030278718797 509.5889810542944 0.8425756856603951
11.090257833672213 508.69394599981706 0.842015866012686
11.09548538862563 508.66301765991324 0.8420258980842453
11.100712943579046 510.13626392631215 0.8438825171490763
11.105940498532462 509.4365419466026 0.8434831928814152
11.111168053485878 506.50735310062726 0.8409501734784877
11.116395608439294 503.2929328764003 0.8387574851451497
11.12162316339271 500.79141401881515 0.8372690536076903
11.126850718346127 501.27410670818466 0.8381699653234211
11.132078273299543 504.14815956643747 0.8414869275816076
11.13730582825296 502.53341337675516 0.8403309653507544
11.142533383206375 498.68176503749515 0.8371009236353021
11.147760938159792 494.86961458544266 0.8331026439938338
11.152988493113208 490.2858873619768 0.8288650139807098
11.158216048066624 488.2367987464761 0.8276274591121876
11.16344360302004 486.9781880395464 0.826407173626284
11.168671157973456 487.0483302062114 0.82647503263449
11.173898712926873 492.5053260502502 0.8315157038535455
11.179126267880289 494.7937792104441 0.8337895163531468
11.184353822833705 496.1097809780272 0.8346113197179197
11.189581377787121 491.9028906296543 0.831204850671119
11.194808932740537 487.86000187460957 0.827686855679187
11.200036487693954 486.34894283300247 0.8261809044757265
11.20526404264737 489.0989415790679 0.8296150640487513
11.210491597600786 491.1501353742424 0.8315551157143439
11.215719152554202 487.7545838907007 0.828942140296048
11.220946707507618 488.06785979821905 0.8291290898087894
11.226174262461035 488.9090039644448 0.8295978267240414
11.23140181741445 490.7085997862588 0.8313307117343811
11.236629372367867 491.1011518235702 0.83204183115323
11.241856927321283 489.3183881284618 0.8303592994504853
11.2470844822747 489.15039873561204 0.8302484906140447
11.252312037228116 492.5886824306265 0.832742861473796
11.257539592181532 495.6358844469073 0.8359719703149247
11.262767147134948 496.9008571971859 0.837846420706487
11.267994702088364 496.0366239465095 0.8375272797329677
11.27322225704178 492.93638760125464 0.8348852194149914
11.278449811995197 488.98877889807557 0.8307821108759266
11.283677366948613 486.407973338424 0.8277892006544025
11.288904921902029 487.1364661240669 0.8283463404222824
11.294132476855445 487.40779050061894 0.8283950619333731
11.299360031808861 490.0338659109099 0.8309402621566658
11.304587586762278 489.77172368414784 0.830307411882958
11.309815141715694 487.9160153246346 0.8278578760898181
11.31504269666911 489.2793813462627 0.8285872154558822
11.320270251622526 493.1311812550728 0.8310859034675669
11.325497806575942 497.04737823605757 0.8339048245070055
11.330725361529359 498.3316224738059 0.8347467188208754
11.335952916482775 497.54622113118836 0.8338831735757949
11.341180471436191 492.75085616930716 0.8297461920055557
11.346408026389607 488.52999511362447 0.8269110437317035
11.351635581343023 491.45533254087013 0.8297330722523869
11.35686313629644 491.1864568479209 0.8302627769051184
11.362090691249856 491.5797867505056 0.8296644104160454
11.367318246203272 490.17954726757876 0.8290596000431671
11.372545801156688 486.61189808402764 0.8259056980475368
11.377773356110104 484.5260901612631 0.8237403862550675
11.38300091106352 481.0149404546251 0.8213609340894609
11.388228466016937 478.4874022443572 0.8194808981792248
11.393456020970353 474.78488477846594 0.8165127297414755
11.39868357592377 471.82785731858365 0.8148560721540214
11.403911130877185 464.701984210044 0.8076566101007863
11.409138685830602 461.32202081386697 0.8043817998429457
11.414366240784018 458.164881408176 0.801865476277885
11.419593795737434 455.3150748137647 0.7993361809471196
11.42482135069085 455.02917406454543 0.8004941087034816
11.430048905644266 452.9409026131423 0.7985065757565084
11.435276460597683 449.0393725687918 0.7947499949974683
11.440504015551099 449.1015160464987 0.7951992626808357
11.445731570504515 445.03281318009886 0.7913479149718434
11.450959125457931 444.07342805769133 0.7904135915973766
11.456186680411347 442.8670551655922 0.7891449398731952
11.461414235364764 443.8654052316581 0.7897779830164168
11.46664179031818 441.53969845826424 0.7880976280032992
11.471869345271596 441.6878395164024 0.7891227536784926
11.477096900225012 439.60921280351454 0.7886009295278105
11.482324455178428 439.88400580375696 0.7955731475280802
11.487552010131845 435.659260263158 0.7937665566725829
11.49277956508526 434.77382023568885 0.7935796816486843
11.498007120038677 436.0914017145224 0.7961692461079789
11.503234674992093 435.22019557833244 0.7953713644382882
11.50846222994551 437.6983714465938 0.7992441541014973
11.513689784898926 442.3100644923258 0.8046961271763519
11.518917339852342 447.8262439207466 0.8103071856621324
11.524144894805758 450.3410311243587 0.8146249165345787
11.529372449759174 448.184686797924 0.8134281086624261
11.53460000471259 449.1322967379584 0.8150092985056466
11.539827559666007 448.3054577380189 0.8144269810171362
11.545055114619423 449.45051858588073 0.8156441255269823
11.550282669572839 448.2688204313404 0.8149665267622601
11.555510224526255 447.44815912913316 0.8155602834123735
11.560737779479672 445.03631607129324 0.81434373996122
11.565965334433088 442.07749517418114 0.8117862512018215
11.571192889386504 437.7907138331374 0.8088386253936697
11.57642044433992 433.8650042727419 0.806125875054527
11.581647999293336 427.85575655235465 0.8011935638195609
11.586875554246753 425.8936116035419 0.8003519505565968
11.592103109200169 423.3523347377376 0.7984050278113871
11.597330664153585 421.1393896325528 0.796260525573998
11.602558219107001 419.2909343252231 0.7950291049913522
11.607785774060417 417.8076555226135 0.7935520697469326
11.613013329013834 418.55892898154417 0.7950979025288971
11.61824088396725 417.0381442326859 0.7954349384622351
11.623468438920666 413.7286694148377 0.7924335245097245
11.628695993874082 411.4205873044116 0.7901203905420555
11.633923548827498 407.52225266076334 0.786835278344124
11.639151103780915 407.37332217483055 0.7871087387948548
11.64437865873433 405.42334003076786 0.7860213842027194
11.649606213687747 404.56482084946623 0.7859890461295762
11.654833768641163 401.4483487688943 0.7833983286214382
11.66006132359458 398.85525012315594 0.7823848883514258
11.665288878547996 399.7819879222356 0.7845011093843401
11.670516433501412 398.1853407118343 0.7840295812692217
11.675743988454828 395.95091959311435 0.7825032177841338
11.680971543408244 394.45433217278145 0.7803183047405887
11.68619909836166 392.50666030323686 0.7783786425422885
11.691426653315077 392.2195643544721 0.7787194024876811
11.696654208268493 391.3670323684586 0.7776573844398345
11.701881763221909 389.42963383549323 0.7757814639852209
11.707109318175325 386.92851800197593 0.7729732690508685
11.712336873128741 388.18662939504156 0.7745199800769897
11.717564428082158 391.84846609944805 0.7788904783011912
11.722791983035574 390.24165511776744 0.7771395926191393
11.72801953798899 389.82367835066236 0.7770846135514962
11.733247092942406 386.47458499184967 0.7746565192930832
11.738474647895822 387.3370034001081 0.7762034497063436
11.743702202849239 385.8427061724237 0.7754603394516226
11.748929757802655 387.9502697230244 0.7782090211482139
11.754157312756071 387.3639712298233 0.7773110403741917
11.759384867709487 387.96180073454514 0.778604176005061
11.764612422662903 388.02490321037806 0.7786919270159856
11.76983997761632 386.224702403127 0.776487235763341
11.775067532569736 384.2097952256253 0.7748107148455783
11.780295087523152 384.4173329691391 0.7742806029951343
11.785522642476568 386.45729236154335 0.776137329217983
11.790750197429984 386.84630047190694 0.7765294040665341
11.7959777523834 388.2132581121156 0.7769868226229185
11.801205307336817 390.6206403594204 0.7790658993298374
11.806432862290233 396.2713005614258 0.7844035866033162
11.81166041724365 401.2731144942357 0.7894846710359982
11.816887972197065 407.73310293715787 0.79664023152803
11.822115527150482 409.8357691003035 0.7981938685964872
11.827343082103898 406.45162913113 0.794821451963586
11.832570637057314 407.35124495523246 0.7953132516511895
11.83779819201073 406.5131380964978 0.7943842310915089
11.843025746964146 405.3310134206519 0.7943240949979805
11.848253301917563 405.892785877414 0.794821973053921
11.853480856870979 404.2755356225077 0.7931344611791041
11.858708411824395 403.06151609296126 0.7911605151246096
11.863935966777811 400.61180120109395 0.788917189339567
11.869163521731227 397.0393610009041 0.7868713189475279
11.874391076684644 394.45636731040236 0.7848966766132309
11.87961863163806 394.08365751350095 0.7851972317481717
11.884846186591476 392.741785105662 0.7840399239520778
11.890073741544892 391.7818974539514 0.7841801409552486
11.895301296498308 391.4830617828953 0.7847931830159147
11.900528851451725 389.0848321183823 0.7835430985203582
11.90575640640514 388.7393364492925 0.7837331156499837
11.910983961358557 387.77000295533014 0.7819782271796801
11.916211516311973 389.1744015511572 0.7829345427313519
11.92143907126539 386.7125192800558 0.7799802584133526
11.926666626218806 384.3237172719792 0.7786656317618701
11.931894181172222 382.1415096416414 0.7773526496503564
11.937121736125638 381.2461820733045 0.7779567848060801
11.942349291079054 379.17931045711407 0.7756534723746799
11.94757684603247 376.3923387368408 0.7739310063508666
11.952804400985887 376.3995460933394 0.7741719417520677
11.958031955939303 375.99596924098364 0.7732662594144402
11.963259510892719 377.7099962078989 0.7753444646165075
11.968487065846135 376.96329669682456 0.7740129556371126
11.973714620799552 375.87512340236833 0.7728293873089062
11.978942175752968 378.2892391750954 0.7761333649691132
11.984169730706384 381.1270178272595 0.7795538690404888
11.9893972856598 378.5762016469616 0.7765146936317328
11.994624840613216 376.7409269552816 0.773528497319956
11.999852395566633 372.89504421970275 0.768732197395133
12.005079950520049 372.03288637955586 0.7668576211057115
12.010307505473465 372.9315437650449 0.7682078327076719
12.015535060426881 372.5565366207684 0.7683833479745594
12.020762615380297 371.84863433850313 0.7686415776567904
12.025990170333714 373.84735541360146 0.77220431866952
12.03121772528713 370.92714083984487 0.7689643756106267
12.036445280240546 374.3948366958577 0.7727656970481155
12.041672835193962 376.56250643715697 0.7747692264148809
12.046900390147378 376.26391140475016 0.7747037586421213
12.052127945100795 377.43031933592107 0.7763701776550743
12.05735550005421 380.34919985456787 0.7792867269645869
12.062583055007627 380.90496700313065 0.7803686639120181
12.067810609961043 385.5667070596873 0.784707006439238
12.07303816491446 388.2572947271477 0.7873099428314193
12.078265719867876 392.0037307027999 0.7908966138449806
12.083493274821292 398.73828839207647 0.7966056370051314
12.088720829774708 404.57121085476757 0.8019427177338185
12.093948384728124 411.0619638598797 0.8087200305382646
12.09917593968154 422.256474642351 0.8199724638085797
12.104403494634957 433.0666700283724 0.8313063627184694
12.109631049588373 446.85716242927896 0.8435291435840335
12.114858604541789 464.8266638918175 0.859809437152733
12.120086159495205 489.00245026331623 0.8812218462503301
12.125313714448621 513.831770621389 0.902541771434281
12.130541269402038 536.4913439387032 0.9223036548257422
12.135768824355454 554.5523885797207 0.9378594166418511
12.14099637930887 567.6891651505578 0.9487684590217476
12.146223934262286 576.5169472152048 0.9567874064928481
12.151451489215702 581.0823091928214 0.9608038421355248
12.156679044169119 578.190097751844 0.9584332327187403
12.161906599122535 572.8235170755703 0.9546640616481266
12.167134154075951 561.597749804344 0.9453005490005578
12.172361709029367 547.3252543088838 0.9337214204111912
12.177589263982783 531.2021092901073 0.9205949930494388
12.1828168189362 514.5172941495225 0.9062990974676179
12.188044373889616 497.5230104299253 0.8916393703786181
12.193271928843032 483.80195410296415 0.8795746502238274
12.198499483796448 470.9471129907576 0.8673220180623993
12.203727038749864 459.360722046322 0.8565492283449928
12.20895459370328 450.1936404606692 0.8484656469166842
12.214182148656697 440.48929277860526 0.839830429241409
12.219409703610113 433.77648621535855 0.8343079871997185
12.22463725856353 422.61263684805425 0.8235090673556938
12.229864813516945 411.92474878757776 0.8137570946845853
12.235092368470362 403.70344244585357 0.8065800143122356
12.240319923423778 396.10254868512493 0.8000027001592863
12.245547478377194 392.1354212160807 0.7972135493275316
12.25077503333061 387.3879451246024 0.7930708840852958
12.256002588284026 381.6888261773189 0.7873950010507091
12.261230143237443 378.490855089032 0.784817051854
12.266457698190859 375.2228848496009 0.7811234513911102
12.271685253144275 371.29479252723195 0.7768161531175982
12.276912808097691 365.2897832056687 0.7711774053434082
12.282140363051107 361.6630441876007 0.7673037808434202
12.287367918004524 361.7877955767909 0.7683253294194703
12.29259547295794 357.90073864496424 0.7647630256571084
12.297823027911356 355.5193431077168 0.7629797584715523
12.303050582864772 351.6604700143093 0.759294653281202
12.308278137818188 355.7297617771123 0.7635122680298998
12.313505692771605 356.7754361647178 0.7671912297669482
12.31873324772502 360.29098943736534 0.7795657151336544
12.323960802678437 356.35972441391544 0.7802048679071016
12.329188357631853 353.07504519243616 0.7800221161964618
12.33441591258527 348.18868293060694 0.7773633108517319
12.339643467538686 348.857631450825 0.7804687901336528
12.344871022492102 346.572897049946 0.7816248467949365
12.350098577445518 347.7882753510074 0.7862316529471823
12.355326132398934 346.9816996035285 0.7889256301794739
12.36055368735235 344.6184805466957 0.788322589950871
12.365781242305767 342.1642707900711 0.7861282989177517
12.371008797259183 339.086450117446 0.7837223239581967
12.376236352212599 335.8395934396882 0.780751527102451
12.381463907166015 335.11595031955835 0.7830564895487669
12.386691462119432 340.46668297544414 0.7923945767130156
12.391919017072848 341.5516504211819 0.7949827442267178
12.397146572026264 343.0581544701757 0.7991480239056492
12.40237412697968 341.16816639975525 0.7978216855760517
12.407601681933096 338.8481569560186 0.7964026914951919
12.412829236886513 338.6273362565259 0.7981416595631117
12.418056791839929 339.4487864065564 0.8010514866781034
12.423284346793345 340.78593087930955 0.8044017540410197
12.428511901746761 335.59254920357404 0.8001750608669375
12.433739456700177 333.89620989514526 0.7988208427972969
12.438967011653594 336.21475188884597 0.8025827490513265
12.44419456660701 335.0528066409178 0.8018882248375077
12.449422121560426 336.8934837228244 0.804625351010253
12.454649676513842 334.94018268802813 0.8040185246522786
12.459877231467258 332.74699163059734 0.8019329219773597
12.465104786420675 333.0946642270897 0.8044097101437298
12.47033234137409 332.6821674867261 0.8056814723885947
12.475559896327507 332.22828719043196 0.8057668555089829
12.480787451280923 328.84480633408697 0.8034791898714889
12.48601500623434 325.9066071635227 0.8019317962579138
12.491242561187756 324.84806518062004 0.8015598258827283
12.496470116141172 323.7720835993861 0.802847580575906
12.501697671094588 326.7387944828104 0.8071077199074912
12.506925226048004 328.3955835341464 0.8098682549805799
12.51215278100142 326.7827738575951 0.8097876807472393
12.517380335954837 324.28763536507734 0.8096109367501725
12.522607890908253 320.8155554635806 0.8061462106223953
12.527835445861669 317.01626194825207 0.8013897638181826
12.533063000815085 317.4820212011259 0.8012417585622433
12.538290555768501 318.30552759105353 0.8010813922642375
12.543518110721918 322.0889415503401 0.8076923045779303
12.548745665675334 323.29908099900246 0.8102611814799306
12.55397322062875 320.4627489771756 0.8091318904785393
12.559200775582166 319.10242499290274 0.8100384786683944
12.564428330535582 314.9463519163057 0.7988732174723707
12.569655885488999 312.3074766662335 0.7888693070616495
12.574883440442415 311.6241981465555 0.7847179872894026
12.580110995395831 311.58205915558773 0.7813206001458192
12.585338550349247 311.0580261748125 0.7795568009228863
12.590566105302663 311.67819575720284 0.7775426506728516
12.59579366025608 312.2930949365581 0.7756242604519047
12.601021215209496 314.79406995427206 0.7778056147304745
12.606248770162912 314.31142432338214 0.7769733836996893
12.611476325116328 315.7891713194185 0.7799114792985048
12.616703880069744 315.79919392397375 0.7791373383288251
12.62193143502316 317.317912193199 0.7789072606149041
12.627158989976577 321.32354196781836 0.7807663904176397
12.632386544929993 322.34749583664467 0.7805959496569431
12.63761409988341 325.1682871107523 0.7820674274460586
12.642841654836825 324.65797166461897 0.781120426477764
12.648069209790242 324.29130293773585 0.7809229048506202
12.653296764743658 323.6617260365293 0.7792655781805476
12.658524319697074 320.5034740682811 0.7743563658158236
12.66375187465049 323.01427519542835 0.776495541095282
12.668979429603906 328.36357921633055 0.7819037669866483
12.674206984557323 333.62774173742156 0.7872855882102577
12.679434539510739 338.5062505037566 0.7926397898971862
12.684662094464155 341.1876011400058 0.79418596633926
12.689889649417571 342.8324076591827 0.7956561563110522
12.695117204370987 347.96573357124504 0.8009844717242806
12.700344759324404 356.09179136325065 0.8087488427491589
12.70557231427782 362.07826886533553 0.8140998148807572
12.710799869231236 368.68870835022494 0.819450257329774
12.716027424184652 378.93701222790475 0.8293023090510159
12.721254979138068 388.468601193714 0.8395583615197767
12.726482534091485 400.0018684188776 0.8514472017475879
12.7317100890449 408.54475499361905 0.8599211703371632
12.736937643998317 415.24951420349555 0.8664211758814031
12.742165198951733 423.39488264272404 0.8737164295280407
12.74739275390515 436.67132596798245 0.8873315839102592
12.752620308858566 449.43307720276147 0.899763724943435
12.757847863811982 455.20955131880726 0.905092008786522
12.763075418765398 455.9325332293939 0.9059637062714346
12.768302973718814 449.7364488410483 0.8995404909355101
12.77353052867223 443.161375822339 0.8930680250387113
12.778758083625647 435.4077903632576 0.8857336866084702
12.783985638579063 425.1377430808778 0.8744813733571154
12.789213193532479 417.49436557198584 0.866722990561131
12.794440748485895 408.50025998792637 0.8570283457421319
12.799668303439312 406.69153769802324 0.8540322418987362
12.804895858392728 404.6863634389543 0.8516413450970697
12.810123413346144 399.1554680928329 0.8448198868447959
12.81535096829956 392.8165441921808 0.8372650237759378
12.820578523252976 386.91399281618664 0.8309743309247752
12.825806078206393 385.96366418816854 0.8298385425150948
12.831033633159809 389.29424827145687 0.8330522463811803
12.836261188113225 392.8928127889349 0.8379190503485441
12.841488743066641 397.2402051197283 0.8424812749202173
12.846716298020057 401.3751444975814 0.847478485289239
12.851943852973474 407.23088088686546 0.853948734526283
12.85717140792689 406.31386551617004 0.8519751929816706
12.862398962880306 409.0762169836413 0.8545523912396178
12.867626517833722 408.14349714428096 0.8528659373384841
12.872854072787138 413.6587937128249 0.857416533938532
12.878081627740555 422.9238464830163 0.8661591173275007
12.88330918269397 428.7858068455578 0.8720356776163878
12.888536737647387 433.34304916300215 0.8758999058991467
12.893764292600803 430.5216960484435 0.8729515054900339
12.89899184755422 425.13483006238164 0.8675055011670348
12.904219402507636 419.70890971501484 0.8614091866278996
12.909446957461052 406.44164509854164 0.8476303013814316
12.914674512414468 393.5749871818884 0.8346458110352153
12.919902067367884 375.70617155025377 0.8151972060791416
12.9251296223213 362.71035543568917 0.8016949164038821
12.930357177274717 354.45412089299543 0.7926056840302528
12.935584732228133 345.94296393067737 0.7819883615152107
12.940812287181549 341.517994441409 0.7778089522284583
12.946039842134965 336.6083667425375 0.7716914364656638
12.951267397088381 331.88719858785 0.7661418720527348
12.956494952041798 328.6085780805412 0.7642274910171664
12.961722506995214 329.42815148169257 0.7647238963639797
12.96695006194863 329.504663900999 0.7656870846767804
12.972177616902046 327.68290687781916 0.7639693838079925
12.977405171855462 326.2486044732753 0.760503880670998
12.982632726808879 321.99342776940097 0.754893989113795
12.987860281762295 321.47478535833085 0.7531590069331547
12.993087836715711 319.65044269517176 0.7498728150076217
12.998315391669127 319.2217157544928 0.7504192951633226
13.003542946622543 318.66793114988735 0.7501122424590323
13.00877050157596 322.5589728830239 0.7561025957021494
13.013998056529376 327.8088759170323 0.7634321059684032
13.019225611482792 329.73922380392315 0.7654400789295281
13.024453166436208 332.5064025991288 0.7685438739585804
13.029680721389624 329.4296521778202 0.7647064890517842
13.03490827634304 326.3797455069508 0.761059689182207
13.040135831296457 325.7076062462343 0.7611126657151938
13.045363386249873 326.82153495532623 0.7630174230348352
13.05059094120329 331.0678274634739 0.7674376611507164
13.055818496156705 334.49728025996353 0.7707861565510229
13.061046051110122 337.738803428757 0.7745788524560051
13.066273606063538 343.61610378177187 0.7803704064210102
13.071501161016954 351.27482077867194 0.7882461393683582
13.07672871597037 356.809241677879 0.7931344711024775
13.081956270923786 362.65877390691105 0.8001193266069196
13.087183825877203 365.0566781798023 0.8033965341509459
13.092411380830619 365.32817512387106 0.802975564552397
13.097638935784035 366.8628944394528 0.8040974141845397
13.102866490737451 363.6010313974598 0.8013108662259176
13.108094045690867 358.4960939224075 0.7952274433911269
13.113321600644284 355.1822526864971 0.7931702400531466
13.1185491555977 352.62628736522373 0.790740655344528
13.123776710551116 352.84699155625145 0.7908608097651401
13.129004265504532 350.0981364181526 0.7878396210962074
13.134231820457948 351.45238659016053 0.7881661358010401
13.139459375411365 354.9745351637757 0.7920432396697709
13.14468693036478 355.5479334472583 0.7918870535745659
13.149914485318197 358.6434557642796 0.7953223831844587
13.155142040271613 360.7207944770517 0.7975293012416694
13.16036959522503 364.62158655532727 0.8019856488027763
13.165597150178446 366.6885734658943 0.8045010508352809
13.170824705131862 367.0879770338756 0.8057497706449656
13.176052260085278 367.3076987685626 0.8065541967757176
13.181279815038694 369.21542423151374 0.8085002598354841
13.18650736999211 373.04320697872646 0.8123788854379771
13.191734924945527 369.09830191110484 0.8075686333889438
13.196962479898943 366.50401929424754 0.8041218864350465
13.202190034852359 362.2279336272495 0.8003001550242349
13.207417589805775 365.2047696589556 0.8039832879776091
13.212645144759191 366.44684316475764 0.8056742724695628
13.217872699712608 363.85090360843725 0.8030625785043515
13.223100254666024 361.01521767315523 0.7998352690056045
13.22832780961944 357.2029285102823 0.7956632965886892
13.233555364572856 353.57304682354055 0.7920431297559685
13.238782919526273 352.5158661856801 0.7907594745160333
13.244010474479689 349.0912267923346 0.7876733700511445
13.249238029433105 346.6081505972339 0.7853174246301713
13.254465584386521 344.5375071751062 0.7825132250376909
13.259693139339937 340.4896306178491 0.7783394893891362
13.264920694293354 336.985863472696 0.7747575961695287
13.27014824924677 331.4165234637965 0.7683312944299427
13.275375804200186 329.9035154108687 0.7662501008819054
13.280603359153602 326.5862602094174 0.7618800376171583
13.285830914107018 324.72112063721147 0.7605489938643513
13.291058469060435 322.30655480887725 0.7585549542370758
13.29628602401385 321.0010786085516 0.7572796095457872
13.301513578967267 321.4317915717497 0.7570394929658686
13.306741133920683 320.07811323247967 0.755026994462793
13.3119686888741 317.57876762849156 0.7521366341023924
13.317196243827516 314.79564439107355 0.7501189055534491
13.322423798780932 313.68481736615456 0.749888024829765
13.327651353734348 313.6178867095611 0.7505745051952428
13.332878908687764 307.1635640577738 0.742275189130336
13.33810646364118 309.7031188465409 0.7446445583313382
13.343334018594597 307.47487809265505 0.7427344108263183
13.348561573548013 306.4953307740074 0.7414954295649159
13.353789128501429 305.1352550704669 0.7407644627186335
13.359016683454845 301.28116592865183 0.7359367407593541
13.364244238408261 304.5246799755908 0.7396500897280124
13.369471793361678 308.99004513897205 0.7451462774218738
13.374699348315094 311.35003711016316 0.7487086215896575
13.37992690326851 314.5502733210837 0.753017767601745
13.385154458221926 316.91501537617694 0.7546598474708628
13.390382013175342 320.1869736636189 0.7589887250112227
13.395609568128759 319.863489166171 0.758045093689062
13.400837123082175 318.12094481720607 0.754943547761745
13.406064678035591 313.995076681427 0.7490711851720265
13.411292232989007 314.4013938094784 0.7493266467832382
13.416519787942423 317.14797786404466 0.7521686884690074
13.42174734289584 317.27960937338526 0.7529459500637881
13.426974897849256 317.7301816983114 0.7535033947519347
13.432202452802672 321.49046734444016 0.7582060896470944
13.437430007756088 325.7930422482134 0.7639242666685109
13.442657562709504 328.20932052236066 0.7658699152712677
13.44788511766292 328.6812752167131 0.766144500740694
13.453112672616337 326.0919487580986 0.7637089349015702
13.458340227569753 325.9299787845389 0.7633153083447994
13.46356778252317 326.7760976205025 0.7645113648323667
13.468795337476585 324.92963477275504 0.761685600915379
13.474022892430002 325.6416757913662 0.7617743171133747
13.479250447383418 327.70671437444395 0.7644836752028954
13.484478002336834 331.7547508122646 0.7692069116329491
13.48970555729025 333.7774956106765 0.7717864854188119
13.494933112243666 331.23641120875595 0.7695746255930154
13.500160667197083 327.82190550324253 0.7654667978863879
13.505388222150499 326.6542435731906 0.7647634205234889
13.510615777103915 324.08718527368416 0.760865854498886
13.515843332057331 323.2361660973009 0.7595394216138379
13.521070887010747 323.4329654624806 0.7591253436970491
13.526298441964164 323.4406492179347 0.7579228755099375
13.53152599691758 321.75281383051845 0.756942150917055
13.536753551870996 320.03771699368696 0.7553975878019795
13.541981106824412 313.9325365425879 0.7490119260300039
13.547208661777828 311.19189738345835 0.7466952626201482
13.552436216731245 309.71521380840426 0.7448942887839528
13.55766377168466 306.77794158453673 0.7413182493781
13.562891326638077 304.8149456200781 0.7396171852826605
13.568118881591493 300.7376424751682 0.7344583680101779
13.57334643654491 297.7921354375931 0.7316329082842906
13.578573991498326 295.5455993827146 0.7294362255559368
13.583801546451742 293.6055058510895 0.7275120654098325
13.589029101405158 290.5322292288493 0.7251041428215611
13.594256656358574 288.9169350811332 0.7240622710815198
13.59948421131199 286.9102446180322 0.7225983621916535
13.604711766265407 284.41732625051714 0.7171801498648774
13.609939321218823 283.63669869263447 0.7157562662259899
13.615166876172239 285.194362319447 0.7168882207129104
13.620394431125655 284.55028842100876 0.7165149465371645
13.625621986079071 283.80111562891614 0.7162685135983539
13.630849541032488 283.0952109594607 0.716449301051901
13.636077095985904 283.9944236210167 0.7188439300479443
13.64130465093932 284.60948479828517 0.7204919536986788
13.646532205892736 281.2714490030781 0.7165323614914946
13.651759760846153 279.94393177097896 0.7152401556386081
13.656987315799569 278.13665190506015 0.7122299143881248
13.662214870752985 276.8567610319791 0.7103009446399647
13.667442425706401 276.5912618123482 0.7107131352146361
13.672669980659817 277.1736275049277 0.7118081459633081
13.677897535613234 276.2856116132936 0.7103771703568643
13.68312509056665 274.51440471617013 0.7079293115044516
13.688352645520066 276.2368469973968 0.7095961168827433
13.693580200473482 274.99542123039794 0.7089300001069296
13.698807755426898 276.9285766514436 0.7131593603623939
13.704035310380315 278.76179024233704 0.7155702781928086
13.70926286533373 279.7937900888411 0.7173264855064075
13.714490420287147 282.7885708033627 0.7207480133572275
13.719717975240563 283.80172618754665 0.7203661716575022
13.72494553019398 287.26762593267773 0.7236834252268113
13.730173085147396 286.1815505680779 0.7205941504236739
13.735400640100812 284.8818444510636 0.7185390121701292
13.740628195054228 283.7882142378551 0.7170339530326115
13.745855750007644 289.36844882968956 0.7245708076823296
13.75108330496106 289.8330505654556 0.7260698687585095
13.756310859914477 287.25824034020616 0.7237333730383736
13.761538414867893 279.4155217976116 0.7149083319244479
13.766765969821309 274.3382669515815 0.708033437203359
13.771993524774725 271.433749986215 0.7049144514636942
13.777221079728141 270.64740023277665 0.7033562756236392
13.782448634681558 269.87723523855885 0.7047119242230285
13.787676189634974 267.7729800902594 0.7028916667186619
13.79290374458839 267.11964684197585 0.7022667527812398
13.798131299541806 267.65185978834353 0.7029383349054851
13.803358854495222 268.0502606694662 0.7032201114140271
13.808586409448639 268.9400139353013 0.7045778774803229
13.813813964402055 268.3211409733583 0.7043372674693843
13.819041519355471 269.70285285304624 0.7060951196436833
13.824269074308887 270.33180278868934 0.7058159443465919
13.829496629262303 272.6237315859569 0.7081099970383893
13.83472418421572 273.4647671351177 0.7093095699394172
13.839951739169136 274.4430979519919 0.709792909351751
13.845179294122552 275.2469219670025 0.7106317722954806
13.850406849075968 279.80790489453415 0.7161313435873713
13.855634404029384 281.6771600766641 0.7170545402381693
13.8608619589828 280.36604638085817 0.7167216007251328
13.866089513936217 279.00001746094097 0.7132647939795513
13.871317068889633 276.5837381772974 0.7095822778587281
13.87654462384305 279.02155083543346 0.7129861686690523
13.881772178796465 281.20778938388065 0.7138087890354828
13.886999733749882 286.8014688539867 0.7208568822867465
13.892227288703298 289.75043362480557 0.7242066329187576
13.897454843656714 291.6667088381733 0.7257541282131091
13.90268239861013 295.46298860509756 0.7303547076697092
13.907909953563546 296.33417439061066 0.7308933088184026
13.913137508516963 300.2875828613534 0.7356990984919538
13.918365063470379 301.8013106413873 0.7378985106149215
13.923592618423795 301.9198204070011 0.738568048948029
13.928820173377211 301.5435817583362 0.7385001625062364
13.934047728330627 298.4160362245275 0.7347291809965625
13.939275283284044 295.5569388035553 0.730324970517883
13.94450283823746 296.00402069185105 0.7303155693707132
13.949730393190876 294.35691531771494 0.7285074763172613
13.954957948144292 293.54972934591063 0.7285655266401574
13.960185503097708 295.1264237490682 0.7312674381141131
13.965413058051125 294.15137679051213 0.7305202448143884
13.97064061300454 291.1531740427449 0.7258386957547522
13.975868167957957 287.2513409960154 0.7236914126359426
13.981095722911373 282.2077903862144 0.7185886526698787
13.98632327786479 282.2740741187664 0.7194024081880933
13.991550832818206 283.15556608180765 0.721478536861587
13.996778387771622 283.4844300320252 0.7206961104975333
14.002005942725038 280.6363150490365 0.7181547452510453
14.007233497678454 278.3157214650446 0.7152758472330889
14.01246105263187 277.7982068308598 0.7128952378756748
14.017688607585287 276.14373661175796 0.7099192004075372
14.022916162538703 277.20975441562666 0.7098567970077722
14.028143717492119 276.4171635421691 0.709776776416404
14.033371272445535 278.32744031385107 0.7116278131513284
14.038598827398951 282.06289896944776 0.716847055025723
14.043826382352368 281.8852226451648 0.7158982021069834
14.049053937305784 284.70580775108505 0.7190456102874344
14.0542814922592 283.97953705773523 0.7188696415515443
14.059509047212616 282.55692400669466 0.7171214178836562
14.064736602166032 284.8762475814793 0.7195581474557211
14.069964157119449 284.84446305827873 0.7194915763346321
14.075191712072865 288.3126727304826 0.7250116911193115
14.080419267026281 290.93882452669095 0.7295472090202751
14.085646821979697 293.0372508419934 0.7317640090590556
14.090874376933114 296.24166380962936 0.7358226158059665
14.09610193188653 298.02362796868584 0.7363924629207862
14.101329486839946 300.29941346168 0.7380313417776159
14.106557041793362 303.2701257731546 0.7411277848532852
14.111784596746778 303.93230166385155 0.7407527861249488
14.117012151700195 305.3892204022743 0.7422727778445694
14.12223970665361 303.0937578617893 0.7396916313273654
14.127467261607027 298.44900290615544 0.7351993590393682
14.132694816560443 294.92846106613774 0.7322213203587636
14.13792237151386 292.8794048147992 0.7306299342777015
14.143149926467276 291.8815324207195 0.7289829921367721
14.148377481420692 289.52150978626855 0.7246772436271885
14.153605036374108 287.2487618237139 0.7210633685996584
14.158832591327524 286.78125416239783 0.7202870581525609
14.16406014628094 290.3006070337648 0.7254269785067446
14.169287701234357 290.64041029755094 0.7273300709710905
14.174515256187773 289.990313963891 0.7273206647846129
14.179742811141189 288.3243164878764 0.7245940007692486
14.184970366094605 288.7611485822925 0.7242156259032407
14.190197921048021 288.1102140704689 0.7224927723902475
14.195425476001438 287.90846987076225 0.7230089410146403
14.200653030954854 291.14690797687234 0.7264431968823644
14.20588058590827 293.1750231519984 0.7276533218375287
14.211108140861686 295.5449730197107 0.7300540695863021
14.216335695815102 294.09762071308666 0.7281969776833276
14.221563250768519 293.6523154961479 0.7272746739874256
14.226790805721935 292.19443540882503 0.724990391422215
14.232018360675351 290.8411212225414 0.7229858008100324
14.237245915628767 291.0293700954197 0.7226940708685684
14.242473470582183 290.27046190737434 0.722111527219307
14.2477010255356 290.1265577384633 0.7208653505496071
14.252928580489016 290.0636647924473 0.7207016093678782
14.258156135442432 289.49005371360454 0.7200520340164203
14.263383690395848 293.3383247449873 0.7237973284262833
14.268611245349264 296.3953236797392 0.7283447921303795
14.27383880030268 298.21976285241436 0.7302607577820986
14.279066355256097 301.3636956430024 0.733598334807652
14.284293910209513 303.0719703296817 0.7360712116044712
14.28952146516293 306.5237558788322 0.7394153476026984
14.294749020116345 311.0445946555103 0.7452558186462152
14.299976575069762 313.40416102228346 0.7487058655774149
14.305204130023178 313.73890599494956 0.7485935490292611
14.310431684976594 313.74738366623575 0.7482284975467683
14.31565923993001 315.7881211884571 0.7494231500090998
14.320886794883426 314.32331095281586 0.746551763519254
14.326114349836843 317.851625350331 0.7505215381425923
14.331341904790259 317.64559758750937 0.7483279737408146
14.336569459743675 321.261373414901 0.7524488919743062
14.341797014697091 322.63861166351955 0.7545718121915377
14.347024569650507 324.64056227202155 0.7575531639665191
14.352252124603924 325.4818131157651 0.7601929607379279
14.35747967955734 322.86634561373984 0.7574177793689719
14.362707234510756 325.2815935977925 0.7603990901485814
14.367934789464172 328.0109689460236 0.7630955892639338
14.373162344417588 329.767348661006 0.7642769133762211
14.378389899371005 327.9814971314097 0.7620149504376873
14.38361745432442 327.76353074339636 0.7617388985718465
14.388845009277837 329.19039296999347 0.762769753632063
14.394072564231253 328.82776974681565 0.7629324098601573
14.39930011918467 332.5445132375145 0.7671564609287789
14.404527674138086 335.8195308083617 0.7709844043772893
14.409755229091502 338.7723771806162 0.7738566219448695
14.414982784044918 340.66035497210146 0.7751740023001938
14.420210338998334 340.9145949931459 0.7751608921334003
14.42543789395175 341.09119588730636 0.7756838904813333
14.430665448905167 343.19129412789255 0.7775276288463194
14.435893003858583 344.5599541455082 0.7798618180796096
14.441120558811999 346.87824541304525 0.7830361308217385
14.446348113765415 348.88610418894774 0.7846117760097402
14.451575668718831 346.9289603038779 0.7826119453837734
14.456803223672248 346.91104001309486 0.7814101142831927
14.462030778625664 350.8841383286656 0.7855573704299582
14.46725833357908 352.926944118297 0.7882926544064646
14.472485888532496 357.78164377932615 0.7935733695822212
14.477713443485912 362.5063528610319 0.7989035004766146
14.482940998439329 369.740029390486 0.8066431083285599
14.488168553392745 373.7822044785443 0.810420175451044
14.493396108346161 377.5761632073431 0.8147862953422372
14.498623663299577 384.58164548408365 0.8219458327162497
14.503851218252994 391.26000152318244 0.8289428888322667
14.50907877320641 400.8051121766605 0.8390650229216469
14.514306328159826 402.56306917448757 0.8407878423693779
14.519533883113242 399.8291405380993 0.8380757284795946
14.524761438066658 394.6594951112557 0.8328019366888012
14.529988993020075 386.34713886864364 0.8243523034091544
14.53521654797349 378.79133257355664 0.8157064569452614
14.540444102926907 368.52934998703046 0.8048025881513332
14.545671657880323 355.49287055508137 0.7909604323794674
14.55089921283374 341.0305924090695 0.77537531490065
14.556126767787156 330.6370241703816 0.7646398753340788
14.561354322740572 322.90725201970554 0.7568267790793418
14.566581877693988 319.6701148155436 0.7526035655500828
14.571809432647404 315.70533302326623 0.7486255970168775
14.57703698760082 312.40741271922633 0.7446203781056095
14.582264542554237 310.1101124770092 0.7408736562236974
14.587492097507653 307.9195023942992 0.7393256907108339
14.592719652461069 308.9825839166601 0.7402601374259717
14.597947207414485 313.10199519453425 0.7463461138667641
14.603174762367901 315.0914994612866 0.7490625432002177
14.608402317321318 321.41795003212246 0.7564402350918839
14.613629872274734 322.6710765370838 0.7581306601135216
14.61885742722815 324.46427135482185 0.7584366578496629
14.624084982181566 326.1479124468656 0.7598334190183166
14.629312537134982 329.9300858876347 0.7629830160235629
14.634540092088399 336.21866629636986 0.7685400598890533
14.639767647041815 339.3114828814129 0.7713720988075983
14.644995201995231 341.1325063958841 0.7740412206328673
14.650222756948647 342.6269229030811 0.775280048043498
14.655450311902063 343.7823984243378 0.7766606103415069
14.66067786685548 344.1245102448197 0.7759741942165732
14.665905421808896 346.54744226773266 0.7783000191274265
14.671132976762312 348.839517703963 0.7803835295737315
14.676360531715728 347.82810553907643 0.7793453558618466
14.681588086669144 344.2306844926536 0.7752125381811126
14.68681564162256 338.7867369136876 0.769258283044658
14.692043196575977 337.7355490756636 0.7677331503759197
14.697270751529393 336.547821818612 0.766486456097596
14.70249830648281 342.92941095758533 0.7738539322012578
14.707725861436225 346.93343407558706 0.7781599718742745
14.712953416389642 349.64110608103346 0.7814542471938075
14.718180971343058 351.7442002029633 0.7836278810215098
14.723408526296474 353.8441901614477 0.7858311049165086
14.72863608124989 358.03666160202687 0.7908939554901755
14.733863636203306 359.9443751830528 0.7925382100398796
14.739091191156723 359.9381768373745 0.7918518146844894
14.744318746110139 357.3275625343812 0.7889851137565259
14.749546301063555 353.9860766297617 0.7844566307693432
14.754773856016971 349.3851060009027 0.7794143542556036
14.760001410970387 346.4608192449438 0.7760823181198844
14.765228965923804 348.19923997263226 0.7784501210904226
14.77045652087722 347.61435947629377 0.7791313828893321
14.775684075830636 347.6808954410025 0.7795097153357925
14.780911630784052 346.3117990033255 0.7776383150559972
14.786139185737468 345.02134076853156 0.7760428717597664
14.791366740690885 346.1024495349312 0.776185576150749
14.7965942956443 345.7160566748258 0.7765143662861315
14.801821850597717 346.93700040091227 0.7796575273151106
14.807049405551133 346.342201713531 0.7792231386486054
14.81227696050455 345.7030427859784 0.7787103440643457
14.817504515457966 348.8153795003177 0.7813154700247581
14.822732070411382 351.4159128103312 0.7838502774744467
14.827959625364798 354.6159093697977 0.787184153120637
14.833187180318214 355.9774414425467 0.7884440345793465
14.83841473527163 358.23350582694354 0.7899338923062186
14.843642290225047 358.08916041238695 0.7896616951224633
14.848869845178463 359.73876981199174 0.7914671179341176
14.854097400131879 363.13042029538985 0.7958126747852072
14.859324955085295 363.60180614163477 0.7964798639103725
14.864552510038711 365.48134053090627 0.7974435205505994
14.869780064992128 365.67498019173627 0.7972783246263137
14.875007619945544 367.5449762400582 0.7991913527766352
14.88023517489896 371.206623351702 0.8034411101614931
14.885462729852376 371.6000035674584 0.8051282075631007
14.890690284805792 368.5108301061087 0.802113283182418
14.895917839759209 367.34629409909877 0.8002615911285051
14.901145394712625 366.8875744937377 0.7998314036355383
14.906372949666041 369.893624065036 0.8022050591927455
14.911600504619457 372.2815425559545 0.8047135786492206
14.916828059572873 371.5233091373669 0.8042369147921722
14.92205561452629 367.1896828536028 0.8000629002128241
14.927283169479706 360.61689753274305 0.79350054548573
14.932510724433122 356.1225059959001 0.7886634166374796
14.937738279386538 354.688010653054 0.7865913512635729
14.942965834339955 351.1283559694032 0.7830036095120917
14.94819338929337 347.9345037431015 0.7798548778693959
14.953420944246787 341.2771952492317 0.773057275831339
14.958648499200203 335.8117364975956 0.7676970080299294
14.96387605415362 330.7605645935972 0.7623977773155085
14.969103609107036 325.4489406577305 0.7559226783203198
14.974331164060452 323.07532941767965 0.7529165005689334
14.979558719013868 319.1845535335406 0.7479727732791932
14.984786273967284 315.84042205291206 0.7442448923879864
14.9900138289207 314.03178699785207 0.7426898293262578
14.995241383874117 315.52508569593476 0.7444271831805127
15.000468938827533 318.28127330234025 0.7478962839061487
15.005696493780949 320.4965872503178 0.7513007086136072
15.010924048734365 319.92231705803783 0.7501471375725588
15.016151603687781 320.05256406836344 0.7501314334905846
15.021379158641198 322.17231551603976 0.7515346452579872
15.026606713594614 319.15167043227945 0.7481146790262556
15.03183426854803 321.5517520660089 0.7516534100701379
15.037061823501446 321.5278953927253 0.752183510249846
15.042289378454862 321.7677367139989 0.7519926744276318
15.047516933408279 320.1471647731338 0.750563365294304
15.052744488361695 317.4614859061463 0.7467676775843933
15.057972043315111 320.6706547998974 0.7510480186322622
15.063199598268527 320.4336385755631 0.7503419719630346
15.068427153221943 324.0617660498948 0.7540657985287376
15.07365470817536 326.0045694549835 0.7559153423714174
15.078882263128776 325.25852269615825 0.7546186369442951
15.084109818082192 323.39016899463076 0.7538522222127199
15.089337373035608 322.4649762410314 0.7531486831102894
15.094564927989024 323.35634838601527 0.7539559117483066
15.09979248294244 322.7767989089069 0.7520815368421828
15.105020037895857 321.8508044938203 0.7510860156973502
15.110247592849273 319.44252916700185 0.748881019415736
15.11547514780269 316.3097105487219 0.7457543402724237
15.120702702756105 316.95394832405776 0.7474309796558452
15.125930257709522 312.3130921758275 0.741890595896268
15.131157812662938 309.1659586792479 0.7378397914342003
15.136385367616354 304.94948067515793 0.7330050803164602
15.14161292256977 300.5303908139644 0.7273685739608042
15.146840477523186 298.1360310958357 0.7246670312190889
15.152068032476603 298.0309170458833 0.7251893516783545
15.157295587430019 295.1630485477686 0.7223136248659086
15.162523142383435 293.97219193510654 0.7206553688947497
15.167750697336851 289.8527398382228 0.7161261538094715
15.172978252290267 285.9837885195861 0.7113249159431567
15.178205807243684 281.30358264842783 0.7063102465691252
15.1834333621971 279.0233361836159 0.704577187428233
15.188660917150516 275.708046405114 0.7007404121631651
15.193888472103932 273.58520792352846 0.6989128882808147
15.199116027057348 272.8151822702444 0.6975074551692088
15.204343582010765 272.4575004269163 0.6964872718573952
15.20957113696418 276.11790018284694 0.7007212874835398
15.214798691917597 278.7904884190939 0.704075185236517
15.220026246871013 278.7777345328146 0.7062253997388271
15.22525380182443 278.3498870764961 0.7061784719165
15.230481356777846 273.14660471843257 0.70049985374239
15.235708911731262 271.03702211349713 0.6965316636555449
15.240936466684678 270.1847956333961 0.6946367515219705
15.246164021638094 271.875685523989 0.6971094985101712
15.25139157659151 274.7326225363456 0.7013294993031869
15.256619131544927 272.281868081824 0.699666167570317
15.261846686498343 272.06787911827126 0.6992557491194571
15.267074241451759 271.32785800945436 0.6987243899970125
15.272301796405175 271.55208998979305 0.6998311676596749
15.277529351358591 271.93446150068013 0.7005833402763975
15.282756906312008 269.07559699810935 0.6969361097097537
15.287984461265424 269.12849816325763 0.6954747247110045
15.29321201621884 267.8411275271708 0.691386497559651
15.298439571172256 269.51971915852806 0.6930649146948459
15.303667126125672 269.3492913063551 0.6933808010303157
15.308894681079089 269.118890113122 0.6936946355804351
15.314122236032505 271.90746778199684 0.6970792075394512
15.319349790985921 275.26155158852316 0.7008129139320468
15.324577345939337 281.857438805724 0.7082428783058904
15.329804900892753 283.7426999939935 0.7107913298548222
15.33503245584617 282.86354870625786 0.7102558108091461
15.340260010799586 279.17388889011187 0.706173540997446
15.345487565753002 278.7156670417912 0.7054328583733451
15.350715120706418 281.09763867300273 0.707605350197406
15.355942675659835 284.5296621052521 0.7105543339589608
15.36117023061325 285.8573791807469 0.7124213965479435
15.366397785566667 286.9311312849935 0.7135127115954082
15.371625340520083 289.4637392582342 0.7161772391694703
15.3768528954735 292.6676494285006 0.719767265375083
15.382080450426916 297.18630235119576 0.7254217110911104
15.387308005380332 299.0764605276123 0.7275861350355377
15.392535560333748 300.38335292427683 0.7295550405003726
15.397763115287164 300.7253362051169 0.7386770856308095
15.40299067024058 299.08777351795914 0.743900575634706
15.408218225193997 294.28345548243044 0.7431315266590143
15.413445780147413 292.0262638880452 0.7435996502050519
15.418673335100829 291.679425694749 0.7459381119328161
15.423900890054245 293.85766181472013 0.7520923987642191
15.429128445007661 293.43073007411294 0.7545031961351669
15.434355999961078 292.04122905353705 0.7559518419246007
15.439583554914494 289.49416310552584 0.7554782321167656
15.44481110986791 289.4825094847412 0.7582128728100153
15.450038664821326 292.0472752017136 0.764269780981461
15.455266219774742 291.8897164232017 0.7659115726753336
15.460493774728159 292.33830777300426 0.7688090480156784
15.465721329681575 290.8637605504921 0.7681092839184921
15.470948884634991 293.07772044710225 0.7724114926330317
15.476176439588407 293.18112288436464 0.7753491786390657
15.481403994541823 296.46138145432064 0.782307383414112
15.48663154949524 297.8235787792371 0.7865257267759885
15.491859104448656 299.35318551349843 0.7900236006354592
15.497086659402072 298.7660944183406 0.7907169552344
15.502314214355488 298.2790774860067 0.7913949537669566
15.507541769308904 299.4132594858072 0.7956799696461575
15.51276932426232 297.9593789029951 0.7966389311527176
15.517996879215737 297.89737313177295 0.7983362367007033
15.523224434169153 297.2134192734374 0.7994398340936157
15.52845198912257 295.8445878018954 0.798154261614632
15.533679544075985 298.27611373916216 0.8031593605154005
15.538907099029402 303.706044648452 0.8114570930220083
15.544134653982818 307.2801621859489 0.8175188472462656
15.549362208936234 311.1185231909225 0.8236558564233666
15.55458976388965 314.4821783330837 0.8286551346487349
15.559817318843066 314.03447965506217 0.8299435230465928
15.565044873796483 313.832577793813 0.8320106232160408
15.570272428749899 316.94977604868984 0.837837818592332
15.575499983703315 316.59992423121577 0.839603420531218
15.580727538656731 317.41030947832536 0.8427743687626458
15.585955093610147 316.1875461488665 0.8427783864974254
15.591182648563564 313.43169522112686 0.8396955879096447
15.59641020351698 310.3986795542687 0.8381761160789633
15.601637758470396 307.5011464883085 0.8340304487771102
15.606865313423812 303.945946969251 0.8312074624506272
15.612092868377228 299.84329158143424 0.8276073237581532
15.617320423330645 300.00425310784016 0.828366435760936
15.62254797828406 300.15089386166954 0.8304266680572866
15.627775533237477 300.9535551873155 0.8329676756317418
15.633003088190893 299.06662915952006 0.8325335085126451
15.63823064314431 296.5780576128376 0.8274273670122638
15.643458198097726 292.56483461056166 0.8097284019282064
15.648685753051142 293.13333880310756 0.8052887566737942
15.653913308004558 293.4458533200408 0.8007265144706468
15.659140862957974 292.08562269511555 0.7957515159039839
15.66436841791139 289.485752581309 0.7887549931985378
15.669595972864807 288.5182186524782 0.7847501909557745
15.674823527818223 285.632855886165 0.778361235415651
15.680051082771639 286.56621270121406 0.7781139205085011
15.685278637725055 286.9517261746302 0.7779966818582359
15.690506192678471 287.9285174934125 0.7780740681349276
15.695733747631888 288.3836436978288 0.7782343444176099
15.700961302585304 286.6342573872809 0.7745217704238474
15.70618885753872 286.44491364381287 0.7725060307353032
15.711416412492136 282.57973994315614 0.764954091454214
15.716643967445552 283.0664422814548 0.763172608925837
15.721871522398969 282.18499716318723 0.7623861496079076
15.727099077352385 282.7212296566052 0.7621595100472615
15.732326632305801 284.8996548159022 0.7648267602544706
15.737554187259217 283.8833490351849 0.763643314319399
15.742781742212633 284.28551403391 0.761610589263538
15.74800929716605 289.40587828171317 0.7678367515238974
15.753236852119466 290.28518379260635 0.766671251727771
15.758464407072882 292.63357929756734 0.7682855296759084
15.763691962026298 290.18022108767457 0.7645296042798568
15.768919516979715 289.3266336635665 0.7619788151621054
15.77414707193313 289.47037000739897 0.7618748645101191
15.779374626886547 288.02985107605707 0.7602682850078583
15.784602181839963 287.9903935539489 0.7596604398239452
15.78982973679338 286.90147336870984 0.7582287803896423
15.795057291746796 285.8583882393018 0.7559917819541954
15.800284846700212 287.2129628044905 0.7574110341244508
15.805512401653628 286.4762755529527 0.7563041340214173
15.810739956607044 287.69262654464234 0.7569409800079795
15.81596751156046 289.407149191577 0.7593649688998624
15.821195066513877 290.1116572540469 0.7594186642510767
15.826422621467293 293.8704714644167 0.7625474817188398
15.831650176420709 294.36252943908346 0.7624576247738735
15.836877731374125 294.81450636962126 0.7625098294190914
15.842105286327541 293.78174459454556 0.7616761510174225
15.847332841280958 294.9418422457644 0.764130126256017
15.852560396234374 295.6323040402373 0.7656918970630792
15.85778795118779 296.9066381681156 0.7669394486404068
15.863015506141206 296.93241201664677 0.7661251762646301
15.868243061094622 294.7692301715357 0.7622980406302214
15.873470616048039 292.1144886557264 0.7586585328110195
15.878698171001455 290.1332689648193 0.7553701860576352
15.883925725954871 292.0680810306513 0.7569123881279138
15.889153280908287 289.78925720585596 0.7518508980541825
15.894380835861703 290.59553580502626 0.7521636449565821
15.89960839081512 293.01466561727733 0.7556570581038902
15.904835945768536 294.2985599678436 0.7579292154855432
15.910063500721952 296.5073293723719 0.7626477208069523
15.915291055675368 295.16894083600533 0.7610261425239379
15.920518610628784 290.5747817658938 0.7547422453573548
15.9257461655822 291.1971947878234 0.7547890564061711
15.930973720535617 290.33441841338686 0.7522769881812313
15.936201275489033 291.61183393875933 0.7544039554717666
15.94142883044245 291.4508318558045 0.7530431446286251
15.946656385395865 290.9542184236573 0.7510981103736132
15.951883940349282 288.32900796805757 0.746968587524921
15.957111495302698 287.8339104838614 0.7456858377016155
15.962339050256114 290.2003417128034 0.7490533502359695
15.96756660520953 291.4886108879669 0.7499195012011552
15.972794160162946 289.6828285896589 0.7466717517003125
15.978021715116363 291.1379691748757 0.7482513004872812
15.983249270069779 290.3545744578115 0.7478473501369064
15.988476825023195 288.7337148933871 0.7468448525571004
15.993704379976611 288.7202307108397 0.7481308797943369
15.998931934930027 289.927339146606 0.7496311352057216
16.004159489883442 289.23149038600945 0.7491197486164551
16.009387044836856 290.279169253921 0.7493784336014161
16.01461459979027 288.70038004065884 0.7467071668132136
16.019842154743685 290.30579781516735 0.7493355718624372
16.0250697096971 290.79244295062557 0.7500799986560054
16.030297264650514 293.27628837787887 0.7536966802565981
16.03552481960393 297.1728441019319 0.7582285968493104
16.040752374557343 299.6880740540383 0.7608779689927544
16.045979929510757 301.30921737773315 0.7625870209431233
16.05120748446417 301.70534066592364 0.7624647928298056
16.056435039417586 301.9408074940539 0.7618918385785729
16.061662594371 304.411606846792 0.7647029523114646
16.066890149324415 310.35894265969927 0.7714737396107757
16.07211770427783 315.0852785656729 0.7769422438088425
16.077345259231244 320.6077247915452 0.7831562811974561
16.08257281418466 324.8693214476257 0.7873906756198059
16.087800369138073 328.8325032314993 0.7913025839371027
16.093027924091487 329.48155612193324 0.7922631560411482
16.0982554790449 331.32250896372017 0.7938191541254976
16.103483033998316 333.91377780177845 0.798427438067567
16.10871058895173 339.55024830278387 0.8046423130068348
16.113938143905145 340.94763025324454 0.8061019377595093
16.11916569885856 340.02482893463355 0.8045943463144105
16.124393253811974 340.00648863291417 0.8040940229233178
16.129620808765388 339.3263469359719 0.8036683567235877
16.134848363718802 339.5876178361374 0.804430727054488
16.140075918672217 338.0183326948415 0.8037672839983955
16.14530347362563 338.03597211629966 0.8047980192967348
16.150531028579046 338.4404645117666 0.8048968406626579
16.15575858353246 341.3517599009316 0.807594387705796
16.160986138485875 341.35200002040375 0.8069847190965981
16.16621369343929 337.1259766286282 0.8012259534005458
16.171441248392703 331.46658014245673 0.7952426208465913
16.176668803346118 324.40414899679314 0.7870805990727799
16.181896358299532 320.2599249320139 0.7819921942965476
16.187123913252947 319.031208586493 0.7801803871868261
16.19235146820636 316.5181446144287 0.7780092598302004
16.197579023159776 311.7634181905673 0.7726246145892318
16.20280657811319 302.7455679070024 0.7629430231407631
16.208034133066604 296.48887852324435 0.7556669127941185
16.21326168802002 291.61562162483796 0.7491237779902324
16.218489242973433 289.0065455282632 0.7438596354507584
16.223716797926848 287.5746838010215 0.7414175030765301
16.228944352880262 283.8295060527765 0.7356516120281145
16.234171907833677 279.8792909452525 0.7316134256122361
16.23939946278709 275.8039743484893 0.7279043412626455
16.244627017740505 273.4859632430123 0.7257110994836817
16.24985457269392 273.130202118297 0.7259397679980462
16.255082127647334 273.57991135195397 0.7260936168033398
16.26030968260075 269.3640306914483 0.7203777676056202
16.265537237554163 264.3871923041971 0.7155836746704695
16.270764792507578 261.39084031654227 0.7133690311182835
16.275992347460992 260.75506247506445 0.7134742171764762
16.281219902414406 260.25942048988253 0.7121977508931105
16.28644745736782 259.7667407328546 0.709566887082285
16.291675012321235 259.42369500522096 0.7076852108526698
16.29690256727465 260.92305296303294 0.7083520805601934
16.302130122228064 263.4554790841293 0.7120593011726699
16.30735767718148 264.9648633117253 0.713459216475358
16.312585232134893 262.8360453343948 0.7113664914680572
16.317812787088307 264.5044560913038 0.7136332300224316
16.323040342041722 262.63242500773146 0.7113998563008941
16.328267896995136 260.60456648637154 0.7083483540564683
16.33349545194855 257.2532878405717 0.7020428372871104
16.338723006901965 256.825845484365 0.701116136675248
16.34395056185538 260.0067721792657 0.7037300753563319
16.349178116808794 263.44171565464296 0.7106319769523609
16.35440567176221 265.3036369333439 0.7116678020905389
16.359633226715623 269.317374465388 0.7171502577766082
16.364860781669037 273.4608143825636 0.7220496322145117
16.37008833662245 281.1670596912172 0.7305700108126851
16.375315891575866 286.3227695800571 0.7355390893412614
16.38054344652928 289.9880172441396 0.7392380646738967
16.385771001482695 294.6248524417441 0.7435749668395648
16.39099855643611 299.5229603547958 0.7490571604986258
16.396226111389524 300.878606450765 0.7503173701724207
16.401453666342938 300.0340399874706 0.7487098670091048
16.406681221296353 299.65225114199484 0.7498825953353144
16.411908776249767 297.77580451087283 0.7476891807489585
16.41713633120318 296.0441726049343 0.7444677993774877
16.422363886156596 291.4723889369911 0.7382012306472939
16.42759144111001 289.622568355592 0.735096148379701
16.432818996063425 289.73375300039226 0.7358235851044725
16.43804655101684 287.87043170372004 0.7344003518428698
16.443274105970254 284.3820756785832 0.7310299412241884
16.448501660923668 281.1649632506402 0.7270485590255565
16.453729215877082 280.8749174771905 0.7262310408304177
16.458956770830497 279.51971838409696 0.7237662767167841
16.46418432578391 280.54335590675475 0.7245749635260305
16.469411880737326 282.5115620618933 0.7261635826779035
16.47463943569074 285.2572792785124 0.7307029352719348
16.479866990644155 285.1941133034278 0.7301926265602275
16.48509454559757 283.2479513795721 0.7268353220963533
16.490322100550983 284.6355798451288 0.7280774775119212
16.495549655504398 287.9540354011747 0.7313288358487972
16.500777210457812 290.6815599781196 0.735662436927585
16.506004765411227 292.0937304564247 0.7376918208099265
16.51123232036464 288.8178343726941 0.7337759586190689
16.516459875318056 286.3424458882935 0.7308468685280379
16.52168743027147 283.83087127357294 0.7273934237389565
16.526914985224884 281.7575732469494 0.7251705278026619
16.5321425401783 281.05884059778384 0.7245312458668184
16.537370095131713 275.47429866972095 0.7171275244865389
16.542597650085128 271.8754700151847 0.7134343668416112
16.547825205038542 268.57139138272635 0.7094427624285788
16.553052759991957 267.3730710375654 0.709042877979068
16.55828031494537 261.73037897632696 0.7024148466710349
16.563507869898785 258.4797579239267 0.6984403761178591
16.5687354248522 254.57549545459293 0.6929819160119918
16.573962979805614 253.61351129040654 0.6919131145794217
16.57919053475903 253.36273302195423 0.6923741523626137
16.584418089712443 250.99757530089806 0.6901999643101145
16.589645644665858 251.2851382937901 0.6904877003768098
16.594873199619272 250.41060191787534 0.6870982554961096
16.600100754572686 248.60307252192536 0.6848198423587694
16.6053283095261 246.7786618569465 0.6820315528378076
16.610555864479515 246.9808306464927 0.6813447352003899
16.61578341943293 245.32558673509274 0.6803946558589659
16.621010974386344 249.5317393285743 0.6865378533302262
16.62623852933976 253.40441154416308 0.6927497154784861
16.631466084293173 255.86420088059205 0.6967430447747273
16.636693639246587 256.0620977757756 0.6950848929919177
16.641921194200002 256.3771968934346 0.694348339556137
16.647148749153416 257.16657370879517 0.6931157973693995
16.65237630410683 256.29317523536747 0.6900599573921077
16.657603859060245 255.38186414294697 0.688642609962149
16.66283141401366 253.31964238279537 0.6868271628095404
16.668058968967074 251.1077287707924 0.6845307651054287
16.67328652392049 249.86847837981753 0.6835676180207373
16.678514078873903 250.96879557839253 0.6845049385162473
16.683741633827317 256.22893711696355 0.6924987677109431
16.68896918878073 256.55463961348306 0.6926584813802453
16.694196743734146 256.22936828741564 0.6931437356668858
16.69942429868756 252.66018443022853 0.68733753279513
16.704651853640975 250.63794437077786 0.6843351934488812
16.70987940859439 249.9163340251951 0.6831201751637438
16.715106963547804 249.69244889502278 0.6829920841683974
16.720334518501218 248.358773446839 0.6815647721590332
16.725562073454633 246.30439464827006 0.6780170753410507
16.730789628408047 244.02676802649955 0.674136545034583
16.73601718336146 244.79625429126716 0.6741337860513629
16.741244738314876 242.6522163524584 0.6713042530940724
16.74647229326829 242.3077640716271 0.6715447610099113
16.751699848221705 239.30864848983256 0.6666338645279964
16.75692740317512 235.80839066526113 0.6630388763052639
16.762154958128534 235.5055051868048 0.6623529893917668
16.767382513081948 232.13829636363326 0.6576929936922066
16.772610068035362 231.97976500998774 0.6575339992068683
16.777837622988777 230.34546393910117 0.654468075066063
16.78306517794219 232.74089835521158 0.6596246498073725
16.788292732895606 232.90447360371974 0.6614462313901176
16.79352028784902 233.42471872053946 0.6634661521280978
16.798747842802435 231.6425356544389 0.6587253418966851
16.80397539775585 229.70329262659737 0.6553088232035422
16.809202952709263 227.9664599177851 0.6525330781852233
16.814430507662678 228.4192064654197 0.6547764134869958
16.819658062616092 227.68824494627637 0.6543398604716186
16.824885617569507 227.61353906549496 0.6545872330940649
16.83011317252292 226.72164406837064 0.6539995737140231
16.835340727476336 229.42085045051059 0.6580978195516092
16.84056828242975 227.7752060179582 0.6554154114075372
16.845795837383164 226.78116009678143 0.6528858900687113
16.85102339233658 223.772189888344 0.6502934273559206
16.856250947289993 224.69666370275107 0.6502942602525089
16.861478502243408 226.3695662573667 0.6531643421808221
16.866706057196822 225.76669469439597 0.6539281900723153
16.871933612150237 225.68894991409283 0.6542629288822598
16.87716116710365 225.55207528151533 0.655197149868641
16.882388722057065 224.92705430135015 0.6524195131139995
16.88761627701048 223.17954783022103 0.648413384552505
16.892843831963894 220.43700641323957 0.6448704019892119
16.89807138691731 219.24622501817893 0.6433475336947243
16.903298941870723 219.8137241410751 0.6455814886840525
16.908526496824138 222.10366266029985 0.6478537349140056
16.913754051777552 221.32548888130768 0.6462854249666402
16.918981606730966 221.3491129702021 0.6464870095682048
16.92420916168438 218.8249039796801 0.6425479002787424
16.929436716637795 216.69231304627075 0.6402826257909774
16.93466427159121 218.62501996024943 0.6428062524725234
16.939891826544624 217.89064348542377 0.6408004393860915
16.94511938149804 220.35271064762526 0.6431084257521439
16.950346936451453 219.0413551962532 0.6422465871295607
16.955574491404867 217.3203660200727 0.6394521291581492
16.960802046358282 215.42822522856417 0.6355634894336127
16.966029601311696 215.21352789491712 0.6342331977023393
16.97125715626511 216.61150430104988 0.6365494440611646
16.976484711218525 216.00553129576585 0.6365520752985768
16.98171226617194 215.93120422377493 0.63694196452089
16.986939821125354 214.08510607785928 0.6338638724840475
16.99216737607877 214.61198114185038 0.6342060411841425
16.997394931032183 216.4761599410188 0.6391973340610745
17.002622485985597 217.55285530181726 0.6416859984185285
17.00785004093901 220.63883642996242 0.6451176445720964
17.013077595892426 223.8714875538047 0.6491522114200607
17.01830515084584 223.87247591827676 0.6456422704541701
17.023532705799255 222.63768398951464 0.6432005734037982
17.02876026075267 218.82775141207318 0.6376706517760861
17.033987815706084 218.24942676718632 0.6366129673685017
17.039215370659498 219.08438288449165 0.6408824147544102
17.044442925612913 219.00284630542197 0.6407766530411604
17.049670480566327 219.7025097894856 0.6423919222396894
17.05489803551974 219.56990912273537 0.6419923625621028
17.060125590473156 218.58653869629939 0.6390978293167754
17.06535314542657 217.95027718069954 0.6390274080743044
17.070580700379985 220.4370765913135 0.6425201905606203
17.0758082553334 220.46351430308286 0.6410746835974604
17.081035810286814 221.0696343690924 0.6411327037111503
17.086263365240228 221.73627250596832 0.6425508776567277
17.091490920193642 220.8594069536565 0.6415187319616703
17.096718475147057 220.32196039005711 0.6422693277774673
17.10194603010047 221.05800079823115 0.6428097514063571
17.107173585053886 223.25575817313737 0.6454323199077722
17.1124011400073 223.65839538643138 0.6452590068670845
17.117628694960715 223.71467100551246 0.6443224892439017
17.12285624991413 225.85467587380026 0.6472032576100334
17.128083804867543 230.15376808990433 0.6531028505609959
17.133311359820958 231.5681894824297 0.654613971973571
17.138538914774372 230.80555073048077 0.6545727009977064
17.143766469727787 229.15558741386684 0.6528671724009218
17.1489940246812 227.35116747975923 0.6498309127019178
17.154221579634616 227.77821037852965 0.6509711085098344
17.15944913458803 227.99926965972196 0.6507090880318629
17.164676689541444 232.29066322246166 0.6561993735215722
17.16990424449486 237.6475764611844 0.664028406215714
17.175131799448273 242.72477348411445 0.6702359385990779
17.180359354401688 240.6147507011915 0.6669359614209871
17.185586909355102 240.426576092263 0.666069292314632
17.190814464308517 240.88416482642057 0.6648373360783567
17.19604201926193 243.36508251795073 0.6675793535385919
17.201269574215345 244.17782428668085 0.6683990948798526
17.20649712916876 244.40545678536483 0.6688491372944831
17.211724684122174 243.42617810448112 0.6690174534426254
17.21695223907559 244.7720689575509 0.6706228008507813
17.222179794029003 248.46676453381872 0.675447592754852
17.227407348982418 249.72352509170182 0.6769930292175277
17.232634903935832 249.6791437783848 0.6769294642175832
17.237862458889246 248.50193573069473 0.6759003094540489
17.24309001384266 246.50992367244424 0.6726415104859049
17.248317568796075 248.68941014917948 0.6751777362234378
17.25354512374949 250.60324703352623 0.6763431865596838
17.258772678702904 250.73126422036216 0.6764449542058419
17.26400023365632 248.797590664039 0.6742496832799606
17.269227788609733 244.50638043402876 0.6690995838044114
17.274455343563147 238.11568943934518 0.6612168268708152
17.279682898516562 236.78426440966638 0.6593165585686982
17.284910453469976 236.83875824181442 0.6592606173597131
17.29013800842339 239.2111071646103 0.6621566889782425
17.295365563376805 241.96971348689695 0.6655009527857705
17.30059311833022 244.24948830374822 0.6688931818585068
17.305820673283634 242.7927609375883 0.6678056393507066
17.31104822823705 242.7274237425193 0.669485884630494
17.316275783190463 242.79211955098793 0.6685709144412576
17.321503338143877 242.02632148284073 0.6676263419979257
17.32673089309729 241.44871820630658 0.6669562839945914
17.331958448050706 239.52706537636192 0.6643744596481294
17.33718600300412 241.23976498715342 0.6659776850087046
17.342413557957535 240.38085860645816 0.6629099478169233
17.34764111291095 240.63209378706298 0.6615517434408222
17.352868667864364 240.37089989088187 0.6615951146002423
17.358096222817778 240.66184986226133 0.6630338059736259
17.363323777771193 240.2223274083574 0.6638284973433051
17.368551332724607 239.3075458896234 0.6635003486276211
17.37377888767802 234.21254247912233 0.6554728875080426
17.379006442631436 235.02272559504104 0.6560093041196184
17.38423399758485 233.92024260685938 0.6540857967932393
17.389461552538265 232.35971498918892 0.65334640036895
17.39468910749168 232.1345943340552 0.6543676781246552
17.399916662445094 234.86452660450126 0.6583306270573487
17.405144217398508 239.73932830407233 0.665186354647302
17.410371772351922 240.41870635516636 0.6667793271600722
17.415599327305337 240.571916969879 0.6669337335795236
17.42082688225875 239.55692781484177 0.6645936714089902
17.426054437212166 238.1496673132254 0.6628224866861799
17.43128199216558 236.4469376032935 0.6594486229264874
17.436509547118995 235.8427135440508 0.6596547594197362
17.44173710207241 236.88454633011253 0.6597481097023753
17.446964657025823 236.21198910064385 0.6588362077472208
17.452192211979238 237.90292008463646 0.6604078059403831
17.457419766932652 236.5250552143392 0.6598309137785106
17.462647321886067 236.79817809919956 0.6598385318066698
17.46787487683948 235.52570865223956 0.6576650244278601
17.473102431792896 236.09301566561473 0.658898571299083
17.47832998674631 235.52068670582918 0.6580272469722009
17.483557541699724 236.27667755403405 0.6590415555506144
17.48878509665314 235.81747977922606 0.6578141003035766
17.494012651606553 236.44161925273337 0.6588062563772257
17.499240206559968 237.3640960973096 0.6601291134900797
17.504467761513382 241.98845761104124 0.6665152048532081
17.509695316466797 245.03493734915813 0.6685250788077394
17.51492287142021 244.91759300009423 0.6681070658056799
17.520150426373625 244.63627418572227 0.6698393992192847
17.52537798132704 242.67765798144887 0.6685187208948926
17.530605536280454 242.92799186515043 0.6700496938682502
17.53583309123387 244.69551142049846 0.6724678993172242
17.541060646187283 243.60162795982274 0.6696213218303564
17.546288201140698 243.057124072804 0.6678515592739107
17.551515756094112 242.61515143263858 0.6666329937206341
17.556743311047526 242.55588417883658 0.6660473520143783
17.56197086600094 243.886994848744 0.668335646391675
17.567198420954355 243.62827610127084 0.6689724835196298
17.57242597590777 245.27943644353147 0.6709342400116863
17.577653530861184 243.42258673067573 0.6689374368999167
17.5828810858146 244.14343815659979 0.6706871280569467
17.588108640768013 242.41837536512716 0.668805782198007
17.593336195721427 241.02470905413395 0.6671513865855004
17.598563750674842 241.99940934008748 0.6668325230027266
17.603791305628256 243.4441195360193 0.6679839894069606
17.60901886058167 248.74391023794243 0.6750695386320182
17.614246415535085 250.541104354898 0.6774035700491372
17.6194739704885 251.6069417732546 0.6803187735932884
17.624701525441914 247.19332314466368 0.6746317025181066
17.62992908039533 244.33713070758907 0.6695423768141704
17.635156635348743 246.2702622381655 0.6709814777678619
17.640384190302157 247.37130247763258 0.6707257303389224
17.64561174525557 248.6100110885268 0.6720318573124372
17.650839300208986 248.1829538824779 0.6724022786193298
17.6560668551624 250.08657260347312 0.6750470454239934
17.661294410115815 253.29833722882748 0.6790192385293047
17.66652196506923 257.47699706713456 0.684008604751772
17.671749520022644 263.39447099551563 0.691531523328394
17.676977074976058 265.879578765625 0.6941360489442187
17.682204629929473 267.4768422430868 0.6956054590570699
17.687432184882887 269.67448706974056 0.6965323429525041
17.6926597398363 270.91375882347086 0.6987928705717638
17.697887294789716 273.7602933621024 0.7030067094331842
17.70311484974313 278.10860750848997 0.7091174401597228
17.708342404696545 283.1103171426586 0.7139826878655846
17.71356995964996 285.9422106335458 0.7164009158226211
17.718797514603374 290.14010097781005 0.7216364747721773
17.724025069556788 296.4796638798934 0.728796966701009
17.729252624510202 302.9425498079484 0.7362404735164125
17.734480179463617 307.05508181304407 0.7411341138523908
17.73970773441703 308.8774051797214 0.7437361225005774
17.744935289370446 310.88711109219633 0.7468731938032306
17.75016284432386 310.5981327190293 0.7453692612863343
17.755390399277275 313.1801440070697 0.7482136596276471
17.76061795423069 316.87110597708283 0.752460290455449
17.765845509184103 322.51471898204903 0.7587673029355185
17.771073064137518 325.89380602046685 0.7625526914662296
17.776300619090932 326.9896647986539 0.7641253501072829
17.781528174044347 324.0429014703916 0.7606720971127804
17.78675572899776 322.5892451705214 0.7595250113864129
17.791983283951176 321.4535119711158 0.7572521708848003
17.79721083890459 317.96368538381387 0.7530917144319098
17.802438393858004 313.4412675286595 0.7478049959035842
17.80766594881142 308.9666094051221 0.742980086875399
17.812893503764833 305.11420352691647 0.7390737901514434
17.818121058718248 302.1348434161354 0.7352661864721335
17.823348613671662 299.47767927494795 0.7317687657053975
17.828576168625077 298.4734127634313 0.7309712127397396
17.83380372357849 298.9974424205178 0.731444705521824
17.839031278531905 298.7745471310501 0.7309011310784645
17.84425883348532 296.823344103344 0.7283112574282058
17.849486388438734 297.2112227996367 0.7287795580212033
17.85471394339215 298.22725064602866 0.7303241413916436
17.859941498345563 297.63519996609784 0.7297591655802617
17.865169053298978 295.87255513765393 0.7275448224516634
17.870396608252392 295.73715725305976 0.7276887193712047
17.875624163205806 298.04513398988036 0.7295979953145802
17.88085171815922 302.1170632382568 0.7346043599470877
17.886079273112635 304.0352319166751 0.7363324046717215
17.89130682806605 308.1331127744302 0.7412126662218581
17.896534383019464 313.2508421293224 0.7470318367899792
17.90176193797288 321.85962806770084 0.757120801581846
17.906989492926293 329.6494869295912 0.76588048459231
17.912217047879707 337.9826036135339 0.7763002845222298
17.917444602833122 340.2251644590902 0.7779800635392299
17.922672157786536 340.98223836526745 0.7794727524647185
17.92789971273995 337.6485917433554 0.7752342799185924
17.933127267693365 337.1290861667498 0.7744080121363348
17.93835482264678 336.6167411834305 0.7748081416872845
17.943582377600194 333.67110205106644 0.7716227720976678
17.94880993255361 328.45570137444076 0.7658848024138324
17.954037487507023 322.346132847724 0.758942835944843
17.959265042460437 316.65954339779125 0.7519643187744817
17.96449259741385 309.2980268488549 0.7438449654365998
17.969720152367266 303.7959129216507 0.7375434389595866
17.97494770732068 300.3854562187441 0.7342186869215954
17.980175262274095 298.1712207567366 0.7323171889121555
17.98540281722751 294.4585948774834 0.7273924851800369
17.990630372180924 290.7847702929225 0.7231831722540836
17.995857927134338 285.9811286649084 0.7169754016842828
18.001085482087753 284.651960198907 0.7147748776612289
18.006313037041167 281.64439164298693 0.7130402674975908
18.01154059199458 277.69965904696653 0.7085244510049612
18.016768146947996 275.5595724177677 0.7061496356100789
18.02199570190141 273.6561553530126 0.7023498131173601
18.027223256854825 272.0621016358223 0.6982140288303433
18.03245081180824 269.581921871444 0.6949526739462496
18.037678366761654 267.8727662504589 0.6928937932150215
18.042905921715068 265.5151901071245 0.6894881419585941
18.048133476668482 265.98212341262973 0.6904055611906249
18.053361031621897 267.36401368212444 0.6922592354269204
18.05858858657531 267.732494046146 0.6929367625847642
18.063816141528726 267.11787421148756 0.6932314110181219
18.06904369648214 268.1124714823837 0.6941406444301293
18.074271251435555 272.3679680208138 0.6993769223123997
18.07949880638897 275.04386435638486 0.7027211766408462
18.084726361342383 278.26345228540487 0.7062076754956784
18.089953916295798 277.18995925379295 0.7051800760899513
18.095181471249212 277.44291399522825 0.7051761052813345
18.100409026202627 277.12878982620526 0.7043695876798302
18.10563658115604 278.46478590472634 0.7065990783426909
18.110864136109456 281.1184011695056 0.7100353012272024
18.11609169106287 286.221494332271 0.7163706902839235
18.121319246016284 292.18303590139925 0.7229980307846807
18.1265468009697 294.76017457134776 0.7248997215139052
18.131774355923113 301.9815826941087 0.7338555641586635
18.137001910876528 308.0641147916056 0.740980305274107
18.142229465829942 316.1048950103744 0.7507109211581179
18.147457020783357 325.6641292981186 0.7617046893167816
18.15268457573677 333.98262617891527 0.7705422697561337
18.157912130690185 345.3354096469517 0.78345516179805
18.1631396856436 355.4310213190097 0.7946276596373815
18.168367240597014 369.4576114394074 0.8094785613904348
18.17359479555043 382.3018557464611 0.8231141496746739
18.178822350503843 390.6810936808893 0.8314356913858137
18.184049905457258 396.2009383451376 0.8382066567221772
18.189277460410672 396.0922126752809 0.8384959765248728
18.194505015364086 398.15205771599364 0.8407139556976789
18.1997325703175 395.1922110143252 0.8371874814304181
18.204960125270915 389.7354530330099 0.8308008869659382
18.21018768022433 382.0968422201003 0.8222078401883788
18.215415235177744 373.7534918325523 0.8133169515633109
18.22064279013116 374.680246425073 0.8142436565655108
18.225870345084573 377.8197579414661 0.8177685732159606
18.231097900037987 379.70589376299534 0.8198918417625835
18.236325454991402 383.619618335825 0.8238232403404265
18.241553009944816 383.3985070902821 0.82377028764989
18.24678056489823 386.057206518935 0.8262363100380125
18.252008119851645 383.6810945141442 0.823924626353317
18.25723567480506 381.8403766847466 0.8217274989136958
18.262463229758474 376.6730529361291 0.8162063680010967
18.26769078471189 370.06742891724866 0.8093069510193653
18.272918339665303 362.0502496670004 0.8006578260282468
18.278145894618717 351.3115352795234 0.788731120773326
18.28337344957213 341.28721919613525 0.7774167827803022
18.288601004525546 335.09022850676536 0.770443796057061
18.29382855947896 328.7654054503019 0.7633613968855905
18.299056114432375 322.7862514267245 0.7569496129538039
18.30428366938579 315.5858884027475 0.7486821621390323
18.309511224339204 309.9778091902683 0.7424386865851738
18.314738779292618 304.2030947647852 0.7354791152214812
18.319966334246033 299.97848724454747 0.7313609824932128
18.325193889199447 296.2881738245299 0.7268153359185935
18.33042144415286 289.7683380890911 0.7191496139966435
18.335648999106276 288.32958872097464 0.7178259417683084
18.34087655405969 283.76913452570193 0.7128055253040816
18.346104109013105 283.258132735561 0.7126802476098709
18.35133166396652 280.5013295344509 0.7090630362023259
18.356559218919934 279.49795594698014 0.7073208554911418
18.361786773873348 277.7861431199548 0.7048629190310494
18.367014328826762 279.0210662815146 0.7051533924951914
18.372241883780177 281.7698127002793 0.7081582512762998
18.37746943873359 287.439387977641 0.7150181228368024
18.382696993687006 290.8911042758495 0.7190057662824769
18.38792454864042 299.7837003002247 0.7326555653022541
18.393152103593835 307.80360398071 0.7533374957038756
18.39837965854725 320.536103971908 0.7754403254841865
18.403607213500663 332.25093935116 0.7948635456234489
18.408834768454078 341.022756946772 0.8096908547921187
18.414062323407492 347.11518995400087 0.821760292435104
18.419289878360907 349.78518980804023 0.8292018295122978
18.42451743331432 348.0402135375227 0.8304206808263267
18.429744988267736 348.7442479083008 0.8353656840727258
18.43497254322115 346.2150052969056 0.8349411160693203
18.440200098174564 343.2556704858409 0.8345706066345266
18.44542765312798 339.08316658258735 0.833389216642057
18.450655208081393 335.47646884957044 0.8316659596663162
18.455882763034808 330.29319652737775 0.8283071499213409
18.461110317988222 328.8459215842694 0.8295266205828545
18.466337872941637 325.66843408000756 0.8279428844655179
18.47156542789505 325.4667974924539 0.8304596717779822
18.476792982848465 319.4491511739608 0.8246929500859294
18.48202053780188 315.6612837755998 0.8225040805083935
18.487248092755294 314.59491825042204 0.8247527106269922
18.49247564770871 312.10970432179164 0.8241043471342971
18.497703202662123 312.18789257503914 0.8273179130261
18.502930757615538 311.23794892230427 0.8272204464986104
18.508158312568952 307.0496667013956 0.8230933783583926
18.513385867522366 306.25823086769185 0.8247110272300738
18.51861342247578 303.3438222138081 0.8229818600642983
18.523840977429195 301.92029211441394 0.8255288416368156
18.52906853238261 301.3890435607665 0.8265697256277362
18.534296087336024 300.05875761267015 0.8261310359183626
18.53952364228944 298.2500503020148 0.8254193319254262
18.544751197242853 294.14153100797864 0.8202812634790505
18.549978752196267 292.2752785672445 0.8203673958909361
18.555206307149682 289.9793412101793 0.8185298117446346
18.560433862103096 290.08043679924396 0.8208241859165211
18.56566141705651 289.0558313862906 0.8217053321258055
18.570888972009925 290.67239318672426 0.8258595549861817
18.57611652696334 296.32534859973526 0.835707801102265
18.581344081916754 298.74214194574205 0.8412154209039937
18.58657163687017 300.85347214705047 0.8467475278025903
18.591799191823583 298.45612910694194 0.8456761702852227
18.597026746776997 297.51350049212306 0.8455633114836687
18.60225430173041 297.7680871446182 0.8470017668340852
18.607481856683826 300.7575817218587 0.8523055113217429
18.61270941163724 304.3680585147802 0.8588717287055396
18.617936966590655 308.6258717959123 0.8673022028046213
18.62316452154407 310.83821339281445 0.870780171835403
18.628392076497484 312.7855230085971 0.855950113443928
18.633619631450898 316.6047420141883 0.8511678343544424
18.638847186404313 320.31033617191923 0.8487721454788111
18.644074741357727 321.94722217950857 0.8453892070106225
18.64930229631114 320.5977998130095 0.8408313676640679
18.654529851264556 324.47302879366094 0.8418745886396765
18.65975740621797 329.8052981435795 0.8466971736331149
18.664984961171385 335.20392909444803 0.8504823378521571
18.6702125161248 337.3273631871271 0.8499236014905789
18.675440071078214 341.1570312557892 0.8524680152752444
18.680667626031628 346.3888704990487 0.855847862695204
18.685895180985042 350.12297061819686 0.8578487707568857
18.691122735938457 352.18768891183583 0.8580796259278111
18.69635029089187 353.9413612401444 0.8579450545520417
18.701577845845286 353.05770935337887 0.855500456366432
18.7068054007987 352.6575387121302 0.8532164486980562
18.712032955752115 352.27042343828805 0.8512390429999239
18.71726051070553 351.5566977176722 0.8496301126177533
18.722488065658943 351.2893979561825 0.8480915839599045
18.727715620612358 347.0539674226226 0.8416199576035314
18.732943175565772 345.9177618028955 0.8388086209851909
18.738170730519187 345.2451361408539 0.8361362089198249
18.7433982854726 344.4303877330885 0.8339481037490383
18.748625840426016 347.07121120458265 0.8351383136356384
18.75385339537943 347.7448280762294 0.8349272492570213
18.759080950332844 349.53411675478594 0.8363714066673134
18.76430850528626 350.74423491939336 0.8363138507966279
18.769536060239673 350.89109925393365 0.8359659456312073
18.774763615193088 351.5064300364517 0.8354982374342773
18.779991170146502 350.96478250855864 0.8331217657515735
18.785218725099917 346.73231318553877 0.8275738457251229
18.79044628005333 343.1374837455429 0.8219506925557161
18.795673835006745 341.60567866716815 0.8192554815166925
18.80090138996016 334.0419731694238 0.8091229256738771
18.806128944913574 326.5261837322715 0.7992815552027437
18.81135649986699 319.1504871022318 0.7901770705428838
18.816584054820403 318.0943666490765 0.7890731988056194
18.821811609773818 318.93140850050094 0.7896710933768353
18.827039164727232 320.7573690636287 0.7922911950954455
18.832266719680646 316.7295247919281 0.7872221437961906
18.83749427463406 311.4807315634174 0.7804807333872569
18.842721829587475 309.23330436743674 0.7768490835083683
18.84794938454089 306.1275409522796 0.7714247554898105
18.853176939494304 306.6641353432822 0.7727044500914486
18.85840449444772 306.1233162671228 0.7721460590431793
18.863632049401133 302.56880365504634 0.7668131796548021
18.868859604354547 299.50029757911324 0.7624896047897817
18.87408715930796 302.31726518406333 0.7646674810763177
18.879314714261376 303.4188512026374 0.7660766649239312
18.88454226921479 302.1474461501504 0.7651475948459326
18.889769824168205 299.44624184774796 0.7603464613530755
18.89499737912162 296.29711582633496 0.7564593278576532
18.900224934075034 295.0708655440673 0.754055985395621
18.90545248902845 292.35221961607056 0.7506325509581869
18.910680043981863 295.1119882762337 0.7553604605293226
18.915907598935277 298.7874681157445 0.7598980732489873
18.92113515388869 299.633260077799 0.7606342395689342
18.926362708842106 301.4603982371788 0.7616336120924749
18.93159026379552 298.9603754340306 0.7569658767267297
18.936817818748935 296.26762452983274 0.7530285359153845
18.94204537370235 293.9183821731597 0.7504048282936921
18.947272928655764 290.57548120225937 0.7469409695024025
18.952500483609178 292.5646721422413 0.7499582332591136
18.957728038562593 290.87030955170064 0.7463216399299331
18.962955593516007 289.7534095782269 0.7444032087914502
18.96818314846942 283.97462123255417 0.7362043536047663
18.973410703422836 280.5545265779101 0.732080175793142
18.97863825837625 278.64052637961896 0.7287710269665612
18.983865813329665 278.5460800998502 0.7277487531573138
18.98909336828308 279.26253908384604 0.7292616606699324
18.994320923236494 278.1218837081904 0.7271182988240799
18.999548478189908 277.42357680407844 0.7263289598685467
19.004776033143322 280.2812662480836 0.730870869268885
19.010003588096737 283.46589089093465 0.7350028828738043
19.01523114305015 286.8838301203686 0.7395936519972918
19.020458698003566 285.64613878335706 0.7376513186715455
19.02568625295698 283.9282874958245 0.7351644663917508
19.030913807910395 282.5033013827985 0.7331500917856757
19.03614136286381 282.9013326567024 0.7335737795304079
19.041368917817223 282.5039025098869 0.7315496908189335
19.046596472770638 280.3310590710833 0.7285004168001553
19.051824027724052 276.8970776957596 0.7244749312125893
19.057051582677467 277.7925928848611 0.7249400146579105
19.06227913763088 277.28613880073584 0.7236174236135758
19.067506692584296 277.2714112124812 0.7225134945839907
19.07273424753771 276.10245336063434 0.7211776064048866
19.077961802491124 276.00807343446195 0.7219514239891297
19.08318935744454 275.5595511150345 0.721187289968124
19.088416912397953 275.27967611411196 0.7199482346818272
19.093644467351368 273.7538937574391 0.7182926601066347
19.098872022304782 269.212444220634 0.7122694249660932
19.104099577258197 267.79236162586545 0.7099676195804147
19.10932713221161 265.08510121001854 0.7052963591935288
19.114554687165025 264.90738752710286 0.7049732564989019
19.11978224211844 265.5535379344111 0.7071362384585634
19.125009797071854 268.4201695587223 0.7106008566054242
19.13023735202527 270.1861152896937 0.7130183145030824
19.135464906978683 270.7155472737425 0.7136419512738743
19.140692461932098 266.6010960287536 0.7082844385207478
19.145920016885512 265.08589482331905 0.7061259174927839
19.151147571838926 262.68236605396584 0.7020496541679139
19.15637512679234 266.2878596541448 0.7057989019966737
19.161602681745755 267.49438887760283 0.7079750063675238
19.16683023669917 266.1649570158157 0.7061205445697006
19.172057791652584 263.7815262525151 0.7040697572256308
19.177285346606 263.04966375919275 0.7041114562050977
19.182512901559413 266.6196198456904 0.7081977627320909
19.187740456512827 267.70074659647395 0.7092701040160658
19.19296801146624 268.81915723404325 0.7093184340730635
19.198195566419656 269.5976049578256 0.7089632827723776
19.20342312137307 271.5898903655068 0.7116059648172163
19.208650676326485 271.92667570818344 0.7115396751211408
19.2138782312799 270.91185872442543 0.7109804267278085
19.219105786233314 269.7256003634801 0.709323711988748
19.22433334118673 267.16860917794537 0.7062160574385299
19.229560896140143 267.59825942638076 0.7070498710252954
19.234788451093557 270.5624688128683 0.710556855503262
19.24001600604697 272.5035988044467 0.7138369851125268
19.245243561000386 273.9412683845103 0.7155229051636254
19.2504711159538 272.80624975268097 0.7147982296201079
19.255698670907215 273.5857027996849 0.7169949448430104
19.26092622586063 270.06604050637367 0.7132696691739925
19.266153780814044 270.7451905391686 0.7135931677596479
19.271381335767458 273.54939517807185 0.7165462184967241
19.276608890720873 278.51167162139416 0.7203726628172445
19.281836445674287 283.37312684933164 0.7262220973540815
19.2870640006277 284.46277764029685 0.7267268966425974
19.292291555581116 286.0785599759622 0.7294680988949214
19.29751911053453 287.1630375533172 0.7311141289853222
19.302746665487945 287.5415220756602 0.7305093707682837
19.30797422044136 291.14050552327024 0.7335403850293539
19.313201775394774 293.6249879670005 0.7354948949893036
19.318429330348188 297.03406579738044 0.7395183756672681
19.323656885301602 298.7828248544207 0.7418018052994391
19.328884440255017 301.4453771020213 0.7443743646682315
19.33411199520843 304.12668018559054 0.7475698747746539
19.339339550161846 304.46004370884737 0.7485404973013268
19.34456710511526 302.5582051544233 0.7460377384825583
19.349794660068675 303.888197493277 0.7487942939069399
19.35502221502209 304.9157150521841 0.7496781232652923
19.360249769975503 308.12563917639045 0.7536796115215653
19.365477324928918 311.2830796461596 0.7568870413450052
19.370704879882332 313.60091460632407 0.7587375099664377
19.375932434835747 317.8421074353776 0.763552143443868
19.38115998978916 322.1174279628074 0.7688030528642731
19.386387544742576 324.0408341628974 0.7708019627248669
19.39161509969599 324.8458353436676 0.7718569553443689
19.396842654649404 323.2168359134861 0.7695308616746697
19.40207020960282 325.58571993637526 0.7718390906892905
19.407297764556233 325.8311228528897 0.7722523592474938
19.412525319509648 328.4652242362138 0.7742291822099732
19.417752874463062 328.5663045444789 0.7744432662424702
19.422980429416477 329.44707129230704 0.7750073749181139
19.42820798436989 329.5714525246638 0.7760068751805167
19.433435539323305 328.997630175574 0.7766095039359463
19.43866309427672 328.6121174215585 0.7760299141592878
19.443890649230134 324.7568583206427 0.7705320124442738
19.44911820418355 322.5330222423626 0.76676105274513
19.454345759136963 322.2589747594237 0.7660976935680821
19.459573314090377 323.8427033276411 0.7687346471065631
19.464800869043792 324.33146489240147 0.7699855635159469
19.470028423997206 324.0453298092894 0.7696686968650467
19.47525597895062 324.4437521470074 0.7700320046980332
19.480483533904035 323.82056802938035 0.7688154079855173
19.48571108885745 324.89325698971845 0.769746515506759
19.490938643810864 328.859993835258 0.7739838362789725
19.49616619876428 330.89205576714875 0.7757675879555466
19.501393753717693 331.10108246218243 0.7763568420191617
19.506621308671107 331.10050286100625 0.7761772245978414
19.51184886362452 332.4840006425037 0.7780519415398462
19.517076418577936 336.33113127880097 0.7824237304829673
19.52230397353135 340.5330302479656 0.7869091501511919
19.527531528484765 342.8943092929788 0.7897281092324028
19.53275908343818 340.16965170689286 0.7865011016247587
19.537986638391594 338.93882295138235 0.7847699849010834
19.54321419334501 340.0315569913941 0.7859136815553401
19.548441748298423 342.37350144640806 0.7884071903345772
19.553669303251837 342.9555857135754 0.789208124281123
19.55889685820525 345.4870586875406 0.7926831328224153
19.564124413158666 347.3725365643971 0.7943473003686983
19.56935196811208 350.89514259096455 0.7978305327136185
19.574579523065495 350.72069603917384 0.7967150271107274
19.57980707801891 352.1752834345064 0.7984542386290454
19.585034632972324 350.83810953599567 0.7973300707198826
19.590262187925738 351.06775431445226 0.7973008377066793
19.595489742879153 353.93049004473596 0.8007063393524588
19.600717297832567 360.7283489762112 0.8080184693863578
19.60594485278598 366.8975126770781 0.8146460563977348
19.611172407739396 368.7812636036071 0.8164852979655023
19.61639996269281 369.33402685449704 0.8169365278885402
19.621627517646225 373.7365243423848 0.822040841065249
19.62685507259964 374.5774662922687 0.8231663830720691
19.632082627553054 377.29506451188956 0.8256282083176897
19.637310182506468 376.4251400327991 0.8243742494995869
19.642537737459882 379.14053567538093 0.8273642581942332
19.647765292413297 383.3749613382467 0.8317336349917979
19.65299284736671 388.75494840849296 0.8381733148577412
19.658220402320126 390.79583506450626 0.8403531274479775
19.66344795727354 391.5271440661885 0.841151027026798
19.668675512226955 390.4532233026426 0.8395195668402349
19.67390306718037 392.60263145051164 0.841528210581572
19.679130622133783 394.51421948873906 0.8432880417125802
19.684358177087198 395.4450682807188 0.8444597385174647
19.689585732040612 396.85939149486273 0.8457617205439927
19.694813286994027 397.42186134749363 0.8466006951319951
19.70004084194744 397.51572903838195 0.8468116822154994
19.705268396900856 395.7793473224338 0.8450968924883253
19.71049595185427 391.83990491313835 0.8408986996589691
19.715723506807684 389.1491147914482 0.8374089791910027
19.7209510617611 389.09618609112454 0.8374562723559149
19.726178616714513 384.32027462125194 0.8321076605193708
19.731406171667928 384.6567715465877 0.8326515602539876
19.736633726621342 378.7357493760455 0.8267878637436759
19.741861281574757 375.3055808289914 0.8229600580564639
19.74708883652817 369.7443617117768 0.8164521699557622
19.752316391481585 366.548414563611 0.8130371762729057
19.757543946435 366.0867557349041 0.812161239103971
19.762771501388414 361.2337765270484 0.8074938530661182
19.76799905634183 356.71537921899267 0.8025306271932813
19.773226611295243 354.4149804155039 0.7999236669105724
19.778454166248657 352.94148943606507 0.7980288045474012
19.783681721202072 351.08039334696764 0.7952923809718487
19.788909276155486 346.75363998457874 0.7904806078373308
19.7941368311089 342.66682226761355 0.7856486804700478
19.799364386062315 342.595364772124 0.7852552704438188
19.80459194101573 341.4236576696754 0.7842980244129855
19.809819495969144 343.90905143733 0.7866654444511324
19.81504705092256 343.6306670209592 0.7868097980490587
19.820274605875973 343.11711525239093 0.7857671606194381
19.825502160829387 342.4210388128925 0.7850236192203035
19.8307297157828 341.67662521392384 0.7845230818238441
19.835957270736216 336.29252091688005 0.778477432368664
19.84118482568963 332.23148617788604 0.7736769253987672
19.846412380643045 332.43496965611814 0.7744861272399162
19.85163993559646 334.3711158802434 0.7758203416214523
19.856867490549874 334.8165452044358 0.7758476519809457
19.86209504550329 332.6965202765346 0.7730289304219402
19.867322600456703 331.0736006186392 0.7713917158964853
19.872550155410117 334.0243702571476 0.7759085349988908
19.87777771036353 332.37084871296287 0.7737143641321776
19.883005265316946 333.1986969058959 0.7745895600108754
19.88823282027036 329.993520835723 0.7713078001866899
19.893460375223775 328.3898099836617 0.7696708125229894
19.89868793017719 327.1569374416424 0.7687244560463771
19.903915485130604 323.8182785049644 0.7636847809439402
19.909143040084018 320.2337971419135 0.7592495656976535
19.914370595037433 318.0830006059657 0.7572211873991316
19.919598149990847 319.46046806070467 0.7582381994620351
19.92482570494426 320.2357992219026 0.7588785602006382
19.930053259897676 320.7042967794677 0.7593408652823632
19.93528081485109 319.27055817268837 0.7579689836162432
19.940508369804505 317.77615041270985 0.7571576478482684
19.94573592475792 316.7978581752453 0.7557388758920001
19.950963479711334 315.75852174751776 0.7544979997546114
19.956191034664748 314.04630979099136 0.7523803580938752
19.961418589618162 315.301471141969 0.753690020750598
19.966646144571577 315.1872694469 0.75379517819087
19.97187369952499 316.1321666127118 0.755409345442441
19.977101254478406 318.10804696823016 0.7573882449519584
19.98232880943182 320.7328582656952 0.7600688019277885
19.987556364385235 320.89846786746824 0.7590616423968548
19.99278391933865 320.1000396332425 0.7582011607642953
19.998011474292063 320.46280051832935 0.7595756548425594
20.003239029245478 319.74161613951776 0.7586351672293327
20.008466584198892 323.264559152623 0.7627400310887507
20.013694139152307 329.16799861336835 0.7683250056371858
20.01892169410572 336.1920684029868 0.7756568838335077
20.024149249059136 344.53439855767976 0.7847085692104389
20.02937680401255 351.5430397417146 0.7922735062896635
20.034604358965964 357.34830550474123 0.7991596910802503
20.03983191391938 360.3400960031091 0.8024715672835169
20.045059468872793 362.88421145561443 0.8054282748713155
20.050287023826208 360.9117506665046 0.8036874047793696
20.055514578779622 356.88299038562644 0.7995069743728843
20.060742133733036 351.441790646466 0.7938111747266421
20.06596968868645 350.1998636539556 0.7923274255273072
20.071197243639865 345.12037418274076 0.7856551117181215
20.07642479859328 338.91303002544856 0.7787134617114005
20.081652353546694 331.08877499607087 0.7697818871688379
20.08687990850011 326.2354443540958 0.7642646407020904
20.092107463453523 322.02635698626153 0.7593805157632181
20.097335018406937 323.7531054620596 0.7610002074459618
20.102562573360352 326.8459753834923 0.7648707386277714
20.107790128313766 326.66602228610543 0.7645093913385804
20.11301768326718 324.55020394994216 0.7622477952195245
20.118245238220595 320.81625071994125 0.7587799693520748
20.12347279317401 322.24906437098974 0.76083379174133
20.128700348127424 327.25922131768215 0.7677001944747487
20.13392790308084 327.51950865813313 0.767233137519191
20.139155458034253 326.0210045441048 0.7652111313821288
20.144383012987667 324.32448270040015 0.7618891307459362
20.14961056794108 325.6769260332919 0.7630615003042053
20.154838122894496 328.8740391617167 0.7666365881759941
20.16006567784791 329.11596779257275 0.7670367846438867
20.165293232801325 328.69358686214537 0.7661344294168048
20.17052078775474 328.0268841519141 0.7654863144165982
20.175748342708154 328.034486357443 0.7653202088516486
20.18097589766157 329.2859239455777 0.7666931968795896
20.186203452614983 328.4207015268872 0.7654922292212326
20.191431007568397 325.7902208184634 0.761789553365396
20.19665856252181 319.0362470201265 0.7543994546197489
20.201886117475226 312.73416268151607 0.747450161989754
20.20711367242864 310.373730553793 0.745543875284722
20.212341227382055 309.27647114619924 0.7454945389444269
20.21756878233547 309.5433759406468 0.7463903774277117
20.222796337288884 303.95915917909366 0.7398124841338158
20.228023892242298 300.8712111757428 0.7356596813125112
20.233251447195713 296.496383748837 0.7284347414464937
20.238479002149127 295.8712379568527 0.7269138677226394
20.24370655710254 292.4642298270397 0.7230509398506121
20.248934112055956 290.3056777343323 0.7205653637156796
20.25416166700937 292.28403639605017 0.7238954016586601
20.259389221962785 294.9420863503791 0.7271206828693288
20.2646167769162 297.4497967923324 0.7304132009641233
20.269844331869614 298.4684188816236 0.7320730864081846
20.275071886823028 298.43636153881357 0.7326503959943207
20.280299441776442 294.5070875482782 0.7287760687940787
20.285526996729857 292.0017656516218 0.7254713647841199
20.29075455168327 291.18474431693323 0.7230025506525074
20.295982106636686 292.4718992369615 0.7237960803707425
20.3012096615901 294.4957974120222 0.7258659705228873
20.306437216543515 291.9904066260012 0.723614426216116
20.31166477149693 294.78908168627254 0.7276583325318998
20.316892326450343 296.7673710938481 0.7300070785632183
20.322119881403758 293.29829508702244 0.7259303720897925
20.327347436357172 292.5148151418881 0.7244997551159726
20.332574991310587 291.93472662013306 0.7239793471858953
20.337802546264 294.27138546481405 0.7264990214400832
20.343030101217416 294.1301994648633 0.7261789967542421
20.34825765617083 293.2297580454255 0.7248951807793307
20.353485211124244 290.61841657385776 0.7221717307496536
20.35871276607766 288.47216714004287 0.7192206015485816
20.363940321031073 290.2189506426124 0.7222147358668543
20.369167875984488 291.10630824363045 0.7227255543900121
20.374395430937902 292.0539716918366 0.7241178027812009
20.379622985891316 292.97252493864835 0.7249374939474614
20.38485054084473 292.41760440268746 0.7242942288248425
20.390078095798145 293.39299470877614 0.7252969428433251
20.39530565075156 294.3587028812095 0.7251132232398856
20.400533205704974 295.3975264103877 0.7267021836035019
20.40576076065839 294.3364769270774 0.7257986033605116
20.410988315611803 292.709592490894 0.7248144227259028
20.416215870565217 289.78543025420396 0.7219833103419729
20.421443425518632 287.8535987630901 0.718002521661211
20.426670980472046 287.14813072976375 0.7165594883673841
20.43189853542546 287.0211475293331 0.7159645538597647
20.437126090378875 288.6132065372206 0.7176704598509636
20.44235364533229 289.2175861016759 0.7185769227777093
20.447581200285704 289.5419130887032 0.7194456499982832
20.45280875523912 291.25846871876973 0.7223259457174872
20.458036310192533 292.05794473226456 0.7240369071243166
20.463263865145947 291.1927019195831 0.7223443048778045
20.46849142009936 288.8846343566838 0.7197256898750524
20.473718975052776 286.0429336758711 0.7159188669602908
20.47894653000619 287.00381604415253 0.715760703952534
20.484174084959605 290.1675526941253 0.7200085763436186
20.48940163991302 291.96314626612843 0.7218371163020979
20.494629194866434 290.5545925522209 0.7215344070656132
20.49985674981985 289.02171715286426 0.7206292784299247
20.505084304773263 288.57343478876663 0.7197974859464791
20.510311859726677 289.2013851729808 0.7202698578902678
20.51553941468009 290.680457613123 0.721160346201177
20.520766969633506 291.2693565995853 0.720926326107497
20.52599452458692 288.5993097309914 0.7177230937780916
20.531222079540335 286.59325790504664 0.7151471187960212
20.53644963449375 285.5120622560683 0.7148971667478414
20.541677189447164 285.64881585677705 0.7155609738265901
20.546904744400578 289.59216182386194 0.7205227648957567
20.552132299353993 290.0280571288793 0.7214042349163914
20.557359854307407 292.1139992804891 0.7223024482143702
20.56258740926082 293.09991549176175 0.7233681843653511
20.567814964214236 292.06542859163864 0.7217479443380389
20.57304251916765 290.3073645250962 0.7201163898250272
20.578270074121065 290.58801660663613 0.7213509532393655
20.58349762907448 288.2390544949911 0.7177536891942049
20.588725184027894 287.1486990059052 0.7162530108113402
20.593952738981308 287.0550128858527 0.716206296758485
20.599180293934722 289.7069620148678 0.7189273512409421
20.604407848888137 288.6824005918946 0.7179778749386106
20.60963540384155 287.48906014353656 0.7157165342015804
20.614862958794966 282.82539235788045 0.709851337958908
20.62009051374838 283.14186126190526 0.7104321751951095
20.625318068701795 285.1804732523524 0.7135690212295703
20.63054562365521 286.53649454245715 0.7165197647178259
20.635773178608623 287.9879989607155 0.7179071865457555
20.641000733562038 287.6922773101115 0.7167709109875436
20.646228288515452 288.01518871191394 0.716376090517213
20.651455843468867 288.29387427247804 0.7161902235148994
20.65668339842228 287.96407100967303 0.7166417738009969
20.661910953375695 287.74437681348576 0.7172496507344681
20.66713850832911 286.0462027756471 0.7160717938608764
20.672366063282524 286.1833367713475 0.7165880267756288
20.67759361823594 289.29681579922317 0.7197613868016257
20.682821173189353 292.22744951739804 0.722795395420956
20.688048728142768 291.0580972440232 0.7208318488468107
20.693276283096182 289.55148664039086 0.7179627018593276
20.698503838049596 285.95530793087806 0.7143897264930106
20.70373139300301 286.82291180712235 0.7151730486456689
20.708958947956425 287.23199456091345 0.7165686243526884
20.71418650290984 289.2574392653257 0.7186594861776555
20.719414057863254 289.39560436632394 0.7178099251293238
20.72464161281667 288.00231054348654 0.7155298097767131
20.729869167770083 287.085066381073 0.7143254406704772
20.735096722723497 289.81744828460984 0.7176976475198376
20.740324277676912 291.9308497484187 0.7205946562942034
20.745551832630326 292.4137857573526 0.7201897851964081
20.75077938758374 291.78419504527346 0.7209400258154594
20.756006942537155 291.65622506433505 0.7210215733492752
20.76123449749057 293.2146004837316 0.7236414939510352
20.766462052443984 292.4631113313175 0.7218642003290844
20.7716896073974 295.82317499676464 0.7258455462761109
20.776917162350813 297.94388353113914 0.7286566431201216
20.782144717304227 299.58517025475055 0.7308390884225939
20.78737227225764 299.794779167556 0.7300519644541228
20.792599827211056 296.71424221296155 0.7262130528879617
20.79782738216447 298.05756125751304 0.727264412355972
20.803054937117885 299.7034263212578 0.7288454117762203
20.8082824920713 304.0418328192217 0.7339636117201862
20.813510047024714 305.80499097868324 0.7357666792859945
20.81873760197813 309.03024605892153 0.7398150249397899
20.823965156931543 307.6927550788206 0.7377051620996087
20.829192711884957 308.44782259770824 0.7385891066998047
20.83442026683837 307.1065292551255 0.7370640646590441
20.839647821791786 307.5624777117621 0.7377399735778687
20.8448753767452 305.84123076730646 0.7360685010574306
20.850102931698615 307.83517481378755 0.7380701130376757
20.85533048665203 308.3821395505111 0.7387943778912381
20.860558041605444 308.38905285505984 0.738837777278827
20.865785596558858 307.4936231920808 0.7380070293054237
20.871013151512273 304.6990745941083 0.7349323449703782
20.876240706465687 302.75630724296695 0.7328601845778759
20.8814682614191 302.47657189981 0.7326743978051571
20.886695816372516 304.9710412413399 0.7352852684883
20.89192337132593 306.27283022883165 0.7364667642966072
20.897150926279345 303.8696491919174 0.7335536328760573
20.90237848123276 299.7911543229695 0.7289045907896672
20.907606036186174 297.28673982306884 0.7267495007653959
20.912833591139588 298.7708867617828 0.7289388142016605
20.918061146093002 298.9367913167587 0.728381508975739
20.923288701046417 299.03342016419276 0.7283799389586091
20.92851625599983 297.69970781241045 0.7261038777615351
20.933743810953246 296.3295252310507 0.7245030042352478
20.93897136590666 293.36860239086656 0.7209853472259965
20.944198920860075 291.78497615292696 0.719236880204169
20.94942647581349 290.92568102207065 0.7179528378373524
20.954654030766903 291.8835438479009 0.7189462586840888
20.959881585720318 295.17941585652045 0.7227886514217821
20.965109140673732 295.7049336345763 0.7239788084990118
20.970336695627147 296.0009682567462 0.7257243285876271
20.97556425058056 290.70293144117005 0.7187142708554649
20.980791805533975 289.32425356304077 0.7171871201420377
20.98601936048739 285.24774303280117 0.7115733165815845
20.991246915440804 284.3547975232335 0.7101902560826624
20.99647447039422 282.7495044249731 0.7086864438217085
21.001702025347633 282.9338203922175 0.7094591858555026
21.006929580301048 283.4919876427903 0.7107715434070925
21.012157135254462 283.5767052577273 0.7104256296374348
21.017384690207876 284.5435319599077 0.711784966577056
21.02261224516129 283.76145569230835 0.7106396524711999
21.027839800114705 281.8384512773304 0.7085525997234812
21.03306735506812 280.3968391331005 0.7056192158941362
21.038294910021534 276.5569005659844 0.7011095845415231
21.04352246497495 277.61172918588755 0.7019315074014542
21.048750019928363 277.8593894298445 0.7027617038495515
21.053977574881777 279.8025485551341 0.7061457037400878
21.059205129835192 278.15658486953936 0.7038254438905939
21.064432684788606 278.0249887460932 0.7030693434794547
21.06966023974202 278.6598600126652 0.7026690457245023
21.074887794695435 276.294179932762 0.7001122360462172
21.08011534964885 270.7220582768225 0.6937533610498652
21.085342904602264 269.3982954225198 0.6919432456427563
21.09057045955568 271.09353514378284 0.693600013450745
21.095798014509093 275.6259013685789 0.6983522263232967
21.101025569462507 277.3618578330911 0.7006537800415588
21.10625312441592 277.4597405431479 0.7014666492106021
21.111480679369336 277.40788017289435 0.7005323236955359
21.11670823432275 276.15499612839875 0.6983571881541557
21.121935789276165 270.0953963541095 0.689943929430089
21.12716334422958 269.0852397688151 0.6874662382538868
21.132390899182994 270.82888523408917 0.6896478843488475
21.13761845413641 275.15804698232193 0.6943585933786405
21.142846009089823 274.1862651391545 0.6924849785983622
21.148073564043237 272.3900107707343 0.6904334432239471
21.15330111899665 272.70394969722565 0.6912461245657741
21.158528673950066 274.9714545656157 0.6941849127516386
21.16375622890348 278.08063804163464 0.6980114648472853
21.168983783856895 276.3639711132066 0.6956696461867932
21.17421133881031 272.5131391551762 0.6907043740761979
21.179438893763724 267.8125061912385 0.6853955098687226
21.184666448717138 268.922936497327 0.6871444998950854
21.189894003670553 272.6318769802373 0.6917570061014614
21.195121558623967 273.3764257562355 0.6915246551646407
21.20034911357738 273.62274269840594 0.6913157952968386
21.205576668530796 267.888224719679 0.6841108243962134
21.21080422348421 264.6490209971605 0.6802768911647084
21.216031778437625 263.46491041928226 0.6783651408004042
21.22125933339104 268.1855406613746 0.6832381514660091
21.226486888344454 268.8047206673637 0.683715966689696
21.231714443297868 270.1326138307846 0.6848363036410765
21.236941998251282 270.37319172489043 0.6864514062282456
21.242169553204697 271.8677212650219 0.6891744777316541
21.24739710815811 273.08840022287177 0.6904280141966341
21.252624663111526 270.32107487333997 0.6854395368656844
21.25785221806494 272.3307430191445 0.6855391013340817
21.263079773018355 271.9211749941107 0.6845453137681511
21.26830732797177 270.9602210978129 0.6840945012918684
21.273534882925183 267.6662206725247 0.6806127718947446
21.278762437878598 267.07616113303243 0.6810408096001012
21.283989992832012 268.8105495682147 0.691590878364613
21.289217547785427 268.74968666660646 0.7031026452759712
21.29444510273884 266.4559317771025 0.7065286482455974
21.299672657692255 264.64658206471654 0.7084834123346944
21.30490021264567 267.10936385546745 0.7148045358060936
21.310127767599084 268.1588604532408 0.7198097335975084
21.3153553225525 267.6636285819263 0.7225470251326689
21.320582877505913 266.5643376672421 0.7241821729900298
21.325810432459328 264.42926595765016 0.7241097978722215
21.331037987412742 264.50499470981407 0.7277510805819964
21.336265542366156 265.70521117297477 0.733645110005584
21.34149309731957 264.1714277853405 0.7345114333984836
21.346720652272985 262.7382817800558 0.7346308658753324
21.3519482072264 261.91124469450676 0.7336881386413786
21.357175762179814 263.641537091265 0.7373193897339441
21.36240331713323 264.3798827775263 0.7406428898204542
21.367630872086643 264.5706577884701 0.7439483012477499
21.372858427040057 262.62897321345366 0.74442073074845
21.378085981993472 264.84832536905327 0.7500607479026318
21.383313536946886 262.2196958045275 0.7481324840386412
21.3885410919003 264.21498939174387 0.7539374446704666
21.393768646853715 265.1971096308552 0.7563836890056488
21.39899620180713 268.0965959801464 0.7626405642119479
21.404223756760544 266.82366585136145 0.7612239215622812
21.40945131171396 262.4449559374004 0.7580088375638654
21.414678866667373 261.411809690166 0.7591936610415375
21.419906421620787 261.2516500419345 0.761312806495229
21.4251339765742 260.42261855556853 0.76344526648563
21.430361531527616 258.9492884636281 0.7618291591985652
21.43558908648103 258.39534986450246 0.7628695396282771
21.440816641434445 262.3068175914286 0.7709462831793912
21.44604419638786 264.22752326172093 0.774440427191586
21.451271751341274 269.11697572888676 0.7834617135007058
21.45649930629469 271.7654066958825 0.7885016446552652
21.461726861248103 274.34229811556025 0.7949189026118793
21.466954416201517 272.28690151009243 0.7948218101290244
21.47218197115493 269.2754946403827 0.7907267124279984
21.477409526108346 267.9084607762559 0.7895093616732568
21.48263708106176 269.8387874586754 0.7943725906735305
21.487864636015175 272.89622741204914 0.801070713651347
21.49309219096859 272.36473093764846 0.8033951877573239
21.498319745922004 268.8489406149523 0.7989132457659756
21.503547300875418 267.323303466446 0.7985565136457128
21.508774855828833 268.1927747765195 0.7983877947662726
21.514002410782247 267.28294015721093 0.7803100375772893
21.51922996573566 269.8489672114106 0.7758156137154697
21.524457520689076 268.67704460814195 0.765816274609735
21.52968507564249 271.668199027544 0.7647683482966393
21.534912630595905 272.1713269367657 0.7595537476106371
21.54014018554932 273.6431154735489 0.7584853383420457
21.545367740502734 275.61015440373404 0.7589546193611414
21.550595295456148 274.7852109932755 0.75647096305292
21.555822850409562 276.1404955232486 0.7567603267863089
21.561050405362977 276.6049484589934 0.7549250155298378
21.56627796031639 278.1251174518495 0.7542649635277888
21.571505515269806 281.16117286053884 0.7567318467472756
21.57673307022322 280.5838459541634 0.7541962008082697
21.581960625176634 280.8583178418829 0.7537079406792262
21.58718818013005 277.69990336996136 0.7488398683597324
21.592415735083463 277.7012973445917 0.7479470154723304
21.597643290036878 278.44785083712816 0.7478651437941711
21.602870844990292 274.4292074845091 0.740719723110196
21.608098399943707 277.3995052238103 0.742840150335803
21.61332595489712 279.04383755754776 0.7430376697967644
21.618553509850535 283.653553934831 0.7475991577891495
21.62378106480395 283.283191992159 0.746229849189836
21.629008619757364 286.5891902684487 0.7503435071039556
21.63423617471078 288.7749801013089 0.752195299945268
21.639463729664193 290.2733816053189 0.7532472042338363
21.644691284617608 289.9882763051841 0.7531739210159423
21.649918839571022 289.64612340493846 0.752630503102855
21.655146394524436 289.88998108504745 0.752630537307009
21.66037394947785 287.580583162163 0.7469667808940099
21.665601504431265 287.36302883774516 0.7456539541245911
21.67082905938468 287.10346322656784 0.7429721684045062
21.676056614338094 289.34991148761327 0.7455895158126518
21.68128416929151 290.9074731142681 0.7470600273955121
21.686511724244923 294.24202051221295 0.7514573847365112
21.691739279198337 297.4143021128654 0.7544634755447651
21.696966834151752 297.124730260031 0.7526339062804548
21.702194389105166 294.1702265594865 0.7490923130207913
21.70742194405858 294.0979757911341 0.7505225721847454
21.712649499011995 294.0307022536666 0.7511118338801532
21.71787705396541 294.7553310156098 0.7510497286819503
21.723104608918824 293.08918499527914 0.7470941270549366
21.72833216387224 292.78890645238334 0.745130832475033
21.733559718825653 290.49164588619374 0.7419492405624388
21.738787273779067 294.72348239896303 0.7478293099484399
21.74401482873248 300.00309427437065 0.7540651574890364
21.749242383685896 302.64428431356674 0.7569077148205686
21.75446993863931 300.77304917272016 0.753073984592135
21.759697493592725 304.93009252312476 0.7588427505402522
21.76492504854614 307.2426825723555 0.7608384886615323
21.770152603499554 308.08238030672624 0.7617323784415084
21.77538015845297 303.47603469688625 0.7559913420141369
21.780607713406383 306.5004067034313 0.7599614964039461
21.785835268359797 310.8159672427132 0.7652051367279799
21.79106282331321 316.2040996262501 0.7715026182083182
21.796290378266626 317.35959186898043 0.7729971170680002
21.80151793322004 318.16645739930107 0.7731936953498832
21.806745488173455 319.71210526082433 0.773691237395316
21.81197304312687 317.5883194362811 0.7705782584141249
21.817200598080284 317.725858562996 0.7709809564364263
21.822428153033698 323.8329694359293 0.7785169687719075
21.827655707987113 328.24159976262627 0.7843379040987787
21.832883262940527 332.00243840546324 0.7888276892419501
21.83811081789394 328.9427276294578 0.7848585235562542
21.843338372847356 328.99500062868293 0.7847170706118298
21.84856592780077 328.96706302195753 0.7839442174453729
21.853793482754185 331.6677360195951 0.7876652133180106
21.8590210377076 332.66326317820767 0.7880942716223955
21.864248592661014 333.07372696079153 0.7881435089028792
21.869476147614428 330.04228922310904 0.7837444151745308
21.874703702567842 328.69858252040075 0.7821443648221084
21.879931257521257 328.00799833245355 0.781589079879392
21.88515881247467 326.57350001943144 0.7803432490535935
21.890386367428086 324.5651374438671 0.7770957426035251
21.8956139223815 320.40508529217215 0.7720964321198313
21.900841477334914 317.1094007664494 0.7674595879486522
21.90606903228833 313.55785405131485 0.7628591490806242
21.911296587241743 313.88035214533505 0.7635309269659328
21.916524142195158 313.7974380868341 0.7642053178817028
21.921751697148572 311.6251224364869 0.7618186044173815
21.926979252101987 309.7937166122665 0.7579818251606211
21.9322068070554 309.4985798732321 0.7567471328521357
21.937434362008815 314.27554183341357 0.762008368227959
21.94266191696223 317.50516690145173 0.7665777572236164
21.947889471915644 316.82661893935887 0.76636067177382
21.95311702686906 311.7818542889386 0.7600583308046982
21.958344581822473 308.6929886514548 0.7559164868007822
21.963572136775888 308.4695159542007 0.7557836088929799
21.968799691729302 306.2182744367221 0.7527389899817839
21.974027246682716 307.2113276253647 0.7536499711395779
21.97925480163613 307.04830393880826 0.7527369001684076
21.984482356589545 307.35272992125823 0.7524260569559037
21.98970991154296 309.2186668904215 0.7542133484692923
21.994937466496374 310.92731564060534 0.7550266396023732
22.00016502144979 312.36196773862633 0.7569377648970944
22.005392576403203 313.31170137608945 0.75833513156626
22.010620131356617 313.4537936997957 0.7589510811157933
22.015847686310032 313.9421100634161 0.7591657699280199
22.021075241263446 314.9683571591252 0.7596111209553301
22.02630279621686 317.17375659109325 0.7624402041667385
22.031530351170275 319.27756714338335 0.7639487821465957
22.03675790612369 322.4537032396189 0.7674745213947272
22.041985461077104 321.2293517341878 0.7654036074187391
22.04721301603052 323.47142664830113 0.7683817965527833
22.052440570983933 326.2868159688945 0.7724357283916626
22.057668125937347 327.6936607269849 0.7742336538238247
22.06289568089076 328.3925991239593 0.7755688648451949
22.068123235844176 326.5573509583564 0.7736591287501654
22.07335079079759 324.90090699066207 0.7712613940395486
22.078578345751005 322.55961166813177 0.7693322889568535
22.08380590070442 318.61664912294077 0.7638611988257682
22.089033455657834 316.62274686190614 0.7607648931866738
22.09426101061125 316.59254387804583 0.7596077577578249
22.099488565564663 319.7156006330956 0.7635345772513203
22.104716120518077 323.0126366533073 0.7680461459258265
22.10994367547149 324.9446977411255 0.7696733005391538
22.115171230424906 323.1071266803712 0.7664530855654872
22.12039878537832 320.65723993744837 0.7636399382919224
22.125626340331735 319.6137586612649 0.7625768186401674
22.13085389528515 318.3300024880413 0.7620353261443615
22.136081450238564 316.422909849414 0.7597746480652559
22.141309005191978 313.3738263355856 0.7557657698318473
22.146536560145393 307.53824310831646 0.7486397940769371
22.151764115098807 309.29680778913973 0.7501998089162732
22.15699167005222 312.0772792941725 0.7537528417700805
22.162219225005636 316.3910000209117 0.7598107932955073
22.16744677995905 318.5384402758364 0.7632103414687589
22.172674334912465 318.4863174707857 0.7634243987970608
22.17790188986588 319.424676412295 0.7627438821963644
22.183129444819293 317.79325095540594 0.760597072451807
22.188356999772708 317.31283633504654 0.7595988550608097
22.193584554726122 315.3740861199504 0.7567200167943501
22.198812109679537 314.21843746368825 0.7548522434581765
22.20403966463295 315.59451568838614 0.7555440231338014
22.209267219586366 316.8243731544076 0.7581384515177955
22.21449477453978 315.96108131250196 0.7571871514742282
22.219722329493194 313.93661665831763 0.7538213689640829
22.22494988444661 312.58662784931585 0.7518545422453494
22.230177439400023 312.7052960329538 0.7517955545221595
22.235404994353438 314.4621578837623 0.7551355715084721
22.240632549306852 315.1764114278174 0.7568914774584875
22.245860104260267 318.69733258444717 0.7617544211172884
22.25108765921368 317.4111320183096 0.7611033328589425
22.256315214167095 318.74000636906146 0.7624140849515985
22.26154276912051 315.6349481487232 0.757744760187968
22.266770324073924 315.62592539775056 0.7554379892281623
22.27199787902734 313.77589700883203 0.7520567729019974
22.277225433980753 313.5965998588404 0.7516199747977148
22.282452988934168 312.79902583675147 0.7512234976476097
22.287680543887582 314.91618790846434 0.7542035275089832
22.292908098840996 313.25782445023714 0.7517740145731571
22.29813565379441 312.7334013760176 0.7499349232782079
22.303363208747825 308.81573436536684 0.7456755115522513
22.30859076370124 304.3966967655863 0.7407341639719393
22.313818318654654 305.14804230286245 0.7427893389769968
22.31904587360807 307.338521906086 0.7449322819894665
22.324273428561483 308.31893431627776 0.745780730133766
22.329500983514897 306.18563959970174 0.743554441202009
22.334728538468312 301.89545333131673 0.7381020435390879
22.339956093421726 300.4564157299242 0.7369709134066412
22.34518364837514 298.7844591157445 0.734610443117295
22.350411203328555 298.81084453547055 0.7347894888127714
22.35563875828197 299.6085381305677 0.7361606141017288
22.360866313235384 300.04481069218457 0.7365624687497824
22.3660938681888 298.3273707390815 0.7347327067202726
22.371321423142213 296.034732501649 0.731166513844433
22.376548978095627 293.68922729939953 0.7276084150901707
22.38177653304904 295.0680473283722 0.7292315538499992
22.387004088002456 294.32204788173215 0.7282773304492139
22.39223164295587 293.33169541932 0.7269407244312657
22.397459197909285 289.47225672032016 0.7220521187239546
22.4026867528627 287.8411662655997 0.7187289424979761
22.407914307816114 286.93193289636025 0.7184415675599147
22.41314186276953 286.4490186142747 0.7187030108169621
22.418369417722943 288.9820063038192 0.7225218889725387
22.423596972676357 287.897401408794 0.7212903574080392
22.42882452762977 285.75388244237433 0.716920744754262
22.434052082583186 281.89553311037986 0.7121987314558965
22.4392796375366 283.97358319635566 0.7153407582424411
22.444507192490015 283.5198812888896 0.7149637954211537
22.44973474744343 283.7898493433101 0.7153293657404277
22.454962302396844 278.6978772936185 0.7079734506837001
22.460189857350258 280.63706950706467 0.7101725083158613
22.465417412303673 280.53731132321633 0.7097557090009073
22.470644967257087 283.1007754413531 0.7128708617943272
22.4758725222105 284.71693861266203 0.7149232961239015
22.481100077163916 285.19108086781443 0.7160272869968746
22.48632763211733 285.4982555181475 0.7158300014565595
22.491555187070745 283.0233108837157 0.7126322696556854
22.49678274202416 284.0991555947074 0.7141213379723734
22.502010296977573 283.38701729529487 0.7140823801952024
22.507237851930988 280.7272747814591 0.7108078627642292
22.512465406884402 280.2910454807096 0.7101218062208543
22.517692961837817 281.7480394312494 0.7109208325025775
22.52292051679123 282.686077389538 0.7125033747910441
22.528148071744646 283.2139692987468 0.7142819742552042
22.53337562669806 282.7638097272956 0.7143583074467729
22.538603181651474 281.6216064846374 0.7138240107139006
22.54383073660489 280.84213864541636 0.7128598384240736
22.549058291558303 279.9958056035497 0.7107980020036337
22.554285846511718 277.6809670741171 0.7062926626084493
22.559513401465132 277.57895277040944 0.704818578042943
22.564740956418547 275.28799365804707 0.7022307985185201
22.56996851137196 277.7192881301367 0.7063110423666326
22.575196066325375 274.33849226280427 0.7020183808339469
22.58042362127879 272.85772646940256 0.7002894986621162
22.585651176232204 270.51928954475 0.6965459004478417
22.59087873118562 273.60862531379 0.7010054670137892
22.596106286139033 273.6744823614654 0.7020083054157811
22.601333841092448 273.2371967874164 0.7027810243737672
22.606561396045862 274.27039518036264 0.7051477960410165
22.611788950999276 275.3722220657939 0.7058562557688536
22.61701650595269 274.94971591274236 0.7032206868408736
22.622244060906105 274.63300602349824 0.7020331950169539
22.62747161585952 275.07797060133106 0.7028822887967981
22.632699170812934 274.6613346986169 0.7036077742713324
22.63792672576635 271.84868589987775 0.7000160701635669
22.643154280719763 269.8345442589733 0.6963963735416486
22.648381835673177 271.9248576724203 0.698935639995061
22.653609390626592 275.7889790275068 0.703753507526635
22.658836945580006 278.1724566776189 0.7075846022808046
22.66406450053342 275.04292546812866 0.7032853313666599
22.669292055486835 276.49522722027126 0.7038381809132186
22.67451961044025 277.4118642154703 0.7047816383929765
22.679747165393664 278.9241609011366 0.7067542706128669
22.68497472034708 278.16643325075785 0.7061392191603575
22.690202275300493 277.6678520661126 0.7046829546939012
22.695429830253907 274.88408450665565 0.6999924692097129
22.70065738520732 273.81593337990034 0.6986871646579849
22.705884940160736 273.6750904606135 0.6994646734155179
22.71111249511415 277.07245954301675 0.7044245965939502
22.716340050067565 279.3437908918089 0.7075646370422145
22.72156760502098 280.33753453859595 0.707645731047255
22.726795159974394 277.7103517913851 0.704555615848032
22.73202271492781 280.7065736167806 0.7077922498320516
22.737250269881223 283.4762922929607 0.7117370809381696
22.742477824834637 285.06396530235224 0.7128214110512908
22.74770537978805 284.2992119321205 0.7123688686107083
22.752932934741466 284.87456576781017 0.7132854069805109
22.75816048969488 288.914953888261 0.7185741034649441
22.763388044648295 287.96957217785246 0.7158778943568684
22.76861559960171 289.7625549070502 0.7172132646182866
22.773843154555124 288.92953117841364 0.7156490636263518
22.779070709508538 290.8564060088963 0.7187278724395357
22.784298264461952 287.6732023688601 0.7146282574608168
22.789525819415367 286.4396603127598 0.7134326053438278
22.79475337436878 288.9393839168997 0.7164332801452686
22.799980929322196 292.59639214106255 0.7203622981671473
22.80520848427561 296.02904629634264 0.7244892782936827
22.810436039229025 297.53079227851214 0.7259386420477033
22.81566359418244 295.06475474922394 0.7237666305314999
22.820891149135853 294.8998503004536 0.7233156007300109
22.826118704089268 293.7947298266814 0.7218761323569428
22.831346259042682 293.8898806817394 0.7224879929833192
22.836573813996097 293.025234467561 0.7218573691159378
22.84180136894951 296.76920754542914 0.7265931336893864
22.847028923902926 296.71682572349033 0.7251014090652963
22.85225647885634 293.9340232270275 0.7213526545360616
22.857484033809754 291.49965614231513 0.7185798620112097
22.86271158876317 291.4830634365892 0.7181011289078955
22.867939143716583 291.3433960405589 0.7169829637090348
22.873166698669998 292.143579563378 0.717798249069915
22.878394253623412 294.18598349712374 0.7218139696327864
22.883621808576827 297.27109323142224 0.7265549524302417
22.88884936353024 296.3118623891687 0.725725008301456
22.894076918483655 296.07561819269756 0.7250167383934877
22.89930447343707 297.84399580209896 0.727768206488471
22.904532028390484 297.10157487664 0.7264630695429263
22.9097595833439 295.57129008798125 0.7237349222336288
22.914987138297313 290.90242237860707 0.717076811078349
22.920214693250728 292.60060712681565 0.7186559314208634
22.925442248204142 289.91466541530707 0.7154431129356057
22.930669803157556 290.26095266460635 0.7156735771649645
22.93589735811097 288.43800179402183 0.7135976243307024
22.941124913064385 292.1250994491937 0.7176443802634219
22.9463524680178 294.3374524244217 0.720862620370172
22.951580022971214 296.55732310440777 0.7237209000585233
22.95680757792463 296.56869327581387 0.7237308420901467
22.962035132878043 293.80810729970074 0.7212863451569013
22.967262687831457 292.6961814383135 0.7205024928355263
22.972490242784872 293.2512584984707 0.7212283538568971
22.977717797738286 294.28829090930293 0.7211983873224967
22.9829453526917 291.5069547826139 0.7173354815904286
22.988172907645115 289.25485820580514 0.7149312531780716
22.99340046259853 287.36342617554385 0.7127726846518078
22.998628017551944 287.19043078676054 0.7125699689641606
23.00385557250536 286.2937407710108 0.7117121538495383
23.009083127458773 288.52786160193926 0.7147172197786458
23.014310682412187 287.69076486690443 0.7132448425403838
23.0195382373656 290.289191585299 0.7162013888610237
23.024765792319016 289.27773107398883 0.7144290120535992
23.02999334727243 288.5190155760501 0.713152502760632
23.035220902225845 286.6634841725682 0.7110815800165908
23.04044845717926 284.94914570110194 0.7095156276600939
23.045676012132674 285.39735871669126 0.7100387414114281
23.05090356708609 282.9325273446635 0.7075081394491897
23.056131122039503 283.26287309908236 0.7076280957460622
23.061358676992917 285.03409002141507 0.7093612425015321
23.06658623194633 288.9488081284046 0.7141638983551674
23.071813786899746 287.4083907972572 0.7132340894327902
23.07704134185316 286.9964349025878 0.7134307200149808
23.082268896806575 286.3258111005056 0.7116573113994922
23.08749645175999 287.62428485192805 0.7124737835927508
23.092724006713404 287.2986196414184 0.7128467840697953
23.097951561666818 288.3085097640304 0.7137019003780688
23.103179116620232 287.45842879859873 0.7125473618395729
23.108406671573647 286.4355054330431 0.710320112311648
23.11363422652706 285.8739043806959 0.7100831714779545
23.118861781480476 286.24710853448073 0.7102586573591791
23.12408933643389 287.7606563478768 0.711531730706039
23.129316891387305 291.1873276042097 0.7155730139000024
23.13454444634072 292.40496238903506 0.7171714430345553
23.139772001294133 293.5088358521545 0.7186802618175808
23.144999556247548 293.1226621649111 0.718409072380146
23.150227111200962 293.71666873421026 0.7191549798619032
23.155454666154377 292.0363450591612 0.7168366365206645
23.16068222110779 291.6570497100994 0.7167051343398961
23.165909776061206 292.5709843017122 0.7178423051645525
23.17113733101462 294.9227201983147 0.7215026938793122
23.176364885968034 294.23615163818084 0.7202722621923464
23.18159244092145 291.91607578547536 0.7178659046653435
23.186819995874863 288.65691994522604 0.7133336020438629
23.192047550828278 289.5700024406371 0.7139074853413039
23.197275105781692 289.61097762684096 0.7133287932912079
23.202502660735107 288.7560180592741 0.7118699100470245
23.20773021568852 291.27586114153934 0.714827225223848
23.212957770641935 292.627551437532 0.7166502205204867
23.21818532559535 294.7397011781328 0.720117092844944
23.223412880548764 291.0546466233434 0.7168410018487692
23.22864043550218 290.9739289981144 0.7163067996547691
23.233867990455593 289.8636119699986 0.7144660737453563
23.239095545409008 291.84400809048617 0.716382932350709
23.244323100362422 291.1871405761128 0.7158454703080377
23.249550655315836 291.06231111187344 0.7153066754363645
23.25477821026925 290.5205807328256 0.713131584137803
23.260005765222665 290.9199004423448 0.7149839351499565
23.26523332017608 288.8299439332394 0.7122994249361397
23.270460875129494 290.62554307118313 0.7154250760083302
23.27568843008291 294.75787211903963 0.7196084801060674
23.280915985036323 294.15006565092426 0.7181523155527363
23.286143539989737 293.87351816367 0.7176732063467508
23.291371094943152 291.15609493725344 0.7141610274738527
23.296598649896566 295.5643676912578 0.7201364164219755
23.30182620484998 294.9080361897391 0.7196770550346506
23.307053759803395 293.1949874157405 0.7184668895671008
23.31228131475681 289.97216860269714 0.7141440780122696
23.317508869710224 292.28198472009126 0.7166268874272009
23.32273642466364 294.694252002895 0.7182303689584083
23.327963979617053 295.01255855542496 0.7184495580841349
23.333191534570467 294.3032355629621 0.7169304767561803
23.33841908952388 292.8759965032863 0.7153138849508769
23.343646644477296 292.3551419438243 0.714954667862312
23.34887419943071 291.11758101465705 0.7135594152289488
23.354101754384125 288.53459670135027 0.7101307723594822
23.35932930933754 290.67497391458585 0.7119331872797039
23.364556864290954 291.3406077591778 0.7130848871526692
23.369784419244368 292.5006965729289 0.7148099413920085
23.375011974197783 290.34037340428955 0.7119010724123842
23.380239529151197 290.0366440922634 0.7121050220185337
23.38546708410461 288.09176985897454 0.7093912614441649
23.390694639058026 291.7178753665295 0.7141376807460263
23.39592219401144 291.97162879001337 0.7139813303840167
23.401149748964855 292.8007325133314 0.7147793074610661
23.40637730391827 291.07079472760574 0.7128551026337836
23.411604858871684 288.7253946347608 0.710366088722521
23.416832413825098 288.7971293368959 0.710819576195674
23.422059968778512 289.0344732391718 0.7109266905378437
23.427287523731927 288.7611539968835 0.7114072657974675
23.43251507868534 287.17204330046644 0.7093503268167032
23.437742633638756 289.09598328745824 0.7108559112945297
23.44297018859217 291.9464258367392 0.7135859694027549
23.448197743545585 294.16430209908094 0.7167673623224274
23.453425298499 297.11705232277814 0.7206492163201189
23.458652853452413 296.26834437033483 0.7196338481192921
23.463880408405828 292.9343905322601 0.7145208960422024
23.469107963359242 291.3646286710893 0.7128562305585373
23.474335518312657 291.99575206607386 0.7134887645570007
23.47956307326607 297.39108685278444 0.71977847544991
23.484790628219486 298.05433150561913 0.7216459028334782
23.4900181831729 296.3751001796618 0.7200337636218062
23.495245738126314 294.4483400859546 0.7177760338532546
23.50047329307973 295.8786366579971 0.7184556760277411
23.505700848033143 295.1063872220776 0.7176318025952153
23.510928402986558 292.57126704046067 0.713752071655394
23.516155957939972 289.3638595246004 0.7094567959298553
23.521383512893387 289.4012061059139 0.7095700735763933
23.5266110678468 287.93798891140875 0.7083413254591417
23.531838622800215 288.9490596196612 0.7091973724266131
23.53706617775363 291.8499618932802 0.7117234283449182
23.542293732707044 296.0364604310325 0.7159226223334005
23.54752128766046 298.6363708598276 0.7190153950536708
23.552748842613873 300.5333200535785 0.7219436475429989
23.557976397567288 305.0428861131021 0.72786346769495
23.563203952520702 304.96499831065296 0.7274477109249818
23.568431507474116 304.91381328973597 0.7261429592920327
23.57365906242753 302.8614290186589 0.7224794482812344
23.578886617380945 302.2021089295122 0.7207315352133584
23.58411417233436 299.82893875734743 0.7178940995493822
23.589341727287774 298.83005500499263 0.71636955264701
23.59456928224119 299.25156270099313 0.7159065732184778
23.599796837194603 301.56457437110447 0.7189306143270966
23.605024392148017 302.621557472881 0.7207596883890844
23.610251947101432 302.2013768394393 0.7208511524989961
23.615479502054846 302.6148539077679 0.7203445596393488
23.62070705700826 302.68492616050787 0.7195584762650863
23.625934611961675 301.7405237637226 0.718084426784997
23.63116216691509 302.13908415409503 0.7186967584414719
23.636389721868504 304.1153074520031 0.7210512098051868
23.64161727682192 302.7663932867688 0.7195084565892517
23.646844831775333 300.4394875302449 0.7163010398591062
23.652072386728747 297.7056982999594 0.7125168654030517
23.65729994168216 297.8409762557997 0.7115690720315534
23.662527496635576 297.38309120300397 0.7111013132491055
23.66775505158899 297.98778652908896 0.7128001775161589
23.672982606542405 299.75363302814344 0.715302402967156
23.67821016149582 301.9321473257146 0.7174628093605899
23.683437716449234 301.06400357454123 0.7153454813809358
23.688665271402648 299.94501301439294 0.7132011285931399
23.693892826356063 300.22911921458785 0.7125631575973763
23.699120381309477 301.0578140476005 0.7136268387387115
23.70434793626289 303.04914081378973 0.7160620678558617
23.709575491216306 304.18623377099203 0.7169026795462817
23.71480304616972 305.83329755301577 0.7185173502020836
23.720030601123135 306.9006162633325 0.7201062381964535
23.72525815607655 306.99996269652337 0.7211327783315581
23.730485711029964 306.6967716457959 0.720302050910916
23.735713265983378 306.09736743415345 0.7190014631979278
23.740940820936792 302.8034830084398 0.7144028851271558
23.746168375890207 305.08870622443527 0.7160038696972054
23.75139593084362 306.2279260862949 0.7166727864211277
23.756623485797036 307.4211318371061 0.7178695772743092
23.76185104075045 305.16960012686087 0.715524482303227
23.767078595703865 303.177036173609 0.7137374425805855
23.77230615065728 303.7630068597299 0.7140289229276411
23.777533705610693 303.9007154480893 0.7128364562963254
23.782761260564108 307.1248039002142 0.716396013373308
23.787988815517522 310.5240667175058 0.7204400524549089
23.793216370470937 313.0879327883434 0.7246314158714574
23.79844392542435 313.15336135910854 0.724512494646229
23.803671480377766 311.6610920354629 0.7219051915348177
23.80889903533118 310.0898420401653 0.7186213370391785
23.814126590284594 308.27601095810724 0.7152194815232197
23.81935414523801 309.66962394025984 0.7168305415246656
23.824581700191423 309.77525532816264 0.717055652021244
23.829809255144838 309.0197918758436 0.7164280141453045
23.835036810098252 309.72013830428466 0.7172981555734397
23.840264365051667 314.34975879161334 0.7230080643947087
23.84549192000508 316.89562297696915 0.7255137142651397
23.850719474958495 317.8274919427329 0.7254596483346438
23.85594702991191 316.6846878004976 0.723443970008643
23.861174584865324 317.5874846324129 0.7239090533500022
23.86640213981874 318.2107258371682 0.724394975658365
23.871629694772153 315.5469979862455 0.7214022028530238
23.876857249725568 314.4287023128924 0.7198813222047646
23.882084804678982 311.56752476977704 0.7154841835658176
23.887312359632396 313.62612130869576 0.7174606010541767
23.89253991458581 313.3973832010622 0.7166369838338488
23.897767469539225 311.0224292755541 0.715091732601233
23.90299502449264 308.41088187225984 0.7119038236449461
23.908222579446054 306.1134527963353 0.7090688493271337
23.91345013439947 305.13782731441836 0.7075716925424238
23.918677689352883 305.5773016929293 0.7091407759154285
23.923905244306297 305.7619582319911 0.7098144959295146
23.929132799259712 311.0856630492813 0.7155520772796946
23.934360354213126 311.35541467377817 0.7155084378775292
23.93958790916654 312.222033667615 0.7160359513997813
23.944815464119955 309.61027930893454 0.7132242779955514
23.95004301907337 309.3876885944101 0.7127654584513538
23.955270574026784 308.51520493263865 0.7124304765261947
23.9604981289802 305.296019001435 0.7086561732068634
23.965725683933613 303.7044450982758 0.705768734307734
23.970953238887027 305.5773486772727 0.7083446765710861
23.97618079384044 306.62784778209846 0.7106567823691747
23.981408348793856 308.9161871024863 0.7150332519078687
23.98663590374727 312.23282548156317 0.7181557147779992
23.991863458700685 313.1744481550317 0.717270262072582
23.9970910136541 312.65372393844507 0.7152251242062716
24.002318568607514 310.41686988466284 0.712608225071371
24.007546123560928 307.91501257482435 0.7095252760561155
24.012773678514343 305.422038594144 0.7069356009526283
24.018001233467757 305.2946168049005 0.7063842000909086
24.02322878842117 307.9348305421057 0.7091760902507087
24.028456343374586 310.6924369481535 0.7125053235501649
24.033683898328 313.26310718603713 0.7166502336983771
24.038911453281415 311.91713863484034 0.7173118648498912
24.04413900823483 309.92210064698173 0.7146547909860267
24.049366563188244 305.84360997087134 0.7093704710601617
24.054594118141658 308.1993707844218 0.7110390485402182
24.059821673095072 311.2150376180121 0.7153458080802382
24.065049228048487 311.5362234949012 0.7158693136782214
24.0702767830019 308.2443793981722 0.7247329699630537
24.075504337955316 308.37351078970585 0.7337687359487538
24.08073189290873 308.6610070233887 0.7418552925358416
24.085959447862145 309.0893052423002 0.7484972287130776
24.09118700281556 309.22370152114587 0.753273389490215
24.096414557768973 308.9622623406402 0.7562239784796968
24.101642112722388 309.72565493088337 0.760427778171867
24.106869667675802 311.65346294830056 0.7673882463325892
24.112097222629217 309.33218000488506 0.7692181371169238
24.11732477758263 308.9934723715789 0.7730473587830121
24.122552332536046 305.89512074192305 0.7726473033992358
24.12777988748946 307.16377133238547 0.7783977226888202
24.133007442442874 306.75557625513693 0.7804898252838882
24.13823499739629 308.55804042272456 0.7851654142716056
24.143462552349703 310.9505945998887 0.7909266300118653
24.148690107303118 311.53939568369964 0.7953316651355419
24.153917662256532 309.5996856458385 0.7961799484215907
24.159145217209947 308.27217116609904 0.7962138217193362
24.16437277216336 308.03725823764563 0.798685257470517
24.169600327116775 307.8877821377273 0.8017285454208558
24.17482788207019 304.1695018414832 0.8012774510103092
24.180055437023604 306.34510525334906 0.8072726737102305
24.18528299197702 307.41263799200647 0.8103173424263914
24.190510546930433 312.9407503619853 0.8187325793810564
24.195738101883848 312.3656052512945 0.8196705735328973
24.200965656837262 312.4528281203468 0.8233024729733416
24.206193211790676 309.37871401717166 0.822615993390965
24.21142076674409 307.6253625708648 0.822977737052712
24.216648321697505 307.6957233088048 0.825126065612019
24.22187587665092 309.6341176692903 0.830356212354654
24.227103431604334 310.4481422219089 0.8349204361591418
24.23233098655775 306.48323180952156 0.8319545336747004
24.237558541511163 301.35145528180465 0.8275539616190082
24.242786096464577 297.9581602028937 0.8248049969176992
24.248013651417992 300.65657759876774 0.8319091634548667
24.253241206371406 301.74879465781845 0.8350191120877659
24.25846876132482 300.40543529440174 0.8358006124970546
24.263696316278235 297.49999366781236 0.8351581430242027
24.26892387123165 297.8110720033484 0.8374414876775392
24.274151426185064 301.8485933768349 0.844856581513636
24.27937898113848 305.9451460588079 0.8512347306798538
24.284606536091893 310.51467575010884 0.859658461509771
24.289834091045307 310.6321099648171 0.862054467545901
24.29506164599872 307.2429751459667 0.8591038779059015
24.300289200952136 303.74053199976174 0.8562745565829843
24.30551675590555 302.7242509461135 0.8582710288574525
24.310744310858965 301.5897996659147 0.8593322105130579
24.31597186581238 299.73425719187935 0.8592226507912911
24.321199420765794 295.5487699118542 0.8550274850528298
24.326426975719208 295.1468897377594 0.8554849341075743
24.331654530672623 297.0659841712753 0.8598533116498096
24.336882085626037 297.09111893468946 0.8602081574990823
24.34210964057945 296.58312431726915 0.8611315398780975
24.347337195532866 296.1349911644253 0.8621438782996157
24.35256475048628 296.54166268666893 0.8666707766708645
24.357792305439695 294.74864590879946 0.8666744138897756
24.36301986039311 290.4483631703114 0.8621020315755773
24.368247415346524 292.0022333533024 0.8650516518713404
24.373474970299938 297.4468579129323 0.8751928803641625
24.378702525253352 298.1669978533387 0.8787450443669794
24.383930080206767 297.8664712771586 0.8806848369760691
24.38915763516018 294.9811088775676 0.8788697686934418
24.394385190113596 298.62842698576674 0.8868737546775387
24.39961274506701 301.4383552841106 0.8939987401183678
24.404840300020425 307.4789309444825 0.9037876539375166
24.41006785497384 312.7723977139519 0.9136261689002709
24.415295409927253 310.6252023825339 0.9111653165347496
24.420522964880668 304.83521599426604 0.9054768116874408
24.425750519834082 303.7817007055664 0.9060501529402643
24.430978074787497 303.4439719361759 0.9090537401083597
24.43620562974091 305.3846730462115 0.9158019127352898
24.441433184694326 300.4047167259422 0.911233096712515
24.44666073964774 302.45747071210417 0.9171976604851262
24.451888294601154 302.3297280832116 0.9177128381757255
24.45711584955457 303.0729472064135 0.9207733012744914
24.462343404507983 303.2587229159097 0.9238849714256027
24.467570959461398 305.3437505609205 0.9292332847869458
24.472798514414812 308.5996723620899 0.9358939739955449
24.478026069368227 308.7188564436179 0.9391160430475134
24.48325362432164 305.84514966131974 0.9374004053197867
24.488481179275055 304.7767559669972 0.9382318957130084
24.49370873422847 302.9736186344563 0.9362029204366292
24.498936289181884 306.6355578505448 0.9433811392368718
24.5041638441353 307.14259309695166 0.9453307656292992
24.509391399088713 310.840015453919 0.952657793605301
24.514618954042128 307.63752963881154 0.9508146384692922
24.519846508995542 304.71623970144464 0.9495876239677561
24.525074063948956 301.62552906522774 0.9479674180503135
24.53030161890237 300.8119656081582 0.9489710475593007
24.535529173855785 306.5873363484624 0.9606183616358157
24.5407567288092 307.4899141362722 0.9649370527230917
24.545984283762614 310.3707386527246 0.9717864466190448
24.55121183871603 305.6667090205468 0.9660494875710828
24.556439393669443 305.6598681502442 0.9676905698200026
24.561666948622857 309.142361836807 0.9762125455289185
24.566894503576272 314.3594803838334 0.9879846288382201
24.572122058529686 314.3553757647721 0.9893717208333845
24.5773496134831 311.01632527609473 0.9846953319113995
24.582577168436515 307.7437736033588 0.9807680450662289
24.58780472338993 308.63972276964415 0.9845602605692757
24.593032278343344 310.31053704719915 0.9894368226754006
24.59825983329676 310.77873940835025 0.9922011055781708
24.603487388250173 312.28686887298124 0.996949856400596
24.608714943203587 311.6373434464958 0.9997945336040767
24.613942498157 314.5901549494036 1.0093092848953507
24.619170053110416 311.35382301833613 1.0078220403881826
24.62439760806383 306.19474552418507 1.0016062098901426
24.629625163017245 301.4464017097223 0.9963396377369349
24.63485271797066 303.12904336704355 1.000939005093939
24.640080272924074 301.3277149709719 1.0009814701377997
24.645307827877488 300.059505635188 0.9999787041371501
24.650535382830903 295.9483245038522 0.9953934341359296
24.655762937784317 297.61735357401113 1.0005534409064225
24.66099049273773 300.73827082937913 1.0088690207243387
24.666218047691146 306.457551151849 1.0221678971933883
24.67144560264456 306.36650374819317 1.0263922252707218
24.676673157597975 306.173734249371 1.0295878505827978
24.68190071255139 303.8775326321926 1.0275278206585163
24.687128267504804 301.97084708754653 1.0263511796483367
24.692355822458218 300.4164337282232 1.0239975572758135
24.697583377411632 301.3805557782507 1.0280590785468051
24.702810932365047 300.87781126355674 1.0298142862148065
24.70803848731846 303.0524342046454 1.0378524277205852
24.713266042271876 301.4193458506122 1.0374824387928079
24.71849359722529 305.0794913183036 1.0449483962757942
24.723721152178705 302.4718825791647 1.0425253309572553
24.72894870713212 302.95967811017357 1.046491450798782
24.734176262085533 300.34659523685104 1.0444029653651432
24.739403817038948 306.44769375557655 1.0567885330118352
24.744631371992362 307.25452117927557 1.061114428251389
24.749858926945777 312.0425200172382 1.073764114932965
24.75508648189919 308.6302607764982 1.072558990936755
24.760314036852606 305.33774935285203 1.068169151400635
24.76554159180602 302.77432603759445 1.0640609123238736
24.770769146759434 300.3148274118738 1.0622901317340094
24.77599670171285 299.5692249964002 1.0646991818946436
24.781224256666263 298.0759761873612 1.066388746068586
24.786451811619678 302.2197551819712 1.0770734049161348
24.791679366573092 301.2155556702474 1.0767897983526022
24.796906921526507 301.61673020677216 1.0797613459916546
24.80213447647992 300.09957918775024 1.0772789680676558
24.807362031433335 299.3363452729769 1.0778313431215403
24.81258958638675 300.9051865772394 1.0845834589402177
24.817817141340164 299.86350311133685 1.0863368290027915
24.82304469629358 297.9041301987063 1.086801995552252
24.828272251246993 294.1060132204719 1.0827799734176304
24.833499806200408 292.9480263863279 1.0838939443553939
24.838727361153822 294.33765501630586 1.087939365275408
24.843954916107236 294.642357547367 1.0899061812710953
24.84918247106065 297.1486712669333 1.09638789095387
24.854410026014065 294.57776787319324 1.0962940537119497
24.85963758096748 293.80042963873393 1.098666918765191
24.864865135920894 291.15799307201445 1.0985339336714117
24.87009269087431 295.424294545719 1.1109388784603507
24.875320245827723 306.2779193820404 1.1344888736062901
24.880547800781137 314.1919321283675 1.1539253674243541
24.885775355734552 313.09592422394593 1.155012788948165
24.891002910687966 310.05741762622773 1.1540067800791212
24.89623046564138 304.39623721125497 1.1421396068835374
24.901458020594795 303.3397355289816 1.1418796252912942
24.90668557554821 302.9194708007575 1.142351432955512
24.911913130501624 302.9894177771654 1.1465288544171595
24.91714068545504 310.11852855029883 1.1631282052401135
24.922368240408453 309.3607208087906 1.1656123737279778
24.927595795361867 309.6126185033777 1.1693400256470858
24.93282335031528 302.82226033269086 1.1590177201581053
24.938050905268696 302.4538743061169 1.1604738319962287
24.94327846022211 303.91786196715475 1.1669849557302703
24.948506015175525 304.584190640608 1.1733112015605687
24.95373357012894 305.3219798596104 1.1769923617596991
24.958961125082354 305.0727145262359 1.1823641149716322
24.964188680035768 304.8141139385747 1.1852330270576703
24.969416234989183 302.3189440832092 1.184018579073337
24.974643789942597 303.1279772379712 1.186973150230884
24.97987134489601 305.34096127071257 1.1923544241741963
24.985098899849426 309.45887786788165 1.2053054446058826
24.99032645480284 309.919459491194 1.2082210243758906
24.995554009756255 308.22313918052777 1.2098590029852725
25.00078156470967 304.55537224424285 1.206096698049173
25.006009119663084 306.0983764517225 1.2134326303642107
25.011236674616498 306.00379124142535 1.2157877319146897
25.016464229569912 309.04366140679815 1.2249770606615433
25.021691784523327 309.5806463034774 1.229022120470506
25.02691933947674 317.64955787715405 1.2488980906846912
25.032146894430156 316.23767404913195 1.2501246609211665
25.03737444938357 313.59900191205145 1.2492087565613341
25.042602004336985 311.4250791689982 1.247085250022021
25.0478295592904 315.7614521969132 1.259386336709261
25.053057114243813 319.8438367471598 1.2740503049370207
25.058284669197228 312.4611491617415 1.2636621620971809
25.063512224150642 304.90355098574645 1.2524200940881844
25.068739779104057 305.7587982000181 1.255882663058395
25.07396733405747 312.12800232345165 1.2734212057981238
25.079194889010886 317.1811778181359 1.2860120771428534
25.0844224439643 314.2620472990275 1.2821282593948722
25.089649998917714 312.7082605341603 1.2820110404596383
25.09487755387113 313.2234316103077 1.2868180489154946
25.100105108824543 321.2437460859914 1.307108083772817
25.105332663777958 319.70096399522987 1.3095345514934895
25.110560218731372 317.0167574662073 1.3068396111402198
25.115787773684787 308.21580082554146 1.2923744524203105
25.1210153286382 305.93263627870994 1.2917565087235818
25.126242883591615 309.59764223175415 1.3046082504564027
25.13147043854503 308.5292395390749 1.307308310645619
25.136697993498444 310.15694668737996 1.313317714473855
25.14192554845186 312.4902903933887 1.3215715331552615
25.147153103405273 315.0398384820502 1.3319977473036786
25.152380658358688 316.89970568672703 1.3432523361651247
25.157608213312102 315.7416367165553 1.3475966405186954
25.162835768265516 314.83684330841504 1.3510027395425284
25.16806332321893 311.2150310973934 1.3447259990355065
25.173290878172345 309.30994785417363 1.344230592041977
25.17851843312576 309.28982791274245 1.3478651589792388
25.183745988079174 315.027284731734 1.3637750485481788
25.18897354303259 314.551354243251 1.3698443923314052
25.194201097986003 312.14388352535616 1.3719908688378983
25.199428652939417 309.4752826221865 1.3698257277868788
25.204656207892832 309.3715253139272 1.371594825475441
25.209883762846246 314.1335508591065 1.3833214408552028
25.21511131779966 313.9195398065679 1.3885509943741643
25.220338872753075 314.043383594602 1.3968523398215713
25.22556642770649 314.3048923718118 1.4046449957737046
25.230793982659904 310.9471673374764 1.403418302377714
25.23602153761332 316.1193676935223 1.4179482684391391
25.241249092566733 323.9910243104132 1.4417406652978453
25.246476647520147 335.7494155260565 1.4698848816570582
25.25170420247356 340.3594196151423 1.4862153061606043
25.256931757426976 334.51567883430346 1.4762868645050824
25.26215931238039 328.0482988067807 1.4681396558059139
25.267386867333805 319.77542733654656 1.452343027282394
25.27261442228722 316.5726693141774 1.4492432117147576
25.277841977240634 319.9859410219211 1.4644597110172728
25.283069532194048 325.4676967853429 1.4850006787854646
25.288297087147463 329.55622935275903 1.5024050389374504
25.293524642100877 326.3042818564751 1.497412469401187
25.29875219705429 324.5258722766802 1.4977893583454354
25.303979752007706 321.39414247909036 1.4962267526566868
25.30920730696112 320.1526083760839 1.504953265829467
25.314434861914535 314.00132143240046 1.4963736794754963
25.31966241686795 316.2381416461514 1.5060907571743984
25.324889971821364 321.9906020434561 1.521068270519626
25.330117526774778 324.8376223286532 1.5338560555912386
25.335345081728192 325.90176348956874 1.5444635801194357
25.340572636681607 317.17402869382136 1.5268749831563233
25.34580019163502 316.6587029886589 1.5318964499509158
25.351027746588436 314.36758947281214 1.532451989495126
25.35625530154185 318.110870544668 1.5537276151903958
25.361482856495265 318.075492932745 1.5593674420200359
25.36671041144868 323.13151552505406 1.5801267627098787
25.371937966402093 326.46277715976714 1.587981831726768
25.377165521355508 328.5337857795805 1.6019160254541231
25.382393076308922 326.87324596655054 1.6069856163342162
25.387620631262337 319.9108223210136 1.6040144593196013
25.39284818621575 313.50088215599925 1.5935760997236224
25.398075741169166 314.35041843042904 1.5974030209656718
25.40330329612258 314.194825535306 1.5988345384114486
25.408530851075994 320.7239694710425 1.6205989045140494
25.41375840602941 323.36206605455453 1.6364697898502216
25.418985960982823 323.2785693246121 1.63943665998881
25.424213515936238 318.974273848896 1.6362232346620778
25.429441070889652 318.5738616580077 1.6435361429727422
25.434668625843067 314.5390887017671 1.6420421574116533
25.43989618079648 318.3443747456104 1.6606115178736036
25.445123735749895 315.8289483292304 1.6606864611691672
25.45035129070331 314.72916967733084 1.6646147310254094
25.455578845656724 311.1643735709984 1.661108884432471
25.46080640061014 310.16895213697524 1.6660030493030926
25.466033955563553 314.4426897815728 1.686683507131782
25.471261510516968 320.4624878831461 1.7125331942121955
25.476489065470382 322.0330465380282 1.7247948542182925
25.481716620423796 318.25034111301494 1.7308092905579282
25.48694417537721 314.30547199380754 1.7272963755059185
25.492171730330625 315.89675094385717 1.7431632452023913
25.49739928528404 315.8722319240237 1.7516501693815838
25.502626840237454 322.39972744585555 1.7799871326955294
25.50785439519087 322.4257966951125 1.7871413995220762
25.513081950144283 326.63322272431486 1.7968723946294745
25.518309505097697 329.01251611112303 1.8141504385786373
25.523537060051112 324.2914836740627 1.810250224428249
25.528764615004526 321.45326561936855 1.8152426566325004
25.53399216995794 313.4060384643284 1.79814303353728
25.539219724911355 315.3956500332911 1.8165606176767526
25.54444727986477 309.15692668817974 1.8084880576660902
25.549674834818184 310.3789391942055 1.8268210735041204
25.5549023897716 317.423636880591 1.8532679472231606
25.560129944725013 325.992169813722 1.8861981820393754
25.565357499678427 336.1211066956894 1.920654474979675
25.57058505463184 338.46409934395115 1.9411915252156176
25.575812609585256 335.9950524212072 1.9462426550630545
25.58104016453867 333.95564142418834 1.953325316703061
25.586267719492085 322.2821786056732 1.9285116569726817
25.5914952744455 319.3633994867782 1.9278695520745246
25.596722829398914 310.9822536850158 1.9151866087894942
25.601950384352328 311.6489079938433 1.928330302362036
25.607177939305743 315.0451877975754 1.954261348261364
25.612405494259157 319.3707806484951 1.9754544554570872
25.61763304921257 319.61160193917925 1.9947887960108601
25.622860604165986 320.4204908565405 2.013488854923332
25.6280881591194 324.6246847873495 2.0447148126147217
25.633315714072815 330.518920348797 2.0751442817581425
25.63854326902623 336.6069004199511 2.106408923350851
25.643770823979644 340.40432023330095 2.1294162058066863
25.648998378933058 335.89703046779476 2.1236556969119613
25.654225933886472 333.96833996235296 2.132496790984054
25.659453488839887 325.88636604397334 2.118224584904297
25.6646810437933 331.77737117004614 2.164823648256125
25.669908598746716 328.63416918764506 2.168325247123163
25.67513615370013 330.7120107916136 2.1973414135541494
25.680363708653545 327.9203922680392 2.2015496269825525
25.68559126360696 332.0348617329719 2.230227230240529
25.690818818560373 334.9669099398488 2.259700219630498
25.696046373513788 324.5147812132375 2.2354499573640343
25.701273928467202 322.72204098742407 2.24799943782401
25.706501483420617 326.4487762733403 2.27878134489758
25.71172903837403 339.79921331291723 2.3502295125253623
25.716956593327446 347.86517037735746 2.389846245114395
25.72218414828086 349.04125549558563 2.4066501344239124
25.727411703234274 347.93822665824746 2.4124287831349727
25.73263925818769 335.29946808502507 2.3919082143583736
25.737866813141103 322.41009814741966 2.3647485244863145
25.743094368094518 321.62340874486136 2.3899541574424124
25.748321923047932 320.93145007944617 2.4118844552255063
25.753549478001347 325.7178062825006 2.45054317231082
25.75877703295476 324.28126403668153 2.462932630951774
25.764004587908175 331.7820631843272 2.507668397351718
25.76923214286159 334.447326839644 2.54371471658422
25.774459697815004 323.20885185337454 2.5209537473523143
25.77968725276842 322.1474231468544 2.546824623524422
25.784914807721833 321.44934938482174 2.5679974381620685
25.790142362675248 337.4449007160635 2.668575290708624
25.795369917628662 329.8803200734289 2.6603457530531043
25.800597472582076 324.1439310763044 2.6680405076300366
25.80582502753549 314.0875814765232 2.6437403831175974
25.811052582488905 317.0537507384841 2.689693549294744
25.81628013744232 321.36805233012024 2.7366592145668296
25.821507692395734 319.9484729114776 2.763750720770724
25.82673524734915 318.53151807283956 2.7948982737379073
25.831962802302563 323.7061736187735 2.8566003484001876
25.837190357255977 337.7678685695255 2.960336593012883
25.84241791220939 337.3750744668846 2.988661140260549
25.847645467162806 334.2069161736383 3.009441747910854
25.85287302211622 326.3218074437889 3.0178075107467834
25.858100577069635 330.25517238413715 3.087452118949342
25.86332813202305 326.48983511825764 3.1201536608767917
25.868555686976464 329.98704024317345 3.1809737777539304
25.87378324192988 332.5655194237584 3.2331037326635994
25.879010796883293 339.7743776242211 3.324149731761575
25.884238351836707 344.270190860587 3.408167970170805
25.88946590679012 342.9401878337857 3.4836200888161795
25.894693461743536 353.4975698404419 3.5849155140840465
25.89992101669695 340.7633519755916 3.5668823229223054
25.905148571650365 320.1805400977854 3.496132878849434
25.91037612660378 316.7695199742512 3.533375972305366
25.915603681557194 321.8746723388804 3.641646483737611
25.920831236510608 339.2102587679413 3.813918662792086
25.926058791464023 330.5553041476833 3.8734503494268373
25.931286346417437 324.3488650366603 3.911624982658216
25.93651390137085 325.53267426540685 4.0152788400095085
25.941741456324266 334.2561925704284 4.135238544012569
25.94696901127768 338.4853494324478 4.2704453765206365
25.952196566231095 333.5355159399537 4.3567575298534145
25.95742412118451 327.66840446065453 4.4314712884984315
25.962651676137924 320.6299497742109 4.488079301554955
25.967879231091338 328.8069861502703 4.619888432556188
25.973106786044752 346.04298357340645 4.816524812535595
25.978334340998167 350.15984193892564 4.920560029823381
25.98356189595158 344.0405154014635 4.970726154051302
25.988789450904996 324.11981484366714 4.893406834045514
25.99401700585841 316.87662247538736 4.947602333467372
25.999244560811825 301.93925186869274 4.893210190769582
26.00447211576524 316.24653136738095 5.156474972361555
26.009699670718653 317.9892190889045 5.300186468755821
26.014927225672068 354.3138137311212 5.74819790394161
26.020154780625482 346.8966199658282 5.784562780732033
26.025382335578897 346.31155579671633 5.850455566737096
26.03060989053231 337.34482974790814 5.901695757300719
26.035837445485726 350.41377031210584 6.17263566065426
26.04106500043914 343.55958768418526 6.279798082517806
26.046292555392554 340.3436752578775 6.504037354300456
26.05152011034597 323.7295902366208 6.681535051323432
26.056747665299383 317.06152187670466 6.86679062818347
26.061975220252798 311.0439091249852 7.017118085249688
26.067202775206212 315.0848848049034 7.1022913263758936
26.072430330159627 303.71696030778 7.237312322371729
26.07765788511304 287.93847517466867 7.253700674107156
26.082885440066455 268.25152612291157 7.412349113860531
26.08811299501987 266.85929671780247 7.696996138216852
26.093340549973284 268.4868355193956 8.225848417263096
26.0985681049267 325.02433353711757 9.585189053591424
26.103795659880113 350.058889915558 10.705024805457839
26.109023214833528 355.9102785154033 11.763264902783638
26.114250769786942 262.28301172445407 11.063969348566262
26.119478324740356 212.48113430748393 11.496187463432628
26.12470587969377 229.00822696622174 13.635189045466728
26.129933434647185 206.9421864803304 17.917830154973124
26.1351609896006 187.47222954230767 24.124692363995123
