# Supplementary material for: Unraveling metal effects on CO2 uptake in pyrene-based metal-organic frameworks
Source: Nat Commun. 2025 Feb 11;16:1516. doi: 10.1038/s41467-025-56296-w (PMC11814143; doi:10.1038/s41467-025-56296-w)
Supplement: Supplementary file 3 — Source Data [file 41467_2025_56296_MOESM3_ESM.zip › SourceCode/SuppInf/FigureS5_Ga-TBAPy_InSitu_VariableT_PXRD/Data/GaTBAPy_0084p.dat]

0.002613777476707968 29.869870893995685 6.03215078999646
0.007841332430123905 19.98610129252438 4.293633434314821
0.01306888738353984 20.874329964829702 3.651244271596527
0.018296442336955775 18.83683677740952 2.8467426463076926
0.02352399729037171 17.543978238178653 2.59471712018262
0.028751552243787646 21.1713095785816 2.759587714038197
0.03397910719720358 18.405065140197475 2.210553077001854
0.03920666215061952 18.685893991889753 2.1530141021582403
0.04443421710403546 17.545474781851496 2.0122842971237764
0.0496617720574514 16.92552322076547 1.9056733268865922
0.054889327010867336 17.371631788450365 2.064447428375087
0.060116881964283275 15.36020596635373 1.9652788227856035
0.06534443691769921 16.07435863595189 1.8718487101539774
0.07057199187111515 16.971832923338 1.747713401724241
0.07579954682453109 17.344931087333155 1.630104751727423
0.08102710177794703 18.069130243765315 1.556492724251727
0.08625465673136297 17.01336412047202 1.4610693616701544
0.09148221168477891 16.898575728523426 1.4036641052736158
0.09670976663819485 18.0942847165908 1.3332598128771982
0.10193732159161079 17.919384529036993 1.3074954357131898
0.10716487654502672 17.14796209154334 1.3459145987531056
0.11239243149844266 15.608866494020704 1.2943816744495027
0.1176199864518586 13.92830776604879 1.245207935016335
0.12284754140527454 14.933799961984963 1.2465239643968138
0.12807509635869047 16.991287196464906 1.2485576780086753
0.1333026513121064 17.331255313485872 1.2507504580820819
0.13853020626552232 17.687035536639176 1.238045170128474
0.14375776121893824 16.756082011049948 1.1380641859176877
0.14898531617235417 16.239914439171677 1.1260410227179032
0.1542128711257701 16.277942787800285 1.0958661915338135
0.15944042607918602 14.877713124413862 1.0111223445317679
0.16466798103260194 16.62744957483367 1.032382092637389
0.16989553598601786 17.61520479586376 1.0147713536686256
0.1751230909394338 19.16724532312044 1.0635898565524973
0.18035064589284971 19.798521931727507 1.0732458596615846
0.18557820084626564 19.241550668881526 1.0673207696661706
0.19080575579968156 19.383695337547458 1.046689922995023
0.1960333107530975 19.697719998048886 1.02603704853219
0.20126086570651341 20.258244985934144 1.0407796442099164
0.20648842065992934 18.44047453640767 0.9548267837800594
0.21171597561334526 17.909199596176077 0.9400772903470443
0.2169435305667612 18.440867413198948 0.9396304599331604
0.22217108552017711 18.453431201255796 0.9360294363812999
0.22739864047359304 17.827391545626114 0.9464684291478784
0.23262619542700896 18.10835925762692 0.9310790573923551
0.2378537503804249 18.647479225148818 0.9339963634544743
0.2430813053338408 18.96205015746576 0.9242566034483185
0.24830886028725674 20.627554094827733 0.9427327967564804
0.25353641524067266 20.220549936726034 0.9484683905851388
0.2587639701940886 20.790584317174936 0.9782990039163654
0.2639915251475045 20.36942985584328 0.9594944261232625
0.26921908010092044 19.31332091329461 0.9037975224685257
0.27444663505433636 18.737180262197747 0.858505520333141
0.2796741900077523 18.891664132196155 0.8637812646900316
0.2849017449611682 19.117398299233727 0.8616758299112816
0.29012929991458414 19.81162385988836 0.8566881119428494
0.29535685486800006 20.554219465607655 0.8748770558113111
0.300584409821416 20.072521753806424 0.8388183133022062
0.3058119647748319 19.10304293761343 0.8084830860904467
0.31103951972824784 19.164719876000177 0.8269147060515093
0.31626707468166376 19.222626451904457 0.8194122791087095
0.3214946296350797 18.76804976046339 0.8105931043130207
0.3267221845884956 18.54228316647197 0.8091195361105744
0.33194973954191154 18.02936283236899 0.8179135529802303
0.33717729449532746 17.94884230888224 0.8328528288588782
0.3424048494487434 17.506059848219834 0.850519434225558
0.3476324044021593 17.299944339806895 0.8259211879435772
0.35285995935557524 17.3952774778038 0.8203444365360496
0.35808751430899116 17.197482849962277 0.799112243912928
0.3633150692624071 17.669728742076284 0.8102426582135233
0.368542624215823 18.642335271966576 0.8330333922172387
0.37377017916923894 18.29886312659016 0.8206134570410177
0.37899773412265486 18.739857037943047 0.8563278681737653
0.3842252890760708 18.593604395289155 0.8911328248508407
0.3894528440294867 18.05513045983247 0.8901762020475424
0.39468039898290264 18.346172889314374 0.882337705701565
0.39990795393631856 17.734744208012373 0.8343090081039494
0.4051355088897345 17.836221933811654 0.8003818600053767
0.4103630638431504 17.43863036237443 0.7863828605390081
0.41559061879656634 17.81118004829734 0.7920520969120788
0.42081817374998226 18.27570822686438 0.8163839768013204
0.4260457287033982 17.75025743083149 0.7929114632962909
0.4312732836568141 19.670450146398938 0.810317018114323
0.43650083861023004 22.08838775225994 0.8533990774352043
0.44172839356364596 21.99502276758057 0.8427375812384216
0.4469559485170619 22.296665335350724 0.8705256140325474
0.4521835034704778 20.42424427322101 0.8459673494194478
0.45741105842389373 18.553779958516152 0.8072347715470912
0.46263861337730966 18.763706195571466 0.8108271605568312
0.4678661683307256 18.379658238385588 0.801756147037226
0.4730937232841415 18.787718425989794 0.788866229356745
0.47832127823755743 19.229518888630462 0.7826196104824155
0.48354883319097336 19.567049960952776 0.7603717608017928
0.4887763881443893 19.694942196857184 0.7622377694493492
0.4940039430978052 19.761813179238803 0.7542168891786546
0.49923149805122113 20.15069517375209 0.7615710162342287
0.5044590530046371 20.350845425703124 0.7990516868397716
0.5096866079580531 20.649355949479503 0.8009392737993758
0.5149141629114691 20.38286565722537 0.8116941593004142
0.5201417178648851 20.423356367843375 0.7999270997863114
0.525369272818301 20.229063442377015 0.7809463339917055
0.530596827771717 19.958499563514692 0.759698494164434
0.535824382725133 19.9518713284895 0.7595465220022407
0.541051937678549 19.665250196941088 0.7430102776189405
0.546279492631965 18.957815195218995 0.7413166431259495
0.5515070475853809 18.617815042481233 0.7489836396488135
0.5567346025387969 17.991984420766492 0.7420868722352142
0.5619621574922129 18.427726272730915 0.7454008352297343
0.5671897124456289 18.97762881679842 0.7499587371593947
0.5724172673990449 19.17680015116596 0.7377920678339759
0.5776448223524608 20.50609401697011 0.7488773688771161
0.5828723773058768 20.546307840354398 0.7638976424096222
0.5880999322592928 19.75325314329823 0.7595326039034966
0.5933274872127088 18.59287426969066 0.7499562719361772
0.5985550421661248 17.593062032843925 0.7239985422788807
0.6037825971195407 17.398505638704748 0.7077628003599287
0.6090101520729567 16.826244448440846 0.7029450820212181
0.6142377070263727 17.616117044118667 0.6964741868923476
0.6194652619797887 18.55453310758165 0.7041072824004633
0.6246928169332047 19.120627479718987 0.7104033801786079
0.6299203718866206 19.684372404141797 0.7233020744545853
0.6351479268400366 19.61481133984225 0.7238438137142897
0.6403754817934526 18.89250536736668 0.7075450987310389
0.6456030367468686 18.418002358628556 0.68475901384673
0.6508305917002846 19.253361652343482 0.693785167653426
0.6560581466537005 20.849225060975773 0.7210184556332155
0.6612857016071165 21.81273841454361 0.7387232023458122
0.6665132565605325 21.66689285343859 0.7298467659947457
0.6717408115139485 21.238187650287994 0.7148473203220279
0.6769683664673645 21.22997300548555 0.6960277265013186
0.6821959214207804 21.42473016633148 0.6920380790882722
0.6874234763741964 21.673991552502383 0.7054819939896224
0.6926510313276124 22.955446487875257 0.7308662188676273
0.6978785862810284 23.146007689227105 0.7264171998702591
0.7031061412344444 23.256577017751155 0.7315926141922096
0.7083336961878604 23.537308784813447 0.7379378703854034
0.7135612511412763 23.02730517842819 0.7265018626656119
0.7187888060946923 22.85165749941494 0.733745542786588
0.7240163610481083 22.842383426032676 0.7313777349619105
0.7292439160015243 23.11109782797287 0.7406909295821736
0.7344714709549403 23.957652878745243 0.7588293358299864
0.7396990259083562 23.93469103344546 0.7774327250328722
0.7449265808617722 23.47060505086505 0.7758335987572368
0.7501541358151882 24.33789023884347 0.7915876445642276
0.7553816907686042 23.758423004965064 0.767291384067068
0.7606092457220202 25.173789382258597 0.7593730178112903
0.7658368006754361 25.8885365209369 0.7516026160345222
0.7710643556288521 28.29979794013067 0.7673138578727353
0.7762919105822681 29.53393691035373 0.7917338904980302
0.7815194655356841 30.28710782400559 0.8044430677593198
0.7867470204891001 30.638339693057066 0.8125710178312834
0.791974575442516 29.115323906955915 0.7878874217197689
0.797202130395932 29.408002528693334 0.7873711273592713
0.802429685349348 31.328201638364963 0.8227160641657709
0.807657240302764 35.33053491266841 0.8692399278044839
0.81288479525618 38.61508575440514 0.9152683463699621
0.8181123502095959 41.04186050282048 0.9566843784926594
0.8233399051630119 41.73997573403536 0.9901569513782875
0.8285674601164279 42.42807707234559 1.0267203351047325
0.8337950150698439 46.747787219795164 1.0783265526283505
0.8390225700232599 51.17694966784399 1.126402654357913
0.8442501249766758 56.055693681141115 1.1768094002537919
0.8494776799300918 57.724639811492665 1.2006846667441846
0.8547052348835078 58.33934682151447 1.2097839418949188
0.8599327898369238 60.60838907586008 1.2482262719521706
0.8651603447903398 62.81463051790643 1.253610523249831
0.8703878997437557 65.35189461889982 1.2620091641935764
0.8756154546971717 69.4574180602166 1.283133350666584
0.8808430096505877 72.48898189670773 1.3134555743261918
0.8860705646040037 77.20159871344335 1.361919777317121
0.8912981195574197 76.10103056551203 1.3505280847762091
0.8965256745108356 76.24318580924101 1.3463593168569505
0.9017532294642516 78.71122838460089 1.3873507970117218
0.9069807844176676 78.67759446071476 1.3849824833864441
0.9122083393710836 80.82175825458437 1.406171563594431
0.9174358943244996 83.5995210523876 1.4192228885070624
0.9226634492779155 85.87307653320758 1.4376635936765871
0.9278910042313315 93.6630711252669 1.4971016062671247
0.9331185591847475 95.29937574052143 1.4867688844429006
0.9383461141381635 93.69813109834709 1.4602318584099199
0.9435736690915795 90.87999255352139 1.4153099655728545
0.9488012240449955 90.23335696708185 1.379945426888835
0.9540287789984114 94.39067864900305 1.4173391037936054
0.9592563339518274 100.61680718275075 1.4642975398470552
0.9644838889052434 102.68989328319383 1.517718477992659
0.9697114438586594 104.25543995628959 1.523372581186483
0.9749389988120754 103.18584468219272 1.4958327666856008
0.9801665537654913 103.63058394748897 1.4917870299168239
0.9853941087189073 107.95231289662594 1.5177236375494632
0.9906216636723233 112.56565314691665 1.547090016172763
0.9958492186257393 115.18551723638244 1.5706780636395838
1.0010767735791553 108.75393718454775 1.5266781921860026
1.0063043285325712 110.76615218409879 1.5472142527782686
1.0115318834859872 115.03352668101567 1.5971467748112138
1.0167594384394032 116.488712109259 1.606114472709898
1.0219869933928192 120.27568337486524 1.6115755148127557
1.0272145483462352 118.37207740341043 1.5834174050818395
1.0324421032996511 121.47520183085311 1.6080823434360232
1.0376696582530671 122.58985983607371 1.611083950669812
1.042897213206483 128.41341568561785 1.6441849106993942
1.048124768159899 130.9734680430324 1.6610089295671844
1.053352323113315 132.3700648704553 1.6765743385053757
1.058579878066731 133.98836654806917 1.6823926206712256
1.063807433020147 131.10548782586088 1.6597273841154103
1.069034987973563 130.3731644323501 1.6367144706448349
1.074262542926979 130.9832903053968 1.6507600117411438
1.079490097880395 128.57634845082325 1.62661614310566
1.084717652833811 124.45331653918625 1.6016877987108191
1.089945207787227 120.83499538872232 1.5891811140642222
1.095172762740643 126.12628521622258 1.6223660516232545
1.1004003176940589 130.53339765044907 1.6637550964783376
1.1056278726474749 134.97563273187455 1.6821593416513791
1.1108554276008908 135.40940621913663 1.652979544405726
1.1160829825543068 131.0296514803788 1.6146682813458597
1.1213105375077228 134.03836404710322 1.6244425869199488
1.1265380924611388 133.9968796919208 1.639359163129693
1.1317656474145548 137.6766407370353 1.6848165187404835
1.1369932023679707 141.4615728289913 1.7061878135874278
1.1422207573213867 142.6596304069214 1.7013099505190044
1.1474483122748027 140.6757267606665 1.6659576820036106
1.1526758672282187 146.18154862872876 1.6631923948225995
1.1579034221816347 149.6640064782305 1.680295310654404
1.1631309771350506 147.45260382699954 1.6576410467255456
1.1683585320884666 146.6664183288465 1.6565095468226023
1.1735860870418826 147.60078291533802 1.6866010731568593
1.1788136419952986 145.54936194080366 1.701895546203682
1.1840411969487146 145.93438641767017 1.6977997662320592
1.1892687519021305 147.33961837581091 1.7019266002134157
1.1944963068555465 151.26612427007558 1.7152255228134634
1.1997238618089625 158.43270402072025 1.7274549746415695
1.2049514167623785 158.74586626880694 1.7341525229721242
1.2101789717157945 156.00019073087313 1.7095178320653543
1.2154065266692105 158.07140207407636 1.7198819776520813
1.2206340816226264 161.0038746824284 1.7540953984640952
1.2258616365760424 161.75223373353836 1.7603026057629592
1.2310891915294584 164.01981599579918 1.763667995128784
1.2363167464828744 162.18391464166666 1.7564461135940221
1.2415443014362904 159.40851054761916 1.7242263856589026
1.2467718563897063 154.09330104620142 1.708064260476642
1.2519994113431223 147.74354118325684 1.6750968118733074
1.2572269662965383 146.48566156483892 1.650151816765489
1.2624545212499543 155.05384904595886 1.7075823898039528
1.2676820762033703 159.69004005910102 1.7298126688647393
1.2729096311567862 156.01399115601873 1.6904515398324271
1.2781371861102022 152.8200340303645 1.6634008289221478
1.2833647410636182 150.58684024209097 1.65756324341133
1.2885922960170342 151.29782068357648 1.669981389271667
1.2938198509704502 158.6899711369868 1.7247449604639362
1.2990474059238661 156.1821749856739 1.711170682344031
1.3042749608772821 154.73892348435905 1.677815572176911
1.309502515830698 157.93101819155933 1.6955675970885178
1.314730070784114 156.64517576862497 1.6974106724016784
1.31995762573753 165.52281713875837 1.7571790520187962
1.325185180690946 170.60238970364955 1.7797710782281815
1.330412735644362 172.73010990845617 1.7821196063946783
1.335640290597778 172.27261448902814 1.7820817354145304
1.340867845551194 168.81875419069374 1.7707361241925572
1.34609540050461 170.98118592652736 1.7920380003118372
1.351322955458026 170.16711955012417 1.7969938315857785
1.356550510411442 164.13025879178178 1.7431492810349765
1.361778065364858 154.18137198316504 1.6858418734583938
1.3670056203182739 148.38123735028972 1.6456096919763834
1.3722331752716899 145.88035327290643 1.63633011487282
1.3774607302251058 149.17986945375407 1.667365191134913
1.3826882851785218 155.8766674195966 1.7182918762701755
1.3879158401319378 158.7072334482104 1.7193866235648483
1.3931433950853538 164.24215168691072 1.7580456624420953
1.3983709500387698 163.81273281211236 1.7455595597188458
1.4035985049921857 163.69010364722496 1.7329276247443102
1.4088260599456017 160.35660564110032 1.733536617860379
1.4140536148990177 159.75529674897246 1.7389508418982584
1.4192811698524337 165.15659620059458 1.7881547236044306
1.4245087248058497 163.82432371148974 1.7633071462842382
1.4297362797592656 166.19708003637615 1.745125003533951
1.4349638347126816 160.83608473363336 1.6939123891217829
1.4401913896660976 162.81560634317066 1.687121910652843
1.4454189446195136 163.23760042747773 1.6783527521037147
1.4506464995729296 159.98874531582467 1.6674354639547528
1.4558740545263456 160.42543068839194 1.6856125179982657
1.4611016094797615 157.17786017629035 1.6877889424565646
1.4663291644331775 154.68095971943373 1.6951732366117762
1.4715567193865935 153.1010142265847 1.6775518786226078
1.4767842743400095 150.50607371472793 1.647266896832424
1.4820118292934255 143.5360215276202 1.6051927656405751
1.4872393842468414 143.42386132926583 1.600779953216918
1.4924669392002574 147.34769156231567 1.6070275147917903
1.4976944941536734 148.46138843378188 1.620054016800682
1.5029220491070894 156.31322516888156 1.671098295795489
1.5081496040605054 161.5101430338066 1.704124845172871
1.5133771590139213 165.24912696262646 1.770950793888854
1.5186047139673373 165.13323392700494 1.7817984078220617
1.5238322689207533 168.33933738421516 1.807743947776452
1.5290598238741693 166.69188130056227 1.7873705639103432
1.5342873788275853 157.32347421092936 1.6990363969645794
1.5395149337810012 149.77290097435983 1.663795425890683
1.5447424887344172 146.3126764633827 1.645872050122296
1.5499700436878332 147.40224482525267 1.6527779588237153
1.5551975986412492 152.43026134251366 1.6940577696688
1.5604251535946652 163.2896588308659 1.7426285748752075
1.5656527085480811 172.7674830452686 1.7997412468705045
1.5708802635014971 179.38454708034214 1.8178766224517087
1.576107818454913 182.7555655074482 1.8514520522033737
1.581335373408329 177.40629387602286 1.8219867917976937
1.586562928361745 178.0701087753288 1.7971640780744036
1.591790483315161 176.04273066560003 1.7868886573526255
1.597018038268577 171.86710219561897 1.732854609964342
1.602245593221993 166.87821165411054 1.6901698339596187
1.607473148175409 170.5853846600743 1.7147427285174
1.612700703128825 170.11156535115694 1.7130273469649504
1.617928258082241 182.06509622939367 1.7938268204099004
1.623155813035657 182.75005554619662 1.7904888728858246
1.628383367989073 185.45584019744462 1.8051651249847809
1.6336109229424889 188.46295648561252 1.8087636306108736
1.6388384778959049 188.62598450772916 1.8038679056448155
1.6440660328493208 194.03583739712943 1.8241043016022287
1.6492935878027368 195.70345886880008 1.829269274128368
1.6545211427561528 193.9794730956925 1.8150602829961042
1.6597486977095688 194.06361509135218 1.810628245570261
1.6649762526629848 204.71976204834183 1.8561475313557512
1.6702038076164007 212.18157990643638 1.8739586145751204
1.6754313625698167 219.8523335537385 1.9026443493035545
1.6806589175232327 229.36708569899773 1.9591160951963393
1.6858864724766487 234.6570352884428 2.0044671951819724
1.6911140274300647 232.9718009957942 2.001918051212149
1.6963415823834807 234.84285425424318 1.9988859353318869
1.7015691373368966 224.19037314857377 1.917498098048554
1.7067966922903126 220.90113745774522 1.863011604548674
1.7120242472437286 224.20022829228716 1.8800137089561988
1.7172518021971446 222.0022642824868 1.8696986748128035
1.7224793571505606 225.9541954656389 1.8858356370297231
1.7277069121039765 236.43108075446017 1.9405763569538625
1.7329344670573925 239.6442159500418 1.9472927736392596
1.7381620220108085 244.33402897368825 1.9510961789918742
1.7433895769642245 249.54496299890062 1.9675974968170962
1.7486171319176405 252.67498076314692 1.9925625183874747
1.7538446868710564 263.81012783941884 2.0469798710760703
1.7590722418244724 275.356232079544 2.1077337957258213
1.7642997967778884 274.77597959655066 2.0996033853916374
1.7695273517313044 270.11258274118757 2.0589433423634693
1.7747549066847204 262.87082005418193 1.9998030611775417
1.7799824616381363 261.33258541133256 2.0004415025090423
1.7852100165915523 262.36346243729065 1.9718735617541774
1.7904375715449683 270.1963258083955 2.0111503276369387
1.7956651264983843 272.0872966133121 2.009870815789653
1.8008926814518003 277.4225894964725 2.0047963872660586
1.8061202364052162 276.0456570278413 1.9831041500943984
1.8113477913586322 270.1079924551454 1.9346840672496974
1.8165753463120482 271.4136029140722 1.9278070611073148
1.8218029012654642 271.1304161588368 1.9366014320378855
1.8270304562188802 276.61397254701944 1.9727802676841644
1.8322580111722961 278.86566567904873 1.9735002040507903
1.8374855661257121 281.3661930661113 1.9793039437855942
1.842713121079128 279.75525015440235 1.9517344240802705
1.847940676032544 276.8206884294896 1.918629479090201
1.85316823098596 278.5501994646937 1.916042517138742
1.858395785939376 277.9174467084316 1.9082819262455184
1.863623340892792 281.3308050432756 1.921352028985594
1.868850895846208 291.1182237131828 1.9477772878248842
1.874078450799624 292.36841237202754 1.9438072163246598
1.87930600575304 291.45765038722953 1.9218637852553229
1.884533560706456 287.04351217075265 1.8914660968719117
1.889761115659872 281.013550325914 1.8605753841850883
1.894988670613288 281.5211860550312 1.8469014057814443
1.9002162255667039 279.66073436111037 1.8361850038767282
1.9054437805201199 277.43063436412575 1.814792269623346
1.9106713354735358 280.8293651180756 1.831792109909056
1.9158988904269518 281.41542835957637 1.8345431221348567
1.9211264453803678 279.5713953890418 1.8314346539172182
1.9263540003337838 282.0469899644892 1.8368717174428053
1.9315815552871998 278.83733122941715 1.8266511770432785
1.9368091102406157 275.2183203231447 1.7934728909540865
1.9420366651940317 267.64322632588846 1.7489317133351598
1.9472642201474477 264.1188703686142 1.7352735093767966
1.9524917751008637 266.06987796350296 1.7393175543485944
1.9577193300542797 265.2863556839709 1.732060346439194
1.9629468850076957 263.135650722998 1.7115891441597983
1.9681744399611116 263.11411550263927 1.687277425458514
1.9734019949145276 264.15508704544243 1.6780436224310198
1.9786295498679436 263.4770686881824 1.6770570260929114
1.9838571048213596 260.66993554651094 1.6507978365750278
1.9890846597747756 250.65502087031751 1.6038731270068023
1.9943122147281915 244.04282852339563 1.57918675601341
1.9995397696816075 242.7102126422397 1.5665411756298693
2.0047673246350235 233.9568818107819 1.5334505162761065
2.0099948795884393 233.4067567491972 1.5407178357128577
2.015222434541855 234.25804442162905 1.5290789281928092
2.0204499894952708 237.08275574543273 1.54083672692166
2.0256775444486865 246.72233301847743 1.5824747967068065
2.0309050994021023 250.59080897225448 1.5873389579865573
2.036132654355518 250.73102555937456 1.5851898334940748
2.041360209308934 246.4289233239999 1.5688417945797095
2.0465877642623496 243.8764924490048 1.562570122801258
2.0518153192157653 241.9101147053768 1.5671359280900503
2.057042874169181 238.28084174440966 1.5514907851167685
2.062270429122597 242.18691859666077 1.5737693518851603
2.0674979840760126 243.720151012703 1.575037167488283
2.0727255390294284 248.36989981591628 1.5971493115305808
2.077953093982844 251.37398015096525 1.6072178824708372
2.08318064893626 251.6671973673961 1.6148383390248788
2.0884082038896756 242.84993199373125 1.58543059317872
2.0936357588430914 234.7466536049366 1.5415862554178146
2.098863313796507 237.96736861175236 1.5643005799623118
2.104090868749923 242.30593582969124 1.5810492754348993
2.1093184237033387 247.0947886621226 1.5790927950216298
2.1145459786567544 241.249276265542 1.5426864657148398
2.11977353361017 233.5007332153893 1.5028484941133446
2.125001088563586 237.31290896446544 1.5215074960223092
2.1302286435170017 238.7900480475594 1.5450974267292723
2.1354561984704175 241.80024951412418 1.5636615936894462
2.140683753423833 240.14356653695188 1.5565963431937115
2.145911308377249 237.534777910162 1.5506155434196571
2.1511388633306647 236.9750844244478 1.5554895987816468
2.1563664182840805 246.4329918896809 1.5832992323309536
2.1615939732374962 248.08910252866932 1.5896437162191295
2.166821528190912 248.9152967218385 1.5911137288989596
2.1720490831443278 251.58941100516924 1.5991272517310249
2.1772766380977435 235.98718527504332 1.5318051997879427
2.1825041930511593 239.54691502620813 1.5412251181888557
2.187731748004575 243.0767138861166 1.5500508039513683
2.192959302957991 242.31511248974326 1.5447836136999216
2.1981868579114066 239.24962902077723 1.5390417405165016
2.2034144128648223 234.3957430031834 1.523486143783187
2.208641967818238 232.06937255000824 1.5326057840915115
2.213869522771654 232.56874831917636 1.5508697780133502
2.2190970777250696 236.99333211551436 1.5705127471006093
2.2243246326784853 243.47946025369617 1.6054703666221204
2.229552187631901 248.93034779594183 1.6266711402275744
2.234779742585317 251.4367717646496 1.618439572282221
2.2400072975387326 243.8064356166204 1.5787550924388658
2.2452348524921484 237.91398260332932 1.558991791812696
2.250462407445564 241.8076697279649 1.587262373743742
2.25568996239898 239.99259582710366 1.5936898068916847
2.2609175173523957 238.2591760969214 1.5809593829747604
2.2661450723058114 237.28345450343045 1.5645238313629712
2.271372627259227 235.21190439416912 1.5513574305111106
2.276600182212643 240.3169543056154 1.5635984604661508
2.2818277371660587 245.84702903484848 1.588304597941729
2.2870552921194744 242.10155312293642 1.576061368039158
2.29228284707289 244.10354468930433 1.5853668950470594
2.297510402026306 247.77739973253406 1.5980677861145227
2.3027379569797217 242.7433823283504 1.5738191721349173
2.3079655119331375 245.51108250428217 1.5707834568698253
2.3131930668865532 243.41782171247164 1.5628287497735316
2.318420621839969 244.5915076181665 1.5712537934765667
2.3236481767933848 239.79285465777616 1.555547936882826
2.3288757317468005 230.49758225216448 1.522834580617188
2.3341032867002163 226.63211142686166 1.494439878423568
2.339330841653632 230.2768985518776 1.5081013680439097
2.344558396607048 232.01625867631654 1.5084987368162863
2.3497859515604635 235.4447483598861 1.5195130206359702
2.3550135065138793 242.9458916559487 1.5489060694037367
2.360241061467295 242.70923867443753 1.529152962606935
2.365468616420711 237.89584854588784 1.4924036120820419
2.3706961713741266 240.43132980254467 1.4791805634017143
2.3759237263275423 240.5719711207863 1.4820129691532802
2.381151281280958 247.8530364715253 1.5195459846183423
2.386378836234374 244.62736057809306 1.5149823158446578
2.3916063911877896 241.98810815373912 1.5210520806630232
2.3968339461412054 230.5461284213526 1.475125225527983
2.402061501094621 223.9402190022058 1.4455960378664137
2.407289056048037 224.0415918539195 1.4525838115771486
2.4125166110014526 226.98303806237948 1.470056859409529
2.4177441659548684 231.82095803144136 1.4943093963194554
2.422971720908284 236.70838589404667 1.4946863693792602
2.4281992758617 239.0149739474788 1.493187742946693
2.4334268308151157 237.54217281167936 1.4688242544965557
2.4386543857685314 234.42903091307085 1.437829634531375
2.443881940721947 232.75448852954509 1.4160782287232936
2.449109495675363 231.8923580416872 1.3847414703303351
2.4543370506287787 241.7795155018936 1.411186687945987
2.4595646055821945 252.69346970621513 1.4054840743489938
2.4647921605356102 281.7755600775244 1.457974133269982
2.470019715489026 309.1080538271228 1.4607017970344447
2.4752472704424417 372.7418932219073 1.5326077250953998
2.4804748253958575 505.38479688780757 1.7286837114248748
2.4857023803492733 717.9115858506299 2.011199264621902
2.490929935302689 1012.012098483278 2.367661448276843
2.496157490256105 1381.8464196815803 2.767078894535007
2.5013850452095205 1759.1469647455338 3.119524743392645
2.5066126001629363 2086.174103861307 3.3946749571036503
2.511840155116352 2367.634686880818 3.61154120462844
2.517067710069768 2615.968017151599 3.791730675801883
2.5222952650231836 2874.783631092106 3.968172848016768
2.5275228199765993 3283.9624973201016 4.243772755577061
2.532750374930015 3759.858857662343 4.5259861128102505
2.537977929883431 4470.511208924954 4.937240830642103
2.5432054848368466 5280.4519230776195 5.362540925372104
2.5484330397902624 6106.591415147912 5.7712900136248155
2.553660594743678 6680.89081328304 6.030107365573122
2.558888149697094 6937.619612206535 6.142710812570057
2.5641157046505096 6826.960999254223 6.091550147196556
2.5693432596039254 6435.3373477191435 5.90559395090992
2.574570814557341 5927.155009289417 5.663757413880383
2.579798369510757 5390.854166463886 5.380813195474522
2.5850259244641727 4974.250335329855 5.157844316720068
2.5902534794175884 4652.18649295556 4.981071535791403
2.595481034371004 4374.081858909963 4.830473383309641
2.60070858932442 4021.7294688951843 4.643099465523943
2.6059361442778357 3516.6213550615075 4.34218162038653
2.6111636992312515 2909.7745090187914 3.9382723102222914
2.6163912541846672 2296.0373836427157 3.4903403212511797
2.621618809138083 1721.759841242999 3.0229495406629256
2.6268463640914987 1252.9581468926503 2.5845433653024075
2.6320739190449145 884.8201305147645 2.178611598102195
2.6373014739983303 641.2370773539578 1.8731956574444242
2.642529028951746 487.4714919523944 1.6560705446926547
2.6477565839051618 383.84709484220116 1.4956610721369434
2.6529841388585775 327.67208929173785 1.413317113408769
2.6582116938119933 295.36035922963407 1.3834987247252917
2.663439248765409 273.15493839754885 1.353984969652231
2.668666803718825 266.7981318217113 1.363638601075958
2.6738943586722406 257.5459191929732 1.3482558633722093
2.6791219136256563 247.951398799415 1.3464627088610612
2.684349468579072 240.7119501767333 1.3487498963397277
2.689577023532488 235.8840327847776 1.3490759671251795
2.6948045784859036 235.36390164972036 1.363819334510851
2.7000321334393194 237.0895893283564 1.3896458387105473
2.705259688392735 235.8182262041353 1.405068678902186
2.710487243346151 236.72553485528712 1.4221385442554366
2.7157147982995666 241.0435828080773 1.4462759913135825
2.7209423532529824 239.77452915119827 1.4445387567224626
2.726169908206398 236.93480792418558 1.4316024519112502
2.731397463159814 234.93666467191503 1.4290254596396006
2.7366250181132297 232.241020046193 1.432466173642149
2.7418525730666454 228.42291120273063 1.4269232154757916
2.747080128020061 231.45058589896067 1.4515754029509333
2.752307682973477 230.24479076648618 1.4442856859906341
2.7575352379268927 237.11157655814026 1.4719180107239134
2.7627627928803085 235.7715690102545 1.474898714524863
2.767990347833724 240.0373589833758 1.499570625750122
2.77321790278714 238.9644641409877 1.500362454163905
2.7784454577405557 240.08960809668588 1.5235800287617947
2.7836730126939715 235.74049513270373 1.5046375971488328
2.7889005676473873 230.17455437629448 1.4839103658983648
2.794128122600803 228.30546461589816 1.4695784567351284
2.7993556775542188 224.81778565665292 1.4365485459019285
2.8045832325076345 225.7138572000554 1.425130731950955
2.8098107874610503 228.20962941065835 1.4242471960412302
2.815038342414466 229.95283303004845 1.4412650949078312
2.820265897367882 232.37175412212352 1.4714288211329951
2.8254934523212976 233.59808241607485 1.475572341153583
2.8307210072747133 236.0610691967609 1.493305570768539
2.835948562228129 238.73032685379397 1.5002952568209444
2.841176117181545 232.4218498368346 1.4827925809677167
2.8464036721349606 232.9839630820537 1.504564279586557
2.8516312270883764 226.45390130195483 1.4749399522351374
2.856858782041792 224.02833367037965 1.4572369837501793
2.862086336995208 231.1592289779767 1.4818232341959099
2.8673138919486236 228.160323950459 1.4743635000960305
2.8725414469020394 227.68468706032064 1.4556852758181607
2.877769001855455 235.18891038671808 1.485455550230977
2.882996556808871 232.23563880686 1.4726635601817364
2.8882241117622867 238.68559467936927 1.5100759392490612
2.8934516667157024 237.69794401258883 1.5160550838573337
2.898679221669118 234.92862003089593 1.5112207921807954
2.903906776622534 229.4714952981875 1.472758181431037
2.9091343315759497 230.2984644004872 1.4753702013672947
2.9143618865293655 235.76334596384936 1.5018769633510616
2.919589441482781 243.73016483360485 1.555337255814481
2.924816996436197 248.0027391183787 1.5737240542359814
2.9300445513896127 249.62941375283313 1.5802286852476473
2.9352721063430285 247.2682381902162 1.5584418464881802
2.9404996612964442 241.2394440995735 1.5035347408069135
2.94572721624986 238.9756270383292 1.476168807406434
2.9509547712032758 237.0038062273629 1.4598223387691454
2.9561823261566915 231.12680644517317 1.4437794744725854
2.9614098811101073 228.15685443925133 1.4266310106017226
2.966637436063523 226.53464628649326 1.4381813653199265
2.971864991016939 226.19490777949792 1.442872154550425
2.9770925459703546 223.3450021544373 1.429922331401337
2.9823201009237703 224.61568224586483 1.431363345439373
2.987547655877186 223.71651896659935 1.4068972183346986
2.992775210830602 223.48204449451816 1.3846326510127962
2.9980027657840176 223.21335546456143 1.3895687212079628
3.0032303207374333 220.6727750109938 1.3820259327084077
3.008457875690849 221.45982452896934 1.4011379786826843
3.013685430644265 223.17328057063594 1.3918682483640845
3.0189129855976806 221.94985632603778 1.3809753655915977
3.0241405405510964 218.43436493476318 1.3574064980333742
3.029368095504512 218.43108206238546 1.345173754029155
3.034595650457928 220.1080055714906 1.3609266404202713
3.0398232054113437 224.51147242814872 1.372516226625469
3.0450507603647594 228.82936072983247 1.3876965377611976
3.050278315318175 229.8758836964463 1.3999991516374164
3.055505870271591 231.12653135629952 1.4083883207911456
3.0607334252250067 230.44379130150915 1.4237056689605423
3.0659609801784224 234.0016104873207 1.4330955975153388
3.071188535131838 231.52748168485826 1.4166408266777792
3.076416090085254 227.19807658087666 1.3955829354972311
3.0816436450386697 219.8245838262545 1.3443975269006039
3.0868711999920855 217.31366272067362 1.3126569747975925
3.0920987549455012 227.5119656601975 1.3409468798225455
3.097326309898917 237.0096331034124 1.3590339648043572
3.1025538648523328 243.13334314038417 1.3788704948837733
3.1077814198057485 244.83670342339474 1.379081542847784
3.1130089747591643 243.27499243794648 1.3745518984556817
3.11823652971258 241.07453081623478 1.3584185470824313
3.123464084665996 245.23793613394133 1.3720839220317276
3.1286916396194115 239.51090968048882 1.3339812883005966
3.1339191945728273 239.13790496098972 1.3179669340210498
3.139146749526243 238.42168104678353 1.2910765127556465
3.144374304479659 240.56122697171276 1.279294361460121
3.1496018594330746 245.63077179678058 1.284464525793299
3.1548294143864903 255.74660976261455 1.3199064059671088
3.160056969339906 263.9361783270949 1.343478682095694
3.165284524293322 265.90785315894794 1.3390322057435935
3.1705120792467376 266.15155411597834 1.3199452815615458
3.1757396342001534 267.28398957332104 1.2978140583285032
3.180967189153569 271.52979589999825 1.2847680529684689
3.186194744106985 279.756938267658 1.2791803780571496
3.1914222990604006 293.37142254894184 1.2920387830744475
3.1966498540138164 304.314504096765 1.2989834593038836
3.201877408967232 315.21349478653985 1.3039502019988178
3.207104963920648 335.572255012453 1.3390684753754494
3.2123325188740637 347.76896906838584 1.351930875031419
3.2175600738274794 362.8092011790242 1.3722497047566375
3.222787628780895 382.58224583141947 1.4052375476250976
3.228015183734311 403.8532007428821 1.4379777286120072
3.2332427386877267 428.21971730622636 1.469725407297502
3.2384702936411425 463.2143063408446 1.5203365414347496
3.2436978485945582 496.0812942807193 1.5649522361540182
3.248925403547974 532.5157354498941 1.625801624298702
3.2541529585013897 572.9203872651815 1.6806027654836724
3.2593805134548055 607.6467296175634 1.7247051573934125
3.2646080684082213 643.72247050447 1.7659912041263315
3.269835623361637 680.6937875425539 1.8064216202144474
3.275063178315053 718.6900086237968 1.8511509383147726
3.2802907332684685 766.0434567289552 1.9062489825917293
3.2855182882218843 824.8324151670405 1.9789932357724633
3.2907458431753 890.5894275118851 2.0625987652783935
3.295973398128716 957.1505910673925 2.1389386278088627
3.3012009530821316 1019.577627166212 2.2143517321833484
3.3064285080355473 1063.6935609721659 2.2588005039537613
3.311656062988963 1099.3043669051667 2.2924906738276856
3.316883617942379 1099.968110975491 2.2792014468685573
3.3221111728957946 1087.8880426566222 2.2637604426719435
3.3273387278492104 1055.41282493978 2.2247993815551164
3.332566282802626 999.3991735805024 2.165713355807046
3.337793837756042 936.6785024553304 2.0962375187196094
3.3430213927094576 858.4198445656573 2.003398295023403
3.3482489476628734 776.4962091777559 1.9013939942793725
3.353476502616289 698.1311415936533 1.7979806331839463
3.358704057569705 635.1837522302586 1.7137953426883292
3.3639316125231207 572.3161971206193 1.6254528096967402
3.3691591674765364 530.210794916718 1.5725081924286954
3.374386722429952 483.06173635224695 1.5093626980349961
3.379614277383368 436.2219932963506 1.4393548781350705
3.3848418323367837 395.8160622994114 1.3773488030708518
3.3900693872901995 366.91972051701896 1.334087966893532
3.3952969422436152 340.09591784222283 1.2927245767881361
3.400524497197031 325.8366863656351 1.2805362922477217
3.4057520521504467 307.8156127466004 1.255337572973136
3.4109796071038625 293.3149837051191 1.2504468808116724
3.4162071620572783 286.87926815978483 1.249443439395485
3.421434717010694 275.5945706634806 1.233030297199028
3.4266622719641098 265.34766946796935 1.220319123105647
3.4318898269175255 261.56629949985904 1.2185653485391141
3.4371173818709413 255.90321988025934 1.2238353049713808
3.442344936824357 256.9571705055843 1.2372456192100403
3.447572491777773 252.92319762895147 1.2348482008772963
3.4528000467311886 241.16941956369877 1.2098538634841929
3.4580276016846043 237.20624789870934 1.1981875662354875
3.46325515663802 229.71103612042884 1.179175108298227
3.468482711591436 228.70907013219104 1.1742252640263209
3.4737102665448516 225.66564995900862 1.164839460234391
3.4789378214982674 227.48434127792277 1.1733055088290203
3.484165376451683 231.19355061077906 1.1898483294835334
3.489392931405099 238.7543216211761 1.2303838759495904
3.4946204863585146 241.51619419762523 1.2395073421437908
3.4998480413119304 244.90791929298004 1.2373056475121669
3.505075596265346 246.98774567915513 1.2440382273343609
3.510303151218762 252.3142919057771 1.2532325033789171
3.5155307061721777 256.71338977061 1.252331432039942
3.5207582611255934 257.76283006391697 1.2491060610900793
3.525985816079009 263.7650896581608 1.2346954652140782
3.531213371032425 272.29652625020657 1.235328519325838
3.5364409259858407 284.1568625511319 1.2352335911101646
3.5416684809392565 307.08102103171433 1.2585427172966897
3.546896035892672 332.2451198767301 1.2788902831799829
3.552123590846088 378.3311205922125 1.3447521744832636
3.5573511457995037 463.97772131483674 1.47407702181451
3.5625787007529195 613.2105615206473 1.683954053827171
3.5678062557063353 869.7470331593606 1.9990506208333156
3.573033810659751 1353.0627314065664 2.48903084544277
3.5782613656131668 2203.8539267716856 3.1781239074643866
3.5834889205665825 3738.0193717517427 4.140344894146291
3.5887164755199983 6317.373774860606 5.382169357988651
3.593944030473414 9999.113827469659 6.7292106949756825
3.59917158542683 13983.299080897277 7.92086474708032
3.6043991403802456 17630.804179968312 8.863946797814505
3.6096266953336613 19695.24482104442 9.356799365275606
3.614854250287077 19585.506808186055 9.31550639705409
3.620081805240493 17551.30015547007 8.81581671360878
3.6253093601939086 14126.915124082068 7.898651330395511
3.6305369151473244 10585.305757447099 6.831677398001389
3.63576447010074 7259.77913595632 5.643338834228805
3.640992025054156 4864.56269827217 4.622743752195924
3.6462195800075716 3079.650739094964 3.6696573625414626
3.6514471349609874 1958.3667665628345 2.9228038319955765
3.656674689914403 1257.772500901755 2.3302783613789293
3.661902244867819 882.3405624769872 1.950685306020582
3.6671297998212347 664.4925786742353 1.6927653909042435
3.6723573547746504 551.9735335804978 1.5510151294755576
3.677584909728066 473.4629519171542 1.4437877871949865
3.682812464681482 423.2102674084708 1.3703898801433811
3.6880400196348977 386.96627438725875 1.3166376892315923
3.6932675745883135 362.7262001612938 1.282909385796669
3.698495129541729 340.10056118770666 1.252364005806269
3.703722684495145 322.8198738463455 1.222186354575095
3.7089502394485607 313.13891726084233 1.2048129930083962
3.7141777944019765 304.7648616915738 1.1821490638474283
3.7194053493553922 301.3493479205345 1.1806642368530618
3.724632904308808 297.17552719603873 1.1749371070100776
3.7298604592622238 290.4411180637353 1.1718740650088884
3.7350880142156395 286.47615780977236 1.171437578839181
3.7403155691690553 282.9877993503175 1.162838330432581
3.745543124122471 280.5411940118535 1.1660090529782936
3.750770679075887 275.66719897202614 1.1580524955177656
3.7559982340293026 276.46668285715145 1.1659904584414051
3.7612257889827183 277.06057161686783 1.1732566744917579
3.766453343936134 275.0325812112808 1.167692471693638
3.77168089888955 277.26416200177107 1.1632438487446926
3.7769084538429656 273.7149645784857 1.14606268979387
3.7821360087963813 268.5439482794618 1.1314288050586876
3.787363563749797 265.8153166646065 1.125455063244401
3.792591118703213 265.95511526124835 1.1191264300714485
3.7978186736566286 268.2254317343124 1.1125888427299446
3.8030462286100444 277.6231452130678 1.1233757482041202
3.80827378356346 290.81301677422647 1.140905106140633
3.813501338516876 304.40370461915427 1.1614603509637744
3.8187288934702917 310.16863717663915 1.1670489572158405
3.8239564484237074 308.401097186394 1.157138824326503
3.829184003377123 305.7909205669714 1.149251791292776
3.834411558330539 303.4596823120952 1.143111069405779
3.8396391132839547 303.8315922232079 1.1438146909537443
3.8448666682373704 308.4057688417777 1.1618162614493361
3.850094223190786 304.3373584609733 1.1586628356796156
3.855321778144202 297.9549670561352 1.1552026318916964
3.8605493330976177 294.7520351760863 1.1582168303388343
3.8657768880510335 289.46470414237257 1.1467460204216888
3.8710044430044492 283.1019557957363 1.1364547399377471
3.876231997957865 274.95362510453435 1.113561133818862
3.8814595529112808 268.95026571345016 1.103665375373926
3.8866871078646965 270.35153556070065 1.110187691426471
3.8919146628181123 272.19341067880964 1.1117240417967167
3.897142217771528 274.76264672768934 1.1153748895971607
3.902369772724944 275.64468370384867 1.114718724779588
3.9075973276783595 274.15742703641115 1.1061940767110388
3.9128248826317753 277.0543613456618 1.1106937150839893
3.918052437585191 279.75616544418256 1.1127847191169993
3.923279992538607 280.1683975891133 1.111972889588545
3.9285075474920226 283.3672060233117 1.1129303062525053
3.9337351024454383 285.2435890179974 1.1092619827560724
3.938962657398854 292.9024644893697 1.1224461986052763
3.94419021235227 299.08618867473234 1.1315489673993895
3.9494177673056856 307.3794719396675 1.1500345151135938
3.9546453222591014 309.0608808366689 1.1478686559726359
3.959872877212517 313.7076112284355 1.1439528022161296
3.965100432165933 320.85983497884916 1.1482683784909404
3.9703279871193486 334.07750365567307 1.165104983023684
3.9755555420727644 348.3624104152309 1.1842941242533012
3.98078309702618 365.0981017865249 1.2089873105041493
3.986010651979596 379.7661104468652 1.227813727242145
3.9912382069330117 396.61690060955283 1.2500921950322144
3.9964657618864274 412.7674296739206 1.2684537030803527
4.001693316839844 429.39462805688817 1.2912212269965802
4.00692087179326 450.8810868885792 1.3190544207638102
4.012148426746676 471.9044341678019 1.3546926007086166
4.017375981700092 496.34597003499596 1.4055670025592941
4.0226035366535084 533.2484448727167 1.4652982962415106
4.027831091606925 576.4993865201094 1.5282771212091466
4.033058646560341 630.6947190345362 1.6016320092823484
4.038286201513757 691.0289418115942 1.678388809387674
4.043513756467173 759.0775905479977 1.7602879910381124
4.0487413114205895 828.7719422126578 1.8379351360069642
4.053968866374006 901.5188094065935 1.9162964919666443
4.059196421327422 975.1902520160736 1.998081175835199
4.064423976280838 1050.4680752616841 2.0755935191991837
4.069651531234254 1136.5055132350203 2.1542629986484307
4.0748790861876705 1242.3883812493782 2.2564562355511972
4.080106641141087 1370.386632799323 2.37618769701639
4.085334196094503 1505.6235954766535 2.486583790639279
4.090561751047919 1657.2564243896406 2.6059602789896306
4.095789306001335 1840.093032216505 2.7454248861089496
4.1010168609547515 2075.8967092121406 2.93038816178061
4.106244415908168 2310.393707233014 3.1040816582637496
4.111471970861584 2558.7165171371066 3.2617824140722136
4.116699525815 2833.498664852383 3.429148491754613
4.121927080768416 3122.800601799811 3.560622097944296
4.1271546357218325 3431.4534665143265 3.6954955325478815
4.132382190675249 3741.2566130428236 3.8381424400851083
4.137609745628665 4060.540528157936 3.9771847485209406
4.142837300582081 4404.3917831045765 4.125738314034798
4.148064855535497 4736.92316736697 4.279479922104381
4.1532924104889135 5046.562613270054 4.4087952649856685
4.15851996544233 5363.465450323129 4.538187012512992
4.163747520395746 5605.161948578485 4.625617256631144
4.168975075349162 5852.765557203526 4.71897197692902
4.174202630302578 6057.914485932169 4.792207084830174
4.1794301852559945 6204.625436377935 4.852948006115945
4.184657740209411 6287.348076829112 4.878120394592703
4.189885295162827 6300.383704158019 4.8765621663422465
4.195112850116243 6215.9097207373015 4.834256627946756
4.200340405069659 6064.419119694752 4.762578542855857
4.2055679600230755 5827.730493170185 4.6658418984016565
4.210795514976492 5529.6982608919425 4.546727454859107
4.216023069929908 5178.962845448063 4.400204401424419
4.221250624883324 4746.580856685145 4.202171772965458
4.22647817983674 4325.601392164722 4.00530784731487
4.2317057347901565 3897.8647047062864 3.796823610788193
4.236933289743573 3489.4265243442665 3.587431850802771
4.242160844696989 3122.0504671283243 3.3903268229111045
4.247388399650405 2777.796167836035 3.192863598970465
4.252615954603821 2468.419915169616 3.012723389716569
4.257843509557238 2212.50347660325 2.855834256826852
4.263071064510654 1958.4921699428357 2.684580512476514
4.26829861946407 1728.4621906897962 2.513252004031346
4.273526174417486 1537.7556587701065 2.3663982545152695
4.278753729370902 1375.2423191776916 2.237641619818188
4.283981284324319 1234.3163207205505 2.1215151477354413
4.289208839277735 1107.9180097313717 2.009256664904425
4.294436394231151 993.4293863323311 1.901076129137917
4.299663949184567 899.1959805868246 1.8103396659383735
4.304891504137983 819.8838394386647 1.7270367863161995
4.3101190590914 753.3590580375245 1.6541359642269315
4.315346614044816 691.2341164566405 1.5827376451423267
4.320574168998232 632.3218627446953 1.5102622272985344
4.325801723951648 584.4861882960504 1.4524291456469869
4.331029278905064 541.3337817576387 1.3980692086884268
4.336256833858481 504.9791449501825 1.3522685664420526
4.341484388811897 474.9681069186036 1.311746915373934
4.346711943765313 445.6959714201519 1.2681342553874977
4.351939498718729 420.61115431180394 1.2319834317087766
4.357167053672145 404.92814857872554 1.2115673119581323
4.362394608625562 389.8386041861021 1.1980921373398439
4.367622163578978 374.80392557187656 1.1779495982279797
4.372849718532394 359.73591039996546 1.15465865673653
4.37807727348581 343.4913471792024 1.1279879794713967
4.383304828439226 330.1801443920789 1.1093960270868324
4.388532383392643 322.6607702926834 1.1023173631554344
4.393759938346059 312.9970431410081 1.0940663535833548
4.398987493299475 298.03037090235614 1.0701356911150768
4.404215048252891 283.1624955939973 1.0439345178390924
4.409442603206307 271.4536575948074 1.0285818417514492
4.414670158159724 263.45536254295115 1.0166546717640272
4.41989771311314 257.5347179771154 1.0156116246945615
4.425125268066556 251.81973416982984 1.0142115162669414
4.430352823019972 244.91615286700858 1.004376138045656
4.435580377973388 241.22446337104523 1.003911742447633
4.440807932926805 237.25295969665922 0.9972190916517805
4.446035487880221 230.65710934070648 0.9917536706076081
4.451263042833637 224.77106614379682 0.9886286192947112
4.456490597787053 223.11324909443852 0.990377973830681
4.4617181527404695 218.28568260281136 0.9844676071881916
4.466945707693886 216.08807333422266 0.9893661509667243
4.472173262647302 213.98684268359412 0.9872344302611349
4.477400817600718 211.9108330133781 0.9853270298179015
4.482628372554134 208.3517498338918 0.9740641409649269
4.4878559275075505 207.03877429568325 0.9808347875251134
4.493083482460967 204.77032895787303 0.9792340037184125
4.498311037414383 201.86270888763855 0.9809214143064234
4.503538592367799 200.12601646617364 0.9822141597174792
4.508766147321215 197.12172474777438 0.9775907316545738
4.5139937022746315 195.00300632986324 0.9763458839358793
4.519221257228048 194.61199409647963 0.9763456909644418
4.524448812181464 194.36982161685734 0.9740639587578299
4.52967636713488 193.58519303886794 0.9827677138655252
4.534903922088296 192.97420879393601 0.9820977103969198
4.5401314770417125 192.71842046779747 0.989955815328628
4.545359031995129 191.54387995253632 1.0016379632069827
4.550586586948545 192.0068887764446 1.0003558594335644
4.555814141901961 189.84816506982662 0.9901219592970046
4.561041696855377 186.13855860240068 0.9724714315438782
4.5662692518087935 185.68073035895924 0.9619881713320283
4.57149680676221 182.0589594692288 0.9415400553740384
4.576724361715626 182.6039798265793 0.9459014879325397
4.581951916669042 183.800090926429 0.9469110463944146
4.587179471622458 182.31197611584278 0.9512549243639145
4.5924070265758745 184.58679720852106 0.9749352367139265
4.597634581529291 186.24313457923063 0.9875420775126035
4.602862136482707 181.63406069550228 0.9734283114436204
4.608089691436123 183.93183002712064 0.9854072950533136
4.613317246389539 179.45288808794717 0.971725127846614
4.6185448013429555 180.04338780215468 0.9797940087686511
4.623772356296372 180.5253934313327 0.9828601294123531
4.628999911249788 182.21581192552873 0.9849078788628692
4.634227466203204 176.3237178754154 0.974776965594352
4.63945502115662 177.714467198061 0.9841590378098055
4.6446825761100365 178.07368653548886 0.978934874211979
4.649910131063453 178.35691205724774 0.9695895422128787
4.655137686016869 181.73778282624937 0.9777271145699855
4.660365240970285 180.84883701195608 0.9762403202701884
4.665592795923701 176.4098224913201 0.9740202949916166
4.6708203508771176 176.29200808667792 0.9840704852864629
4.676047905830534 174.97368688878743 0.9830711650934227
4.68127546078395 175.47575129556245 0.9856404419937863
4.686503015737366 178.00906369412718 1.0023202408047864
4.691730570690782 177.22774400586636 0.9996206434355895
4.696958125644199 173.50797285099236 0.9850963728332812
4.702185680597615 170.37573022533468 0.9653961014082072
4.707413235551031 170.5447363055001 0.9580343591225334
4.712640790504447 170.496153652496 0.9527472309637204
4.717868345457863 171.67388425594496 0.959977777925553
4.72309590041128 171.39647325916027 0.9629142207081486
4.728323455364696 169.06233007365458 0.9530205708774248
4.733551010318112 170.50958401848314 0.9616649451554224
4.738778565271528 173.09199037004515 0.975591822097795
4.744006120224944 174.15261445149912 0.9796893988956461
4.749233675178361 175.19521843439637 0.980040558762317
4.754461230131777 175.80991824661268 0.9826606790932947
4.759688785085193 175.15445336416533 0.975418502429998
4.764916340038609 172.20688144303858 0.9595759975290331
4.770143894992025 171.2081332877666 0.957966149235227
4.775371449945442 172.55281778412774 0.9620375539588436
4.780599004898858 170.02609627671603 0.9546656258377453
4.785826559852274 171.54874639322387 0.9588877243310686
4.79105411480569 166.5595893440045 0.9386187879037938
4.796281669759106 161.97041684978373 0.9224302836819305
4.801509224712523 164.2134520995845 0.9321710798348533
4.806736779665939 162.17458024570988 0.9319616157497479
4.811964334619355 166.80615617296024 0.9497344959122661
4.817191889572771 164.09992928506162 0.9413924191752232
4.822419444526187 164.07155101007916 0.9447733344780503
4.827646999479604 163.34287651967549 0.937664313447418
4.83287455443302 163.38319437800098 0.9382230478168022
4.838102109386436 167.2700790836144 0.9427642062933134
4.843329664339852 171.8446989599907 0.9590022876623207
4.848557219293268 170.88050787688968 0.9557860659112088
4.853784774246685 168.82868634251335 0.9499902767893971
4.859012329200101 168.02419252797264 0.9390795814889468
4.864239884153517 165.4507091356531 0.9250436356434382
4.869467439106933 165.21685022805556 0.9174544148884014
4.8746949940603495 164.7049707593464 0.9168703904239107
4.879922549013766 167.5860898533816 0.9308077424532876
4.885150103967182 168.73205330533747 0.9318237693591711
4.890377658920598 173.97419205141802 0.9419292898844148
4.895605213874014 173.13061084116353 0.9316143317331725
4.9008327688274305 174.89906819723555 0.942094148413723
4.906060323780847 175.40799220709678 0.9504165083329618
4.911287878734263 170.75107302563075 0.9427358648433825
4.916515433687679 168.7041692341081 0.9390620057497433
4.921742988641095 165.4635710638448 0.9247629867590161
4.9269705435945115 165.49834933633576 0.9161104322302076
4.932198098547928 166.83163208545122 0.9216076325200571
4.937425653501344 166.98935520977258 0.9297460864667476
4.94265320845476 165.23913374536258 0.9380475420418856
4.947880763408176 168.79267803667304 0.9537642208786378
4.9531083183615925 170.34557289163723 0.9572044345309154
4.958335873315009 168.78288711722183 0.9419039163237806
4.963563428268425 170.54835383982817 0.9456062393108865
4.968790983221841 166.85604299484504 0.9248253677042151
4.974018538175257 167.02752282179375 0.9119728781311827
4.9792460931286735 173.0616274689634 0.9255567156917983
4.98447364808209 173.20160882270307 0.9120157412285144
4.989701203035506 173.84063336617064 0.907365812247142
4.994928757988922 174.45010913111219 0.9005231439401961
5.000156312942338 179.3354119561696 0.9053091336481484
5.0053838678957545 182.82825494279388 0.8971104285072606
5.010611422849171 192.8724322824333 0.9115920911379926
5.015838977802587 196.61982682243053 0.9068188158026903
5.021066532756003 197.22152232804024 0.8911099837274614
5.026294087709419 199.74187167869016 0.8844784457442878
5.0315216426628355 199.99866199581135 0.8806506039814641
5.036749197616252 201.50383062086277 0.8844564054838132
5.041976752569668 204.80336215666506 0.8936367520720394
5.047204307523084 206.36340227567254 0.8955101326093989
5.0524318624765 210.74620177357625 0.9039817635683924
5.0576594174299165 221.75292576233903 0.9203416977711104
5.062886972383333 226.29458832611456 0.9206802306359055
5.068114527336749 231.5630001149384 0.9205095147378534
5.073342082290165 240.53564561618575 0.9229217030434825
5.078569637243581 250.905540801466 0.9270164188878486
5.0837971921969975 267.4788523513142 0.9435983066139181
5.089024747150414 286.95341462986715 0.9640744334343058
5.09425230210383 301.79199209720656 0.9823041361924103
5.099479857057246 323.4827956403672 1.0082841285078024
5.104707412010662 349.0106802465501 1.038962921632622
5.109934966964079 378.77333492185596 1.076759040035438
5.115162521917495 398.256635515397 1.0987215061569444
5.120390076870911 409.1347599115367 1.1107544453862803
5.125617631824327 409.97822062062784 1.109044264326107
5.130845186777743 402.42665964261715 1.1005257177278374
5.13607274173116 390.3354745261056 1.0888293084719616
5.141300296684576 365.5815955873015 1.062068821167326
5.146527851637992 335.26378837413824 1.025001213786062
5.151755406591408 303.9222760261715 0.9894827778794206
5.156982961544824 273.5572292581578 0.9550594545100957
5.162210516498241 255.7363398167562 0.9404782226345805
5.167438071451657 240.23400047918085 0.9304956575505317
5.172665626405073 221.51951962774643 0.9023921596731442
5.177893181358489 209.33870378568886 0.8851484588483636
5.183120736311905 201.3041392951787 0.8826891465688294
5.188348291265322 199.70432365250105 0.893817515031761
5.193575846218738 203.6467053431222 0.9166552853889108
5.198803401172154 199.3030213615111 0.9081461156195807
5.20403095612557 192.9098095947982 0.8939183944813418
5.209258511078986 189.8344468169118 0.8968793943068548
5.214486066032403 188.0530197151097 0.9018959521509207
5.219713620985819 185.3504018099593 0.9005237714083054
5.224941175939235 180.64368055814575 0.8908501703365244
5.230168730892651 175.406616637478 0.8839824005675359
5.235396285846067 173.88933306849498 0.8841810730238328
5.240623840799484 172.56669817035186 0.8815109616028711
5.2458513957529 171.0915125300627 0.8785777577955743
5.251078950706316 172.5183219457325 0.894552866043451
5.256306505659732 173.96780599827005 0.9008784361259827
5.261534060613148 176.15273293630418 0.9129138590542013
5.266761615566565 173.2158591302628 0.9043434507434756
5.271989170519981 169.793611902338 0.8935342135492089
5.277216725473397 169.8187633361557 0.8955284920504526
5.282444280426813 170.15301921342464 0.9049072215061985
5.2876718353802294 169.83570988643095 0.9003515140376804
5.292899390333646 169.80622547871135 0.902398089518147
5.298126945287062 167.31387534409333 0.8912245609917142
5.303354500240478 168.23947918882422 0.8843901721592441
5.308582055193894 169.8012128190391 0.8831612845022616
5.3138096101473105 173.10608428508976 0.8844027135219882
5.319037165100727 174.10187134807632 0.8841494662200866
5.324264720054143 172.31689808511896 0.8810798197847228
5.329492275007559 169.14248272345338 0.8791679941383844
5.334719829960975 165.94068985831709 0.8810012812550685
5.3399473849143915 163.5284880446727 0.8774172247499074
5.345174939867808 161.9175852467273 0.867701101018467
5.350402494821224 163.13315244811574 0.8585764166738843
5.35563004977464 160.05648530639976 0.8413290317025285
5.360857604728056 164.91166949964793 0.8486583684882555
5.3660851596814725 167.06890757427794 0.8543867355332397
5.371312714634889 168.63896306129914 0.8604475274108719
5.376540269588305 172.86469058971468 0.8699198141623136
5.381767824541721 171.4592961570197 0.867491298563407
5.386995379495137 169.39659952006735 0.8652475775418778
5.3922229344485535 168.06704028787237 0.865608765428135
5.39745048940197 163.70157403189793 0.8572864560404573
5.402678044355386 164.48754401157694 0.8523933148808873
5.407905599308802 168.29162907204645 0.8505237828631687
5.413133154262218 173.61179518698947 0.855968767196724
5.4183607092156345 176.9233239634875 0.8525757861161973
5.423588264169051 177.64902858451566 0.8414262482893327
5.428815819122467 180.8998128274351 0.8380116744974152
5.434043374075883 181.98554627995688 0.8282938518796481
5.439270929029299 184.97493043470715 0.8286096415254891
5.4444984839827155 189.86222609767793 0.8349418304447005
5.449726038936132 194.0893062506368 0.8466814957639709
5.454953593889548 199.12243061188846 0.8679137420415408
5.460181148842964 193.59058659344666 0.8603732758299856
5.46540870379638 188.40643129135867 0.8532291794358181
5.4706362587497965 183.71269330573745 0.8443557359391792
5.475863813703213 182.70342649883062 0.8479470802377693
5.481091368656629 182.87261047410195 0.855077251364895
5.486318923610045 180.47662376161588 0.851746960746935
5.491546478563461 179.53833759152607 0.8521807543437226
5.4967740335168775 178.1346392575744 0.853472994338268
5.502001588470294 177.42727983435438 0.8486077732829929
5.50722914342371 174.0362712094956 0.8476547990594049
5.512456698377126 173.00818724279938 0.8508831531809453
5.517684253330542 170.54357502008315 0.8471442841582346
5.522911808283959 172.42088103966904 0.8527267393622269
5.528139363237375 174.1871628294305 0.8577208151906482
5.533366918190791 176.84346084041593 0.8625381222178553
5.538594473144207 179.46747362505104 0.8711011626859827
5.543822028097623 180.42841829003163 0.8736008327046585
5.54904958305104 183.05959579916018 0.879822579577243
5.554277138004456 179.2762036748996 0.8653874616632511
5.559504692957872 173.26454924650207 0.8416114568578539
5.564732247911288 172.04910913464835 0.8415612514278787
5.569959802864704 171.0853974013927 0.8335572447962442
5.575187357818121 175.19411449442157 0.8364926155197638
5.580414912771537 178.7507629009762 0.836021980737842
5.585642467724953 181.90339753403458 0.8434011370754978
5.590870022678369 181.91263012214193 0.8425683102294964
5.596097577631785 183.20051121004363 0.8414268542905347
5.601325132585202 180.95446774403635 0.8215466365392476
5.606552687538618 183.14593363347484 0.8079904400956056
5.611780242492034 186.91995949787344 0.8018859442153511
5.61700779744545 193.86061224730886 0.809888396542237
5.622235352398866 211.5554592531366 0.8301256003778945
5.627462907352283 243.1836995974551 0.8703870088407601
5.632690462305699 288.3394291176761 0.9210559574971773
5.637918017259115 359.21919223090856 1.0064004505341912
5.643145572212531 455.65409102622095 1.1175874412455484
5.648373127165947 564.0870077948775 1.2326791768321155
5.653600682119364 668.6284911873979 1.334890401948017
5.65882823707278 757.3120269719703 1.4150373948525006
5.664055792026196 811.5499358793858 1.4620862245122876
5.669283346979612 847.2479619378781 1.4948292097877636
5.674510901933028 858.5331506130491 1.5025679958587816
5.679738456886445 857.6801762371873 1.5035200440275365
5.684966011839861 848.7799328865066 1.494520865857964
5.690193566793277 836.0178211480256 1.4820481223472488
5.695421121746693 822.4454691647904 1.4677105528470502
5.700648676700109 812.8651435315381 1.4575783694851503
5.705876231653526 803.8511474097272 1.4489381622034203
5.711103786606942 796.2451074852506 1.4411812559533048
5.716331341560358 792.9700155719496 1.437682839122179
5.721558896513774 792.9383741054785 1.4355269312336472
5.7267864514671905 804.7308333655604 1.4464602600422702
5.732014006420607 817.1654057798783 1.45766060250034
5.737241561374023 835.7322187169054 1.4743916172253624
5.742469116327439 861.6271505955859 1.4967721439831498
5.747696671280855 902.4754013236419 1.5314462389637467
5.7529242262342715 956.5449845576189 1.5757648436767708
5.758151781187688 1017.4126345376989 1.6220871855935861
5.763379336141104 1089.0991926111753 1.6773323923156134
5.76860689109452 1160.9556026536386 1.7307134412541405
5.773834446047936 1227.4341930493033 1.7786056167338475
5.7790620010013525 1269.062742529527 1.8076289565077033
5.784289555954769 1262.1102796084158 1.8035530568593783
5.789517110908185 1216.2574041567957 1.7688605376325321
5.794744665861601 1114.789081772049 1.6911997934540322
5.799972220815017 978.1936560684449 1.5798741815599
5.8051997757684335 836.0681374747411 1.4620489848053033
5.81042733072185 687.4712408258914 1.3279198314811482
5.815654885675266 559.6551315842981 1.2048977923301794
5.820882440628682 452.35040237866815 1.0901143588010802
5.826109995582098 378.43804048629426 1.007869715152507
5.8313375505355145 326.8927537552656 0.9506063083667311
5.836565105488931 287.47343534978637 0.9067257861912248
5.841792660442347 252.87225936081478 0.8595961005435488
5.847020215395763 233.48445422119642 0.8320386578065119
5.852247770349179 222.6642439238728 0.8159873327908057
5.8574753253025955 218.2175338477665 0.8100680841689364
5.862702880256012 214.0552323770885 0.8087646793994772
5.867930435209428 209.78176884892443 0.8015681391046282
5.873157990162844 208.40029330681398 0.8050991453586824
5.87838554511626 211.83335981487062 0.8131153790765855
5.8836131000696765 210.35824340454315 0.8124964398511756
5.888840655023093 208.20999100810045 0.8063229309024582
5.894068209976509 207.24291451817254 0.7996791421969882
5.899295764929925 209.3103205205893 0.7978081592115074
5.904523319883341 212.7910646000406 0.8020337123979995
5.9097508748367575 217.82505501679904 0.8151388979913707
5.914978429790174 219.95526794368536 0.8204733266944141
5.92020598474359 218.5756415786869 0.8166615484095586
5.925433539697006 221.37943005326926 0.8186170690037495
5.930661094650422 224.20156262482277 0.8147872739326638
5.9358886496038386 228.89081423713978 0.8188833844554747
5.941116204557255 236.10868394456438 0.8254662621644
5.946343759510671 240.217679114066 0.8332917555454399
5.951571314464087 242.54092138494553 0.8421295747204663
5.956798869417503 244.51398760667936 0.8447450829746416
5.96202642437092 249.92653842698053 0.8521884030026149
5.967253979324336 259.30115749705254 0.8676326665092876
5.972481534277752 274.31709228963433 0.888372581194759
5.977709089231168 288.89935677606246 0.9076722113772203
5.982936644184584 303.50304584727496 0.9247453899086264
5.988164199138001 323.2881520346558 0.948097421046519
5.993391754091417 344.69338827575655 0.9790417294483318
5.998619309044833 370.7581432283331 1.0130199125992647
6.003846863998249 411.0445278151941 1.0650369429296667
6.009074418951665 460.43186342864664 1.127575894757339
6.014301973905082 516.5554129920938 1.1959592076217813
6.019529528858498 591.7740169141186 1.279907470418468
6.024757083811914 679.6541834159499 1.3732780819316823
6.02998463876533 781.0486122187417 1.4718378563712646
6.035212193718746 917.7496777620239 1.597653688127
6.040439748672163 1076.2295536021925 1.7306748650357515
6.045667303625579 1255.5934242429068 1.8701570488642425
6.050894858578995 1464.5476778964628 2.0214516605665427
6.056122413532411 1656.4198724906223 2.1511634197665352
6.061349968485827 1818.6010396605823 2.25531163573546
6.066577523439244 1939.707550988619 2.329563574219311
6.07180507839266 1997.2311716947172 2.3681892694819995
6.077032633346076 1992.0458504551216 2.3697862772555927
6.082260188299492 1930.1003793776829 2.33588092155017
6.087487743252908 1826.392897853024 2.2742628443699755
6.092715298206325 1687.8654860995666 2.187778099145276
6.097942853159741 1545.915439262974 2.0950553132325087
6.103170408113157 1410.851262780309 2.004047591945619
6.108397963066573 1280.6009948392743 1.911306604623199
6.113625518019989 1162.118192344764 1.8239378940097115
6.118853072973406 1055.7250195125737 1.7420066942309314
6.124080627926822 955.1990256839849 1.6574738186406954
6.129308182880238 868.2518138623408 1.581325778658443
6.134535737833654 787.6270609094742 1.5081685956216038
6.1397632927870704 713.2761035556723 1.4350311102174023
6.144990847740487 646.7253100662966 1.3702260113540017
6.150218402693903 586.3175693548345 1.3089840198456548
6.155445957647319 528.3578764490757 1.2442632760632217
6.160673512600735 471.9250391974367 1.1789738130830025
6.1659010675541515 429.7254627340836 1.129874907685917
6.171128622507568 399.6349522391032 1.0960534641327009
6.176356177460984 370.9762831651409 1.061183400696146
6.1815837324144 346.89898000706233 1.0308550791387452
6.186811287367816 327.36668470190494 1.0049415605378802
6.1920388423212325 309.2135572666209 0.982247372419946
6.197266397274649 294.7471956738963 0.9637567547287419
6.202493952228065 286.28588152666134 0.9542175839078916
6.207721507181481 273.99042054053893 0.9263905221909441
6.212949062134897 266.8609584190014 0.9125955437914306
6.2181766170883135 258.48171678895244 0.8991009183460138
6.22340417204173 251.99379768504554 0.8892631965817722
6.228631726995146 246.10062153478543 0.8811920761379846
6.233859281948562 241.96719439099442 0.8719414444237997
6.239086836901978 238.68977951789856 0.8664605388080477
6.2443143918553945 231.9116303042028 0.8569543660682325
6.249541946808811 233.3028248853509 0.857684059062031
6.254769501762227 227.36194921718334 0.842473964230814
6.259997056715643 227.64529145175712 0.8355743475451768
6.265224611669059 226.1183004457094 0.8368799466104204
6.2704521666224755 220.97201341758864 0.832619176608922
6.275679721575892 217.9705538380599 0.8294544324676034
6.280907276529308 211.69598731416426 0.8170740467108684
6.286134831482724 209.99863170652048 0.8179702426364877
6.29136238643614 207.6984354983654 0.8132582362912085
6.2965899413895565 206.89963819707043 0.8156054398889758
6.301817496342973 214.41469034464893 0.8332051894396065
6.307045051296389 220.5381317428813 0.8474791539986555
6.312272606249805 223.41298561514574 0.8546607634512922
6.317500161203221 219.12386928342264 0.8426924884968802
6.3227277161566375 213.60362417720552 0.8296576248238449
6.327955271110054 209.96998115600715 0.8150974342570498
6.33318282606347 210.6473036778721 0.8158449008344023
6.338410381016886 211.80150391665407 0.819071042011952
6.343637935970302 211.37859000738575 0.819785323743635
6.3488654909237185 211.00926688523043 0.8285912106201689
6.354093045877135 211.15866274863075 0.8322306105967526
6.359320600830551 209.30540954487753 0.8221202310958011
6.364548155783967 210.6828709229551 0.8241512854383577
6.369775710737383 211.5600267109241 0.8192998172818704
6.3750032656908 208.90165323844113 0.8098041819103934
6.380230820644216 209.63575824616802 0.8124321483659906
6.385458375597632 209.8822759566986 0.811096296951538
6.390685930551048 209.59427824297387 0.8115162329515929
6.395913485504464 212.28617973045178 0.815874951778501
6.401141040457881 212.1969228754021 0.8166037524605247
6.406368595411297 206.3351771356649 0.8055577094277258
6.411596150364713 207.5687064997934 0.8052133900620033
6.416823705318129 206.08319165524824 0.7983757436977753
6.422051260271545 209.05985379390998 0.8031119404954007
6.427278815224962 210.85427095371102 0.8084957639790784
6.432506370178378 213.9635998134388 0.8128240865644389
6.437733925131794 213.7846693634094 0.8127934197188106
6.44296148008521 213.06654666456666 0.8045294067482347
6.448189035038626 213.44542777482422 0.8003854673558403
6.453416589992043 214.2811519598617 0.8007547547324579
6.458644144945459 218.20456549126743 0.8095084751209661
6.463871699898875 223.01444633543983 0.8171913787844695
6.469099254852291 224.75304291468626 0.8157781025451438
6.474326809805707 225.08957520163497 0.8118974277707067
6.479554364759124 224.46949588298173 0.805926711493153
6.48478191971254 224.5177812798471 0.8050204418169556
6.490009474665956 227.35672294892532 0.8046933434505664
6.495237029619372 232.72285861837565 0.8131947119448762
6.500464584572788 239.2551007772067 0.8184712035919033
6.505692139526205 246.44390901195075 0.8236880623308654
6.510919694479621 257.261152210678 0.8363030822302261
6.516147249433037 267.09185070030867 0.8405716090213674
6.521374804386453 281.2075466223099 0.860460790619059
6.526602359339869 295.7769824626122 0.8763732838186049
6.531829914293286 319.22806505234996 0.9017524439245664
6.537057469246702 347.03328992403476 0.9333551684381489
6.542285024200118 381.00844826736864 0.9717475417345678
6.547512579153534 420.3161890473857 1.017124881845072
6.55274013410695 458.05369130303023 1.0587884644751722
6.557967689060367 496.0944860411045 1.1003521172834725
6.563195244013783 526.7906042901872 1.1311206282218107
6.568422798967199 554.4806303153214 1.1599627346547168
6.573650353920615 563.3004502302048 1.1672973906791546
6.5788779088740315 563.0621127700972 1.165214002271888
6.584105463827448 548.5279599414538 1.150035855677075
6.589333018780864 521.3096870356482 1.1207599088896147
6.59456057373428 495.62432378735633 1.0942285531117086
6.599788128687696 468.6793068314393 1.0647621281380446
6.6050156836411125 441.67987043932607 1.0376363211321828
6.610243238594529 414.35515815984513 1.008395495249915
6.615470793547945 390.0387810231856 0.9808740360175762
6.620698348501361 365.7674169541216 0.9522901316446036
6.625925903454777 347.9252702047683 0.9298288507163073
6.6311534584081935 331.46713995150816 0.9105949502469647
6.63638101336161 316.38508048429696 0.8911601196613922
6.641608568315026 304.6858417784287 0.8747676045327337
6.646836123268442 294.57465939873936 0.8611010812122607
6.652063678221858 287.0672226071968 0.8526436267544016
6.6572912331752745 278.8013253127584 0.8453088743214133
6.662518788128691 271.2958674212608 0.8387945259803791
6.667746343082107 264.4769994031094 0.8305949335488209
6.672973898035523 260.54721762333304 0.8270565710255411
6.678201452988939 253.91331888305538 0.8169968362814802
6.6834290079423555 249.97294586114745 0.8137329941514531
6.688656562895772 248.01460680045125 0.8106979049980917
6.693884117849188 243.25218879162446 0.8056806553662302
6.699111672802604 239.87056955256892 0.8011693771072438
6.70433922775602 234.22368665100873 0.792983495177227
6.7095667827094365 231.00243674211737 0.7905362785540065
6.714794337662853 233.22866327256654 0.7973146482696716
6.720021892616269 234.29292972354799 0.8016337609757356
6.725249447569685 238.09118527808786 0.8070154463948132
6.730477002523101 238.6813161687688 0.8052476421753482
6.7357045574765175 236.84956827108675 0.7991832178815393
6.740932112429934 235.24212624103433 0.7968943438187588
6.74615966738335 232.4444230186715 0.7919272424111288
6.751387222336766 229.58915009457053 0.7901847404240296
6.756614777290182 231.98031013904438 0.7968754859309284
6.7618423322435985 230.51216642431345 0.7958175292534038
6.767069887197015 236.15795998540588 0.8044466101675453
6.772297442150431 239.69549245125427 0.8088408071715444
6.777524997103847 237.3866827074281 0.802282903067127
6.782752552057263 236.25901212221865 0.7971799922842573
6.7879801070106796 234.77234020759383 0.7943185049188394
6.793207661964096 229.75319251447058 0.783218822826616
6.798435216917512 228.0951863981224 0.7811460868711906
6.803662771870928 230.7508249290794 0.7855209516770347
6.808890326824344 229.66176706066818 0.7808245527088119
6.814117881777761 231.62736372892132 0.7800784164848407
6.819345436731177 228.3218496937118 0.7724668965027252
6.824572991684593 226.36837433865546 0.7693115036046229
6.829800546638009 228.44843133129527 0.7713846041203353
6.835028101591425 231.13395559299127 0.781050055175411
6.840255656544842 235.7280726435604 0.7862899615064296
6.845483211498258 241.12936719309997 0.7960665375740731
6.850710766451674 239.3528015447256 0.7915715171128593
6.85593832140509 243.59149290814395 0.7985020370857209
6.861165876358506 244.71954573597327 0.8010523942160558
6.866393431311923 245.82599570897852 0.8002012982154192
6.871620986265339 248.86932941719203 0.8039413017720723
6.876848541218755 248.4923450772202 0.8000072743189025
6.882076096172171 247.60713043115058 0.7921136439206813
6.887303651125587 251.30903242056613 0.7924404559468474
6.892531206079004 254.60875767664143 0.7978026442317417
6.89775876103242 259.73467986922486 0.8053890302219588
6.902986315985836 263.58717001509035 0.8126031252878834
6.908213870939252 267.60845786421504 0.8149535429994678
6.913441425892668 269.40383082881687 0.8110502244254606
6.918668980846085 273.4878588426183 0.8178039877212662
6.923896535799501 280.3067990662391 0.8262708886759352
6.929124090752917 282.03993678533806 0.8292659879561957
6.934351645706333 281.68428047890905 0.8260855164738808
6.939579200659749 280.8319643994421 0.8196420219703476
6.944806755613166 285.4014742757994 0.82514800191462
6.950034310566582 291.25632153731107 0.829913015987379
6.955261865519998 293.7556698578471 0.8305723162847295
6.960489420473414 300.80558547253884 0.8384512360131227
6.96571697542683 309.97789877762534 0.8458366929208593
6.970944530380247 322.81486742411556 0.8598105514932983
6.976172085333663 338.286167188007 0.8786722140251861
6.981399640287079 353.4502227275335 0.8950305237046068
6.986627195240495 376.48804199825935 0.9189505064854797
6.9918547501939114 404.33215595489753 0.9494559698512337
6.997082305147328 450.26768931361505 0.9982906634234557
7.002309860100744 505.5224707734808 1.056290111185149
7.00753741505416 589.3016368247382 1.1382052297624297
7.012764970007576 703.451241465771 1.241620447226334
7.0179925249609925 845.7904572850437 1.3592107614239324
7.023220079914409 1000.5047113301401 1.4773943956639173
7.028447634867825 1140.8325015242556 1.5749506916808318
7.033675189821241 1249.311138518305 1.6451426722479323
7.038902744774657 1314.0188565375208 1.6858144078333697
7.0441302997280735 1318.4729604092252 1.6877324154983857
7.04935785468149 1276.2702391469074 1.6616647508101154
7.054585409634906 1196.4433216164016 1.6067421569336415
7.059812964588322 1100.9829223171887 1.5405580111342139
7.065040519541738 1011.2380286472633 1.4751997324222061
7.0702680744951545 927.0036009280723 1.411681733787818
7.075495629448571 854.5106264516841 1.355526682289363
7.080723184401987 794.3203743231599 1.3064794562425277
7.085950739355403 742.7910143534109 1.2629717678269559
7.091178294308819 703.9542475615235 1.2288718291275953
7.0964058492622355 671.8431164921765 1.1997328939486358
7.101633404215652 641.4970688711124 1.1732416405948753
7.106860959169068 618.5949379555891 1.1513842614747265
7.112088514122484 594.8445836428631 1.1298335361602034
7.1173160690759 570.7166503272822 1.1066043091635644
7.1225436240293165 551.6805952707502 1.089451639345714
7.127771178982733 530.2662944216526 1.0682263967663137
7.132998733936149 516.3228694387569 1.0542555152023465
7.138226288889565 503.87781968287914 1.0418305651346094
7.143453843842981 498.5526449171326 1.0371871437109723
7.1486813987963975 492.6583753852008 1.0317459766254164
7.153908953749814 490.67252818311744 1.0298083613244748
7.15913650870323 491.65406646404364 1.0290757132776047
7.164364063656646 493.9098742730309 1.030540446779108
7.169591618610062 501.78138235296706 1.0359889116382588
7.1748191735634785 515.2358079502625 1.048921453317181
7.180046728516895 539.0794123787808 1.0726390021218404
7.185274283470311 577.6336440951063 1.111590930317399
7.190501838423727 634.9979619204989 1.1645685624768674
7.195729393377143 722.7282495615433 1.2397326920511058
7.2009569483305595 848.8690711417979 1.3419589458959291
7.206184503283976 1020.0101864751807 1.4691092746782208
7.211412058237392 1255.7942738135787 1.6287549377568524
7.216639613190808 1554.239894031713 1.8128062530266191
7.221867168144224 1920.1948909551897 2.0135978772127325
7.227094723097641 2304.4249533144866 2.2034144865204546
7.232322278051057 2632.742595974246 2.3519557228447696
7.237549833004473 2841.6664796932555 2.439123914690177
7.242777387957889 2841.583968890406 2.435549149828177
7.248004942911305 2658.6996975518946 2.352490910818199
7.253232497864722 2344.1710606037655 2.207809367531977
7.258460052818138 1960.8041714053052 2.021356388010397
7.263687607771554 1587.1953450288447 1.8201431493964386
7.26891516272497 1248.8152629349368 1.6141305610072296
7.274142717678386 979.3061707456447 1.428488911622659
7.279370272631803 777.4396004196068 1.2715359333208018
7.284597827585219 634.9610215816624 1.1508708003647803
7.289825382538635 540.7316830762154 1.0642805421323949
7.295052937492051 479.9165212941974 1.0050875219930075
7.300280492445467 437.06368559968155 0.96005473770152
7.305508047398884 406.75533421776964 0.926467229290797
7.3107356023523 387.1370336277144 0.9050433214546653
7.315963157305716 376.6632129039368 0.894345445325429
7.321190712259132 367.79506337051987 0.8855104989896585
7.326418267212548 362.3474832130288 0.8796823332325366
7.331645822165965 354.14663938557555 0.8703835673053861
7.336873377119381 342.41182576339367 0.8579842451288141
7.342100932072797 336.9806292289931 0.8517565784214977
7.347328487026213 337.6615010384877 0.8527045216030107
7.352556041979629 335.88912991890754 0.8510592802269591
7.357783596933046 336.6029005352756 0.8516622466259715
7.363011151886462 333.7958879191417 0.8472186224471275
7.368238706839878 330.4331172344941 0.8432341364427136
7.373466261793294 330.952304316341 0.8437878167252384
7.37869381674671 325.74318531144684 0.8391668010538209
7.383921371700127 324.91063091207656 0.8384017672874083
7.389148926653543 325.4030869205276 0.8375933944111706
7.394376481606959 325.8166203653604 0.8369550466507111
7.399604036560375 330.89157745368635 0.8432757774145418
7.4048315915137914 335.87770213327406 0.8509307358172619
7.410059146467208 335.5022562399726 0.8503268218878072
7.415286701420624 334.0352223359475 0.8465535726264377
7.42051425637404 331.70606695431746 0.8414809508935932
7.425741811327456 328.1227628260693 0.8365631955584327
7.4309693662808725 330.23389868855554 0.841459952874275
7.436196921234289 331.91049403642194 0.8440162093106495
7.441424476187705 332.4013614453477 0.8434075272432794
7.446652031141121 337.55223654004186 0.8473168339794754
7.451879586094537 340.7714420562366 0.8499133847023426
7.4571071410479535 349.41015614129026 0.8595405007242479
7.46233469600137 356.4964290497407 0.865778638665415
7.467562250954786 364.40475188995947 0.8729129880528399
7.472789805908202 370.1502979937851 0.8761568264349325
7.478017360861618 380.0839608833004 0.8884002776603096
7.4832449158150345 389.89813098723334 0.8998475305588794
7.488472470768451 397.27537433759744 0.9065875187979692
7.493700025721867 406.57055363201243 0.9158857658719932
7.498927580675283 418.9147238788594 0.9276578783287058
7.504155135628699 435.27615794612996 0.9445047850040799
7.5093826905821155 455.38442501287614 0.9651879375147459
7.514610245535532 477.3467396576422 0.986924424128055
7.519837800488948 495.08676518263616 1.0029700906178205
7.525065355442364 510.90523153825126 1.017352286861478
7.53029291039578 522.2252250284838 1.0281748265726542
7.5355204653491965 531.264097518302 1.037699562923354
7.540748020302613 535.1995919839893 1.041326308081641
7.545975575256029 529.5086370842315 1.0337545370785364
7.551203130209445 524.8953566817133 1.0275722968810654
7.556430685162861 515.1132181459973 1.01771405567618
7.5616582401162775 506.43028175698277 1.0083831557147225
7.566885795069694 493.3491885355929 0.9959066358741375
7.57211335002311 479.2698611075634 0.981863865230102
7.577340904976526 467.5690541774513 0.9697063291019775
7.582568459929942 453.11963158973765 0.9544155395738593
7.5877960148833585 443.6824423952319 0.9452030624415114
7.593023569836775 431.6408577459145 0.9316794066301368
7.598251124790191 422.94847006054727 0.922189516713907
7.603478679743607 416.85135005233064 0.9150509585616117
7.608706234697023 414.17040727946727 0.9116014403366415
7.6139337896504395 413.44173722425626 0.9126118017183166
7.619161344603856 414.75813945437375 0.9160207839314339
7.624388899557272 417.98377265074055 0.920549497114978
7.629616454510688 419.97561976193435 0.92201445418086
7.634844009464104 421.5318508509836 0.9226598132499158
7.6400715644175206 425.2286656507098 0.9245073988238234
7.645299119370937 432.33746391928275 0.9317358720879049
7.650526674324353 442.97084577319157 0.9406393535942275
7.655754229277769 454.20271739935885 0.9521563640849853
7.660981784231185 461.5250230782827 0.9587577706053361
7.666209339184602 470.6422212715504 0.9671982833875622
7.671436894138018 484.17984231646204 0.9806281282125939
7.676664449091434 496.5341304170413 0.9919553505740245
7.68189200404485 507.86803240316846 1.0019401569532882
7.687119558998266 515.8652484541033 1.0081714300023181
7.692347113951683 523.2239077693102 1.0149403494752038
7.697574668905099 529.7192642108737 1.022045081459267
7.702802223858515 532.7390218204143 1.0255088567545365
7.708029778811931 532.7377187201612 1.0249138233117574
7.713257333765347 525.1842008718893 1.0158481364684078
7.718484888718764 512.9454491273152 1.0029050089525633
7.72371244367218 505.3555552118476 0.9967521651171813
7.728939998625596 496.95831212898753 0.9870415076847151
7.734167553579012 491.75678720847304 0.9815200759270313
7.739395108532428 488.99298491502776 0.9788995220211049
7.744622663485845 485.3976011976518 0.9748432200655246
7.749850218439261 487.80275756035263 0.9764803681779002
7.755077773392677 490.7371718024645 0.9785245920576281
7.760305328346093 493.2758371534999 0.9805235577393823
7.765532883299509 491.88865155475594 0.9800276807114803
7.770760438252926 487.1889530962169 0.9755709098834808
7.775987993206342 484.31327588944623 0.972790259538384
7.781215548159758 478.7130035348711 0.9666242998700315
7.786443103113174 472.83930320245213 0.960862215913802
7.79167065806659 464.9007777065157 0.9526397674463176
7.796898213020007 452.5290691832546 0.9403982306031444
7.802125767973423 443.7419261419357 0.9310675736345764
7.807353322926839 438.8532998798535 0.9262777209326273
7.812580877880255 431.80039649106686 0.9193539933320863
7.817808432833671 425.08065153552616 0.9118961666334181
7.823035987787088 424.7064527881385 0.9107436651579178
7.828263542740504 418.90160341066985 0.904270332361608
7.83349109769392 419.33938211018483 0.905087282936932
7.838718652647336 416.43502736122696 0.9033454110032911
7.8439462076007525 410.19999708418095 0.8978485412490749
7.849173762554169 410.2422153478155 0.8976648771458181
7.854401317507585 411.0336248407444 0.896757725393557
7.859628872461001 413.0680937561545 0.897074342677692
7.864856427414417 415.6175677167532 0.8972653933169322
7.8700839823678335 417.0881740810081 0.8982164270761351
7.87531153732125 422.94586945043557 0.9050845305127653
7.880539092274666 426.89931439596273 0.9082787253669511
7.885766647228082 431.7159229818253 0.9135875515768571
7.890994202181498 435.7255434953149 0.9174464603896206
7.8962217571349145 441.52300596835937 0.9231529937644669
7.901449312088331 447.04916991936665 0.9281453109378563
7.906676867041747 446.2057935747907 0.9263986400916433
7.911904421995163 445.53439053643746 0.9246915528601024
7.917131976948579 449.2084083640028 0.9287834143173571
7.9223595319019955 458.7668010860495 0.9380695365144206
7.927587086855412 466.5006802073942 0.9462225351066403
7.932814641808828 472.3008380313725 0.9523599358715047
7.938042196762244 475.6191468076532 0.95465294694311
7.94326975171566 480.3782174962254 0.9581343242069559
7.9484973066690765 486.36345064539876 0.9626732793314499
7.953724861622493 491.2607930534817 0.9652391713309857
7.958952416575909 502.1468240361689 0.9745515833437661
7.964179971529325 518.4326542750697 0.9902757675784336
7.969407526482741 530.1485142030353 0.9997531603607123
7.9746350814361575 541.5201694346799 1.0085223769298879
7.979862636389574 551.1712078567483 1.0171518641783424
7.98509019134299 560.7083830829652 1.0251137935405186
7.990317746296406 573.7126745955416 1.03776768009397
7.995545301249822 582.5250389904473 1.046090035807621
8.000772856203238 587.4498153449639 1.0498629332738652
8.006000411156654 590.4233406318285 1.0527920879582153
8.01122796611007 594.3479067329083 1.0560570824687803
8.016455521063486 598.9104990138936 1.0591464758810987
8.021683076016902 602.4848310932417 1.0611985173414489
8.026910630970319 607.1021288505257 1.0643095624312042
8.032138185923735 612.9550556177244 1.0691421710416382
8.037365740877151 624.3355122394374 1.0790110835192173
8.042593295830567 637.2353183874997 1.0892334931584546
8.047820850783983 649.4765522125774 1.0999680990731113
8.0530484057374 664.1182372568995 1.1118307805981444
8.058275960690816 667.0643794397854 1.1136628791895768
8.063503515644232 673.1607664512621 1.11834986572299
8.068731070597648 675.591954176478 1.118357020096131
8.073958625551064 680.1283857579751 1.1222038173101843
8.07918618050448 688.1457597182389 1.1285635560239053
8.084413735457897 691.1188385244665 1.1309008222652812
8.089641290411313 698.7770821375095 1.1368632672747698
8.09486884536473 703.8380693545879 1.1407919139393259
8.100096400318145 707.3711905787537 1.1430724261930554
8.105323955271562 706.7785172124751 1.1422255995181665
8.110551510224978 701.7550498518187 1.1370917001420002
8.115779065178394 699.4672449510475 1.1350855790423549
8.12100662013181 692.5170315548248 1.1284431055747703
8.126234175085226 690.277036532383 1.126556760162443
8.131461730038643 691.4964720603326 1.1275174798022458
8.136689284992059 696.8265915564663 1.130881662623406
8.141916839945475 707.279712228854 1.1394161501366429
8.147144394898891 718.5192316119 1.1476157430511444
8.152371949852308 733.678159078226 1.158201361429087
8.157599504805724 747.9162561575721 1.169019512340719
8.16282705975914 767.3212094873497 1.1839726200438099
8.168054614712556 782.4841673324654 1.1962009219066885
8.173282169665972 791.3665419101114 1.201973093415658
8.178509724619389 792.1089705496097 1.2019295399159327
8.183737279572805 794.2815990387385 1.203397742725032
8.188964834526221 788.6343235472384 1.196977181652958
8.194192389479637 779.4465728821702 1.1893072765632466
8.199419944433053 767.8051525134164 1.1797186778064497
8.20464749938647 750.3098417924392 1.1669229212422547
8.209875054339886 737.1293530909849 1.1565843696229807
8.215102609293302 723.5665024326161 1.1454761999000262
8.220330164246718 712.1341359954251 1.1355242907354732
8.225557719200134 703.874297000755 1.129016259074073
8.23078527415355 695.5931246413301 1.1219663455412643
8.236012829106967 688.8919175468247 1.1167637297283883
8.241240384060383 678.2240974618697 1.1074081729698133
8.2464679390138 671.5192822131912 1.101961594772107
8.251695493967215 661.9866149940744 1.09398485206176
8.256923048920632 659.9834301296011 1.091312974352736
8.262150603874048 660.614966494124 1.0913904254727884
8.267378158827464 660.0279727145655 1.0910025413379045
8.27260571378088 660.8723253677783 1.092005984808902
8.277833268734296 659.0297901045268 1.0900147540407223
8.283060823687713 655.6477557554433 1.0875556592717794
8.288288378641129 651.7350085643033 1.0840719914699906
8.293515933594545 651.6459874467824 1.0840144786777839
8.298743488547961 650.3428656466114 1.0816612047842111
8.303971043501377 657.9140582661846 1.0869738957509631
8.309198598454794 666.2442915165976 1.0929336348792988
8.31442615340821 671.455689323809 1.0969220996264162
8.319653708361626 676.7332316856732 1.100247412530706
8.324881263315042 677.104353907429 1.099642884194446
8.330108818268458 686.3381952051367 1.1066598942312804
8.335336373221875 689.5750830132151 1.1093028435571746
8.34056392817529 703.8758559619155 1.120657727836083
8.345791483128707 708.4942534265442 1.12391677129442
8.351019038082123 708.049453609999 1.121994714165877
8.35624659303554 707.479782178447 1.1205040391706147
8.361474147988956 710.890706871789 1.1225785211380523
8.366701702942372 715.0183343015395 1.125663717173501
8.371929257895788 727.6105185946312 1.1353800383687669
8.377156812849204 736.4367769169173 1.1421669129148972
8.38238436780262 745.6218088652915 1.1495620806826534
8.387611922756037 747.2103774293112 1.1504840476739164
8.392839477709453 747.2346844683418 1.1501737656670452
8.398067032662869 746.449646461375 1.1503219061825303
8.403294587616285 740.2395530521674 1.1449653705492202
8.408522142569701 734.7030749009876 1.139766600389119
8.413749697523118 737.3847097122188 1.141134437843764
8.418977252476534 728.3979618469965 1.1339605827976866
8.42420480742995 719.0354241032079 1.126526644696477
8.429432362383366 709.0132975475581 1.1188239058478318
8.434659917336782 692.7153549781207 1.105706968701901
8.439887472290199 680.9357941936489 1.0960679210365663
8.445115027243615 662.1692451624319 1.07909686666103
8.450342582197031 646.0926797578505 1.0657271545705527
8.455570137150447 638.5176097861735 1.0594417807392227
8.460797692103863 628.7551596152543 1.0523490084389437
8.46602524705728 618.7755814976272 1.043497556966844
8.471252802010696 609.3473482069697 1.0345969422289893
8.476480356964112 603.7995135337654 1.0290832592265422
8.481707911917528 600.2156354144399 1.0259059906821886
8.486935466870944 591.8259459204564 1.0192338369958964
8.49216302182436 585.3613626669012 1.013370890509729
8.497390576777777 580.3653339168993 1.0088000661068275
8.502618131731193 582.7907764831538 1.0107684099724321
8.50784568668461 583.5026823999992 1.0116352601262113
8.513073241638025 582.2286075638898 1.0104182135030526
8.518300796591442 576.3597854749057 1.0044180800462805
8.523528351544858 569.2379857857338 0.9976435016824949
8.528755906498274 563.1027723234961 0.9912102467039207
8.53398346145169 560.9978304563364 0.989020809984682
8.539211016405106 555.3164731562509 0.9840354484667823
8.544438571358523 551.801364636698 0.9809906149543421
8.549666126311939 544.632634679573 0.9736132634473045
8.554893681265355 543.6385006148888 0.9723916790998126
8.560121236218771 540.7899666899035 0.9684314980018769
8.565348791172188 542.3058529484804 0.9698449115229006
8.570576346125604 545.2912113529975 0.9722537222866328
8.57580390107902 542.9364483086393 0.9691974537278005
8.581031456032436 545.9363571574478 0.9709609863898732
8.586259010985852 546.1970657087876 0.9716984285847776
8.591486565939269 550.1962709730436 0.9761586067333767
8.596714120892685 553.6425057701291 0.978854758522735
8.601941675846101 549.1028160907649 0.9740412505561149
8.607169230799517 547.6163685329867 0.9717866153598357
8.612396785752933 541.5194154217044 0.9662263291193021
8.61762434070635 545.3076070999658 0.9699443749658304
8.622851895659766 550.122678629411 0.975129032725659
8.628079450613182 556.6310084631335 0.9809983945017531
8.633307005566598 556.9595425739325 0.9796718196690947
8.638534560520014 559.776239301474 0.9819986826981232
8.64376211547343 564.2936004680755 0.9849617205042905
8.648989670426847 574.4471235388629 0.9925913478662396
8.654217225380263 582.7436471808395 0.999289038734485
8.65944478033368 590.3911532005344 1.0055496907082304
8.664672335287095 593.8597772016136 1.0085762501139366
8.669899890240512 599.2650422412115 1.0119544766781132
8.675127445193928 607.1646452845678 1.0183173048648486
8.680355000147344 615.2195344426498 1.024951083915959
8.68558255510076 623.2053252857553 1.0313676378212147
8.690810110054176 632.8369678452235 1.0384613776644047
8.696037665007593 645.4146133305716 1.0480044402420454
8.701265219961009 661.493040210489 1.0608882077348392
8.706492774914425 676.661163464638 1.072779892641841
8.711720329867841 683.5964893394123 1.078369775027326
8.716947884821257 689.5195589460125 1.0821660066509327
8.722175439774674 693.738162531045 1.0849961959288859
8.72740299472809 695.6707165409023 1.0858595277133565
8.732630549681506 697.5943122734137 1.087573909738934
8.737858104634922 698.445953408272 1.0886747827227825
8.743085659588338 700.3835977351125 1.091539285711247
8.748313214541755 700.5700841651109 1.091922276900853
8.75354076949517 696.3612591143201 1.0884393678096345
8.758768324448587 686.1491355880341 1.0784424467204692
8.763995879402003 678.7639114521508 1.071497326905792
8.76922343435542 665.2614699205457 1.060342770841033
8.774450989308836 652.3303322793922 1.0496273568461314
8.779678544262252 638.3319829024144 1.0379892599461111
8.784906099215668 628.8700635966911 1.0298150650997018
8.790133654169084 624.4487214788384 1.026138604452687
8.7953612091225 617.2754631193492 1.0196543462154843
8.800588764075917 609.3122842887535 1.011564700796191
8.805816319029333 600.2267008566165 1.0031491060929274
8.811043873982749 589.8273339438254 0.9944204353401692
8.816271428936165 584.4696004388422 0.9907714796221866
8.821498983889581 581.0986661629286 0.9886039411343543
8.826726538842998 578.6995062885453 0.9868978925282578
8.831954093796414 573.9600021832124 0.9822069064028577
8.83718164874983 570.8370272163269 0.9792317607772695
8.842409203703246 563.9972739686641 0.9723038142551491
8.847636758656662 558.6904074336588 0.9670385858278113
8.852864313610079 553.1387645075622 0.9616496991780242
8.858091868563495 552.4056994609147 0.9613739260054862
8.863319423516911 557.9544650691922 0.9665283256066066
8.868546978470327 560.519433598254 0.969004589111758
8.873774533423743 559.2307896687122 0.9671390333310732
8.87900208837716 558.0332727425615 0.9657657157935055
8.884229643330576 553.9373585754698 0.960786179531838
8.889457198283992 553.616179716015 0.9592598147605832
8.894684753237408 552.9600318979336 0.9575371973710973
8.899912308190824 558.3615124951511 0.9628672559795838
8.90513986314424 560.6325486974732 0.9656396466529144
8.910367418097657 561.189132629023 0.9658619378733938
8.915594973051073 564.7858639158435 0.9681450117474022
8.92082252800449 569.1549524880007 0.970628272962175
8.926050082957905 574.5245434768767 0.975014018937743
8.931277637911322 576.7148288364663 0.976286791157044
8.936505192864738 575.8270630752422 0.975410056924434
8.941732747818154 577.308435709923 0.9774198540904627
8.94696030277157 580.1054509617289 0.9800619735387592
8.952187857724986 581.0678047666199 0.9801927323966657
8.957415412678403 585.4331567592734 0.9829939896927694
8.962642967631819 589.8845729649844 0.9856684835328173
8.967870522585235 594.8156500890234 0.9904752679299802
8.973098077538651 598.1190502267481 0.9932032474194342
8.978325632492067 601.4059220707145 0.9964466747581503
8.983553187445484 604.4889611126596 0.9981763046270441
8.9887807423989 611.2700545559949 1.001781919504876
8.994008297352316 610.2329217979857 1.0007543371640704
8.999235852305732 610.633267438423 1.0005585315585597
9.004463407259149 611.4847314530465 1.000888825840916
9.009690962212565 616.6979691308491 1.004891018024613
9.014918517165981 628.1914517747495 1.0133601083030623
9.020146072119397 637.1594996621334 1.0205446303368138
9.025373627072813 646.1267899232699 1.0265109514285626
9.03060118202623 658.5719469065077 1.0358218563579773
9.035828736979646 672.6079531157643 1.0462801051964437
9.041056291933062 689.1478303202224 1.0592997897094552
9.046283846886478 705.1226181454032 1.0713301516659155
9.051511401839894 718.1121168131924 1.0807533290857636
9.05673895679331 736.0487081585342 1.0923419956112612
9.061966511746727 760.393364070687 1.1103499026736041
9.067194066700143 783.9657425416062 1.1270569269753208
9.07242162165356 811.4258472788601 1.1464214888997606
9.077649176606975 834.7486989452427 1.1616920320651147
9.082876731560392 849.960877635765 1.171672970346066
9.088104286513808 863.4251133698623 1.1804448451787346
9.093331841467224 866.2825211263724 1.1820075372757903
9.09855939642064 865.4582527846269 1.1809469595022808
9.103786951374056 866.3661485679792 1.1814222155632328
9.109014506327473 862.1984076691275 1.177411199528667
9.114242061280889 859.2476516916378 1.1756817392137546
9.119469616234305 849.5309997274707 1.1685786757842085
9.124697171187721 843.0340570817435 1.1641221046566226
9.129924726141137 842.791657532782 1.163625585744394
9.135152281094554 848.8135546205685 1.1677024151963684
9.14037983604797 861.382129780524 1.17621728051997
9.145607391001386 879.6533172225272 1.1878274198019378
9.150834945954802 907.5385447881127 1.2063755611219105
9.156062500908218 941.6679253123374 1.2292859759945887
9.161290055861635 977.6577266975999 1.2624877172561502
9.16651761081505 1017.3847859554105 1.2947159701782927
9.171745165768467 1052.4972607151283 1.3222168726730856
9.176972720721883 1070.9169580388482 1.3372938144990836
9.1822002756753 1079.9804842893095 1.3455630269594732
9.187427830628716 1080.4652392148498 1.3488700118477361
9.192655385582132 1069.785774519332 1.3443494372160711
9.197882940535548 1061.9048430667049 1.3416942552248914
9.203110495488964 1044.7842543432062 1.3329197560837984
9.20833805044238 1031.682725240416 1.3260029978698016
9.213565605395797 1026.1898375489634 1.3247937834510175
9.218793160349213 1017.912845473494 1.321962427772543
9.224020715302629 1014.5320880764845 1.3238795326545698
9.229248270256045 1008.5610818866514 1.321253013960284
9.234475825209461 999.7578155646332 1.317380335468166
9.239703380162878 991.2703694685534 1.3112508437786963
9.244930935116294 988.3494566574304 1.3098036240468467
9.25015849006971 990.7897912532219 1.3135519020788007
9.255386045023126 997.3931089746097 1.3205978646196115
9.260613599976542 1005.079509891553 1.3273316625139335
9.265841154929959 1009.8914599486341 1.3325650637379896
9.271068709883375 1023.8256105227697 1.3425605411510348
9.276296264836791 1043.6258204459123 1.3570388010756993
9.281523819790207 1066.8450414108415 1.374206712552245
9.286751374743623 1084.5052476230717 1.3858813669020487
9.29197892969704 1102.933212678913 1.3994688905313544
9.297206484650456 1116.2066752602427 1.4088623672697644
9.302434039603872 1120.051754959942 1.4116268069929776
9.307661594557288 1108.377176664891 1.4061180573418894
9.312889149510704 1078.100324131015 1.3872111309150712
9.31811670446412 1035.9546889919893 1.3606768146770931
9.323344259417537 991.3178273695486 1.3328996654624363
9.328571814370953 944.151261649704 1.3018617801622459
9.33379936932437 894.6487127017132 1.268318649853494
9.339026924277785 841.2433407257971 1.2311284472139157
9.344254479231202 799.4434827057025 1.2012353312507986
9.349482034184618 763.275341642783 1.17460961438603
9.354709589138034 734.6041486407953 1.1534500180900078
9.35993714409145 718.0913135176083 1.142169786550705
9.365164699044866 701.2415937795352 1.129855581451626
9.370392253998283 687.6302556396982 1.1193818975904088
9.375619808951699 676.397617615219 1.1102741405484788
9.380847363905115 665.3789350715126 1.1016553411770698
9.386074918858531 655.8208033157565 1.0945415028740237
9.391302473811947 655.993322704034 1.0953120760087698
9.396530028765364 656.715449275339 1.0967615510778819
9.40175758371878 660.7416516436355 1.1017280773610993
9.406985138672196 663.9953437307115 1.1056075792296816
9.412212693625612 662.981025771205 1.1038161902029207
9.417440248579029 653.9869516073942 1.085086754023481
9.422667803532445 647.3966348765395 1.07372147025093
9.427895358485861 645.306153698091 1.0689170018603775
9.433122913439277 646.1240984299335 1.0674415347743051
9.438350468392693 646.1775059805793 1.0652290334053283
9.44357802334611 646.2310819877407 1.0628448912937958
9.448805578299526 645.7652117867372 1.0593265391255648
9.454033133252942 643.386042652069 1.0546819123065416
9.459260688206358 644.3379118515892 1.0539498593409047
9.464488243159774 644.8223872145287 1.0536758438137892
9.46971579811319 645.5795450525166 1.052676323345685
9.474943353066607 644.0057029707644 1.0497653719820277
9.480170908020023 641.3075836679693 1.044738193815594
9.48539846297344 640.991469213573 1.0428975751672043
9.490626017926855 640.1869421348898 1.0396291508847362
9.495853572880272 639.2904120929801 1.0381605294444278
9.501081127833688 638.8819767974898 1.0371972096979365
9.506308682787104 639.4395550037337 1.0378060013153232
9.51153623774052 636.6111026278614 1.0353674268734374
9.516763792693936 635.5213281902894 1.0341182271044764
9.521991347647353 633.8052631568005 1.0306634374844634
9.527218902600769 636.7670901779085 1.0318013311077971
9.532446457554185 640.9071238014443 1.0342086825673011
9.537674012507601 640.1419135162128 1.0319189020099035
9.542901567461017 639.6357732513054 1.0300019625336119
9.548129122414434 642.9094941205026 1.0317853322942943
9.55335667736785 644.4331672388311 1.0319131832308939
9.558584232321266 642.9114967883219 1.0303767701962903
9.563811787274682 644.6838903747284 1.0316416798990018
9.569039342228098 644.5486350678576 1.0321332811214876
9.574266897181515 641.6623928516824 1.028753551073179
9.57949445213493 644.7804700470047 1.030213870738728
9.584722007088347 644.5248783134426 1.0289551869535236
9.589949562041763 647.1301711957076 1.0308845396609756
9.59517711699518 648.0244906391362 1.0306992081347144
9.600404671948596 648.5558892479911 1.0313196815945997
9.605632226902012 644.6902122403923 1.0270873968078411
9.610859781855428 640.8872642486257 1.0230276221536916
9.616087336808844 636.9728792737506 1.019422911922929
9.62131489176226 637.7264191790738 1.0191451956685054
9.626542446715677 639.5513705415425 1.0199671587488963
9.631770001669093 640.7704329927285 1.0217513290465174
9.636997556622509 641.2751091367 1.0215720211937245
9.642225111575925 644.2706645678333 1.0225394259777718
9.647452666529341 643.7611780927175 1.0202856354632688
9.652680221482758 644.4800159501888 1.0203490117598861
9.657907776436174 644.1524258197434 1.0190228647709625
9.66313533138959 640.3882249209912 1.0153065695045516
9.668362886343006 642.2825248966852 1.0170727873344734
9.673590441296422 646.4347880838995 1.0212412389297247
9.678817996249839 647.9744883657679 1.0215929886612618
9.684045551203255 648.3927630987489 1.021276361317573
9.689273106156671 646.2890039610506 1.0188929432677658
9.694500661110087 646.644198768373 1.0180143060223483
9.699728216063503 651.4587607698671 1.0214143553843213
9.70495577101692 654.9190224008789 1.0233452400814511
9.710183325970336 657.6224368042831 1.0252541298187896
9.715410880923752 658.7059669672456 1.0255381779609667
9.720638435877168 657.2995889918882 1.0224776658813202
9.725865990830584 656.2315066888191 1.0212346298209134
9.731093545784 654.0349547780495 1.0183782759153805
9.736321100737417 659.0199212115789 1.02266379624957
9.741548655690833 662.681731347028 1.0255419554511913
9.74677621064425 660.9474479604233 1.0233339316024617
9.752003765597665 660.4765198009047 1.0228199240249642
9.757231320551082 656.3910765081372 1.0190662704199156
9.762458875504498 658.0319258975345 1.018944932252884
9.767686430457914 663.4676578354668 1.0223417006589124
9.77291398541133 665.7337150851495 1.0235524539230167
9.778141540364746 667.849195530602 1.0235043788683367
9.783369095318163 666.2106000678805 1.021281167395858
9.788596650271579 667.1691017852847 1.0222042454332434
9.793824205224995 670.9896810217733 1.0268260919214118
9.799051760178411 672.9029989731757 1.0274119532971864
9.804279315131827 670.2581766332156 1.024690878514015
9.809506870085244 668.4719420993197 1.0211793704593906
9.81473442503866 670.5291910319115 1.0219287860243282
9.819961979992076 678.7789086478326 1.0275109506298183
9.825189534945492 684.0254711760184 1.0309055292283096
9.830417089898909 688.8264237324098 1.0343175639703353
9.835644644852325 687.0346628531651 1.0327323389622112
9.840872199805741 688.9398535714907 1.0344516546269635
9.846099754759157 690.8119828500577 1.0357714903818394
9.851327309712573 692.6556475964999 1.0362073232808053
9.85655486466599 693.8361300915951 1.036568429905741
9.861782419619406 693.6135421135654 1.0363768105776745
9.867009974572822 695.0604126560848 1.03656964340482
9.872237529526238 694.5642976172685 1.0353293575125224
9.877465084479654 697.9202136218265 1.0374378835060531
9.88269263943307 701.911339143298 1.0395854648640885
9.887920194386487 707.8191599244378 1.0436801894451013
9.893147749339903 710.6925936609185 1.0457685416965872
9.89837530429332 708.0995496191837 1.042331545412341
9.903602859246735 709.0684356889249 1.0423015243051295
9.908830414200152 711.125113281965 1.0435095585821115
9.914057969153568 724.0275104667143 1.0536277626370918
9.919285524106984 730.9395946663197 1.0582192933545918
9.9245130790604 735.3701503501815 1.0607133675037366
9.929740634013816 735.0613548688093 1.0603197888554465
9.934968188967233 739.2509671212356 1.0629859539598956
9.940195743920649 743.1907863137745 1.0641080223550352
9.945423298874065 745.8831156138418 1.0641891202381062
9.950650853827481 745.8496876315722 1.0639413955232715
9.955878408780897 747.5070244120861 1.0665714630748642
9.961105963734314 752.5846146250058 1.0707716889099628
9.96633351868773 753.9440378489755 1.071475735540731
9.971561073641146 751.3407149584847 1.0678812394930446
9.976788628594562 746.1796921337523 1.0636908133614993
9.982016183547978 738.8268680087068 1.0583435367069116
9.987243738501395 735.5434772504206 1.0551061588032669
9.99247129345481 735.6643676625006 1.0538243626108206
9.997698848408227 734.1031032641175 1.0521428145621057
10.002926403361643 729.0363270312997 1.0476514600651483
10.00815395831506 726.0527011444129 1.045258679240401
10.013381513268476 721.8089007797175 1.0416561821629413
10.018609068221892 715.9466062926674 1.0362687812744409
10.023836623175308 714.7593911103141 1.0352539319415024
10.029064178128724 714.586879981153 1.0349028617019245
10.03429173308214 718.2016050685086 1.0379811151517961
10.039519288035557 717.2369336636539 1.0370071569855155
10.044746842988973 716.5709004538572 1.0364952769842597
10.049974397942389 716.4717464990546 1.0366411747843436
10.055201952895805 711.9663150842897 1.033353261312307
10.060429507849221 710.8871171212295 1.0328712541685625
10.065657062802638 706.3414414494557 1.029685769594876
10.070884617756054 705.9044487986465 1.0290438510474158
10.07611217270947 706.5395284878045 1.0285099877433774
10.081339727662886 704.0800297721382 1.0256558031699037
10.086567282616302 700.9443519521246 1.0232449118629243
10.091794837569719 694.0016989928743 1.016616000155815
10.097022392523135 690.0381280015839 1.0131068329666353
10.102249947476551 690.4380146227354 1.0132946226773518
10.107477502429967 691.980571290878 1.0134730722964742
10.112705057383383 692.8237199655061 1.013167956427322
10.1179326123368 689.165353922947 1.0105916910837434
10.123160167290216 688.2258869261656 1.0115768861221743
10.128387722243632 683.9585286736946 1.0083656351756203
10.133615277197048 682.4762863230015 1.0060128271682378
10.138842832150464 682.3872899591997 1.003755791481826
10.14407038710388 682.1408488895459 1.0033590163978596
10.149297942057297 684.5702110835691 1.005950779049053
10.154525497010713 686.0150319314832 1.0079584622030466
10.15975305196413 687.3061177646762 1.0088924978566838
10.164980606917545 689.9368428457494 1.009890591250376
10.170208161870962 691.7494177471563 1.01073641626353
10.175435716824378 694.2582926870053 1.0124694927850562
10.180663271777794 695.6019688207188 1.0133118739712585
10.18589082673121 695.468026906838 1.0127431862146856
10.191118381684626 694.4173259915837 1.01194824273367
10.196345936638043 697.2075882828944 1.0137243906718962
10.201573491591459 696.1746251155886 1.012732518830215
10.206801046544875 692.3344571101331 1.0098028427966124
10.212028601498291 686.9794692958105 1.0038288349035858
10.217256156451707 685.1482628130026 1.0018160998415493
10.222483711405124 684.148937354982 1.0010224298652266
10.22771126635854 688.7015821931942 1.0045706045805995
10.232938821311956 695.4471670477075 1.0093860781259016
10.238166376265372 696.6431501656264 1.009927908215172
10.243393931218788 698.8718099935627 1.0118048148909076
10.248621486172205 691.7374894792512 1.0062690892696726
10.253849041125621 694.211867581829 1.0082050871406212
10.259076596079037 692.6874056234192 1.0078111285360032
10.264304151032453 692.8976714323345 1.0077817940401799
10.26953170598587 688.9692450469748 1.00443842488418
10.274759260939286 688.0624085652684 1.0034342027543344
10.279986815892702 689.577411232362 1.0043324900284374
10.285214370846118 692.5628044086272 1.0058979385580005
10.290441925799534 691.8704002514191 1.0038623008644898
10.29566948075295 684.2922063596909 0.9981765844745605
10.300897035706367 676.0659878753673 0.9911352204360917
10.306124590659783 673.3040232510068 0.9888919710497234
10.3113521456132 672.6373938458962 0.9887199843126124
10.316579700566615 678.3404790047733 0.9930546601544782
10.321807255520032 676.3149786216924 0.9907839852818116
10.327034810473448 676.2416986624311 0.9906754023957629
10.332262365426864 671.6310014393083 0.9873538135515911
10.33748992038028 674.0856000027043 0.9889712923431082
10.342717475333696 670.849559652227 0.9855927902075389
10.347945030287113 668.9489631535297 0.9826771123916294
10.353172585240529 670.0836836064567 0.983341233621515
10.358400140193945 670.1866665039337 0.9827079716178169
10.363627695147361 673.927785035098 0.9846111200444887
10.368855250100777 678.4919864764153 0.9878708239815822
10.374082805054194 681.7858173427646 0.9910662011905812
10.37931036000761 680.089753414451 0.9895862791117783
10.384537914961026 676.0658140000504 0.9866826970961623
10.389765469914442 674.9935911948413 0.9848657269658426
10.394993024867858 677.0505587586026 0.9866094527344919
10.400220579821275 676.3055271539539 0.9858260487564487
10.40544813477469 672.6221536436741 0.9825105070163044
10.410675689728107 663.03997160703 0.975029898849732
10.415903244681523 662.493057861943 0.9746528871123932
10.42113079963494 660.2130892204138 0.9736537994383467
10.426358354588356 653.8046384526483 0.9683427613556936
10.431585909541772 646.035345275884 0.961861345394221
10.436813464495188 640.8533397903939 0.9574030532551777
10.442041019448604 636.4507807535929 0.9540962769583653
10.44726857440202 630.7462905327257 0.9489764609238396
10.452496129355437 625.0986906848286 0.9443582131678342
10.457723684308853 621.5601630186833 0.9416121714177594
10.462951239262269 617.80495817998 0.9382180902964362
10.468178794215685 610.9648462370708 0.9325239426519468
10.473406349169101 605.0585054474964 0.9280673692167998
10.478633904122518 599.3227382249457 0.9226755243991152
10.483861459075934 597.4375198504817 0.9211498596352745
10.48908901402935 593.7626921969841 0.9181104505402795
10.494316568982766 589.2562452576524 0.9143473302102838
10.499544123936182 583.3808353944117 0.9093963609093588
10.504771678889599 577.4192357243844 0.905175348511677
10.509999233843015 577.0060722143616 0.9053286913831015
10.515226788796431 580.4710840096981 0.9080366749599839
10.520454343749847 579.1913171532591 0.907072512518016
10.525681898703263 576.6692705453852 0.9053822003123739
10.53090945365668 574.0558479219972 0.9029886642573933
10.536137008610096 575.624168667911 0.9037066434795962
10.541364563563512 571.5185196277804 0.8994700490284286
10.546592118516928 570.9208824938413 0.8987007922503885
10.551819673470344 566.0722876952 0.8940738451145065
10.55704722842376 565.6133460779404 0.8937859953874764
10.562274783377177 564.6824610195449 0.8934019077431716
10.567502338330593 561.0613017136484 0.890637527014009
10.57272989328401 558.8141262387982 0.8880771792761841
10.577957448237425 555.2154702439065 0.8852328847427816
10.583185003190842 551.1454484238236 0.88113732412361
10.588412558144258 547.0816834877517 0.8774512216965159
10.593640113097674 548.7866661838698 0.878519202871184
10.59886766805109 549.3849884332997 0.8791603327524278
10.604095223004506 550.2655056608187 0.8792972323869549
10.609322777957923 548.4825756858752 0.8779606455053739
10.614550332911339 548.6039042767633 0.8777060286398398
10.619777887864755 544.2828070024925 0.8733943411709248
10.625005442818171 539.7839329568202 0.8697382750642307
10.630232997771587 536.7086429893957 0.8667238874788947
10.635460552725004 537.9741036357965 0.8677450196445075
10.64068810767842 538.6105981608356 0.868104366648919
10.645915662631836 541.3763349811398 0.8704920846382825
10.651143217585252 541.5976439395024 0.8703383399020717
10.656370772538668 540.679546054347 0.8694839166626566
10.661598327492085 542.2221355583706 0.8703502353350057
10.666825882445501 546.0279848273425 0.873483895700599
10.672053437398917 550.5033239852813 0.8757572648224705
10.677280992352333 554.0850493134685 0.8780799114748389
10.68250854730575 550.8934819596311 0.8750621791406105
10.687736102259166 555.1953833045815 0.8786383700708872
10.692963657212582 555.7281279017562 0.8792596514492846
10.698191212165998 559.2490204687832 0.8819870881740196
10.703418767119414 559.9125808529677 0.8813320137135006
10.70864632207283 560.3865499011448 0.8810068509883887
10.713873877026247 566.2770316907637 0.8848661502604772
10.719101431979663 568.3555140182722 0.8866140515784621
10.72432898693308 578.2776827101223 0.8943262855837747
10.729556541886495 583.3488638230151 0.8976405305075368
10.734784096839912 596.4298857246009 0.9075296964534986
10.740011651793328 603.4666423584014 0.9125384001423698
10.745239206746744 609.7847738122674 0.9165257502781994
10.75046676170016 615.0269764339582 0.9194177066918049
10.755694316653576 618.284965668311 0.9214201903270169
10.760921871606993 623.2036497169746 0.9243653342445626
10.766149426560409 631.0128230455032 0.9300761619002017
10.771376981513825 632.8901064388547 0.9313704729973534
10.776604536467241 631.8938992401384 0.931104969684442
10.781832091420657 631.3250763393779 0.9307217686078044
10.787059646374074 622.6583146052153 0.9241219162639638
10.79228720132749 620.4331253304982 0.9221676798510087
10.797514756280906 617.4138900295237 0.9197621882469319
10.802742311234322 618.3229628047225 0.9205951125507849
10.807969866187738 619.5928159288636 0.9206513255878284
10.813197421141155 618.5150294656313 0.9190569527561006
10.81842497609457 618.1596768299461 0.9182965958209349
10.823652531047987 621.4474397784967 0.9201900734251326
10.828880086001403 627.2669939245451 0.9240662141461825
10.83410764095482 635.8230976218331 0.930276216202724
10.839335195908236 650.5977270901874 0.9404464326263765
10.844562750861652 669.8563660573265 0.9543863198786862
10.849790305815068 690.2495106419619 0.9688581763889635
10.855017860768484 715.7381489682302 0.9860370628658893
10.8602454157219 741.5129625585615 1.0034941951542624
10.865472970675317 761.2285779083734 1.0155466081487095
10.870700525628733 780.1519286417656 1.0278833149724889
10.875928080582149 786.5706998925971 1.0322162994369977
10.881155635535565 782.4761993857877 1.0285897919616183
10.886383190488981 768.6667169643151 1.0189154594156633
10.891610745442398 748.9456656374059 1.0058653199383318
10.896838300395814 725.7699735129311 0.9897854183921989
10.90206585534923 702.9770940078414 0.9741902905356421
10.907293410302646 683.4313550654467 0.9601141292587873
10.912520965256062 664.5949670039632 0.9463447255733483
10.917748520209479 650.6702955691268 0.9362127128280265
10.922976075162895 639.6251827492866 0.9277636310222127
10.928203630116311 628.4034625865598 0.9192243911082746
10.933431185069727 616.5859186131927 0.9105697324626668
10.938658740023143 609.6876193088058 0.9055222105185724
10.94388629497656 602.7614483365038 0.9006251620025365
10.949113849929976 596.793747364229 0.8960798011400427
10.954341404883392 588.9571303083221 0.890231630155182
10.959568959836808 582.8322842600613 0.8855691901666933
10.964796514790224 577.7878786854757 0.881823087024984
10.97002406974364 576.1432193425517 0.8817820977679182
10.975251624697057 570.8569300832935 0.8795315437025778
10.980479179650473 564.1644236903066 0.8757978916287152
10.98570673460389 558.4480295376663 0.8723286626334626
10.990934289557305 556.458457513292 0.871893228089267
10.996161844510722 549.5227470231342 0.8679394392959742
11.001389399464138 540.9531128923583 0.8621645985120601
11.006616954417554 532.3732459651237 0.8560766212139749
11.01184450937097 526.7072404185226 0.8515161472402581
11.017072064324386 528.0636249798021 0.8531670477204121
11.022299619277803 530.3972209668281 0.8555134917519351
11.027527174231219 531.2303687206725 0.856645217615422
11.032754729184635 533.6615852799935 0.8592753920103919
11.037982284138051 528.7926253422851 0.856027148205836
11.043209839091467 524.6837854528037 0.8529393901340536
11.048437394044884 521.3040036459998 0.8503499285528708
11.0536649489983 519.3252017253197 0.8491830220751715
11.058892503951716 518.9009050299499 0.8495130559262488
11.064120058905132 520.5501736152981 0.8516649226118962
11.069347613858548 520.6883316800719 0.8526405747681151
11.074575168811965 514.8079778420661 0.8472869393862468
11.079802723765381 512.254937857175 0.8449567215918857
11.085030278718797 509.31713501236715 0.8421104157568992
11.090257833672213 507.21614497641923 0.8403970619764451
11.09548538862563 507.7354183876922 0.8411274295970098
11.100712943579046 505.6282082162974 0.8401767403259061
11.105940498532462 503.08520864449997 0.8384158614193727
11.111168053485878 501.937102598012 0.8378936383090126
11.116395608439294 498.72746891152303 0.8359668619475811
11.12162316339271 496.39070871283013 0.8339141840609445
11.126850718346127 498.56396224341404 0.8356470492831498
11.132078273299543 498.1700906384023 0.8353463195017581
11.13730582825296 499.70387715249376 0.8362962568810811
11.142533383206375 499.948766444259 0.837070970138502
11.147760938159792 501.31158552703386 0.8385884472360294
11.152988493113208 501.2183109459557 0.8388513902599365
11.158216048066624 499.40331100318963 0.8372850143220059
11.16344360302004 495.72760997530224 0.8346599851817934
11.168671157973456 490.0322601851853 0.8300562806198768
11.173898712926873 489.08270753264134 0.829833279817296
11.179126267880289 487.2467617690386 0.8282491867376337
11.184353822833705 491.087268577216 0.830970926237478
11.189581377787121 490.37119731020914 0.8300061656133678
11.194808932740537 489.76309999305505 0.8290818191219054
11.200036487693954 488.95527640810286 0.8290108466879167
11.20526404264737 488.8915768495861 0.8291031853046971
11.210491597600786 487.5535769958396 0.8282306210082842
11.215719152554202 483.146339389148 0.824745466963554
11.220946707507618 484.9397029184256 0.8260580317246518
11.226174262461035 483.42008379003363 0.8250160311841919
11.23140181741445 483.5235374988174 0.8259934892368391
11.236629372367867 480.4907918254026 0.8229622849611992
11.241856927321283 480.7106887032649 0.8236766995421476
11.2470844822747 482.20216820001525 0.8245689868953114
11.252312037228116 486.8557780434805 0.8279899331840362
11.257539592181532 490.55460634077235 0.8313870103588487
11.262767147134948 490.6225874321455 0.83164189741015
11.267994702088364 490.2103998708073 0.8321806050341262
11.27322225704178 488.94861621256007 0.8318221530142643
11.278449811995197 486.9878457879451 0.8298160230310498
11.283677366948613 489.74617507178726 0.8321975126668536
11.288904921902029 490.98834223242994 0.8323091471318257
11.294132476855445 488.5728334029705 0.8291404049690675
11.299360031808861 485.2133434672168 0.8262687778903594
11.304587586762278 483.7916343448994 0.8240265296863973
11.309815141715694 483.10236318702704 0.8231196516253215
11.31504269666911 487.7707599096375 0.8275388028192237
11.320270251622526 490.1356594741504 0.8298053683425488
11.325497806575942 490.71786365879257 0.8303748230046983
11.330725361529359 491.64208062448625 0.831030536624065
11.335952916482775 491.8236325107579 0.8309049161318804
11.341180471436191 488.58341993463415 0.8275587933242426
11.346408026389607 485.6383594497537 0.8247665480190269
11.351635581343023 485.60429011784845 0.8247086971242004
11.35686313629644 485.5904561042772 0.8247182628407825
11.362090691249856 484.31469113684255 0.8232398170063102
11.367318246203272 484.01691049958646 0.8229108317514291
11.372545801156688 482.31295617463655 0.8215803276385787
11.377773356110104 481.4145233023381 0.8205767848628849
11.38300091106352 479.67196608054354 0.8195910027320367
11.388228466016937 477.14531675088665 0.8175913757431424
11.393456020970353 472.7045131684395 0.8137969629089671
11.39868357592377 469.11919094324145 0.8110643303129934
11.403911130877185 463.6476925430991 0.8064273598376276
11.409138685830602 459.23025975639064 0.802795685126234
11.414366240784018 457.5382860306619 0.8013840982724401
11.419593795737434 453.38059410304186 0.7984413755174823
11.42482135069085 454.26244584122804 0.7996868420310858
11.430048905644266 452.2699891426362 0.7979632945250817
11.435276460597683 449.5451460754399 0.7949279249410457
11.440504015551099 446.6742992975894 0.7920099614319376
11.445731570504515 442.9038744829985 0.7881819181966144
11.450959125457931 444.5916077961791 0.7896163629938744
11.456186680411347 444.41181045490987 0.789700641851885
11.461414235364764 444.6564850171948 0.789897305440662
11.46664179031818 441.6179142409096 0.7875613727987413
11.471869345271596 439.73617324990465 0.7866752614206196
11.477096900225012 437.2569072719799 0.7863989656997148
11.482324455178428 435.2310449883557 0.7919557184094499
11.487552010131845 433.5050876348436 0.7922917046444795
11.49277956508526 432.68455922849125 0.7924442901315836
11.498007120038677 432.5205039554725 0.7931896136630631
11.503234674992093 434.81813408951365 0.7952428949816568
11.50846222994551 437.93983120053707 0.7995678818212713
11.513689784898926 441.60284119655404 0.8031389770127071
11.518917339852342 446.0547670370396 0.8082939169047142
11.524144894805758 447.8898435976745 0.8128451400040887
11.529372449759174 446.10200911634536 0.8122789389588221
11.53460000471259 445.13967122872754 0.8121648397198021
11.539827559666007 444.6780086088224 0.8115627160935202
11.545055114619423 445.13994424819504 0.8115950177782418
11.550282669572839 445.242276868278 0.8119679249485613
11.555510224526255 443.2172774213966 0.8111791349648447
11.560737779479672 439.44967863038516 0.8082643978140217
11.565965334433088 437.72064089051656 0.8075358020361673
11.571192889386504 435.7854100160079 0.8069738883804917
11.57642044433992 434.3344983305754 0.8065596177346174
11.581647999293336 434.02413347312927 0.8071796085821312
11.586875554246753 432.3113718056048 0.8058734520842663
11.592103109200169 430.5637274625358 0.8048951042813999
11.597330664153585 426.65037253462833 0.8020612779049929
11.602558219107001 424.072295100236 0.8002909103409033
11.607785774060417 421.66457032620366 0.7978089030593848
11.613013329013834 420.6640885251877 0.7968396738336673
11.61824088396725 417.1216330242853 0.7945753899022289
11.623468438920666 414.80424681824417 0.7934781231532239
11.628695993874082 409.0421185703047 0.789307942045227
11.633923548827498 404.4623144745728 0.7854911966901766
11.639151103780915 403.198190810381 0.7838451856621768
11.64437865873433 398.947784869848 0.7801931534563522
11.649606213687747 399.9004990657998 0.7822448306886545
11.654833768641163 394.61098156030255 0.7784486460071941
11.66006132359458 390.92018956467524 0.7746372154159604
11.665288878547996 385.3997159320348 0.7697355469137417
11.670516433501412 385.0670713775044 0.7701088997987843
11.675743988454828 382.92463036141805 0.7680832373667679
11.680971543408244 384.7587349197906 0.7706363898438822
11.68619909836166 387.39651577747327 0.773360192173415
11.691426653315077 388.31187665195574 0.7747503794248858
11.696654208268493 389.7084375046129 0.7763581633700701
11.701881763221909 386.28695197444426 0.7727297781543723
11.707109318175325 385.3352861370182 0.77252769651481
11.712336873128741 385.29272029337704 0.772218096121256
11.717564428082158 388.8725415474559 0.7754587272338852
11.722791983035574 391.6250584957076 0.7785094594797362
11.72801953798899 388.6840345969932 0.7757467382522918
11.733247092942406 383.9452318020965 0.7716907747191304
11.738474647895822 380.19906439199906 0.7686883459461946
11.743702202849239 377.74428667698544 0.7658535161062352
11.748929757802655 377.9701560560029 0.7665864562996139
11.754157312756071 379.87394805821395 0.7693249330559657
11.759384867709487 380.3749377707889 0.7705950656859462
11.764612422662903 381.580706676492 0.7722653473406372
11.76983997761632 383.1737772058925 0.7733823497878437
11.775067532569736 383.5447730681593 0.7742952789631199
11.780295087523152 389.52034282980947 0.7805738876829472
11.785522642476568 393.1000703981755 0.7840015709779679
11.790750197429984 393.7742378780194 0.7846226985774171
11.7959777523834 396.7446717659197 0.787017517219117
11.801205307336817 395.32308632513 0.7850647038073776
11.806432862290233 397.1684075170852 0.7876042876666031
11.81166041724365 400.6456183113818 0.7904810128514482
11.816887972197065 404.2447837916511 0.794009854777029
11.822115527150482 407.32157976762335 0.7969988028367271
11.827343082103898 404.240251226736 0.793366697686621
11.832570637057314 403.0651581932275 0.7923976345749323
11.83779819201073 399.2713491206663 0.7887495819425008
11.843025746964146 396.5386512460963 0.7855000437477524
11.848253301917563 399.31211345705435 0.787966496711505
11.853480856870979 399.9057493047719 0.788877063490393
11.858708411824395 402.297819310595 0.7911035320071922
11.863935966777811 401.0074081088063 0.790598568257075
11.869163521731227 398.1660431939309 0.7882419549865601
11.874391076684644 394.0442091519439 0.7844482212156884
11.87961863163806 392.34527771106156 0.7837682661833061
11.884846186591476 389.704639617703 0.7814511802742263
11.890073741544892 385.7195748216471 0.777862876731694
11.895301296498308 385.3631296455395 0.7782605397961013
11.900528851451725 381.36154767485067 0.7745034468828019
11.90575640640514 382.3571123650817 0.7750101630032065
11.910983961358557 384.6373022873585 0.7776355049259239
11.916211516311973 384.6157466961516 0.7771599733714353
11.92143907126539 383.46573359100915 0.7767222276145993
11.926666626218806 382.019488287962 0.7771755191597978
11.931894181172222 377.4270557606084 0.7731680453540017
11.937121736125638 375.62849515335654 0.7721289416575521
11.942349291079054 371.4638981936103 0.7676200013284865
11.94757684603247 370.98200099179377 0.7669788353495759
11.952804400985887 372.16973459620283 0.7682520472625741
11.958031955939303 372.20161592664533 0.7686964718243401
11.963259510892719 372.9581007023985 0.7693664317259364
11.968487065846135 370.9563184065263 0.7671769522043996
11.973714620799552 367.48759912878546 0.763324240225153
11.978942175752968 369.3432433264881 0.7650569864628892
11.984169730706384 371.22503832342727 0.7674841726952794
11.9893972856598 373.55145913555117 0.7708236309055332
11.994624840613216 371.0555264495412 0.7688275945205176
11.999852395566633 367.3994623776377 0.7656383639107011
12.005079950520049 366.44112446536235 0.7641536964109003
12.010307505473465 367.9564085688387 0.765814647806294
12.015535060426881 371.2369103903342 0.7700065771300969
12.020762615380297 371.3378504409228 0.769491692901627
12.025990170333714 369.2148067169849 0.7682467046073503
12.03121772528713 367.19521762073623 0.7651213971535867
12.036445280240546 366.73402228727366 0.764689603415237
12.041672835193962 368.17328978070464 0.7664528114954604
12.046900390147378 367.35307652403714 0.7654422170387036
12.052127945100795 366.1440097146244 0.7650794814991918
12.05735550005421 372.19432035229283 0.7710546664603531
12.062583055007627 375.43488992915144 0.7738935933045914
12.067810609961043 380.4654770896322 0.7784941980850791
12.07303816491446 380.1973333948857 0.7781738083986312
12.078265719867876 381.9321615996958 0.7802833810350601
12.083493274821292 387.94281550140903 0.7870437061650585
12.088720829774708 396.3226749878455 0.7951718651740859
12.093948384728124 407.6203229576854 0.8061408951943624
12.09917593968154 417.08082069373086 0.815543025479281
12.104403494634957 428.1433128992811 0.8266910153525209
12.109631049588373 442.0673466137304 0.8398322315108349
12.114858604541789 462.5834905449766 0.8590331604583114
12.120086159495205 485.7276821113503 0.8795433985759331
12.125313714448621 508.00771315207265 0.8989950922280651
12.130541269402038 529.0054083899109 0.9167378693043511
12.135768824355454 545.7227500652326 0.9311085557258872
12.14099637930887 560.6012016585456 0.9436206200064832
12.146223934262286 571.7424737477597 0.9531107533838016
12.151451489215702 578.6704968094588 0.9589164963121343
12.156679044169119 576.0165964967625 0.9565815627837158
12.161906599122535 572.9220140691452 0.9545192966191022
12.167134154075951 562.6478707016372 0.9458218084573616
12.172361709029367 546.3762544575205 0.932336105787688
12.177589263982783 529.874378774514 0.9188379947723917
12.1828168189362 513.3417257119064 0.9045599929197166
12.188044373889616 496.3781587705441 0.8898008964183796
12.193271928843032 483.3520935471819 0.8785203899341852
12.198499483796448 470.44556245314686 0.8667073634926226
12.203727038749864 457.9177438787533 0.8562863687620564
12.20895459370328 448.4878773274702 0.8478051531138474
12.214182148656697 437.65746709406716 0.8386798693031808
12.219409703610113 426.8817672416882 0.8295042424421845
12.22463725856353 417.60705084960057 0.8206634481450282
12.229864813516945 407.48349749867504 0.8112608501771087
12.235092368470362 400.1406640909567 0.8038057601694673
12.240319923423778 394.0678134551912 0.7982735275735963
12.245547478377194 387.5656897242991 0.7928351009209219
12.25077503333061 380.93987864269155 0.786119825226998
12.256002588284026 376.12965824816814 0.7811010716831638
12.261230143237443 371.6339257674391 0.7773893463482197
12.266457698190859 369.77829060091955 0.7743590708338961
12.271685253144275 370.14481126312023 0.7752372686464521
12.276912808097691 364.2863460146534 0.7707124900090069
12.282140363051107 360.4538413084974 0.7669197381397952
12.287367918004524 354.977691158721 0.7627740359352502
12.29259547295794 348.82680133894854 0.7559449122389381
12.297823027911356 347.6203329730241 0.7540819070991716
12.303050582864772 345.2418956328899 0.7515927506528339
12.308278137818188 348.7663081166248 0.7549063323259937
12.313505692771605 349.30723071920124 0.7589099087678012
12.31873324772502 350.08124031932044 0.7678796826959934
12.323960802678437 351.8121118425641 0.7749226686522851
12.329188357631853 353.95925674403117 0.7820679197499867
12.33441591258527 351.9521144052042 0.7836217866211007
12.339643467538686 352.50008239729556 0.7881082910452152
12.344871022492102 344.7376971833271 0.7825077582650587
12.350098577445518 344.56867292113 0.7835569386582656
12.355326132398934 343.22722161913697 0.7848626030638676
12.36055368735235 342.5011210313033 0.7858511403980609
12.365781242305767 343.102060538908 0.7889955562130483
12.371008797259183 340.3121736440087 0.7881564792677975
12.376236352212599 339.6296267923839 0.7887248215318903
12.381463907166015 338.85174463300575 0.7893923822068322
12.386691462119432 341.8476316030816 0.7960512899445836
12.391919017072848 340.354597158391 0.7948654949313118
12.397146572026264 340.3817488827177 0.7969711139209305
12.40237412697968 340.8163586211536 0.7989919084537578
12.407601681933096 338.6760923192097 0.7994158040838146
12.412829236886513 337.3847535438178 0.8005005759947434
12.418056791839929 334.1571155338318 0.7978166144923255
12.423284346793345 334.22574659371656 0.7989586112275104
12.428511901746761 334.410692518828 0.799722141153364
12.433739456700177 331.7555951943202 0.7974511206912245
12.438967011653594 333.4810125877641 0.8019636455814849
12.44419456660701 328.4381103387849 0.7971790526912986
12.449422121560426 328.4728164519157 0.7981105669711304
12.454649676513842 328.19706078432137 0.7983745016230362
12.459877231467258 326.2989160556118 0.7965513368015944
12.465104786420675 326.87800401370976 0.7981000038494761
12.47033234137409 324.38631392887856 0.7958804792727423
12.475559896327507 323.5785716470961 0.7962348450532813
12.480787451280923 324.1385943252085 0.798630667297401
12.48601500623434 320.8052398408071 0.7949370042418514
12.491242561187756 324.0170682628689 0.8006064216727171
12.496470116141172 324.866044604698 0.8041362067256982
12.501697671094588 326.08272842222095 0.80735096770744
12.506925226048004 327.83316886726334 0.8121875564505296
12.51215278100142 323.2085115601903 0.8071359198904463
12.517380335954837 321.37293303291807 0.8060504771797041
12.522607890908253 322.4887538647158 0.8088229929081046
12.527835445861669 317.30635610746793 0.8028432263474702
12.533063000815085 319.7183764649716 0.8066170577622155
12.538290555768501 318.7025467030317 0.8059308054777042
12.543518110721918 319.0981169570989 0.8068422032160462
12.548745665675334 319.6717194880334 0.806833914894642
12.55397322062875 317.9152078588458 0.805815252465857
12.559200775582166 315.9138826526646 0.8041405686662628
12.564428330535582 313.9863086392427 0.7976386565162716
12.569655885488999 312.24144690659256 0.7889606250080277
12.574883440442415 310.5943714847075 0.7836537172306074
12.580110995395831 310.9898098660162 0.782027386867188
12.585338550349247 309.48227446218766 0.7773322656980287
12.590566105302663 308.9712491533449 0.7750394032433573
12.59579366025608 308.9088176957742 0.7728636590409281
12.601021215209496 308.1689225830863 0.7697013533785113
12.606248770162912 311.00311025198107 0.7724220278291478
12.611476325116328 315.8769126204924 0.7780559595687718
12.616703880069744 317.8081132404114 0.7795409517596883
12.62193143502316 318.4825996735728 0.778658312592637
12.627158989976577 317.2388447503899 0.7746579311764435
12.632386544929993 313.92208502524585 0.7708757271348322
12.63761409988341 313.78690485772285 0.7695590588965063
12.642841654836825 313.98962553213534 0.7700085789078336
12.648069209790242 315.05018346078214 0.7716568932616602
12.653296764743658 317.7960190824298 0.7736995705029525
12.658524319697074 318.8189312860191 0.7744385186222125
12.66375187465049 322.59385524756084 0.7775656666686537
12.668979429603906 323.90753792137497 0.7765562340724438
12.674206984557323 330.7309666570579 0.7838483226876652
12.679434539510739 338.7540323522837 0.7915529897352155
12.684662094464155 345.73330421295776 0.7988954004299067
12.689889649417571 350.1044889744574 0.8031204677875787
12.695117204370987 353.79649819825687 0.8058868538641448
12.700344759324404 360.3861977159782 0.8113875282837636
12.70557231427782 366.42586222805056 0.8168694716508127
12.710799869231236 374.16931895065176 0.824407160975978
12.716027424184652 379.9417517993031 0.8300894081688392
12.721254979138068 386.9766711880638 0.8378414381221838
12.726482534091485 395.8019448200511 0.8463271594071677
12.7317100890449 408.010748546215 0.8585197473310716
12.736937643998317 420.7813800516567 0.8714446933367007
12.742165198951733 429.3025290696909 0.8791917589160537
12.74739275390515 441.4654188266443 0.8914452790210821
12.752620308858566 448.2791998610803 0.8982681640762038
12.757847863811982 453.3816670009339 0.9025643127090859
12.763075418765398 452.4907742588724 0.9015423076554104
12.768302973718814 447.42725674924134 0.8956720755441472
12.77353052867223 441.22307572234945 0.8893034452639554
12.778758083625647 431.70439062292274 0.8803106869750851
12.783985638579063 422.0797236696912 0.8708337763425351
12.789213193532479 414.9449272787879 0.8640424006321535
12.794440748485895 405.71892985456594 0.8542196664481077
12.799668303439312 401.35284780014405 0.8484078250510177
12.804895858392728 398.59210291222934 0.8458059983719787
12.810123413346144 394.1443322082909 0.840688192426747
12.81535096829956 390.92647414881674 0.8368153072527269
12.820578523252976 386.38497138230605 0.8321350845086847
12.825806078206393 385.5764934142288 0.8310892148520875
12.831033633159809 387.1569662318094 0.8323800402821087
12.836261188113225 388.1737396291588 0.8336737161951083
12.841488743066641 393.17425243135943 0.8380802178972623
12.846716298020057 393.8941905180688 0.8386583122483319
12.851943852973474 398.3757872529136 0.8429229014892129
12.85717140792689 401.77413093391675 0.8457512367674017
12.862398962880306 405.82300560678146 0.849338822168606
12.867626517833722 406.6977734013862 0.8503476019768911
12.872854072787138 410.27835288755983 0.8533802544429181
12.878081627740555 415.14044673022266 0.858048852975619
12.88330918269397 420.7285160472472 0.8639537528737882
12.888536737647387 424.3123791689484 0.8673598037843068
12.893764292600803 420.4043493866267 0.8633173693917628
12.89899184755422 414.43214867458136 0.8568731756604364
12.904219402507636 410.79373228395747 0.8519708151259723
12.909446957461052 400.0489508402512 0.8406765579023036
12.914674512414468 388.9331608071766 0.8292867674378341
12.919902067367884 376.77143326099406 0.8168138432799205
12.9251296223213 363.63602590530496 0.8040643699199688
12.930357177274717 358.73163389142144 0.798146283082468
12.935584732228133 351.27913815278026 0.789368446639196
12.940812287181549 344.3181008712005 0.7808579245550692
12.946039842134965 339.31122857066316 0.773999309495421
12.951267397088381 332.811408056727 0.7664778830401497
12.956494952041798 330.78912336056607 0.7650145140802664
12.961722506995214 329.0879112881396 0.7634287360976771
12.96695006194863 327.78557114223906 0.7629979331894735
12.972177616902046 324.86632359885886 0.7600506693536145
12.977405171855462 323.5151054400709 0.7582356701521431
12.982632726808879 322.59251115976133 0.7572499480574145
12.987860281762295 326.7725928822766 0.762133552545013
12.993087836715711 327.6140148245403 0.7622761682228727
12.998315391669127 327.02428935488666 0.7616403071096286
13.003542946622543 325.05078456352135 0.7587946866771514
13.00877050157596 324.35658381660164 0.7589175070607362
13.013998056529376 326.03800322083066 0.7610511366158776
13.019225611482792 325.1033251288616 0.7596301632955912
13.024453166436208 326.5185679459139 0.7627635996579656
13.029680721389624 324.58247973338644 0.7613408478819506
13.03490827634304 323.4728040916181 0.7602072506569071
13.040135831296457 326.2960296377169 0.7631379924374759
13.045363386249873 328.9661269672113 0.7647688528221332
13.05059094120329 330.67201693443116 0.7657240260837321
13.055818496156705 332.51001457125875 0.767583126503253
13.061046051110122 334.82446040827455 0.770713902515861
13.066273606063538 340.8562695347414 0.7776827918211451
13.071501161016954 348.0634690003211 0.7862205354595124
13.07672871597037 355.42011719044206 0.7937917614458118
13.081956270923786 360.3881430950089 0.7978854351140158
13.087183825877203 362.2392718405645 0.7985417899604207
13.092411380830619 364.10405222917325 0.8003819159853717
13.097638935784035 365.33291402794003 0.8015683046262873
13.102866490737451 363.8940199140014 0.8014940793403765
13.108094045690867 358.7606109578461 0.7970416113872588
13.113321600644284 351.8257138039753 0.7899018633328847
13.1185491555977 348.75113001968674 0.786703913892084
13.123776710551116 348.11922686547126 0.7848771666276009
13.129004265504532 347.9803288393844 0.7853494073730862
13.134231820457948 351.6420181645312 0.7889994510714066
13.139459375411365 354.3065925462644 0.7922445424428642
13.14468693036478 354.3423390132519 0.7922719129467796
13.149914485318197 353.6683715986976 0.790871893272789
13.155142040271613 352.9074783857118 0.7900328566848399
13.16036959522503 356.8905615801194 0.7944271035079744
13.165597150178446 360.2472597599782 0.7978554280896063
13.170824705131862 360.68881843635126 0.7983965449474097
13.176052260085278 362.2832963215248 0.8009062949371679
13.181279815038694 360.4508691127087 0.7994330147183732
13.18650736999211 362.0739905178525 0.8005179803806592
13.191734924945527 362.9645076064332 0.8018005991561036
13.196962479898943 362.8296081581987 0.8014040752381798
13.202190034852359 363.3171066022927 0.8030031834311223
13.207417589805775 363.6958594390494 0.8040834800118887
13.212645144759191 367.1499161642456 0.8076176064215094
13.217872699712608 365.62576221397575 0.8053551909427427
13.223100254666024 363.6781357488336 0.8022719485859394
13.22832780961944 359.2739173202827 0.7980821860362033
13.233555364572856 350.85371798979384 0.7886646937521292
13.238782919526273 348.9459514330373 0.7865299294640589
13.244010474479689 346.54568534487544 0.783475918211656
13.249238029433105 340.3482574468405 0.7759503743709926
13.254465584386521 338.49908409236195 0.7744318226295468
13.259693139339937 334.4657880817725 0.7709070889068969
13.264920694293354 332.7390392064211 0.7696449539871385
13.27014824924677 331.44141415610045 0.7681778689598258
13.275375804200186 329.1075944889677 0.7655236832781971
13.280603359153602 327.13472170606684 0.7636117967177882
13.285830914107018 324.9729528845668 0.7622799213783908
13.291058469060435 324.87351700815714 0.7635775105763384
13.29628602401385 325.54567949427303 0.7644259025252454
13.301513578967267 323.9156797141198 0.7625712790640586
13.306741133920683 319.89936473732024 0.7580799179510272
13.3119686888741 316.0948543859629 0.7517793066407702
13.317196243827516 313.12705991455147 0.7483463609161551
13.322423798780932 312.5042004088242 0.7473533450579191
13.327651353734348 313.4948144804962 0.7481312638035943
13.332878908687764 311.3259644522684 0.7456427817796861
13.33810646364118 311.47362843778967 0.7461786158037773
13.343334018594597 311.614755141871 0.7473758432173504
13.348561573548013 308.5840869590657 0.7439663127993213
13.353789128501429 306.17478521119386 0.7410677591828806
13.359016683454845 300.49096620365793 0.7328398835450488
13.364244238408261 298.28522384860014 0.7302444257118765
13.369471793361678 301.863461972111 0.7351596840508203
13.374699348315094 308.1336453488697 0.7448872655726289
13.37992690326851 309.7903046963644 0.7483850734611771
13.385154458221926 312.0163382974549 0.7499190719973323
13.390382013175342 311.8491365043109 0.7495611372432441
13.395609568128759 309.6768602224202 0.7467564873663315
13.400837123082175 312.8275635778218 0.7495033557545768
13.406064678035591 311.1074024066465 0.7463108807632548
13.411292232989007 312.0280680781662 0.7465105430026893
13.416519787942423 314.51160446497113 0.7475236404493256
13.42174734289584 316.212030011334 0.7500704378696583
13.426974897849256 320.06746458009115 0.7559019660277916
13.432202452802672 323.9862364104451 0.7602695663868654
13.437430007756088 324.03584549160814 0.7616727630858711
13.442657562709504 324.7236621034111 0.7624468780486042
13.44788511766292 321.5496416629315 0.7592635616540792
13.453112672616337 320.60715511095435 0.7589375195760405
13.458340227569753 323.4951223552796 0.7612890421646058
13.46356778252317 321.4183635971871 0.7587092301805659
13.468795337476585 322.2523745756497 0.759641964925487
13.474022892430002 324.7773407368373 0.7617240869514147
13.479250447383418 327.748711727695 0.7647255667846287
13.484478002336834 332.0910500365746 0.7701954969552476
13.48970555729025 329.611777114445 0.7662066599755756
13.494933112243666 327.95210001853917 0.7652099200510226
13.500160667197083 327.49698126509946 0.7651230026406739
13.505388222150499 326.8121714316264 0.7656978826908498
13.510615777103915 324.52295667863194 0.763016891727269
13.515843332057331 324.2082396247152 0.7624127166505204
13.521070887010747 324.2487416823155 0.761863498010126
13.526298441964164 322.093859474863 0.7595235182607639
13.53152599691758 318.64154503869446 0.7549140177827594
13.536753551870996 314.2221193993797 0.7494187456041296
13.541981106824412 309.64616322944863 0.7442819608867535
13.547208661777828 309.0309316964424 0.7444893997228803
13.552436216731245 307.75817823292755 0.7442399330524115
13.55766377168466 305.47406905625525 0.7425698680847717
13.562891326638077 302.89304952001805 0.7382207208355832
13.568118881591493 299.9493135965202 0.7362009861245801
13.57334643654491 295.6722933683302 0.7329323419017358
13.578573991498326 293.8316397564772 0.7321787407450815
13.583801546451742 291.58296833400505 0.729748332922656
13.589029101405158 290.4184801123988 0.7272682451942061
13.594256656358574 288.0753328768797 0.7234626616978218
13.59948421131199 286.6099961764384 0.7224451000709795
13.604711766265407 283.195629691454 0.7175951701947368
13.609939321218823 279.03123366500665 0.7122518377376441
13.615166876172239 276.5667782436623 0.707794556109996
13.620394431125655 275.96909519890966 0.7070936665496911
13.625621986079071 274.3635884577635 0.7065094534802231
13.630849541032488 275.34528738183224 0.7080314284520489
13.636077095985904 276.53189159093444 0.7102452188163919
13.64130465093932 277.50086662157776 0.710986576345186
13.646532205892736 278.6197683098922 0.7118919320364893
13.651759760846153 276.31808735123207 0.7105955238454462
13.656987315799569 274.7188300083653 0.7083543645776751
13.662214870752985 274.74884807424365 0.7081160452926748
13.667442425706401 273.25460725109616 0.7065150841892391
13.672669980659817 273.90762863977136 0.7077009866308713
13.677897535613234 271.1515276342227 0.7040448354153157
13.68312509056665 269.2665200627967 0.7026205336871741
13.688352645520066 270.84915205620257 0.7041396870246162
13.693580200473482 274.13671731924916 0.707905796633746
13.698807755426898 277.11982595253545 0.7117260176971612
13.704035310380315 280.8887269411812 0.7168376511470526
13.70926286533373 279.7054205948979 0.7154847894344859
13.714490420287147 279.28013104242734 0.7136308721478453
13.719717975240563 281.30011016797897 0.7155939954584556
13.72494553019398 283.6042263386805 0.7179909932089842
13.730173085147396 282.81559231124083 0.7160513630943308
13.735400640100812 281.5718719748333 0.7141482309302886
13.740628195054228 278.41282958612686 0.7099499922727162
13.745855750007644 280.7081674668021 0.7137252318870766
13.75108330496106 282.7288204935831 0.71798750965927
13.756310859914477 283.7965230573096 0.7206660004988504
13.761538414867893 282.12562488925124 0.7196313885579101
13.766765969821309 277.1377299868588 0.7127482774076751
13.771993524774725 275.6120115952001 0.7099241761772301
13.777221079728141 274.8232894206586 0.709461861567557
13.782448634681558 271.80325913975634 0.7068397129779154
13.787676189634974 271.55045730166916 0.706840820872552
13.79290374458839 269.52625830050215 0.7049296514279219
13.798131299541806 266.4472044829728 0.6990233284416715
13.803358854495222 264.62445570986074 0.6975549445457182
13.808586409448639 263.73773849461077 0.6960902907169207
13.813813964402055 266.22925366787615 0.6987830025097866
13.819041519355471 271.0347084292908 0.7056484056115072
13.824269074308887 275.51878265604415 0.7106051791643035
13.829496629262303 277.0346277669301 0.7133933352883476
13.83472418421572 276.13050009770336 0.7127416862399637
13.839951739169136 276.9621969725293 0.7125314587748284
13.845179294122552 275.3906942569672 0.7117665880366373
13.850406849075968 278.39259905484766 0.7159063256152556
13.855634404029384 279.3710351357654 0.7168991451042627
13.8608619589828 279.0497256695537 0.7161400944142882
13.866089513936217 279.2415939791819 0.7136125708075011
13.871317068889633 278.4307821446752 0.7114188212071868
13.87654462384305 276.72033875641273 0.7095047716107683
13.881772178796465 277.19819711481057 0.7106901753007057
13.886999733749882 283.306546825479 0.7192886093934573
13.892227288703298 286.3424139474648 0.7242979330877326
13.897454843656714 291.08724422277606 0.7305771768449449
13.90268239861013 293.998968755297 0.7320641974098194
13.907909953563546 295.68954958523045 0.7321504432773722
13.913137508516963 298.020076546978 0.7342532455390816
13.918365063470379 297.39931071975894 0.7345133292146706
13.923592618423795 296.74530909340723 0.7337483666007302
13.928820173377211 297.01668772700924 0.7343037356619319
13.934047728330627 296.34024762110846 0.7325774656486238
13.939275283284044 298.3990762767313 0.7348107980022596
13.94450283823746 298.34227093204083 0.734830038673088
13.949730393190876 295.69553981868455 0.7314668961066535
13.954957948144292 295.52752503172474 0.7301583317179863
13.960185503097708 292.95090087672145 0.7264513466942601
13.965413058051125 291.4302177447748 0.7240621629251238
13.97064061300454 290.2622333643862 0.7234396042824704
13.975868167957957 285.5512943217564 0.7186412410275917
13.981095722911373 281.4649860372372 0.713626170163045
13.98632327786479 278.09906092038614 0.709712631736568
13.991550832818206 274.82472177072304 0.7054728849576627
13.996778387771622 273.30784666574846 0.7058684905580025
14.002005942725038 273.89737077515673 0.7091253486315481
14.007233497678454 272.8111960044864 0.7076953128006946
14.01246105263187 273.36636208022975 0.7073996019226299
14.017688607585287 274.1442366239613 0.707657406476202
14.022916162538703 276.4769286790011 0.7103792369893758
14.028143717492119 278.3000650575455 0.7120090462945357
14.033371272445535 276.9183496627599 0.7099831809384599
14.038598827398951 277.65522087163464 0.7107671754418098
14.043826382352368 278.30339291611807 0.7126038147693939
14.049053937305784 281.90572530093056 0.7181413603003426
14.0542814922592 283.5766531841797 0.7205744609772291
14.059509047212616 283.2392910467059 0.7181375643381505
14.064736602166032 281.9095597368808 0.7158533597167027
14.069964157119449 282.83972487993105 0.7179386672924628
14.075191712072865 285.6254195923162 0.7217581582929655
14.080419267026281 288.0886029111841 0.7252417721746646
14.085646821979697 292.24452499174265 0.7281448808061249
14.090874376933114 294.151115450077 0.7296714955990244
14.09610193188653 296.45235955542046 0.7315632534671328
14.101329486839946 298.8858918870344 0.7333751173204125
14.106557041793362 300.6222779188865 0.7360471830495674
14.111784596746778 302.6411467592647 0.73859580945607
14.117012151700195 305.95838091816535 0.7435110091949558
14.12223970665361 305.5569693342337 0.7435009081674223
14.127467261607027 301.909769012605 0.7402262805138874
14.132694816560443 294.8745777711878 0.732201086647611
14.13792237151386 293.1188241092089 0.7309567475985065
14.143149926467276 290.6715013364143 0.7275201240357785
14.148377481420692 291.93983361482384 0.7298673099172249
14.153605036374108 292.0027170056276 0.7302239761046204
14.158832591327524 291.97546703474245 0.7300559829991341
14.16406014628094 292.9781440245562 0.7303280108763617
14.169287701234357 290.91622280949247 0.7256279004386271
14.174515256187773 289.77112563390483 0.7242627387734946
14.179742811141189 287.97400463521353 0.7222438287730367
14.184970366094605 285.92618265367946 0.7186059628881174
14.190197921048021 282.7053484493884 0.7134298748837734
14.195425476001438 278.37139275109337 0.7076754309096484
14.200653030954854 279.94417033711034 0.7100534032791115
14.20588058590827 283.2703579560106 0.7154790280858219
14.211108140861686 287.75361821882706 0.7218305552683503
14.216335695815102 292.3266467230469 0.7275997917026074
14.221563250768519 295.23540919953786 0.7301621787659465
14.226790805721935 295.8223356250238 0.7296195555011856
14.232018360675351 296.38722599773655 0.7293491233453463
14.237245915628767 293.991786409577 0.7257233557645236
14.242473470582183 292.51047975641694 0.7243528927059196
14.2477010255356 291.14159597535627 0.7238653935724355
14.252928580489016 291.2325833629917 0.7242585968910399
14.258156135442432 296.0394117168567 0.7303574501877607
14.263383690395848 299.63585283414017 0.733505477695243
14.268611245349264 301.8477484082077 0.7355940380640752
14.27383880030268 302.891864678036 0.7360103363351737
14.279066355256097 301.94868625171824 0.7345425106847282
14.284293910209513 301.9285306751813 0.7332361879563634
14.28952146516293 304.0377792855873 0.7339560989926237
14.294749020116345 304.3192548780914 0.7347951908266003
14.299976575069762 307.2518508611137 0.7385810917003834
14.305204130023178 310.4545487814308 0.7436357500785832
14.310431684976594 312.1054627012735 0.7460700779530949
14.31565923993001 315.39365604013864 0.7500197441311875
14.320886794883426 315.4404715277004 0.7496809302360921
14.326114349836843 318.7024780495899 0.753464096688289
14.331341904790259 319.9388446941262 0.7537215226945291
14.336569459743675 321.0534672605065 0.7546654974205071
14.341797014697091 320.5219562512287 0.7526669826796623
14.347024569650507 320.31774220635697 0.7521872440803674
14.352252124603924 318.3477779261662 0.7504306797987039
14.35747967955734 321.63313858611576 0.7546123610697515
14.362707234510756 323.43349369409367 0.7573956020949816
14.367934789464172 327.4953186687079 0.7630265266092874
14.373162344417588 329.08015274390345 0.7641181024849542
14.378389899371005 328.78312921149893 0.7641690212745339
14.38361745432442 328.2366380740565 0.7638665583576131
14.388845009277837 327.29985266956464 0.7630567255057407
14.394072564231253 325.9952156973618 0.7619739524380651
14.39930011918467 326.3476740438589 0.7609742649378268
14.404527674138086 330.01489409770426 0.7643573768907866
14.409755229091502 334.6282459549592 0.7689566808446768
14.414982784044918 340.8256208862208 0.7758688394911237
14.420210338998334 342.14666517485244 0.7772266573945019
14.42543789395175 342.9984969890513 0.7776579762475884
14.430665448905167 343.9092981720609 0.7789650514753995
14.435893003858583 342.8742281881479 0.778285923097381
14.441120558811999 344.7432759543619 0.780511244275149
14.446348113765415 344.2650029395756 0.7799261682053087
14.451575668718831 341.9897041449324 0.7770063352263564
14.456803223672248 343.3431175430653 0.7785037145225061
14.462030778625664 347.90470171030483 0.7830624122638397
14.46725833357908 350.1868068815438 0.7858342049883059
14.472485888532496 357.49827906703416 0.794219851654021
14.477713443485912 362.17026965101223 0.7994697715924589
14.482940998439329 366.16417931692285 0.8037865002568413
14.488168553392745 372.66140920094176 0.8099422502064695
14.493396108346161 379.0397427091709 0.8163662425537166
14.498623663299577 386.50028848715687 0.8242860616995423
14.503851218252994 393.1396489595258 0.8308505997587298
14.50907877320641 400.15082359834764 0.8382442216013387
14.514306328159826 399.51864493936864 0.8372262621076989
14.519533883113242 397.2218981082728 0.8346418090674851
14.524761438066658 392.1004859930179 0.8291632464466459
14.529988993020075 383.77322999199066 0.8213168308464669
14.53521654797349 377.38068070725836 0.8147114087887344
14.540444102926907 366.39178796758074 0.8030718017917605
14.545671657880323 352.39315036876303 0.7884172183464528
14.55089921283374 338.2848950571776 0.7729385265135457
14.556126767787156 326.9734100556058 0.7605421987202916
14.561354322740572 321.81312787776994 0.7550679960357993
14.566581877693988 317.46525037232834 0.7497835078053273
14.571809432647404 314.1326935784029 0.7465090862234066
14.57703698760082 309.4035220736416 0.7409140831520171
14.582264542554237 308.45428287927064 0.7391111350897656
14.587492097507653 310.09965628695517 0.7414473858209991
14.592719652461069 310.8372255256438 0.7420965178224321
14.597947207414485 313.9178197637527 0.7464393822851976
14.603174762367901 315.02560755078065 0.7472524590142621
14.608402317321318 316.29513090235025 0.7486877194708302
14.613629872274734 317.0943158293661 0.7497976031632919
14.61885742722815 321.77002088854186 0.7548357736945531
14.624084982181566 326.7405925649838 0.7603324852663874
14.629312537134982 333.2850842860822 0.766933363218631
14.634540092088399 337.52792204517965 0.7709263288426431
14.639767647041815 342.0174956523891 0.7761207110811199
14.644995201995231 342.7248958057929 0.7777261499750757
14.650222756948647 344.4124171229349 0.7787103920849163
14.655450311902063 344.23505791443694 0.7772217918836799
14.66067786685548 341.341521766592 0.7720840863970353
14.665905421808896 341.39152788609664 0.7710813712581669
14.671132976762312 340.73658309052104 0.7699709714760344
14.676360531715728 340.97146473714275 0.7703053533120405
14.681588086669144 339.98750683579897 0.7689348577893319
14.68681564162256 337.9727131188132 0.7671026727323819
14.692043196575977 337.726420347781 0.7667910868295488
14.697270751529393 336.70133120820253 0.7655802777071238
14.70249830648281 339.7755871679382 0.7701148870006166
14.707725861436225 343.4521851364221 0.7745978998325769
14.712953416389642 346.14262911878643 0.7782831202595157
14.718180971343058 346.20664325598415 0.7790127269169868
14.723408526296474 346.6292862738775 0.7786371239145566
14.72863608124989 347.14933348043263 0.7795251496050136
14.733863636203306 351.11389201607057 0.7834785314655692
14.739091191156723 355.96576139011427 0.7880886368918658
14.744318746110139 356.3241344670241 0.788793715180622
14.749546301063555 356.1343957418316 0.7883232339078744
14.754773856016971 352.52140473074024 0.7845758620008195
14.760001410970387 348.85453293934995 0.7807753984834469
14.765228965923804 350.33310481514206 0.7818277996465175
14.77045652087722 348.76706036505925 0.7804193527275711
14.775684075830636 350.8891206285858 0.7825843061474271
14.780911630784052 347.19345908113394 0.778080807138799
14.786139185737468 346.06538105534503 0.7773914485081266
14.791366740690885 343.5692929935863 0.77495815162128
14.7965942956443 343.4427452108202 0.7747239627720882
14.801821850597717 342.22307776881314 0.7735493746968984
14.807049405551133 342.2516526495728 0.7728829475114565
14.81227696050455 343.3980012310165 0.7742551537293656
14.817504515457966 348.3934683010823 0.7796460010591737
14.822732070411382 352.9920910369091 0.78341376281083
14.827959625364798 355.9712520629297 0.7874040969544241
14.833187180318214 359.6388305133771 0.791444297616924
14.83841473527163 358.1716405094465 0.7894973981569678
14.843642290225047 360.34165209914 0.792972836290252
14.848869845178463 362.4859857330539 0.7946107874003321
14.854097400131879 363.760860378901 0.796062824351265
14.859324955085295 362.9479530964912 0.7950488689351978
14.864552510038711 364.2852761663928 0.7956784178409245
14.869780064992128 365.69857784220386 0.797535936782895
14.875007619945544 364.720613884246 0.7964495201585733
14.88023517489896 365.1435806974867 0.7968203900407516
14.885462729852376 363.99372090193543 0.7960999988222606
14.890690284805792 363.6619443449432 0.7963629822809296
14.895917839759209 366.6131956849673 0.7990776289682184
14.901145394712625 368.0536947076417 0.8009795517054615
14.906372949666041 371.864330997705 0.8044498715024838
14.911600504619457 370.98155699663636 0.8032250189087153
14.916828059572873 370.01212065869515 0.8026325521214694
14.92205561452629 362.4282318455482 0.7936466145213188
14.927283169479706 355.69347363273715 0.7869377586387177
14.932510724433122 352.2728193022204 0.7841687892450656
14.937738279386538 350.0403555783738 0.7819611179739265
14.942965834339955 347.1262541923462 0.7791521377736157
14.94819338929337 343.42034302000354 0.7748146365267357
14.953420944246787 337.4766387787305 0.7684876496706989
14.958648499200203 333.2608856487253 0.764013284491701
14.96387605415362 328.3418910114151 0.758665281422117
14.969103609107036 323.10947381242664 0.7524351331775
14.974331164060452 318.82424318173656 0.7483451984975071
14.979558719013868 318.2899903711618 0.7482713921072294
14.984786273967284 315.2847365396122 0.7447734463745549
14.9900138289207 312.5476055264866 0.7413987210320969
14.995241383874117 314.78103430423306 0.7442580903664733
15.000468938827533 316.5510732205073 0.7463181896314681
15.005696493780949 317.8324561809147 0.7480523178659031
15.010924048734365 316.41911067429385 0.7451376999216773
15.016151603687781 316.09943051839514 0.7441499447030234
15.021379158641198 318.27554794303484 0.7472870686821735
15.026606713594614 318.53348937834096 0.747696961653315
15.03183426854803 321.5911226306803 0.7519543709226203
15.037061823501446 320.9343404246565 0.7517317229582041
15.042289378454862 319.966357656985 0.7504620625013132
15.047516933408279 317.3350583941861 0.74713320059046
15.052744488361695 315.6520063877167 0.7437827370259261
15.057972043315111 318.32432569786505 0.7475763921782083
15.063199598268527 320.90227829937095 0.7512656218786546
15.068427153221943 323.6560998938179 0.7561222527558847
15.07365470817536 324.50607538849647 0.7573895370290644
15.078882263128776 324.04680276998334 0.7557529240809674
15.084109818082192 324.13146175501976 0.7546217988250362
15.089337373035608 325.76618165386856 0.7561607409261353
15.094564927989024 327.4958980918229 0.7582366232146112
15.09979248294244 326.01341505374774 0.7567781177480857
15.105020037895857 321.68560943324 0.7515758907660314
15.110247592849273 317.33372896394116 0.7468817875868784
15.11547514780269 312.6544165701822 0.7416589836922559
15.120702702756105 311.09892422694907 0.7403924294148886
15.125930257709522 308.64237043591726 0.7366666577605756
15.131157812662938 307.2923644175843 0.7351023401727204
15.136385367616354 305.71932333391743 0.7343902830757658
15.14161292256977 303.72125567318176 0.7331176719014963
15.146840477523186 300.2877418812992 0.7288697826520635
15.152068032476603 298.74105848178766 0.7267281773761557
15.157295587430019 297.2563212570802 0.7241453006635652
15.162523142383435 294.04422498256315 0.7213379843922997
15.167750697336851 291.49364162238317 0.7189207517125663
15.172978252290267 288.89512884878036 0.7155699542191766
15.178205807243684 284.3407889029461 0.7108231800965145
15.1834333621971 280.9337649926213 0.7081347288157793
15.188660917150516 275.77752508074053 0.7025436296616966
15.193888472103932 271.7791485972421 0.6984560032637194
15.199116027057348 268.6930604681413 0.6935148007599163
15.204343582010765 270.8516237129438 0.6954214703299013
15.20957113696418 272.8834020593296 0.6976570449692969
15.214798691917597 273.5361696028317 0.698435018569676
15.220026246871013 272.7362165337136 0.6983656061149286
15.22525380182443 272.8054934799686 0.6982677784123495
15.230481356777846 274.8831556464331 0.7016560570699902
15.235708911731262 276.33517588865055 0.7038003185923435
15.240936466684678 273.0217684651177 0.6991525527952323
15.246164021638094 270.9738834806026 0.6972768348294788
15.25139157659151 270.03940659357596 0.6953483698120669
15.256619131544927 269.7422828496032 0.6949101745891975
15.261846686498343 267.1021902358272 0.6911773741513201
15.267074241451759 266.02896189157116 0.6898046223317691
15.272301796405175 265.1667110496768 0.6886236848686921
15.277529351358591 268.66645655633226 0.6934512572100668
15.282756906312008 269.301978147773 0.6939762645421286
15.287984461265424 272.1511946618092 0.6981514033854181
15.29321201621884 272.8774114254441 0.6992934620078726
15.298439571172256 274.6007624049793 0.699681681384844
15.303667126125672 275.55233153057907 0.6997857818230511
15.308894681079089 276.11415699416204 0.6995296349611093
15.314122236032505 277.5865268472891 0.7027203825332031
15.319349790985921 277.6341752033962 0.7039664369848487
15.324577345939337 280.25773972102184 0.7072191282473139
15.329804900892753 280.41701595262964 0.7074170814398767
15.33503245584617 281.38226501195174 0.7084070183418882
15.340260010799586 281.3071204562254 0.7081158095575494
15.345487565753002 280.65661680540256 0.7075595141945792
15.350715120706418 281.99914299971374 0.7094306173863908
15.355942675659835 282.97022035826785 0.7099867221661954
15.36117023061325 284.790432516433 0.7117743020821627
15.366397785566667 286.8803675320058 0.7139709369727433
15.371625340520083 290.03775924951276 0.717566487253737
15.3768528954735 290.81802370036434 0.7177325206312536
15.382080450426916 290.3855912397513 0.7166273829613293
15.387308005380332 289.9065193409317 0.7168960582865411
15.392535560333748 291.57055023278866 0.7198207114228241
15.397763115287164 292.7296534251401 0.7310699049804764
15.40299067024058 292.8375058331244 0.7380566013685308
15.408218225193997 289.7155944593549 0.7384545898270156
15.413445780147413 290.39409579752527 0.7431078962665791
15.418673335100829 291.5820739762216 0.7499882331059262
15.423900890054245 293.39308203148977 0.7557195985668163
15.429128445007661 294.69161143982706 0.7603637212266781
15.434355999961078 292.43442055467455 0.7585407748981202
15.439583554914494 289.8938195161185 0.7567739507522158
15.44481110986791 287.66471734609337 0.7564476647306447
15.450038664821326 288.7452680993378 0.761063050165494
15.455266219774742 288.72355609566375 0.763510432644493
15.460493774728159 288.47351002229084 0.7649683586077097
15.465721329681575 288.2333875714791 0.7667901503294837
15.470948884634991 288.27414360824343 0.7696016047373597
15.476176439588407 288.2364624494463 0.7709386415475415
15.481403994541823 291.12813663602344 0.7766652914088373
15.48663154949524 293.6335108195136 0.781580760519784
15.491859104448656 295.1534137594443 0.7852061245211275
15.497086659402072 297.166326092203 0.790770643957775
15.502314214355488 297.7209722602212 0.7936516922936955
15.507541769308904 298.69387084664476 0.796364766582653
15.51276932426232 299.0268544746009 0.7992372521995199
15.517996879215737 299.8208421189935 0.8023253973466272
15.523224434169153 300.65770925879116 0.8037838796838722
15.52845198912257 301.9879071106934 0.8068641391771606
15.533679544075985 302.72395266528576 0.808068673854988
15.538907099029402 304.29486651011575 0.8108759660233911
15.544134653982818 305.11599494146304 0.8139559517239728
15.549362208936234 307.6681832464327 0.8190855202982168
15.55458976388965 309.0993562320923 0.8227538066517128
15.559817318843066 312.34112704648766 0.8289301833820685
15.565044873796483 312.8920728698234 0.8304233956588285
15.570272428749899 312.50558805051435 0.8304451958920035
15.575499983703315 313.2846961079058 0.8324955302547801
15.580727538656731 313.1862446744787 0.8343765658870455
15.585955093610147 312.42148264203036 0.8362693595982087
15.591182648563564 312.19357885449006 0.8383046953531902
15.59641020351698 307.7708501923681 0.8342941763256609
15.601637758470396 306.39554574108143 0.8338057201261524
15.606865313423812 304.43566428075366 0.8329077392369896
15.612092868377228 302.6338151260606 0.8326003951010501
15.617320423330645 304.8686440810305 0.8376915128854598
15.62254797828406 300.12400930406096 0.8320453678021671
15.627775533237477 298.7325116527847 0.8318922827968881
15.633003088190893 291.1610861650831 0.8229408645293004
15.63823064314431 290.29978289612296 0.8197887918984157
15.643458198097726 289.5702013981511 0.806669982228539
15.648685753051142 290.42215143734506 0.7999803585908386
15.653913308004558 290.5005860848086 0.7945538362986925
15.659140862957974 289.3411982047594 0.7895848000520184
15.66436841791139 288.5501650539048 0.7861917916560988
15.669595972864807 288.54091395797985 0.7845193566178653
15.674823527818223 285.81420441409085 0.7795843449198097
15.680051082771639 284.48338940307775 0.7761337332803719
15.685278637725055 284.76886941174547 0.7745644617772827
15.690506192678471 283.98459931984894 0.771713164564789
15.695733747631888 280.83665775040896 0.7657998112010808
15.700961302585304 278.24444154344405 0.761660726173093
15.70618885753872 276.9162918479885 0.7595366748681075
15.711416412492136 280.8551945930322 0.7639657154682481
15.716643967445552 283.31045610850754 0.7659139680867085
15.721871522398969 284.91093718229826 0.7670448554399046
15.727099077352385 287.1112618739182 0.7686019944166038
15.732326632305801 288.17203822939604 0.7696830208784922
15.737554187259217 287.0717494183453 0.768685833775815
15.742781742212633 284.8515150834515 0.7645184497895204
15.74800929716605 285.37027213818595 0.7649497323870349
15.753236852119466 284.0219534156316 0.7618429551783279
15.758464407072882 286.539230096745 0.7628522336758765
15.763691962026298 287.4778788860281 0.7631827340146644
15.768919516979715 289.51440340291873 0.7631017712459905
15.77414707193313 286.6906830181652 0.7579916892712191
15.779374626886547 283.6104023203292 0.752579550419269
15.784602181839963 282.9444350986128 0.7507889007522645
15.78982973679338 284.815797261536 0.7531409876013461
15.795057291746796 288.6568700220815 0.7587494767183011
15.800284846700212 289.9894121937665 0.7601965418391957
15.805512401653628 287.21428900972995 0.7564016854089538
15.810739956607044 286.572111280922 0.7548727778964346
15.81596751156046 287.6960735671497 0.7569042577881238
15.821195066513877 291.33483972977905 0.7628038073932093
15.826422621467293 296.4180803496094 0.7684441187465414
15.831650176420709 298.0899611000884 0.7696916933670851
15.836877731374125 297.4596791727689 0.7669356106207212
15.842105286327541 295.63686269696393 0.7637513601082957
15.847332841280958 295.0479371226053 0.7634912379808678
15.852560396234374 294.8387131119147 0.7637858634531461
15.85778795118779 294.20205748670963 0.762203825654397
15.863015506141206 290.5352781707656 0.756148301927076
15.868243061094622 286.85799441894943 0.7511740564762999
15.873470616048039 284.7594155162524 0.7482305575853628
15.878698171001455 285.23441248019975 0.7481376913722994
15.883925725954871 286.69099337046913 0.7490767648513038
15.889153280908287 288.3359872383736 0.7504561729362667
15.894380835861703 288.69801099138425 0.7514797203767803
15.89960839081512 289.4214532133462 0.7528201486083419
15.904835945768536 293.222055732613 0.7572249891275245
15.910063500721952 293.54551569547783 0.7572063302235601
15.915291055675368 291.2468472412678 0.7539654524713908
15.920518610628784 286.6534252074517 0.7473932096672047
15.9257461655822 286.06123195775666 0.7461725602687196
15.930973720535617 291.05771519005384 0.7531988136493277
15.936201275489033 294.6977808175664 0.7577970640469887
15.94142883044245 293.3210772155268 0.7560959339008104
15.946656385395865 293.54086069174065 0.7545169490114343
15.951883940349282 291.37821361477535 0.7510315306389996
15.957111495302698 292.2744973454455 0.7516759906774202
15.962339050256114 293.11580175248656 0.7531770932046531
15.96756660520953 288.2426812979238 0.7468383494439567
15.972794160162946 285.15528600603005 0.7428113755786323
15.978021715116363 283.46743354627165 0.7399715984455405
15.983249270069779 283.9727229625069 0.7399123129892328
15.988476825023195 286.6946446103918 0.743476593635519
15.993704379976611 287.9914398151497 0.7465951881280728
15.998931934930027 289.123137794087 0.7485198253575043
16.004159489883442 290.5007114615505 0.7518723037726567
16.009387044836856 291.70425232895684 0.7533273012730429
16.01461459979027 290.8529314619324 0.7513124439637736
16.019842154743685 290.5721326253688 0.7511314298001804
16.0250697096971 289.1194732225094 0.7485420440100505
16.030297264650514 290.0658923759969 0.7499994718677098
16.03552481960393 293.3357353118066 0.7535239990820793
16.040752374557343 296.06871808873944 0.7560045209897182
16.045979929510757 297.94470907069507 0.7580649092008446
16.05120748446417 298.79799750927805 0.7577281307625512
16.056435039417586 302.6940868448094 0.7622685072195844
16.061662594371 307.415216835971 0.7674863506624572
16.066890149324415 312.72841897808996 0.7730509909525887
16.07211770427783 312.2512931377795 0.7724497392658369
16.077345259231244 313.2012602044053 0.774010003951653
16.08257281418466 316.20403255548496 0.7776441713323791
16.087800369138073 320.915934790669 0.782909139108432
16.093027924091487 326.0269062172342 0.7886158113434926
16.0982554790449 329.9147670764994 0.7924545557117971
16.103483033998316 332.378350805154 0.7950108705093631
16.10871058895173 334.2931232152135 0.7972628454193061
16.113938143905145 331.24700532685523 0.7942331577950298
16.11916569885856 328.1660327390799 0.7915368080972853
16.124393253811974 329.6873272292356 0.7945135188271265
16.129620808765388 333.81451187993525 0.7999747105558268
16.134848363718802 336.3779855318624 0.8036375043903209
16.140075918672217 338.36135715859564 0.8057129668357742
16.14530347362563 336.71546417078446 0.8035572792563513
16.150531028579046 336.303064737635 0.8019735752408654
16.15575858353246 337.7297926641359 0.8025312196791538
16.160986138485875 335.91050635175714 0.7998266859187918
16.16621369343929 334.1870965480778 0.7968295087775018
16.171441248392703 329.7990434020835 0.7912689733102837
16.176668803346118 325.7267211649514 0.7860865713987588
16.181896358299532 322.0340201057319 0.782338688214212
16.187123913252947 316.3277749801486 0.7767595085544974
16.19235146820636 309.540040005733 0.7689452700652583
16.197579023159776 301.7924127489994 0.7596953628801064
16.20280657811319 297.1280980930508 0.7548227798296625
16.208034133066604 294.83814772983607 0.7535640512729508
16.21326168802002 293.6367586117138 0.7532312516070838
16.218489242973433 288.77310288433426 0.7462339875097254
16.223716797926848 287.1264864463293 0.7438542205458153
16.228944352880262 283.61555340235884 0.7379719467943296
16.234171907833677 282.4289121046145 0.7371358730327535
16.23939946278709 277.54903374266974 0.7304885123367254
16.244627017740505 271.23026928316204 0.7230498925125125
16.24985457269392 266.932790115211 0.7187930848399632
16.255082127647334 266.4293976015829 0.719611333800126
16.26030968260075 264.43695181178197 0.7173210689727669
16.265537237554163 262.4002867040263 0.7151200267849113
16.270764792507578 260.0844795279689 0.7105517280033329
16.275992347460992 258.98428703462645 0.7094294590282617
16.281219902414406 256.13459200604103 0.7052092801765075
16.28644745736782 253.72036046861294 0.7021237587558702
16.291675012321235 252.61549022513827 0.6999048101731619
16.29690256727465 254.57077481305578 0.7011876462333632
16.302130122228064 256.121364140077 0.703275179201856
16.30735767718148 259.47964249323167 0.7074603947773811
16.312585232134893 256.86892866212077 0.7037435686748803
16.317812787088307 256.31385857974715 0.7028305378306784
16.323040342041722 257.41603145464984 0.7040508871676149
16.328267896995136 259.8305482992463 0.7078647761314226
16.33349545194855 257.16940873383385 0.7036740416203862
16.338723006901965 256.45784840903747 0.7037693631357994
16.34395056185538 260.06867689221554 0.7071801578384836
16.349178116808794 261.10399913317974 0.7079550669865503
16.35440567176221 265.4638168181915 0.7114407840768557
16.359633226715623 270.33123358760736 0.7168554117400224
16.364860781669037 274.5857402601249 0.7222762326908375
16.37008833662245 278.7822046639913 0.7270767322170045
16.375315891575866 283.16561105217073 0.7332145487041902
16.38054344652928 288.56615899968 0.7399589870036135
16.385771001482695 295.23001269407865 0.7463729536149841
16.39099855643611 297.32381115947646 0.7476384643842499
16.396226111389524 295.6704474141534 0.7444756471616786
16.401453666342938 293.69431564683975 0.7421276394757336
16.406681221296353 291.5522808610146 0.7393706588594258
16.411908776249767 292.31498295781495 0.7397958137473317
16.41713633120318 295.06536180346035 0.7433939241822636
16.422363886156596 294.3232182435278 0.7428170241237889
16.42759144111001 292.9334206805939 0.7409802029074932
16.432818996063425 290.67656471624065 0.7380565681373331
16.43804655101684 289.95677672526335 0.7370145761649882
16.443274105970254 287.0043785035394 0.7337931144274866
16.448501660923668 284.88442057943826 0.7312308953402816
16.453729215877082 281.8690140636226 0.7273535292721528
16.458956770830497 281.613998512313 0.7275596284640052
16.46418432578391 281.1324155508552 0.727334189521422
16.469411880737326 282.249254595738 0.7287850292472557
16.47463943569074 280.1299632797742 0.7252028306382341
16.479866990644155 281.29188315885006 0.7265930449370287
16.48509454559757 280.30822211837636 0.725222858678669
16.490322100550983 283.18527476242735 0.7283347406838654
16.495549655504398 284.2986181307366 0.7289509049469843
16.500777210457812 284.5239491001027 0.7284550261676108
16.506004765411227 287.71740437824786 0.7324671723883166
16.51123232036464 287.55654328495496 0.7309371254290362
16.516459875318056 284.3949900892948 0.7267669516859042
16.52168743027147 280.80781348902235 0.7220760908360953
16.526914985224884 280.4540248218692 0.7235429872356965
16.5321425401783 282.31963477585305 0.7267422361210242
16.537370095131713 281.15335777596647 0.7251937166970347
16.542597650085128 277.04005216105077 0.7200379441131255
16.547825205038542 268.21986097500223 0.7082049249168496
16.553052759991957 263.9663458595456 0.7029079159021743
16.55828031494537 257.53899211006063 0.6952079894094185
16.563507869898785 254.5876917822664 0.6919090145191624
16.5687354248522 255.321319159372 0.6929646695357492
16.573962979805614 255.4485643698483 0.6929154173479808
16.57919053475903 254.82075883092352 0.6914607917377941
16.584418089712443 250.93942170038818 0.6877811335745441
16.589645644665858 246.6708845770933 0.6816874702867949
16.594873199619272 246.2737274306176 0.6815539576625244
16.600100754572686 246.58880939657206 0.6825079209163155
16.6053283095261 246.49976112772555 0.6815681089139557
16.610555864479515 248.57809152370456 0.6844260987112103
16.61578341943293 249.07928888389944 0.6859787972918275
16.621010974386344 250.2317462546612 0.6886193671787799
16.62623852933976 251.11037507865794 0.6900672989023463
16.631466084293173 253.86126822843076 0.6917608094585697
16.636693639246587 255.67784948319192 0.6923799106400675
16.641921194200002 255.7840791011499 0.6926724388559199
16.647148749153416 255.55308661562165 0.6920767688902946
16.65237630410683 254.55434815355733 0.6903971414759742
16.657603859060245 254.22219886686142 0.6886175937346428
16.66283141401366 253.76553699815335 0.6868718294178652
16.668058968967074 251.85879002925935 0.6840246140777844
16.67328652392049 250.8048285032858 0.6838241621521345
16.678514078873903 252.7393790541299 0.6867960817680377
16.683741633827317 255.88590483522654 0.6908943196596717
16.68896918878073 255.91181344919647 0.6898763371073005
16.694196743734146 251.72753279832605 0.682604550473085
16.69942429868756 249.4381378996793 0.6793693291289099
16.704651853640975 250.54815298456023 0.681946376624179
16.70987940859439 252.8763206383141 0.6863884195913145
16.715106963547804 251.682634577883 0.6869130331956086
16.720334518501218 245.3671646835963 0.6791049654877076
16.725562073454633 243.52401283202266 0.6763739069379229
16.730789628408047 242.69771396524393 0.6740343827910791
16.73601718336146 242.94092739231002 0.6733266214878395
16.741244738314876 241.2328539248461 0.6713017238608272
16.74647229326829 240.05151496668225 0.6704662113394636
16.751699848221705 237.70407039053822 0.6661558305191281
16.75692740317512 235.1816325390732 0.661955524614268
16.762154958128534 233.31000734138226 0.6580751172824384
16.767382513081948 230.9517473652186 0.6550938019839206
16.772610068035362 230.53953896422033 0.6550844712932337
16.777837622988777 229.75286395081213 0.6538948929531442
16.78306517794219 230.2978094120688 0.6549390673033787
16.788292732895606 231.50920545144356 0.6575862831685843
16.79352028784902 231.01772456389548 0.6571045645494111
16.798747842802435 230.63193964254867 0.6557962010049877
16.80397539775585 230.90377840241038 0.6574321644326759
16.809202952709263 230.61241763320433 0.6577722538682714
16.814430507662678 230.36534038787497 0.660980575563127
16.819658062616092 228.78531649863353 0.6594091602577017
16.824885617569507 225.58874238349986 0.6536885061902433
16.83011317252292 225.04661183151907 0.6520006409425143
16.835340727476336 227.1732444359726 0.6537444241537343
16.84056828242975 226.3932144174397 0.652423944002509
16.845795837383164 225.15477852165546 0.65013262514448
16.85102339233658 221.9378261538879 0.6444534261724622
16.856250947289993 222.1173525557216 0.644438661238716
16.861478502243408 221.09904474331825 0.6460021724983201
16.866706057196822 221.59294037951142 0.6479115839241402
16.871933612150237 220.47142472933655 0.6457226278293946
16.87716116710365 221.26816702642486 0.6447149715961566
16.882388722057065 219.52855980457656 0.6409411917450559
16.88761627701048 220.82408301453995 0.6439269001148937
16.892843831963894 221.65823115064376 0.6465165706478265
16.89807138691731 223.07173881530588 0.6499315885498539
16.903298941870723 221.90726214377406 0.6489713928418754
16.908526496824138 222.17781132388347 0.6499898580330145
16.913754051777552 220.16799067380379 0.6468624091218222
16.918981606730966 219.78590434756782 0.646614786258321
16.92420916168438 217.80805422249995 0.6414418667911199
16.929436716637795 216.45533727502735 0.6411353345381936
16.93466427159121 214.98449582302678 0.638355260846097
16.939891826544624 214.9505339485491 0.6380492330942021
16.94511938149804 216.46893899049718 0.6405248808704409
16.950346936451453 217.13142239079775 0.6413539351947626
16.955574491404867 219.40934498329264 0.6467530054835584
16.960802046358282 219.23144241866538 0.6451029859127837
16.966029601311696 219.62564724224816 0.6433219233614633
16.97125715626511 219.8105573327092 0.6404971058248602
16.976484711218525 222.15898600771038 0.6449665703132579
16.98171226617194 220.32079619060517 0.6444942519600688
16.986939821125354 220.55639854379913 0.6468027057397885
16.99216737607877 219.4588838525028 0.645172508720471
16.997394931032183 220.36265622808057 0.6475328328045484
17.002622485985597 219.45180715286736 0.6453799840826476
17.00785004093901 218.4514236361796 0.6408435274731829
17.013077595892426 219.59123202390384 0.6407383432368987
17.01830515084584 220.16992523058585 0.6386450827324613
17.023532705799255 220.23120226336306 0.6386889856030706
17.02876026075267 219.69103551760062 0.6394648498043201
17.033987815706084 218.95283378476975 0.638071228310515
17.039215370659498 217.1664738429527 0.6366077806078905
17.044442925612913 216.07532710038188 0.6350617248254289
17.049670480566327 216.36781808518052 0.6367646201325586
17.05489803551974 218.0073732481884 0.6404421571435926
17.060125590473156 220.43746326720225 0.6430414183080772
17.06535314542657 220.8535391840564 0.6431743575614927
17.070580700379985 222.87474987486414 0.6459101518972601
17.0758082553334 221.85237792316624 0.6444664959625203
17.081035810286814 222.2177981884594 0.6463717288649901
17.086263365240228 223.65400703466372 0.6476068990556456
17.091490920193642 223.21937598432535 0.6467504277139056
17.096718475147057 224.29298135359153 0.647170252902099
17.10194603010047 222.94462188521655 0.6446994423912776
17.107173585053886 222.01957248157495 0.6422454510826141
17.1124011400073 221.573393771431 0.6415023282325892
17.117628694960715 224.09397670866193 0.6448926028793814
17.12285624991413 225.34938289027977 0.6468582426318915
17.128083804867543 226.62485917617153 0.6490747429786092
17.133311359820958 230.16965321936016 0.652573529642359
17.138538914774372 228.72165451253167 0.6509422798148784
17.143766469727787 230.28720358465708 0.6529609162382712
17.1489940246812 226.51826296393156 0.6486054862362585
17.154221579634616 227.05725333760802 0.6507228039525198
17.15944913458803 226.88669083551537 0.6516938609016605
17.164676689541444 230.55690772532435 0.6552958694605623
17.16990424449486 233.4314347435376 0.6572370007635132
17.175131799448273 238.05372954210958 0.6628391102454687
17.180359354401688 239.10935812734348 0.6634646702041965
17.185586909355102 240.28938480718196 0.6645337248716982
17.190814464308517 238.5504696336298 0.661438675375536
17.19604201926193 240.1553540103666 0.6629436086738909
17.201269574215345 241.05123131183015 0.6645320998731338
17.20649712916876 242.36378066776814 0.6668740240992057
17.211724684122174 242.20002179789103 0.6667225052814768
17.21695223907559 242.46406498917514 0.6665675918229467
17.222179794029003 246.7743234467067 0.6721944631960449
17.227407348982418 248.0587898636077 0.6735090703894837
17.232634903935832 249.98692876470477 0.6764084227023758
17.237862458889246 247.59198888475075 0.6742134914642365
17.24309001384266 244.94061499619903 0.6711110585820105
17.248317568796075 242.7672948472356 0.6682092059460205
17.25354512374949 242.72489053207312 0.6673122378669875
17.258772678702904 243.65090408445255 0.6680964229884834
17.26400023365632 243.56628702618562 0.6683675550174325
17.269227788609733 244.47354210370776 0.6707987270010457
17.274455343563147 239.71153249884782 0.6640104264888851
17.279682898516562 238.14253731089457 0.6616735954367103
17.284910453469976 238.40219427455722 0.6622991934853806
17.29013800842339 241.47375775257652 0.6670196475362882
17.295365563376805 241.5638425542902 0.6667429678999333
17.30059311833022 239.83854315379182 0.6637243534613607
17.305820673283634 237.8385726051246 0.6609470632212342
17.31104822823705 238.92638102166802 0.6625068266830932
17.316275783190463 240.69268152126313 0.6649011603241687
17.321503338143877 241.0101952861808 0.6662290332280196
17.32673089309729 240.82088509236007 0.6663380540277417
17.331958448050706 239.99510415005014 0.6653492227584472
17.33718600300412 238.14007794319724 0.6621487685136668
17.342413557957535 236.08303958831308 0.6590483199473366
17.34764111291095 238.80054113126036 0.6638850892111854
17.352868667864364 240.38538400584756 0.666385771117122
17.358096222817778 240.48778563345886 0.6666171338124097
17.363323777771193 238.40097041526965 0.664319151791686
17.368551332724607 236.47669151558455 0.6609924269297973
17.37377888767802 234.328281953388 0.6572555284146793
17.379006442631436 234.66163899347376 0.6568030698229673
17.38423399758485 235.4453941211466 0.6581049682922647
17.389461552538265 235.19544387105051 0.6578569688303416
17.39468910749168 233.2482651068857 0.6561062088743801
17.399916662445094 232.48664316449268 0.6544664174654535
17.405144217398508 237.56416703600968 0.660737700429389
17.410371772351922 239.36184669926072 0.6628727663426079
17.415599327305337 240.83247129829886 0.6652675941390855
17.42082688225875 236.6109540636797 0.6616849218276089
17.426054437212166 234.00463972426368 0.659804731825108
17.43128199216558 234.37069992343484 0.6604380369276275
17.436509547118995 236.994558766492 0.6631785300902255
17.44173710207241 239.17078822245554 0.6633406227742769
17.446964657025823 238.6229758154286 0.6625224371646854
17.452192211979238 234.7163655300716 0.6576102351988203
17.457419766932652 233.07713581185075 0.655607101873531
17.462647321886067 232.6190852920877 0.6547680817234847
17.46787487683948 235.2445379441733 0.6574932709046464
17.473102431792896 233.28225374142312 0.6541859769364259
17.47832998674631 233.3386963811214 0.6556406050389746
17.483557541699724 233.99574091118407 0.6569524815158245
17.48878509665314 233.65486050157688 0.6577736904229171
17.494012651606553 234.5128954330904 0.659001065743334
17.499240206559968 237.72490300365484 0.6618634975915694
17.504467761513382 240.58605932278365 0.664804533626915
17.509695316466797 244.03767019281713 0.6675536299769808
17.51492287142021 242.8554397849391 0.6665825862023058
17.520150426373625 238.49356970542928 0.6614968018442202
17.52537798132704 239.43389159927833 0.662091607314103
17.530605536280454 239.82418499146533 0.66298787252598
17.53583309123387 242.31877980485433 0.6659501873658064
17.541060646187283 242.32178572401585 0.6660643618001306
17.546288201140698 240.56981973253508 0.6628290216624692
17.551515756094112 241.7527524512639 0.6649909538833053
17.556743311047526 240.80114035441827 0.6637301144023503
17.56197086600094 242.99337889007563 0.6663084758836916
17.567198420954355 242.33280295293156 0.6652105378123042
17.57242597590777 242.43090434881552 0.6638623616172777
17.577653530861184 240.05537277304214 0.661364842783416
17.5828810858146 238.0608443878937 0.6589255003153739
17.588108640768013 239.91109851891105 0.6637029751430582
17.593336195721427 242.68176565382348 0.6681340160956959
17.598563750674842 244.88737524383666 0.6702173125012116
17.603791305628256 245.50413243045577 0.6694953755264169
17.60901886058167 248.090001376761 0.6709685241430837
17.614246415535085 248.5887749774549 0.6717151769370597
17.6194739704885 247.98321868434735 0.6711879304494427
17.624701525441914 246.34985875375966 0.6701185867403722
17.62992908039533 247.84055807147587 0.6729252585966381
17.635156635348743 250.1166319497119 0.6750052515620609
17.640384190302157 251.0848356887222 0.6762760525011776
17.64561174525557 251.1128187265877 0.6766051966948661
17.650839300208986 251.09705763770035 0.6763245732458246
17.6560668551624 252.63021474329884 0.6772627047276548
17.661294410115815 254.81694345344556 0.678677820698072
17.66652196506923 259.08751297576634 0.6837073822281678
17.671749520022644 262.83695648993927 0.6884311414609369
17.676977074976058 267.0843809437037 0.6942221375245597
17.682204629929473 267.97060197721044 0.6960916263305867
17.687432184882887 271.132372214831 0.6995186575239752
17.6926597398363 274.3974730625611 0.7036116376708973
17.697887294789716 278.3290788013099 0.7079966409872885
17.70311484974313 280.46000180172166 0.7105467195954995
17.708342404696545 284.18173336451423 0.7152149630460279
17.71356995964996 285.6270983278529 0.7165301769017639
17.718797514603374 288.2634179133997 0.7199886207593373
17.724025069556788 291.7320183112153 0.7229389495322295
17.729252624510202 297.05641074038687 0.7293509845692179
17.734480179463617 301.818602980482 0.7345711354678185
17.73970773441703 306.0302785681038 0.7396220594197804
17.744935289370446 306.76848763897306 0.7404727529697318
17.75016284432386 309.7038102583467 0.7432653639160548
17.755390399277275 315.35109339203876 0.7495227683381728
17.76061795423069 318.4953682574752 0.7531086458663819
17.765845509184103 319.5625217672602 0.754445525493869
17.771073064137518 320.6368084129035 0.756321277548081
17.776300619090932 321.7698552172497 0.7579660250480581
17.781528174044347 321.0297376165818 0.7569797356623041
17.78675572899776 319.24611273245523 0.755211635630122
17.791983283951176 317.792615083933 0.7537714085835058
17.79721083890459 315.0937486476525 0.7502611161629558
17.802438393858004 312.391666977411 0.7470118293768034
17.80766594881142 310.5460391522774 0.7443965839143284
17.812893503764833 306.96507914809337 0.740689613090842
17.818121058718248 304.6015108064853 0.738547291840091
17.823348613671662 302.6788592483003 0.7361771249270856
17.828576168625077 302.34892723747276 0.7365248615631592
17.83380372357849 297.7418038016625 0.7308954292567459
17.839031278531905 295.6983927842878 0.7284263644650658
17.84425883348532 296.2018616412703 0.7291283431829676
17.849486388438734 297.663588543709 0.7295091156429552
17.85471394339215 300.13705650323334 0.7329477758207065
17.859941498345563 298.4075183138732 0.7310430612652721
17.865169053298978 296.05921114627785 0.7285751701480868
17.870396608252392 294.88571906485356 0.7273280875379055
17.875624163205806 297.9567061114836 0.7298878049795576
17.88085171815922 301.5734885373019 0.7341839038053001
17.886079273112635 305.4878993833212 0.739759190981828
17.89130682806605 309.23674294466457 0.7432867834958793
17.896534383019464 311.389592322431 0.7456172127617514
17.90176193797288 317.1467883720273 0.7515757039165949
17.906989492926293 324.8369360773689 0.7603330138482467
17.912217047879707 332.28286080161325 0.7694408133043485
17.917444602833122 335.0640296709606 0.7723330205657645
17.922672157786536 335.28430811513925 0.7725469820664269
17.92789971273995 333.9403051053956 0.7705488163220463
17.933127267693365 336.0952736984668 0.7724835334841635
17.93835482264678 336.94656230018535 0.7747043049122704
17.943582377600194 334.60146703092784 0.7722391036280162
17.94880993255361 332.4911292635059 0.7697754826925223
17.954037487507023 325.2467498849304 0.7609585516225
17.959265042460437 319.9028806200488 0.7543468626658653
17.96449259741385 314.29035229631063 0.749082707802578
17.969720152367266 309.537306248485 0.7445796916818956
17.97494770732068 304.77506343761064 0.7391053726948557
17.980175262274095 298.7462608594723 0.7316939772657173
17.98540281722751 292.6492359253069 0.7245297686675967
17.990630372180924 288.3875144632662 0.7197936658169366
17.995857927134338 283.3729534861018 0.7143895020355409
18.001085482087753 280.9739721580811 0.7107892639430476
18.006313037041167 278.7408218337143 0.7091857383394854
18.01154059199458 276.00277106058724 0.7075868469903187
18.016768146947996 274.1066394494862 0.7047393600017887
18.02199570190141 272.53721237568993 0.7024815565981062
18.027223256854825 271.1527246527448 0.6983474414416468
18.03245081180824 268.0667649435199 0.6948480268789657
18.037678366761654 265.96321241194033 0.6914637675593578
18.042905921715068 264.63109661045064 0.6890629482956866
18.048133476668482 264.9813863402201 0.6905691780622757
18.053361031621897 267.11488703707903 0.6930921198235397
18.05858858657531 268.99615308360404 0.6964360591871058
18.063816141528726 267.9612432038303 0.6945781272090851
18.06904369648214 266.9362922410879 0.6940511163432224
18.074271251435555 268.60165465706007 0.6957911034739018
18.07949880638897 270.6813015933943 0.6984034465458773
18.084726361342383 274.68657085924707 0.7026728725473937
18.089953916295798 276.4552083158936 0.7059223697690453
18.095181471249212 277.76358944741077 0.7074899312147211
18.100409026202627 281.73511623403317 0.7120938907048073
18.10563658115604 283.7138542292971 0.7134069317584834
18.110864136109456 287.0565981876608 0.7163835983208475
18.11609169106287 290.9886351258523 0.7216096157930418
18.121319246016284 295.3789057474804 0.7269281689637126
18.1265468009697 299.654488245875 0.7320051595817196
18.131774355923113 302.6294371760144 0.7350429914140045
18.137001910876528 307.77792523174327 0.7408856947243796
18.142229465829942 312.52391036677676 0.7455174662366906
18.147457020783357 322.4606459990702 0.7570674551255522
18.15268457573677 332.81482682108253 0.7686407389826433
18.157912130690185 343.82584167093296 0.7813277756778028
18.1631396856436 356.0300572279495 0.7947785037478358
18.168367240597014 367.7669292100385 0.8072075088835804
18.17359479555043 378.5073805659381 0.8196369201542818
18.178822350503843 387.5795095848551 0.8291050930644585
18.184049905457258 390.8474832529507 0.832333116794172
18.189277460410672 393.11648625648616 0.8341294469565175
18.194505015364086 393.93398831349003 0.8348562689369277
18.1997325703175 391.5841303324738 0.8327252283206935
18.204960125270915 389.31239782117956 0.8304128512431983
18.21018768022433 384.6129617603413 0.8254414545825586
18.215415235177744 382.4365491636308 0.8233180108657512
18.22064279013116 382.49211028473195 0.8232216246558072
18.225870345084573 382.46705362335445 0.8227553647940763
18.231097900037987 380.6355093846204 0.8204577472942496
18.236325454991402 381.0707874722312 0.820756604991728
18.241553009944816 383.39048521316823 0.8235160245047147
18.24678056489823 384.4158601946914 0.8245262304602009
18.252008119851645 384.55832951999645 0.8249221234267861
18.25723567480506 383.1152252108577 0.8231764791839793
18.262463229758474 379.37867106389297 0.819338768492017
18.26769078471189 371.4776524937481 0.810886163029904
18.272918339665303 362.8761020664684 0.8016219680711726
18.278145894618717 350.6026081630197 0.7878008228625083
18.28337344957213 339.96542630769454 0.7758056413588884
18.288601004525546 334.31302668951275 0.7692210675610146
18.29382855947896 328.9354212715659 0.7634095674828661
18.299056114432375 322.79108589732846 0.7566482622312882
18.30428366938579 314.90419678510375 0.7483212691211066
18.309511224339204 307.40654769385856 0.739943387986203
18.314738779292618 301.4117064882232 0.7330210067774093
18.319966334246033 297.19617660480503 0.7283946988978813
18.325193889199447 293.1523697839551 0.723636171923546
18.33042144415286 292.68794637322964 0.7233420419265413
18.335648999106276 292.04438279024384 0.7230709862795988
18.34087655405969 289.060576010074 0.7195308748187372
18.346104109013105 286.1450184875263 0.715470547306347
18.35133166396652 284.64381764394983 0.7135839848718725
18.356559218919934 283.0667163174318 0.7105937273389853
18.361786773873348 284.509324068044 0.7134591897754715
18.367014328826762 284.45434293523397 0.7134255467959415
18.372241883780177 285.6173649916542 0.715509029913865
18.37746943873359 287.90431221685617 0.7185263180531771
18.382696993687006 291.2640084408042 0.7212282944974847
18.38792454864042 300.8151399207876 0.7351794744614824
18.393152103593835 310.00382974447604 0.7573266100520916
18.39837965854725 319.42273111030283 0.7748059684936461
18.403607213500663 326.0243888076794 0.7881533180392855
18.408834768454078 333.7434976510856 0.8015654279585015
18.414062323407492 341.0859065799208 0.8147942450414948
18.419289878360907 348.47437223469825 0.8271768885736045
18.42451743331432 351.206595264716 0.8338067818760422
18.429744988267736 350.9364607257409 0.838006807573169
18.43497254322115 348.87936224199706 0.8387896771569225
18.440200098174564 343.1115099989216 0.8358209345342392
18.44542765312798 341.3174826297599 0.8370990689519179
18.450655208081393 338.5088711415577 0.8365000413289325
18.455882763034808 334.2369284178382 0.8340537693795802
18.461110317988222 329.00676392457393 0.82978876716118
18.466337872941637 323.51651770943033 0.8253738010475302
18.47156542789505 320.569336367764 0.8247352192526184
18.476792982848465 314.14351612206605 0.8183869054827158
18.48202053780188 310.463939425361 0.8167823531181126
18.487248092755294 308.88556343074833 0.8175545952983643
18.49247564770871 307.865949417188 0.8182242325083775
18.497703202662123 307.6888028355263 0.8214912351222229
18.502930757615538 307.07875408194076 0.8230253231370834
18.508158312568952 303.7457187822199 0.8202395020486223
18.513385867522366 302.1671238575286 0.8210753239139416
18.51861342247578 301.7895959805223 0.8207702421755566
18.523840977429195 300.8918297042246 0.8223584184020051
18.52906853238261 299.9107083037101 0.8224580522007786
18.534296087336024 297.28289747980665 0.8208784370832023
18.53952364228944 294.3045594365674 0.8198084181367873
18.544751197242853 292.91522936145935 0.8207905957457989
18.549978752196267 292.66999460106473 0.8228739165159741
18.555206307149682 291.94653035224854 0.8239381929458587
18.560433862103096 289.98697611948916 0.8220208203484328
18.56566141705651 292.06657712721676 0.8272201391398672
18.570888972009925 292.2918121290493 0.8292494860083351
18.57611652696334 295.0912228912164 0.8348327987095955
18.581344081916754 293.4966270956888 0.8343681640500549
18.58657163687017 293.5113511867698 0.8351865913698765
18.591799191823583 296.3102885402619 0.8419700684225305
18.597026746776997 301.2601586990867 0.8513410510969804
18.60225430173041 305.10899495645737 0.8577807594359723
18.607481856683826 305.73478591192224 0.8609775850996325
18.61270941163724 305.1531438181298 0.8624792371955241
18.617936966590655 305.40143096316183 0.8647414024408052
18.62316452154407 310.1283711396374 0.8706563055432167
18.628392076497484 312.6110988591168 0.8565103272764787
18.633619631450898 313.9132059474537 0.8483728540433584
18.638847186404313 314.6099780476541 0.8420438255792849
18.644074741357727 316.14271813865923 0.8390673981223327
18.64930229631114 319.1367601593082 0.8391405467270827
18.654529851264556 323.800017080459 0.8406176071991213
18.65975740621797 330.67480865650407 0.8470847612737359
18.664984961171385 339.5568624192579 0.8551314060143741
18.6702125161248 342.5966304203991 0.8564529878911957
18.675440071078214 344.5731696725466 0.85743252061118
18.680667626031628 344.75245623048164 0.853583031167598
18.685895180985042 345.39479074470324 0.8520310864549164
18.691122735938457 343.4733334081749 0.8470942962472027
18.69635029089187 343.7935760718295 0.8450457375081585
18.701577845845286 346.6487979048828 0.8476451827271818
18.7068054007987 349.4795141937293 0.8498661561484712
18.712032955752115 349.84961553375837 0.8488814125353943
18.71726051070553 348.62653088464725 0.8460026837150548
18.722488065658943 348.8268445593877 0.8438350129555862
18.727715620612358 347.3295498409026 0.8406504904086815
18.732943175565772 346.6066561860918 0.8381583878206922
18.738170730519187 346.3607683681897 0.8366721852921092
18.7433982854726 347.53109818521494 0.8373758896305314
18.748625840426016 349.83755437482506 0.8390064459337677
18.75385339537943 347.8688559864641 0.8357944966482015
18.759080950332844 347.9911086292927 0.8351676994646776
18.76430850528626 348.0976507423811 0.833888761342134
18.769536060239673 347.67326197879163 0.8329773957471064
18.774763615193088 348.7259840202912 0.8328360910623045
18.779991170146502 347.73306998180925 0.8298880573617132
18.785218725099917 345.6838451084038 0.8264510245143539
18.79044628005333 343.1417336081911 0.8230393999493759
18.795673835006745 340.6500646046262 0.8192304538138113
18.80090138996016 335.0531077181726 0.8117929501809424
18.806128944913574 329.17092032895283 0.8030798511877018
18.81135649986699 323.51391035115637 0.7951164732188553
18.816584054820403 320.8500359913596 0.792487203447302
18.821811609773818 319.17815984156243 0.7896031844557054
18.827039164727232 317.9605421896551 0.788536997068656
18.832266719680646 314.746414568269 0.7840412436875474
18.83749427463406 309.351652869814 0.7767171016379765
18.842721829587475 305.75375462401837 0.7713860301112084
18.84794938454089 299.68115402072726 0.763470111400191
18.853176939494304 296.3924582015614 0.7588684840492603
18.85840449444772 295.89672246697967 0.757895245201507
18.863632049401133 297.41824942656973 0.7589885448845821
18.868859604354547 300.4513777893762 0.7632127270499891
18.87408715930796 304.12795478213 0.7680975084809162
18.879314714261376 303.227446864791 0.7667274427365125
18.88454226921479 300.48305835497797 0.7641825701596879
18.889769824168205 296.2376519854152 0.7582668274261289
18.89499737912162 293.7758907844927 0.7554679939302672
18.900224934075034 293.42703326624496 0.7534403914254106
18.90545248902845 291.50312119419164 0.7498474055675629
18.910680043981863 292.2729375078072 0.7509833592263764
18.915907598935277 292.131175845425 0.7505063313524833
18.92113515388869 292.7691339461759 0.7511233889588863
18.926362708842106 293.06077768945244 0.7511938291517944
18.93159026379552 292.59272811326144 0.7494002759555229
18.936817818748935 291.31841620985966 0.7482941440206831
18.94204537370235 290.5074519434571 0.7470359879988266
18.947272928655764 288.4445507833539 0.7433809417931176
18.952500483609178 289.90041706258603 0.7444128494422381
18.957728038562593 286.6882292502427 0.7389559580218718
18.962955593516007 284.8457089538547 0.736929734345264
18.96818314846942 283.1251548460911 0.7355014896073615
18.973410703422836 285.08116166556096 0.737874888388941
18.97863825837625 285.1021203444467 0.7378098384639994
18.983865813329665 282.6547052215667 0.7341877172338755
18.98909336828308 280.5195723683713 0.7319475511984703
18.994320923236494 278.6754938949392 0.7296818156982141
18.999548478189908 278.43598708023376 0.7283883917122078
19.004776033143322 277.1776614504872 0.7261664980129773
19.010003588096737 279.4492500044753 0.7288840859518534
19.01523114305015 278.26112961170514 0.7268251100394578
19.020458698003566 277.90131224013373 0.7263846776201122
19.02568625295698 277.8524710145421 0.7260683891802542
19.030913807910395 277.4080413430612 0.7249227815901453
19.03614136286381 277.7765004519123 0.7245586159197406
19.041368917817223 278.55362249294217 0.7246122410503915
19.046596472770638 280.4728110440859 0.7271439978837324
19.051824027724052 280.59058425289675 0.7275052462527144
19.057051582677467 279.7755375609981 0.726737896948188
19.06227913763088 276.4110076332886 0.722394926261942
19.067506692584296 274.4416357236388 0.7203121583187923
19.07273424753771 273.02155827286515 0.7172890832817909
19.077961802491124 272.35043300867324 0.7160183313366822
19.08318935744454 272.96288385588264 0.7165125811196214
19.088416912397953 274.8705546732364 0.7196192540572356
19.093644467351368 275.6262330782312 0.7212034234756216
19.098872022304782 272.16775650923313 0.7169258176285511
19.104099577258197 271.2315168442847 0.7149642097160329
19.10932713221161 270.7432457867063 0.7129229983000727
19.114554687165025 269.3483400503568 0.7102603764262013
19.11978224211844 268.1642690137006 0.7086818189996111
19.125009797071854 264.49047825094834 0.7049247460965764
19.13023735202527 265.0624026671092 0.7067683351415746
19.135464906978683 266.6444635204033 0.7091103883194289
19.140692461932098 266.94058428709246 0.7086944945188041
19.145920016885512 268.48455202126837 0.7098818802427539
19.151147571838926 264.9617750095585 0.705376646250738
19.15637512679234 263.1616109552187 0.7025361241571157
19.161602681745755 261.6183830183118 0.7012852196916839
19.16683023669917 261.9999910989414 0.7015372948657385
19.172057791652584 262.1569159620848 0.7018087921456646
19.177285346606 263.38567852762833 0.7025482440305606
19.182512901559413 266.4276683025316 0.7050389029871155
19.187740456512827 269.6124853309041 0.7093855149763314
19.19296801146624 272.5147324763601 0.7132280295235128
19.198195566419656 271.9642679311743 0.7141094643111338
19.20342312137307 270.06923159883775 0.7112357438373427
19.208650676326485 267.8755961859406 0.707811416813368
19.2138782312799 267.5091385480614 0.7072198129151169
19.219105786233314 268.23470690758904 0.7082685797357825
19.22433334118673 267.7775223614109 0.7069959347993728
19.229560896140143 267.364167404994 0.7067033818167225
19.234788451093557 269.942890494111 0.7095374341727005
19.24001600604697 271.18914137802653 0.7119030235594297
19.245243561000386 271.39583376512763 0.7115071007250799
19.2504711159538 271.3023412032257 0.7103330249909255
19.255698670907215 273.4060723870742 0.7144459354670804
19.26092622586063 272.27374861895527 0.7130945047474114
19.266153780814044 271.4207592124098 0.7112428467386676
19.271381335767458 270.85502924280587 0.710708367991366
19.276608890720873 274.2296538419545 0.7141535831078395
19.281836445674287 280.04185909391356 0.7215233019573823
19.2870640006277 282.6957933624424 0.7243111204029612
19.292291555581116 283.8396395426271 0.7248940776868827
19.29751911053453 283.1441048279496 0.7248363059099966
19.302746665487945 285.6761033729909 0.7273989997412165
19.30797422044136 287.69843056673477 0.7302965524016557
19.313201775394774 291.3880997448465 0.7346414708655422
19.318429330348188 294.1245806084556 0.7373315198304294
19.323656885301602 297.12496315575345 0.7411298942642802
19.328884440255017 300.6489601504275 0.7450710437882418
19.33411199520843 304.0266783046275 0.7487105191588773
19.339339550161846 307.3043163756611 0.7529214446291954
19.34456710511526 309.1864481317923 0.7544660789718757
19.349794660068675 306.442544354463 0.7511789430016388
19.35502221502209 305.1622182281474 0.7487446542249911
19.360249769975503 303.5765501574147 0.7460673275043044
19.365477324928918 304.98928922894515 0.7479569546673389
19.370704879882332 308.98000037339494 0.7520573497902799
19.375932434835747 313.87666223715615 0.7586111816753782
19.38115998978916 315.57637998709333 0.7602558910913029
19.386387544742576 315.36809490292734 0.7593708438471686
19.39161509969599 318.737901866089 0.76365563173695
19.396842654649404 321.3645811814032 0.7661256502948304
19.40207020960282 325.5127037991117 0.7704862933107485
19.407297764556233 325.51980729203916 0.7704548273824829
19.412525319509648 326.2695375317929 0.7713771525507078
19.417752874463062 325.9587669915894 0.7717839897017593
19.422980429416477 326.36286919444973 0.7722400929790049
19.42820798436989 325.58278226391235 0.7705970736726355
19.433435539323305 325.6552290004763 0.770790656748319
19.43866309427672 323.1137420400347 0.767611372521849
19.443890649230134 321.85586631015855 0.7664543999468943
19.44911820418355 321.236279285673 0.7656756801352569
19.454345759136963 323.72412290604774 0.7679822985245394
19.459573314090377 328.0921800312119 0.7735920549231787
19.464800869043792 330.69397841336763 0.7763110896209242
19.470028423997206 329.6535391732225 0.7748144555207878
19.47525597895062 326.9639132351891 0.7716200565863278
19.480483533904035 324.32574308965826 0.7681250048711268
19.48571108885745 325.6127989591443 0.769885569506292
19.490938643810864 326.43357761213787 0.7709101175265617
19.49616619876428 327.37282745075544 0.7721284012850252
19.501393753717693 329.47287203699807 0.774854720359572
19.506621308671107 332.98077698360044 0.7789492591208113
19.51184886362452 333.33449536467907 0.7790207159073689
19.517076418577936 333.38419976241704 0.7787182009848393
19.52230397353135 331.8806999953503 0.7765224395429865
19.527531528484765 333.07179886810695 0.7775812123251379
19.53275908343818 337.296043796772 0.7829539335527601
19.537986638391594 339.52194617011827 0.7851751716779158
19.54321419334501 341.30942248855973 0.7876777717089704
19.548441748298423 340.6773465401359 0.7866539969634609
19.553669303251837 339.75113260086766 0.785298824716768
19.55889685820525 343.9905605290874 0.7901797224934479
19.564124413158666 345.6650683742785 0.7918868366872119
19.56935196811208 349.6668864038809 0.7962242409601894
19.574579523065495 350.58857341602493 0.7970691283034308
19.57980707801891 349.6871270996528 0.7957882918009523
19.585034632972324 349.59470435011417 0.7955495051654278
19.590262187925738 351.5922569792408 0.7978143879802821
19.595489742879153 354.9203401998515 0.8017448202379249
19.600717297832567 359.5496377984536 0.8074234119216189
19.60594485278598 363.34768111649294 0.8118934402712759
19.611172407739396 363.2190797306431 0.8114557583507531
19.61639996269281 364.0165066734903 0.8117750400528282
19.621627517646225 367.5756954820005 0.8153800159326006
19.62685507259964 370.64865750416817 0.8188824623050429
19.632082627553054 374.61445314393393 0.8232282261435966
19.637310182506468 374.39529226150364 0.8229303418608094
19.642537737459882 377.2619961457969 0.8260117081317699
19.647765292413297 381.31043019897373 0.829608442064691
19.65299284736671 387.34246584820727 0.836192345111644
19.658220402320126 390.1125747395386 0.8390368739409036
19.66344795727354 392.1079553271274 0.84114568549495
19.668675512226955 390.8764285237177 0.8396346724144387
19.67390306718037 388.1426841172313 0.8363878778336759
19.679130622133783 388.62447832586156 0.83729585104799
19.684358177087198 389.6912800385097 0.8385482901501673
19.689585732040612 391.4744874695002 0.8405334539266722
19.694813286994027 390.9755854312851 0.839966473517681
19.70004084194744 391.8736994471738 0.8404433033807107
19.705268396900856 393.0045516716644 0.8413823800768725
19.71049595185427 390.81030536949123 0.8397674054972918
19.715723506807684 385.7307693482107 0.8343913340140853
19.7209510617611 385.0968133225088 0.8342786737061262
19.726178616714513 381.85065197682667 0.8301420254301094
19.731406171667928 380.2830735304619 0.8279577276861436
19.736633726621342 377.58443348079084 0.8251131765576664
19.741861281574757 373.21293976055205 0.820063061385931
19.74708883652817 371.16224363758363 0.8180152851267881
19.752316391481585 367.30818378108887 0.8135250507796016
19.757543946435 361.93363644943446 0.8077832731530543
19.762771501388414 355.0796101651285 0.8005372938830264
19.76799905634183 351.2415985741567 0.7961145113171547
19.773226611295243 351.34012380715717 0.7961131807248499
19.778454166248657 352.59148213454046 0.7975477760656519
19.783681721202072 349.7742656361872 0.7934291096311951
19.788909276155486 345.4703504457324 0.7886400035075898
19.7941368311089 342.6353276956132 0.7850245494370295
19.799364386062315 342.82511686561617 0.7854722618747623
19.80459194101573 342.9038817560362 0.785923080981961
19.809819495969144 341.91063757908336 0.7842579227718927
19.81504705092256 338.6629610796442 0.7804603780301081
19.820274605875973 337.7970718972542 0.7797213508201546
19.825502160829387 339.1833153777557 0.7813819198795297
19.8307297157828 337.5819270597723 0.7803963390022305
19.835957270736216 334.3746180918481 0.7766459413679849
19.84118482568963 331.6604692291897 0.7730298323293867
19.846412380643045 331.93880119781596 0.7742562007053967
19.85163993559646 334.381128848995 0.7767841258535024
19.856867490549874 335.6065024359393 0.7786644182179246
19.86209504550329 336.17646923556515 0.7789350225731595
19.867322600456703 333.8720156154077 0.775379529992998
19.872550155410117 334.3587213238865 0.7755654550155578
19.87777771036353 333.3651306460641 0.7742728996279715
19.883005265316946 332.2776119339878 0.7730030852317341
19.88823282027036 327.9872908310963 0.7685403420705753
19.893460375223775 323.92127340844996 0.7640722375297262
19.89868793017719 322.51564636890924 0.7620931625221411
19.903915485130604 320.3672558527405 0.7589034392681481
19.909143040084018 319.5867584180207 0.75875029342751
19.914370595037433 321.25016575800527 0.7611483087807633
19.919598149990847 321.2117243771347 0.7609622086383546
19.92482570494426 319.25628353227836 0.7590885919373129
19.930053259897676 317.7811672337966 0.7569283588270755
19.93528081485109 317.36201144538927 0.7561446708648807
19.940508369804505 317.05038116956 0.7555617229587782
19.94573592475792 315.2997055423189 0.7523995503161091
19.950963479711334 311.8415301544178 0.7489344975268719
19.956191034664748 308.97903688746226 0.7458898833478804
19.961418589618162 307.5510005671362 0.7441851933932213
19.966646144571577 309.62130303197654 0.7470207723104556
19.97187369952499 313.59090977933243 0.7513931811582465
19.977101254478406 317.8258727357947 0.756552126852531
19.98232880943182 321.91784200914896 0.7611080950997621
19.987556364385235 320.3239805393773 0.7582189235186023
19.99278391933865 322.21915093847434 0.7609216043156407
19.998011474292063 321.45255382261 0.7600919751117019
20.003239029245478 322.40765251746603 0.7615069159696197
20.008466584198892 322.65492918009517 0.7627595038192382
20.013694139152307 327.83080232727997 0.7674730671059649
20.01892169410572 334.69235735589905 0.7747221585355666
20.024149249059136 343.5039587125106 0.784096996139819
20.02937680401255 349.09913812026537 0.7899048023914634
20.034604358965964 351.999084035724 0.7936529871277362
20.03983191391938 354.3412957497664 0.7962911817361416
20.045059468872793 355.5560232520763 0.797512042496953
20.050287023826208 356.2402503019007 0.7982440738370062
20.055514578779622 354.01737634000506 0.7957597990410804
20.060742133733036 350.4397338040071 0.7922665468192971
20.06596968868645 346.987059714737 0.7884707774500352
20.071197243639865 342.59330215142626 0.7834032235362963
20.07642479859328 338.03971966165244 0.7784115832793629
20.081652353546694 334.132255054195 0.7737047093150013
20.08687990850011 330.23455483072695 0.7694938892180819
20.092107463453523 329.1563490505974 0.7685019043500604
20.097335018406937 328.43384851674574 0.7680974496148139
20.102562573360352 329.2627603325547 0.7689799102627777
20.107790128313766 328.97808109756016 0.7681113514355546
20.11301768326718 325.6015773733747 0.7637371180330592
20.118245238220595 322.96608779798527 0.7605097591593846
20.12347279317401 321.6603137413495 0.7599520915162601
20.128700348127424 322.9242858888334 0.7620456069231668
20.13392790308084 323.1402130991182 0.7620034835574414
20.139155458034253 322.9313125177346 0.760808420984269
20.144383012987667 323.8699822874142 0.7608750978461437
20.14961056794108 325.8207167315655 0.7642065220151545
20.154838122894496 329.8597319167316 0.7693073162251666
20.16006567784791 332.2068828458523 0.7721002941199474
20.165293232801325 332.56947233656376 0.7710173458755291
20.17052078775474 331.3786114829977 0.7692188113767594
20.175748342708154 330.7252485855695 0.7687666450033346
20.18097589766157 328.58704147683903 0.7661425604665992
20.186203452614983 327.4622125333497 0.7645253563778441
20.191431007568397 325.07292277977996 0.760982737999899
20.19665856252181 322.67021857599235 0.7586905283242749
20.201886117475226 319.2689797020865 0.7554884615272007
20.20711367242864 316.87218336394676 0.7529456769638524
20.212341227382055 312.9700635088458 0.7491330792423371
20.21756878233547 306.742237515092 0.7421191748919308
20.222796337288884 299.41296642024145 0.7347032887037402
20.228023892242298 294.0407808354794 0.7274299932693051
20.233251447195713 289.11865111247914 0.7210999643894848
20.238479002149127 288.050646836293 0.7197871125591908
20.24370655710254 284.42510970157485 0.7152088927235364
20.248934112055956 285.0601259040797 0.7162901101276649
20.25416166700937 287.0806094314107 0.7177095247788492
20.259389221962785 292.98129125970536 0.7253404756109455
20.2646167769162 293.94001802354325 0.7273977919807519
20.269844331869614 293.3064847284769 0.7265451285933788
20.275071886823028 290.0369315091876 0.7215620979115749
20.280299441776442 289.0825491547052 0.7201070139921688
20.285526996729857 289.6553966247593 0.7212282604977213
20.29075455168327 291.22789290472923 0.723144651041143
20.295982106636686 292.61628078433904 0.7247546091752106
20.3012096615901 292.7746830902949 0.7248196487234062
20.306437216543515 291.777974678408 0.7242620055775674
20.31166477149693 293.7340011822307 0.7267175881666398
20.316892326450343 294.82723595318816 0.727266623493537
20.322119881403758 290.8365733522045 0.7225278137587449
20.327347436357172 286.2226126454786 0.7163996779219755
20.332574991310587 283.3741444430301 0.7124817047478065
20.337802546264 287.3622341732997 0.7168495758002202
20.343030101217416 290.5194522569277 0.7204838914763689
20.34825765617083 294.74596818911976 0.7258845829600897
20.353485211124244 292.4466476340732 0.7239846116019895
20.35871276607766 291.11271749786704 0.7221939402531762
20.363940321031073 291.6014495017428 0.7230887717076105
20.369167875984488 290.7415682508212 0.7224342791287589
20.374395430937902 292.3259036900167 0.7240738808451748
20.379622985891316 290.21400457108706 0.7210016500744789
20.38485054084473 288.06744055886406 0.7185240995447815
20.390078095798145 289.7484803618253 0.7210630487147296
20.39530565075156 292.17006245989114 0.723421693369957
20.400533205704974 293.76883330318674 0.7244117943600992
20.40576076065839 293.16529206341954 0.7246736919505206
20.410988315611803 288.32806809358755 0.7191119711856134
20.416215870565217 285.32324115515706 0.7149255054969015
20.421443425518632 281.7997658723447 0.7096536855477863
20.426670980472046 283.98565519385465 0.7118583196254055
20.43189853542546 286.48487476900016 0.715256199464381
20.437126090378875 289.86724692847486 0.7198571123158852
20.44235364533229 291.3026549012756 0.7223453096671083
20.447581200285704 290.9048088171141 0.7221336373954819
20.45280875523912 289.94611614172214 0.7208196404904975
20.458036310192533 289.42349356188146 0.7199914363967898
20.463263865145947 288.6892824076179 0.7186623805651803
20.46849142009936 286.11609643974674 0.7165199126870916
20.473718975052776 286.73048753295245 0.7173330072684961
20.47894653000619 288.3980159814038 0.7186895545552263
20.484174084959605 290.98115284330703 0.7222648508910214
20.48940163991302 291.60780133097643 0.7228318500462301
20.494629194866434 287.62155298139265 0.7185256684057728
20.49985674981985 286.1805488357996 0.7165641672712788
20.505084304773263 287.10042772592755 0.7168284849235724
20.510311859726677 289.40711711277146 0.7199085927143526
20.51553941468009 290.3165416935333 0.7211688153417609
20.520766969633506 288.7895104479577 0.7190744927896058
20.52599452458692 285.83289055787964 0.7157357512133073
20.531222079540335 287.55283922456044 0.7165897933962057
20.53644963449375 286.67054290475113 0.7159860814442641
20.541677189447164 285.90387245133724 0.7151233589266873
20.546904744400578 286.5276018445803 0.7157288419298545
20.552132299353993 288.9879147800614 0.7192498666080962
20.557359854307407 292.3493796202001 0.7231218857446523
20.56258740926082 293.9832468873427 0.7257413357712981
20.567814964214236 292.8660539428724 0.724409414173162
20.57304251916765 290.36398005319023 0.7203651096819657
20.578270074121065 289.9495610443509 0.7205108857899093
20.58349762907448 287.9005111564545 0.7183761765784833
20.588725184027894 286.053714549512 0.7154209475387429
20.593952738981308 288.18290828038454 0.7178926425180417
20.599180293934722 290.79527795358905 0.7201105703205156
20.604407848888137 292.3413654233217 0.7224491500424699
20.60963540384155 292.60879584496655 0.7224578381162177
20.614862958794966 288.14032682298085 0.7167463965374359
20.62009051374838 285.63100635918795 0.7138252611086562
20.625318068701795 285.9253951945454 0.7143102046698572
20.63054562365521 286.806577363767 0.7160391308448631
20.635773178608623 287.2099038539069 0.7165908636043838
20.641000733562038 286.65290461388116 0.7151665675592235
20.646228288515452 286.9608011624264 0.7157005548528591
20.651455843468867 288.5095428546964 0.7179735973941009
20.65668339842228 289.23374087222646 0.7201056513304553
20.661910953375695 291.0022849131912 0.7224747972393138
20.66713850832911 289.830369195456 0.7208039884515054
20.672366063282524 288.8188124170991 0.7195901648050989
20.67759361823594 288.73692213578175 0.718996203165957
20.682821173189353 288.5943429485149 0.7182722741694663
20.688048728142768 286.6954936881671 0.7155849123045673
20.693276283096182 284.7445658878666 0.7124381826019694
20.698503838049596 286.69173326348636 0.71544327139347
20.70373139300301 287.8506724680074 0.7166123701116209
20.708958947956425 291.699752400552 0.7220574952093793
20.71418650290984 292.86981592487837 0.7238325424931323
20.719414057863254 294.53707887747976 0.7246929823234961
20.72464161281667 295.12998791246787 0.725881810994578
20.729869167770083 294.3101235644807 0.7242954665838187
20.735096722723497 292.461936686913 0.7219472292466906
20.740324277676912 292.5125997547656 0.7217524087842832
20.745551832630326 289.4622052722101 0.7176202082822759
20.75077938758374 287.77115580406524 0.7155135710567584
20.756006942537155 289.21395081723824 0.7173759987177509
20.76123449749057 291.20687876165414 0.720166641663817
20.766462052443984 293.20358463614434 0.7231516477819333
20.7716896073974 295.86881849416824 0.72584210062904
20.776917162350813 297.79565652854444 0.728169045368229
20.782144717304227 298.2911847419831 0.7280633063925079
20.78737227225764 296.63000165664084 0.7248361683462083
20.792599827211056 293.6522263946315 0.7222615610700438
20.79782738216447 295.42592917487804 0.7246711420423994
20.803054937117885 298.5491933801742 0.7287124572473224
20.8082824920713 300.51924617534036 0.7302792550524453
20.813510047024714 303.49037768709655 0.7327847439689906
20.81873760197813 306.6287058423594 0.7369203449260427
20.823965156931543 308.38464673743505 0.7389460762515623
20.829192711884957 309.5743460498804 0.7400516739957396
20.83442026683837 308.191987619286 0.7383700199362612
20.839647821791786 307.03306374349415 0.7368958421992854
20.8448753767452 306.76183332817925 0.7365398367984586
20.850102931698615 307.93762016352383 0.7389847856821786
20.85533048665203 308.50800685233645 0.7397729715751269
20.860558041605444 306.32925918181604 0.7377501014528194
20.865785596558858 303.88821834628527 0.733224386099289
20.871013151512273 300.2754916157622 0.7290054027998575
20.876240706465687 299.4465721061865 0.7275747181765823
20.8814682614191 302.51371655433616 0.7319591324368092
20.886695816372516 304.61172787006495 0.734196397841935
20.89192337132593 304.7558227486816 0.7347055801236014
20.897150926279345 303.7084196634056 0.7328351087957935
20.90237848123276 300.75438597676407 0.7295390562575258
20.907606036186174 298.5313288424045 0.7277205392596875
20.912833591139588 299.9864252026833 0.7299861338933631
20.918061146093002 298.85946884030466 0.7277697834724801
20.923288701046417 300.7558458809519 0.7297051796904312
20.92851625599983 298.5714565529942 0.7264860579564804
20.933743810953246 298.9612628524341 0.7277959427571284
20.93897136590666 297.52655710996464 0.7260751059491276
20.944198920860075 294.42949672882725 0.723222433241234
20.94942647581349 292.3780792962832 0.7202621707138902
20.954654030766903 289.99722770483044 0.7174809277110619
20.959881585720318 291.3711437011138 0.7188314480551123
20.965109140673732 291.623610318208 0.7195844490386311
20.970336695627147 290.82943379177135 0.718643444611153
20.97556425058056 288.80403743588556 0.7162480593366382
20.980791805533975 287.8153221477759 0.7147916521171583
20.98601936048739 285.9365144654252 0.7130589504028257
20.991246915440804 281.50582779830273 0.7080069908683563
20.99647447039422 277.55436923600513 0.7027727464378167
21.001702025347633 278.2311566641376 0.7033382559875834
21.006929580301048 281.4879614968864 0.7064679915909974
21.012157135254462 282.44897310444776 0.7072956822506047
21.017384690207876 279.69262935844966 0.704925001802656
21.02261224516129 275.41654901666476 0.6996972866778043
21.027839800114705 273.8721668571877 0.697958833777723
21.03306735506812 274.2427477224997 0.697913977629155
21.038294910021534 274.92193466882185 0.6991639531127217
21.04352246497495 276.31891860871553 0.7015522037726554
21.048750019928363 276.247056659019 0.7015604946890908
21.053977574881777 275.6207271244504 0.7008041355451964
21.059205129835192 276.8061071016786 0.7011212908020069
21.064432684788606 277.8427238114043 0.7024893978532987
21.06966023974202 279.2527221654944 0.7057225344632948
21.074887794695435 276.49771884506146 0.703473367728969
21.08011534964885 272.00828385493725 0.6966892095000551
21.085342904602264 268.4374854196255 0.689705247633982
21.09057045955568 266.8434581056851 0.6856676232690581
21.095798014509093 268.6433205606114 0.6883988339971898
21.101025569462507 268.83166995313644 0.6881572442089214
21.10625312441592 270.0259354170591 0.6902112375048022
21.111480679369336 270.8556540306747 0.6906112082206656
21.11670823432275 271.8516959351037 0.6918403372710515
21.121935789276165 270.1889089532066 0.6896289097682587
21.12716334422958 269.76190293466595 0.6886538386769462
21.132390899182994 269.5089709631537 0.6885748011403359
21.13761845413641 272.5545432543704 0.6916932248151629
21.142846009089823 274.5666949636409 0.6951658144771636
21.148073564043237 273.2145402901561 0.6931448418685667
21.15330111899665 271.07813821609295 0.6898764713980596
21.158528673950066 270.45930637428916 0.6880122889415915
21.16375622890348 270.7245934876052 0.6887215934754378
21.168983783856895 271.4788484375357 0.689706618214357
21.17421133881031 267.2810784857103 0.6842107135608467
21.179438893763724 266.88658173826224 0.6840981273451618
21.184666448717138 266.80344787855245 0.6846174827084464
21.189894003670553 269.06489561714466 0.6880010179326359
21.195121558623967 271.4325534805333 0.6902296769629801
21.20034911357738 270.6793884328677 0.6880803091623096
21.205576668530796 268.9387161570015 0.6862287390312738
21.21080422348421 268.2465501488937 0.6855145571486214
21.216031778437625 267.4316979642316 0.683722470714193
21.22125933339104 268.81942183019834 0.6840334953506777
21.226486888344454 268.33188663485583 0.6832744977555539
21.231714443297868 269.8503459710531 0.6854953472472717
21.236941998251282 271.2715464068684 0.6888803517029702
21.242169553204697 273.51659349286143 0.6925045779689842
21.24739710815811 273.42369831297907 0.6922882151732827
21.252624663111526 273.2737620825892 0.6917308077519281
21.25785221806494 271.91472182059283 0.6888402731369337
21.263079773018355 270.25580644001747 0.6857878238838155
21.26830732797177 268.72972620337305 0.6831234595133379
21.273534882925183 267.9770525624694 0.6811773883349665
21.278762437878598 266.09245001018195 0.6798636294614504
21.283989992832012 267.9572163523675 0.6901965637519165
21.289217547785427 270.941192265367 0.7047778924289686
21.29444510273884 270.5293548848816 0.7103003864225809
21.299672657692255 265.6900470772508 0.7086429686496681
21.30490021264567 265.4378007290788 0.7124656794187749
21.310127767599084 266.5037493893971 0.7186761624452941
21.3153553225525 269.0365598625278 0.7245388240545866
21.320582877505913 267.3291228329881 0.7249342015527274
21.325810432459328 265.90953447909783 0.7252930510069847
21.331037987412742 264.88754232060387 0.7274163266120158
21.336265542366156 267.8066417202187 0.7342286454369829
21.34149309731957 268.99398270889014 0.7384483903284653
21.346720652272985 268.7081767604268 0.7410510961949656
21.3519482072264 265.23207200022324 0.739901388735026
21.357175762179814 261.90181269529666 0.7377074761843276
21.36240331713323 258.44051677825485 0.7349567073033726
21.367630872086643 256.2761716095423 0.7336349601625015
21.372858427040057 256.6656145853909 0.7372556458550344
21.378085981993472 259.7271059883236 0.7438440942206443
21.383313536946886 260.8695263466507 0.747466163753953
21.3885410919003 260.8459988477516 0.7485288452589636
21.393768646853715 261.7687611142122 0.7511367869729595
21.39899620180713 262.9447545761011 0.7552882000145263
21.404223756760544 265.6321164192272 0.7605792509320682
21.40945131171396 267.2209024617102 0.7660060527685494
21.414678866667373 267.8291899173373 0.768708822530327
21.419906421620787 267.5082137835117 0.7710890021693917
21.4251339765742 263.7197341486709 0.7689697372838764
21.430361531527616 264.0275549833059 0.7707657842448729
21.43558908648103 265.5723317797747 0.7734257972397998
21.440816641434445 267.3933424346879 0.7764731731925404
21.44604419638786 266.53790541929413 0.7766911151037157
21.451271751341274 265.3053238196737 0.7767894538987423
21.45649930629469 267.08012488161705 0.7810383684167509
21.461726861248103 268.4581115301992 0.7840805525697971
21.466954416201517 269.6833101737146 0.7871450673041724
21.47218197115493 265.7303219800233 0.7822179365559101
21.477409526108346 266.4053111534829 0.7859827779722081
21.48263708106176 267.1952341531692 0.7899429863053523
21.487864636015175 269.6941546470301 0.7967186590770942
21.49309219096859 270.08185041089206 0.7986748718135129
21.498319745922004 268.970299397885 0.7982373111865894
21.503547300875418 269.54707096110593 0.8012437791629374
21.508774855828833 270.75118060407857 0.8032656831886064
21.514002410782247 270.45895091552006 0.785840116154272
21.51922996573566 270.5103152208257 0.7765026453697474
21.524457520689076 270.7089080612058 0.7680964488732378
21.52968507564249 271.7045888035896 0.7646604439722785
21.534912630595905 272.49790073656874 0.7623533584586363
21.54014018554932 273.05836990667694 0.760164172941381
21.545367740502734 274.69322763943086 0.7596164840157791
21.550595295456148 274.96124274615215 0.7575428867086993
21.555822850409562 274.97744037079934 0.7550291434979697
21.561050405362977 276.64351534648466 0.7556756415542814
21.56627796031639 279.2168990124512 0.7572289176727617
21.571505515269806 280.6831612698168 0.7579738195746402
21.57673307022322 278.6815348415671 0.7532045400122617
21.581960625176634 279.772346400824 0.7529824619616081
21.58718818013005 278.9159182200176 0.750789572058464
21.592415735083463 282.5191663305637 0.7543618883133592
21.597643290036878 280.5320757585595 0.7492836949004635
21.602870844990292 278.78130387738753 0.7454426159876677
21.608098399943707 279.73493286109476 0.7447060678124026
21.61332595489712 278.51111296669035 0.7425758967676489
21.618553509850535 281.3300153694616 0.7456306031094232
21.62378106480395 282.09095199310576 0.7454155109692321
21.629008619757364 286.4813949534166 0.7505007549451655
21.63423617471078 287.45983773516247 0.7505400961737999
21.639463729664193 286.58176086611286 0.7492467005189741
21.644691284617608 285.2154668585858 0.7468399883118203
21.649918839571022 284.1264727655534 0.7445819862808959
21.655146394524436 287.23149794099976 0.7475561559491519
21.66037394947785 286.3035985578711 0.7440402985008037
21.665601504431265 287.42389201157505 0.7450362284825579
21.67082905938468 289.28508640132657 0.7458730990380129
21.676056614338094 288.4796732069917 0.7440815560049382
21.68128416929151 288.6918652931234 0.7436803158101345
21.686511724244923 289.79211452614726 0.7448333421641326
21.691739279198337 292.0454832669693 0.7478108518903325
21.696966834151752 293.84973603660916 0.7491847741221634
21.702194389105166 295.64298062358364 0.7523489762970198
21.70742194405858 295.1171239368196 0.7517910368618456
21.712649499011995 293.3249034619185 0.7494856990296058
21.71787705396541 294.9576155106428 0.750512180763856
21.723104608918824 295.4424152130271 0.7502723176344515
21.72833216387224 297.29325941097323 0.752595748605352
21.733559718825653 294.3659315380353 0.7485261131888333
21.738787273779067 298.237368833029 0.7522352306418219
21.74401482873248 301.7542029727841 0.7562659436158766
21.749242383685896 307.57795182486456 0.7633677953881604
21.75446993863931 306.3669616924504 0.7614585016014845
21.759697493592725 304.004223777502 0.7579601478279738
21.76492504854614 304.0702272371891 0.756922916289867
21.770152603499554 306.81041776611676 0.7597632337481737
21.77538015845297 305.90793683400994 0.7580071042058873
21.780607713406383 307.58701376531974 0.7599856833672057
21.785835268359797 310.70330458147833 0.7645885621507992
21.79106282331321 313.1846350930143 0.7677990546166271
21.796290378266626 316.5612923400896 0.7720237093851966
21.80151793322004 317.4005109998629 0.7725543429085436
21.806745488173455 319.2512871250246 0.7741784966361944
21.81197304312687 318.86739009698726 0.7729592882400217
21.817200598080284 322.1374813132442 0.7775431388031789
21.822428153033698 325.33877089527016 0.7804446550144334
21.827655707987113 329.00799134629136 0.7850341681204046
21.832883262940527 329.95239720006754 0.7856284760766153
21.83811081789394 330.078185767125 0.7856346817614693
21.843338372847356 326.16644801325424 0.7804728381249537
21.84856592780077 326.6527364180175 0.7811164943409645
21.853793482754185 329.3763551944339 0.7851368034009062
21.8590210377076 331.02721917714484 0.7865771811168775
21.864248592661014 332.3897555525799 0.78764077515364
21.869476147614428 330.3915308910859 0.7844943277170818
21.874703702567842 328.8767259696994 0.7820105688166986
21.879931257521257 327.85892277259035 0.7809697455599606
21.88515881247467 325.383406575536 0.7777813500173318
21.890386367428086 324.5259723108582 0.7773851309190654
21.8956139223815 320.102112914082 0.7723368305691387
21.900841477334914 317.27416244844306 0.7684974806411008
21.90606903228833 314.65530528880794 0.7645080294997926
21.911296587241743 312.4649507112298 0.7620649308434027
21.916524142195158 311.83821328300957 0.7613173090063221
21.921751697148572 307.6739519598226 0.7558814779641526
21.926979252101987 302.4394529119612 0.7479226892745247
21.9322068070554 301.8459633035207 0.7465869656044136
21.937434362008815 307.391452735567 0.7526332933846601
21.94266191696223 310.2177653418837 0.7567048712340938
21.947889471915644 310.28032933507075 0.7576263784775124
21.95311702686906 309.6661321723036 0.757447725825574
21.958344581822473 311.39197794653785 0.758634497562262
21.963572136775888 311.36947060177556 0.7574823260769536
21.968799691729302 309.75156426523864 0.7552744694474712
21.974027246682716 311.962640662815 0.7583004729997486
21.97925480163613 314.0622605458906 0.7605661317616158
21.984482356589545 311.5879066886407 0.757746516785206
21.98970991154296 309.89745497722896 0.7559781573198079
21.994937466496374 310.0412802688322 0.7552716375970241
22.00016502144979 311.3901782122485 0.7565077817923797
22.005392576403203 310.7412182993432 0.7550686621780931
22.010620131356617 312.57472939779746 0.7574981006869367
22.015847686310032 315.3287723482521 0.7611661193979911
22.021075241263446 320.98974428499525 0.7675013418184634
22.02630279621686 322.69344707920766 0.7697630234822512
22.031530351170275 324.1092544355947 0.7706175033577047
22.03675790612369 322.5399529521437 0.7687515225764523
22.041985461077104 322.36865481918323 0.7682313872960701
22.04721301603052 323.14429083064215 0.7689690256251986
22.052440570983933 323.0216577293525 0.7691703545576758
22.057668125937347 319.98216177839754 0.7656068691702427
22.06289568089076 319.1787892902958 0.764460478975015
22.068123235844176 319.3625540684804 0.7651427843939733
22.07335079079759 321.0461929545756 0.7667217889661052
22.078578345751005 318.9064702147895 0.7649928753096765
22.08380590070442 318.7236203281739 0.7637251134983828
22.089033455657834 319.07658841431044 0.7632642121986195
22.09426101061125 320.6270224760223 0.7645648829879134
22.099488565564663 322.6559710982506 0.7665483080915446
22.104716120518077 325.3512137681899 0.7703194106514337
22.10994367547149 324.2325096705356 0.7690163429700324
22.115171230424906 322.3032987465541 0.7667098913474262
22.12039878537832 319.30982568408643 0.7629317372602088
22.125626340331735 319.0655138650425 0.761973980681302
22.13085389528515 317.3438850022559 0.7609597205048262
22.136081450238564 317.1725222631084 0.7608503931488677
22.141309005191978 313.9870913563496 0.7565868070516732
22.146536560145393 311.7523355365318 0.7534860502345752
22.151764115098807 313.037517818162 0.7541443221324555
22.15699167005222 314.1392368686096 0.7564386415808706
22.162219225005636 314.20624093159296 0.7563585101694864
22.16744677995905 311.4592446806282 0.7524524737387926
22.172674334912465 309.5602480821999 0.7501047717004466
22.17790188986588 308.9714234393373 0.7487467011290546
22.183129444819293 309.72433792911 0.7504490971391351
22.188356999772708 312.6879582059022 0.7538189474704275
22.193584554726122 313.3133705741365 0.7540294591660915
22.198812109679537 313.3188655107247 0.7545640906166843
22.20403966463295 314.86112738237324 0.7557466247734878
22.209267219586366 317.99289335766497 0.7597907042450897
22.21449477453978 317.08068557176534 0.7584010383112669
22.219722329493194 316.25697111531827 0.757345767679786
22.22494988444661 313.08088696923056 0.7539453351967895
22.230177439400023 313.44362873656127 0.7541358905621206
22.235404994353438 314.2841323311902 0.7547822984300209
22.240632549306852 313.4371724934018 0.7530436567958415
22.245860104260267 311.295304861444 0.7498426095898533
22.25108765921368 310.58542559371557 0.7492564276675321
22.256315214167095 311.5032235609853 0.7495888743645177
22.26154276912051 310.59177144252027 0.7485481622697469
22.266770324073924 312.29759455254975 0.7497711166806904
22.27199787902734 314.69005323811314 0.7528796370237095
22.277225433980753 316.3499751572785 0.7564134418399241
22.282452988934168 312.9984836950748 0.7528921716816852
22.287680543887582 308.1072825177285 0.747305607198311
22.292908098840996 305.4967303883492 0.7437092448084572
22.29813565379441 304.8647895489404 0.7423724999255507
22.303363208747825 302.31336199606307 0.7400308492465106
22.30859076370124 298.6869468208918 0.7348680831256373
22.313818318654654 300.4513673816276 0.7365736090891355
22.31904587360807 303.9073871380741 0.7406088852743451
22.324273428561483 306.73524523095307 0.7436464628711986
22.329500983514897 306.3177572368584 0.7433613140176039
22.334728538468312 303.7914159696188 0.7399561236440302
22.339956093421726 301.527249346648 0.7376276869276674
22.34518364837514 300.01036335308123 0.7357056252718679
22.350411203328555 299.84760664833 0.7353210694095585
22.35563875828197 298.7845602626304 0.7336816853775466
22.360866313235384 298.2901057124371 0.7328275074204854
22.3660938681888 296.26666402407943 0.7302220041786909
22.371321423142213 295.4308821838376 0.7286879110968858
22.376548978095627 294.79454757378693 0.7290921029917461
22.38177653304904 295.958533915757 0.7315231721866917
22.387004088002456 295.1259843144551 0.730422638433296
22.39223164295587 294.34068023177747 0.7287943059406932
22.397459197909285 290.27245777444483 0.723538071750938
22.4026867528627 288.39984896570917 0.7217146146972413
22.407914307816114 287.4997554103026 0.7212836953321221
22.41314186276953 286.827055619035 0.7197946695487977
22.418369417722943 291.36230693664163 0.7250816828945914
22.423596972676357 290.60010978505807 0.7244318862556429
22.42882452762977 288.6216672746814 0.7216535695119315
22.434052082583186 284.3780284273424 0.7167482812037632
22.4392796375366 283.2442807076454 0.7150017946787515
22.444507192490015 282.1118184291614 0.7143851047034631
22.44973474744343 281.7926559391418 0.7135935612096063
22.454962302396844 280.3246851373281 0.7114812337115902
22.460189857350258 280.9613146561915 0.7127872212280677
22.465417412303673 280.6534179815356 0.7123455817116658
22.470644967257087 280.0044554606351 0.7109319764835311
22.4758725222105 277.3504221204617 0.7074364797801437
22.481100077163916 277.165613594228 0.707813128723788
22.48632763211733 281.2787875173183 0.7136347205582672
22.491555187070745 282.3682967702204 0.714891579179605
22.49678274202416 279.50460963173794 0.709471884173557
22.502010296977573 277.8309014564091 0.7057266604449711
22.507237851930988 278.40782492300764 0.7063095661185727
22.512465406884402 280.6301816431864 0.7100820055299375
22.517692961837817 279.9514708974549 0.7093771416830381
22.52292051679123 277.9666321511749 0.7067536822039686
22.528148071744646 277.2393235720044 0.7064699538385218
22.53337562669806 276.8652627148779 0.7064630681485475
22.538603181651474 275.2351459207492 0.7050729333162565
22.54383073660489 273.8234980542605 0.7022309772314027
22.549058291558303 275.4343526685609 0.703832361367544
22.554285846511718 277.40421502535133 0.7054908489588326
22.559513401465132 279.2136588107745 0.707420650326267
22.564740956418547 276.504733319756 0.7041457622901814
22.56996851137196 274.6336516884868 0.7030158917639637
22.575196066325375 272.07185609854764 0.7000944720923793
22.58042362127879 273.4598223581293 0.7010150726920391
22.585651176232204 272.67879102221076 0.699796077790958
22.59087873118562 272.60535427323583 0.7003762121026422
22.596106286139033 269.7638200715939 0.6985747497743895
22.601333841092448 271.09658188519046 0.6999830265106073
22.606561396045862 273.13128812458183 0.7016101216078084
22.611788950999276 272.75046914987144 0.6993241124015788
22.61701650595269 271.51523314469824 0.6972178405875509
22.622244060906105 272.0626744518679 0.6987333174764125
22.62747161585952 273.54358351040787 0.7014600960507718
22.632699170812934 275.06970148309665 0.702899531827349
22.63792672576635 273.1296480473638 0.6989761186384726
22.643154280719763 273.7853974615663 0.6993160870897897
22.648381835673177 274.7461364227986 0.7002566966802632
22.653609390626592 274.2515836063207 0.700108428733159
22.658836945580006 270.7657214454253 0.6957135193033493
22.66406450053342 267.2687649027128 0.6913050034854004
22.669292055486835 271.60404198504864 0.6960386339553477
22.67451961044025 274.0968399852292 0.6990726205591707
22.679747165393664 278.30999921252953 0.7044373258429999
22.68497472034708 276.21563044034747 0.7026102110274154
22.690202275300493 277.6817872677509 0.7047520639400602
22.695429830253907 278.6384862875281 0.7056730114974291
22.70065738520732 277.6851320143014 0.7044252269492828
22.705884940160736 277.6149365784296 0.7033727472746462
22.71111249511415 277.2908271649469 0.7024975525101739
22.716340050067565 280.0971556733735 0.7059905212446692
22.72156760502098 281.6213881043097 0.707873908751135
22.726795159974394 279.06484274807246 0.7048865426029762
22.73202271492781 278.183989398496 0.7031874665547093
22.737250269881223 279.89859138689167 0.7058623093471607
22.742477824834637 283.9787370427018 0.7125378508321293
22.74770537978805 285.8066269637069 0.7163394205923802
22.752932934741466 286.6548313372885 0.7171001002175565
22.75816048969488 288.1752044663803 0.7176525481416773
22.763388044648295 287.8562786745836 0.7163140642082637
22.76861559960171 289.0011878485647 0.7169401506198491
22.773843154555124 288.389249451692 0.7156062228875159
22.779070709508538 287.96313547914195 0.7147748579537795
22.784298264461952 289.39744576562646 0.7172106067343802
22.789525819415367 289.662852159437 0.7183080664666659
22.79475337436878 292.9897213762014 0.7226210767425579
22.799980929322196 292.9434755114578 0.7221611985400945
22.80520848427561 293.1787884163927 0.7223654242841844
22.810436039229025 293.87264092936744 0.722898216925308
22.81566359418244 290.92563855781657 0.7186354856625455
22.820891149135853 290.07655029266965 0.7165395586802731
22.826118704089268 286.9522162470269 0.7116524036862868
22.831346259042682 290.9266624405376 0.7170962191004697
22.836573813996097 292.07507671754473 0.7190921070008655
22.84180136894951 294.8905168153251 0.7235536239588876
22.847028923902926 294.70801978194027 0.7231244542462821
22.85225647885634 293.2788238137518 0.7204210460490035
22.857484033809754 294.3201769118062 0.7214356047631789
22.86271158876317 293.960512784059 0.7210989645432825
22.867939143716583 295.2857884361853 0.7228744217963439
22.873166698669998 294.8844649766508 0.7228956399930526
22.878394253623412 295.4478185456603 0.7235432516795386
22.883621808576827 295.2220280438425 0.7239692470981698
22.88884936353024 293.6130607048004 0.7210996209512197
22.894076918483655 292.8362157233642 0.7206192811953996
22.89930447343707 294.889344541212 0.7228746515403099
22.904532028390484 297.82681668474913 0.7263514026492234
22.9097595833439 296.9500699662602 0.7247913390771739
22.914987138297313 293.80586367343403 0.7202958853081664
22.920214693250728 291.9783913963526 0.7179566075684678
22.925442248204142 291.38635341650246 0.7186167148360812
22.930669803157556 293.26577430719357 0.7210840877745962
22.93589735811097 292.61184211389286 0.7206167080757541
22.941124913064385 295.74131493231465 0.7226105747820408
22.9463524680178 293.9448474335717 0.7200533092074662
22.951580022971214 295.2217674564004 0.721404823540277
22.95680757792463 293.8169901161583 0.7204537689603443
22.962035132878043 291.6274226907137 0.7178358133143291
22.967262687831457 289.60308854718176 0.7152007337192643
22.972490242784872 291.9215179231071 0.7180574189046414
22.977717797738286 294.2113665149374 0.7200515565122217
22.9829453526917 292.30155249025404 0.7176623118610648
22.988172907645115 290.5726322033095 0.7156692362997227
22.99340046259853 288.0753181279291 0.7134481851921995
22.998628017551944 285.11645823612616 0.7104762250330507
23.00385557250536 283.7615407089381 0.709596165526837
23.009083127458773 285.49886441700966 0.7112384399281318
23.014310682412187 287.8572292994231 0.7144394134521082
23.0195382373656 289.2338897369869 0.7149511299607427
23.024765792319016 289.0422228994846 0.714508921049488
23.02999334727243 288.83790282504816 0.7138557918467274
23.035220902225845 286.1274463583454 0.7103872063342478
23.04044845717926 285.41689854353007 0.7085874345525981
23.045676012132674 283.5489234206374 0.7057698147928942
23.05090356708609 283.86123045543883 0.7059985014392705
23.056131122039503 284.79883523869836 0.707402809067713
23.061358676992917 286.8394714009532 0.7102696575021158
23.06658623194633 287.33880130901025 0.7124493292046766
23.071813786899746 282.83580361403835 0.7076135544240679
23.07704134185316 279.6531469986663 0.7040482794021745
23.082268896806575 278.99267062394335 0.7028425913940789
23.08749645175999 282.45035878058246 0.7058813991566366
23.092724006713404 282.44824283317547 0.7058168346210218
23.097951561666818 285.23500777495485 0.708353703501192
23.103179116620232 284.0358922791472 0.7071104311410652
23.108406671573647 283.2889047789982 0.7066037994119394
23.11363422652706 282.24379043561834 0.7057484718080116
23.118861781480476 279.4897764354802 0.7027517686948351
23.12408933643389 279.78935865226055 0.702105992141951
23.129316891387305 284.5634112897779 0.7081332780206856
23.13454444634072 288.7849570806615 0.7128435177029365
23.139772001294133 289.8387739401666 0.7138292391950004
23.144999556247548 288.31622150162906 0.7116484461137668
23.150227111200962 290.346131256907 0.7134460372554968
23.155454666154377 292.98303077575196 0.7173679813757164
23.16068222110779 292.853790135587 0.7168448328539049
23.165909776061206 290.46244171171116 0.7138693749833789
23.17113733101462 288.62576049616763 0.7112333427028207
23.176364885968034 289.6619643333987 0.7126605722650906
23.18159244092145 288.90520426855085 0.7136343659560848
23.186819995874863 287.96260576240047 0.7126147918797674
23.192047550828278 288.7816337243174 0.713290651350948
23.197275105781692 291.33679102338573 0.7154272904617491
23.202502660735107 293.0117468179936 0.7170507562865008
23.20773021568852 297.28798497450805 0.7228715568543362
23.212957770641935 297.0176862535445 0.7235262468474818
23.21818532559535 294.37521092822016 0.721198234887909
23.223412880548764 292.08715314998716 0.7178228756886483
23.22864043550218 291.6597409836316 0.7156460144597346
23.233867990455593 291.1853379735533 0.7143043469115055
23.239095545409008 291.3087083579845 0.7140538229830451
23.244323100362422 293.11594889928267 0.716929894282831
23.249550655315836 293.1046387214961 0.7176506384077518
23.25477821026925 291.4150475954931 0.7161995834233408
23.260005765222665 293.70380810500956 0.7190242751568642
23.26523332017608 293.2001125400859 0.7171985046814031
23.270460875129494 296.1167671800515 0.7213321157509285
23.27568843008291 293.48247806627285 0.718005804660085
23.280915985036323 290.6052540257429 0.7138812708842074
23.286143539989737 288.78982310854406 0.7124103605430193
23.291371094943152 289.86516403450406 0.714281659065982
23.296598649896566 291.59639683160157 0.7170381940719636
23.30182620484998 291.5114418056707 0.7160933308710062
23.307053759803395 290.1761850343504 0.7131347090393352
23.31228131475681 289.84056244289104 0.7124680595646112
23.317508869710224 289.0057897102272 0.7110150701058972
23.32273642466364 290.7084695651139 0.713549579246316
23.327963979617053 293.40279804535436 0.7167858987611402
23.333191534570467 292.92546893904574 0.716235005401354
23.33841908952388 294.12624031261 0.7181703932243689
23.343646644477296 294.10181693247563 0.7188470881320916
23.34887419943071 295.3424449095904 0.7197627348968636
23.354101754384125 292.7606228206203 0.717045359933322
23.35932930933754 291.3932206932473 0.7133063750216735
23.364556864290954 289.9707352169259 0.711940296187531
23.369784419244368 289.06578517008757 0.7109350967270518
23.375011974197783 288.8280115337095 0.7117303670789359
23.380239529151197 288.4570735163707 0.71103933752804
23.38546708410461 290.03267610351537 0.7134074379604942
23.390694639058026 292.2647691246474 0.715348234956405
23.39592219401144 294.89623598192037 0.7183801407555693
23.401149748964855 295.15023875787557 0.7185000131917871
23.40637730391827 293.52767267828307 0.7176813793941031
23.411604858871684 291.4050003946371 0.7145263860025857
23.416832413825098 291.8027509400854 0.7144941189657208
23.422059968778512 288.918924705543 0.7099274881968757
23.427287523731927 285.9006424252269 0.7061159988097455
23.43251507868534 284.8044268392846 0.7060533041202239
23.437742633638756 288.6671491362794 0.7135374334503789
23.44297018859217 293.28576958460815 0.7209944764215463
23.448197743545585 297.16664171512 0.7244206536968587
23.453425298499 300.3255604871021 0.7268157932565324
23.458652853452413 298.3103790301349 0.7233418175839914
23.463880408405828 295.07154194656005 0.7184165259804631
23.469107963359242 289.48971280838623 0.7104442407326748
23.474335518312657 288.4411562536641 0.7078672064603604
23.47956307326607 290.39860213773983 0.7104361429035827
23.484790628219486 293.2545206299583 0.7138902372664521
23.4900181831729 295.50403415256267 0.7172631792603632
23.495245738126314 297.2878288955737 0.7191149221605124
23.50047329307973 297.8399212639199 0.7184122410003817
23.505700848033143 295.3480604533553 0.7156210700264239
23.510928402986558 295.08232124433283 0.7156696239381826
23.516155957939972 292.1143094000109 0.7129705327749148
23.521383512893387 289.52145056368505 0.709730180735768
23.5266110678468 287.96068434789396 0.7075086796450754
23.531838622800215 289.83931494973586 0.7093508006498538
23.53706617775363 292.40051216105013 0.7123943242648487
23.542293732707044 292.95042109147647 0.7124610724119003
23.54752128766046 292.50662649470695 0.7113642175858949
23.552748842613873 294.5472711665159 0.7140679735955643
23.557976397567288 297.82069124989874 0.7179586616428726
23.563203952520702 299.8779030972849 0.7208434044448508
23.568431507474116 302.9012835266945 0.7234760494481774
23.57365906242753 304.32750150072064 0.7243693481955126
23.578886617380945 302.47154586738867 0.7211086232034241
23.58411417233436 299.5301877144145 0.7176791183342007
23.589341727287774 297.9793556425083 0.7164164763551446
23.59456928224119 297.6015829223012 0.7157505499822504
23.599796837194603 301.75859023766577 0.7205106016284999
23.605024392148017 304.00607745770077 0.7218699621312842
23.610251947101432 302.6292607213573 0.7202127015517666
23.615479502054846 298.7993356143661 0.71654819302245
23.62070705700826 297.36500014813515 0.715295361439922
23.625934611961675 296.62029479957334 0.7140352451326208
23.63116216691509 294.56360176665436 0.7104983257928335
23.636389721868504 292.1545008285874 0.7074764365062357
23.64161727682192 290.9115190976039 0.7060236514014885
23.646844831775333 290.9577193530083 0.7054685310824245
23.652072386728747 292.19511647938674 0.7060309800468766
23.65729994168216 294.77009256398344 0.7084393863819443
23.662527496635576 298.1666936207756 0.7118313762842469
23.66775505158899 296.3139453001676 0.7097359290771573
23.672982606542405 297.0795101063813 0.7104894024825469
23.67821016149582 297.4273380979059 0.7110860636277168
23.683437716449234 299.1007145972621 0.7127549512845647
23.688665271402648 300.8196119619645 0.7147038487732711
23.693892826356063 303.20826010595005 0.7175094535838676
23.699120381309477 303.6294051958791 0.7181723832906971
23.70434793626289 304.6893527323371 0.7189480826830641
23.709575491216306 303.47967437698264 0.7170167971858641
23.71480304616972 302.6287714328439 0.7153211805714998
23.720030601123135 303.0668397530726 0.7151856537057567
23.72525815607655 304.43999137253604 0.7162492217725039
23.730485711029964 305.2225022247473 0.7170639857016804
23.735713265983378 302.47712330569533 0.7137140208662685
23.740940820936792 300.4531670323906 0.710724832231291
23.746168375890207 304.05875866770623 0.7147057013225218
23.75139593084362 305.09773304810284 0.7159588598257284
23.756623485797036 304.01019350251306 0.715544599030972
23.76185104075045 301.582978874697 0.7120079357813816
23.767078595703865 301.85543484658893 0.7116744999975819
23.77230615065728 302.39682832335103 0.7112381938588779
23.777533705610693 301.707466091966 0.7109067971603228
23.782761260564108 305.3044645874896 0.715560025776208
23.787988815517522 307.3339302350502 0.7175529171466347
23.793216370470937 308.68568531132934 0.7189576653129737
23.79844392542435 308.8883645832522 0.7179043286531125
23.803671480377766 308.6124355020872 0.7172404504867382
23.80889903533118 308.88088171718346 0.7166761514859115
23.814126590284594 307.78152365119706 0.7150173932855843
23.81935414523801 309.9153922051469 0.7181518904699286
23.824581700191423 313.4208593883772 0.7219092532444918
23.829809255144838 313.45644053761856 0.7215367930762405
23.835036810098252 313.6533068284824 0.72104995510645
23.840264365051667 312.56123391969334 0.7207743932730896
23.84549192000508 313.2933249764031 0.7222325416305346
23.850719474958495 312.57860257183665 0.7198886644625928
23.85594702991191 315.8378358476198 0.7229637417602199
23.861174584865324 316.22665871312563 0.7228952430611777
23.86640213981874 314.2307583437204 0.7206386112488566
23.871629694772153 310.39730648097355 0.7154554260869344
23.876857249725568 311.7746512080995 0.7173620248751627
23.882084804678982 314.3397472997537 0.720086785259146
23.887312359632396 316.9386485911298 0.7232617069420516
23.89253991458581 316.5028988807372 0.7227148745506775
23.897767469539225 314.32707122567814 0.7202186168438849
23.90299502449264 313.24104070583365 0.718316026739614
23.908222579446054 312.11235489962564 0.7170079362564841
23.91345013439947 309.68703388754415 0.7131922488145215
23.918677689352883 310.7304479226919 0.713678578043848
23.923905244306297 311.9687592747644 0.7152906868571539
23.929132799259712 315.7631834956061 0.7199330729916515
23.934360354213126 312.27715462712337 0.7162359898095578
23.93958790916654 310.8904159027859 0.7138645177566341
23.944815464119955 307.0016131808892 0.7097589524554172
23.95004301907337 308.6003995366549 0.7124154506925009
23.955270574026784 304.5596507887944 0.7074143739533117
23.9604981289802 303.83418035506025 0.7068789876546585
23.965725683933613 301.62161869444844 0.7038948452609398
23.970953238887027 301.8186043530377 0.7050988659525126
23.97618079384044 302.9534305939331 0.7068277906682802
23.981408348793856 303.2571455232961 0.7070723385979484
23.98663590374727 304.9431194747639 0.7085743027098732
23.991863458700685 307.2327738078091 0.7106503791204908
23.9970910136541 309.88666653150483 0.7136774895816895
24.002318568607514 310.17229073312103 0.7135988574685166
24.007546123560928 307.5822089440255 0.7105090224443195
24.012773678514343 307.38181195905554 0.7099878881014937
24.018001233467757 307.0833845677021 0.7090077478439655
24.02322878842117 307.8558327130386 0.7092219873990828
24.028456343374586 309.92742363197124 0.7126904278589679
24.033683898328 313.9976947112567 0.7180496516463645
24.038911453281415 312.8760627751067 0.718313412094949
24.04413900823483 312.606095356922 0.7173067665205913
24.049366563188244 308.59552505431304 0.7129620655298765
24.054594118141658 308.5961736876535 0.7123286453935255
24.059821673095072 307.8131744077964 0.7113058037936345
24.065049228048487 308.1231549851313 0.7121093626152035
24.0702767830019 306.818208087001 0.7231606230277914
24.075504337955316 308.91475880121163 0.7343376387109943
24.08073189290873 309.2507385495266 0.740588198966499
24.085959447862145 309.511220675358 0.7469156613373865
24.09118700281556 309.79297856149356 0.7522642172989358
24.096414557768973 311.5795189368328 0.7595606899663799
24.101642112722388 311.11796662112204 0.7626592455183918
24.106869667675802 311.03664917908134 0.7663297292699952
24.112097222629217 308.80895633639005 0.7681933045610319
24.11732477758263 309.9776017372114 0.7736135621143514
24.122552332536046 308.16769063245306 0.7763046259260629
24.12777988748946 312.2651744851567 0.7851056766409268
24.133007442442874 310.4557411282876 0.7858829375042493
24.13823499739629 312.0081237915844 0.7895457135102933
24.143462552349703 308.76771113163255 0.788269281889284
24.148690107303118 308.9261336816383 0.7913964282572117
24.153917662256532 309.20045314144545 0.7946606289295955
24.159145217209947 310.96827542141574 0.798820647470123
24.16437277216336 310.18107418561914 0.7996755495940107
24.169600327116775 308.4976627805129 0.8005060248375429
24.17482788207019 303.963494309182 0.7985636018418364
24.180055437023604 306.66747182225566 0.8054191949106949
24.18528299197702 307.3481686683418 0.8081810501505399
24.190510546930433 308.54334281741563 0.8133184963025111
24.195738101883848 306.37883087136674 0.8143645933660616
24.200965656837262 306.0179224342208 0.816644944528645
24.206193211790676 308.8615665790096 0.8222711731444399
24.21142076674409 311.41567626337104 0.8272149411595184
24.216648321697505 310.9497490135966 0.8302092945583986
24.22187587665092 312.4636519222634 0.8366602327832542
24.227103431604334 308.6450988679305 0.835584073169353
24.23233098655775 308.3508248107265 0.837366721048417
24.237558541511163 306.85234700199817 0.8357358063754333
24.242786096464577 306.0342029051982 0.8356553533829105
24.248013651417992 306.10603233223236 0.8375837325860398
24.253241206371406 300.5003650040232 0.8334435114506865
24.25846876132482 297.73965757811374 0.83282084578536
24.263696316278235 293.3973352592289 0.8282691487121547
24.26892387123165 293.6346737297484 0.8297457269147426
24.274151426185064 296.4039682430647 0.8336345449221605
24.27937898113848 299.7746620225834 0.8398884972255716
24.284606536091893 302.4694324580972 0.8451483392712444
24.289834091045307 300.80278680314603 0.8465860676396525
24.29506164599872 299.01930485578475 0.8483862794456922
24.300289200952136 298.0432102103309 0.8504545088421746
24.30551675590555 296.7429172448884 0.8500468762268066
24.310744310858965 296.48636049864075 0.8507935390797993
24.31597186581238 297.31994874805383 0.8545575094977065
24.321199420765794 299.344803312605 0.8604181359873001
24.326426975719208 299.7159436509022 0.8624279778013167
24.331654530672623 297.6614586144752 0.8600014087258174
24.336882085626037 296.60359066626165 0.8585505293387392
24.34210964057945 294.76605593949904 0.8592067476711786
24.347337195532866 293.9937738556466 0.8614816505036562
24.35256475048628 294.86370481682053 0.866667137096637
24.357792305439695 295.5803897782109 0.869159303528147
24.36301986039311 295.76108465835864 0.8720700849047164
24.368247415346524 297.4176614989074 0.876989565896926
24.373474970299938 301.7403885548 0.8853058716685843
24.378702525253352 301.832681759316 0.8860592722536274
24.383930080206767 304.67135736614415 0.8904967734283875
24.38915763516018 305.51536818167386 0.8931371810559996
24.394385190113596 306.81043288095736 0.8981589367843554
24.39961274506701 302.3767043186987 0.8953313060556632
24.404840300020425 298.64766175376377 0.8917098450126292
24.41006785497384 300.0024171949921 0.896039363671939
24.415295409927253 300.97585468298973 0.8988008363562032
24.420522964880668 299.2608719772334 0.8994528417557129
24.425750519834082 297.40920309070435 0.8980451329602493
24.430978074787497 296.8085309439815 0.8997863162374354
24.43620562974091 300.7360298968862 0.907657175387372
24.441433184694326 301.5375545493081 0.9104166973223226
24.44666073964774 301.8014858890911 0.9120574953897999
24.451888294601154 303.03095121324446 0.9168556762722007
24.45711584955457 306.14530645675126 0.9254244401774832
24.462343404507983 306.3885150895963 0.9283635257154216
24.467570959461398 308.03190775151666 0.9335337509201712
24.472798514414812 306.78112923219317 0.9340055375890519
24.478026069368227 304.25196966178584 0.9342821346331406
24.48325362432164 301.42523889600096 0.9317936499354889
24.488481179275055 298.00459868539866 0.927541644946228
24.49370873422847 301.02850593945385 0.9328954285913672
24.498936289181884 302.1087610945073 0.9352638637114853
24.5041638441353 304.3506641575361 0.9412310104886789
24.509391399088713 306.36105475895636 0.9472518851916347
24.514618954042128 301.7858568669981 0.9432618438121898
24.519846508995542 304.3900420958948 0.9501901282029706
24.525074063948956 305.9304620486372 0.954261562105312
24.53030161890237 310.6014939435808 0.9628437344194062
24.535529173855785 310.8963978285364 0.9642828874170212
24.5407567288092 307.5187078501228 0.9619175441841279
24.545984283762614 301.0270208639859 0.9541250542982174
24.55121183871603 299.8368930856279 0.9552092401551201
24.556439393669443 301.44587192609015 0.9601023414643138
24.561666948622857 309.36133514602784 0.9748296106793746
24.566894503576272 309.89103442498345 0.9797228898374164
24.572122058529686 310.4294939329576 0.9848695940709546
24.5773496134831 309.72286180853536 0.9863378003462635
24.582577168436515 303.96768152099247 0.9783206729316598
24.58780472338993 300.9989098743943 0.9736377201682646
24.593032278343344 303.9276939077769 0.9810917617585206
24.59825983329676 307.76136019693627 0.9898007037967661
24.603487388250173 307.83671926142824 0.9947880268802018
24.608714943203587 305.2637945326456 0.9936870720704225
24.613942498157 303.42125350157113 0.9927384163216311
24.619170053110416 301.84279630567266 0.9895104039697419
24.62439760806383 298.6315648217658 0.9856243427335794
24.629625163017245 301.6632407001339 0.9957745799902844
24.63485271797066 304.9228538929305 1.0039410399437925
24.640080272924074 305.5647064431387 1.0071821888539048
24.645307827877488 302.9113921284229 1.003647033305357
24.650535382830903 300.7578449445038 1.0045337251713533
24.655762937784317 302.36859693184493 1.010752213771206
24.66099049273773 303.4178360795846 1.0145665106140944
24.666218047691146 305.1519944809586 1.0189352401418434
24.67144560264456 303.1429018497166 1.0179229207678102
24.676673157597975 301.2009502552462 1.0184044731541575
24.68190071255139 300.2991726647774 1.0209605191928546
24.687128267504804 302.4236806435093 1.0269306983003825
24.692355822458218 304.42337546081586 1.031991595157806
24.697583377411632 304.9616130570095 1.033286772581731
24.702810932365047 300.20659300159383 1.028008397872344
24.70803848731846 297.3010934453676 1.0254053910116432
24.713266042271876 294.7944750705688 1.0236882360747372
24.71849359722529 301.28729480141885 1.0367682506334825
24.723721152178705 302.455574698486 1.0408710288402405
24.72894870713212 300.0137865203397 1.0407760281793519
24.734176262085533 292.91834417783565 1.0324269104530137
24.739403817038948 292.5074606772083 1.0342154138486765
24.744631371992362 297.651634975183 1.0446119192858543
24.749858926945777 303.6929682355604 1.0556837540369353
24.75508648189919 305.6145170331056 1.063154335862746
24.760314036852606 307.12442643221357 1.069642077235672
24.76554159180602 304.2858149137014 1.0673338914562138
24.770769146759434 300.0249689877003 1.0605978462396286
24.77599670171285 299.3263293239145 1.0608150662343638
24.781224256666263 300.34255115762556 1.065374314183479
24.786451811619678 306.75091443336237 1.080318567703183
24.791679366573092 308.4356777182463 1.0865747320479042
24.796906921526507 307.5237297287699 1.0886409194626783
24.80213447647992 303.20170827838166 1.0846946058125597
24.807362031433335 300.34872130839443 1.0835028311563273
24.81258958638675 298.97014601882915 1.0841636913406625
24.817817141340164 300.1989110093212 1.0885726851950843
24.82304469629358 297.68420448254057 1.0874876352143565
24.828272251246993 298.4327768327664 1.0928754255647648
24.833499806200408 297.95615488809364 1.096054615675199
24.838727361153822 300.0704307208024 1.1018227714600943
24.843954916107236 296.8744399831381 1.097288436696996
24.84918247106065 292.21433272425213 1.0902781466352471
24.854410026014065 292.514830137725 1.0923865828342438
24.85963758096748 295.986054808315 1.1019479688954035
24.864865135920894 301.60978296874293 1.1159618944605678
24.87009269087431 300.98131383153697 1.1190001802150369
24.875320245827723 298.37321046082303 1.1166416942183166
24.880547800781137 299.4965924505625 1.1199618093075279
24.885775355734552 301.70757937244133 1.1280772605377785
24.891002910687966 304.1745242450659 1.1364711830489402
24.89623046564138 306.09035460944614 1.1434937663269984
24.901458020594795 303.7732218325677 1.1412393462872332
24.90668557554821 301.3296839045297 1.1382602703988565
24.911913130501624 294.13045602967907 1.1266093250390496
24.91714068545504 296.0911852758374 1.132754681758254
24.922368240408453 299.94309698808763 1.1448784385635005
24.927595795361867 306.45731006505076 1.1624633894629104
24.93282335031528 308.7365198849947 1.1723689780956037
24.938050905268696 307.39001425773057 1.1711276982234504
24.94327846022211 306.4471824193829 1.173880046275952
24.948506015175525 300.99287838693346 1.1651574508772062
24.95373357012894 300.62838663469995 1.167247493638216
24.958961125082354 298.57467030767805 1.1671637187492838
24.964188680035768 302.30880704705856 1.1783612150857627
24.969416234989183 303.7807409954999 1.186030388076342
24.974643789942597 306.0524221922722 1.193918879401795
24.97987134489601 304.11021244370255 1.1920751512686025
24.985098899849426 301.6517350698472 1.191178781626042
24.99032645480284 307.4301568377478 1.2043952287174824
24.995554009756255 311.68037118547045 1.214595211374074
25.00078156470967 314.15503945486523 1.2229203654136616
25.006009119663084 310.6709845098002 1.2222733434979025
25.011236674616498 308.71486197717024 1.2227794876609162
25.016464229569912 306.8834936045604 1.2225978024553577
25.021691784523327 307.0226385144278 1.2222029741868459
25.02691933947674 309.2489094705808 1.2309149862041047
25.032146894430156 312.15402610300566 1.2397118448258027
25.03737444938357 309.6438238146209 1.2389653015104616
25.042602004336985 310.01553707286286 1.2419350092786363
25.0478295592904 309.09218251951654 1.244645789637325
25.053057114243813 316.30561891653315 1.2638733402087303
25.058284669197228 312.923940710889 1.26445446167311
25.063512224150642 312.3428828516637 1.2666202758183984
25.068739779104057 311.3677355709252 1.266603108818966
25.07396733405747 318.41368536873944 1.2834603714410244
25.079194889010886 326.17466485785 1.3021456564556222
25.0844224439643 322.57761361244184 1.302821999792104
25.089649998917714 314.8880151904205 1.2935434721702235
25.09487755387113 306.52000942364896 1.2806682832976757
25.100105108824543 306.9173353592018 1.2833396880941874
25.105332663777958 307.9934880020731 1.287277843432578
25.110560218731372 311.84529871796536 1.2973120043703446
25.115787773684787 313.2370018035034 1.3064051056795247
25.1210153286382 312.413351198984 1.3068567878959472
25.126242883591615 315.17896650461915 1.3180734345918077
25.13147043854503 313.4659131528986 1.3169544569082967
25.136697993498444 318.790731275785 1.3310011184312687
25.14192554845186 319.1461882136494 1.336419067307997
25.147153103405273 317.87006114587996 1.3376716649944291
25.152380658358688 318.2835332210201 1.3445890262889564
25.157608213312102 314.4382729141277 1.3395091935117784
25.162835768265516 313.41853693966686 1.3423460697427483
25.16806332321893 310.71617673436816 1.3399687549885448
25.173290878172345 311.3199000102911 1.346077252229427
25.17851843312576 315.3865349222802 1.3611183158683904
25.183745988079174 322.90148664976283 1.3816265445701905
25.18897354303259 325.94473703874735 1.3943624251187827
25.194201097986003 325.3692965733985 1.3976823263094942
25.199428652939417 321.7369292879979 1.3946847508337796
25.204656207892832 321.07730664761067 1.3996154158026621
25.209883762846246 321.7263422010626 1.4051239065380488
25.21511131779966 319.2091268584703 1.40521294608061
25.220338872753075 316.8425226246153 1.4031301687384088
25.22556642770649 316.52449831519175 1.4077376789583893
25.230793982659904 318.2090715876171 1.4154768907708812
25.23602153761332 322.96162993544567 1.4302107012585001
25.241249092566733 320.4320053478632 1.4301426239566304
25.246476647520147 320.12788232121784 1.4332670518402342
25.25170420247356 317.68631999476173 1.436243809340755
25.256931757426976 321.2713929132984 1.4487695915230139
25.26215931238039 318.8579338009148 1.4518617028319742
25.267386867333805 318.03878935230694 1.4522923577237308
25.27261442228722 313.7486650483286 1.44658889037293
25.277841977240634 323.7016545909076 1.4739977787982792
25.283069532194048 327.48659348983034 1.4858516566935722
25.288297087147463 334.5920199479624 1.5085645801892458
25.293524642100877 332.3582427580884 1.5084634296264496
25.29875219705429 329.4821872089417 1.5084665020379633
25.303979752007706 330.18488499881795 1.5176211032122782
25.30920730696112 326.23845378582484 1.5138123412224203
25.314434861914535 324.2305215814321 1.515462045097283
25.31966241686795 317.3968107278074 1.5039982600247659
25.324889971821364 310.7166319869704 1.4917657712015238
25.330117526774778 312.467090449102 1.5018300091863346
25.335345081728192 316.88137617520783 1.5235268209202912
25.340572636681607 325.3406268526683 1.5533739641438167
25.34580019163502 326.1383307027303 1.562183309348473
25.351027746588436 322.10076771433256 1.5540203208584702
25.35625530154185 323.0629204187851 1.5608562122735645
25.361482856495265 321.4084397157701 1.5624117941626579
25.36671041144868 316.9545468258189 1.5580946604662227
25.371937966402093 314.9819460487543 1.5588554716044827
25.377165521355508 309.4076571738432 1.5526544569771137
25.382393076308922 312.2858982705798 1.569191510021829
25.387620631262337 309.6045921331429 1.5716004502859058
25.39284818621575 304.96323417305916 1.565836795566181
25.398075741169166 303.71251965349626 1.5659619500553534
25.40330329612258 303.07586909685375 1.570506506100086
25.408530851075994 313.39723338752697 1.6018378429006432
25.41375840602941 320.5622945798597 1.6282758766932284
25.418985960982823 324.20951759284594 1.6400022734647748
25.424213515936238 320.379641815907 1.6415778127076257
25.429441070889652 309.6072352143359 1.6228772955218793
25.434668625843067 307.499839423896 1.6279837196618439
25.43989618079648 305.90376396547373 1.6266084941182255
25.445123735749895 311.35268968820156 1.6460063209239884
25.45035129070331 315.2337489275483 1.6623224027676384
25.455578845656724 316.9408260957457 1.6793042943039833
25.46080640061014 320.34901710496297 1.6981861049466882
25.466033955563553 320.14292614592546 1.7042640526691868
25.471261510516968 322.89456906293924 1.7165144437295867
25.476489065470382 325.05781120363747 1.736079490177254
25.481716620423796 323.62109868580774 1.7474794808821128
25.48694417537721 322.38087012274025 1.7517836265028721
25.492171730330625 317.90306309227145 1.743132159044224
25.49739928528404 311.7231108701009 1.7294168377064574
25.502626840237454 312.4947771979316 1.7409728358312055
25.50785439519087 308.08216137601175 1.7391647125072534
25.513081950144283 314.10591951712547 1.7662331221565504
25.518309505097697 314.4354177689928 1.7779860980123798
25.523537060051112 318.3702466349881 1.7936985683565145
25.528764615004526 327.6742776067284 1.8316790753882104
25.53399216995794 325.0098474020805 1.8322354531138865
25.539219724911355 327.5666506034957 1.851301659958169
25.54444727986477 328.5228229249522 1.86239408942586
25.549674834818184 329.5511601254463 1.8770861225023363
25.5549023897716 339.3879908219642 1.9162052627282247
25.560129944725013 331.9474694242639 1.9050084295862602
25.565357499678427 331.7836075347448 1.910346445691223
25.57058505463184 328.2095930120042 1.909934992944018
25.575812609585256 329.0884995526382 1.925159136315623
25.58104016453867 332.33116105285194 1.9449971036924996
25.586267719492085 335.50679774253285 1.9671451945371816
25.5914952744455 337.31066253731086 1.9818356497204446
25.596722829398914 334.09572131431634 1.9871473239053015
25.601950384352328 329.24968627465626 1.9817867181088504
25.607177939305743 322.88970994979354 1.9746476192199207
25.612405494259157 327.253070201509 1.9999532164954756
25.61763304921257 328.4159747913783 2.0239303990079187
25.622860604165986 330.22417439692214 2.0440757893189776
25.6280881591194 330.0040538593625 2.0551051149180224
25.633315714072815 327.60538823952226 2.055760223742333
25.63854326902623 330.24139248037847 2.074254465317477
25.643770823979644 332.7252788167747 2.099784258565964
25.648998378933058 333.79266364480145 2.1152807397571167
25.654225933886472 335.81046602170073 2.142456135662775
25.659453488839887 330.3107837878884 2.132485788248367
25.6646810437933 334.098677939719 2.163807896146784
25.669908598746716 335.8625303516239 2.1770126150767655
25.67513615370013 332.0330401558615 2.1837191574956756
25.680363708653545 330.49607292314556 2.1963001579912675
25.68559126360696 326.86859767103516 2.2080258104277632
25.690818818560373 339.8162627437474 2.268913925545441
25.696046373513788 340.64274797382024 2.2891453460998417
25.701273928467202 340.805797683324 2.30100372696116
25.706501483420617 338.47026809549124 2.313023066296382
25.71172903837403 342.0165830527039 2.341964639602923
25.716956593327446 345.1243178471843 2.368581350603702
25.72218414828086 342.2873387124357 2.3897810508537085
25.727411703234274 340.9066539019705 2.4062187251460454
25.73263925818769 342.5106420433945 2.4426405606333743
25.737866813141103 327.8737795378374 2.3969335515773436
25.743094368094518 317.4307239101897 2.3737955337703154
25.748321923047932 298.67474746574914 2.315878809346513
25.753549478001347 304.9599005203526 2.364530458110312
25.75877703295476 317.9949046638738 2.442444018704314
25.764004587908175 338.9544144416543 2.5567886159019695
25.76923214286159 342.8244648216457 2.5958113318968548
25.774459697815004 330.8173147230359 2.563886205632624
25.77968725276842 314.9496957441688 2.5196847515512655
25.784914807721833 308.06416452626496 2.510131240270604
25.790142362675248 321.6038012250878 2.5968548695911884
25.795369917628662 328.69475110576957 2.6590535331597187
25.800597472582076 338.635697397467 2.739802303703896
25.80582502753549 326.82514775697973 2.716117583557434
25.811052582488905 325.3589116252994 2.733158662790048
25.81628013744232 322.75570770393324 2.750841621374137
25.821507692395734 324.46963075778365 2.7937565719898547
25.82673524734915 318.6980155321544 2.8034907096352333
25.831962802302563 315.95716755289106 2.8221673489461017
25.837190357255977 318.9692091847751 2.876740434763727
25.84241791220939 315.5888623321846 2.8919502421494556
25.847645467162806 326.6730781265845 2.9819413205610297
25.85287302211622 329.6310988177904 3.0216513938892597
25.858100577069635 334.83309863391224 3.0946851612568915
25.86332813202305 323.3778124233351 3.076890802736357
25.868555686976464 316.19084821720224 3.10189574629571
25.87378324192988 316.29760761914275 3.150797066689622
25.879010796883293 317.5793899228379 3.210518183585211
25.884238351836707 327.99278188767806 3.3089704125448347
25.88946590679012 322.9941406224366 3.3403447893309415
25.894693461743536 335.75303919236217 3.4731973833415246
25.89992101669695 334.13369574552604 3.518710839310125
25.905148571650365 339.88334299355296 3.6090834425645513
25.91037612660378 342.88212553007554 3.676127630511137
25.915603681557194 325.943414825821 3.6645908039327253
25.920831236510608 334.13453092866297 3.7753059924335335
25.926058791464023 339.50579097894786 3.8974894630006345
25.931286346417437 358.89456433830213 4.084118409606592
25.93651390137085 351.2472188563742 4.146273387960461
25.941741456324266 342.369270518203 4.185122986586164
25.94696901127768 333.12603168259454 4.267092077976246
25.952196566231095 333.6299888570561 4.438329783717102
25.95742412118451 321.4233207414453 4.4750410957764615
25.962651676137924 313.95460079971326 4.50736584582604
25.967879231091338 317.57038596787726 4.540262554389455
25.973106786044752 330.30927537258464 4.705753377412728
25.978334340998167 325.92957617145737 4.74726255396769
25.98356189595158 300.193577666912 4.643182365285612
25.988789450904996 299.32992604435503 4.7025519532672435
25.99401700585841 302.23917680050033 4.831979291450681
25.999244560811825 313.99492428891944 4.989940855957834
26.00447211576524 329.21842599774214 5.245076714714418
26.009699670718653 320.2165978519223 5.24580146193455
26.014927225672068 322.34505120456936 5.403492466380842
26.020154780625482 304.3439582139799 5.343147255445411
26.025382335578897 303.4289866060422 5.476268419017477
26.03060989053231 290.46956220791503 5.476336209428363
26.035837445485726 309.00735354708377 5.7964816934643935
26.04106500043914 285.33793188023105 5.72300859343009
26.046292555392554 303.69627088558553 6.0573478701581855
26.05152011034597 308.7342633788877 6.315913234963991
26.056747665299383 309.82758655384055 6.488839467925847
26.061975220252798 326.23067292049126 6.942571181754125
26.067202775206212 311.91151630037206 6.958814349578394
26.072430330159627 331.1335785190593 7.686395754542883
26.07765788511304 307.5930574412864 7.724306500425407
26.082885440066455 289.017986876159 7.956624340040611
26.08811299501987 264.1272110294002 7.808113256284561
26.093340549973284 246.3684396097049 7.879737330196503
26.0985681049267 277.3199388703443 8.853873094242092
26.103795659880113 302.39143758602614 9.949513993759568
26.109023214833528 314.6130001158116 11.059766145805662
26.114250769786942 259.4458258511875 11.003965672443062
26.119478324740356 243.57516847752098 12.308642410372965
26.12470587969377 267.2706844525803 14.730289570121448
26.129933434647185 319.0824936230562 22.24909690378478
26.1351609896006 284.479097210785 29.71792568475842
