# Supplementary material for: Unraveling metal effects on CO2 uptake in pyrene-based metal-organic frameworks
Source: Nat Commun. 2025 Feb 11;16:1516. doi: 10.1038/s41467-025-56296-w (PMC11814143; doi:10.1038/s41467-025-56296-w)
Supplement: Supplementary file 3 — Source Data [file 41467_2025_56296_MOESM3_ESM.zip › SourceCode/SuppInf/FigureS5_Ga-TBAPy_InSitu_VariableT_PXRD/Data/GaTBAPy_0085p.dat]

0.002613777476707968 29.39655133133134 6.10287756852552
0.007841332430123905 37.838390119437335 7.123030390698367
0.01306888738353984 37.33553905005545 6.878780898028401
0.018296442336955775 32.188085303761405 5.353935776707475
0.02352399729037171 28.69652381272755 5.3863213091826445
0.028751552243787646 22.409742845683322 4.224437435467394
0.03397910719720358 19.844043106700703 2.9163909554643976
0.03920666215061952 17.556437046350904 2.4272462714469607
0.04443421710403546 16.5332776773687 2.1310134489833534
0.0496617720574514 14.35378469870644 1.765635293227159
0.054889327010867336 14.840952362466343 1.7930341588584509
0.060116881964283275 13.216465419124816 1.6921852720247355
0.06534443691769921 14.388252699111057 1.6362542942955116
0.07057199187111515 16.057968022488648 1.6365439520426674
0.07579954682453109 17.3135978466386 1.6132172453097744
0.08102710177794703 19.770156361971928 1.7234518796440812
0.08625465673136297 18.356737757102128 1.6798898027051836
0.09148221168477891 18.52188387584952 1.582566580630594
0.09670976663819485 18.693619580122697 1.5445311100835661
0.10193732159161079 17.551083301564496 1.4135639482025086
0.10716487654502672 16.023773834149203 1.3253146837073284
0.11239243149844266 14.505716078243745 1.258732626935201
0.1176199864518586 13.428872703902814 1.1879662887293676
0.12284754140527454 15.463998244559775 1.2023179712248868
0.12807509635869047 16.285262375848507 1.1998355826976486
0.1333026513121064 16.321493856582983 1.1574159562355661
0.13853020626552232 15.948050721155488 1.0971598373351672
0.14375776121893824 16.378199382208944 1.1142905741104017
0.14898531617235417 16.1980672051049 1.1423866424031308
0.1542128711257701 16.75163544080443 1.2089070077909674
0.15944042607918602 18.719230892772785 1.2448935530064398
0.16466798103260194 18.702110530816288 1.1967698983311081
0.16989553598601786 20.170988390277873 1.13615652521481
0.1751230909394338 20.716932726215305 1.088229761454321
0.18035064589284971 20.837948840710066 1.0614887071839103
0.18557820084626564 20.696884618550364 1.0505989668075795
0.19080575579968156 19.91830902963616 1.0527503174715025
0.1960333107530975 18.996542251464774 1.036919401119991
0.20126086570651341 18.64827494199857 1.0448152060675786
0.20648842065992934 20.086476167630387 1.0757095060751487
0.21171597561334526 19.737933749055003 1.0367946448267757
0.2169435305667612 19.39557499591406 1.0042123593908021
0.22217108552017711 18.936283821594806 0.9596472662231477
0.22739864047359304 17.93799543227629 0.9487761131251199
0.23262619542700896 18.010149944063894 0.9445725433651373
0.2378537503804249 18.365736217648852 0.9471150126491433
0.2430813053338408 18.606792458648584 0.93167163151611
0.24830886028725674 18.022697593157176 0.8766283496153568
0.25353641524067266 18.271459069326507 0.8783893915305101
0.2587639701940886 18.401021620843725 0.8715555515577453
0.2639915251475045 18.476354862844968 0.882338970135481
0.26921908010092044 18.246327298022344 0.8733552663307722
0.27444663505433636 17.348135885011626 0.8244282171771491
0.2796741900077523 17.59690760078084 0.8281231128122576
0.2849017449611682 18.00457059539615 0.8510191710034253
0.29012929991458414 18.149224543263774 0.8359766501853172
0.29535685486800006 17.50319539746901 0.8390505720800151
0.300584409821416 16.5612869293743 0.787554144003798
0.3058119647748319 16.795404091294163 0.793578078072199
0.31103951972824784 16.774387274677082 0.8091343947351184
0.31626707468166376 18.57979622679814 0.8397151349820089
0.3214946296350797 18.278809687188442 0.8203248851859136
0.3267221845884956 17.769222380306225 0.7988713635520917
0.33194973954191154 17.908123829936308 0.8007682494092788
0.33717729449532746 18.17797055696914 0.8016178126251414
0.3424048494487434 18.54664899467949 0.8241240534402917
0.3476324044021593 20.235717148586122 0.8703215249565354
0.35285995935557524 20.12286679402507 0.8508950391915217
0.35808751430899116 18.396907231554774 0.7988478972407248
0.3633150692624071 18.3468025050414 0.787344641265891
0.368542624215823 19.059546651766187 0.8115241076402215
0.37377017916923894 19.455706851345443 0.814656503732397
0.37899773412265486 19.447010286238907 0.8379455629920585
0.3842252890760708 20.648735167489658 0.8907669640269458
0.3894528440294867 20.247313365241123 0.8921046896198894
0.39468039898290264 18.92116407493483 0.8606872912775869
0.39990795393631856 18.79422704230358 0.8186081518323888
0.4051355088897345 18.644562266053466 0.7973285200852719
0.4103630638431504 19.669213230899356 0.8067262328615192
0.41559061879656634 20.230437648890405 0.820467238482469
0.42081817374998226 20.01734530448871 0.8248325284414623
0.4260457287033982 18.663023764034488 0.8093908804795754
0.4312732836568141 18.03011482581944 0.8015768465146558
0.43650083861023004 18.3344393321453 0.7952596947902102
0.44172839356364596 17.78017523888505 0.760236070488883
0.4469559485170619 19.77350860224683 0.798958913727587
0.4521835034704778 19.49793454919031 0.804610091308745
0.45741105842389373 18.83128051254292 0.7942904750953342
0.46263861337730966 19.16273028705319 0.792855290342114
0.4678661683307256 18.851148145489855 0.7759311566412672
0.4730937232841415 19.675391155987167 0.775756600896375
0.47832127823755743 20.86193254738025 0.789337255848319
0.48354883319097336 20.402853247183693 0.7645737006209624
0.4887763881443893 19.73271390075682 0.7495883648194099
0.4940039430978052 18.715557252354312 0.7318618573515444
0.49923149805122113 18.380749277157996 0.7294169763847469
0.5044590530046371 18.509653629874098 0.7588878751860656
0.5096866079580531 18.430036886095888 0.7588341218344465
0.5149141629114691 17.564319538331183 0.7528234984297169
0.5201417178648851 16.999792362999823 0.724593411087066
0.525369272818301 16.495910138139738 0.6917207854136962
0.530596827771717 18.685428718887252 0.725546940897883
0.535824382725133 19.33159200224079 0.7285114809312169
0.541051937678549 19.473057313442034 0.7366804141862713
0.546279492631965 19.98056308924492 0.756774450559733
0.5515070475853809 18.736416153653764 0.7507744220360895
0.5567346025387969 18.14873316464425 0.7269169980724551
0.5619621574922129 18.920662234561437 0.7270194200976489
0.5671897124456289 17.92149167490717 0.7085135318981125
0.5724172673990449 18.860516924475046 0.7267376548043729
0.5776448223524608 18.22386318398945 0.7108423288429903
0.5828723773058768 17.935546663565507 0.694464625694878
0.5880999322592928 18.288343462624375 0.7041975905112152
0.5933274872127088 18.84572103545716 0.7263755629246932
0.5985550421661248 19.586943728546057 0.752183267710341
0.6037825971195407 18.803146724526616 0.7517674556110668
0.6090101520729567 18.98030322037628 0.75849167706721
0.6142377070263727 19.638394845170357 0.7564684785831303
0.6194652619797887 19.751192941936292 0.7264098195391433
0.6246928169332047 20.082015989904164 0.7188073472536918
0.6299203718866206 20.754352280883424 0.7293083741292378
0.6351479268400366 20.20047616430389 0.7254591903704185
0.6403754817934526 19.628462688156876 0.713746688204533
0.6456030367468686 18.787792300908826 0.6862588952274515
0.6508305917002846 19.38338126725531 0.681923356409749
0.6560581466537005 21.01541570992728 0.7110652657160593
0.6612857016071165 20.963752981348396 0.7100014764037349
0.6665132565605325 20.7661565527658 0.7098735017744867
0.6717408115139485 20.57103777425913 0.7121988794835172
0.6769683664673645 21.629809239705132 0.7280972587055907
0.6821959214207804 21.41326724159116 0.7126834124903108
0.6874234763741964 20.95482723058491 0.706541396356045
0.6926510313276124 20.30052423519565 0.6801752197802579
0.6978785862810284 20.202579515623384 0.679562183513468
0.7031061412344444 20.867910921041688 0.6975634957927432
0.7083336961878604 22.037574757475948 0.721892402427994
0.7135612511412763 21.800074855511014 0.715536582824806
0.7187888060946923 21.273250227306804 0.7122424510530557
0.7240163610481083 20.607860017326804 0.692361350904177
0.7292439160015243 20.41015314073999 0.6789144621032047
0.7344714709549403 21.05376691737623 0.695701929525692
0.7396990259083562 21.933008199315733 0.698572599870434
0.7449265808617722 23.529001047237323 0.7283550898608653
0.7501541358151882 25.728586314687195 0.7797210036241574
0.7553816907686042 25.923080767901958 0.7848707473281136
0.7606092457220202 27.805830419213382 0.808680397538048
0.7658368006754361 27.345393503203287 0.7966554734679739
0.7710643556288521 28.47346397738902 0.7914687816678869
0.7762919105822681 31.614816177486748 0.8316283957793367
0.7815194655356841 31.965669334040793 0.8319847753822072
0.7867470204891001 34.89615632899044 0.8803095517788061
0.791974575442516 35.20563742985151 0.882362315103427
0.797202130395932 34.046465831778505 0.8505775516529326
0.802429685349348 37.06663114571185 0.8986587963352151
0.807657240302764 36.506671953170866 0.9006917137799744
0.81288479525618 37.24731722378505 0.9144594544540006
0.8181123502095959 40.33151807480546 0.947370331383905
0.8233399051630119 38.75543603440159 0.9225019418368166
0.8285674601164279 40.86142204895133 0.9518401921715747
0.8337950150698439 42.48579633348169 1.0057724128725192
0.8390225700232599 46.91635649952745 1.0599920254655302
0.8442501249766758 50.46483966353112 1.1007907009208169
0.8494776799300918 51.9570546157476 1.1201312323188963
0.8547052348835078 53.70957930394077 1.1266185481904138
0.8599327898369238 58.74165988771826 1.1865927349708056
0.8651603447903398 63.47520704018321 1.2399651219723764
0.8703878997437557 68.97583731921189 1.2918983747954587
0.8756154546971717 72.42765411379695 1.3211150882974796
0.8808430096505877 76.69320404306684 1.374105560057337
0.8860705646040037 80.0346417378704 1.3975770891643455
0.8912981195574197 80.71223880825623 1.4064534313629422
0.8965256745108356 78.1271845000485 1.3909563558785014
0.9017532294642516 75.50244343473464 1.3578722613175802
0.9069807844176676 73.58767647832425 1.3276773739673888
0.9122083393710836 75.99873612522698 1.3430698403821828
0.9174358943244996 80.33217668142936 1.3559433245402748
0.9226634492779155 87.29708579277357 1.4051462879187209
0.9278910042313315 87.37384464663329 1.4016541140469458
0.9331185591847475 85.19410340227475 1.3692750051544629
0.9383461141381635 86.23542985835789 1.3698362168510545
0.9435736690915795 84.33968972142037 1.3506265657142702
0.9488012240449955 89.59884644630068 1.3885675601868386
0.9540287789984114 92.67886044813054 1.3988292596829504
0.9592563339518274 92.19486249143215 1.4091689341420035
0.9644838889052434 94.40735637402628 1.4305199274834315
0.9697114438586594 100.25555090172168 1.5023573404518125
0.9749389988120754 102.10472930070566 1.510182319771264
0.9801665537654913 103.40606486197281 1.52321024636284
0.9853941087189073 105.64207455860061 1.5369490977142393
0.9906216636723233 105.84325727781439 1.5271392682405514
0.9958492186257393 108.72784880507379 1.5407769591859066
1.0010767735791553 113.16276339754013 1.5448883988739475
1.0063043285325712 114.0430877776944 1.5425863329497558
1.0115318834859872 110.32033636712441 1.5097637938805781
1.0167594384394032 111.2507037254537 1.502368660984776
1.0219869933928192 114.25072879452631 1.533128501715973
1.0272145483462352 112.14096894106338 1.516934252115458
1.0324421032996511 116.65699955544193 1.5677677416887579
1.0376696582530671 120.67384498979258 1.6091374074257874
1.042897213206483 120.14991628991473 1.5989273699886972
1.048124768159899 119.28894775217034 1.576867093139625
1.053352323113315 119.68859259744565 1.5700995529419934
1.058579878066731 118.88490117246609 1.53658610865951
1.063807433020147 117.06442481902504 1.523456544022316
1.069034987973563 117.18372235779032 1.5135316479422598
1.074262542926979 118.02006956898069 1.5359018721367934
1.079490097880395 120.46484065798103 1.5808525553368329
1.084717652833811 125.66246560763905 1.6408559314176026
1.089945207787227 126.77714067231899 1.6476679405780592
1.095172762740643 129.5582587929841 1.649698061221207
1.1004003176940589 129.4182377982781 1.6216652096296527
1.1056278726474749 130.82787928366565 1.618787123901148
1.1108554276008908 132.95205770856276 1.63216177240812
1.1160829825543068 133.76444702879422 1.6468920158685425
1.1213105375077228 140.3661353061121 1.6908001041915006
1.1265380924611388 136.6088496896568 1.6536024063819221
1.1317656474145548 138.18824777166662 1.6577857442290085
1.1369932023679707 138.04289213170821 1.6482739416131587
1.1422207573213867 142.16164712393595 1.6852552325611387
1.1474483122748027 143.41632709995827 1.6965084739357452
1.1526758672282187 144.21264632353768 1.6770031203062088
1.1579034221816347 144.48835542567267 1.6778741399028707
1.1631309771350506 142.9845530245848 1.6563197675359682
1.1683585320884666 151.49241640425385 1.69366473308843
1.1735860870418826 149.9454332393973 1.7154365922228776
1.1788136419952986 152.87246081471872 1.7569257009419161
1.1840411969487146 146.03149928618564 1.684255787246985
1.1892687519021305 140.8457380675783 1.6495679518196058
1.1944963068555465 141.98275119659323 1.6407442339819938
1.1997238618089625 138.2231336659778 1.60062813340226
1.2049514167623785 138.7905863614923 1.6270768768296318
1.2101789717157945 143.1119303675641 1.6807401428431756
1.2154065266692105 147.83607957090604 1.7208724310930896
1.2206340816226264 152.55493822914278 1.7454731725546464
1.2258616365760424 149.27282844681446 1.7113580162212556
1.2310891915294584 153.39153145395147 1.7181027107522564
1.2363167464828744 153.14012795215407 1.7337642189844917
1.2415443014362904 156.32294560145849 1.762555195478152
1.2467718563897063 153.31492177027596 1.7322647737929044
1.2519994113431223 152.5997067987709 1.7172331846565634
1.2572269662965383 152.10504819119217 1.6757763472405462
1.2624545212499543 152.03985747040898 1.6685054289995145
1.2676820762033703 155.63053286507625 1.706075371530371
1.2729096311567862 152.48718831319164 1.6948706656848773
1.2781371861102022 154.8848845310895 1.710843898648113
1.2833647410636182 157.2291623494454 1.7101164753589102
1.2885922960170342 161.6474714133062 1.7390004946262705
1.2938198509704502 160.79988655334424 1.7303420154596545
1.2990474059238661 156.6459355504143 1.7043815030605365
1.3042749608772821 154.48216412925058 1.6981607179211904
1.309502515830698 152.3623856588802 1.6680705887075307
1.314730070784114 150.44911290191115 1.6461020837665767
1.31995762573753 149.6816069451713 1.6279785529133879
1.325185180690946 149.2058923649323 1.6230525756889838
1.330412735644362 154.28260234395339 1.6553253691146055
1.335640290597778 156.0395818253541 1.6706434753347603
1.340867845551194 158.50141537924375 1.6964697027761695
1.34609540050461 159.5837294182745 1.7161518493832886
1.351322955458026 157.7619338106503 1.7096000810089584
1.356550510411442 156.18475666739684 1.6986391938884968
1.361778065364858 151.15652232408215 1.679101444985538
1.3670056203182739 151.36181821191556 1.671521324103459
1.3722331752716899 144.1650404005587 1.623641779828525
1.3774607302251058 145.4233653211463 1.6230966735583283
1.3826882851785218 156.74179846126023 1.6800902895085015
1.3879158401319378 162.7859236406865 1.7055706294487418
1.3931433950853538 165.54247818020954 1.709975352129015
1.3983709500387698 157.92060600475418 1.6417718140717243
1.4035985049921857 147.70714384307837 1.5864071781662155
1.4088260599456017 143.76517881975155 1.5801780887319103
1.4140536148990177 144.0597930388939 1.610227897225236
1.4192811698524337 147.30621095833013 1.6495295277339106
1.4245087248058497 151.91440494350115 1.6620043610242743
1.4297362797592656 151.98040358968805 1.6439642549063413
1.4349638347126816 149.90240013211033 1.62956544073101
1.4401913896660976 146.01634041541763 1.610681076085508
1.4454189446195136 148.04283553817152 1.6317511531954247
1.4506464995729296 152.4222741658991 1.6713514936895206
1.4558740545263456 150.00887666441915 1.6549888861651614
1.4611016094797615 151.06639965805692 1.6631259262126374
1.4663291644331775 154.87572002526394 1.6964957584372746
1.4715567193865935 155.45281237624957 1.7104395161236903
1.4767842743400095 152.4886062380957 1.6753520582830645
1.4820118292934255 145.9333089723374 1.6427856159184453
1.4872393842468414 141.36747720182927 1.5991835868738864
1.4924669392002574 138.03972863969247 1.5598702290989315
1.4976944941536734 139.00303132290833 1.556534529029762
1.5029220491070894 143.08697103919383 1.5987121777531275
1.5081496040605054 151.09212293163716 1.6406036843569334
1.5133771590139213 161.23903757344212 1.7278700650360945
1.5186047139673373 163.36065941196097 1.7369287910653834
1.5238322689207533 160.15337715380053 1.6976286120084016
1.5290598238741693 156.17161079691496 1.672699189893703
1.5342873788275853 156.69569436140668 1.6783491950530627
1.5395149337810012 158.92362264410997 1.7116095952272392
1.5447424887344172 161.65404194823603 1.718286039895269
1.5499700436878332 164.44137097071817 1.7313247183656246
1.5551975986412492 162.70343832297266 1.6970355236926273
1.5604251535946652 161.809540804569 1.6833496265093877
1.5656527085480811 161.76893836485453 1.693056965736404
1.5708802635014971 167.34881556136403 1.7400597180315855
1.576107818454913 170.88446359216078 1.820067298152905
1.581335373408329 168.78118532169367 1.8103225917956924
1.586562928361745 169.29340832773767 1.7908521603581997
1.591790483315161 169.9669545448767 1.785305056549944
1.597018038268577 170.7757844171732 1.7524982571842258
1.602245593221993 174.54004654265927 1.747443373761851
1.607473148175409 179.20184692937633 1.7714638497870219
1.612700703128825 184.14619605282715 1.7912999159782608
1.617928258082241 181.15397800208714 1.7692702032686065
1.623155813035657 183.9233033893908 1.7936247624682007
1.628383367989073 180.28396588100856 1.7756296227959154
1.6336109229424889 181.52853937457462 1.7621837546825063
1.6388384778959049 180.36402147547898 1.75823108368706
1.6440660328493208 182.99764979626133 1.775286104016945
1.6492935878027368 193.75288293865674 1.8333289888709636
1.6545211427561528 199.00409285221758 1.8687388026094058
1.6597486977095688 204.3721560802468 1.8826218185512678
1.6649762526629848 216.8605216103023 1.930260805432452
1.6702038076164007 217.0036734036131 1.893467549365055
1.6754313625698167 223.50489389523904 1.8959758202836767
1.6806589175232327 230.86227781012664 1.933523240604678
1.6858864724766487 230.7008715716627 1.9595215818913905
1.6911140274300647 234.917960849565 2.0096495822506997
1.6963415823834807 237.84899807788446 2.0175492356330977
1.7015691373368966 224.89389507326766 1.9367643462415491
1.7067966922903126 218.43843888695173 1.88590568858894
1.7120242472437286 215.64540777773533 1.8800662192680475
1.7172518021971446 213.73792770950075 1.8499591927351862
1.7224793571505606 219.23599122376353 1.8701405083072822
1.7277069121039765 230.20386252731387 1.925736409162017
1.7329344670573925 239.83694194250575 1.9668193013104665
1.7381620220108085 243.73545396643627 1.960242836712003
1.7433895769642245 247.02978853376632 1.9709089406024025
1.7486171319176405 252.86712922513374 1.9982281202625132
1.7538446868710564 262.124294438961 2.0237430609910017
1.7590722418244724 261.2464897612778 2.004983513321841
1.7642997967778884 259.9347717591143 2.0072968951248282
1.7695273517313044 256.70063313435236 1.9731521811967634
1.7747549066847204 259.118804461829 1.9695699316372035
1.7799824616381363 259.97212599093626 1.9840549700639962
1.7852100165915523 260.66152071031286 1.949912410935223
1.7904375715449683 259.6642991675493 1.9376072770761217
1.7956651264983843 257.82035897512736 1.9346369567934232
1.8008926814518003 253.8051380237371 1.8955883836580243
1.8061202364052162 254.90807629104785 1.9092377678253152
1.8113477913586322 252.84254072429025 1.8766290661490443
1.8165753463120482 257.8867112471229 1.8778446330092684
1.8218029012654642 259.9708805672184 1.8863350635921938
1.8270304562188802 257.1855706063655 1.8722154006826772
1.8322580111722961 253.56627857433648 1.8364586854277383
1.8374855661257121 254.77197317821452 1.8301518719501542
1.842713121079128 256.05270730553235 1.8277664977657975
1.847940676032544 261.8067482354353 1.8455266092131872
1.85316823098596 278.7511496187306 1.916352338518975
1.858395785939376 282.5437204212321 1.933921914080863
1.863623340892792 285.8537486541392 1.9442394302473571
1.868850895846208 287.7076901580451 1.933638905052424
1.874078450799624 283.0201493180234 1.9175514576196273
1.87930600575304 288.9157043007235 1.9484719751238075
1.884533560706456 278.88522062557007 1.8981468371636552
1.889761115659872 268.4669594968775 1.8459797191031468
1.894988670613288 265.7308028549789 1.8166135873211713
1.9002162255667039 267.3984680169273 1.803649086932203
1.9054437805201199 262.856056638542 1.7621901993298106
1.9106713354735358 262.2309778451673 1.7384957423810161
1.9158988904269518 259.8082384738317 1.7187611390103055
1.9211264453803678 257.56181472939255 1.7060759146288185
1.9263540003337838 265.8353221645609 1.7505978704830387
1.9315815552871998 272.21264846659915 1.7900181375571058
1.9368091102406157 281.17152910049657 1.8281162336008832
1.9420366651940317 275.2099108923915 1.7925737244592748
1.9472642201474477 265.03983028649253 1.7489548054287474
1.9524917751008637 255.41419391488952 1.6861592799117746
1.9577193300542797 254.86788778110957 1.6857803718667468
1.9629468850076957 255.32751060798967 1.6828035709588725
1.9681744399611116 265.6456801800398 1.7152482387570844
1.9734019949145276 264.1484430276095 1.7050205429061747
1.9786295498679436 256.41630270911674 1.654708425946908
1.9838571048213596 252.7373253403278 1.6270258579471675
1.9890846597747756 246.0185220204407 1.5919325596978657
1.9943122147281915 246.832204149949 1.6005943732788008
1.9995397696816075 252.9492193996408 1.6241857808057507
2.0047673246350235 247.91549522588744 1.6088283951197035
2.0099948795884393 241.79660665693697 1.6018553395010882
2.015222434541855 242.28953618137234 1.5914250707018893
2.0204499894952708 247.42668689072966 1.6048712095454505
2.0256775444486865 255.90779503473414 1.6326966685823008
2.0309050994021023 255.90944187994666 1.6093762016975466
2.036132654355518 257.040768683468 1.6126822921210362
2.041360209308934 248.15081035625565 1.5895909298387216
2.0465877642623496 249.25696575722796 1.598009958673808
2.0518153192157653 242.69029172285485 1.5727876659819784
2.057042874169181 235.01218592786537 1.5498050085633701
2.062270429122597 245.14073261746134 1.5915366351575193
2.0674979840760126 244.8095948875461 1.6020937630375838
2.0727255390294284 253.9320333485995 1.6555539008069518
2.077953093982844 257.61765695088116 1.6496213492261347
2.08318064893626 251.95572475200075 1.630170469989568
2.0884082038896756 240.66275564426752 1.5679395023145706
2.0936357588430914 239.20750437745704 1.554677991359581
2.098863313796507 240.3922541906292 1.5749350560317799
2.104090868749923 241.48320872982663 1.5864035723680217
2.1093184237033387 249.14258371633338 1.6145282120569084
2.1145459786567544 243.18817555681224 1.5860114117622122
2.11977353361017 240.45211856236693 1.5721230168932092
2.125001088563586 244.00724078778518 1.575760160044707
2.1302286435170017 241.65387933480255 1.5646333121221903
2.1354561984704175 242.0224689548781 1.5646849451421554
2.140683753423833 244.9131109189426 1.5806478556973609
2.145911308377249 244.264245534913 1.5961805244183769
2.1511388633306647 244.29989240067897 1.605550036635345
2.1563664182840805 241.77003898060806 1.5856021570745202
2.1615939732374962 232.67560781927932 1.5312233299264997
2.166821528190912 229.20336001416203 1.5061421062861302
2.1720490831443278 231.9866460703784 1.5278958420380127
2.1772766380977435 228.56387444406832 1.5150969623155424
2.1825041930511593 236.77064746107067 1.5585748870111418
2.187731748004575 241.53606544100293 1.5664169858053512
2.192959302957991 242.23701079606263 1.5792555295018693
2.1981868579114066 240.40880367060896 1.5768465122710242
2.2034144128648223 239.41313217918668 1.5675242792600343
2.208641967818238 235.5509118115218 1.5500272609635721
2.213869522771654 234.40597168235564 1.5415800955391075
2.2190970777250696 235.04119924351087 1.54066036215848
2.2243246326784853 237.71436442728947 1.5643484846793039
2.229552187631901 241.58781202113525 1.5783265303010618
2.234779742585317 245.36960311510455 1.5919276041682613
2.2400072975387326 247.33767371654727 1.6145891446887761
2.2452348524921484 243.83229287057387 1.6082495497548968
2.250462407445564 238.54293297256848 1.5878116373662003
2.25568996239898 232.33358397635672 1.5620010013325494
2.2609175173523957 227.58598830695752 1.521934428929178
2.2661450723058114 226.82312913893088 1.5081494905694717
2.271372627259227 230.96932147988858 1.5477042786720174
2.276600182212643 233.35310456653772 1.5614062001361435
2.2818277371660587 238.08698724455812 1.5998674509962116
2.2870552921194744 240.20236286914403 1.6123534321515294
2.29228284707289 242.6371443083617 1.6186364940838205
2.297510402026306 241.639912188766 1.6104117510425773
2.3027379569797217 236.12184113732317 1.5697181982943191
2.3079655119331375 236.58901883066056 1.5588257387714464
2.3131930668865532 238.42804914819328 1.5738899607774297
2.318420621839969 239.31596193763932 1.5906226914063528
2.3236481767933848 231.31962255401336 1.5534406783799628
2.3288757317468005 224.65497128177321 1.5196591313898833
2.3341032867002163 217.45968420522973 1.4688090330571195
2.339330841653632 223.13647213660843 1.4831753700275732
2.344558396607048 231.67977675539842 1.5234982185322954
2.3497859515604635 236.92719318227688 1.5429529914914184
2.3550135065138793 241.0168604551955 1.5469654446059768
2.360241061467295 242.25337451421524 1.5566486983988526
2.365468616420711 238.53086282405545 1.5305347133586298
2.3706961713741266 245.9698215019657 1.5395115829890766
2.3759237263275423 238.35521208608517 1.4925457440472458
2.381151281280958 234.92363317095592 1.4711526315260484
2.386378836234374 228.46831378083152 1.4490585938990301
2.3916063911877896 228.46071882695918 1.466772184349557
2.3968339461412054 228.34188262522736 1.4723824020064065
2.402061501094621 235.38280322741443 1.5098509362742099
2.407289056048037 231.1123463336482 1.4906404117370908
2.4125166110014526 223.05940727127907 1.4501706118535571
2.4177441659548684 223.0695797286343 1.4431393409766164
2.422971720908284 221.73682054391952 1.4203927213263907
2.4281992758617 228.3964390589708 1.434973349574188
2.4334268308151157 237.48292806121464 1.4644103713264203
2.4386543857685314 240.62341479826208 1.4607837350351567
2.443881940721947 243.14856286187327 1.4542179888687923
2.449109495675363 243.1363298383674 1.4350880666067911
2.4543370506287787 251.9577711398029 1.4539755057528505
2.4595646055821945 260.95170969179327 1.455539563644092
2.4647921605356102 285.87932148746495 1.480130402337011
2.470019715489026 312.598088936987 1.48148322449664
2.4752472704424417 383.6504174884717 1.576580652572904
2.4804748253958575 516.1632809665782 1.7604442762904164
2.4857023803492733 731.1689551197957 2.0449183432237232
2.490929935302689 1020.2755102981599 2.3860334331221025
2.496157490256105 1394.0650813059376 2.7855657965734038
2.5013850452095205 1767.788654993181 3.127947208239427
2.5066126001629363 2086.8739164724166 3.386927374540425
2.511840155116352 2369.563721693649 3.609592233137341
2.517067710069768 2623.0894861046695 3.79972363549269
2.5222952650231836 2882.648545347442 3.984046442625157
2.5275228199765993 3273.887686714205 4.241469121784405
2.532750374930015 3739.9592378813268 4.512991444661677
2.537977929883431 4415.567318669397 4.893642043868337
2.5432054848368466 5209.290754547168 5.305596399723907
2.5484330397902624 6010.6558338115165 5.69722510358804
2.553660594743678 6586.618672493663 5.962443278595581
2.558888149697094 6823.844048943895 6.059871517173845
2.5641157046505096 6707.771870632847 6.004748055158159
2.5693432596039254 6346.5003067099115 5.843635719279453
2.574570814557341 5869.882286216611 5.6248370868955675
2.579798369510757 5357.801763886525 5.36143730905271
2.5850259244641727 4931.326549785952 5.122861086050699
2.5902534794175884 4609.613017023104 4.9464040061365795
2.595481034371004 4388.994334647594 4.859599704521423
2.60070858932442 4054.4890938452745 4.686194071445615
2.6059361442778357 3564.408451100902 4.3986597104137
2.6111636992312515 2959.264293808918 3.996290348708119
2.6163912541846672 2341.214788689821 3.5449716596075285
2.621618809138083 1739.9089675324647 3.0456587295285904
2.6268463640914987 1249.5991986586866 2.571929196642884
2.6320739190449145 881.065896945263 2.166578109444596
2.6373014739983303 643.7023408393205 1.8837545671670755
2.642529028951746 496.76795207263154 1.6948353533809828
2.6477565839051618 393.85998709863753 1.5477640135267134
2.6529841388585775 330.4185702480378 1.4442667656441115
2.6582116938119933 296.62903440728616 1.3943003424627904
2.663439248765409 272.09253049789925 1.3538066302291962
2.668666803718825 266.00588497574535 1.3706930068219023
2.6738943586722406 259.98560213879523 1.3803271615431825
2.6791219136256563 259.1591489231187 1.4141404904223371
2.684349468579072 255.00937413345346 1.4156456137926192
2.689577023532488 249.63336008278907 1.407550892701866
2.6948045784859036 245.30401288529654 1.39724150832006
2.7000321334393194 244.60701695614907 1.4147919229395303
2.705259688392735 241.35341544707433 1.4300406915788726
2.710487243346151 244.12444275031257 1.4621788975576997
2.7157147982995666 245.70062490846001 1.4853158374096354
2.7209423532529824 244.97335670672354 1.490487988392988
2.726169908206398 240.31150551719193 1.4784451913651364
2.731397463159814 228.28459444842278 1.4205437138296324
2.7366250181132297 226.54794780883307 1.4162981186391097
2.7418525730666454 225.3491543948844 1.4293283884843528
2.747080128020061 227.98760126285185 1.4570637911930322
2.752307682973477 229.43348785217395 1.4716483897448653
2.7575352379268927 233.17913839536138 1.4867814092971317
2.7627627928803085 229.33794990028184 1.4602187697674058
2.767990347833724 229.13859305023138 1.4477733315014254
2.77321790278714 230.11984674422598 1.4575605345463174
2.7784454577405557 230.3587580798455 1.464460442606941
2.7836730126939715 228.86500462400016 1.4621123676384753
2.7889005676473873 226.59007853579936 1.4647951455757138
2.794128122600803 226.53230387522234 1.468840410152499
2.7993556775542188 226.33089586598982 1.4500453223316472
2.8045832325076345 234.0359973266865 1.4844538471108744
2.8098107874610503 234.81582532201898 1.4807931503326053
2.815038342414466 236.19183204740196 1.4955075081109341
2.820265897367882 237.09161302348753 1.509863189787452
2.8254934523212976 235.89533541231614 1.4887977387106743
2.8307210072747133 233.5562503557055 1.482737267737081
2.835948562228129 234.95761847679057 1.4951296792679554
2.841176117181545 228.98522926080526 1.4708260633170007
2.8464036721349606 234.88276292821135 1.5056316947078534
2.8516312270883764 231.75795320981507 1.4955195657609925
2.856858782041792 226.35918046228906 1.4484960684913173
2.862086336995208 222.9895297231478 1.446348729151353
2.8673138919486236 217.01416590618416 1.4279892230781348
2.8725414469020394 221.1904888441495 1.4470039081114934
2.877769001855455 230.99424997009297 1.4968370445517405
2.882996556808871 231.0604607749146 1.4927283149962483
2.8882241117622867 231.4395970030548 1.4980274123380495
2.8934516667157024 228.53670856356274 1.4841973784142417
2.898679221669118 232.9558910528336 1.4972849783343236
2.903906776622534 233.6950909272896 1.4960443726886257
2.9091343315759497 240.25440544855903 1.523796735169077
2.9143618865293655 234.57555564233266 1.5097645238299295
2.919589441482781 228.14842043548663 1.4905754400601858
2.924816996436197 224.06461788605236 1.4717408839074586
2.9300445513896127 224.1402775546771 1.4526904483678749
2.9352721063430285 227.4204357288119 1.4694075826234856
2.9404996612964442 227.27884148303414 1.4599222117221764
2.94572721624986 231.56473158126772 1.4709931491841597
2.9509547712032758 232.59004885508995 1.4876188051312162
2.9561823261566915 230.27321501128753 1.4806360172857531
2.9614098811101073 227.44190719294667 1.467638668017705
2.966637436063523 230.74716670807993 1.494352802144732
2.971864991016939 232.1007110482379 1.4959151345226362
2.9770925459703546 233.5930495694543 1.488127450800066
2.9823201009237703 231.85912763840773 1.4757683769881875
2.987547655877186 234.13516192940176 1.4627478113919612
2.992775210830602 232.61413486785 1.4657864067116286
2.9980027657840176 229.79217043104907 1.4622189818899516
3.0032303207374333 232.8325243843221 1.4813770839995277
3.008457875690849 235.59513799517543 1.4945055968141103
3.013685430644265 235.92491641995056 1.481490270722663
3.0189129855976806 237.41214742635424 1.473248761179379
3.0241405405510964 231.33053137323958 1.4394254662090276
3.029368095504512 234.11178258970043 1.451601908979029
3.034595650457928 237.57266909497466 1.4711267980916691
3.0398232054113437 237.79292822356797 1.4745476835188818
3.0450507603647594 238.83685107424353 1.4751293900498956
3.050278315318175 234.04632244412468 1.4496487078459561
3.055505870271591 231.35249462865843 1.4192877270743793
3.0607334252250067 233.56767359240627 1.4302524088271014
3.0659609801784224 243.9731170371143 1.4558037957932133
3.071188535131838 240.10212772245106 1.4238835412126105
3.076416090085254 233.96834753683814 1.384553015134267
3.0816436450386697 228.87524838274575 1.3527061046677464
3.0868711999920855 224.85341263671347 1.3385302429924506
3.0920987549455012 228.545751910866 1.3513756059933832
3.097326309898917 232.2013274834923 1.3607879147989437
3.1025538648523328 229.85969714189176 1.3431769272182155
3.1077814198057485 235.58543599400667 1.3534875948162366
3.1130089747591643 237.55455380439014 1.3503937754484763
3.11823652971258 235.85208201396193 1.3423204732959768
3.123464084665996 238.24295084342285 1.3498185648044019
3.1286916396194115 235.96613596977966 1.331167522041379
3.1339191945728273 231.39609102360436 1.298595028860211
3.139146749526243 233.9881334860102 1.2907331976468737
3.144374304479659 234.89269147347892 1.2734585841735429
3.1496018594330746 242.88263421850536 1.2952294759778635
3.1548294143864903 246.77648275815412 1.3022808091304028
3.160056969339906 251.11399781801657 1.3052326885542727
3.165284524293322 248.73760207465654 1.2765925124458124
3.1705120792467376 259.5123369612688 1.2902178831136224
3.1757396342001534 266.0799653062974 1.293038463307445
3.180967189153569 278.981866411827 1.3117842562454682
3.186194744106985 290.55832627631196 1.3268988735181668
3.1914222990604006 293.840608454294 1.3060904164113762
3.1966498540138164 306.9671399883269 1.3191019626290976
3.201877408967232 312.83638546333225 1.3097357193203187
3.207104963920648 329.43280034252876 1.3281184644144008
3.2123325188740637 344.2471036532444 1.3430406795611747
3.2175600738274794 361.9356068813909 1.3699113599672745
3.222787628780895 382.2203311754102 1.400296809358971
3.228015183734311 400.28879633590105 1.425115869113303
3.2332427386877267 422.9466789200391 1.4565616991059074
3.2384702936411425 452.41896817194606 1.4959199975225443
3.2436978485945582 484.62810056974445 1.5414369189288724
3.248925403547974 520.3822966430296 1.599488561055326
3.2541529585013897 561.5696549877633 1.6614970602570092
3.2593805134548055 598.0419523842598 1.709751578908041
3.2646080684082213 633.0021999741679 1.7523402434627064
3.269835623361637 670.6695668597442 1.7980048670673774
3.275063178315053 713.2469522397087 1.851150833856261
3.2802907332684685 762.9132749856682 1.9087029044205075
3.2855182882218843 820.328003211666 1.9742194319481385
3.2907458431753 880.4055725003622 2.047725669055493
3.295973398128716 942.324311822322 2.119050021674302
3.3012009530821316 998.3623807357258 2.1816755448251324
3.3064285080355473 1041.7313645167828 2.2273806248850048
3.311656062988963 1078.6838712830126 2.2648672967138332
3.316883617942379 1084.895880713399 2.2693364217049705
3.3221111728957946 1076.7124236135596 2.2619440912734907
3.3273387278492104 1040.9797914650028 2.2205200917409886
3.332566282802626 985.2685465284226 2.1540397194541168
3.337793837756042 921.7523704599266 2.0794461996510725
3.3430213927094576 847.4913697820334 1.990994459364867
3.3482489476628734 773.9931074269967 1.9014137854521045
3.353476502616289 703.3704401064966 1.809925702182788
3.358704057569705 641.1562718557685 1.7261570291093267
3.3639316125231207 577.0167621550668 1.6380841062054827
3.3691591674765364 521.9879720794617 1.5603732718587984
3.374386722429952 475.6042317652938 1.4986869885026342
3.379614277383368 431.1211776482009 1.434727841416345
3.3848418323367837 393.6206558568867 1.3772260700368848
3.3900693872901995 361.8130004907647 1.3310244157614541
3.3952969422436152 333.475530112627 1.2899309874120355
3.400524497197031 314.6799145475737 1.2713956025150914
3.4057520521504467 296.79746773794847 1.2432972787114684
3.4109796071038625 278.5969548228411 1.2154242421500294
3.4162071620572783 277.62275637473124 1.2287936092904588
3.421434717010694 273.49361372775974 1.2392869863524247
3.4266622719641098 277.6301265132933 1.275929934300537
3.4318898269175255 276.5309813221224 1.2888779523366574
3.4371173818709413 264.6956788564269 1.2689194616783879
3.442344936824357 256.735841320681 1.252381516498975
3.447572491777773 246.47532327514324 1.2354449443625155
3.4528000467311886 243.23553474017328 1.233350123603003
3.4580276016846043 245.66518148223 1.2503061820010075
3.46325515663802 244.9167801954721 1.2516790320318498
3.468482711591436 236.934426070885 1.2205317689679143
3.4737102665448516 236.4738928340339 1.227221200550747
3.4789378214982674 232.59384533097034 1.2174625941234853
3.484165376451683 236.9663762154198 1.238798602195138
3.489392931405099 238.22884235721367 1.259880199148715
3.4946204863585146 234.3333486641645 1.24013494756982
3.4998480413119304 239.73034310154395 1.2404285815044327
3.505075596265346 238.7379424506639 1.219726155711877
3.510303151218762 246.8265587314315 1.237677491942655
3.5155307061721777 251.63925941485988 1.2381239013656664
3.5207582611255934 253.25508628864668 1.2284233555882382
3.525985816079009 260.0814540674918 1.2187090153978903
3.531213371032425 268.48886076720686 1.2157727085528094
3.5364409259858407 275.27172564920954 1.2063206333773864
3.5416684809392565 289.9242410291965 1.2152457897907962
3.546896035892672 310.859572102392 1.2339764219364833
3.552123590846088 358.38821417066055 1.306649473219303
3.5573511457995037 446.4878889768167 1.4457644993209169
3.5625787007529195 598.2088590312396 1.6634994655492037
3.5678062557063353 856.6561299829939 1.9843611120458362
3.573033810659751 1339.5680540043027 2.477902309174417
3.5782613656131668 2185.3311620739105 3.164740113151925
3.5834889205665825 3706.622409018893 4.122920108332816
3.5887164755199983 6270.531405509599 5.362178246122341
3.593944030473414 9953.859136689447 6.71759175513657
3.59917158542683 13921.877703553097 7.903708626908098
3.6043991403802456 17579.67569263273 8.85137321063709
3.6096266953336613 19577.49175829852 9.314435876546527
3.614854250287077 19456.73186891663 9.268571702096194
3.620081805240493 17416.33928207246 8.762960186437722
3.6253093601939086 14105.33449674355 7.898708544152508
3.6305369151473244 10613.104080752099 6.856365999929336
3.63576447010074 7294.650350234023 5.672420976727535
3.640992025054156 4846.507655622911 4.610603491326553
3.6462195800075716 3061.7203309642296 3.6511362876319784
3.6514471349609874 1933.800166064263 2.895975851395848
3.656674689914403 1244.098745536954 2.3180345929142327
3.661902244867819 866.7862880267578 1.9323144024829435
3.6671297998212347 655.9671193436591 1.6823335129546626
3.6723573547746504 542.1731798001055 1.5380548155759215
3.677584909728066 471.8310512284277 1.4432311877230333
3.682812464681482 419.06595060839743 1.3636444954674836
3.6880400196348977 378.89808971837255 1.3029686084691987
3.6932675745883135 350.71519742715316 1.2588404573459144
3.698495129541729 326.5924759810785 1.2235531407700353
3.703722684495145 312.6471910769064 1.2014976479218278
3.7089502394485607 303.08774601074066 1.1841107966663493
3.7141777944019765 300.0663824108425 1.177691549688165
3.7194053493553922 297.141473737638 1.1748784641073664
3.724632904308808 293.89133339888593 1.173857124379649
3.7298604592622238 287.65636441649133 1.1661259992798643
3.7350880142156395 281.2681551868222 1.1590846570586306
3.7403155691690553 277.40324787230685 1.1552561633326202
3.745543124122471 274.30052668903636 1.1537217172834977
3.750770679075887 269.43218063242927 1.1469047576778648
3.7559982340293026 268.39691563924043 1.1498273805560422
3.7612257889827183 269.98761201805337 1.1514897628838856
3.766453343936134 268.256784122773 1.144973969018006
3.77168089888955 269.5940224070618 1.1412473250047108
3.7769084538429656 266.6015626088845 1.1344713964324402
3.7821360087963813 262.9986114168133 1.1246699168469485
3.787363563749797 262.07461702091643 1.1182071453700442
3.792591118703213 264.62050616033486 1.115449636073084
3.7978186736566286 266.6149606984143 1.1051996609779244
3.8030462286100444 278.3583779175217 1.1205204586207391
3.80827378356346 286.6734513594726 1.126486356457864
3.813501338516876 297.6180738401319 1.1426616345541887
3.8187288934702917 305.1203242312408 1.1524365592455363
3.8239564484237074 305.62468004415797 1.1484589919199175
3.829184003377123 309.9923906588175 1.1547122529859284
3.834411558330539 313.19178143192573 1.1594191356537034
3.8396391132839547 308.7527514458165 1.1449327512249046
3.8448666682373704 305.0371550247571 1.1396727442996057
3.850094223190786 295.846539392799 1.1282598641506112
3.855321778144202 287.9517240780026 1.1230410460110734
3.8605493330976177 282.5816462321162 1.1197391825862073
3.8657768880510335 282.4949576614522 1.1230336714010685
3.8710044430044492 277.23892160476674 1.1174854770198868
3.876231997957865 278.86138774798576 1.1285434009256927
3.8814595529112808 272.1782426945142 1.1234595753072
3.8866871078646965 270.3331091806926 1.11770320660839
3.8919146628181123 272.081294800584 1.1163662668890542
3.897142217771528 270.0129229808209 1.1025301687318585
3.902369772724944 269.0880669618625 1.0951971815431858
3.9075973276783595 268.92602640237834 1.0923364222413103
3.9128248826317753 272.9436747667806 1.1007554137474942
3.918052437585191 276.26632269390296 1.1046111332657222
3.923279992538607 279.37033823509034 1.1075751888504601
3.9285075474920226 283.96525102535355 1.1128290051173078
3.9337351024454383 287.2128135106537 1.1155855064935971
3.938962657398854 292.8962755113124 1.1246459693132214
3.94419021235227 301.6328570930149 1.1356676838068942
3.9494177673056856 305.82147912144904 1.1360793623135956
3.9546453222591014 309.0761205672939 1.1354927538166906
3.959872877212517 313.65959275116506 1.138530297469746
3.965100432165933 319.43845960028824 1.1431929872018007
3.9703279871193486 330.6719589330075 1.1605126822296086
3.9755555420727644 346.1843806408794 1.1839171380989926
3.98078309702618 361.84963908599775 1.2073861498339842
3.986010651979596 375.05015013643805 1.225475593100363
3.9912382069330117 384.1573055392951 1.2328201446563931
3.9964657618864274 397.76176892700835 1.2532486388246165
4.001693316839844 417.6709780437628 1.2800729861720148
4.00692087179326 445.2709161924114 1.3168854681345636
4.012148426746676 471.9773781696489 1.358398603967907
4.017375981700092 496.54000427072464 1.4086112717783756
4.0226035366535084 527.5515385958882 1.460046702827761
4.027831091606925 568.1065838162611 1.5177289308294495
4.033058646560341 624.055323932367 1.593143654287404
4.038286201513757 687.4199373876968 1.6693360068299976
4.043513756467173 758.3414650182696 1.7571064309416942
4.0487413114205895 827.1149039624911 1.8368445255149841
4.053968866374006 897.6748034137516 1.9154391223540939
4.059196421327422 963.8345714654929 1.9905288348157282
4.064423976280838 1031.6288385277683 2.0579798687580553
4.069651531234254 1119.8517114460133 2.1407279019888947
4.0748790861876705 1229.0559767882287 2.2473094381559005
4.080106641141087 1356.4397958916784 2.363361886066409
4.085334196094503 1506.7774218377615 2.4937648273954
4.090561751047919 1661.156594907416 2.619723708859392
4.095789306001335 1847.6678322217542 2.7652308766573532
4.1010168609547515 2059.43928831938 2.9182542500508712
4.106244415908168 2284.9721819720803 3.0757032547806786
4.111471970861584 2548.657199851757 3.2466306911405347
4.116699525815 2828.253573034636 3.416610810577397
4.121927080768416 3110.656531982412 3.541758796566023
4.1271546357218325 3401.866546188251 3.662853377908306
4.132382190675249 3711.8199706408336 3.8081847926568573
4.137609745628665 4035.6302047422273 3.95468742597283
4.142837300582081 4386.869820508227 4.112549319221144
4.148064855535497 4725.99122313873 4.275324005332474
4.1532924104889135 5038.154179863103 4.406976849815854
4.15851996544233 5336.1636053777975 4.525766899424869
4.163747520395746 5589.269564233884 4.62232745457752
4.168975075349162 5834.83406189263 4.715695588762566
4.174202630302578 6040.433025472796 4.790049885428003
4.1794301852559945 6168.331758784489 4.832022602813052
4.184657740209411 6246.213165182845 4.8512855829072015
4.189885295162827 6270.91088996809 4.858560474650587
4.195112850116243 6225.069726294496 4.847812191090933
4.200340405069659 6066.142513793667 4.76962122246697
4.2055679600230755 5810.767158466675 4.658633209451121
4.210795514976492 5495.939016767602 4.525694363423278
4.216023069929908 5165.1706883700945 4.390584882618521
4.221250624883324 4762.2937317948545 4.214572833862088
4.22647817983674 4371.053343348185 4.0458135106675375
4.2317057347901565 3946.814136525816 3.8374133426651693
4.236933289743573 3521.566838061819 3.614115683724883
4.242160844696989 3117.1814360720573 3.386797533255581
4.247388399650405 2768.3470859692598 3.188825616614343
4.252615954603821 2452.7628611082714 3.0042117097772274
4.257843509557238 2185.046328262226 2.832212422277029
4.263071064510654 1937.767447337647 2.6636269281445557
4.26829861946407 1713.970670011311 2.4995733129623336
4.273526174417486 1540.6006122097208 2.374222233295308
4.278753729370902 1379.6453444277904 2.2471200354961787
4.283981284324319 1236.2503981513032 2.128323638094048
4.289208839277735 1104.5743031844654 2.0059660675028446
4.294436394231151 990.3381649692268 1.8976131290528169
4.299663949184567 894.0899156566516 1.7992619316589902
4.304891504137983 812.7422601176565 1.7126110591212902
4.3101190590914 743.1556293200973 1.636104867054473
4.315346614044816 680.0907956097005 1.567137834967082
4.320574168998232 629.9775540900845 1.509449499770551
4.325801723951648 583.2104248813131 1.453014790467651
4.331029278905064 540.5180684449929 1.3978996997799917
4.336256833858481 503.42713059903485 1.3478398671863554
4.341484388811897 471.578507981667 1.3029828404584274
4.346711943765313 445.85378418855873 1.2685091228499914
4.351939498718729 421.89471026818705 1.2364240484797846
4.357167053672145 403.23096169687466 1.211345187434546
4.362394608625562 382.611407543658 1.1882502451709878
4.367622163578978 369.065065702017 1.1670434226949367
4.372849718532394 357.95471534887645 1.154444052971641
4.37807727348581 344.08576799887 1.1343591278901877
4.383304828439226 333.0227245848027 1.1166439697477424
4.388532383392643 320.6423211522799 1.0998316326342477
4.393759938346059 310.1268208953686 1.0890551683582943
4.398987493299475 294.57244932054937 1.0646860748294145
4.404215048252891 281.7456728542769 1.0462541185939036
4.409442603206307 272.7039191664653 1.0321747474261866
4.414670158159724 265.69791910195545 1.0262590693921732
4.41989771311314 257.19900684689316 1.0214378892377631
4.425125268066556 253.69956939022637 1.0281430078198952
4.430352823019972 247.09258287150368 1.0253986706848477
4.435580377973388 239.1824940569268 1.010582160508703
4.440807932926805 232.1556422858469 0.9907699969206463
4.446035487880221 224.06407836877855 0.9793638658801034
4.451263042833637 216.55528089486992 0.9652613489641301
4.456490597787053 213.33494900849973 0.9667117918506238
4.4617181527404695 207.1174642851483 0.9644862822624787
4.466945707693886 205.67728761561827 0.9690134385424872
4.472173262647302 201.91483956377908 0.9594524903829998
4.477400817600718 205.7950455579906 0.9647262881430024
4.482628372554134 206.41978341648237 0.9656675300083988
4.4878559275075505 210.23005225670002 0.9857996219269838
4.493083482460967 209.30098403821546 0.9870615152562223
4.498311037414383 202.8855994872653 0.9868279147371883
4.503538592367799 198.76278445312198 0.97781029106319
4.508766147321215 194.42944656116228 0.9788403856382576
4.5139937022746315 190.68080368302464 0.9816638093811991
4.519221257228048 189.73747312158804 0.9820896112092062
4.524448812181464 188.30089883467505 0.9758179744045913
4.52967636713488 189.80174964806002 0.9853765760615251
4.534903922088296 192.01610107621082 0.9869525736670284
4.5401314770417125 193.96909284690742 0.9933111626250422
4.545359031995129 188.69575711786993 0.9831857914529435
4.550586586948545 186.94234173096083 0.9729765095502939
4.555814141901961 182.45778157601495 0.9599817822590848
4.561041696855377 185.852459637245 0.9722056644090427
4.5662692518087935 185.8885483952729 0.9661293792351956
4.57149680676221 180.8277783372052 0.9466982379575296
4.576724361715626 179.75331045286984 0.9480337402005079
4.581951916669042 178.41594467733603 0.9449745939067943
4.587179471622458 178.1094786272479 0.9503187649045047
4.5924070265758745 179.30591991552086 0.963919067762605
4.597634581529291 178.19360470997552 0.9589185494734925
4.602862136482707 177.1084346440946 0.9612175546075405
4.608089691436123 180.24252401977282 0.9817079249644192
4.613317246389539 180.0237916154107 0.9915745996829476
4.6185448013429555 182.49377531379625 1.005847783158866
4.623772356296372 180.46794152710575 0.9997126836927294
4.628999911249788 181.09893452647762 0.9948306833410229
4.634227466203204 177.700971814569 0.9846049298553403
4.63945502115662 176.3651855722001 0.9788994006508475
4.6446825761100365 177.37491296726134 0.9728084913685245
4.649910131063453 177.09331208748264 0.9729335614221323
4.655137686016869 177.72281446920192 0.9760173871553525
4.660365240970285 173.44818621338578 0.9680275127671982
4.665592795923701 174.34045407239606 0.9983990731632896
4.6708203508771176 176.14881370750942 1.0150328359200058
4.676047905830534 178.89455480415097 1.0187251085673108
4.68127546078395 177.5963833747564 1.0064628594501253
4.686503015737366 177.62157701200775 1.0058951634796724
4.691730570690782 179.35179922011935 1.0192850907168811
4.696958125644199 175.04854063068274 0.9983706093829248
4.702185680597615 174.0251072914995 0.986748638842202
4.707413235551031 174.9467430060051 0.9813601602218185
4.712640790504447 176.82814881427902 0.9866260067260074
4.717868345457863 177.15856225977043 0.9931799899489223
4.72309590041128 173.5956343754691 0.9807833242101206
4.728323455364696 171.2163462583341 0.9753235473235282
4.733551010318112 174.4845020935757 0.9852431461157034
4.738778565271528 175.27829295157608 0.9834121407720046
4.744006120224944 175.72267659094078 0.9867543843814732
4.749233675178361 175.4212069644163 0.9831878061734168
4.754461230131777 174.80365243768537 0.9774529641467332
4.759688785085193 177.04378099823793 0.9961504821439172
4.764916340038609 173.54189026037568 0.9856011872979623
4.770143894992025 170.20143240683126 0.9781481575783473
4.775371449945442 169.97351775247333 0.9773367987307894
4.780599004898858 167.9438796721885 0.9601853815411646
4.785826559852274 168.62484576604672 0.9672457575839856
4.79105411480569 163.27622861257424 0.9427011266308197
4.796281669759106 161.6101538464517 0.9389876291197601
4.801509224712523 167.90738932211454 0.9587344645500687
4.806736779665939 170.49980221225206 0.9688289395173331
4.811964334619355 174.36252694851655 0.9940735578367782
4.817191889572771 172.814147763417 0.9906600696882648
4.822419444526187 171.15517294753343 0.9973391642635285
4.827646999479604 171.066775200331 0.9898434759320477
4.83287455443302 164.8493003851668 0.9552158607311749
4.838102109386436 161.18871194787732 0.9379596797268211
4.843329664339852 161.2613846487598 0.9335547502679598
4.848557219293268 161.68890472362793 0.9365928563770987
4.853784774246685 165.99844449651917 0.958888164932076
4.859012329200101 165.18793327690372 0.9483393304492053
4.864239884153517 168.19650209755602 0.9625415625425678
4.869467439106933 166.09588001965722 0.9547217109688334
4.8746949940603495 164.29002400420532 0.9467001591641749
4.879922549013766 165.50566003701854 0.9563183607660067
4.885150103967182 161.7797740973714 0.9357985453536704
4.890377658920598 167.61076442718462 0.9454632724283717
4.895605213874014 165.70919547024184 0.9303430219854151
4.9008327688274305 167.45326876772117 0.9323876666640106
4.906060323780847 169.58110881882456 0.9399781639327836
4.911287878734263 165.79282991474156 0.9381479571269934
4.916515433687679 165.09326863751613 0.9459340942137467
4.921742988641095 164.8519121033237 0.9506563793922255
4.9269705435945115 164.98542679904526 0.9404179870998688
4.932198098547928 166.41641244613092 0.9367136593068025
4.937425653501344 166.09823812221163 0.9392257507405872
4.94265320845476 167.41775906841877 0.9419116203699778
4.947880763408176 167.7990843835473 0.9417884836172887
4.9531083183615925 169.51964609528912 0.9489876671369126
4.958335873315009 168.11497528929044 0.9485038592232881
4.963563428268425 169.83839351603837 0.9551133840194039
4.968790983221841 170.84733371095683 0.9584835268397914
4.974018538175257 171.49188095157396 0.9502885724161603
4.9792460931286735 173.8992158121723 0.9409816375133553
4.98447364808209 170.29074901587404 0.9162178268441201
4.989701203035506 169.1392906644178 0.9062539494025699
4.994928757988922 173.6617662594345 0.9092952970680209
5.000156312942338 176.52840867925119 0.9049645189652827
5.0053838678957545 178.47211158852951 0.8865783280553603
5.010611422849171 188.5089686539342 0.8940631826552542
5.015838977802587 190.70437787121003 0.8818103907675802
5.021066532756003 193.74545589147544 0.8832299747555096
5.026294087709419 194.4429797451992 0.8785384522054313
5.0315216426628355 192.1350660702548 0.8715727241736916
5.036749197616252 195.14543153194356 0.8824902547774975
5.041976752569668 200.97511986068588 0.8979485226187915
5.047204307523084 205.2999775928431 0.9114533063750854
5.0524318624765 209.77899336025698 0.9156711157496992
5.0576594174299165 215.91592318721516 0.919482218998676
5.062886972383333 219.12076848323937 0.9118032600793574
5.068114527336749 224.45885036170264 0.91032787649861
5.073342082290165 236.14493491426782 0.9155727139282425
5.078569637243581 245.16114832262505 0.9180468860612111
5.0837971921969975 260.37987408970304 0.9346736530191954
5.089024747150414 276.2760644951459 0.9491128027676445
5.09425230210383 290.7532081458117 0.9670271114612082
5.099479857057246 311.9074310790727 0.9902116957143988
5.104707412010662 333.77881924499763 1.0139264562230672
5.109934966964079 362.10604373683367 1.0488711517320997
5.115162521917495 387.4845592881661 1.0820095769644114
5.120390076870911 404.1134485451771 1.1035367049648668
5.125617631824327 409.28136513484026 1.109367770626294
5.130845186777743 399.4729662328112 1.0973317858336826
5.13607274173116 382.5097047184331 1.078603521953434
5.141300296684576 359.4297769932524 1.0564438323316128
5.146527851637992 335.2588234425782 1.0346006795054936
5.151755406591408 307.8704733574226 1.0099042251914467
5.156982961544824 282.6781846849242 0.9856071196153511
5.162210516498241 259.5161465962544 0.9628555049017968
5.167438071451657 241.76094763372433 0.9468196564235766
5.172665626405073 224.76766762934702 0.9318560293008122
5.177893181358489 209.10033671349362 0.9102060720485492
5.183120736311905 202.34111275838853 0.9112385369153575
5.188348291265322 196.5036976876339 0.9078522741315664
5.193575846218738 191.87316195201498 0.9069872773012138
5.198803401172154 185.44667065476716 0.8955649565039182
5.20403095612557 181.85966680286074 0.8884704489900822
5.209258511078986 183.5992384469919 0.8924045456988219
5.214486066032403 181.7743158593562 0.8886914087473382
5.219713620985819 177.89982916565316 0.8815426412591498
5.224941175939235 172.19228830367481 0.8760192997846765
5.230168730892651 164.34653931679043 0.8607257834558684
5.235396285846067 162.51408481459927 0.8603653440783056
5.240623840799484 162.6894101442813 0.8671948442071252
5.2458513957529 164.1175230848753 0.8791799667584618
5.251078950706316 165.07137422848558 0.8946257350286844
5.256306505659732 165.67716417866882 0.8997780476021668
5.261534060613148 167.09338782672572 0.898748024524541
5.266761615566565 166.8734824521577 0.8895159598320416
5.271989170519981 169.78570201676354 0.8952397889174305
5.277216725473397 169.71272732588477 0.8967468958816959
5.282444280426813 166.53558404770868 0.8961082713710893
5.2876718353802294 164.87831164183416 0.8969508262207266
5.292899390333646 162.12128661738095 0.8880091500656652
5.298126945287062 156.92096977796956 0.8729381068109349
5.303354500240478 160.076825971518 0.8838522803771017
5.308582055193894 158.20617297756115 0.8690320788096524
5.3138096101473105 162.98628064695376 0.8765505038601754
5.319037165100727 164.21813068547323 0.8729639199435087
5.324264720054143 164.38578570545675 0.8746315517477633
5.329492275007559 164.34381404738608 0.8863464577908601
5.334719829960975 162.97847596625257 0.8877069653562331
5.3399473849143915 163.8183927941868 0.8917146283246415
5.345174939867808 163.68814245732327 0.8920134521820391
5.350402494821224 164.47783716329724 0.897809079405737
5.35563004977464 168.6765592445382 0.9062560496808402
5.360857604728056 169.57055992137586 0.9006219476636677
5.3660851596814725 170.64463351246616 0.8945564164576518
5.371312714634889 171.07327995707305 0.8912232064955871
5.376540269588305 169.54087208341468 0.8775548954153427
5.381767824541721 169.8444066678158 0.8758124626478411
5.386995379495137 170.96295239145707 0.8732250092640427
5.3922229344485535 167.5199886932044 0.8592994166542622
5.39745048940197 165.07239072042918 0.8564482452804668
5.402678044355386 162.07516519170065 0.8402875385943577
5.407905599308802 164.09374672978484 0.8475172068187349
5.413133154262218 169.5397285405094 0.8575084611047533
5.4183607092156345 172.8439458195054 0.8506932952451844
5.423588264169051 177.04684682753773 0.8412746692273624
5.428815819122467 178.5493273345693 0.8296284832118482
5.434043374075883 182.1945098589998 0.8343846447387
5.439270929029299 189.5342169350458 0.8494765321560226
5.4444984839827155 192.97042445209678 0.8582381000983337
5.449726038936132 193.98020439626217 0.8544009739555677
5.454953593889548 193.17835759814145 0.8473453170406491
5.460181148842964 187.47342755195157 0.8403843801106586
5.46540870379638 184.65257788263435 0.84580507130305
5.4706362587497965 181.27110291463296 0.8463888556202
5.475863813703213 179.07784368087553 0.8505143543017849
5.481091368656629 180.1674655586923 0.8529852396330184
5.486318923610045 177.68154805223978 0.841746094496095
5.491546478563461 179.0532948278145 0.8488777379044414
5.4967740335168775 179.2469724830722 0.8517432080081612
5.502001588470294 178.9229935468482 0.8497095773151645
5.50722914342371 172.65943703907246 0.8440916748224013
5.512456698377126 170.21482221397636 0.8456080599180968
5.517684253330542 167.5606622453206 0.8479552325307302
5.522911808283959 166.9176733038846 0.8456276825605862
5.528139363237375 168.41834204638488 0.8496754502812991
5.533366918190791 172.46399107135434 0.8604629686845445
5.538594473144207 172.1845914274877 0.8607498607874671
5.543822028097623 171.75568771394705 0.859911883987805
5.54904958305104 171.17843130848252 0.8530866320963658
5.554277138004456 169.21324117568602 0.8383864458663433
5.559504692957872 167.81155085916686 0.8285930809092154
5.564732247911288 164.60982963422822 0.8153282371039355
5.569959802864704 162.0737453524066 0.8073082602243369
5.575187357818121 160.54825921814663 0.8008333430456782
5.580414912771537 166.03078018380447 0.8098881083710089
5.585642467724953 173.3364186537126 0.8322094507517541
5.590870022678369 178.39195535956227 0.8384673490764333
5.596097577631785 178.98167955447207 0.8311396182521751
5.601325132585202 180.00030631328093 0.821616945926311
5.606552687538618 184.1200490854198 0.8174780519654063
5.611780242492034 190.12721400495053 0.8167154501062216
5.61700779744545 197.6030660544779 0.8229486137488021
5.622235352398866 208.17907188919327 0.8240918977246695
5.627462907352283 236.22668236569507 0.8554776687058284
5.632690462305699 283.24568706567146 0.9151308757065714
5.637918017259115 357.4042499532608 1.0063043126949054
5.643145572212531 455.57010514044094 1.1201182496548339
5.648373127165947 560.5254796372209 1.230375380338224
5.653600682119364 662.6615361989514 1.3284436632828718
5.65882823707278 747.5369334645911 1.4069725196678728
5.664055792026196 807.2207749473198 1.4605902392121553
5.669283346979612 844.9582983255855 1.49504868110535
5.674510901933028 857.2054130615426 1.5018252803400054
5.679738456886445 851.4412613754703 1.494831336760506
5.684966011839861 833.7544372658703 1.4780129129181632
5.690193566793277 812.3441214845633 1.4588047931953227
5.695421121746693 801.4423316951314 1.4500174824668945
5.700648676700109 798.1849241704782 1.4467620079188788
5.705876231653526 798.1974335987073 1.4453676345624915
5.711103786606942 791.562623594398 1.4365285469488087
5.716331341560358 787.7719651953375 1.4318367984000087
5.721558896513774 786.9295900505417 1.4313401634128455
5.7267864514671905 795.9475564491667 1.4414037906813228
5.732014006420607 809.4302000704884 1.4532856121461986
5.737241561374023 827.8418481363809 1.4677574167572853
5.742469116327439 856.9656648442049 1.491274771504212
5.747696671280855 898.9473463874416 1.527188606890929
5.7529242262342715 950.4213982108745 1.5713629508747513
5.758151781187688 1013.6274337113747 1.621596160106481
5.763379336141104 1084.1820675237475 1.676548390155234
5.76860689109452 1155.7304230739842 1.7258730290531967
5.773834446047936 1227.8662656038452 1.7778315070112907
5.7790620010013525 1269.297863982102 1.8072786968446382
5.784289555954769 1270.4285100900333 1.8084308125480586
5.789517110908185 1221.595626617306 1.773055980836998
5.794744665861601 1119.8486773414984 1.6953790779126137
5.799972220815017 984.2797521813943 1.5882972155684414
5.8051997757684335 833.684307856843 1.4611874207380702
5.81042733072185 690.3778444005515 1.3333091823083383
5.815654885675266 566.3181367476972 1.215282013977799
5.820882440628682 465.1159976894253 1.1156040300425727
5.826109995582098 391.3087332924026 1.03729776574301
5.8313375505355145 330.73268395918086 0.9681395571849244
5.836565105488931 288.0024058679029 0.9149867742935834
5.841792660442347 254.96205186495413 0.8677275605382817
5.847020215395763 239.75603849214826 0.8521506460415321
5.852247770349179 228.14495654653922 0.8380800616522435
5.8574753253025955 222.87078101278837 0.8327141707575422
5.862702880256012 217.20290148058922 0.8304259814908151
5.867930435209428 213.39866360356567 0.8232994894740341
5.873157990162844 212.34004202960887 0.8241643630327691
5.87838554511626 212.06141647782354 0.8248011218906744
5.8836131000696765 207.3878488734136 0.8141939427840656
5.888840655023093 203.7029806937264 0.8077610387084639
5.894068209976509 200.98804649961465 0.800427922498537
5.899295764929925 203.04522802708058 0.8004488278122768
5.904523319883341 203.41878326115392 0.79676503272921
5.9097508748367575 207.79592843849755 0.8003900064091757
5.914978429790174 212.35522050104345 0.8099982465730761
5.92020598474359 215.38941109228827 0.8133800267836854
5.925433539697006 219.78587173872054 0.8173781389642918
5.930661094650422 220.8810739521649 0.8118819298287202
5.9358886496038386 222.23566451923858 0.8107292163930944
5.941116204557255 226.76662682745118 0.8141110702518765
5.946343759510671 231.6771967591061 0.8192933538064799
5.951571314464087 237.9187812477431 0.8320750426238527
5.956798869417503 241.1900317501797 0.8341127110106786
5.96202642437092 249.10598286326987 0.8452866434455718
5.967253979324336 257.479632193411 0.8583585210023796
5.972481534277752 270.62230237624203 0.8799599698623004
5.977709089231168 282.6748232031646 0.8993189228190204
5.982936644184584 298.36516092270784 0.9216723112140843
5.988164199138001 318.27844892452924 0.9471796358228193
5.993391754091417 342.5356723875181 0.9800270078870648
5.998619309044833 369.8390245720632 1.015180343597209
6.003846863998249 408.46040212726103 1.0667613492874555
6.009074418951665 456.66739723053 1.1269405168209323
6.014301973905082 509.4872273824506 1.1879557873951159
6.019529528858498 581.8313604762985 1.2687532140805404
6.024757083811914 663.7613897054258 1.3554951603587109
6.02998463876533 764.8322071118055 1.4549792452686003
6.035212193718746 900.7048826318975 1.5813840828503782
6.040439748672163 1058.8326413472819 1.7160688306537468
6.045667303625579 1236.6330924752644 1.8554016446655206
6.050894858578995 1444.3878421220586 2.006889618266602
6.056122413532411 1635.838786966469 2.1370570988389637
6.061349968485827 1799.0509667872698 2.243789262629683
6.066577523439244 1926.6812495191025 2.3222204097540198
6.07180507839266 1990.3977210296587 2.365766001153296
6.077032633346076 1989.7719460444032 2.368025251646163
6.082260188299492 1930.7398140883872 2.336275174032018
6.087487743252908 1826.5539339952747 2.2743880570411914
6.092715298206325 1698.5068332406668 2.1962285091883382
6.097942853159741 1556.5958530876344 2.1040873729735345
6.103170408113157 1421.2528747618594 2.0149110131067554
6.108397963066573 1291.0984897422618 1.922061730869783
6.113625518019989 1163.0295426180246 1.8252219788228328
6.118853072973406 1056.5702004850523 1.7415629017224603
6.124080627926822 959.314715081448 1.6604869757260416
6.129308182880238 869.4018933689034 1.583833352173502
6.134535737833654 789.2774325406252 1.512379568545782
6.1397632927870704 712.9926002773782 1.4390852274796735
6.144990847740487 641.1308467609445 1.3681257605142523
6.150218402693903 578.1101709507398 1.3008943838229297
6.155445957647319 519.5322073323975 1.2338030604361334
6.160673512600735 469.40671286480733 1.1769792511794266
6.1659010675541515 430.70068658223624 1.1324058066144946
6.171128622507568 397.2037278718577 1.094185705777792
6.176356177460984 367.93285917063724 1.059765683141635
6.1815837324144 343.23645052372405 1.0278358997311048
6.186811287367816 321.71275158096455 0.9998806710833784
6.1920388423212325 310.29152231564564 0.9877677210820818
6.197266397274649 299.41600882457556 0.9726367170846744
6.202493952228065 293.29392773495545 0.9696354016982002
6.207721507181481 281.51636555993616 0.9456496407948407
6.212949062134897 271.97484681956377 0.9269219079765865
6.2181766170883135 263.57464879771015 0.9157036271494153
6.22340417204173 251.6326907784347 0.8918153569607472
6.228631726995146 242.65207239090412 0.8734896796327216
6.233859281948562 238.79811139369616 0.8671958133899368
6.239086836901978 237.73192010458826 0.8657063750788687
6.2443143918553945 236.9004351753501 0.8703427915839854
6.249541946808811 236.19912871995052 0.8734777891789098
6.254769501762227 229.692481026391 0.8633169723849043
6.259997056715643 226.3333367263152 0.8573792169138122
6.265224611669059 220.72043775223537 0.8467152441360117
6.2704521666224755 213.02706036014834 0.8315774562311721
6.275679721575892 208.40471559604842 0.820279226255845
6.280907276529308 213.28686187917313 0.8350845110566367
6.286134831482724 216.53965110899517 0.8431797415102944
6.29136238643614 219.84341257081988 0.8531709724512437
6.2965899413895565 218.64636278006486 0.8457779002282847
6.301817496342973 217.12806845620463 0.8377016041104217
6.307045051296389 217.14784162759133 0.8420243788319101
6.312272606249805 213.7099739643804 0.8341623600111903
6.317500161203221 210.45146751850075 0.8308895057392446
6.3227277161566375 208.36725522887198 0.8237746537655286
6.327955271110054 204.97889942991964 0.8109673629446278
6.33318282606347 205.44076198085926 0.8137885004276748
6.338410381016886 204.29825684286214 0.8124994109119013
6.343637935970302 204.6258012524316 0.8146032917425231
6.3488654909237185 203.87006827664646 0.807590423783072
6.354093045877135 201.43279148156086 0.8093319997692363
6.359320600830551 200.65627968740668 0.8031347195176907
6.364548155783967 201.17967565152722 0.8010187167940951
6.369775710737383 202.72982782069144 0.8039190368192005
6.3750032656908 202.21314127652275 0.8029522285180147
6.380230820644216 204.78832049975878 0.811843637595715
6.385458375597632 206.61808446441802 0.8176901166298425
6.390685930551048 207.2310475173311 0.8151232714269279
6.395913485504464 207.07472369187914 0.8140342531340826
6.401141040457881 206.6888331726931 0.8110123534050291
6.406368595411297 205.32445851034416 0.8096760306333334
6.411596150364713 206.86853907869653 0.8083452884859361
6.416823705318129 208.77175175135517 0.8124595640955715
6.422051260271545 208.35889903798736 0.807563821381506
6.427278815224962 208.7503885480369 0.8046989414688718
6.432506370178378 207.1892366904091 0.8004687100782394
6.437733925131794 208.61080522331528 0.7993395841401668
6.44296148008521 209.84364283290165 0.8012425580777867
6.448189035038626 208.76513396626368 0.7953586414926554
6.453416589992043 209.25852619063784 0.793613442504099
6.458644144945459 211.73668212114472 0.7957414934883115
6.463871699898875 213.35529009488243 0.7976160168943758
6.469099254852291 216.58697323174965 0.8072251058425276
6.474326809805707 218.00594440234477 0.8085509126627669
6.479554364759124 221.4057591910028 0.8100154142010844
6.48478191971254 223.59591699476783 0.8086456201880267
6.490009474665956 227.98459162388056 0.8118167996683497
6.495237029619372 231.49794882344875 0.8140664251505159
6.500464584572788 236.51576521888057 0.8156339591719589
6.505692139526205 246.09484524060682 0.8273376422457264
6.510919694479621 258.30283981202484 0.8395515239500736
6.516147249433037 267.8458061409725 0.8500367383707799
6.521374804386453 278.51905028067114 0.8621101621863758
6.526602359339869 288.806459202698 0.8683530212533123
6.531829914293286 310.3931546909956 0.89151508197335
6.537057469246702 339.3906038508805 0.9241247937214561
6.542285024200118 375.4072376884218 0.9653122963645708
6.547512579153534 410.7867773928655 1.0055569141040863
6.55274013410695 446.11491592804714 1.0440000075277454
6.557967689060367 485.30639738918245 1.0870070370751532
6.563195244013783 515.383653504017 1.11825927334093
6.568422798967199 541.2551825475167 1.145229004647723
6.573650353920615 552.3047180432276 1.1548287396363297
6.5788779088740315 550.016951065374 1.1512568826167162
6.584105463827448 538.4201867522934 1.13928930469508
6.589333018780864 513.3657341523584 1.1127076393363313
6.59456057373428 490.8580158727247 1.088979390510753
6.599788128687696 462.2376705150146 1.058109257471293
6.6050156836411125 433.74760830962646 1.0257121193277894
6.610243238594529 403.66392420297694 0.9911496333264909
6.615470793547945 379.2761039310184 0.9634141674252312
6.620698348501361 356.60165719646665 0.9362567264503748
6.625925903454777 336.7565586655711 0.91245572039667
6.6311534584081935 319.86466253088156 0.8939485841593744
6.63638101336161 304.97031579342104 0.8760348421672259
6.641608568315026 293.7232794771735 0.8608002683739241
6.646836123268442 285.3240481379555 0.851132743167762
6.652063678221858 277.044446901167 0.8395370795793589
6.6572912331752745 269.65839684326164 0.8343645321980324
6.662518788128691 263.6604485111714 0.8281215975342855
6.667746343082107 259.90688360053974 0.8271755731198694
6.672973898035523 253.30076758016625 0.8181541921052042
6.678201452988939 246.86531519958865 0.8073068303711304
6.6834290079423555 243.39251259932192 0.8039862954294728
6.688656562895772 243.09809057781504 0.805063193565297
6.693884117849188 244.74906763994596 0.8131911335125498
6.699111672802604 242.8172709167905 0.8135954234014399
6.70433922775602 235.98855536111327 0.8027238666233036
6.7095667827094365 231.82407683756063 0.794601239425283
6.714794337662853 229.26345089572365 0.7906844619997341
6.720021892616269 226.7938983775508 0.7834750911193973
6.725249447569685 225.27689287707432 0.7840161841876471
6.730477002523101 224.22408690205634 0.7801406428152815
6.7357045574765175 225.2128634335322 0.7825412678772453
6.740932112429934 222.88750911288258 0.7793057728217265
6.74615966738335 226.81114204673847 0.7861447496326143
6.751387222336766 228.6690955448078 0.790679805365592
6.756614777290182 231.30485158545156 0.7967556861814644
6.7618423322435985 233.48554762326168 0.8022454037107826
6.767069887197015 231.9036922030765 0.8010008974388766
6.772297442150431 230.4709738134218 0.7993581066238069
6.777524997103847 228.21764461491773 0.7944063929242037
6.782752552057263 227.29549103696695 0.7889521150892171
6.7879801070106796 227.06009465262025 0.7862262438724604
6.793207661964096 223.4157901539974 0.7749192365003531
6.798435216917512 223.19350035306937 0.7738140820409845
6.803662771870928 225.66774787719928 0.7773150240634336
6.808890326824344 228.10896495863477 0.7785430056229387
6.814117881777761 230.5242998776102 0.7832675394846254
6.819345436731177 232.43932060457527 0.7857418652024578
6.824572991684593 235.3730385944149 0.7918148611901727
6.829800546638009 236.3382783501629 0.7962471294409385
6.835028101591425 236.10771332940206 0.797340477583204
6.840255656544842 236.5607747639063 0.7940676515768733
6.845483211498258 235.73874732458285 0.7920940500884847
6.850710766451674 238.63537549138468 0.7918417475460894
6.85593832140509 241.45159010554258 0.7952700152291141
6.861165876358506 240.39028866049992 0.7941138758012454
6.866393431311923 239.66310005504934 0.7885605013242073
6.871620986265339 245.52974646251684 0.7944588548734062
6.876848541218755 251.18927654414563 0.7993635159753257
6.882076096172171 253.80726635122915 0.8022928304254802
6.887303651125587 256.72907365286426 0.8076093183003074
6.892531206079004 252.91050202508168 0.8021998874916949
6.89775876103242 251.84444927826812 0.8013901474087236
6.902986315985836 253.63589909177247 0.8001553832835023
6.908213870939252 255.11877555149545 0.7984788459475266
6.913441425892668 261.3367061848748 0.8028531172513405
6.918668980846085 265.9572990208882 0.806455877871803
6.923896535799501 272.5184719145829 0.8162321634578414
6.929124090752917 276.3531506852591 0.8217242365188272
6.934351645706333 275.1294733991266 0.8174988388829499
6.939579200659749 277.4949609634371 0.817856489147573
6.944806755613166 283.1525483279834 0.8250381848088688
6.950034310566582 287.783596366325 0.8311944268384925
6.955261865519998 294.7469790932413 0.8385883640790563
6.960489420473414 298.9017582537111 0.8399266854208101
6.96571697542683 305.46726331620425 0.8437133620276442
6.970944530380247 313.0954600985144 0.8501345026638157
6.976172085333663 328.6686590187279 0.8690495411983571
6.981399640287079 345.7312438001175 0.8868882685366865
6.986627195240495 367.85093796077473 0.9108577184874297
6.9918547501939114 397.24189267062184 0.9438168127346792
6.997082305147328 434.73443417189566 0.9846031746768114
7.002309860100744 487.6938787022216 1.0390634115094037
7.00753741505416 574.3624451589271 1.123981321723333
7.012764970007576 692.6547312359238 1.2318861961117709
7.0179925249609925 839.3994821361022 1.3553891616181337
7.023220079914409 990.3343095927714 1.4701647093029333
7.028447634867825 1127.945255713085 1.566910742429807
7.033675189821241 1238.1804903734808 1.6397929310370671
7.038902744774657 1301.3866035557817 1.6792812740200405
7.0441302997280735 1306.957874039248 1.6818985497757288
7.04935785468149 1263.126632947182 1.65209482840265
7.054585409634906 1188.0378991664206 1.6013350231579095
7.059812964588322 1099.4501926617813 1.5400299103444477
7.065040519541738 1010.5828153250769 1.4769267619546562
7.0702680744951545 923.2732331362499 1.4106557903784758
7.075495629448571 848.4653693346055 1.3517375032713315
7.080723184401987 786.2220637761263 1.3009614288341003
7.085950739355403 736.2634278523807 1.2590441902347977
7.091178294308819 696.1681805439508 1.2244368629189297
7.0964058492622355 665.096839536436 1.1968103335048328
7.101633404215652 634.2004655983604 1.1686854558756687
7.106860959169068 607.7800932696032 1.1439566379930575
7.112088514122484 579.0050566831342 1.115999956340664
7.1173160690759 554.0012529631343 1.0921365468451016
7.1225436240293165 531.8000025037093 1.069591402010618
7.127771178982733 512.1386819503745 1.049657818520781
7.132998733936149 498.9880906407395 1.0349491093482452
7.138226288889565 489.07272202599813 1.0261822320641834
7.143453843842981 481.7779496543478 1.0190127976799834
7.1486813987963975 479.29347085036306 1.0181607321975952
7.153908953749814 473.45440513215806 1.0111584246598586
7.15913650870323 475.89225908706703 1.0129912401841032
7.164364063656646 482.4095268212102 1.0194842468537304
7.169591618610062 491.09169722936366 1.0280916239076248
7.1748191735634785 506.46248955988887 1.0428046968471938
7.180046728516895 532.3557437269259 1.067994196340399
7.185274283470311 571.294202594772 1.105836068920008
7.190501838423727 632.7486184243407 1.1628552811874433
7.195729393377143 717.5639874683483 1.236121239702936
7.2009569483305595 839.2755084395229 1.332749795415672
7.206184503283976 1008.1149207019249 1.4589022337347215
7.211412058237392 1239.0194369992175 1.6141700168871527
7.216639613190808 1528.9102945227867 1.791407095226003
7.221867168144224 1887.1446566935117 1.9889443496309174
7.227094723097641 2265.1881879720027 2.1794990174186983
7.232322278051057 2595.312961111962 2.3332030139371778
7.237549833004473 2799.720174736108 2.4187496957931263
7.242777387957889 2810.0237766099144 2.421168574041702
7.248004942911305 2634.9701962953027 2.342454202160337
7.253232497864722 2326.271621299333 2.200160957593807
7.258460052818138 1947.4035161682793 2.0144442646634544
7.263687607771554 1577.2844816361596 1.8134424654412225
7.26891516272497 1240.206719911491 1.607403353653178
7.274142717678386 967.2129755259831 1.4178575463533396
7.279370272631803 769.6205491128117 1.263893844836373
7.284597827585219 624.7228980066031 1.140267094130566
7.289825382538635 533.851209457319 1.0566434515387169
7.295052937492051 469.4885381183223 0.9926353119421591
7.300280492445467 426.4876845176888 0.9491275147755671
7.305508047398884 398.2062781189148 0.9193215947624344
7.3107356023523 382.5299933044226 0.9028428865273634
7.315963157305716 370.1715249458039 0.8899018679710914
7.321190712259132 360.80450230817735 0.8799621979192788
7.326418267212548 349.59224019627663 0.8660123475838835
7.331645822165965 342.06917397878186 0.8566730268208822
7.336873377119381 337.5842798067698 0.8510516048959983
7.342100932072797 334.0187759393314 0.8474993290090866
7.347328487026213 334.66689161822154 0.8472431820867692
7.352556041979629 331.7766591134682 0.8442113702045154
7.357783596933046 326.0458413793621 0.8365720689998631
7.363011151886462 322.1188621505847 0.8323293722161071
7.368238706839878 320.4318866367531 0.8325564336405219
7.373466261793294 321.14557175844544 0.8329009767721798
7.37869381674671 317.9092899807381 0.829612702741571
7.383921371700127 315.2898057383676 0.8256712396145599
7.389148926653543 312.1102217836642 0.8212641987861676
7.394376481606959 313.1312867173336 0.8221867394026362
7.399604036560375 318.5354852527965 0.8278652660443293
7.4048315915137914 320.18544210144177 0.8296320170764491
7.410059146467208 319.9490869240091 0.8281114311520502
7.415286701420624 320.9973595376881 0.8293643178722103
7.42051425637404 322.65049527110074 0.8305416764074699
7.425741811327456 324.5497483215386 0.8333497333348703
7.4309693662808725 325.45766478111204 0.8339353813996172
7.436196921234289 324.9791112229697 0.8333102940085284
7.441424476187705 323.6336763650215 0.8279569039469215
7.446652031141121 326.22100258472807 0.8294550340513382
7.451879586094537 328.5665703078644 0.8324530431304948
7.4571071410479535 335.8558373479023 0.8407512771868823
7.46233469600137 343.60279257357286 0.849083105228873
7.467562250954786 353.4224307297646 0.860026143047573
7.472789805908202 360.7762389100516 0.8688491163268971
7.478017360861618 367.39170234554206 0.8766471103290864
7.4832449158150345 374.76815706902596 0.8828238678960388
7.488472470768451 381.96256797242864 0.8895621430442473
7.493700025721867 393.2041041804084 0.9018253439667862
7.498927580675283 411.56547348254634 0.9207621078386293
7.504155135628699 427.0734083392939 0.9363671564660725
7.5093826905821155 447.14436353862584 0.9563119102131049
7.514610245535532 467.7144841135242 0.975739563937061
7.519837800488948 487.9984679324623 0.9947355940125246
7.525065355442364 503.46243600248073 1.0095456433419943
7.53029291039578 514.203705920934 1.0191357739552356
7.5355204653491965 520.5457769268731 1.0251667009892174
7.540748020302613 519.8529069008348 1.0244490669991184
7.545975575256029 518.9381505177482 1.023892473555312
7.551203130209445 514.0171792759784 1.0192038046670266
7.556430685162861 504.84895364147087 1.0099911724653783
7.5616582401162775 493.04226779722353 0.9957048300751016
7.566885795069694 477.810912420102 0.9791687121894722
7.57211335002311 467.03275425674553 0.9677519614576244
7.577340904976526 458.6470305001114 0.959592031772785
7.582568459929942 446.1625007894775 0.9475026645676968
7.5877960148833585 437.3717938557671 0.9389263387483331
7.593023569836775 428.0905000971056 0.930468274185369
7.598251124790191 422.6014625419724 0.9236679378552544
7.603478679743607 421.76913735872915 0.9241294666332989
7.608706234697023 419.035956521002 0.9215433840717914
7.6139337896504395 413.69366413912815 0.9148769289710454
7.619161344603856 411.33086119623374 0.9116881504188791
7.624388899557272 410.31706133597805 0.9087996809095183
7.629616454510688 412.11587124782477 0.9105587091669516
7.634844009464104 415.05522524239717 0.9137919633691425
7.6400715644175206 417.44086092593255 0.9168132176389917
7.645299119370937 427.06526332372704 0.9267186224475034
7.650526674324353 434.97916325084077 0.933884212923422
7.655754229277769 447.3413286720824 0.9461986577439079
7.660981784231185 457.3450287340657 0.9558714966444107
7.666209339184602 466.0980025143306 0.963545656225648
7.671436894138018 473.7410947879385 0.9710537385519105
7.676664449091434 484.094738365905 0.9801236957825566
7.68189200404485 495.32791437499736 0.9907019309477777
7.687119558998266 508.455171923701 1.0029404336226393
7.692347113951683 515.7258934866528 1.008680146574601
7.697574668905099 518.4599431566794 1.0110010463415984
7.702802223858515 521.2551926186976 1.0128211486054477
7.708029778811931 523.6320943890277 1.0148927450240588
7.713257333765347 519.0355278710116 1.0094443063290277
7.718484888718764 505.65155356561894 0.9954650568510659
7.72371244367218 491.8879936163771 0.9816339166210003
7.728939998625596 481.73082990160583 0.9702913578312856
7.734167553579012 479.04239880358597 0.9675407958080323
7.739395108532428 486.41358743710674 0.9759671685557029
7.744622663485845 491.46963987197336 0.981163029941262
7.749850218439261 492.8444927318862 0.9819208978911922
7.755077773392677 489.9740295218995 0.9780624574117951
7.760305328346093 483.6046703852261 0.9717065961239575
7.765532883299509 482.64331191616003 0.9717593056838938
7.770760438252926 481.18235410136873 0.9700379366323477
7.775987993206342 481.32212857320036 0.9699206164687791
7.781215548159758 476.03105653774804 0.9640251998283617
7.786443103113174 470.6869490381879 0.9590828689393947
7.79167065806659 465.16509245630647 0.954018002642976
7.796898213020007 454.7039741629831 0.9426863810587425
7.802125767973423 446.508941044161 0.934233546379485
7.807353322926839 437.5940143292044 0.9251911508874826
7.812580877880255 427.5746282107751 0.9165300054595147
7.817808432833671 421.6610748208876 0.9097444115435138
7.823035987787088 417.58240973252845 0.9050776340482533
7.828263542740504 411.90128099973487 0.89879203531688
7.83349109769392 410.032881266202 0.896445987253888
7.838718652647336 407.981208596342 0.8932854100201436
7.8439462076007525 407.9155142320313 0.8938215706108822
7.849173762554169 406.5565567850228 0.8922188325306137
7.854401317507585 404.053532089086 0.8895508783224104
7.859628872461001 402.8781287260759 0.887035603564702
7.864856427414417 403.4607015023057 0.8849585967832413
7.8700839823678335 406.2109674719019 0.887604502309863
7.87531153732125 414.8355628042078 0.8978905820341704
7.880539092274666 419.9636066212 0.9030372573443597
7.885766647228082 425.99510822462 0.9088251407902573
7.890994202181498 430.3407122394016 0.912457103162488
7.8962217571349145 434.3037955251608 0.91622103332779
7.901449312088331 438.5682477579329 0.9198435439258468
7.906676867041747 441.8132922708576 0.9225740401461944
7.911904421995163 442.7404517623287 0.9233540096630732
7.917131976948579 441.65580933789107 0.9220719919692674
7.9223595319019955 446.29705754412436 0.9263508390854783
7.927587086855412 452.65266241997546 0.9332204989414601
7.932814641808828 460.11602467908284 0.9385842767959319
7.938042196762244 469.0537347942391 0.9461701824873221
7.94326975171566 475.63463428187885 0.951208703980102
7.9484973066690765 484.967919113353 0.9593336070906331
7.953724861622493 494.93296418140943 0.9689960977973675
7.958952416575909 507.1904662861429 0.97995617341576
7.964179971529325 519.0884132042991 0.9913235883754612
7.969407526482741 528.9129815298456 0.9997292522594637
7.9746350814361575 541.336070362372 1.0112202194651245
7.979862636389574 549.5758184820254 1.0191506034938185
7.98509019134299 554.6229667667067 1.02209302153498
7.990317746296406 558.3544296276734 1.024503655309232
7.995545301249822 562.734141396734 1.0281620126131392
8.000772856203238 572.6075319190938 1.0369922812505867
8.006000411156654 580.910580178838 1.0445885163141762
8.01122796611007 589.104731603943 1.0518708910705876
8.016455521063486 591.0767878671531 1.0517790866145398
8.021683076016902 592.767437902633 1.053420358586918
8.026910630970319 595.4841647281679 1.054895503224422
8.032138185923735 603.9728467580431 1.0623397856289705
8.037365740877151 613.8133253510872 1.0706620407752019
8.042593295830567 628.7296399681331 1.082082223185496
8.047820850783983 638.8886746916236 1.0920835922503216
8.0530484057374 650.4918365596601 1.1016941324880893
8.058275960690816 657.5442312211081 1.1070322646863402
8.063503515644232 661.2079321438972 1.1093268895713706
8.068731070597648 668.7863421071795 1.1146404967082184
8.073958625551064 673.111257969144 1.1180896750541225
8.07918618050448 677.5332820118547 1.1206390469091634
8.084413735457897 684.4851202815139 1.125565111088824
8.089641290411313 692.8207450427133 1.1318569893176291
8.09486884536473 694.893714009141 1.133009052381024
8.100096400318145 694.8140241632025 1.132525151583647
8.105323955271562 690.4313416240566 1.1281097755057998
8.110551510224978 686.288776936101 1.1231778131788506
8.115779065178394 685.582266738257 1.1226550973708938
8.12100662013181 686.22893483655 1.1227740886994517
8.126234175085226 687.5101626760718 1.124638168800335
8.131461730038643 687.8894162851424 1.1243292982421067
8.136689284992059 693.8071224277364 1.1285232737526523
8.141916839945475 698.7823422158561 1.1330312556351398
8.147144394898891 708.1708607145396 1.1402795571805067
8.152371949852308 722.8583939936776 1.151581663088026
8.157599504805724 739.1504761985193 1.164102014068806
8.16282705975914 758.2896098688308 1.178853292780862
8.168054614712556 776.649599641838 1.1937390502463139
8.173282169665972 786.0667996180049 1.2000852905890789
8.178509724619389 787.5001884710067 1.2005334550670594
8.183737279572805 787.2104955352431 1.1990564430445982
8.188964834526221 778.2894032451633 1.1912424691644863
8.194192389479637 771.3016147076048 1.184974850200106
8.199419944433053 759.1576579664953 1.1736509100334342
8.20464749938647 742.1243047853003 1.159273049628632
8.209875054339886 729.245345958972 1.1496635969750364
8.215102609293302 713.6890941704103 1.1383713735614307
8.220330164246718 700.7500404268446 1.1278672501182798
8.225557719200134 692.8097742068819 1.1210738091933423
8.23078527415355 683.7449110067272 1.1134587545322179
8.236012829106967 679.5401729375698 1.1102625877421004
8.241240384060383 669.2643671140335 1.101386638332095
8.2464679390138 661.1678998388606 1.0938736688318154
8.251695493967215 656.1212534543121 1.0891943914491389
8.256923048920632 649.7679965231447 1.0825104697212105
8.262150603874048 646.704859868181 1.0794113019669072
8.267378158827464 643.8895324040445 1.077604968670255
8.27260571378088 645.1379276285733 1.0791179375842186
8.277833268734296 649.891383460284 1.0830421135402166
8.283060823687713 647.8691953478677 1.0808020395674525
8.288288378641129 645.6721366818784 1.0776661956953617
8.293515933594545 643.6964103543322 1.075814193991932
8.298743488547961 644.1271227379538 1.074806858991858
8.303971043501377 653.3434230395662 1.0832365061324563
8.309198598454794 656.5199451420605 1.0852342501235326
8.31442615340821 659.8394120802577 1.0873847840228035
8.319653708361626 666.9226635717338 1.0925483551767399
8.324881263315042 670.1658961822269 1.0945366716265847
8.330108818268458 676.7895659322519 1.0999742347943293
8.335336373221875 682.2543206737059 1.1049822890322316
8.34056392817529 689.1746673416449 1.1099589805649872
8.345791483128707 694.3884383676632 1.113810779380514
8.351019038082123 700.4367244974037 1.1166600048234168
8.35624659303554 702.0274636275242 1.1173660438570394
8.361474147988956 701.908939789402 1.117102238040564
8.366701702942372 706.546943022708 1.1216151393552771
8.371929257895788 707.765612924346 1.1216258136458757
8.377156812849204 714.6143762415302 1.1267017483065138
8.38238436780262 723.8786014061112 1.1330810220086454
8.387611922756037 727.7114021381145 1.135910921196948
8.392839477709453 733.1305573596475 1.139218031050549
8.398067032662869 732.450685005915 1.139273392529514
8.403294587616285 728.2736470115165 1.1363766168659857
8.408522142569701 724.2815991786988 1.1336894447610368
8.413749697523118 724.5732525729082 1.132755556429036
8.418977252476534 722.9758287609914 1.1314712842488188
8.42420480742995 718.454559669988 1.127258624543467
8.429432362383366 729.3738662171737 1.1354492179068216
8.434659917336782 710.7195434926615 1.1203347807351136
8.439887472290199 696.3100567662292 1.1076055627802017
8.445115027243615 673.0772725310047 1.088770949230132
8.450342582197031 652.2211533960128 1.0713095750453463
8.455570137150447 642.702149579161 1.0625015527184147
8.460797692103863 622.1569242576635 1.0453412134073792
8.46602524705728 612.1767898781154 1.0363608489310998
8.471252802010696 603.4196191225722 1.0291796467391836
8.476480356964112 594.1578379067382 1.0208996655918519
8.481707911917528 590.2124125632073 1.0175499707806772
8.486935466870944 580.3512406705753 1.0079968302006663
8.49216302182436 574.042726961849 1.0013599116913594
8.497390576777777 570.7464446757549 0.998192513236586
8.502618131731193 569.0548123299744 0.9974682634029146
8.50784568668461 569.8672867144476 0.9988478162303025
8.513073241638025 564.9586671574543 0.9944916806960838
8.518300796591442 562.2654389581716 0.9912125367377475
8.523528351544858 555.0337575536774 0.9842068266218237
8.528755906498274 548.7782243494297 0.9783798700569519
8.53398346145169 543.735919568952 0.9741082644741169
8.539211016405106 533.6143591732123 0.9654873479981892
8.544438571358523 532.7579738296939 0.9637919075442442
8.549666126311939 530.8950835235463 0.9623229927666096
8.554893681265355 533.3234080112946 0.964776431956045
8.560121236218771 534.4002077720902 0.9641036991574142
8.565348791172188 534.4400263022952 0.96313119789433
8.570576346125604 537.6249098592184 0.9654058846073754
8.57580390107902 533.8629539510869 0.9617146991719451
8.581031456032436 532.2431734269121 0.9605404952518368
8.586259010985852 532.8209948417732 0.9616970596890219
8.591486565939269 536.3357005678149 0.9649519550037192
8.596714120892685 542.1537174591043 0.9707571145580274
8.601941675846101 540.0661074813479 0.9681317832326367
8.607169230799517 538.5662668569909 0.9663546493967492
8.612396785752933 538.736673609288 0.9658557899554681
8.61762434070635 537.3616126453302 0.9641495178778893
8.622851895659766 538.169335092257 0.9647768349832201
8.628079450613182 539.642096850409 0.9648763568194119
8.633307005566598 540.8056756173357 0.9656949151846911
8.638534560520014 545.3548742966916 0.9695263511051928
8.64376211547343 552.7843350066462 0.9757610012672661
8.648989670426847 559.9234237366054 0.9811673596778232
8.654217225380263 567.2764664971909 0.9860842795130792
8.65944478033368 574.2191838486716 0.9915953884050606
8.664672335287095 577.5284009182168 0.9940908920964066
8.669899890240512 584.6130313667161 1.0006817292532637
8.675127445193928 594.3122868171885 1.009030161996202
8.680355000147344 601.7172589839672 1.0131661259904219
8.68558255510076 610.34308521416 1.0192777497168766
8.690810110054176 617.904447405691 1.0257554501890633
8.696037665007593 630.42937969391 1.0358054979095879
8.701265219961009 647.6158911409968 1.0494148220469004
8.706492774914425 665.9633212563513 1.0638242316051447
8.711720329867841 679.0194634897774 1.0746988739481398
8.716947884821257 685.5406977608192 1.0790400142874614
8.722175439774674 685.3817754661034 1.0779049664383964
8.72740299472809 683.0702246350137 1.0749038801716118
8.732630549681506 681.7397430957295 1.074183886095713
8.737858104634922 680.6874381310746 1.0739839775635036
8.743085659588338 683.5449970238437 1.0768858665957293
8.748313214541755 685.0408813058452 1.0787357672763493
8.75354076949517 681.589650747317 1.076255037526527
8.758768324448587 676.1339088027379 1.0716774000554308
8.763995879402003 662.7210124284792 1.0601706589614042
8.76922343435542 648.3117010349874 1.047210670153222
8.774450989308836 639.171893666147 1.0392272540772771
8.779678544262252 628.3915938141903 1.0295007488187302
8.784906099215668 617.9866453095286 1.0197202827879348
8.790133654169084 609.8721121330352 1.0127266799566292
8.7953612091225 601.0494015532668 1.005551849259667
8.800588764075917 594.2937857252832 0.9999294379409928
8.805816319029333 587.1169409371233 0.9938631466293288
8.811043873982749 578.5875029393633 0.9866853835778918
8.816271428936165 567.9757912917631 0.9759798022491541
8.821498983889581 563.509130783187 0.9721809074359863
8.826726538842998 559.9625279580363 0.9690292603820235
8.831954093796414 560.4315985885055 0.9713646043539399
8.83718164874983 558.7754954501153 0.9695309369719645
8.842409203703246 555.8866429240462 0.9663843235519943
8.847636758656662 547.976214124566 0.95820873431041
8.852864313610079 543.7944879081658 0.9549194015780511
8.858091868563495 543.2265075095569 0.9543596017128191
8.863319423516911 544.210107537712 0.9544832731487825
8.868546978470327 547.7173742729703 0.9567378977376064
8.873774533423743 547.6927522564588 0.9551995810610426
8.87900208837716 547.1009967668494 0.9541378078857868
8.884229643330576 544.5780107879193 0.9518740271370206
8.889457198283992 548.2349103225012 0.9550453411434202
8.894684753237408 546.6901851074525 0.9538560259809641
8.899912308190824 547.486992045997 0.9552428172505496
8.90513986314424 551.7392235817796 0.9584452435208328
8.910367418097657 554.1613653561757 0.9613737097688039
8.915594973051073 559.5274933731731 0.9654234860122747
8.92082252800449 564.3806043351684 0.9693319345150452
8.926050082957905 564.6254817091169 0.9693425264274512
8.931277637911322 564.5528035956993 0.9690693765212847
8.936505192864738 563.8519176375391 0.9670966459765438
8.941732747818154 562.3376832752914 0.9650052772869726
8.94696030277157 562.4466703014856 0.9647044797611272
8.952187857724986 563.6085064509508 0.9648722199736858
8.957415412678403 565.4175841400781 0.9665816386872077
8.962642967631819 570.0946733516222 0.9694124368155902
8.967870522585235 576.2541822195878 0.9737525628617876
8.973098077538651 579.9929006257511 0.9758582165190396
8.978325632492067 584.1069056650975 0.9796470172180375
8.983553187445484 589.8098724343639 0.9853500140685888
8.9887807423989 596.3575348236798 0.989719008764684
8.994008297352316 597.8726226651412 0.9905331947974089
8.999235852305732 599.9150870592805 0.9915631165891992
9.004463407259149 601.942728071171 0.9928657817237396
9.009690962212565 605.1949223955628 0.9952546785752676
9.014918517165981 617.5628923562514 1.0052538362690449
9.020146072119397 628.146609881081 1.012971428016461
9.025373627072813 636.8872292704406 1.0198519398044599
9.03060118202623 650.5356012955982 1.0302378135554244
9.035828736979646 664.0847401202434 1.0410014921034332
9.041056291933062 683.3917534895788 1.0558126437913495
9.046283846886478 698.7179790543054 1.0676459861649865
9.051511401839894 713.9617844347727 1.0784921831215701
9.05673895679331 729.2093585136084 1.0887968010340434
9.061966511746727 751.2970939168019 1.1039732549192431
9.067194066700143 776.5742179864832 1.1219832557556029
9.07242162165356 802.775269693462 1.1393131412523965
9.077649176606975 820.6468660009384 1.1510992753152227
9.082876731560392 837.7542814497713 1.162854317906195
9.088104286513808 849.0942100807475 1.1713902997029586
9.093331841467224 855.3752838145233 1.175399125344609
9.09855939642064 861.8993569784511 1.1794526109933317
9.103786951374056 857.1212932833774 1.175777872623019
9.109014506327473 847.2675212330837 1.168128177690351
9.114242061280889 839.6819339771221 1.1629946005892928
9.119469616234305 832.8348218228012 1.157367120962735
9.124697171187721 827.5072807945929 1.1531176883146927
9.129924726141137 825.4676058540905 1.150782638180373
9.135152281094554 828.740203162024 1.1527037532258284
9.14037983604797 841.8028538839388 1.1619967144867662
9.145607391001386 866.2455811976752 1.1785949285381698
9.150834945954802 895.9087250942771 1.1981600046914644
9.156062500908218 928.7789987228405 1.2201800836630605
9.161290055861635 964.266682800106 1.252849824687795
9.16651761081505 1002.8364609131374 1.2852052045110818
9.171745165768467 1036.1472333059119 1.3115325668047257
9.176972720721883 1053.116978206512 1.325327769320264
9.1822002756753 1061.1297652763567 1.3327513701392617
9.187427830628716 1061.3964106494711 1.3360759168889764
9.192655385582132 1057.1068222286212 1.3360249063138316
9.197882940535548 1050.6628857588303 1.3342510360883446
9.203110495488964 1038.283168646694 1.3287435397300407
9.20833805044238 1030.3794637701556 1.3274236310028726
9.213565605395797 1018.882827605698 1.3223899990796713
9.218793160349213 1005.5712134122814 1.316083209799094
9.224020715302629 995.8631548608928 1.3125744837797992
9.229248270256045 987.4941686093119 1.3085321457334869
9.234475825209461 981.4828409505458 1.3064951098614261
9.239703380162878 979.8385800325201 1.3061920379104135
9.244930935116294 979.2658479411076 1.30608278518005
9.25015849006971 984.334253832801 1.3120910529957595
9.255386045023126 987.2167510814647 1.3157266681501962
9.260613599976542 991.3756182543622 1.3198538380113713
9.265841154929959 998.3523700708502 1.3257775657145203
9.271068709883375 1009.2943784140607 1.332816869437245
9.276296264836791 1030.8230274863943 1.3486986860196934
9.281523819790207 1049.942375309186 1.362780323577655
9.286751374743623 1068.8279123747782 1.3759505566259083
9.29197892969704 1087.3438477014104 1.3895029268838393
9.297206484650456 1095.619480276835 1.3945232173117306
9.302434039603872 1095.7912869093375 1.3949419408143091
9.307661594557288 1085.2543625458159 1.3902774958111825
9.312889149510704 1060.4119051511386 1.3770305390271285
9.31811670446412 1021.4652021015924 1.3523690416763383
9.323344259417537 978.8938269372052 1.3254768237967263
9.328571814370953 927.9782694531968 1.2901061632233841
9.33379936932437 884.6370075643464 1.2608137974935547
9.339026924277785 837.0689852784229 1.2280736650503679
9.344254479231202 793.070779978075 1.1972539702143936
9.349482034184618 753.7201286503397 1.1676021669255656
9.354709589138034 719.6125757402585 1.141848938006569
9.35993714409145 698.1014369391892 1.1258928032180766
9.365164699044866 681.9707066356448 1.1141452920953863
9.370392253998283 670.3181032349312 1.104980926031333
9.375619808951699 662.5890330336364 1.0984616767670679
9.380847363905115 659.4147480009517 1.0959313775617774
9.386074918858531 651.1139251047304 1.0913444952807814
9.391302473811947 650.6869898453938 1.0932300516137965
9.396530028765364 648.2970569392378 1.0924599090134115
9.40175758371878 643.6444482321523 1.0876737630750128
9.406985138672196 646.3931473836212 1.0892504560819447
9.412212693625612 644.3872637244626 1.0864032708272582
9.417440248579029 637.2014169125016 1.0710416985575364
9.422667803532445 633.3565900706307 1.062258413025291
9.427895358485861 630.8603121099293 1.0565487503475453
9.433122913439277 635.0187619924098 1.0565196731755877
9.438350468392693 639.6758823871339 1.0574007387326083
9.44357802334611 640.0751229309814 1.0563198683123525
9.448805578299526 639.1438572309235 1.0545236452887812
9.454033133252942 634.2548608172145 1.049479376317447
9.459260688206358 634.0176559499893 1.0472979745510222
9.464488243159774 633.6130660126516 1.04409509728407
9.46971579811319 633.0753123593687 1.041286934880599
9.474943353066607 630.9929194656743 1.038553766110129
9.480170908020023 628.6332497741552 1.0358854833191153
9.48539846297344 628.7270001533158 1.034741374172982
9.490626017926855 631.9927663062977 1.0355238458035498
9.495853572880272 632.9607529005062 1.0341927400109783
9.501081127833688 634.0017487963518 1.0344989903499975
9.506308682787104 634.3838398187709 1.0347064304336826
9.51153623774052 632.2241478725633 1.0325648919244335
9.516763792693936 630.271945987505 1.02991753243571
9.521991347647353 628.5416536610477 1.0265589844331289
9.527218902600769 628.9601659376914 1.0254523066314885
9.532446457554185 631.258290230744 1.0263198452988178
9.537674012507601 629.6513085559103 1.0241720272761372
9.542901567461017 626.6712874892838 1.0202254326968199
9.548129122414434 629.1674084017309 1.0216318229604728
9.55335667736785 633.2143362061985 1.0246977026763264
9.558584232321266 634.7137098223685 1.025183770997835
9.563811787274682 637.629489425352 1.0274151530261357
9.569039342228098 637.6853538431998 1.0271392100533612
9.574266897181515 631.2214233161804 1.0215305431673631
9.57949445213493 632.3105066246936 1.021147795882456
9.584722007088347 629.3692586726879 1.0164087994775373
9.589949562041763 633.4817557684278 1.0188294472713773
9.59517711699518 633.9757869100268 1.018440155462227
9.600404671948596 633.3594570449462 1.017912719701811
9.605632226902012 628.3592268057173 1.0133187153830585
9.610859781855428 625.9031815233084 1.0109934144830275
9.616087336808844 627.4922325492497 1.0125476185487048
9.62131489176226 630.3374680750668 1.014337237010042
9.626542446715677 633.1502335448048 1.015755151085736
9.631770001669093 636.5099923955013 1.018454990895141
9.636997556622509 631.4921162821147 1.0134077658945264
9.642225111575925 627.0013298976992 1.008312594554382
9.647452666529341 624.0076831675401 1.004704685468694
9.652680221482758 625.0149084039311 1.0052701928203358
9.657907776436174 628.7796799300404 1.007026737612683
9.66313533138959 630.2257663786648 1.0069360282573323
9.668362886343006 633.3467195895823 1.0096545352956872
9.673590441296422 633.4994798575883 1.0107252153003368
9.678817996249839 637.0731985485427 1.0129597913087305
9.684045551203255 634.4039521493725 1.0103120575622553
9.689273106156671 630.8668782963892 1.0068197737381681
9.694500661110087 629.3372199213296 1.0040546004753435
9.699728216063503 629.0265660444845 1.003105857796916
9.70495577101692 633.8098905433989 1.0055180394505363
9.710183325970336 642.4608610384827 1.0126459176599303
9.715410880923752 646.693407534205 1.0152600701016654
9.720638435877168 647.3645061132678 1.015207347148103
9.725865990830584 645.7210593314667 1.0133349734758952
9.731093545784 643.9462355843746 1.0101841817561181
9.736321100737417 646.0431262093783 1.0108012109911984
9.741548655690833 647.8894958658858 1.0120984270857403
9.74677621064425 650.0907463907781 1.0140420836487
9.752003765597665 653.0610259587231 1.0164222482593077
9.757231320551082 653.0637190256916 1.016159000239447
9.762458875504498 656.7868063616178 1.0191017195859113
9.767686430457914 660.0375636050303 1.021127275164567
9.77291398541133 662.4802440987096 1.0227131121991766
9.778141540364746 660.7467016332447 1.0188894680456466
9.783369095318163 657.0059510599159 1.015205899216744
9.788596650271579 653.6549710582177 1.0116341086394915
9.793824205224995 657.3888310603552 1.014800723134458
9.799051760178411 660.9790400947853 1.0167675727632473
9.804279315131827 664.3826557372604 1.0180438911435294
9.809506870085244 663.3517669618004 1.0160169702902337
9.81473442503866 661.4697151471643 1.0140891566505517
9.819961979992076 664.496679119257 1.0162870112596465
9.825189534945492 667.8198280930892 1.019953842641656
9.830417089898909 674.4763507237933 1.0245668268570636
9.835644644852325 675.5063602627749 1.0245051011009085
9.840872199805741 678.2247036107877 1.0253546772768878
9.846099754759157 681.399242153154 1.0274577346877718
9.851327309712573 682.9080447721294 1.0279103198357997
9.85655486466599 683.2195320058562 1.0278776400353946
9.861782419619406 680.9513713884126 1.0258683058490936
9.867009974572822 683.6941633078205 1.0263478235255887
9.872237529526238 687.8480313776337 1.02939412367901
9.877465084479654 689.4116087516095 1.0306398144481494
9.88269263943307 695.5483425571814 1.0366561132781538
9.887920194386487 697.612170511624 1.037489704186511
9.893147749339903 700.3274607105334 1.0392678845548375
9.89837530429332 700.3622406195323 1.0370063780187144
9.903602859246735 703.5607984673454 1.038708067387505
9.908830414200152 707.7397717156716 1.0412268827328424
9.914057969153568 719.9712581560493 1.0509837754010942
9.919285524106984 727.7783631327438 1.0564186818680146
9.9245130790604 729.5952955306144 1.0570574566526802
9.929740634013816 726.5719725589257 1.0535860097328515
9.934968188967233 727.4305610129013 1.0537746466528433
9.940195743920649 729.8971639151648 1.0551187930116082
9.945423298874065 733.8726554083814 1.0578640564814243
9.950650853827481 736.4768979103895 1.0594527743658015
9.955878408780897 739.2851321476342 1.0609298801536458
9.961105963734314 741.7213677618059 1.0628404791465578
9.96633351868773 737.6019845315672 1.059951202528912
9.971561073641146 735.369756070947 1.056865656578808
9.976788628594562 734.0506738382574 1.0548023727448788
9.982016183547978 733.3127023833747 1.053621956565976
9.987243738501395 731.5062876397717 1.0512019364676901
9.99247129345481 727.194211193101 1.0467531268015027
9.997698848408227 721.6580983017308 1.0428066174745223
10.002926403361643 718.3783241766981 1.0395304955879603
10.00815395831506 711.7207010849324 1.0345629216459442
10.013381513268476 703.8145485743412 1.0282986317342235
10.018609068221892 696.6015944471898 1.0232693566117195
10.023836623175308 691.180112756095 1.0188373314230663
10.029064178128724 693.3826316767176 1.0201281440049232
10.03429173308214 696.4730104334832 1.0221026247041087
10.039519288035557 701.5685524753135 1.02580909392961
10.044746842988973 699.7178614723625 1.0239805242242104
10.049974397942389 697.5085943768102 1.0219642021909423
10.055201952895805 694.1932982227457 1.01937011730963
10.060429507849221 695.8216612837953 1.0204045102741741
10.065657062802638 691.6424616346295 1.0175445057685086
10.070884617756054 689.9512728313714 1.0159732920424538
10.07611217270947 690.7623947459622 1.0169854931177724
10.081339727662886 693.8227965799093 1.0194601751614294
10.086567282616302 691.2676874033409 1.0177682308711014
10.091794837569719 687.1325987404291 1.0122960100651004
10.097022392523135 679.8177257168828 1.00546395271881
10.102249947476551 679.9836028699923 1.0055623582883673
10.107477502429967 680.0160703196303 1.0057501113702128
10.112705057383383 680.034170381924 1.0051816943788334
10.1179326123368 678.7129156205672 1.0043951740981507
10.123160167290216 676.3627444628389 1.0033227024781695
10.128387722243632 677.4341137497626 1.0039666115005124
10.133615277197048 671.9697514796957 0.998909856887054
10.138842832150464 670.5298736620408 0.9953284149981787
10.14407038710388 672.0064666247905 0.9962643114349122
10.149297942057297 675.9212371878468 0.9997026316286852
10.154525497010713 677.3834629942 1.0016494709366077
10.15975305196413 678.0823085433066 1.0021572898412274
10.164980606917545 683.2516555064918 1.0048954532511707
10.170208161870962 686.7327393333311 1.0070213030876543
10.175435716824378 690.4574940710509 1.0095529081287902
10.180663271777794 687.26837470443 1.0059525546191523
10.18589082673121 684.9693309889435 1.0038746364601703
10.191118381684626 679.282774444998 0.9999065101968976
10.196345936638043 677.7992573649074 0.998637963925032
10.201573491591459 678.6458160783156 0.9985956089451091
10.206801046544875 678.5084389498043 0.9977960601024316
10.212028601498291 686.693421279318 1.0033871099480969
10.217256156451707 688.9649852990157 1.0045382136887286
10.222483711405124 688.1737195570337 1.0040273489517673
10.22771126635854 688.3259455234613 1.0057839842352918
10.232938821311956 683.4591179847877 1.0021758822607696
10.238166376265372 685.4259321175924 1.0032223172565995
10.243393931218788 687.5095803976611 1.0043466858168013
10.248621486172205 684.6682619934288 1.0018648373305163
10.253849041125621 683.230752788165 1.0002288779449036
10.259076596079037 680.5567299814142 0.9981799631738305
10.264304151032453 678.7136646652759 0.9967081872238445
10.26953170598587 679.2854891445329 0.9970120659218381
10.274759260939286 679.696913834637 0.996955707103512
10.279986815892702 685.6798031697601 1.001060542720051
10.285214370846118 683.784938935522 1.0002972908029777
10.290441925799534 684.4287067444185 1.0001357670855011
10.29566948075295 680.25289633666 0.9970646971360857
10.300897035706367 672.4744046501781 0.9898978797470867
10.306124590659783 671.1153738706163 0.987968964557622
10.3113521456132 666.3491858542526 0.9840728049417771
10.316579700566615 666.7189152826085 0.9838975897169204
10.321807255520032 665.6519228596846 0.9826494878335403
10.327034810473448 664.1270032515947 0.9818877015015589
10.332262365426864 663.0885963414346 0.9809730317492851
10.33748992038028 663.4623077355668 0.9810243675717798
10.342717475333696 659.3591089116552 0.977221531485668
10.347945030287113 653.9537153895935 0.9720705241337504
10.353172585240529 653.675190876614 0.971650414356609
10.358400140193945 655.8467825986341 0.9732474754489343
10.363627695147361 659.2272867914287 0.9750631050293374
10.368855250100777 662.1607803640372 0.9772289938342564
10.374082805054194 663.9308397736785 0.9779521931805446
10.37931036000761 666.8078525936429 0.9795546384725378
10.384537914961026 665.4214470120661 0.9784912236273149
10.389765469914442 664.1217735605264 0.9766349628420504
10.394993024867858 667.4772653114915 0.9785883816396377
10.400220579821275 669.6267307016706 0.9802177823460128
10.40544813477469 664.4282345350379 0.9762225666758673
10.410675689728107 657.3567707609252 0.9709140731835677
10.415903244681523 650.870118010149 0.9659756173001822
10.42113079963494 647.1832650145662 0.9631764028525123
10.426358354588356 641.8999161132443 0.9590010494121299
10.431585909541772 634.9876398800799 0.9540337050017517
10.436813464495188 632.3527933327734 0.9523324293088767
10.442041019448604 627.2716468594599 0.9484470281384614
10.44726857440202 622.1549957233468 0.9438750423547667
10.452496129355437 617.4085473751214 0.9394199207611632
10.457723684308853 612.6455860275572 0.9355948842928261
10.462951239262269 610.7152783618772 0.9332781681385123
10.468178794215685 605.2739050230756 0.928600355778138
10.473406349169101 597.7353275306181 0.9229765647274855
10.478633904122518 594.9656771324863 0.920878264917725
10.483861459075934 591.8676143675232 0.9181802171501895
10.48908901402935 587.036152808981 0.9141359261340115
10.494316568982766 582.3126835116798 0.910126894705468
10.499544123936182 575.583136521417 0.90467482253771
10.504771678889599 569.7371895441439 0.9001124683808364
10.509999233843015 566.2654059857384 0.8971915170648707
10.515226788796431 567.7188936141088 0.8981247438797244
10.520454343749847 563.5477140315991 0.8942211242371785
10.525681898703263 560.6158158200531 0.8914840533156219
10.53090945365668 559.1295803733574 0.8897070378852203
10.536137008610096 560.2367213633694 0.8906674567490842
10.541364563563512 561.6852801623359 0.8910746253446272
10.546592118516928 560.8244435217475 0.8902641943636328
10.551819673470344 556.7290275412378 0.8866716193113083
10.55704722842376 554.4854970738079 0.8848603582798029
10.562274783377177 551.4449694563313 0.8822492759427956
10.567502338330593 551.8540039776325 0.8827502026214655
10.57272989328401 548.5097432270908 0.8799881043959298
10.577957448237425 543.149913247259 0.8759803776439895
10.583185003190842 540.4209926901784 0.8732129345661476
10.588412558144258 539.7655751714404 0.871852603846614
10.593640113097674 538.0679617594985 0.8693072835552419
10.59886766805109 537.5937683878715 0.8685242570139984
10.604095223004506 536.9776912369407 0.8677544079351266
10.609322777957923 532.8970338473911 0.8651119447989881
10.614550332911339 534.0933925875629 0.8660635492134876
10.619777887864755 531.588236253177 0.863507254800774
10.625005442818171 526.6157036671922 0.8597910527813081
10.630232997771587 521.8735524740622 0.8544374817849631
10.635460552725004 519.3920371424592 0.85188721540703
10.64068810767842 523.4069952541211 0.8546774954364462
10.645915662631836 529.4355611533965 0.8601855813469482
10.651143217585252 535.1975824263593 0.8653334572564417
10.656370772538668 536.4248843456012 0.8658721108769851
10.661598327492085 531.0031725322268 0.8619620850065021
10.666825882445501 531.759864304003 0.8623533049883301
10.672053437398917 530.94058399649 0.8604499744744445
10.677280992352333 536.8189428478776 0.8648443093616347
10.68250854730575 538.8089225147411 0.866216559007138
10.687736102259166 536.9660704230579 0.8643739261366165
10.692963657212582 537.5829235049844 0.8647390845191442
10.698191212165998 539.5767691865695 0.8662316317938088
10.703418767119414 543.7819335775563 0.8688080683558261
10.70864632207283 550.2094347953425 0.8733445208837682
10.713873877026247 556.6580561639811 0.8777952601496264
10.719101431979663 561.9666039684306 0.8811416203586961
10.72432898693308 567.122220683856 0.8847343189843921
10.729556541886495 574.6787918799228 0.8903665091362047
10.734784096839912 586.8171120329134 0.9000369340818936
10.740011651793328 598.4409332297961 0.9086798994683483
10.745239206746744 605.8439662623445 0.9139361307461222
10.75046676170016 612.1187473571213 0.9184425228701114
10.755694316653576 613.4207905959081 0.919054907346179
10.760921871606993 612.3062075574852 0.9168652447621635
10.766149426560409 613.8664956682948 0.917146873217506
10.771376981513825 617.9209772894926 0.9198148736788051
10.776604536467241 619.9476550780835 0.9219671393944264
10.781832091420657 622.3658950395837 0.9234633324975271
10.787059646374074 621.671485950681 0.9229509508698935
10.79228720132749 615.6046514121232 0.917608129097423
10.797514756280906 611.5384071659662 0.9141910742858648
10.802742311234322 609.2203823642021 0.9124574689707642
10.807969866187738 609.0986433797163 0.9124817226968266
10.813197421141155 608.5673623438779 0.9119857708919688
10.81842497609457 611.0059975555565 0.9137756154962973
10.823652531047987 617.0350407975812 0.9177146804355493
10.828880086001403 625.300989549186 0.9235404206510904
10.83410764095482 633.518143336878 0.929526393138531
10.839335195908236 646.440297653088 0.9385406651894057
10.844562750861652 658.6895232468163 0.9473917838609898
10.849790305815068 678.4875626306233 0.9601819418432087
10.855017860768484 704.215503550148 0.9771541415822014
10.8602454157219 728.5296058159871 0.9939679239172677
10.865472970675317 753.0754755126163 1.0096039418944176
10.870700525628733 763.5278973239016 1.0161589307278334
10.875928080582149 770.2934834437472 1.020697452506194
10.881155635535565 764.4013835121985 1.016745871781997
10.886383190488981 750.5367990537608 1.0070588582903202
10.891610745442398 730.8245864078966 0.9939705404493958
10.896838300395814 710.8090475500418 0.9795623613100892
10.90206585534923 693.7554194844623 0.9677497051098267
10.907293410302646 679.6052403538876 0.9574072222046057
10.912520965256062 661.567148804064 0.9440544535586001
10.917748520209479 649.1042819663478 0.9351514482614718
10.922976075162895 631.3212488501924 0.922392791519804
10.928203630116311 616.8070389033962 0.9121627428704622
10.933431185069727 604.6036012603782 0.9031443388603139
10.938658740023143 594.1373492354572 0.8937722652047346
10.94388629497656 586.2949953040436 0.8869816579501411
10.949113849929976 581.9878640759919 0.8835978406923328
10.954341404883392 577.6472173754181 0.8808676126693599
10.959568959836808 571.8996774149061 0.876539718055644
10.964796514790224 567.6756026506202 0.873089950249311
10.97002406974364 562.0874442078073 0.8701872524555141
10.975251624697057 553.5654161095777 0.866066282106836
10.980479179650473 546.6936921194032 0.8625876233318694
10.98570673460389 543.2887425967929 0.8612592014288436
10.990934289557305 541.076014395677 0.8603806450252806
10.996161844510722 535.7800454528202 0.8568781546694753
11.001389399464138 535.1588454898648 0.8573882459955857
11.006616954417554 530.68113119849 0.8548520617286044
11.01184450937097 525.695867472849 0.8521496835214856
11.017072064324386 524.0945114945678 0.8511423255098713
11.022299619277803 524.4149474335371 0.8513965472786031
11.027527174231219 524.0113869861456 0.8509605016970704
11.032754729184635 520.8394452528612 0.8487032836262891
11.037982284138051 516.2484919056515 0.8456800948443914
11.043209839091467 507.3917043405507 0.8388971304938485
11.048437394044884 506.9157472109819 0.8390959504386618
11.0536649489983 508.84651031689845 0.8411209756997242
11.058892503951716 512.4619623019265 0.8441452453525797
11.064120058905132 513.3280091745642 0.8446125394451375
11.069347613858548 509.4411520010447 0.8413515559981449
11.074575168811965 505.7337554163674 0.8382419068930442
11.079802723765381 502.9799528949648 0.8365150424863347
11.085030278718797 501.63964391372537 0.8360376666713205
11.090257833672213 502.50873057320274 0.8375278041352465
11.09548538862563 501.16528071227054 0.8363862525878785
11.100712943579046 499.18066494794823 0.8347686589567764
11.105940498532462 496.4089049323836 0.8325180000329573
11.111168053485878 493.7659508252843 0.8309844636335353
11.116395608439294 488.9768341307176 0.8273054618171296
11.12162316339271 486.8666472093512 0.8263055993952384
11.126850718346127 487.5019836111068 0.8277757094416632
11.132078273299543 485.6332018889587 0.825993132972385
11.13730582825296 484.35167910235515 0.8245739564272492
11.142533383206375 482.04507320138475 0.8218786748712987
11.147760938159792 486.07924526731625 0.8250256492686379
11.152988493113208 488.1951823525032 0.8270203796754926
11.158216048066624 489.686181286918 0.8289955784367361
11.16344360302004 487.00947595612 0.8276279704526892
11.168671157973456 483.28127728409316 0.8249051840007996
11.173898712926873 486.26661969390466 0.8282446293024558
11.179126267880289 483.8011799257952 0.826215653402966
11.184353822833705 484.1907204771273 0.8262225131547879
11.189581377787121 479.7286299415078 0.8220853479904235
11.194808932740537 474.3997432360213 0.8171021040166945
11.200036487693954 472.79602532479873 0.81577719726164
11.20526404264737 473.31214842446695 0.816764962022912
11.210491597600786 475.3990584101428 0.8189170591075497
11.215719152554202 476.55089599154775 0.8210148598965035
11.220946707507618 479.30439887912485 0.8231508400285643
11.226174262461035 481.19333238146606 0.8243211586228312
11.23140181741445 481.3802637904313 0.8249645271846792
11.236629372367867 476.19304321709495 0.820219050931836
11.241856927321283 470.31396067736637 0.8152613015368207
11.2470844822747 469.87789957900833 0.815473651029973
11.252312037228116 473.1803954136197 0.8171703364699519
11.257539592181532 475.4527465756704 0.8186047814670654
11.262767147134948 475.752174664665 0.8183953907724681
11.267994702088364 477.95791576976836 0.8198621561328431
11.27322225704178 480.79047576982373 0.8230576291742162
11.278449811995197 483.26241323602807 0.8259979246918581
11.283677366948613 483.6298415467363 0.8269875438156132
11.288904921902029 482.7926740053529 0.8268197809284098
11.294132476855445 480.143856528962 0.8234597325583651
11.299360031808861 476.22632225779023 0.8192442380770921
11.304587586762278 475.260914871477 0.8169638114130406
11.309815141715694 472.7517097162116 0.8143876299605248
11.31504269666911 477.77831968118323 0.8188009819270399
11.320270251622526 480.26719272916256 0.8210000256807709
11.325497806575942 480.7260204404617 0.8208941974098589
11.330725361529359 482.0187515773548 0.8221975751457378
11.335952916482775 482.246097099679 0.823115252662303
11.341180471436191 483.30063094476714 0.8240745693760742
11.346408026389607 481.94227130460115 0.8230468342784536
11.351635581343023 482.7655383556676 0.8235160936829404
11.35686313629644 481.012525120887 0.8215716195179965
11.362090691249856 480.0292407909085 0.8201751020323501
11.367318246203272 477.31082403414877 0.8183703891385097
11.372545801156688 476.50189459196196 0.8180955380878119
11.377773356110104 471.9030245527989 0.8135663758513532
11.38300091106352 470.27806503387654 0.8124495485541973
11.388228466016937 467.284079229697 0.8097894233372863
11.393456020970353 463.0098655148459 0.8061672482233009
11.39868357592377 460.33768703136946 0.8050848133101872
11.403911130877185 457.20016889648497 0.8025984833881373
11.409138685830602 455.6311478396929 0.8019956342677138
11.414366240784018 451.60892705283766 0.7982974270143518
11.419593795737434 448.75692525936023 0.7947756678670623
11.42482135069085 446.156409985423 0.7922529442693295
11.430048905644266 443.6115879392567 0.7900623424464956
11.435276460597683 438.4652958528589 0.7855047654549718
11.440504015551099 435.2297019424964 0.7837540324863365
11.445731570504515 430.7605461639791 0.7791174982186058
11.450959125457931 431.545351884018 0.7792471802711695
11.456186680411347 433.1058731820737 0.780530290107118
11.461414235364764 431.6421966745063 0.7792628167776956
11.46664179031818 427.2285308299432 0.7754543161908412
11.471869345271596 425.11945412956436 0.7742598733695669
11.477096900225012 425.99137160274796 0.7758936326234278
11.482324455178428 427.3152184879224 0.7834132103560525
11.487552010131845 429.21321907036275 0.786833726348555
11.49277956508526 428.0539173678378 0.7866863686092053
11.498007120038677 428.2482005661779 0.7886667748432501
11.503234674992093 429.16255455846414 0.7910780433763683
11.50846222994551 430.10914581538856 0.7938627151220621
11.513689784898926 430.5546300807646 0.7953907318864409
11.518917339852342 430.6546971243101 0.7958531633135899
11.524144894805758 429.74114201764195 0.7957985960334141
11.529372449759174 429.9441895006625 0.7965161863855377
11.53460000471259 433.8932535470469 0.8002494400020473
11.539827559666007 436.57739817699974 0.8033197986300376
11.545055114619423 437.5398097247797 0.8039755716313995
11.550282669572839 438.78562639052785 0.8058586092156794
11.555510224526255 438.6369692507669 0.8071231993206828
11.560737779479672 436.0287353323751 0.8053891933326356
11.565965334433088 433.09418715465426 0.8036928873363888
11.571192889386504 427.82544058125876 0.8000603504138746
11.57642044433992 422.3422946111905 0.7956944229000068
11.581647999293336 416.79651388561365 0.7907394687223039
11.586875554246753 413.1338497017092 0.7874542044531772
11.592103109200169 412.24895189835655 0.7865235362064861
11.597330664153585 413.1049883835315 0.7889221888565651
11.602558219107001 411.7872857808352 0.7884998280870879
11.607785774060417 407.3728218273095 0.7850557281347974
11.613013329013834 402.47592425422175 0.7811707956073228
11.61824088396725 398.5185968041549 0.7775285093298779
11.623468438920666 398.6614076207876 0.7780666901335559
11.628695993874082 401.69129671181605 0.7815353485193001
11.633923548827498 404.03434966639435 0.7845413871516408
11.639151103780915 402.2927960403115 0.7835053882786623
11.64437865873433 398.01738542186615 0.7803579172174496
11.649606213687747 390.970831263612 0.7739359477833382
11.654833768641163 382.5605198962859 0.7663530678107203
11.66006132359458 381.4536285628238 0.7657929785900527
11.665288878547996 380.8780293697896 0.7651571205055495
11.670516433501412 381.38539219851026 0.7656018220328188
11.675743988454828 381.15797964820655 0.7662295032879821
11.680971543408244 381.98120691096136 0.7661215183034168
11.68619909836166 382.55859002999216 0.7681469348286635
11.691426653315077 383.00364957945675 0.7692107433951667
11.696654208268493 382.43458034551674 0.7700703118982892
11.701881763221909 378.16202288789304 0.7661445512428805
11.707109318175325 375.8330324021684 0.7634233162684467
11.712336873128741 375.740211238242 0.763179478821774
11.717564428082158 376.75182939648334 0.7652472276647884
11.722791983035574 375.3545113324556 0.764405658231388
11.72801953798899 372.4176043684179 0.7618425536575398
11.733247092942406 371.7525810455411 0.7615243588651666
11.738474647895822 372.07547167999206 0.7618778926701298
11.743702202849239 372.09698993904465 0.7624450343949364
11.748929757802655 374.46566734659035 0.7650808913078236
11.754157312756071 375.2240055159869 0.7657094917671053
11.759384867709487 378.2161470331267 0.7692705074650938
11.764612422662903 379.71977336557876 0.7704423789216287
11.76983997761632 378.9844852537954 0.7703610268022221
11.775067532569736 379.75218482451646 0.7716229288462969
11.780295087523152 380.53192113122475 0.7718037766220915
11.785522642476568 383.44971431086606 0.7740356130143691
11.790750197429984 381.17636754665784 0.7718649033642296
11.7959777523834 379.146253027782 0.7690593974944139
11.801205307336817 379.24177968732363 0.7689122225341685
11.806432862290233 383.18880504438744 0.7724479842150356
11.81166041724365 390.1951321336843 0.7793182961415698
11.816887972197065 395.39796853847304 0.7844844636931104
11.822115527150482 399.62057542380234 0.7885532884607936
11.827343082103898 396.8366187766746 0.7850952527902939
11.832570637057314 394.31094943162424 0.7813349446185456
11.83779819201073 391.64106403101584 0.7790720509121601
11.843025746964146 388.6105218553921 0.7776543536329337
11.848253301917563 390.1737872584587 0.7804133344461023
11.853480856870979 390.82471939325296 0.7823144644773103
11.858708411824395 392.39028357392164 0.7825193411011122
11.863935966777811 393.31334026580396 0.7833927276084468
11.869163521731227 393.2821503024522 0.7836859560328462
11.874391076684644 393.3056594660775 0.7841770204476535
11.87961863163806 389.6253978047504 0.7813363552434842
11.884846186591476 384.7570342239995 0.7772647238912128
11.890073741544892 381.33640798884335 0.774065176880726
11.895301296498308 379.7256193358481 0.7727425192965611
11.900528851451725 378.181562292348 0.7710945910168734
11.90575640640514 377.48689172577355 0.7707976617943588
11.910983961358557 375.55682391465507 0.7695951941550776
11.916211516311973 377.3316894738198 0.7719947223908472
11.92143907126539 374.50137618093805 0.7696743944552554
11.926666626218806 373.00864095702605 0.7684294500050641
11.931894181172222 370.14843760237056 0.7645646188902798
11.937121736125638 367.28901057255314 0.7616367717850508
11.942349291079054 365.9209873679727 0.7600863129352813
11.94757684603247 364.63343928515354 0.7592850956101996
11.952804400985887 365.4507076982479 0.7618370481672062
11.958031955939303 367.2854764669275 0.7651276367910581
11.963259510892719 365.80305362822884 0.7638100501825801
11.968487065846135 363.605542299191 0.761101690428682
11.973714620799552 362.066496291966 0.7585077449179182
11.978942175752968 363.4886243993495 0.7594634829641433
11.984169730706384 365.0087227076453 0.7611709446582136
11.9893972856598 363.033989194296 0.7596354506062022
11.994624840613216 362.52878128850534 0.75902116223856
11.999852395566633 360.8875766698103 0.757452734624161
12.005079950520049 361.1446664641152 0.7574704840241115
12.010307505473465 362.90306066796785 0.7593659921164332
12.015535060426881 364.9810614797247 0.7621430838348224
12.020762615380297 363.44454196581097 0.7608379924341184
12.025990170333714 366.20424703454876 0.7643251524139674
12.03121772528713 363.45976018584275 0.7616838508757414
12.036445280240546 362.26804602903195 0.7606038537336218
12.041672835193962 363.01591355813895 0.7625142708734147
12.046900390147378 362.89989708517334 0.7633206042664064
12.052127945100795 365.25899570824095 0.7658792247757539
12.05735550005421 372.0371882649052 0.7721465157146937
12.062583055007627 373.7517977905175 0.7734949798191383
12.067810609961043 374.9689148687612 0.774133761791375
12.07303816491446 375.39916019030017 0.7741848626636222
12.078265719867876 378.41956654178654 0.7778110742363734
12.083493274821292 385.54682906196865 0.7853169589979649
12.088720829774708 392.96427938315793 0.7920177713174855
12.093948384728124 402.8224243398299 0.8014093456989207
12.09917593968154 411.18813584122114 0.8091680441131816
12.104403494634957 418.38078564319414 0.8157249598925846
12.109631049588373 435.0803435620908 0.8316915054382231
12.114858604541789 452.26968042060673 0.8477625664984306
12.120086159495205 472.56870100287483 0.8665054769081847
12.125313714448621 494.9883309691279 0.8863586541587238
12.130541269402038 514.272743134854 0.9035088603855931
12.135768824355454 535.8531668408718 0.9223747652362092
12.14099637930887 551.2489893139627 0.9353985670980858
12.146223934262286 563.5284514929177 0.9460751822237722
12.151451489215702 568.6926412677093 0.9506596700411157
12.156679044169119 569.4054563039732 0.9511509261129643
12.161906599122535 565.8450164639182 0.9489742133003644
12.167134154075951 552.0799416730454 0.9376088997473098
12.172361709029367 536.447693812571 0.9244815988566539
12.177589263982783 518.7456606375807 0.9096087065722591
12.1828168189362 504.47943092243696 0.8965124343583226
12.188044373889616 491.76708719234125 0.8860118878003514
12.193271928843032 479.8100343442623 0.8757575674412701
12.198499483796448 468.0699631369991 0.8650533861380859
12.203727038749864 453.5040942807018 0.8523872221988188
12.20895459370328 441.1035887568769 0.840592052673983
12.214182148656697 430.6522621654643 0.8309818549246998
12.219409703610113 423.33584213953657 0.8246297858376992
12.22463725856353 416.7948611384138 0.8183111368438724
12.229864813516945 408.6291535010628 0.8118964443794671
12.235092368470362 401.5121096693987 0.8061215515754786
12.240319923423778 393.37140893153156 0.799300624140381
12.245547478377194 384.43172775057275 0.7916131766238703
12.25077503333061 378.294321264221 0.785880105228251
12.256002588284026 369.84412252418355 0.7771399998713583
12.261230143237443 366.1089368733114 0.7730513072333577
12.266457698190859 360.90441837458934 0.767252717679107
12.271685253144275 359.4839786368994 0.7655397424047682
12.276912808097691 355.702693725565 0.7624147297526647
12.282140363051107 354.57187829436054 0.7617767417841028
12.287367918004524 351.78307799844686 0.7585746282178448
12.29259547295794 348.7523072623436 0.7551045336308673
12.297823027911356 349.6087964686827 0.7568214137632934
12.303050582864772 343.87172916543676 0.7510288127205272
12.308278137818188 343.0013273261901 0.7497868341408988
12.313505692771605 341.1824495298764 0.7495355937463132
12.31873324772502 339.2099191233184 0.7552400741743718
12.323960802678437 342.26183664179393 0.7631993546905106
12.329188357631853 344.12731206936115 0.7705236807714981
12.33441591258527 343.88578181070505 0.7748822385765193
12.339643467538686 342.38886634177953 0.7765956526847972
12.344871022492102 338.16044745038806 0.7759668722636333
12.350098577445518 336.0608567312276 0.7757164176077578
12.355326132398934 334.3455094849266 0.7764809821951356
12.36055368735235 335.5718372648214 0.7796633354066527
12.365781242305767 334.0232154934251 0.7790625836583303
12.371008797259183 334.70117154335014 0.7811883206636199
12.376236352212599 334.66718794636574 0.7822762865018827
12.381463907166015 335.16650034909463 0.7854095128444633
12.386691462119432 338.75396888213317 0.7922362060076972
12.391919017072848 339.92143376787504 0.795445631491975
12.397146572026264 340.1654355982629 0.7973088750585854
12.40237412697968 341.58464299445956 0.8013449635047912
12.407601681933096 337.89332767698556 0.799151013722755
12.412829236886513 338.03962459550235 0.802436126154534
12.418056791839929 334.3518701339392 0.7996123979736492
12.423284346793345 328.0581535595206 0.7913946180704599
12.428511901746761 324.93505285298517 0.7876761280420513
12.433739456700177 320.2476080330577 0.7816919908053509
12.438967011653594 322.6878933463029 0.7861425656609305
12.44419456660701 323.1913897132959 0.7877058398552534
12.449422121560426 324.02460052977466 0.7904635655481596
12.454649676513842 324.00384667303746 0.7927358438069733
12.459877231467258 323.8562069752888 0.7936897761601921
12.465104786420675 322.2305408288376 0.7936713784515678
12.47033234137409 321.4390230557347 0.7932308706900117
12.475559896327507 321.02645751102426 0.7917591251972252
12.480787451280923 318.54871770273115 0.7910707728829017
12.48601500623434 316.83949034691767 0.7903492412839378
12.491242561187756 318.2392345248985 0.7935696318962527
12.496470116141172 316.90040983377565 0.794106834390079
12.501697671094588 318.5461554771421 0.7961729177230901
12.506925226048004 317.63477050849826 0.7959219710223174
12.51215278100142 314.9145477739513 0.7952332051567201
12.517380335954837 312.09557607497595 0.7937094720896312
12.522607890908253 310.8609057950568 0.7946695802110995
12.527835445861669 307.6952384073844 0.7923324510686774
12.533063000815085 307.9417109284705 0.7919979509760701
12.538290555768501 307.9620036853381 0.793256909513708
12.543518110721918 310.53981671204946 0.7960458669542392
12.548745665675334 314.4120397285118 0.8023521264760364
12.55397322062875 312.331131832822 0.802137177107317
12.559200775582166 310.69345684626103 0.8012979430582686
12.564428330535582 308.5997583515098 0.7941036259812413
12.569655885488999 305.2759858836977 0.782656711086341
12.574883440442415 306.8303269972508 0.7815593889219796
12.580110995395831 304.99780713542896 0.7750645839029313
12.585338550349247 305.0567836772315 0.7730273027523517
12.590566105302663 303.73882900409234 0.7685284970073941
12.59579366025608 305.2152204600387 0.7675664384161205
12.601021215209496 306.1755303043022 0.768213266343756
12.606248770162912 309.5534367055645 0.7705995578981829
12.611476325116328 311.42970571979833 0.7727890142852133
12.616703880069744 310.8748830894954 0.7713802450727664
12.62193143502316 310.7701587914957 0.7700972348833558
12.627158989976577 313.30162581301795 0.7720570821773658
12.632386544929993 313.88518882157877 0.7723242254777309
12.63761409988341 315.31114543799015 0.7732037634226722
12.642841654836825 316.43850776235763 0.7741019311578913
12.648069209790242 315.9277326181278 0.7723686654801547
12.653296764743658 319.23360314572113 0.7751588254596754
12.658524319697074 319.86451936274193 0.7755999320470492
12.66375187465049 320.7601214524569 0.7754283116482348
12.668979429603906 322.2157217200559 0.7754597878145156
12.674206984557323 324.27150225071114 0.7765243469533999
12.679434539510739 327.18832746502005 0.7783544568580311
12.684662094464155 335.2631095098164 0.7869028270664385
12.689889649417571 338.00640555290335 0.7897488743571944
12.695117204370987 343.2570919389141 0.7944291149441992
12.700344759324404 350.9622771098579 0.8026227274814005
12.70557231427782 355.92759986050913 0.8065846897677311
12.710799869231236 362.11414081729583 0.8122446871118508
12.716027424184652 370.60635065133874 0.8210458194977459
12.721254979138068 378.0346521902732 0.8290419678147861
12.726482534091485 388.5343854916317 0.8401954357427571
12.7317100890449 399.4685523253702 0.8519972223963895
12.736937643998317 411.00799280922223 0.8637485321207261
12.742165198951733 421.6487130665311 0.8734060341907102
12.74739275390515 434.4256585898739 0.8853661970827992
12.752620308858566 445.2134362905953 0.8952805788385356
12.757847863811982 451.16112496557463 0.9003252096782334
12.763075418765398 452.02758785503585 0.9018246862583152
12.768302973718814 446.65114290643135 0.8962811397025845
12.77353052867223 439.3229160926272 0.8893144672644061
12.778758083625647 430.194225458541 0.8796849032890064
12.783985638579063 420.30293042095747 0.8681637830572164
12.789213193532479 412.6624763463771 0.8606191292263945
12.794440748485895 403.30418603760415 0.8504255040336671
12.799668303439312 397.15198467632564 0.84368921410391
12.804895858392728 391.43541284893604 0.8381382850905275
12.810123413346144 385.0091983409153 0.8310137372536512
12.81535096829956 380.90765263098257 0.8266346618760134
12.820578523252976 379.13461636257915 0.8245724776273984
12.825806078206393 379.6907271754249 0.8247241551168037
12.831033633159809 380.88067286630667 0.826687119035454
12.836261188113225 382.57081112652975 0.828782633026881
12.841488743066641 383.0108978262076 0.8289391314228121
12.846716298020057 385.5588497553772 0.8314145421275813
12.851943852973474 389.96074222825996 0.8347530452897396
12.85717140792689 392.12365247455807 0.8366648863889216
12.862398962880306 400.12113235266526 0.8446954320543952
12.867626517833722 402.21036605077035 0.846871669056285
12.872854072787138 405.6415877598177 0.8498045981302629
12.878081627740555 412.12308594014075 0.8557031374992363
12.88330918269397 416.45644850396667 0.8595693601232838
12.888536737647387 419.71085417133065 0.8624859829387638
12.893764292600803 416.79282766079757 0.8596113009495204
12.89899184755422 410.23554899830583 0.8529106239587209
12.904219402507636 404.45464374699304 0.8466041929798838
12.909446957461052 395.75012480872573 0.8376541411973545
12.914674512414468 384.17094404453786 0.8261267301404297
12.919902067367884 373.2318686935143 0.8144281348152191
12.9251296223213 361.482588001515 0.8024649470042227
12.930357177274717 354.947865831093 0.7949359689054427
12.935584732228133 348.49355093244884 0.7877402945608734
12.940812287181549 339.25899940819403 0.7778977157080619
12.946039842134965 333.89621824803976 0.7721878133802514
12.951267397088381 326.4221962772825 0.7638654701238545
12.956494952041798 320.90490122799383 0.7572014189742908
12.961722506995214 321.2159364127885 0.7564434838927824
12.96695006194863 317.5623583182953 0.7516237854798576
12.972177616902046 315.41431248673126 0.7486468914956481
12.977405171855462 314.02988646688857 0.7466869015855941
12.982632726808879 313.9450064440117 0.7472073328121104
12.987860281762295 318.71877617072147 0.7529697840311104
12.993087836715711 317.5316478335271 0.7515196174651253
12.998315391669127 316.8130414547193 0.7506785758784197
13.003542946622543 314.8151044981669 0.747997429481121
13.00877050157596 315.8670905353664 0.7485368817309604
13.013998056529376 319.25107682438505 0.7531304746339923
13.019225611482792 318.9110161174138 0.7521132989302773
13.024453166436208 316.3531873897172 0.749131998096979
13.029680721389624 315.6073902856268 0.7492826389919921
13.03490827634304 314.8062880285906 0.7486519751255591
13.040135831296457 316.48813330529333 0.7509357056723425
13.045363386249873 322.80187386093377 0.7587390501353141
13.05059094120329 324.7575187688822 0.7605146884584133
13.055818496156705 327.40237517083807 0.7637171480932144
13.061046051110122 330.5115902240941 0.7670546956487027
13.066273606063538 335.590685483367 0.7722658617024063
13.071501161016954 340.91521255005586 0.7781957495035946
13.07672871597037 347.3007437200221 0.7854043723705657
13.081956270923786 354.53634498594545 0.7929306555308457
13.087183825877203 355.87867867570145 0.7940736932125869
13.092411380830619 355.6654459378492 0.7930545181408415
13.097638935784035 354.73956094893924 0.7913107913969128
13.102866490737451 353.31346867080435 0.7892702193930516
13.108094045690867 349.707219458267 0.7852059968178999
13.113321600644284 347.62032557389705 0.7832579053237362
13.1185491555977 345.3668965496138 0.7816857986727269
13.123776710551116 343.9167662701222 0.7807830127379648
13.129004265504532 343.1456166113535 0.7804865318081384
13.134231820457948 342.42622258646384 0.7796351012896053
13.139459375411365 343.56129055211727 0.7802291621731874
13.14468693036478 346.25947581622887 0.7836789955079687
13.149914485318197 348.0675028079103 0.7856212562798733
13.155142040271613 351.526721627975 0.7894257351731598
13.16036959522503 353.38462502755164 0.7906620947110472
13.165597150178446 353.20205895583285 0.7898477586781246
13.170824705131862 353.40212638991204 0.79113107835257
13.176052260085278 355.50273407578146 0.7942832998007152
13.181279815038694 358.2977403442762 0.7971320703663554
13.18650736999211 358.5026653539538 0.7964048742999421
13.191734924945527 356.32283614653153 0.7941031301157152
13.196962479898943 357.64414536671563 0.7951721296294731
13.202190034852359 356.6703005702862 0.7954410999955761
13.207417589805775 357.72190519991983 0.7966737100442538
13.212645144759191 354.16726332659255 0.7920979235278606
13.217872699712608 349.9222121827063 0.7878719867763622
13.223100254666024 346.7609041729352 0.7843229787829399
13.22832780961944 346.80569188203384 0.7853064191882384
13.233555364572856 344.4646242009391 0.7824990666151495
13.238782919526273 342.2359888500259 0.7789614444680473
13.244010474479689 337.2475442320398 0.7742718345412313
13.249238029433105 335.01641717375105 0.7723507209635254
13.254465584386521 337.8946359081692 0.7765760932346955
13.259693139339937 337.8426057671518 0.7767520190118937
13.264920694293354 331.9549839429358 0.7693489911038004
13.27014824924677 324.7786599986522 0.7614321960017829
13.275375804200186 320.64825640906776 0.7569497543197745
13.280603359153602 320.3374196587965 0.7575355112678828
13.285830914107018 320.01109641735593 0.7568093054650878
13.291058469060435 317.1352736196454 0.7540846885198743
13.29628602401385 315.3362202966427 0.7524413924602694
13.301513578967267 315.4242763744384 0.7533749563566661
13.306741133920683 314.1641370053281 0.7523320138180778
13.3119686888741 311.76216834054475 0.7502398997985725
13.317196243827516 307.30579424185225 0.7451212011646354
13.322423798780932 304.6099268081549 0.7409395778899416
13.327651353734348 305.76996589749564 0.7411590958462919
13.332878908687764 305.8359276924636 0.7412261508839781
13.33810646364118 308.10530261738586 0.744451820709461
13.343334018594597 306.2248037038425 0.7427541810814615
13.348561573548013 303.13006929982544 0.7389767945851401
13.353789128501429 303.13838924344435 0.7384229149744471
13.359016683454845 301.38308752848667 0.7352814233735849
13.364244238408261 302.5301716316765 0.7378134862658324
13.369471793361678 304.82956823226016 0.7408849112373418
13.374699348315094 302.6546576574124 0.7384593006637697
13.37992690326851 303.3829504159296 0.739667400632132
13.385154458221926 304.62413470962707 0.7406245170359749
13.390382013175342 306.3948134712405 0.7429982137715191
13.395609568128759 310.0023342649177 0.7468458979297126
13.400837123082175 311.0894614349526 0.7488315240235089
13.406064678035591 310.0663749321566 0.7476536075873566
13.411292232989007 310.6106250527325 0.7484966854958942
13.416519787942423 310.21067446327424 0.7480278379539108
13.42174734289584 309.696360304225 0.7450710705759022
13.426974897849256 312.1549668015194 0.7469683947886853
13.432202452802672 314.5924579745806 0.7491298573401239
13.437430007756088 314.16813249044714 0.7487893992448074
13.442657562709504 315.94230679523946 0.7517928082205805
13.44788511766292 314.1264218988196 0.7506318138861514
13.453112672616337 313.9202913629179 0.7519907410787722
13.458340227569753 316.58574194596935 0.7544440276336829
13.46356778252317 316.3027307932528 0.7544227916137888
13.468795337476585 317.4917453161526 0.7547154699270837
13.474022892430002 318.3758367631288 0.7550829608681576
13.479250447383418 321.5172980556745 0.7582808541093117
13.484478002336834 323.1633655801214 0.759337289849857
13.48970555729025 323.8708786186388 0.7587906816849564
13.494933112243666 320.6748981041123 0.7557085903496292
13.500160667197083 320.08781268967823 0.7554500458281731
13.505388222150499 319.821586568822 0.7556579247530149
13.510615777103915 319.6952676894295 0.7553560369277265
13.515843332057331 320.0940810812828 0.7560794993031936
13.521070887010747 320.80200677298984 0.757925308869363
13.526298441964164 319.2713597828002 0.7559055781963684
13.53152599691758 316.2754323464764 0.752253993874246
13.536753551870996 311.77716437712985 0.7470446394291773
13.541981106824412 305.97106672760003 0.7415006043520793
13.547208661777828 302.67494542333276 0.7373393907067861
13.552436216731245 302.3237563961668 0.7373773452865118
13.55766377168466 301.5499339889308 0.7364981234187998
13.562891326638077 298.0837911316792 0.7320420010257741
13.568118881591493 294.63181455042184 0.7283069471769499
13.57334643654491 292.3505608145442 0.7254746193773114
13.578573991498326 289.9914616608126 0.7233857700085216
13.583801546451742 284.7836353536294 0.7171176168161367
13.589029101405158 283.12411855532457 0.7157954674044383
13.594256656358574 280.47928111716715 0.7131561374421604
13.59948421131199 281.1483759360917 0.7162733118933519
13.604711766265407 280.8817148903997 0.7163716195307553
13.609939321218823 277.69923530232035 0.7131627793999389
13.615166876172239 274.0887003278928 0.7083730553343487
13.620394431125655 274.79620914860027 0.7089313483571208
13.625621986079071 274.7782146780209 0.7090847907179693
13.630849541032488 273.64342001422546 0.7079684336998299
13.636077095985904 271.61217490138773 0.7050722258749892
13.64130465093932 269.87811343066784 0.7029040914818533
13.646532205892736 271.3347103314223 0.7045335784556696
13.651759760846153 272.8435471626368 0.7064150506251157
13.656987315799569 272.6274776041034 0.7062393544601396
13.662214870752985 272.94696417854146 0.707282736854842
13.667442425706401 270.77410482622076 0.7044161357181381
13.672669980659817 266.6212061837654 0.6995726578385341
13.677897535613234 263.3312237564935 0.6940808201269967
13.68312509056665 261.3680638813669 0.6905515083748939
13.688352645520066 265.20887578995297 0.6955760105947887
13.693580200473482 269.8252121321192 0.7012144136347125
13.698807755426898 271.38822822066743 0.7057714658950214
13.704035310380315 273.9014802312402 0.7103632467144285
13.70926286533373 272.7626379589219 0.7105920104309537
13.714490420287147 273.6880685129982 0.7119022729513392
13.719717975240563 275.3893064000389 0.7102091040072971
13.72494553019398 277.53662356812254 0.7116234593983236
13.730173085147396 277.2061656493613 0.7105089290945603
13.735400640100812 276.77880272335295 0.709830186815224
13.740628195054228 274.1848165438018 0.7074761574917
13.745855750007644 279.4842369457676 0.7133394871318068
13.75108330496106 280.36637185020976 0.7143245304154968
13.756310859914477 278.11967351295067 0.7109370805479407
13.761538414867893 273.1198942505843 0.7047280636378626
13.766765969821309 269.47600868243984 0.6997945582655714
13.771993524774725 269.03959808514276 0.7000871277184809
13.777221079728141 267.9691631919989 0.6998949160484944
13.782448634681558 265.6417857440548 0.6986849072198885
13.787676189634974 260.4701967348397 0.6936766827741233
13.79290374458839 258.85566117692247 0.6907729233383705
13.798131299541806 259.6193753384622 0.691146155138485
13.803358854495222 261.2187654710624 0.6939251651396383
13.808586409448639 261.0134981291877 0.6949538767605589
13.813813964402055 261.85733043578523 0.6970190344225818
13.819041519355471 261.39686676289955 0.6962167287881402
13.824269074308887 261.90882010446575 0.6951724202220834
13.829496629262303 265.48325620202667 0.7013856331619976
13.83472418421572 265.99803807488024 0.7027917377163972
13.839951739169136 268.91071162209624 0.7038727376268732
13.845179294122552 267.9498043372934 0.7009284416939647
13.850406849075968 271.4237952217206 0.7051636316100236
13.855634404029384 274.26056257039306 0.7087217332008318
13.8608619589828 274.9919545171844 0.7105433992483918
13.866089513936217 276.5002308296814 0.7113553897566252
13.871317068889633 275.75006704144334 0.7090018768872318
13.87654462384305 277.176630365319 0.7121457314612817
13.881772178796465 273.2921327816113 0.7074841478116347
13.886999733749882 276.56888081176555 0.7103080877233944
13.892227288703298 280.3832528147209 0.7159283241846223
13.897454843656714 283.2665894366443 0.7174986840841916
13.90268239861013 290.4520290033921 0.7269398671531495
13.907909953563546 291.25948546758457 0.7278818804282754
13.913137508516963 293.50742740454024 0.7302194351194979
13.918365063470379 295.37004865194535 0.7330327989182611
13.923592618423795 293.41309149949814 0.7286957084181268
13.928820173377211 290.9416236655839 0.7252160525129775
13.934047728330627 288.4547453198928 0.7225492777484543
13.939275283284044 286.85077002383116 0.7202149846006298
13.94450283823746 287.4833515497875 0.7223941435813527
13.949730393190876 287.4523208963481 0.7239029813647344
13.954957948144292 288.44538845014665 0.7238085632858865
13.960185503097708 287.4085050482096 0.7227644668803347
13.965413058051125 287.16393490746384 0.722842037660621
13.97064061300454 285.94870274910426 0.7215576327993474
13.975868167957957 283.24671694889633 0.7186721197605642
13.981095722911373 279.1290012151544 0.7135591541780726
13.98632327786479 273.9856481480364 0.7057434477528904
13.991550832818206 271.7651722821535 0.7040123717869969
13.996778387771622 269.8940828652032 0.7031960689197008
14.002005942725038 267.7057901856203 0.7014875562939008
14.007233497678454 266.4223329436759 0.7000317696182972
14.01246105263187 265.3142420819522 0.6970793691834117
14.017688607585287 267.5120712918103 0.7018448974960164
14.022916162538703 268.275415425528 0.701359966034354
14.028143717492119 269.3613991723371 0.7033723076520502
14.033371272445535 272.12153631112557 0.7064712857661112
14.038598827398951 273.3757098186225 0.7076923413815136
14.043826382352368 273.17211975625025 0.7073839445536515
14.049053937305784 273.8900327503076 0.7094410519489347
14.0542814922592 272.42267604748776 0.70789952046824
14.059509047212616 274.6754293610216 0.7113803774683682
14.064736602166032 276.23356915281937 0.711769828066548
14.069964157119449 278.90131169225606 0.7129472273295512
14.075191712072865 281.31910244491013 0.7155739248115532
14.080419267026281 283.76256385962034 0.7189560127539463
14.085646821979697 287.58754681909875 0.7237336288252509
14.090874376933114 288.08467420096713 0.723876050509902
14.09610193188653 287.554859116683 0.7220164570869089
14.101329486839946 288.5451141564568 0.7223456593830915
14.106557041793362 290.66978346243565 0.7252564835008367
14.111784596746778 294.83848700228094 0.7311613945214908
14.117012151700195 296.9397557707345 0.7342742358867673
14.12223970665361 294.8111391298238 0.7318829806251512
14.127467261607027 292.0895666711568 0.7293954118151669
14.132694816560443 289.23877329878167 0.7246265592523655
14.13792237151386 289.46222739148413 0.7250754583020285
14.143149926467276 290.0208805115083 0.7267548994761155
14.148377481420692 290.9706564839115 0.7285049812415122
14.153605036374108 287.86948199542894 0.7257368407501964
14.158832591327524 284.9201156027436 0.7218306895177786
14.16406014628094 284.6090701011812 0.7207580651774088
14.169287701234357 285.022822054316 0.7208532892278163
14.174515256187773 284.82238647114485 0.7194527222235659
14.179742811141189 282.4219629686296 0.7162383127510894
14.184970366094605 283.3288174564823 0.7176333396943151
14.190197921048021 282.723193667465 0.7168516436638018
14.195425476001438 284.10452333937445 0.7203596021786667
14.200653030954854 285.14242835710473 0.7214033858359107
14.20588058590827 287.1387032109899 0.7225046052897287
14.211108140861686 288.5430745728816 0.7228388099357964
14.216335695815102 289.4855811678198 0.7225322430870023
14.221563250768519 290.7975874447467 0.723639697580715
14.226790805721935 290.20568375529325 0.723583228871017
14.232018360675351 289.4201156943631 0.7226568219916506
14.237245915628767 289.010058208522 0.7225870211647483
14.242473470582183 286.6916529966973 0.7185105775846572
14.2477010255356 281.7450150664553 0.710755189006774
14.252928580489016 281.22897327557183 0.7098386275685924
14.258156135442432 284.0186752357782 0.7138228080797672
14.263383690395848 290.4202288924441 0.7221076105505347
14.268611245349264 295.96041775695585 0.7294548680007658
14.27383880030268 296.96573784338625 0.7296897027079897
14.279066355256097 294.0598551335783 0.7260315566487886
14.284293910209513 294.1078048354772 0.7257015242375803
14.28952146516293 296.07694261259695 0.7258987813919446
14.294749020116345 300.66317707683635 0.732166307128495
14.299976575069762 304.17235992680907 0.7350247782095325
14.305204130023178 305.1149983547827 0.735755297502089
14.310431684976594 305.0702397221187 0.7362233421617145
14.31565923993001 305.13954325220436 0.7357275184677187
14.320886794883426 306.4851810666312 0.7378724570716804
14.326114349836843 309.68279527498146 0.7412944712658058
14.331341904790259 315.4551288443376 0.7464819257735003
14.336569459743675 316.28238840242994 0.7485502314588525
14.341797014697091 316.9678523434644 0.7491940413709116
14.347024569650507 315.6629965192359 0.7479968982563651
14.352252124603924 314.02860217014927 0.7465937317035032
14.35747967955734 316.60176889007795 0.7487991411004761
14.362707234510756 316.0855502793777 0.7493826599115923
14.367934789464172 318.29207116856395 0.752936598277256
14.373162344417588 319.68737939790543 0.7542979729731557
14.378389899371005 321.4491010629004 0.7571845506755676
14.38361745432442 324.34196128171646 0.7601953025951816
14.388845009277837 323.2670268174668 0.7582652012961667
14.394072564231253 321.8674216785962 0.756791910978682
14.39930011918467 323.87845195013495 0.7573139881709133
14.404527674138086 325.93100675717386 0.7590409873094222
14.409755229091502 330.0806692661047 0.7641340388159447
14.414982784044918 333.9050383389823 0.768820694345638
14.420210338998334 334.4324274523577 0.7690156020747172
14.42543789395175 336.488548158238 0.7708960507386907
14.430665448905167 335.4706177967602 0.7690239399766035
14.435893003858583 336.54955359691354 0.7701957365259418
14.441120558811999 341.7902361609203 0.7768790252431684
14.446348113765415 344.47057405334056 0.7798458138675091
14.451575668718831 344.6941287626564 0.7809189753325998
14.456803223672248 346.3592240483644 0.7820411130916916
14.462030778625664 348.6559288150885 0.784769521676652
14.46725833357908 350.2889630654921 0.7867862573466727
14.472485888532496 353.11379509054933 0.7895803611383424
14.477713443485912 355.01696017038773 0.791379522920262
14.482940998439329 359.63383879502015 0.7955205698566549
14.488168553392745 365.90489144290854 0.8019049962942519
14.493396108346161 372.19499884916263 0.8091096370483793
14.498623663299577 379.86256356985535 0.8173551531091785
14.503851218252994 387.5550710408554 0.825748675066084
14.50907877320641 393.94639377570496 0.8323962829681468
14.514306328159826 397.5868075410102 0.8358197667474633
14.519533883113242 395.49727910306996 0.833435795848762
14.524761438066658 390.7917289994313 0.828377069206517
14.529988993020075 381.0711938757016 0.8193539894330367
14.53521654797349 371.43286705014697 0.8090183601216516
14.540444102926907 359.74218502658414 0.7975300878136093
14.545671657880323 349.7284670742964 0.7869102485785344
14.55089921283374 338.5454799138837 0.7744597377278057
14.556126767787156 329.9635170019639 0.7651721677685809
14.561354322740572 320.69416286097817 0.7543879208914285
14.566581877693988 312.7899397271617 0.7456832294861572
14.571809432647404 306.1409587958895 0.7370054032208538
14.57703698760082 300.90943476534585 0.7312123445211499
14.582264542554237 300.439289944332 0.7305636766684612
14.587492097507653 300.648211919932 0.7313849623433447
14.592719652461069 303.3931948281687 0.7344175440093275
14.597947207414485 304.19543500176337 0.7353238754877199
14.603174762367901 307.1779181660555 0.73927687837023
14.608402317321318 310.3190178774171 0.7428630933685397
14.613629872274734 314.5924553339916 0.7461455041174166
14.61885742722815 321.18335716521597 0.753150771531111
14.624084982181566 324.93564363653695 0.7567202765474234
14.629312537134982 331.514125243786 0.7633373429661706
14.634540092088399 336.0090629062885 0.7673968153324179
14.639767647041815 338.23984972171087 0.7686782527267406
14.644995201995231 334.49175039999835 0.7647631299044481
14.650222756948647 336.80741738673777 0.7683758239275181
14.655450311902063 338.4556345442536 0.7716894616411042
14.66067786685548 342.4438391586546 0.7763359527897581
14.665905421808896 341.703246813345 0.7749051311251209
14.671132976762312 341.079487418524 0.7732911323614807
14.676360531715728 339.1913350594867 0.7699827889907291
14.681588086669144 335.0700339435534 0.7654790697697045
14.68681564162256 333.7966389097206 0.7647526664023084
14.692043196575977 332.5377177727188 0.7622926142236038
14.697270751529393 332.98872199150134 0.7627261533221963
14.70249830648281 335.004194613919 0.765188540437545
14.707725861436225 336.5472069610769 0.7669483239839838
14.712953416389642 337.0816910302072 0.767419742629523
14.718180971343058 341.65889456535314 0.7720222349473905
14.723408526296474 344.93654372109614 0.7753258093989537
14.72863608124989 348.678618854554 0.7800234376589334
14.733863636203306 350.2710844168782 0.7819484307534892
14.739091191156723 352.5527885285601 0.784435395617919
14.744318746110139 350.57097493625247 0.7821081661230933
14.749546301063555 349.15493805427076 0.7801487553607963
14.754773856016971 345.75054502686703 0.7772922611758772
14.760001410970387 346.4227981459201 0.7784561959039008
14.765228965923804 345.30752489314216 0.7768431085435843
14.77045652087722 344.8145209421848 0.7763615017573167
14.775684075830636 342.7451618463754 0.7729864515072519
14.780911630784052 340.19283706259995 0.7707212943493618
14.786139185737468 340.5600887313714 0.7715513647334052
14.791366740690885 338.6947951298659 0.7696239516803508
14.7965942956443 336.92389958733645 0.7677895165108408
14.801821850597717 335.4057055768684 0.7657910312717828
14.807049405551133 335.01547869077933 0.7650700724262672
14.81227696050455 336.3905055073498 0.7671270982593159
14.817504515457966 338.58739964137413 0.7693341994197409
14.822732070411382 341.81968538821303 0.7720632971193382
14.827959625364798 344.16369255644076 0.7743473268899631
14.833187180318214 348.05990657054866 0.7783076111840512
14.83841473527163 352.0708408407968 0.7830356653163203
14.843642290225047 352.6907259468367 0.7848810096765798
14.848869845178463 355.3659956601895 0.7875097544755851
14.854097400131879 357.31456056067583 0.7895625147572802
14.859324955085295 360.27690186394796 0.7929226730491855
14.864552510038711 362.4441116328754 0.7947961901868779
14.869780064992128 361.6860805459214 0.7943206272795347
14.875007619945544 361.832991132531 0.7944540050195101
14.88023517489896 363.2070884714324 0.7954418444673106
14.885462729852376 362.06906982107853 0.7948135732103696
14.890690284805792 361.50628323577763 0.7947448039295788
14.895917839759209 360.4854278294798 0.7935274843876017
14.901145394712625 362.37659695947747 0.7959923370881297
14.906372949666041 365.73088032830583 0.7990392367613792
14.911600504619457 365.8840332255983 0.799035121185644
14.916828059572873 364.7685957001556 0.7983872861820809
14.92205561452629 360.1126812557358 0.7943715404231185
14.927283169479706 354.4457622091124 0.7880627879912012
14.932510724433122 349.28073595782166 0.7826804248208569
14.937738279386538 343.9875120021394 0.7758520988460246
14.942965834339955 337.4750109313468 0.7687536075461853
14.94819338929337 335.5200486923272 0.7661098028327286
14.953420944246787 328.6884624251755 0.7591148204042161
14.958648499200203 324.1534302862893 0.7550601878946656
14.96387605415362 319.0955149118246 0.7496701421797296
14.969103609107036 316.63017552412106 0.7480265234791306
14.974331164060452 315.17386768780676 0.7463009740469887
14.979558719013868 313.49652441203335 0.7443450568814635
14.984786273967284 312.04609840839504 0.7423737989263148
14.9900138289207 310.4522647254913 0.7394596855840952
14.995241383874117 312.4537683669455 0.7423212242607157
15.000468938827533 315.7461545170383 0.747110639559451
15.005696493780949 315.36226035258284 0.7466084803891812
15.010924048734365 314.3497112271206 0.7459366695282555
15.016151603687781 313.0297977005501 0.7435476272524425
15.021379158641198 312.2874266737882 0.7421688786464176
15.026606713594614 310.0149483457352 0.7387395043350358
15.03183426854803 313.57827659814143 0.7418553664920158
15.037061823501446 315.65853491787874 0.7448482553364857
15.042289378454862 316.60306691722036 0.7463709848749245
15.047516933408279 314.56394193776345 0.7450130410969779
15.052744488361695 314.0683414513152 0.7449227556661743
15.057972043315111 315.9191388559054 0.7465628451491039
15.063199598268527 317.4887382162773 0.7485593997607185
15.068427153221943 320.0353722128123 0.7510616133742528
15.07365470817536 322.7649539902401 0.7542897437154169
15.078882263128776 323.57543296873774 0.7547930463082149
15.084109818082192 318.06880138194236 0.7467707195900861
15.089337373035608 316.29494009845024 0.7440559410546915
15.094564927989024 315.3378997059079 0.7422308847051944
15.09979248294244 314.78232612427206 0.7426335118748983
15.105020037895857 313.2237008553249 0.7416596172537234
15.110247592849273 310.7665035135302 0.7390724789842809
15.11547514780269 309.0626544256289 0.7375265882978856
15.120702702756105 308.0458987530686 0.7362004167428503
15.125930257709522 306.0876615805649 0.7340238796497183
15.131157812662938 301.6155600025978 0.7284224103780218
15.136385367616354 299.1865775122785 0.7259045006106891
15.14161292256977 295.84323354227104 0.7220856851383696
15.146840477523186 291.6369401471171 0.7174059092984865
15.152068032476603 288.97204113489613 0.7151849322655445
15.157295587430019 287.42097324657703 0.7139611852148436
15.162523142383435 285.8915982694544 0.7122564697565167
15.167750697336851 285.8632775577012 0.7119394624918065
15.172978252290267 284.17869468396805 0.710034013451426
15.178205807243684 281.386739755193 0.7084841079197436
15.1834333621971 279.90160590172303 0.7073546423303817
15.188660917150516 275.13556904728466 0.7029945567249168
15.193888472103932 273.604280822007 0.7003807432047544
15.199116027057348 272.12996006619824 0.6984535636090778
15.204343582010765 269.84926040020855 0.6953149427009139
15.20957113696418 269.00859279459934 0.6945234096542757
15.214798691917597 268.95396697571823 0.6955318731006866
15.220026246871013 269.0596718266345 0.6952267168769105
15.22525380182443 268.555172832288 0.6936456930074775
15.230481356777846 265.33242257494925 0.6886894288229446
15.235708911731262 263.4553675658541 0.6866006313532588
15.240936466684678 263.9819335543147 0.6872131506828042
15.246164021638094 265.031714687222 0.6908765083793077
15.25139157659151 267.04630470928146 0.6929701921786248
15.256619131544927 265.8795019485315 0.6914090668814268
15.261846686498343 263.1458211226792 0.6871157173894733
15.267074241451759 262.0030786715464 0.6865106589618978
15.272301796405175 262.37492813828 0.6881305626336852
15.277529351358591 262.93969776650357 0.6899576396480641
15.282756906312008 263.76860258332965 0.6896712281779844
15.287984461265424 264.0586978098481 0.6888506105642366
15.29321201621884 265.4448326484802 0.6901071068969928
15.298439571172256 267.18354547183225 0.6913488811187344
15.303667126125672 269.91761744860884 0.6946523293643033
15.308894681079089 272.47509820002495 0.6962790434978113
15.314122236032505 272.90636805202035 0.696808448272483
15.319349790985921 273.70954455066624 0.6987059816292241
15.324577345939337 273.87127068123306 0.6988318258836119
15.329804900892753 275.7988937715682 0.700779128685571
15.33503245584617 276.6198402881984 0.7007106268793044
15.340260010799586 273.674759023142 0.6978373340804163
15.345487565753002 273.84222915334567 0.6983909612798153
15.350715120706418 278.01168533405496 0.7048507474753647
15.355942675659835 282.43173618256674 0.7100892590784736
15.36117023061325 286.1474062323298 0.7142758400618904
15.366397785566667 286.6940525968176 0.714252386701207
15.371625340520083 286.6260044936623 0.7121635069389805
15.3768528954735 286.79883432780343 0.7115659406650363
15.382080450426916 287.63349644730545 0.7130879055847811
15.387308005380332 290.3417056501319 0.7173301073979105
15.392535560333748 292.4528240347851 0.7214702422547572
15.397763115287164 293.28300943845886 0.7320392118094134
15.40299067024058 292.47253981491633 0.7377735985528205
15.408218225193997 288.01868587464014 0.7371445550682562
15.413445780147413 286.80553508241024 0.7395903812266237
15.418673335100829 286.2500583393652 0.7432050403113916
15.423900890054245 289.16944968255893 0.7500339241120023
15.429128445007661 291.48879311457335 0.7559425015750472
15.434355999961078 290.69427479505794 0.7572310832185886
15.439583554914494 288.69388729305024 0.7560410935268032
15.44481110986791 288.55459104537414 0.7586429148318724
15.450038664821326 292.14148384516574 0.7658592949906582
15.455266219774742 294.91772325662384 0.7726143174253703
15.460493774728159 293.5745844438979 0.7733595168694067
15.465721329681575 292.16438247329137 0.7722695937534103
15.470948884634991 288.72282583882895 0.7691192454025096
15.476176439588407 286.3209990719861 0.7675586749952422
15.481403994541823 287.4055227044219 0.7729013014126545
15.48663154949524 286.12125990391684 0.7737665605330496
15.491859104448656 289.4304864796712 0.77952066768894
15.497086659402072 289.3540259247207 0.7795223490021793
15.502314214355488 291.3000717159605 0.7829174454690067
15.507541769308904 294.24743332723926 0.7884889186856423
15.51276932426232 291.8638154187359 0.7874577342590637
15.517996879215737 291.6478905793828 0.7890541550792655
15.523224434169153 290.20534575998244 0.7888218109581376
15.52845198912257 292.0875412319683 0.7920115983410537
15.533679544075985 295.014277474855 0.7971193898937616
15.538907099029402 298.6131412496629 0.8030547986020318
15.544134653982818 301.95422142178853 0.8095569091685392
15.549362208936234 304.1168697863788 0.8146380636191807
15.55458976388965 303.45813136269703 0.815558370358329
15.559817318843066 303.5242084260466 0.8160634577605428
15.565044873796483 303.7923331903565 0.8175466772187515
15.570272428749899 306.88964336613765 0.8241177571907247
15.575499983703315 310.0265627745783 0.8311424283480415
15.580727538656731 310.87530026907655 0.8343192107790806
15.585955093610147 308.97909111707503 0.8330640696265955
15.591182648563564 307.73810772055884 0.8315981222581098
15.59641020351698 304.75624346092627 0.828137866140935
15.601637758470396 303.9794078392738 0.8287331304983692
15.606865313423812 302.02039062065916 0.8284418044706473
15.612092868377228 299.18998029998517 0.827384233106257
15.617320423330645 299.3781126558414 0.8303460404005051
15.62254797828406 296.88706436993004 0.828939253892406
15.627775533237477 298.2044626730343 0.8320347826966324
15.633003088190893 295.9699472485884 0.8306165288836929
15.63823064314431 295.82250608793777 0.8271206108982271
15.643458198097726 291.6922674796305 0.8082290902591438
15.648685753051142 289.4871605017068 0.7988696421360916
15.653913308004558 287.3300529157744 0.7917959960700529
15.659140862957974 284.4968403881641 0.7860136277418881
15.66436841791139 281.66281922347207 0.7802820299874809
15.669595972864807 279.745788773507 0.7751877708541572
15.674823527818223 280.2545895189414 0.7737988287489835
15.680051082771639 280.63031747123324 0.7719211311304838
15.685278637725055 281.4266022643284 0.7711122665099078
15.690506192678471 281.1575826252991 0.7685959636822526
15.695733747631888 279.7052681398475 0.7651012328839951
15.700961302585304 278.6915719871317 0.7616376046640259
15.70618885753872 277.9521380350885 0.7602237983304306
15.711416412492136 278.8216068324933 0.7597347967391508
15.716643967445552 277.39841778659127 0.7558060477652834
15.721871522398969 277.8423164804158 0.7561858172553655
15.727099077352385 277.7419207608904 0.7561147932566802
15.732326632305801 278.1211216456953 0.7572276993150533
15.737554187259217 277.14100242661516 0.7556141991158885
15.742781742212633 278.60887561469536 0.754581547843746
15.74800929716605 280.8812682329225 0.7550094237881187
15.753236852119466 281.47624224064344 0.7545579314993126
15.758464407072882 282.9224227141155 0.7558324067609052
15.763691962026298 282.3370230073041 0.75509914060508
15.768919516979715 283.89335132381683 0.7558963476187733
15.77414707193313 285.94471703153124 0.7590201203360384
15.779374626886547 284.0674755592701 0.7563436584208223
15.784602181839963 284.0077399349313 0.75470108481199
15.78982973679338 284.1821942229569 0.7531000023120825
15.795057291746796 283.8952440400498 0.7505561967834421
15.800284846700212 284.42992639505957 0.7510160665673853
15.805512401653628 281.69519976653635 0.7478033178057898
15.810739956607044 285.62747134296706 0.7534465616513663
15.81596751156046 282.9823728503699 0.7499806788724596
15.821195066513877 285.14726385661726 0.7532594664214873
15.826422621467293 288.8279654875404 0.75778526290753
15.831650176420709 288.1710708894138 0.7563440859447947
15.836877731374125 290.87022087708726 0.7603297807563499
15.842105286327541 290.1684590180484 0.7600918566443333
15.847332841280958 288.83696777416617 0.757900182914352
15.852560396234374 288.0097349254677 0.7559468458681489
15.85778795118779 288.6986692919359 0.7555563483159901
15.863015506141206 290.2652823750845 0.7563134102228148
15.868243061094622 289.3878464331991 0.7544698007899263
15.873470616048039 288.8146764159355 0.7537221522608861
15.878698171001455 289.7523859471884 0.754817811805391
15.883925725954871 290.80195943715887 0.7542872111315195
15.889153280908287 289.3934813407469 0.7511578906817643
15.894380835861703 287.13217861207374 0.7475034684688192
15.89960839081512 288.21955792564853 0.7489500343779244
15.904835945768536 288.8864421605735 0.7507303865146782
15.910063500721952 290.5542248485792 0.7523954025150269
15.915291055675368 286.5515058965728 0.7465917408569928
15.920518610628784 284.68773313972457 0.7445067596156492
15.9257461655822 282.2724976460117 0.7409128592546619
15.930973720535617 283.3160629628686 0.7429638940154567
15.936201275489033 284.4441995726588 0.7438657613803173
15.94142883044245 280.97922815110144 0.7388898931066396
15.946656385395865 280.9651848553021 0.7387350273884358
15.951883940349282 279.3572975379138 0.7363085090164114
15.957111495302698 279.87239426094015 0.7365357758355398
15.962339050256114 281.888045594226 0.738581026796349
15.96756660520953 282.49096696584013 0.7394648684750033
15.972794160162946 285.6936291965725 0.7436925855642902
15.978021715116363 284.84922513554864 0.7429373720155957
15.983249270069779 284.1999416927041 0.7411793232457038
15.988476825023195 286.5961986041029 0.7451524666904055
15.993704379976611 286.907876317875 0.745394935715383
15.998931934930027 289.85433345485836 0.7494584201497236
16.004159489883442 288.44057796971276 0.7468387607861178
16.009387044836856 288.75052832069593 0.7466483202420776
16.01461459979027 285.88578222044293 0.7423376159776116
16.019842154743685 283.49913396725765 0.7396805768944297
16.0250697096971 282.34774862442737 0.7383208170227628
16.030297264650514 284.27921543847305 0.7411088909044591
16.03552481960393 285.23990203247286 0.7422187647859269
16.040752374557343 289.4786270015782 0.7462221658020721
16.045979929510757 294.25130110176093 0.7534980683362494
16.05120748446417 299.96455488632864 0.7603735957388373
16.056435039417586 303.80319307669583 0.7649580975394794
16.061662594371 305.27259384318626 0.7666926810816068
16.066890149324415 308.55912238485973 0.7695575924853515
16.07211770427783 312.91277861040027 0.7742000811157619
16.077345259231244 316.0670943908057 0.7779634645056464
16.08257281418466 319.4353253994377 0.7815809963171291
16.087800369138073 321.19660085342537 0.7836017887702335
16.093027924091487 321.56815093364156 0.7831982986185949
16.0982554790449 321.5624509734803 0.7824436600494726
16.103483033998316 324.78380621933957 0.7859741162260893
16.10871058895173 326.6290139906412 0.7881511714732652
16.113938143905145 329.44184160536065 0.7925194353166698
16.11916569885856 329.04530052442004 0.7926482880531657
16.124393253811974 329.4463773151462 0.7939688491319593
16.129620808765388 326.483287622523 0.7903089808456466
16.134848363718802 326.5767624469851 0.789718020911387
16.140075918672217 328.9277140464462 0.7917845195609282
16.14530347362563 331.5055502311562 0.7944286049633047
16.150531028579046 332.7638626825019 0.7962029116786158
16.15575858353246 332.58948441675216 0.7961950489146081
16.160986138485875 332.660167292255 0.7961091818630506
16.16621369343929 330.5198072137785 0.7931100623336053
16.171441248392703 325.97717562982893 0.7877889382084597
16.176668803346118 323.15369832340457 0.784408576352578
16.181896358299532 319.3655566755383 0.7804692340638428
16.187123913252947 315.28567517656074 0.7756524474369328
16.19235146820636 309.3304216035987 0.7692099435640838
16.197579023159776 304.6265706845182 0.7640483075219477
16.20280657811319 299.4703578977339 0.7582300585164334
16.208034133066604 295.02299786738604 0.7527777342431995
16.21326168802002 289.1242737066897 0.7462073622042985
16.218489242973433 285.1653310624764 0.7404465277322511
16.223716797926848 282.11019723552783 0.7370308326388759
16.228944352880262 279.21078328220545 0.7329400945118338
16.234171907833677 274.12691040198763 0.7259294322847163
16.23939946278709 267.71541733932384 0.7181265355205873
16.244627017740505 263.7558170550276 0.7138152774122346
16.24985457269392 260.8006345289287 0.7111753690829073
16.255082127647334 259.9614781781697 0.7095299223004224
16.26030968260075 256.7397203249334 0.7036886279563537
16.265537237554163 258.7162133363624 0.705948777129133
16.270764792507578 258.81018152614433 0.7053851736823377
16.275992347460992 257.2319937494533 0.7052517039909434
16.281219902414406 253.91217610310153 0.701662128699728
16.28644745736782 252.65733891348333 0.701451444343999
16.291675012321235 253.0606174304356 0.7012385128756061
16.29690256727465 256.15745091653326 0.7056906352328228
16.302130122228064 257.5312223748931 0.7063130993569148
16.30735767718148 255.0493110763926 0.7014388748335464
16.312585232134893 254.47094214392646 0.6994181636021355
16.317812787088307 252.99525877413006 0.6964316486991423
16.323040342041722 252.33095528177722 0.6961811855325768
16.328267896995136 251.50358738580113 0.6944797700527966
16.33349545194855 247.9229726800125 0.6890600585223461
16.338723006901965 247.16328463685278 0.6885514245330085
16.34395056185538 251.4058761861648 0.6927767000378309
16.349178116808794 253.8463458102111 0.6966307889352712
16.35440567176221 259.2756223627007 0.7044990125547086
16.359633226715623 264.5104461177427 0.71140620473281
16.364860781669037 268.56486561327466 0.7165162417429428
16.37008833662245 276.09000475815924 0.7251959212727349
16.375315891575866 279.4805450358146 0.729272608618022
16.38054344652928 282.0235064886055 0.7306876144207035
16.385771001482695 286.2402959942908 0.734146320071893
16.39099855643611 293.3822794569816 0.7421186910914815
16.396226111389524 296.87256072407354 0.7458261785287965
16.401453666342938 297.43441909337685 0.7459885905222675
16.406681221296353 296.2812460625054 0.7450672674969534
16.411908776249767 292.82519373647295 0.7398122507713658
16.41713633120318 293.62626220064016 0.7409417826393212
16.422363886156596 290.1468992821868 0.7373382731211294
16.42759144111001 286.0828857565953 0.7321162213487166
16.432818996063425 282.5431405614013 0.7279309943804391
16.43804655101684 281.0348615794639 0.7252171626471832
16.443274105970254 279.78708655948003 0.7233477774077166
16.448501660923668 280.09756004935343 0.7234228138665241
16.453729215877082 279.77873058970744 0.7227990566911078
16.458956770830497 278.3928248787171 0.72172127529042
16.46418432578391 277.23355657152814 0.7209184766514612
16.469411880737326 273.91638798268156 0.7162776324501703
16.47463943569074 274.2655895781823 0.7173344997435014
16.479866990644155 275.9405763755946 0.7184146304962843
16.48509454559757 276.8468056798822 0.7191662713112028
16.490322100550983 279.76017029620107 0.7229715346884698
16.495549655504398 279.5372076020265 0.7217308870971446
16.500777210457812 280.43865627040304 0.7243042511964691
16.506004765411227 282.0221008344108 0.726361576744314
16.51123232036464 281.683257283438 0.7255425390732806
16.516459875318056 281.288560645195 0.7239804274325872
16.52168743027147 280.9878328731629 0.7237364696820153
16.526914985224884 279.84384438259104 0.7223784683657982
16.5321425401783 281.3178816677137 0.7244209679003925
16.537370095131713 278.3396512756992 0.7206768428742121
16.542597650085128 273.2792759924677 0.7151810243852513
16.547825205038542 266.3201221958026 0.7057742253755704
16.553052759991957 263.1307699986825 0.7024277518348638
16.55828031494537 258.76352208318724 0.6982036092526324
16.563507869898785 254.00032104211584 0.6933205201600376
16.5687354248522 250.64018009546237 0.6891290228671048
16.573962979805614 248.57130232302998 0.6855264073453354
16.57919053475903 248.129559153283 0.6837448773387961
16.584418089712443 249.7502685755964 0.6874425205900205
16.589645644665858 251.27798461401116 0.6901302711015026
16.594873199619272 251.4756548510781 0.6901855946183516
16.600100754572686 250.34896797778887 0.690135185584277
16.6053283095261 243.8840799453912 0.6813216064378437
16.610555864479515 240.37395903945904 0.6758082596351799
16.61578341943293 237.656441423168 0.6705069451184916
16.621010974386344 240.76993277195513 0.673726133724156
16.62623852933976 243.97739235157985 0.6790696604281895
16.631466084293173 247.8671307669131 0.6845528461087173
16.636693639246587 248.8539102487375 0.6854491947965192
16.641921194200002 249.31491210832706 0.6850755600483637
16.647148749153416 250.38800638476712 0.6846344162003243
16.65237630410683 249.6627339047823 0.6827188044487899
16.657603859060245 253.33300068025747 0.6885528424940964
16.66283141401366 251.52723387762683 0.687453016002009
16.668058968967074 249.42973617816756 0.6849156817863877
16.67328652392049 246.46452271074205 0.6811277038766813
16.678514078873903 246.04656139535416 0.6782420281525506
16.683741633827317 248.5340990833034 0.6806906069168756
16.68896918878073 247.34843694300747 0.6786663585431068
16.694196743734146 247.10062442511298 0.6792368286270763
16.69942429868756 247.88925739651867 0.6807623478305218
16.704651853640975 249.07928207978188 0.6839287069153149
16.70987940859439 250.5182968836915 0.6849566030135565
16.715106963547804 247.42168382124555 0.6809502559565104
16.720334518501218 242.59329338117104 0.6744419180508279
16.725562073454633 239.32313307364467 0.6686376194663114
16.730789628408047 237.96402498353163 0.6656201705919594
16.73601718336146 239.7065026422794 0.6673960304330842
16.741244738314876 240.02989681959494 0.6690147258749792
16.74647229326829 238.63849631569687 0.6676649470437825
16.751699848221705 235.89251738649162 0.6644711854330568
16.75692740317512 230.46100428719262 0.6573271320929045
16.762154958128534 228.56684288131245 0.6546065606839122
16.767382513081948 227.0036276850473 0.6523678781560113
16.772610068035362 227.2288061948058 0.6519490799488878
16.777837622988777 228.2728048115558 0.6534355618753176
16.78306517794219 231.36384131123094 0.6584630702931988
16.788292732895606 233.91272089727872 0.6614075030628103
16.79352028784902 232.51638741136605 0.6593708182146184
16.798747842802435 229.94766064100907 0.6541070699572494
16.80397539775585 227.16522950353624 0.651313570599732
16.809202952709263 227.22459332422238 0.6530594405415617
16.814430507662678 224.6404771984769 0.6516941265652385
16.819658062616092 222.98051687922717 0.6512880457052687
16.824885617569507 218.83671616835957 0.6439926015437414
16.83011317252292 219.89546192614935 0.6464182098179359
16.835340727476336 222.29918755298954 0.6486919776595248
16.84056828242975 223.2970383018824 0.6492140821136041
16.845795837383164 225.33016572125345 0.6526487549458239
16.85102339233658 220.81688580239222 0.6446372989810881
16.856250947289993 220.81623441897912 0.6437578067004334
16.861478502243408 220.7321628116045 0.6432106425828236
16.866706057196822 218.41719891123483 0.6406643313300855
16.871933612150237 217.78684048432447 0.642523437188045
16.87716116710365 216.97093510438197 0.6424907714461797
16.882388722057065 214.9792265604819 0.6402014597746277
16.88761627701048 214.78647874131886 0.6391406788803842
16.892843831963894 213.40415032918432 0.636511308298517
16.89807138691731 211.46781885558562 0.6339499316289213
16.903298941870723 212.7236607557396 0.6370516544917499
16.908526496824138 214.36222283913298 0.6386583787616481
16.913754051777552 215.6854931830081 0.6414912823405572
16.918981606730966 216.03280100309948 0.6411731604700479
16.92420916168438 215.98426935207627 0.6409968946008066
16.929436716637795 213.21215906608603 0.636494943337919
16.93466427159121 212.51937626236713 0.633767568874008
16.939891826544624 209.70316958388977 0.6282162600569264
16.94511938149804 211.56951387439548 0.6319729331216394
16.950346936451453 212.86243153009954 0.6344126819828892
16.955574491404867 213.15108350207333 0.6364940859633232
16.960802046358282 214.94954628716405 0.6392898720937761
16.966029601311696 216.04940229208674 0.6390616024029844
16.97125715626511 214.91651974097496 0.6362490655970604
16.976484711218525 214.03149588969796 0.635851806958455
16.98171226617194 211.35188362536294 0.633506652709228
16.986939821125354 211.16739958867024 0.6350169135561325
16.99216737607877 213.20350312723704 0.6380802229981947
16.997394931032183 215.78735120036558 0.6399406173191643
17.002622485985597 216.2889714078921 0.6394636179087367
17.00785004093901 216.70124879891424 0.6377144812030885
17.013077595892426 218.284782491795 0.6410876688540871
17.01830515084584 218.08425888560544 0.6406893570299388
17.023532705799255 218.98835431901452 0.6408506794922064
17.02876026075267 218.49861778086836 0.6410848365657824
17.033987815706084 218.6781309434176 0.6400883673786186
17.039215370659498 218.50809591294347 0.64088057047481
17.044442925612913 216.98468333420195 0.6377449766081064
17.049670480566327 216.8211391139059 0.6381427074582948
17.05489803551974 216.6095974094165 0.6399826812300548
17.060125590473156 216.20387256084908 0.6370301554698937
17.06535314542657 215.8382755073025 0.6374087378275479
17.070580700379985 216.36271675693823 0.6370992218651067
17.0758082553334 216.372614042029 0.637658591084206
17.081035810286814 217.01124475236364 0.6403038900734802
17.086263365240228 220.15258434266133 0.6434259696247614
17.091490920193642 220.59543011278151 0.6423560294624041
17.096718475147057 222.47831987403242 0.6445329822887886
17.10194603010047 223.65862646412654 0.6481282843814268
17.107173585053886 223.87177748133783 0.6499241158096479
17.1124011400073 223.35634397071001 0.6491051310255146
17.117628694960715 220.27875555661663 0.6437443550228192
17.12285624991413 218.51254453761695 0.6414500801060989
17.128083804867543 221.43578162102918 0.6457452213543833
17.133311359820958 223.49670832357134 0.647090683558768
17.138538914774372 224.13247766236955 0.6478917571356161
17.143766469727787 224.72199331062887 0.6486094633218539
17.1489940246812 223.13461172754106 0.645917645723219
17.154221579634616 225.48333129227458 0.6482407661843926
17.15944913458803 225.41859310019757 0.646687799691363
17.164676689541444 227.9417382731092 0.6494332950052353
17.16990424449486 233.51970754227295 0.656612150768665
17.175131799448273 235.75785250180172 0.6592753077288047
17.180359354401688 236.34638222617016 0.6603720675285742
17.185586909355102 236.68926817527014 0.6606781606540201
17.190814464308517 237.8766042095444 0.6620371397402964
17.19604201926193 242.60551489232202 0.669971436250424
17.201269574215345 244.7039587402758 0.6727976927633849
17.20649712916876 242.46480022445112 0.6700284223232518
17.211724684122174 240.02211478126216 0.6661081990941715
17.21695223907559 237.61060621544667 0.6623070991297029
17.222179794029003 239.14035108126555 0.6640332328845877
17.227407348982418 240.76488269924204 0.6664392157585054
17.232634903935832 242.2660471800828 0.6669758130680121
17.237862458889246 243.64763515069134 0.6688068527665395
17.24309001384266 245.17378725386703 0.6715046182074926
17.248317568796075 245.14745244706344 0.6718336480182288
17.25354512374949 244.89739840727722 0.6702553242854825
17.258772678702904 241.64431624738452 0.664566118842976
17.26400023365632 239.90934759280495 0.6615234683707064
17.269227788609733 237.11468556435457 0.6601707960319736
17.274455343563147 235.44331270950497 0.6593748065377578
17.279682898516562 234.99065969461992 0.6595005279978137
17.284910453469976 237.0497576014266 0.6618461629634628
17.29013800842339 239.7046305040769 0.6640013346983183
17.295365563376805 241.36408967578396 0.6672731240350438
17.30059311833022 242.28703809763334 0.6696900259682791
17.305820673283634 241.65578194906297 0.670346424578067
17.31104822823705 240.9094757759069 0.6685004470293789
17.316275783190463 240.3931277416338 0.6665276349363919
17.321503338143877 235.8255900782805 0.6602157043165837
17.32673089309729 235.17169512203614 0.6587400297299211
17.331958448050706 236.6623513711409 0.6624059803594038
17.33718600300412 236.1627562213779 0.6604960226203981
17.342413557957535 234.88596288382715 0.6587067442505135
17.34764111291095 234.48295154108126 0.6568849829006278
17.352868667864364 233.36256316289388 0.6551371146561286
17.358096222817778 232.18086794416678 0.652735404853442
17.363323777771193 230.84466478126754 0.6515960348444111
17.368551332724607 230.27473307379984 0.6520021828274691
17.37377888767802 230.20494820975355 0.6529019472869948
17.379006442631436 230.56067898807595 0.6519084904892158
17.38423399758485 229.68960485472667 0.6504803475806584
17.389461552538265 229.35984402065716 0.6522156067754349
17.39468910749168 230.08761633369133 0.6543605861941592
17.399916662445094 232.0489226240871 0.6569871268615748
17.405144217398508 234.71223320436636 0.6587508431603697
17.410371772351922 231.67256247778639 0.6549719093732318
17.415599327305337 231.99579219060587 0.6544308673451065
17.42082688225875 230.7133159188299 0.6523763802540252
17.426054437212166 230.59124181986422 0.6516923547187611
17.43128199216558 232.75313148136897 0.6545624207494476
17.436509547118995 231.54131601886058 0.6531047808819586
17.44173710207241 234.20532911246804 0.6569962178538715
17.446964657025823 232.9546839431719 0.6554009685093563
17.452192211979238 234.14912767471898 0.6579432883036807
17.457419766932652 232.11020536049378 0.6541656178587566
17.462647321886067 232.0975320950766 0.6526509018971884
17.46787487683948 231.92501669519424 0.6528463303246804
17.473102431792896 231.64838670889657 0.6530997365431911
17.47832998674631 233.12402786328573 0.6552650395275541
17.483557541699724 233.92900524815843 0.656404602141038
17.48878509665314 234.40507159670904 0.6556158302648394
17.494012651606553 236.20174019040104 0.6584440970260534
17.499240206559968 236.63317983806922 0.6593046106274228
17.504467761513382 238.9940748104769 0.6636481014747376
17.509695316466797 240.58521297498675 0.6647015281233121
17.51492287142021 239.0893771626477 0.6621583677008176
17.520150426373625 238.07288137291897 0.659942562588837
17.52537798132704 236.78099415664224 0.6563601960749621
17.530605536280454 234.6991441284504 0.6537880385361969
17.53583309123387 236.1959724511341 0.6572165399506269
17.541060646187283 235.36550903795367 0.6563699855128777
17.546288201140698 237.26344567460544 0.6596047921759529
17.551515756094112 239.47526091588614 0.6629608385680793
17.556743311047526 241.83928289687236 0.6679390799088555
17.56197086600094 243.79708546633404 0.6718167013761586
17.567198420954355 246.2912379375285 0.674935281799313
17.57242597590777 247.0670943933529 0.6738151634648832
17.577653530861184 246.7729388843869 0.6731246294463202
17.5828810858146 243.06910364939787 0.6664922001804812
17.588108640768013 237.6676235443406 0.6586468982735211
17.593336195721427 236.36977092638406 0.657360550030655
17.598563750674842 238.71855605970435 0.6598990560709258
17.603791305628256 241.21487832652315 0.6634493970512071
17.60901886058167 244.38691767295813 0.6676388408160441
17.614246415535085 244.13226300968535 0.6667336878365533
17.6194739704885 245.1179602173591 0.667479162193693
17.624701525441914 244.2514081656392 0.6661673975809596
17.62992908039533 244.06388090226469 0.6665084003097095
17.635156635348743 244.3696435865877 0.6666313605831315
17.640384190302157 246.97444972087132 0.6702763166371581
17.64561174525557 249.59417647826612 0.6728239864925082
17.650839300208986 252.14158253705563 0.6760003143628104
17.6560668551624 251.96551415210507 0.6760949513029371
17.661294410115815 251.444365432435 0.6762061051627792
17.66652196506923 253.36393259067054 0.6797198164641973
17.671749520022644 256.95904344016895 0.6839873050321709
17.676977074976058 259.3343800359679 0.6853131669732733
17.682204629929473 262.1608043876063 0.6881636657758812
17.687432184882887 263.8688994206763 0.6901249736197151
17.6926597398363 266.68036552364345 0.6939423876135284
17.697887294789716 270.11148765945035 0.6988312457947774
17.70311484974313 274.33191969055025 0.7032991170252781
17.708342404696545 276.5788972355615 0.7056061463595695
17.71356995964996 279.65159709295574 0.7087657818877375
17.718797514603374 283.55799312095405 0.7141952411280075
17.724025069556788 289.3644121548622 0.7216511278526211
17.729252624510202 295.13514442530504 0.7286481443747975
17.734480179463617 297.5055585993911 0.7303104564709011
17.73970773441703 302.5302927421785 0.7361783265911408
17.744935289370446 303.9394076718649 0.7376183499819968
17.75016284432386 306.96696164844286 0.7409277825132623
17.755390399277275 308.00765152540566 0.7418889369095396
17.76061795423069 311.34375238177137 0.7458930473420321
17.765845509184103 312.81244456571875 0.7469718022997978
17.771073064137518 317.7110862645489 0.7530350426722603
17.776300619090932 319.4798623692337 0.7553907589848532
17.781528174044347 319.35801996125605 0.7555947775216129
17.78675572899776 317.32247723135896 0.7542848404007865
17.791983283951176 314.2668811754083 0.7499950103272351
17.79721083890459 310.36508986519584 0.7458665733899176
17.802438393858004 307.0662992734897 0.7411147802364606
17.80766594881142 305.37268973306266 0.7382686975418573
17.812893503764833 301.4984406687248 0.7333582760741342
17.818121058718248 299.6863743137855 0.7314632908058945
17.823348613671662 298.5597282278075 0.730226238021338
17.828576168625077 295.61434538468825 0.7274439950778215
17.83380372357849 293.0829019463112 0.7237188708363697
17.839031278531905 290.1723608424615 0.7199384353752906
17.84425883348532 289.08753439990517 0.7185685674148118
17.849486388438734 286.94886291530884 0.7154663778848249
17.85471394339215 289.8774115071754 0.7209790567616707
17.859941498345563 289.53904341638827 0.7215096474817869
17.865169053298978 291.6922845454365 0.7253763908604494
17.870396608252392 294.4827015625814 0.7290404510454727
17.875624163205806 295.48908406949613 0.7277494010595987
17.88085171815922 297.87443134710014 0.7305577280518297
17.886079273112635 300.4618055651768 0.7336993416655582
17.89130682806605 302.81870257919195 0.7365440434462499
17.896534383019464 305.2784379602262 0.7391737253763009
17.90176193797288 310.5577211098395 0.744263440914079
17.906989492926293 316.2963289671384 0.7504598706811113
17.912217047879707 322.75018216148464 0.758297169900261
17.917444602833122 327.2578325164344 0.7626811949300321
17.922672157786536 329.9906600381695 0.7662291367067432
17.92789971273995 331.0542737703432 0.7686693100086096
17.933127267693365 334.79193569657417 0.7730981373704413
17.93835482264678 333.9989943717913 0.7731109239916304
17.943582377600194 330.686661992838 0.7687580516225235
17.94880993255361 325.7997986305344 0.7628846278003453
17.954037487507023 319.03835131954474 0.75461695797305
17.959265042460437 312.19449575433225 0.7465310345854357
17.96449259741385 305.89384467808225 0.7394182454578732
17.969720152367266 300.0645899658295 0.7329878785000009
17.97494770732068 294.84331289589267 0.7266712848329654
17.980175262274095 290.44654061510386 0.7215842460749932
17.98540281722751 285.0493541399709 0.7154859029633643
17.990630372180924 283.24716234147695 0.7140954548235554
17.995857927134338 278.86478270386124 0.7087181028971218
18.001085482087753 279.2900796088988 0.7086173740692262
18.006313037041167 275.0964031672766 0.7025613812089682
18.01154059199458 269.7992193585437 0.6965982122531981
18.016768146947996 267.12570921542414 0.6937977625094487
18.02199570190141 267.90194993365935 0.6955074939740555
18.027223256854825 266.48770219990996 0.6932415039882471
18.03245081180824 265.6177124960017 0.693028147567264
18.037678366761654 262.6457384517435 0.6898402367166506
18.042905921715068 263.3389985410344 0.6892921411153975
18.048133476668482 264.2058184359801 0.689570724513419
18.053361031621897 266.55619410718117 0.6921116840353534
18.05858858657531 267.13242438855434 0.6936632665943935
18.063816141528726 265.5091967001386 0.6921116223718515
18.06904369648214 265.89852128845854 0.6921555666906627
18.074271251435555 270.39657243440837 0.6959832134814535
18.07949880638897 273.8930391388513 0.6999415253296261
18.084726361342383 275.12140103393284 0.7014797672300755
18.089953916295798 271.86401831178864 0.6984604792133428
18.095181471249212 270.27129456505673 0.6971930776189599
18.100409026202627 272.0932892685037 0.6996934123364186
18.10563658115604 275.9845706343157 0.7041254029354898
18.110864136109456 277.60646059853417 0.7051633250951754
18.11609169106287 283.2052700916429 0.7116276347198709
18.121319246016284 288.83127618490784 0.7190423038894681
18.1265468009697 294.1872178302525 0.7249578471985318
18.131774355923113 299.4969489714741 0.7310042100867064
18.137001910876528 302.7645130929651 0.7337987677795649
18.142229465829942 310.19666067778445 0.7423392604559742
18.147457020783357 321.8363431208185 0.7563643459477483
18.15268457573677 331.47151780480533 0.7673502415865924
18.157912130690185 343.50189585942246 0.7812230544546352
18.1631396856436 352.91805050968554 0.7919786016577024
18.168367240597014 367.309850502858 0.8073621206795993
18.17359479555043 379.92435844570224 0.8204843138945829
18.178822350503843 386.46710846717974 0.8269559429193205
18.184049905457258 389.5539324174961 0.8305923981545162
18.189277460410672 388.73722221700314 0.8296051675905953
18.194505015364086 391.60623084148176 0.8326467937668749
18.1997325703175 387.47493873679474 0.8283544590817518
18.204960125270915 387.62422509624946 0.8284296540140614
18.21018768022433 382.945955049214 0.8234018248448693
18.215415235177744 379.5640254707718 0.8200063998455908
18.22064279013116 377.33042685466205 0.8176398726406485
18.225870345084573 378.94294873429044 0.8194306598658045
18.231097900037987 379.9814947909883 0.8205980226024192
18.236325454991402 383.1505234773307 0.8236818466525669
18.241553009944816 383.38598326817095 0.824146867439178
18.24678056489823 385.50420696636974 0.8260595123420261
18.252008119851645 384.07829965928653 0.825187902036735
18.25723567480506 378.06944452449426 0.8183700423233675
18.262463229758474 371.88465874282565 0.8120426828897793
18.26769078471189 362.9118620786923 0.802355491991953
18.272918339665303 356.1677084698451 0.7950311481739671
18.278145894618717 345.3254424855678 0.7829716487946169
18.28337344957213 335.94400990729497 0.7722474339868718
18.288601004525546 328.2532071547353 0.7631688724521889
18.29382855947896 324.2853862210027 0.7589515711397424
18.299056114432375 320.68188273094967 0.7549570757249418
18.30428366938579 313.23107849622875 0.7475460425247589
18.309511224339204 306.95110816123554 0.7402336354896141
18.314738779292618 301.3433979956276 0.7336041702664983
18.319966334246033 298.9838024319454 0.7321800064693756
18.325193889199447 292.73964414870903 0.7238570198488105
18.33042144415286 287.99116489122576 0.7181213180987486
18.335648999106276 283.83101460977133 0.7115195278066586
18.34087655405969 282.12957371808494 0.7100049666474674
18.346104109013105 279.1444758892899 0.7069019530706667
18.35133166396652 278.8920931164124 0.7064781208789875
18.356559218919934 277.07874840509254 0.7044003763165387
18.361786773873348 277.8880923436162 0.7058205354819955
18.367014328826762 278.7571300706929 0.7074811011040923
18.372241883780177 280.9270560386086 0.7108616448820212
18.37746943873359 282.09464117664373 0.71037316253057
18.382696993687006 286.49806391297506 0.7138634006278987
18.38792454864042 293.8422705166053 0.7245885186324562
18.393152103593835 305.11172668275054 0.7498510231158481
18.39837965854725 317.96269759990975 0.7732024048924205
18.403607213500663 326.1883165086821 0.7888857520216829
18.408834768454078 333.5436365367475 0.8023640504630873
18.414062323407492 338.9453862078934 0.812872226821003
18.419289878360907 345.94754612728923 0.8252982749792305
18.42451743331432 348.7407493413614 0.8315769427190224
18.429744988267736 347.368025972152 0.8347201351689845
18.43497254322115 345.37460305552673 0.8357433808775605
18.440200098174564 339.1510153478706 0.8312785234383956
18.44542765312798 333.61392980495725 0.8275085531459576
18.450655208081393 330.6275069792754 0.825516902756697
18.455882763034808 327.93668512640295 0.825037282564507
18.461110317988222 329.9427125538848 0.8308869729746888
18.466337872941637 325.77464235792974 0.8284231079705263
18.47156542789505 322.14892176612994 0.8274619028851061
18.476792982848465 314.1856489840442 0.8192417506648995
18.48202053780188 309.8687775732569 0.8157348569670096
18.487248092755294 307.3360637672735 0.8149399356542308
18.49247564770871 307.1946528091366 0.8171133925111301
18.497703202662123 304.967824992783 0.8176294306927407
18.502930757615538 303.9719447257336 0.8185259621496541
18.508158312568952 300.8760115619716 0.8168831579932796
18.513385867522366 298.99725962389715 0.8161373458883338
18.51861342247578 301.1763170905907 0.8210277290507889
18.523840977429195 299.49496027825364 0.8203295684596219
18.52906853238261 298.4970684256673 0.8204598863676543
18.534296087336024 294.6096946682392 0.8181373976877715
18.53952364228944 291.68747641785114 0.8175992039309109
18.544751197242853 288.73589072553654 0.8154401641570987
18.549978752196267 287.99668910238506 0.8162673471368989
18.555206307149682 284.2848140390651 0.8117215987913339
18.560433862103096 284.26721588127253 0.8135668481996324
18.56566141705651 287.62289007757505 0.8208120206674833
18.570888972009925 290.3934418698195 0.82545088242393
18.57611652696334 292.623926157855 0.8302372783922363
18.581344081916754 292.8763208421855 0.8322570560016254
18.58657163687017 293.9834698468236 0.8352034302333872
18.591799191823583 294.0901823142274 0.8374728377576961
18.597026746776997 297.8848975888582 0.8441580352621351
18.60225430173041 296.28691121256884 0.843749473587861
18.607481856683826 297.5001907249084 0.8473148542039126
18.61270941163724 296.82027314160143 0.8474784866593147
18.617936966590655 299.15372142096214 0.8526101294675843
18.62316452154407 302.2924792074728 0.8572780704036239
18.628392076497484 306.97106746544034 0.8468962428926204
18.633619631450898 313.80226580210433 0.8483685681322297
18.638847186404313 319.1539669206844 0.8489387913950207
18.644074741357727 322.1445277618123 0.8480938645981441
18.64930229631114 323.65295387219084 0.8467895714816054
18.654529851264556 323.62038421875934 0.8411133764112135
18.65975740621797 329.31483507123613 0.8465211499737831
18.664984961171385 332.559937902587 0.8467957387185161
18.6702125161248 334.8357512864549 0.8466720711218297
18.675440071078214 336.8939862175712 0.8474264312901664
18.680667626031628 339.81360855574854 0.8478856068331961
18.685895180985042 343.88492744384945 0.8506178764037481
18.691122735938457 343.1021919643585 0.8467065958476706
18.69635029089187 341.7261788720632 0.842383032407508
18.701577845845286 342.0118293058708 0.8414229065311526
18.7068054007987 345.6780125247301 0.8443619971785371
18.712032955752115 346.79505879990546 0.8440808264227337
18.71726051070553 347.11193255155814 0.8437621876886688
18.722488065658943 344.6463938690643 0.8393191494362653
18.727715620612358 340.9186075051342 0.833958324200902
18.732943175565772 338.09350938955504 0.8288352894521224
18.738170730519187 339.96323047264605 0.8292433748668475
18.7433982854726 341.40097062742154 0.8304628269507868
18.748625840426016 344.87749938860475 0.8331537078629748
18.75385339537943 345.1284808510748 0.8326204425098093
18.759080950332844 348.20939204264624 0.8353248727101031
18.76430850528626 348.39930926975507 0.8337071337752497
18.769536060239673 346.41569459524374 0.8302840725691425
18.774763615193088 344.7348524846663 0.8271975648653463
18.779991170146502 342.58775962990273 0.8236052279816487
18.785218725099917 340.5124924870588 0.8206369835133827
18.79044628005333 337.63911436543 0.8166090589419628
18.795673835006745 334.2289130919385 0.8121948182191021
18.80090138996016 330.0891749916999 0.8064450130355381
18.806128944913574 328.44048993867676 0.8028691957120323
18.81135649986699 322.6851606676054 0.7942698559227043
18.816584054820403 317.151655120518 0.7868164321537462
18.821811609773818 312.6412551475958 0.7803678457663531
18.827039164727232 311.2183495462029 0.7792079850326395
18.832266719680646 309.4251474795846 0.7766305739352386
18.83749427463406 303.27224332558563 0.7689637649115161
18.842721829587475 299.2076278177053 0.7646697579126702
18.84794938454089 298.06768990872246 0.76271223937918
18.853176939494304 299.62848591652255 0.7648449965555334
18.85840449444772 299.41404691477214 0.7636761932902124
18.863632049401133 296.37549203629976 0.7588645637732115
18.868859604354547 294.8202024536308 0.7569397054138808
18.87408715930796 297.69884861716554 0.7599386610110118
18.879314714261376 295.9141014742372 0.7573868303033963
18.88454226921479 293.7011691644191 0.7541280244909677
18.889769824168205 289.83464877070253 0.7475983452190555
18.89499737912162 290.4809857325512 0.7483962503171432
18.900224934075034 292.5134699251529 0.7503540348649729
18.90545248902845 292.9523764835398 0.7511626683308594
18.910680043981863 291.74939209080816 0.7502849777445298
18.915907598935277 292.39001744054985 0.750836378750297
18.92113515388869 294.6816244076832 0.754415087350524
18.926362708842106 296.2650585168629 0.7562965206197646
18.93159026379552 293.72679836241525 0.7526164883493495
18.936817818748935 290.87108848193293 0.7491968740978833
18.94204537370235 290.5025538750474 0.7488202678165844
18.947272928655764 288.6258666922945 0.7467375732756893
18.952500483609178 288.98636272814093 0.7457877826262349
18.957728038562593 285.6836446066838 0.7405614617591236
18.962955593516007 282.9225662256328 0.736906715766759
18.96818314846942 278.55043394968754 0.7317000816062746
18.973410703422836 280.9170656724368 0.7342760121961885
18.97863825837625 282.22171755211576 0.7345563306142012
18.983865813329665 281.9227097641755 0.732790332976126
18.98909336828308 278.99164938751886 0.7283986846144603
18.994320923236494 275.8347589053414 0.7246214403839327
18.999548478189908 275.5930392491496 0.7243874325201918
19.004776033143322 274.56527997941384 0.7232865906519869
19.010003588096737 276.2041994869455 0.72467933522294
19.01523114305015 277.80275037212 0.7261325200474431
19.020458698003566 277.62863834061784 0.7268764976975358
19.02568625295698 274.60916344808254 0.7226783645811334
19.030913807910395 274.5514365222418 0.7225278054245867
19.03614136286381 278.5339276214477 0.7276675408338596
19.041368917817223 280.2989904324845 0.7285551637798524
19.046596472770638 279.6525852289138 0.7267994339134531
19.051824027724052 275.36430282942376 0.7206529564714527
19.057051582677467 276.3372328628641 0.7220493178433924
19.06227913763088 277.2943942011777 0.7232527814059069
19.067506692584296 277.4152031283233 0.7244295913176172
19.07273424753771 272.08064636207286 0.7173945970964775
19.077961802491124 270.4236604771588 0.714875796328548
19.08318935744454 269.6727119157326 0.7131052870852945
19.088416912397953 271.90768296231244 0.7160260401904814
19.093644467351368 270.9194805684752 0.715930743476235
19.098872022304782 269.10789834368813 0.7134880684491657
19.104099577258197 266.5146449773011 0.7104348996992976
19.10932713221161 265.0066690996095 0.7083226270445632
19.114554687165025 260.76285226110923 0.7016668617065526
19.11978224211844 257.8945342316206 0.6977807482807771
19.125009797071854 255.78071985791738 0.6924928238905458
19.13023735202527 258.89132016144134 0.6963437939435173
19.135464906978683 261.0697956515693 0.6999006089707426
19.140692461932098 262.8902614400617 0.7027068245299785
19.145920016885512 265.4631335806746 0.7065462956654217
19.151147571838926 265.235756488803 0.7053368330553309
19.15637512679234 266.2533420926894 0.7063119028546087
19.161602681745755 265.350267104237 0.7061388600829052
19.16683023669917 263.9762159986739 0.7061243723700883
19.172057791652584 263.0073818544212 0.7049094129682772
19.177285346606 263.88763184949954 0.7059653610806392
19.182512901559413 266.94229113348473 0.7081124782156042
19.187740456512827 268.58039514057094 0.7099119829741773
19.19296801146624 268.8978901013718 0.710126363524406
19.198195566419656 264.23813991836096 0.7039406150446665
19.20342312137307 261.0704053094556 0.6988438050478559
19.208650676326485 261.0366660641936 0.6988289233885085
19.2138782312799 263.2913923994486 0.7025662227752218
19.219105786233314 266.2610947475562 0.7067745991144138
19.22433334118673 268.22081040968067 0.7094567089518401
19.229560896140143 267.55006535397297 0.7091786690086269
19.234788451093557 268.8135655904286 0.7101438958130061
19.24001600604697 268.84631055224753 0.7107211891630771
19.245243561000386 269.7895522149185 0.71110233052884
19.2504711159538 267.4061160658246 0.7066345715455167
19.255698670907215 268.03300193882177 0.7075253368966411
19.26092622586063 268.3399302192721 0.7063763098849122
19.266153780814044 268.57100085627883 0.7074208304232916
19.271381335767458 268.51401367663203 0.7071101096621599
19.276608890720873 269.20475467983977 0.7079528145932897
19.281836445674287 273.1878186462467 0.713191695724255
19.2870640006277 276.1267361382084 0.7170183850861823
19.292291555581116 277.7622834221417 0.7194992303727966
19.29751911053453 276.9897402771642 0.7183569357772531
19.302746665487945 275.9156895413546 0.7160636214277469
19.30797422044136 278.017513660877 0.7186293894137706
19.313201775394774 281.2604779439213 0.7220859902724319
19.318429330348188 286.8775896532565 0.7281473430613516
19.323656885301602 290.88969024082047 0.7329161667795343
19.328884440255017 295.63067319132614 0.7389757737282516
19.33411199520843 296.9826407077233 0.7403468928589857
19.339339550161846 295.52093040554325 0.7384327264926525
19.34456710511526 296.0852465342521 0.7372791117582846
19.349794660068675 298.4051344895723 0.7405288417726567
19.35502221502209 303.16149131707635 0.7468384803888051
19.360249769975503 303.42802295753893 0.7470384144514699
19.365477324928918 304.2776657637707 0.7489264628325335
19.370704879882332 306.98981137148303 0.750915299720022
19.375932434835747 313.05340773990457 0.7575724546784193
19.38115998978916 318.206815677218 0.7630058717487908
19.386387544742576 320.40752000908486 0.7653467351279404
19.39161509969599 319.55586255467637 0.7650531877439206
19.396842654649404 316.1859818612199 0.7605629382924636
19.40207020960282 319.12013470267425 0.7638547160752525
19.407297764556233 320.9489780501675 0.7655528101742504
19.412525319509648 327.21511911682427 0.7727078975650037
19.417752874463062 327.96108834966003 0.7738480419151591
19.422980429416477 326.5027046375567 0.7729588099081564
19.42820798436989 323.5482880137732 0.7695993453743124
19.433435539323305 321.8978741102608 0.7679776511119868
19.43866309427672 321.10554330812755 0.7662077031698058
19.443890649230134 321.0119032617645 0.7659432857556725
19.44911820418355 320.25518139957626 0.7656018862348191
19.454345759136963 321.6583276871068 0.7671426180920164
19.459573314090377 323.2809110382988 0.7685916996340819
19.464800869043792 325.42848647553956 0.7698432298327146
19.470028423997206 325.0477106483119 0.7690242887969125
19.47525597895062 324.2853516040999 0.7684461201657338
19.480483533904035 321.3980446151277 0.7652429023469226
19.48571108885745 320.7770905659882 0.7647362215687358
19.490938643810864 324.0155186413544 0.7683756787225573
19.49616619876428 325.32345795662593 0.7698091661316503
19.501393753717693 327.1537954862374 0.7721731218032315
19.506621308671107 328.8420402824333 0.7748409153253872
19.51184886362452 333.1391608024253 0.7798821735542991
19.517076418577936 334.1210454193641 0.7806134251869175
19.52230397353135 333.9659349367852 0.7790061735251704
19.527531528484765 331.2252153586132 0.7756971472605007
19.53275908343818 330.66962104996054 0.7751686168440511
19.537986638391594 332.76477415294244 0.7776477283931698
19.54321419334501 333.58463762428244 0.7787501346481833
19.548441748298423 334.8422463366308 0.7802128629575532
19.553669303251837 333.4313208164957 0.7786565512870357
19.55889685820525 335.46335132916624 0.7808908590149632
19.564124413158666 339.5882136773025 0.7855865932337107
19.56935196811208 343.85713639311405 0.7904534859113237
19.574579523065495 344.5251806407034 0.7905657423792254
19.57980707801891 346.73969230640193 0.7920406455011137
19.585034632972324 346.2546959783566 0.7910947031689544
19.590262187925738 349.48421899393554 0.7944862326967164
19.595489742879153 350.49517700867386 0.7961869767305803
19.600717297832567 354.1234526770345 0.8003034894582333
19.60594485278598 359.12066116356317 0.8057891349327377
19.611172407739396 361.255541641363 0.8084291951354293
19.61639996269281 361.4956486816523 0.8088984607168391
19.621627517646225 364.77956233234926 0.8128472970666989
19.62685507259964 367.2590439727448 0.8154604653731063
19.632082627553054 369.6958184642269 0.8175130530119765
19.637310182506468 372.219376505904 0.8201945069708854
19.642537737459882 373.6787853313909 0.8220948245280414
19.647765292413297 376.8085932564198 0.8252012703737984
19.65299284736671 379.83072831416865 0.8287675785288098
19.658220402320126 384.13936240708586 0.8327925449116708
19.66344795727354 386.7395150589729 0.8357788192216644
19.668675512226955 387.177633621956 0.8364219905193249
19.67390306718037 386.8023961024425 0.8360791583236231
19.679130622133783 386.5287484762735 0.8359490707212498
19.684358177087198 388.55208978253376 0.8378399623752746
19.689585732040612 392.0742591759896 0.8414761799734997
19.694813286994027 393.8430460161717 0.8432896028067464
19.70004084194744 394.01598711114605 0.8431370389833637
19.705268396900856 390.1773538249218 0.8382332095608217
19.71049595185427 390.0267382847297 0.8383148845631849
19.715723506807684 389.0682258849769 0.8370730573632815
19.7209510617611 385.6420536980309 0.8339936054422088
19.726178616714513 378.3966133508345 0.8260554946827389
19.731406171667928 373.3956388241295 0.8203157207899465
19.736633726621342 372.08114981927895 0.819075343010099
19.741861281574757 372.69116409744623 0.8197251593363997
19.74708883652817 368.72279217941843 0.8155379781319649
19.752316391481585 365.38434691865257 0.8121191292352505
19.757543946435 360.81753649027416 0.8067753346268182
19.762771501388414 355.48910625324385 0.800692888330328
19.76799905634183 351.33249377044376 0.7960348444553265
19.773226611295243 351.0485044293775 0.7957067826208074
19.778454166248657 350.81577582717927 0.7957760093531057
19.783681721202072 350.7999463336135 0.7950454059137447
19.788909276155486 346.8529874489368 0.7909314274922438
19.7941368311089 343.9014654585674 0.7871340140103601
19.799364386062315 341.64709360765005 0.7845311318762427
19.80459194101573 340.30658938262786 0.7832071434110227
19.809819495969144 340.00678121638873 0.7827245208275448
19.81504705092256 337.9020384976248 0.7805671321398363
19.820274605875973 335.5379122338544 0.7779307918469106
19.825502160829387 335.47364541094936 0.7780641291222433
19.8307297157828 333.9949042805526 0.7762656167659965
19.835957270736216 332.9976500839214 0.77510315377197
19.84118482568963 329.6071900532874 0.7700921790662368
19.846412380643045 331.51650657156 0.7725615364457312
19.85163993559646 330.03096861782586 0.7703094298521127
19.856867490549874 332.36380753695914 0.7736935811816315
19.86209504550329 327.06465143575093 0.7674504190431245
19.867322600456703 324.96385205370893 0.7642281399718268
19.872550155410117 325.22627244171264 0.7649958672826176
19.87777771036353 326.7146306203798 0.7664756250249825
19.883005265316946 329.7850580764423 0.7706685197134053
19.88823282027036 328.5201374468338 0.7685833082965142
19.893460375223775 322.39110485729134 0.761796306060275
19.89868793017719 321.0637073765909 0.7605106234273434
19.903915485130604 318.1761154637869 0.7577630305424827
19.909143040084018 317.87345912384586 0.7580451538705717
19.914370595037433 317.8780633222321 0.7581763202633293
19.919598149990847 317.9878005245231 0.7575337153985126
19.92482570494426 315.8372786466454 0.7542849716651068
19.930053259897676 313.3812637581787 0.751086260706865
19.93528081485109 312.33324177675854 0.7499374932215379
19.940508369804505 311.3123400436516 0.7489266414664977
19.94573592475792 311.091811609348 0.748731242549877
19.950963479711334 309.2442237366534 0.7467610538450121
19.956191034664748 306.35721200270865 0.7435682313636215
19.961418589618162 307.63506574700244 0.7450838064115717
19.966646144571577 307.50544091837975 0.7444876575008964
19.97187369952499 308.75564965755996 0.7451712806227233
19.977101254478406 313.44891999576055 0.750139445193894
19.98232880943182 313.88637102582084 0.7502664635077696
19.987556364385235 314.4705192946979 0.7507112237019432
19.99278391933865 312.87553374245783 0.7495543433695201
19.998011474292063 311.5281967694711 0.7488475797016898
20.003239029245478 314.3805531976758 0.7520651529920945
20.008466584198892 317.5560737202113 0.7559686774124852
20.013694139152307 324.4709147500493 0.7633003554001474
20.01892169410572 330.5151689002019 0.770743523927431
20.024149249059136 339.0341545758126 0.7802072495476289
20.02937680401255 345.8646381932921 0.7872506630085596
20.034604358965964 350.01547144834933 0.7914012763441315
20.03983191391938 355.2140270355545 0.7973068106742828
20.045059468872793 356.37947931835737 0.798727191284973
20.050287023826208 354.21127058216155 0.7960245532706113
20.055514578779622 349.87541609489114 0.7908105614198702
20.060742133733036 347.7142310377089 0.7889378422567972
20.06596968868645 342.8979094210776 0.7838644625087849
20.071197243639865 338.6585741689132 0.7791544693778485
20.07642479859328 331.38575101486526 0.7708267216705298
20.081652353546694 327.9113999012103 0.7673491106077255
20.08687990850011 323.361830638249 0.7620317427098905
20.092107463453523 320.878566225193 0.7589069915739411
20.097335018406937 316.9330756187697 0.7529275613430153
20.102562573360352 317.08353066092474 0.7544234226115001
20.107790128313766 315.8878260931296 0.7534150311155233
20.11301768326718 315.21335710029393 0.7528014555465715
20.118245238220595 311.7176007750002 0.7481754898004647
20.12347279317401 309.5543984037999 0.7449216195158717
20.128700348127424 311.298225152514 0.746433315842277
20.13392790308084 316.2336543715883 0.7528001047831576
20.139155458034253 324.4491874948631 0.7623506580553578
20.144383012987667 327.777244018569 0.7657692550879306
20.14961056794108 328.4086909184269 0.7670371682896716
20.154838122894496 326.2731839814178 0.7651787164339502
20.16006567784791 325.7642254187937 0.7649346048602849
20.165293232801325 324.62580985070775 0.7631283504787095
20.17052078775474 322.6746214543648 0.7599385374626837
20.175748342708154 322.57360038770037 0.7595579712498092
20.18097589766157 325.6752667394374 0.7633849574568341
20.186203452614983 324.42430786705256 0.7622797512404932
20.191431007568397 321.20716699588104 0.7582070961000165
20.19665856252181 314.3917328457998 0.7501132523781409
20.201886117475226 309.7720783793058 0.7440997993895951
20.20711367242864 306.32225211616435 0.7400132841074454
20.212341227382055 300.9802953462184 0.7343980712717383
20.21756878233547 297.57983399241886 0.730896120399131
20.222796337288884 292.96066184167745 0.7260823589088625
20.228023892242298 291.0716260574164 0.7237335644260776
20.233251447195713 291.3383162450412 0.7241020506932692
20.238479002149127 291.5712991290451 0.7247053904609189
20.24370655710254 287.965100767872 0.7197944443373405
20.248934112055956 286.0507061179193 0.7158325052053708
20.25416166700937 286.3262163406871 0.71637584324838
20.259389221962785 292.4284917694451 0.7245871109250036
20.2646167769162 295.1768305608921 0.7289069620231421
20.269844331869614 291.72778224779006 0.7253208773618185
20.275071886823028 288.4551454693381 0.7205155038119669
20.280299441776442 284.50327757024326 0.7161183704265627
20.285526996729857 281.9473107643887 0.7127590851108757
20.29075455168327 282.81253060949683 0.7142215468801769
20.295982106636686 282.4932268967875 0.7127659133967953
20.3012096615901 287.2346096078579 0.7179367068645905
20.306437216543515 286.8992512709192 0.7180288845122865
20.31166477149693 289.57854983832453 0.7220305478238978
20.316892326450343 289.97108176421256 0.722351349203338
20.322119881403758 290.0166377522863 0.72217386460726
20.327347436357172 288.6160085047205 0.7195769946964565
20.332574991310587 287.51692438730504 0.7179638275088646
20.337802546264 290.8592878176688 0.7220064212231593
20.343030101217416 292.82193550496197 0.724440290365209
20.34825765617083 293.769038072692 0.7252846743998239
20.353485211124244 290.95352876393196 0.721936007239591
20.35871276607766 291.44199565212335 0.7221890768032666
20.363940321031073 290.6085312028814 0.7212999750782678
20.369167875984488 291.895907807252 0.7220535067651606
20.374395430937902 291.16706630834636 0.7217309079356033
20.379622985891316 292.2786083355694 0.7234698865007463
20.38485054084473 289.5666166620212 0.7203108557890399
20.390078095798145 289.20104601698233 0.7205194760655064
20.39530565075156 286.95512232934817 0.7169034203545152
20.400533205704974 289.9059488054784 0.7211467979618754
20.40576076065839 291.3412557128539 0.7221632484589356
20.410988315611803 293.77796063456526 0.7256694193531432
20.416215870565217 292.59978114657184 0.7249034428006074
20.421443425518632 289.1144475106237 0.7209865544368679
20.426670980472046 285.7628619011034 0.716897975927077
20.43189853542546 283.74590673930135 0.7138762804895774
20.437126090378875 285.0186466004661 0.7148922924026807
20.44235364533229 286.2079781847007 0.7160209702859126
20.447581200285704 285.28493007757504 0.7145831872001494
20.45280875523912 283.97959553997157 0.7129127898542744
20.458036310192533 282.4427919094073 0.7116310599608598
20.463263865145947 282.90724601174594 0.7122002474965046
20.46849142009936 281.78390258248703 0.7112280495080285
20.473718975052776 281.7828600808794 0.7112838237836351
20.47894653000619 282.94166122021187 0.712265757232465
20.484174084959605 284.3154420765291 0.7144895997621074
20.48940163991302 285.40450868949864 0.7151249798052202
20.494629194866434 283.3431711452685 0.7118881620916859
20.49985674981985 285.9464173446857 0.7157230596890999
20.505084304773263 288.50273826865913 0.7180121534611111
20.510311859726677 293.03028102128474 0.7239004742015119
20.51553941468009 293.83308242290934 0.7238677297415497
20.520766969633506 291.2442989761768 0.7205169107474465
20.52599452458692 286.7420851506153 0.7157349300375396
20.531222079540335 286.2136036289917 0.7149838642118125
20.53644963449375 288.0685871754193 0.7183991171541318
20.541677189447164 285.0873469726049 0.7149888361321146
20.546904744400578 284.5174168078367 0.7141250162885062
20.552132299353993 282.21637462300043 0.7116256951905037
20.557359854307407 285.7732364849033 0.7152962903360504
20.56258740926082 287.96054974229645 0.7175557575529398
20.567814964214236 285.0217994845363 0.7147764293831895
20.57304251916765 279.1009600657831 0.707289774662227
20.578270074121065 279.7398064749331 0.7089095636705833
20.58349762907448 279.2447601871579 0.7081897214714874
20.588725184027894 278.92261959536097 0.7073364646370366
20.593952738981308 279.38973268146407 0.7078322422265427
20.599180293934722 282.3497017586054 0.711097661846719
20.604407848888137 285.1091443541698 0.7144882119729207
20.60963540384155 285.59257500039485 0.7153784886291034
20.614862958794966 282.91421711947515 0.711343120636926
20.62009051374838 282.0904009935108 0.70983683514207
20.625318068701795 281.7143580156916 0.7078786460274825
20.63054562365521 284.6889458008842 0.7127056925552813
20.635773178608623 284.3477860754289 0.7125636561131146
20.641000733562038 284.4284647628494 0.7134564496597335
20.646228288515452 283.4018576381298 0.7124328119680218
20.651455843468867 284.7424440486179 0.714747212062513
20.65668339842228 284.5233874454076 0.7146634226226594
20.661910953375695 283.2320471283443 0.7123846581986418
20.66713850832911 280.7132474309742 0.7092620443478393
20.672366063282524 279.0596970847292 0.7068538391395053
20.67759361823594 281.31813073459966 0.7093185305035503
20.682821173189353 281.4748172377106 0.7092471396373882
20.688048728142768 282.62226742141206 0.710118482232723
20.693276283096182 282.1828298955213 0.7094891979037564
20.698503838049596 279.85004780531284 0.7077845043485668
20.70373139300301 282.02983530682064 0.7108184865539576
20.708958947956425 283.5011217671677 0.7117706776024912
20.71418650290984 287.85892202502913 0.7154325240141519
20.719414057863254 287.4715486075025 0.7145913151434089
20.72464161281667 287.76814360894656 0.716046078840998
20.729869167770083 286.91985923199843 0.7152591820870472
20.735096722723497 285.65853412011023 0.7133993526521512
20.740324277676912 287.5651402711498 0.7165105932861074
20.745551832630326 287.14956017152537 0.7162694455770401
20.75077938758374 285.3582481629476 0.71478536041531
20.756006942537155 284.73472832292424 0.7138359792780716
20.76123449749057 288.32834059572997 0.7179310685195547
20.766462052443984 289.3644348365867 0.718355685184547
20.7716896073974 292.518743420849 0.7211787044038603
20.776917162350813 294.51422319994174 0.7236916042138409
20.782144717304227 297.067943016464 0.7279015937304484
20.78737227225764 294.25320263404086 0.7242555524496839
20.792599827211056 289.3712738670086 0.7189295591772094
20.79782738216447 290.3938350305825 0.7187035248292135
20.803054937117885 291.53194922692467 0.7194184255122832
20.8082824920713 296.52364682508016 0.725090166995952
20.813510047024714 299.4236289001928 0.7284100147564563
20.81873760197813 302.56155974487064 0.7325740824882442
20.823965156931543 302.6540077246155 0.7325536258816934
20.829192711884957 304.43636777458744 0.7346071568547393
20.83442026683837 304.00734071950535 0.7342233916184527
20.839647821791786 307.07420710249613 0.7372747211166908
20.8448753767452 308.51174499874105 0.7393673357774904
20.850102931698615 307.9648529148189 0.738232546915398
20.85533048665203 305.4301515550033 0.7352644997190391
20.860558041605444 300.05267047829665 0.7284508571890922
20.865785596558858 299.14794737174077 0.7280272294689044
20.871013151512273 299.0162791032666 0.7284072203005352
20.876240706465687 300.3448603721073 0.7309747716304015
20.8814682614191 302.61903979412267 0.7331190813796797
20.886695816372516 301.4236286944297 0.7315981957106409
20.89192337132593 299.28370163343556 0.7279397308223885
20.897150926279345 295.93819971084065 0.7240482663626626
20.90237848123276 295.24500220560776 0.7230333936058985
20.907606036186174 294.2489503963601 0.7226326180171734
20.912833591139588 294.6591560757605 0.722790118479415
20.918061146093002 291.3969023192563 0.7191843189619814
20.923288701046417 291.865691692723 0.7203321380521769
20.92851625599983 291.3968885914976 0.71996300157617
20.933743810953246 294.08394255716445 0.723181374196052
20.93897136590666 294.5784421363965 0.722881159814979
20.944198920860075 291.57379827289446 0.7195539610371849
20.94942647581349 291.4545421177918 0.7191244502842447
20.954654030766903 288.2881238079314 0.7151395644058274
20.959881585720318 287.72875280149816 0.714728930131737
20.965109140673732 290.5951889672685 0.7193514928235254
20.970336695627147 289.14070687203105 0.7172367865340843
20.97556425058056 285.2409822357227 0.7114073843206826
20.980791805533975 282.97566470744613 0.7077350732114936
20.98601936048739 278.52933163377946 0.7028744957355348
20.991246915440804 278.92543291590874 0.7044516954545861
20.99647447039422 276.63041588774337 0.7026991748662246
21.001702025347633 276.81116145098844 0.7024229935441538
21.006929580301048 279.1898400811174 0.7049522090330531
21.012157135254462 280.6904400411116 0.706093756021368
21.017384690207876 279.0958353968369 0.703915670048208
21.02261224516129 277.0271336987978 0.7014848451513678
21.027839800114705 274.90591376318923 0.6999330538445325
21.03306735506812 276.61639168533014 0.7025485984703604
21.038294910021534 274.2148746501592 0.7000611679564528
21.04352246497495 272.13119368051684 0.6964228457290704
21.048750019928363 268.76691233643476 0.6916686177958742
21.053977574881777 269.0783837456872 0.6924947783171648
21.059205129835192 272.29896088256186 0.6967824006551941
21.064432684788606 275.1083160669994 0.6994789258728177
21.06966023974202 274.67519125860923 0.697841337238523
21.074887794695435 270.39725087767533 0.6923236594275392
21.08011534964885 268.73012164140846 0.691655588051267
21.085342904602264 269.04046905883655 0.6926110444331345
21.09057045955568 272.19329302349075 0.6951902214959339
21.095798014509093 271.7490687979295 0.6943382558608789
21.101025569462507 270.9672369228427 0.6919485389342541
21.10625312441592 268.6897531295662 0.6890498433728306
21.111480679369336 268.43370122705073 0.688798300152537
21.11670823432275 268.892767971199 0.6895668453245656
21.121935789276165 266.0165993542646 0.6862844070951803
21.12716334422958 265.3013577332126 0.6854805124875425
21.132390899182994 268.40254982422624 0.6896289431943406
21.13761845413641 269.90487731964066 0.6901529450210008
21.142846009089823 273.08157420549463 0.693762389248651
21.148073564043237 270.6344205088218 0.6914460401794653
21.15330111899665 268.4597505344862 0.6878255264795201
21.158528673950066 267.5897224449509 0.6861048501333994
21.16375622890348 266.6808327640522 0.6839481411702367
21.168983783856895 269.17793523015814 0.6870508347063609
21.17421133881031 267.1207898917554 0.6860362838258445
21.179438893763724 265.5339080019213 0.6830337097965233
21.184666448717138 266.39011946863076 0.6840393804451741
21.189894003670553 268.51107234827106 0.6847597613629571
21.195121558623967 270.8507322393241 0.6874390697712891
21.20034911357738 273.36812625348176 0.6910906643577809
21.205576668530796 271.1866152983639 0.6885176528634847
21.21080422348421 268.915912846769 0.685323555578688
21.216031778437625 268.0155972875384 0.6833587049301136
21.22125933339104 269.72984937610386 0.6846796356827854
21.226486888344454 271.7960225586411 0.6878389781591052
21.231714443297868 270.8032060825313 0.6865446666530988
21.236941998251282 269.9094179747138 0.685164937493255
21.242169553204697 266.8184355906212 0.6817297798652677
21.24739710815811 267.3699345067874 0.6825433287726166
21.252624663111526 269.5132661492163 0.6860199515898595
21.25785221806494 271.72466486950134 0.6876623776324045
21.263079773018355 270.41927900364766 0.6852327641559205
21.26830732797177 269.61180522716467 0.6842885989217362
21.273534882925183 267.2362158890908 0.6814081000696748
21.278762437878598 267.09724843689725 0.6820776631301874
21.283989992832012 266.2701535359417 0.6880553399185343
21.289217547785427 266.6753889368884 0.6991677848302598
21.29444510273884 263.58082819010804 0.7017518800241648
21.299672657692255 260.51831271541283 0.7027421877035867
21.30490021264567 260.48812595842253 0.7059173041328091
21.310127767599084 261.76239316476847 0.7103149599474342
21.3153553225525 264.2510033911497 0.7162136084906656
21.320582877505913 264.8285491636104 0.7219284556305428
21.325810432459328 265.50175604748534 0.7256559956672027
21.331037987412742 265.50084566792503 0.7301807416627286
21.336265542366156 263.59830116682883 0.7309025885609005
21.34149309731957 259.7006501756239 0.728585245143939
21.346720652272985 257.3306202504293 0.7274329473960267
21.3519482072264 257.872496131779 0.7310196442429576
21.357175762179814 260.9542803523203 0.7383369879247629
21.36240331713323 260.0594620809029 0.7385544717094304
21.367630872086643 258.8853947807204 0.7384615122874303
21.372858427040057 257.9312022194667 0.7394152833243892
21.378085981993472 259.7245983980364 0.7440454013634645
21.383313536946886 261.5338797131748 0.7485592402817441
21.3885410919003 261.18028253248747 0.749622856135604
21.393768646853715 264.23997621520215 0.7552927636307413
21.39899620180713 260.03345411340126 0.7517486677114867
21.404223756760544 262.9615534044362 0.7564813356122173
21.40945131171396 261.4828277050335 0.7572689595760832
21.414678866667373 263.6254396233801 0.7630359573061312
21.419906421620787 264.408810114882 0.767177585090195
21.4251339765742 259.8793570604203 0.7620248781835129
21.430361531527616 258.5610276985999 0.7609519851167101
21.43558908648103 260.3959728207752 0.7648065510695353
21.440816641434445 257.0398266358013 0.7618601462976532
21.44604419638786 259.7480722762429 0.7683412892696868
21.451271751341274 260.0618806637547 0.7698710260922366
21.45649930629469 265.5280420306629 0.7786858865404872
21.461726861248103 270.90644865524166 0.7893363970743386
21.466954416201517 270.4281670302993 0.7909863682470175
21.47218197115493 268.74536355621404 0.7913334492505955
21.477409526108346 265.23204144126703 0.7876061696201556
21.48263708106176 263.92709225888694 0.7874073815629833
21.487864636015175 265.73495169256404 0.7914442318663533
21.49309219096859 267.59750985097367 0.7965746858071464
21.498319745922004 267.43352504196355 0.7971388618522973
21.503547300875418 266.8365089430762 0.7982750646710641
21.508774855828833 264.84057177459425 0.7945208797575782
21.514002410782247 262.83392791056355 0.7750629831286219
21.51922996573566 265.2300014058032 0.7694383845047573
21.524457520689076 268.23041024990255 0.765406690911932
21.52968507564249 270.80225792285677 0.7654898334092048
21.534912630595905 269.309500018886 0.7599183891134693
21.54014018554932 270.67506960816644 0.7578752921485663
21.545367740502734 272.0242652788231 0.7559248822237751
21.550595295456148 271.44388877816806 0.7521415844479742
21.555822850409562 269.62112215663586 0.7478676107620863
21.561050405362977 268.84746675056647 0.7463125790910046
21.56627796031639 268.4245400658591 0.7446009110389894
21.571505515269806 270.8914373238609 0.7475608322554671
21.57673307022322 273.50581933006663 0.7494253184246239
21.581960625176634 274.86440780706033 0.7482069736686316
21.58718818013005 273.127218018098 0.7444545826853929
21.592415735083463 273.5964681763122 0.7424182274998041
21.597643290036878 276.5509277651302 0.7460022761583986
21.602870844990292 276.8351524718945 0.7446967620432081
21.608098399943707 277.02308487094786 0.7426161107154379
21.61332595489712 277.1639201276232 0.7405867341577547
21.618553509850535 277.45623525796157 0.7391115820784221
21.62378106480395 278.87254287082555 0.7401741350718937
21.629008619757364 280.7803853700986 0.7414679347748081
21.63423617471078 281.2833136754438 0.7424678465666968
21.639463729664193 281.11643901312897 0.7421580391040424
21.644691284617608 279.69553657904856 0.7398353756339408
21.649918839571022 280.3314256759087 0.7386599991187919
21.655146394524436 279.61689943067887 0.7359876501227957
21.66037394947785 278.9705563120171 0.7348250067757529
21.665601504431265 278.98590751808825 0.734846518981202
21.67082905938468 285.67608446710665 0.7426752162542266
21.676056614338094 291.08008013216437 0.7481866632614381
21.68128416929151 289.8047136199676 0.745604626478787
21.686511724244923 288.1301570360272 0.7428668757394912
21.691739279198337 284.85886689732223 0.7381491613296102
21.696966834151752 288.90403672104156 0.7425289068665809
21.702194389105166 291.2698178801892 0.7446723340685191
21.70742194405858 291.52600452117974 0.7457774568464091
21.712649499011995 290.28398897615284 0.7453846967389834
21.71787705396541 290.95305621894283 0.7463284487928401
21.723104608918824 291.35075625175733 0.7456796761453366
21.72833216387224 293.78879340892837 0.7470384293923243
21.733559718825653 292.6554318557771 0.7453807583981348
21.738787273779067 292.18118526078325 0.7442980588820596
21.74401482873248 290.3350523218273 0.741515354194171
21.749242383685896 291.25812377041945 0.7430775607913503
21.75446993863931 292.18247190084924 0.7441543427712833
21.759697493592725 296.4224594659653 0.7498530396437854
21.76492504854614 299.4176294866987 0.7517660649634508
21.770152603499554 301.2833244685071 0.7534719255806266
21.77538015845297 299.19385604502924 0.7509667175165589
21.780607713406383 300.5933497444216 0.7527077607910465
21.785835268359797 304.92332034160523 0.7578022379010324
21.79106282331321 310.0306304694434 0.7634806906498415
21.796290378266626 310.44304573876974 0.7641947270169953
21.80151793322004 310.9959113123741 0.7640633242352216
21.806745488173455 309.84873313480057 0.7624732616601847
21.81197304312687 310.9695553220092 0.7630987651448222
21.817200598080284 313.83142648499023 0.767552440797831
21.822428153033698 321.3196106510801 0.7770628337235674
21.827655707987113 325.55187543068223 0.7830445250113987
21.832883262940527 328.06927031512254 0.7857696005900539
21.83811081789394 327.3859915301033 0.784300368004796
21.843338372847356 326.17164327734923 0.7819102494870064
21.84856592780077 322.9752508692543 0.7768962902407593
21.853793482754185 322.44993974505053 0.7754765363309502
21.8590210377076 321.2299705391239 0.774543335302431
21.864248592661014 325.4839145737702 0.7798165097902919
21.869476147614428 324.2652756200727 0.7778533434224881
21.874703702567842 323.8823846734782 0.7763048314738185
21.879931257521257 322.58078749404854 0.7746731595838294
21.88515881247467 320.71518477315414 0.7729847062120458
21.890386367428086 320.0460387085182 0.7720231216666311
21.8956139223815 315.13910616444656 0.7657754208643133
21.900841477334914 312.42982378580746 0.7616856806602105
21.90606903228833 311.68759583412253 0.7603597211005454
21.911296587241743 311.8945882788005 0.7606113850167883
21.916524142195158 310.30306274349147 0.7586910259983682
21.921751697148572 307.7587357361483 0.7566515957754507
21.926979252101987 306.39135932302395 0.754793788915505
21.9322068070554 306.1152248809496 0.7548640428829022
21.937434362008815 308.0369117918544 0.7570973312476159
21.94266191696223 311.3356155972443 0.7615941858929012
21.947889471915644 307.9091129401223 0.7579425293547627
21.95311702686906 306.4167185301448 0.7550659557868695
21.958344581822473 302.642219447889 0.7495522325665162
21.963572136775888 302.9477832677424 0.7489487027065785
21.968799691729302 304.0091509723061 0.7502130702776606
21.974027246682716 304.6332760476673 0.7507923788961717
21.97925480163613 304.21821651542484 0.750324198366572
21.984482356589545 299.756169407968 0.7446403121109126
21.98970991154296 300.9259080955165 0.7463285435671069
21.994937466496374 303.7876855578295 0.7479603965753733
22.00016502144979 305.70760136517123 0.7501699631411048
22.005392576403203 306.2534353459283 0.749299849738416
22.010620131356617 306.4725380118105 0.750330874577905
22.015847686310032 309.00122332419215 0.7542590675275632
22.021075241263446 312.4454443803541 0.7583329646584201
22.02630279621686 312.4972353171501 0.7584683588847689
22.031530351170275 315.3586701731766 0.7603653209580999
22.03675790612369 314.7895290230983 0.7598499624478245
22.041985461077104 314.9023300373533 0.7602528571973652
22.04721301603052 314.43515958702335 0.7594944341641954
22.052440570983933 314.1930371820557 0.7589028516907274
22.057668125937347 313.5392602757144 0.7574471181930796
22.06289568089076 313.1864396637438 0.7560593723230906
22.068123235844176 314.8243849193074 0.7582655093742086
22.07335079079759 316.80307954090495 0.7612672981812413
22.078578345751005 317.66759821440644 0.7630180421967199
22.08380590070442 316.2914278759952 0.7612783599870313
22.089033455657834 312.8889930645272 0.7565865739257407
22.09426101061125 315.2709153515827 0.7594569758283365
22.099488565564663 318.97510110236766 0.7624780176007913
22.104716120518077 322.4720591536704 0.7669851763668117
22.10994367547149 324.6456830659286 0.7689943636851829
22.115171230424906 323.4369459375114 0.7675700004221023
22.12039878537832 323.70565967085656 0.7679966534839242
22.125626340331735 318.4504034355006 0.7617416545026481
22.13085389528515 314.8144494299661 0.7574252154773787
22.136081450238564 313.36598398920034 0.7564679924579043
22.141309005191978 314.09389937831617 0.7579181921231751
22.146536560145393 313.4472425886249 0.7581696905846455
22.151764115098807 308.5829512475325 0.7508460196773594
22.15699167005222 305.7375304047018 0.7466837848821328
22.162219225005636 303.54739224754377 0.7433079948903191
22.16744677995905 304.1950834686788 0.7436226920756134
22.172674334912465 304.12615445726817 0.7441941777036207
22.17790188986588 306.53526833264493 0.7464047013567479
22.183129444819293 309.1690555025067 0.7503985776555395
22.188356999772708 308.82233477993674 0.7493870773650959
22.193584554726122 307.65851229219516 0.7473213827396177
22.198812109679537 309.74142883133356 0.7501283807536638
22.20403966463295 310.4725734072716 0.7505532182844395
22.209267219586366 310.73870009813777 0.7518824470094873
22.21449477453978 308.0292752405507 0.747971249298854
22.219722329493194 307.5617018598059 0.7466633848192326
22.22494988444661 306.86734085037887 0.7457080579868556
22.230177439400023 309.5132184378658 0.7479103329273994
22.235404994353438 308.99621446180527 0.7475272316665617
22.240632549306852 311.29854140175775 0.7503591246366097
22.245860104260267 310.0820865991165 0.7486594009133479
22.25108765921368 308.45102415376675 0.7476446302402504
22.256315214167095 307.5874728503807 0.7454164753200021
22.26154276912051 307.40638165230234 0.7450712855772608
22.266770324073924 311.7855667885975 0.7505848039710161
22.27199787902734 314.0654179157509 0.7534781747621679
22.277225433980753 313.93013219995134 0.7535911948734532
22.282452988934168 311.42097813969406 0.7499825417602596
22.287680543887582 308.4328291172011 0.7464635785930479
22.292908098840996 307.53835797075095 0.7450651961911139
22.29813565379441 308.63050533898183 0.7459022433879308
22.303363208747825 306.2166536919202 0.743458017879652
22.30859076370124 305.2395639993495 0.742480452831939
22.313818318654654 305.23700744440595 0.7427205192528872
22.31904587360807 306.49915694920804 0.7438939295558775
22.324273428561483 307.4219633915201 0.7451533186617502
22.329500983514897 306.3621497595516 0.744160431700243
22.334728538468312 301.6452851154953 0.7386159016931166
22.339956093421726 296.4957864088803 0.7324222680275096
22.34518364837514 292.31260324030774 0.7266236518428798
22.350411203328555 293.9588773734963 0.7276333698600513
22.35563875828197 294.3143420049405 0.7289059104473181
22.360866313235384 293.45852359874766 0.7277240837995615
22.3660938681888 290.4994835277137 0.7243271046883758
22.371321423142213 290.3515987845834 0.7235744721467138
22.376548978095627 289.92660158047045 0.7231705166895149
22.38177653304904 288.3726095806674 0.7214436621481072
22.387004088002456 286.9944614049206 0.7206743372113656
22.39223164295587 288.2077005739904 0.7220628547853142
22.397459197909285 286.34991523132135 0.7189829255426765
22.4026867528627 285.8299608702112 0.7172462743476428
22.407914307816114 283.67264465216374 0.7150944445613834
22.41314186276953 284.5855004134517 0.7171224014118942
22.418369417722943 287.1099007634004 0.720240099206728
22.423596972676357 286.6524653128851 0.7198324899401024
22.42882452762977 281.47377801209734 0.7119799447975289
22.434052082583186 277.1180847298633 0.7067248883090397
22.4392796375366 279.1150112109225 0.7097432551001911
22.444507192490015 279.36238080727094 0.7107797884880892
22.44973474744343 278.83966405758 0.7105368303955428
22.454962302396844 276.29268963719255 0.7055669578891477
22.460189857350258 275.13407398140527 0.7035828143924578
22.465417412303673 275.36861310774185 0.7035273597945573
22.470644967257087 278.9594389270095 0.7092393885116249
22.4758725222105 279.47776135749467 0.710811076421613
22.481100077163916 281.27013485861124 0.7133991421631152
22.48632763211733 280.7229193495348 0.7126915413517906
22.491555187070745 279.71314068427233 0.7117696188162863
22.49678274202416 276.71480396322346 0.7072965780944703
22.502010296977573 274.6539893625144 0.7038974213421502
22.507237851930988 272.8214791254143 0.7018523901101884
22.512465406884402 274.293003097517 0.7039108458626079
22.517692961837817 275.9151041565229 0.7056032776734364
22.52292051679123 276.8385091507766 0.7067744552583606
22.528148071744646 277.92921621683297 0.7084613581686865
22.53337562669806 275.033817043075 0.7044466825123665
22.538603181651474 274.0706758276524 0.7025648949708295
22.54383073660489 274.74065533241856 0.7030139011074432
22.549058291558303 277.63087487890544 0.7075500957611912
22.554285846511718 278.87396774980357 0.7104355192801569
22.559513401465132 277.401726225376 0.7076882408525478
22.564740956418547 272.7437981063873 0.7020041819162834
22.56996851137196 271.43955024026627 0.6996137720418355
22.575196066325375 273.35783645139946 0.7029592452821947
22.58042362127879 273.3847777585057 0.7023829824761917
22.585651176232204 270.9486544833212 0.6978236060075783
22.59087873118562 268.95117195918215 0.6943864008067697
22.596106286139033 269.6880039802932 0.6955713870356456
22.601333841092448 270.8272966987035 0.6974662009990191
22.606561396045862 273.4060239730972 0.7007729342214373
22.611788950999276 270.82045949021256 0.696363823884594
22.61701650595269 270.57655202611477 0.69562513091231
22.622244060906105 270.41837792131366 0.6955931550751383
22.62747161585952 272.26488962640394 0.6986554984152552
22.632699170812934 273.00938359552174 0.6996560926526635
22.63792672576635 270.0553291595335 0.6950293016773188
22.643154280719763 267.8542219217533 0.6930381260607541
22.648381835673177 266.96151362310525 0.6921639189698766
22.653609390626592 266.31357250310583 0.6909927430042156
22.658836945580006 266.8501637206244 0.6914804247875226
22.66406450053342 266.5594780232312 0.6903910369760036
22.669292055486835 268.58729177884925 0.6937876254114546
22.67451961044025 269.2936991179759 0.6956442073641285
22.679747165393664 273.6667537931621 0.7007023931677467
22.68497472034708 273.5543356547392 0.7010726447343872
22.690202275300493 273.5359263359815 0.7006215410710042
22.695429830253907 272.52964128519443 0.6988409415843367
22.70065738520732 270.9775044892743 0.6978509009120601
22.705884940160736 270.8455602851287 0.6979177994034887
22.71111249511415 270.1208994162054 0.6966331202106043
22.716340050067565 271.7331505985832 0.697929488757324
22.72156760502098 273.47661898386946 0.6985251985263817
22.726795159974394 274.98522225247956 0.7012177093214522
22.73202271492781 279.2090090416076 0.7063023104034822
22.737250269881223 278.86130961807044 0.7062006467116537
22.742477824834637 277.3700885314353 0.7037120813291479
22.74770537978805 278.2679821642655 0.7034921526044763
22.752932934741466 279.0107649398969 0.7039784528589932
22.75816048969488 283.4107414475972 0.709170434860017
22.763388044648295 284.58545322129913 0.7123411662341341
22.76861559960171 286.5650898431358 0.7147449430100443
22.773843154555124 289.0266092095326 0.717423083529371
22.779070709508538 289.7577527839116 0.7174016650979858
22.784298264461952 287.41919396138536 0.7141892106658092
22.789525819415367 283.5803303630118 0.709905003613783
22.79475337436878 283.098529065357 0.7100318256552741
22.799980929322196 284.95063505348674 0.7128175457954254
22.80520848427561 290.55880904080794 0.7197766963387324
22.810436039229025 292.86674724591074 0.7208907327843102
22.81566359418244 291.9621800588391 0.7190857816537845
22.820891149135853 291.71045743642566 0.7194784668621406
22.826118704089268 290.68696871439636 0.719068348532359
22.831346259042682 290.71599132589853 0.718976207467723
22.836573813996097 287.3646459973142 0.7137857308044279
22.84180136894951 288.6939653748327 0.7152838738632065
22.847028923902926 291.56359121134943 0.7193848124544179
22.85225647885634 292.0190611727983 0.7205098178015285
22.857484033809754 291.2208281462633 0.7201320195490659
22.86271158876317 291.4053518420802 0.7194571608931198
22.867939143716583 292.1623512031928 0.7200808613644762
22.873166698669998 291.00216041177515 0.7183967855435353
22.878394253623412 289.2530187191414 0.7154920703048245
22.883621808576827 288.21996543284075 0.715174837903411
22.88884936353024 285.5747361102567 0.7106022325992677
22.894076918483655 284.3447296818733 0.7100616536605506
22.89930447343707 285.5613936605787 0.7113113292109922
22.904532028390484 288.74881308998175 0.7153069093615312
22.9097595833439 288.13055161478206 0.7143024503541308
22.914987138297313 288.6320091336209 0.7152009408813725
22.920214693250728 288.8389406645634 0.7157593025506612
22.925442248204142 289.17416045392514 0.7163561682081072
22.930669803157556 289.4538314234955 0.7159511709975585
22.93589735811097 290.2643824008763 0.7175896396452708
22.941124913064385 290.33720729396293 0.7174127106364442
22.9463524680178 290.61960151093115 0.7170220166001274
22.951580022971214 290.8416722915505 0.7170752313374709
22.95680757792463 291.12342781154655 0.7177893003227777
22.962035132878043 288.69143979561863 0.7166846251239644
22.967262687831457 287.7615575370771 0.7157696334781422
22.972490242784872 290.080475326726 0.7190808377927989
22.977717797738286 291.7845669316995 0.7206120745574941
22.9829453526917 289.669270301607 0.7174517360705532
22.988172907645115 288.19678254494204 0.715180525724247
22.99340046259853 283.96761310997704 0.7078389809604105
22.998628017551944 282.7137658589866 0.7060304371313358
23.00385557250536 279.96933314112965 0.7023110839193262
23.009083127458773 281.0397632199011 0.7044894431321866
23.014310682412187 282.61449842638393 0.7073304570358437
23.0195382373656 282.0587012882164 0.7063450434230417
23.024765792319016 283.7644518997756 0.7088996887130793
23.02999334727243 284.9941471061867 0.7096353207418217
23.035220902225845 286.4857557997939 0.7109618319801931
23.04044845717926 284.08987244406626 0.7079866643450615
23.045676012132674 280.9233544391232 0.7041189463828348
23.05090356708609 278.6944170316824 0.7022107478579386
23.056131122039503 280.2207492223732 0.7039196250122596
23.061358676992917 282.0317662618817 0.7055299167881377
23.06658623194633 280.2543347438508 0.7030965431206809
23.071813786899746 278.39787014013797 0.7001903650041099
23.07704134185316 278.00739766391973 0.7001824342157786
23.082268896806575 280.97730668433655 0.7038172138887351
23.08749645175999 283.3857932007394 0.7069140703105622
23.092724006713404 284.1521901726771 0.7084632271876364
23.097951561666818 284.31490351980875 0.7089776852970725
23.103179116620232 282.521067637659 0.7082615012911986
23.108406671573647 284.05544271703104 0.710208727984375
23.11363422652706 283.42974637148455 0.708032635251308
23.118861781480476 283.4661519509283 0.707883344500715
23.12408933643389 283.6279078068653 0.7071232532599431
23.129316891387305 287.13594246170135 0.712196385618596
23.13454444634072 287.25528485455106 0.7119739190408438
23.139772001294133 284.70738735832936 0.7091098117534836
23.144999556247548 280.94686499761366 0.7042282676354967
23.150227111200962 281.8732193846012 0.704536475855546
23.155454666154377 284.5530528694431 0.7073243301473754
23.16068222110779 287.82727834782014 0.7119102902830229
23.165909776061206 286.9812780794095 0.7109060242236139
23.17113733101462 287.5116083731787 0.7118306719518099
23.176364885968034 287.1629634473133 0.7097718054214982
23.18159244092145 287.4450748502922 0.7105770923756475
23.186819995874863 287.0922316102261 0.7098017345715149
23.192047550828278 285.73953043266494 0.7096494126415339
23.197275105781692 284.58580205085366 0.7084231105154887
23.202502660735107 283.314361447842 0.7061936893325612
23.20773021568852 287.63003502466296 0.7103712117611954
23.212957770641935 287.6519367133885 0.710055139521969
23.21818532559535 287.6237711581844 0.7105616766414781
23.223412880548764 285.7554624788289 0.7088581392178759
23.22864043550218 286.58327439852064 0.7096920249882319
23.233867990455593 287.5231643998644 0.7100235447394527
23.239095545409008 287.28930690634513 0.7088258235453719
23.244323100362422 286.00326412475505 0.7068634595916934
23.249550655315836 284.0229350129996 0.7056486130109815
23.25477821026925 284.73131486902054 0.7065587746188596
23.260005765222665 282.50583503709146 0.7055042077146108
23.26523332017608 283.8814646077855 0.7069613788580124
23.270460875129494 282.5436371859951 0.7062938258412266
23.27568843008291 285.22879551847507 0.7080091416030054
23.280915985036323 285.5014287966248 0.707136953330293
23.286143539989737 283.99639192187135 0.7056712601829861
23.291371094943152 284.5665204015797 0.7063624959945645
23.296598649896566 286.2401381787881 0.7088120166866274
23.30182620484998 287.53372663585725 0.70954301546153
23.307053759803395 285.3322749834099 0.7065225508188319
23.31228131475681 283.0636004822793 0.7036050790642454
23.317508869710224 284.2938482830038 0.7056093941745263
23.32273642466364 286.43017418155534 0.7085514343477167
23.327963979617053 289.2267855164377 0.7127235531964292
23.333191534570467 288.1761282278286 0.7110059459889535
23.33841908952388 288.8838402156432 0.7120192546968888
23.343646644477296 288.7979997321297 0.7122319844152354
23.34887419943071 291.3429923193979 0.7155245881410285
23.354101754384125 291.6245511321669 0.7166085148640606
23.35932930933754 291.0357028469496 0.7147402493797872
23.364556864290954 290.0588313416517 0.7146526478595076
23.369784419244368 287.5769799681275 0.7106798484815466
23.375011974197783 284.34679274222947 0.7069356215908721
23.380239529151197 283.41688691654093 0.7052291426797875
23.38546708410461 284.5016772127604 0.7057860306562256
23.390694639058026 289.2005969997868 0.7110548417825515
23.39592219401144 290.12648562443496 0.7120885167250561
23.401149748964855 286.8628181341377 0.7094867654765611
23.40637730391827 285.2398090183564 0.7084289475135896
23.411604858871684 284.2690037980585 0.706752441047759
23.416832413825098 286.940078479411 0.7094492830585196
23.422059968778512 286.0749933198129 0.7074403581797133
23.427287523731927 285.64865183432346 0.7070526311363108
23.43251507868534 284.35060744069204 0.7059905153775157
23.437742633638756 283.9320222835057 0.7060133382415269
23.44297018859217 283.3385239303005 0.7048051314924478
23.448197743545585 285.3098706825598 0.7057122420773817
23.453425298499 290.75334907506004 0.7124660854784888
23.458652853452413 291.20818377731797 0.713129153639869
23.463880408405828 291.3541456160799 0.7139081800359275
23.469107963359242 290.1419749942022 0.7126482530830857
23.474335518312657 289.392640922 0.7119492223976823
23.47956307326607 290.6247838328055 0.7130750664974667
23.484790628219486 290.0302801787857 0.7126219357691939
23.4900181831729 289.93794324605676 0.7126744602056567
23.495245738126314 288.5280736394714 0.7108463389325752
23.50047329307973 290.86332483348025 0.7130867343127792
23.505700848033143 293.04272273451005 0.7170549909711262
23.510928402986558 293.11590881061215 0.7165888574285981
23.516155957939972 289.5840130267325 0.7105893889274371
23.521383512893387 287.19096788271486 0.7069054809163646
23.5266110678468 285.5769189523765 0.7049222173238372
23.531838622800215 284.798828269461 0.7041340481022259
23.53706617775363 286.0234020923276 0.7045236007442776
23.542293732707044 289.9190151079704 0.7084986841641053
23.54752128766046 294.19736382570346 0.7140684801892366
23.552748842613873 298.3345798340895 0.7194951062689308
23.557976397567288 301.1181739256354 0.7227867728334747
23.563203952520702 298.7542575699463 0.7188286969570489
23.568431507474116 296.39513535731453 0.7154238440241999
23.57365906242753 296.80100038111084 0.7154809791014083
23.578886617380945 296.4244227542376 0.7146284957125897
23.58411417233436 296.65465528338274 0.7154500000572405
23.589341727287774 295.79972202193113 0.7146038324904254
23.59456928224119 294.49490271760925 0.7128225830732837
23.599796837194603 293.81006302871856 0.7111541504796907
23.605024392148017 293.57317067879853 0.7098366860854062
23.610251947101432 296.1122881459736 0.7122944615103733
23.615479502054846 297.0949663554917 0.7132465201221987
23.62070705700826 297.59728791486936 0.714041729276958
23.625934611961675 296.0210096696314 0.7127693794102423
23.63116216691509 297.9344360194033 0.7146163630072379
23.636389721868504 297.30819436061756 0.71324882153315
23.64161727682192 296.63684633352057 0.7120428694037472
23.646844831775333 291.892955560669 0.7067965412785631
23.652072386728747 291.6000125234116 0.7061128156574267
23.65729994168216 292.095926337945 0.7060824999211393
23.662527496635576 293.7509315739401 0.7078163018828825
23.66775505158899 293.9655642288667 0.7072452775289444
23.672982606542405 296.19051501507926 0.709863692881868
23.67821016149582 297.2074406524879 0.7104440812799325
23.683437716449234 294.9154376787272 0.7068591903108763
23.688665271402648 293.1904966331607 0.7049637591249186
23.693892826356063 295.679262294177 0.7073935417655169
23.699120381309477 298.8933518146949 0.7108117851179411
23.70434793626289 301.5960124123524 0.7134302462648655
23.709575491216306 301.1909727716187 0.7130396668100918
23.71480304616972 303.00544912360397 0.7162944029893971
23.720030601123135 302.31764554227544 0.715232621891023
23.72525815607655 300.76422552161813 0.7129729059744411
23.730485711029964 299.7217414014808 0.7117524163553749
23.735713265983378 299.29225255636345 0.7112902851429499
23.740940820936792 299.3107106557417 0.7113045525861302
23.746168375890207 302.06531881123215 0.7138811776382397
23.75139593084362 302.22576900411946 0.7135360755067808
23.756623485797036 300.4614711269905 0.7114073832569939
23.76185104075045 299.2208146536653 0.7098173231424385
23.767078595703865 296.55964295222196 0.7065608059981003
23.77230615065728 295.80943797302024 0.7060265095583413
23.777533705610693 293.9624948071281 0.7039880763261365
23.782761260564108 299.0940764522991 0.7089242824654389
23.787988815517522 303.2960256622324 0.712289446590797
23.793216370470937 304.36916637053196 0.712388403804252
23.79844392542435 303.6186418107501 0.7113496174540994
23.803671480377766 304.8125529805929 0.7140190719054147
23.80889903533118 305.6534631173007 0.7151071164058969
23.814126590284594 305.60184141006073 0.7145742967087816
23.81935414523801 308.3408414613107 0.7172762775130045
23.824581700191423 309.20851083493505 0.717592193468946
23.829809255144838 308.44015655205436 0.7169921318420575
23.835036810098252 306.16567887014406 0.7139493794623234
23.840264365051667 304.5497363312714 0.7114930285572753
23.84549192000508 304.88314964245177 0.7113584037296633
23.850719474958495 308.60664548615466 0.7147493885733981
23.85594702991191 312.39513438172787 0.7186786458071378
23.861174584865324 314.72922689035687 0.7207472818967057
23.86640213981874 312.45862407587884 0.718279898822756
23.871629694772153 311.59570350736857 0.7180913419393992
23.876857249725568 308.62516366790265 0.7150288532944673
23.882084804678982 308.5410772699545 0.7135449355077441
23.887312359632396 304.9306566917204 0.7087876198170887
23.89253991458581 307.6006414207142 0.71110800969677
23.897767469539225 307.8587909271164 0.7123944425152939
23.90299502449264 309.7462594649615 0.7139157028569681
23.908222579446054 306.63941875513956 0.7102788453477537
23.91345013439947 306.1577473505641 0.709942229571545
23.918677689352883 305.5686669719009 0.7095845401819728
23.923905244306297 304.6564015934296 0.7084722493296579
23.929132799259712 305.7749069720827 0.708847279112842
23.934360354213126 304.25584813786844 0.707111680941094
23.93958790916654 303.9727726444211 0.7069464050099831
23.944815464119955 301.36965672892467 0.7041672613997868
23.95004301907337 300.6263167272765 0.7027257636502715
23.955270574026784 300.9223008164672 0.704050874223095
23.9604981289802 302.2557868824772 0.7058644106620686
23.965725683933613 302.45940681723505 0.7057865220587181
23.970953238887027 302.4217349050904 0.7051597358130373
23.97618079384044 301.80311820304183 0.7048536920844715
23.981408348793856 302.90468909734614 0.7059292419030425
23.98663590374727 303.2664735566372 0.7064402090266966
23.991863458700685 305.75872692240944 0.7086796728429604
23.9970910136541 306.6160190399482 0.709818987259483
24.002318568607514 305.0105672396487 0.7074562878452249
24.007546123560928 303.68781078867744 0.7054259275098589
24.012773678514343 302.3920160431534 0.7037653424138659
24.018001233467757 305.1000517321677 0.706724472069837
24.02322878842117 307.81518735006097 0.7096230419192311
24.028456343374586 307.6792338812161 0.7090181793195552
24.033683898328 307.6601909952936 0.7086422125340395
24.038911453281415 305.5169360046109 0.7073444264904841
24.04413900823483 305.4106927259243 0.7071345589853526
24.049366563188244 303.22204810037147 0.7054656725251821
24.054594118141658 304.6895602714395 0.7080094501134191
24.059821673095072 305.4959127688328 0.7099378038615989
24.065049228048487 303.7891103599596 0.7078494687497879
24.0702767830019 303.01755058043716 0.7187633597406681
24.075504337955316 305.69914507730175 0.7301549577191856
24.08073189290873 306.4121981597665 0.7372172534745534
24.085959447862145 306.22628837415255 0.7427742923745492
24.09118700281556 303.8816814681009 0.7451305344425497
24.096414557768973 305.5019927074334 0.7517239534303256
24.101642112722388 304.41652365002216 0.7544347889062477
24.106869667675802 304.65505415153774 0.7590315291952032
24.112097222629217 300.4642553571198 0.7581066836733252
24.11732477758263 302.9001879115631 0.7643712591219135
24.122552332536046 299.9452694515199 0.7639105702914091
24.12777988748946 304.5692539556461 0.7728721293092861
24.133007442442874 307.2368094588672 0.78044510244456
24.13823499739629 310.37498551037794 0.7874808009010046
24.143462552349703 308.24639972427315 0.7884988263383175
24.148690107303118 305.392328937657 0.7880755793942334
24.153917662256532 305.09275246047383 0.7911719156147194
24.159145217209947 304.88684869759254 0.7936598307061338
24.16437277216336 305.43835905570523 0.7969035265146917
24.169600327116775 302.10520942699395 0.7948170723151575
24.17482788207019 299.8428976723077 0.7937416033424286
24.180055437023604 301.18200423261146 0.7983103887592605
24.18528299197702 302.8575270190222 0.8028288339798668
24.190510546930433 302.38367211378056 0.8049980793668202
24.195738101883848 301.3549568856751 0.804708423185967
24.200965656837262 302.55141658866773 0.8091660473115485
24.206193211790676 305.61029632863483 0.8156939953580242
24.21142076674409 306.14108344824683 0.8196792255889241
24.216648321697505 306.2272609317831 0.8227522483069094
24.22187587665092 307.229767320948 0.8277523756220319
24.227103431604334 305.0295550614872 0.8278852092076698
24.23233098655775 303.7817168956617 0.829060455193676
24.237558541511163 299.70417586398145 0.8254929609069428
24.242786096464577 298.09521527931855 0.8258918637543387
24.248013651417992 296.31688949201117 0.8248218771708015
24.253241206371406 295.04260393441945 0.8256522002164833
24.25846876132482 297.2752097156459 0.8316608880973702
24.263696316278235 295.71946860076974 0.8327851091928747
24.26892387123165 293.4326574051616 0.8311427004916359
24.274151426185064 294.37123407697715 0.8323428191029874
24.27937898113848 296.95011776350617 0.837467382068635
24.284606536091893 302.1376915067066 0.8470710354294402
24.289834091045307 300.93546755477047 0.8492698660628355
24.29506164599872 296.09125272577614 0.8435256479921908
24.300289200952136 295.777135698948 0.8450860148710003
24.30551675590555 294.7357456880864 0.8453938081207794
24.310744310858965 294.1252734199324 0.8470535264062825
24.31597186581238 291.266536582256 0.8461232171854522
24.321199420765794 288.1961317930573 0.8444904891969145
24.326426975719208 290.0436193731512 0.8495447520196199
24.331654530672623 289.0250333179422 0.849499047113054
24.336882085626037 293.37217272283 0.8553359418149764
24.34210964057945 294.7183741406134 0.8581961510051783
24.347337195532866 294.81450400141654 0.8615154528428141
24.35256475048628 293.50454457103103 0.8639837210608262
24.357792305439695 294.4848818401066 0.8696006859897258
24.36301986039311 295.34326801335243 0.8721334798538188
24.368247415346524 297.58222958381106 0.8749221941127409
24.373474970299938 298.84713611745735 0.8768957918478844
24.378702525253352 297.8827674866714 0.8769235629894419
24.383930080206767 294.1629651015237 0.8733492620945593
24.38915763516018 294.92934367156414 0.8762424739449884
24.394385190113596 297.4026968812619 0.8820985818752362
24.39961274506701 301.5717830626593 0.8912682571961064
24.404840300020425 301.5925067966005 0.8941432589016536
24.41006785497384 305.3345519186751 0.9029658198873515
24.415295409927253 305.8796047980245 0.9070570946212037
24.420522964880668 303.2715926474663 0.90652179111676
24.425750519834082 300.73025068739656 0.9045299391306688
24.430978074787497 302.91260076139974 0.9094533667685424
24.43620562974091 304.953983660502 0.9150494969430543
24.441433184694326 303.5624106389908 0.9162711420117076
24.44666073964774 301.23748538967016 0.9152145747902496
24.451888294601154 302.68439867968544 0.9200382637663946
24.45711584955457 302.2110376004264 0.920249186460747
24.462343404507983 299.3602476784549 0.9170670055503719
24.467570959461398 299.5756006486453 0.9185224339544642
24.472798514414812 301.1799723777594 0.9225669749672407
24.478026069368227 302.66759967817256 0.9276784645042341
24.48325362432164 298.7717405751016 0.9245346338911467
24.488481179275055 295.5649761431572 0.9230799981782738
24.49370873422847 295.1485199189283 0.9255345201021494
24.498936289181884 298.2368108881289 0.9324660163635057
24.5041638441353 301.4910715878586 0.9408221398082586
24.509391399088713 302.7012141106139 0.9450576247640666
24.514618954042128 298.77497283632135 0.9411169645581472
24.519846508995542 299.9595637779556 0.9440977069994476
24.525074063948956 302.2297474618564 0.9505119266964382
24.53030161890237 301.6659232576027 0.9506142120425877
24.535529173855785 300.14939343111354 0.951096550989727
24.5407567288092 298.59928460805065 0.9495104314263851
24.545984283762614 300.83114488047687 0.9555025192596157
24.55121183871603 300.1091597958802 0.9572277762769753
24.556439393669443 302.51721882233375 0.9635667597242765
24.561666948622857 307.7691044210744 0.9744972187260778
24.566894503576272 310.3740728917645 0.9798921979866202
24.572122058529686 308.9852511380238 0.9803453728976528
24.5773496134831 308.5855354848123 0.9816566027589808
24.582577168436515 307.6185904255401 0.9828863951258381
24.58780472338993 308.533626442047 0.9867973825750985
24.593032278343344 308.23786107435103 0.9890953182164193
24.59825983329676 310.3254178399686 0.9951422302350282
24.603487388250173 308.17869116350437 0.9941634143262686
24.608714943203587 303.05002581164786 0.9878963558900905
24.613942498157 301.3921195753917 0.9873054488784497
24.619170053110416 301.0357839663563 0.989708928144786
24.62439760806383 300.84842553136775 0.9937520131680992
24.629625163017245 299.15762603712716 0.9970917876782481
24.63485271797066 301.7059450041044 1.002644460666135
24.640080272924074 302.4538810575749 1.006194420523224
24.645307827877488 302.96426794017384 1.0061606972492145
24.650535382830903 298.7661601343983 1.0021975053715007
24.655762937784317 297.0644801415505 1.0017899223808946
24.66099049273773 298.3108011584505 1.005532130612074
24.666218047691146 296.5409158652645 1.0051023139542357
24.67144560264456 297.40698762042655 1.0093625162705937
24.676673157597975 297.76476931227614 1.0137037965748494
24.68190071255139 296.71885199009284 1.0140780421607287
24.687128267504804 294.70004937091016 1.0116881229358743
24.692355822458218 293.73973763018626 1.0108097755662389
24.697583377411632 297.22915499323744 1.0206846812035473
24.702810932365047 299.6853715448456 1.028758896607303
24.70803848731846 299.18984878319947 1.0327779450854182
24.713266042271876 290.8495867069075 1.0218681867680546
24.71849359722529 294.313683982854 1.0316459003951721
24.723721152178705 292.92004454762616 1.0304529684104786
24.72894870713212 298.15032105968027 1.040265105341366
24.734176262085533 292.46067412345883 1.0304318651270514
24.739403817038948 292.1887501983281 1.0328336650292396
24.744631371992362 292.5084028163348 1.0362301725283263
24.749858926945777 294.04136309830966 1.0402767269440276
24.75508648189919 295.229651973782 1.045993552811768
24.760314036852606 297.09746460228604 1.050760418957532
24.76554159180602 299.9998862835281 1.0602004625195318
24.770769146759434 295.40355544526284 1.0539706289961912
24.77599670171285 292.38770965701826 1.0519116196655531
24.781224256666263 286.5763354026116 1.0438946026935052
24.786451811619678 291.0720239931517 1.0542689273998027
24.791679366573092 296.4502119324429 1.0667475469476142
24.796906921526507 297.3399359603384 1.0714869829766531
24.80213447647992 294.58905901705566 1.0685205738994057
24.807362031433335 288.789996880447 1.05894772917487
24.81258958638675 289.08655310673066 1.062685556143999
24.817817141340164 292.3887767366088 1.0735255289758268
24.82304469629358 295.8439607102521 1.0853918253243084
24.828272251246993 299.6352349801616 1.0945870456340303
24.833499806200408 296.9704701797145 1.0915222888508296
24.838727361153822 297.0091119400034 1.093253752883539
24.843954916107236 292.78222017224255 1.0891751175254627
24.84918247106065 293.42554145236437 1.0943360491308474
24.854410026014065 293.0102051435304 1.095752803425498
24.85963758096748 291.74575356226495 1.0965228920245969
24.864865135920894 289.48987488217267 1.0947622265825054
24.87009269087431 291.3291316411182 1.1027696075196087
24.875320245827723 296.7769413163906 1.115635440966685
24.880547800781137 298.52530954553055 1.1227380354973742
24.885775355734552 297.69308940591026 1.1226693396980414
24.891002910687966 294.12727606700025 1.1173567557073671
24.89623046564138 295.6640126210644 1.122342889971738
24.901458020594795 293.86995118944094 1.1230585892602585
24.90668557554821 294.3346450935576 1.1273347711152666
24.911913130501624 297.3980257356852 1.1355746136872749
24.91714068545504 301.96228048640705 1.1486105747362383
24.922368240408453 303.2662240072232 1.1557230742493847
24.927595795361867 301.2046264276836 1.1566402212471665
24.93282335031528 299.1616322521024 1.153378563824673
24.938050905268696 305.8747261270205 1.1683357011503734
24.94327846022211 309.43206054015826 1.177325228446821
24.948506015175525 308.7648523371756 1.180123027899188
24.95373357012894 304.84005055390344 1.176029291855579
24.958961125082354 297.0063281846015 1.166119033194115
24.964188680035768 297.5306680883232 1.1723577931486535
24.969416234989183 294.63907491909526 1.1693286539582495
24.974643789942597 299.1006688353344 1.1793104234114022
24.97987134489601 303.1866995411222 1.1867630929629485
24.985098899849426 309.55151115387486 1.2015745786947312
24.99032645480284 310.5127985434978 1.206207637794548
24.995554009756255 305.71783871056107 1.2010117410183696
25.00078156470967 302.5105974499021 1.199420573144449
25.006009119663084 302.01715553423946 1.2032233995451616
25.011236674616498 305.68670676202436 1.214423021945634
25.016464229569912 308.49057895563965 1.2241228608876036
25.021691784523327 314.7624253184523 1.238992681895497
25.02691933947674 318.60466323107426 1.2503894979575916
25.032146894430156 315.8108961889889 1.2480262471622305
25.03737444938357 311.20456101778024 1.2427810389473466
25.042602004336985 309.53121988796926 1.2437702768847727
25.0478295592904 310.1383167308498 1.2479687917362623
25.053057114243813 314.74975455703407 1.2620631648943652
25.058284669197228 310.5923873165437 1.2574813504184041
25.063512224150642 306.38585337279153 1.2529348308860144
25.068739779104057 300.83288307946907 1.246632642729089
25.07396733405747 299.045193230807 1.2465306719416993
25.079194889010886 301.3792988300099 1.2546536215618191
25.0844224439643 302.74768691893024 1.2620194473971384
25.089649998917714 304.1795357864068 1.2697952385787221
25.09487755387113 308.1369376504248 1.2830537126477237
25.100105108824543 308.99407122891336 1.287889396355831
25.105332663777958 310.77405135618955 1.2947361145029832
25.110560218731372 312.0637907124462 1.298731862250782
25.115787773684787 308.7143035081914 1.2953381382154605
25.1210153286382 304.87795668317506 1.292090858434105
25.126242883591615 304.4837445752309 1.298274502860426
25.13147043854503 307.5472991322229 1.308834493263582
25.136697993498444 314.39661498447117 1.3261430037350186
25.14192554845186 314.6729339091189 1.3295672355694443
25.147153103405273 314.483791215502 1.3324003394406987
25.152380658358688 314.34016689624985 1.3353377352763218
25.157608213312102 318.81535177693615 1.3489318631938632
25.162835768265516 323.545281970529 1.3651862674285642
25.16806332321893 326.67352214229265 1.3771648422177074
25.173290878172345 320.5196582883863 1.37136658093821
25.17851843312576 313.147839894332 1.3597135412199943
25.183745988079174 306.58365473034763 1.3480327480333207
25.18897354303259 306.543184972675 1.3498205728400294
25.194201097986003 310.63546688725233 1.3636069280362801
25.199428652939417 314.0401891105051 1.3744880088573035
25.204656207892832 316.13684175528476 1.384815640387575
25.209883762846246 318.4536706955073 1.3924480118956684
25.21511131779966 320.13411317168516 1.4004159637133173
25.220338872753075 322.0779726375496 1.4102629294092206
25.22556642770649 321.6541718740261 1.417371836480492
25.230793982659904 317.8629802956671 1.4179410574024858
25.23602153761332 315.72483648990953 1.4160241297908933
25.241249092566733 316.95760442421715 1.423355249789395
25.246476647520147 318.44066540405174 1.4279498578411824
25.25170420247356 319.10832000177555 1.435905988073852
25.256931757426976 319.58535441892485 1.4434348040984855
25.26215931238039 315.4475288564254 1.4445011550570153
25.267386867333805 315.7788081727516 1.4547914698908049
25.27261442228722 314.14745830733125 1.4585946142007211
25.277841977240634 324.51877744583015 1.485588981521609
25.283069532194048 326.66769105076276 1.4903972385213409
25.288297087147463 327.2206810151374 1.491825014952272
25.293524642100877 325.22730043409837 1.4897660550878278
25.29875219705429 324.07164584157636 1.495625491798576
25.303979752007706 323.3364769600925 1.4987687382654142
25.30920730696112 321.36484254840485 1.5001900725993051
25.314434861914535 322.08633948978496 1.506840945419277
25.31966241686795 319.2442364811077 1.5091279108165905
25.324889971821364 316.1251138693693 1.5107365058149547
25.330117526774778 312.6702436489219 1.508022919333178
25.335345081728192 310.9234520634657 1.5093415352908792
25.340572636681607 310.91051818140545 1.5131947155223626
25.34580019163502 313.7167632598145 1.5267569900489486
25.351027746588436 313.0042882511562 1.5323939826921802
25.35625530154185 310.7493975359914 1.5360785783733661
25.361482856495265 307.62325530890536 1.5349851767172034
25.36671041144868 308.45456706887455 1.5428754987973847
25.371937966402093 313.288841345891 1.5554159930622125
25.377165521355508 320.3144553387192 1.5768865549830438
25.382393076308922 318.63209407359955 1.5776980034664392
25.387620631262337 318.88124890625147 1.5870370722587128
25.39284818621575 314.72019202308184 1.5856186942665813
25.398075741169166 320.69392960135923 1.6093369881916058
25.40330329612258 324.4076486379433 1.6282746158672197
25.408530851075994 327.0166316724411 1.6426387735773802
25.41375840602941 326.8451081426899 1.649523871520839
25.418985960982823 322.1243207320945 1.6397961391349445
25.424213515936238 320.7662743226133 1.6404559723568015
25.429441070889652 313.6445789677565 1.626653615438563
25.434668625843067 311.87787101046285 1.6322797752261562
25.43989618079648 310.5051683780371 1.6398333099310014
25.445123735749895 318.30492443897396 1.6686467194237404
25.45035129070331 320.4386703959105 1.6805046475815422
25.455578845656724 315.2822762919185 1.671245525684705
25.46080640061014 310.14142886908786 1.667614865824224
25.466033955563553 312.4837608701154 1.6843711220177515
25.471261510516968 314.2342998817179 1.7037006411550029
25.476489065470382 317.02924696099006 1.7164712499977497
25.481716620423796 317.91350464851934 1.726015744874962
25.48694417537721 316.43752629746507 1.722352300602342
25.492171730330625 314.9938022199902 1.7311314227780221
25.49739928528404 309.44994128453476 1.7244064603146165
25.502626840237454 312.8434198213009 1.7452650631782443
25.50785439519087 318.3535775756581 1.7652119516058524
25.513081950144283 325.6529386728399 1.795244852374565
25.518309505097697 324.3372759609818 1.8054113583262046
25.523537060051112 322.46566466671 1.8109789306507076
25.528764615004526 324.61667850339654 1.8306910919812447
25.53399216995794 324.1112271922125 1.8321649653332635
25.539219724911355 327.85373163107334 1.8536073265321156
25.54444727986477 323.6781831979295 1.846697774320482
25.549674834818184 328.7118613868657 1.873105574139611
25.5549023897716 332.33840176446876 1.8929961663236374
25.560129944725013 327.6435150461955 1.89170152877096
25.565357499678427 331.6166360508408 1.911968790489668
25.57058505463184 327.15857028511397 1.9079808072572875
25.575812609585256 327.30469240679054 1.9220975330870365
25.58104016453867 325.29324294341393 1.9278057149472967
25.586267719492085 320.63692907303096 1.9265291122950456
25.5914952744455 315.68121221994244 1.9160490085806885
25.596722829398914 313.0731886295629 1.9199983466906654
25.601950384352328 312.43225190884294 1.9271075115824228
25.607177939305743 323.8354943784766 1.9805608741318244
25.612405494259157 319.93345333148477 1.9783650129710975
25.61763304921257 318.5585699622723 1.9889818644761896
25.622860604165986 316.2177083491912 1.989618142647417
25.6280881591194 315.8638801209956 2.0079281766947576
25.633315714072815 317.65599545130596 2.02989463416861
25.63854326902623 319.12547589828654 2.050482405438298
25.643770823979644 324.14748190738624 2.0749925949159698
25.648998378933058 327.65632858862136 2.094142685280963
25.654225933886472 331.3461278367891 2.124108453008942
25.659453488839887 327.31941261442637 2.122776163472326
25.6646810437933 328.31664438756593 2.1449699327900684
25.669908598746716 323.55234227475336 2.137017081135883
25.67513615370013 322.5927358423566 2.1524517503177676
25.680363708653545 321.8405695085637 2.163556805979975
25.68559126360696 324.78197515313855 2.1957988582321857
25.690818818560373 335.34389185267406 2.246454791418392
25.696046373513788 341.08464819208143 2.2827755705114123
25.701273928467202 338.37797786890735 2.2879633822363705
25.706501483420617 332.3447461253848 2.287737436054463
25.71172903837403 337.55362826426233 2.3266162302395146
25.716956593327446 339.56264253652006 2.3486229103017346
25.72218414828086 342.3742496430766 2.3772822419957382
25.727411703234274 330.0293776723295 2.348543152869217
25.73263925818769 330.32268242024674 2.379509137870004
25.737866813141103 321.3583226198837 2.3637252776526685
25.743094368094518 322.60741402702257 2.3930326213526003
25.748321923047932 317.8539004199136 2.388700541870144
25.753549478001347 319.9951377353512 2.4178450253389334
25.75877703295476 323.1652045540287 2.4514787926958594
25.764004587908175 321.41171937064036 2.469898665670108
25.76923214286159 318.2373232027769 2.4889126175862835
25.774459697815004 310.97192810871775 2.4804769188989795
25.77968725276842 313.8355522627541 2.5217372007270744
25.784914807721833 312.96621935641195 2.541811858352626
25.790142362675248 328.1680826338114 2.645343072013527
25.795369917628662 325.92508028774716 2.662435364219259
25.800597472582076 334.49634624981604 2.725681393587767
25.80582502753549 324.16880658116776 2.7107721684694095
25.811052582488905 319.1955984129001 2.728519496959688
25.81628013744232 313.98335723994074 2.7352402459400467
25.821507692395734 306.01635745838814 2.7336763787661975
25.82673524734915 315.2719792126897 2.803555541525978
25.831962802302563 321.74039314903774 2.8684089923791434
25.837190357255977 339.83598705916796 2.9758513420860346
25.84241791220939 343.64443888929213 3.0260645261413694
25.847645467162806 350.65990416337235 3.096033003126287
25.85287302211622 341.4465157233946 3.1007778894705615
25.858100577069635 330.7708798421716 3.105989053731811
25.86332813202305 324.7513616098184 3.1229307419453165
25.868555686976464 324.0212304733872 3.167450948652715
25.87378324192988 331.16411717877946 3.228811096410143
25.879010796883293 337.23506393266194 3.2989250714533487
25.884238351836707 333.7183264814924 3.3263197118243024
25.88946590679012 325.32015805614714 3.3371852275085887
25.894693461743536 338.07658710581217 3.465485279107706
25.89992101669695 347.8260277009048 3.569149394608894
25.905148571650365 353.7258412286516 3.6840081220901446
25.91037612660378 330.7009526381909 3.6330559527471147
25.915603681557194 305.66431093290174 3.5955322837507597
25.920831236510608 301.45416430454094 3.6286949026498476
25.926058791464023 311.8741705363486 3.762266916861397
25.931286346417437 319.37354343254975 3.85781085964747
25.93651390137085 341.59417616755775 4.088902134168232
25.941741456324266 346.5006751368618 4.210298416924116
25.94696901127768 351.79770308368313 4.353612114897826
25.952196566231095 328.0142654359738 4.320546796704819
25.95742412118451 311.4598511692971 4.32047695029716
25.962651676137924 292.68071770739834 4.288007479289596
25.967879231091338 295.4608160770633 4.379362709953283
25.973106786044752 307.8632598073712 4.543052020818265
25.978334340998167 305.51371021389616 4.596176711666524
25.98356189595158 301.44436456818744 4.652845454644284
25.988789450904996 301.46751843214673 4.719313152113198
25.99401700585841 314.7900809018124 4.9312861594002095
25.999244560811825 318.2162102133354 5.056821849086015
26.00447211576524 319.99894962348964 5.241084662932769
26.009699670718653 299.34976663750564 5.142621679908604
26.014927225672068 295.5081036130916 5.220920020556023
26.020154780625482 301.5286384598408 5.31837656865257
26.025382335578897 311.88621999116907 5.552061741174297
26.03060989053231 307.2419731984397 5.699724940836862
26.035837445485726 292.1122898653703 5.73578085457572
26.04106500043914 293.48648162609175 5.913021640729515
26.046292555392554 310.51057071752655 6.175971792028268
26.05152011034597 313.10603576619326 6.360473681725999
26.056747665299383 299.7228779748914 6.430141756534011
26.061975220252798 313.31492319810286 6.969088875964039
26.067202775206212 319.3876250853528 7.221867369355167
26.072430330159627 307.6433890407612 7.450186843688421
26.07765788511304 292.26593709868825 7.308005764890597
26.082885440066455 276.25875207821684 7.52216383189778
26.08811299501987 297.7589069385131 8.13041063861788
26.093340549973284 284.97978689574444 8.474737066174711
26.0985681049267 311.12620108410357 9.378017481827767
26.103795659880113 281.4011856426843 9.59798537450994
26.109023214833528 270.3483202282528 10.252256182689315
26.114250769786942 219.2828549826233 10.116451911416043
26.119478324740356 235.16619770406487 12.094310039851285
26.12470587969377 277.33457768653244 15.005056377848506
26.129933434647185 278.33505693271695 20.779967019366033
26.1351609896006 281.4240068361561 29.55792091837836
