# Supplementary material for: Unraveling metal effects on CO2 uptake in pyrene-based metal-organic frameworks
Source: Nat Commun. 2025 Feb 11;16:1516. doi: 10.1038/s41467-025-56296-w (PMC11814143; doi:10.1038/s41467-025-56296-w)
Supplement: Supplementary file 3 — Source Data [file 41467_2025_56296_MOESM3_ESM.zip › SourceCode/SuppInf/FigureS5_Ga-TBAPy_InSitu_VariableT_PXRD/Data/GaTBAPy_0086p.dat]

0.002613777476707968 14.598703219818555 4.300744132055292
0.007841332430123905 15.555690481081541 4.567127317949705
0.01306888738353984 16.459470538376387 4.48151086112725
0.018296442336955775 22.10853706739269 3.8384598678442594
0.02352399729037171 25.93203235189446 4.02146790296353
0.028751552243787646 21.25132537041204 3.0252908527686193
0.03397910719720358 17.694578097050773 2.275343449336886
0.03920666215061952 16.21192229430316 2.1973246198215057
0.04443421710403546 15.467218021933245 1.9973322708167933
0.0496617720574514 18.490153136945803 2.082408407306275
0.054889327010867336 20.76549596804127 2.307304775394854
0.060116881964283275 21.4523927204173 2.213741769558883
0.06534443691769921 21.10625569004754 2.021838668515685
0.07057199187111515 20.035976226259905 1.870463533575772
0.07579954682453109 20.343714236593414 1.7024953523535735
0.08102710177794703 19.430439673061315 1.5887646252497698
0.08625465673136297 19.254831112834164 1.6168172736914563
0.09148221168477891 20.64748293151238 1.5296548403767496
0.09670976663819485 21.83121548303061 1.5777732694741855
0.10193732159161079 20.549767977362627 1.4651014326341134
0.10716487654502672 19.14776645679776 1.3743253177663028
0.11239243149844266 18.914664547539875 1.3173384463318774
0.1176199864518586 18.98216981593862 1.3084940474456157
0.12284754140527454 20.388520500123082 1.2806785829282448
0.12807509635869047 21.41288356375838 1.287453495213622
0.1333026513121064 20.977913175608016 1.2865797494231317
0.13853020626552232 20.67022117743658 1.2487252696583258
0.14375776121893824 19.454568573693887 1.246511905959315
0.14898531617235417 18.96004032047373 1.1946153654179008
0.1542128711257701 17.15437287307987 1.1373483736346544
0.15944042607918602 16.022221717868703 1.0746557162166197
0.16466798103260194 15.01539241291997 1.0167877762996147
0.16989553598601786 14.795655053947499 0.9584804539150512
0.1751230909394338 16.47920688813667 0.9801093789743299
0.18035064589284971 18.347068770141227 1.0064134257009607
0.18557820084626564 18.040229297863906 0.9824180810455492
0.19080575579968156 18.758440706687505 1.0004647499500197
0.1960333107530975 17.89973638497646 0.96651918441336
0.20126086570651341 17.61571590368388 0.9381755211214946
0.20648842065992934 17.606984426200604 0.9310389235042456
0.21171597561334526 17.172567124549794 0.9277692263440176
0.2169435305667612 16.876671780324617 0.9312024357012079
0.22217108552017711 16.061333820168578 0.8978314696849218
0.22739864047359304 16.52446736049754 0.9286168910164051
0.23262619542700896 16.081514156332354 0.9106315006965744
0.2378537503804249 15.035571294735707 0.873120602158451
0.2430813053338408 15.500124841368446 0.8766934367041501
0.24830886028725674 16.815756391003365 0.907454674692635
0.25353641524067266 18.19649474146425 0.9131682597559914
0.2587639701940886 20.011570866372345 0.9812399637283045
0.2639915251475045 19.29107066190261 0.9662632755237277
0.26921908010092044 19.76227814899418 0.9711987185597113
0.27444663505433636 19.78653198174234 0.9476926282468422
0.2796741900077523 19.78631652041728 0.9148053520247175
0.2849017449611682 19.06025187930093 0.8716470760448195
0.29012929991458414 18.243591324481077 0.826691194902444
0.29535685486800006 16.314981580106537 0.7799380258283469
0.300584409821416 16.64655485509193 0.7763523881088824
0.3058119647748319 16.411999027018524 0.7595389511031083
0.31103951972824784 17.5578220300892 0.8000243249653878
0.31626707468166376 17.6031751639088 0.7923965870220511
0.3214946296350797 18.095103512604343 0.7995829027574973
0.3267221845884956 18.157398326250323 0.8152554826886647
0.33194973954191154 19.764784220495752 0.8644750105309356
0.33717729449532746 20.51343875792692 0.8923938523637225
0.3424048494487434 20.165719909699142 0.903649456359693
0.3476324044021593 20.204693379059965 0.9103483506503923
0.35285995935557524 19.144406401528634 0.8532115703886022
0.35808751430899116 18.341293159109114 0.8176472147754752
0.3633150692624071 18.09762222445362 0.7954660751088978
0.368542624215823 16.998832489646322 0.760850892505042
0.37377017916923894 16.634134430897454 0.7579540975423135
0.37899773412265486 16.14552335648758 0.7586541851261599
0.3842252890760708 16.52794865923286 0.8092891284445571
0.3894528440294867 17.983324198513206 0.8672558239614293
0.39468039898290264 19.508125533587187 0.8823427569186791
0.39990795393631856 20.38255266065946 0.8593425515816734
0.4051355088897345 19.476887731928162 0.7985156120459644
0.4103630638431504 19.037602084145774 0.7774423867395576
0.41559061879656634 18.159715189294815 0.7782481319321175
0.42081817374998226 17.77265396566911 0.7869344591548755
0.4260457287033982 17.763397712536847 0.8007231671878018
0.4312732836568141 18.356984683187417 0.7992768941187413
0.43650083861023004 18.68885382523587 0.7788149590977164
0.44172839356364596 18.81892862959085 0.7799529768217837
0.4469559485170619 19.013482359225073 0.7877241567826275
0.4521835034704778 18.702157912820667 0.8002341238193876
0.45741105842389373 18.809270854600125 0.8179757901561561
0.46263861337730966 19.118703581461883 0.8179775512052251
0.4678661683307256 18.929618082697758 0.8051365906729293
0.4730937232841415 19.671123342740447 0.8070970368698844
0.47832127823755743 19.476921127362896 0.7926774428498776
0.48354883319097336 20.216244303956532 0.7726234945927835
0.4887763881443893 21.19865894453841 0.7983973181601911
0.4940039430978052 21.945610524807194 0.8082479114971172
0.49923149805122113 21.546120170326088 0.7941687848646093
0.5044590530046371 20.84670428747361 0.8054611871700252
0.5096866079580531 20.111756288482447 0.7813713571818083
0.5149141629114691 19.384083462525343 0.7851458533881289
0.5201417178648851 19.372280645317858 0.7665229379846742
0.525369272818301 19.231505167814703 0.7383265262430402
0.530596827771717 19.442148150908924 0.7177990992458149
0.535824382725133 19.714509856396514 0.7122362362726373
0.541051937678549 19.91284923211313 0.7288281228995639
0.546279492631965 19.81751237765216 0.7413781522194046
0.5515070475853809 19.63029501922981 0.749671159879255
0.5567346025387969 19.639634421799947 0.7488236762497258
0.5619621574922129 19.932764635138273 0.7499585664479697
0.5671897124456289 19.38912493851059 0.7360931170694021
0.5724172673990449 19.3226674905778 0.711391111337036
0.5776448223524608 19.125172563309413 0.720700588758974
0.5828723773058768 19.782066034895127 0.727249679492052
0.5880999322592928 18.97262502658837 0.7213675241249534
0.5933274872127088 17.766768430549757 0.7183674861087471
0.5985550421661248 18.018841666981096 0.7270872394021989
0.6037825971195407 18.529233193151242 0.7551746675054416
0.6090101520729567 18.601667564034866 0.7644101213740236
0.6142377070263727 18.89281769104665 0.756583826829163
0.6194652619797887 19.423131451224055 0.7292411838452154
0.6246928169332047 19.886940892719966 0.7195661559287422
0.6299203718866206 20.690690683927013 0.7324490452321532
0.6351479268400366 21.114985560415334 0.7615639592475336
0.6403754817934526 20.17640138999187 0.7529293619637323
0.6456030367468686 20.771561688475835 0.7515411587510524
0.6508305917002846 21.072352203692287 0.7305452865418849
0.6560581466537005 20.650131634610954 0.6981524340043227
0.6612857016071165 20.76426508335675 0.7102733851328669
0.6665132565605325 19.864596827838536 0.698708951908101
0.6717408115139485 19.655532402237533 0.7007697081608553
0.6769683664673645 21.151213850811757 0.7341864181827874
0.6821959214207804 22.140135784478456 0.7435715536407231
0.6874234763741964 23.412176009978054 0.7613486754689931
0.6926510313276124 23.056057081633345 0.7383265164499208
0.6978785862810284 22.182549694580093 0.7045961799587019
0.7031061412344444 21.18084114907204 0.6951396154960824
0.7083336961878604 20.947681302679204 0.6886211200536884
0.7135612511412763 20.63256721124066 0.690608762023797
0.7187888060946923 20.348252941683615 0.7004661813794977
0.7240163610481083 21.285842353255415 0.719635079583278
0.7292439160015243 23.09512378624056 0.744367074858038
0.7344714709549403 25.19541744256999 0.7854664939331565
0.7396990259083562 25.725653495423618 0.7734498551529098
0.7449265808617722 24.679057073993977 0.7443905576252838
0.7501541358151882 24.46592495799619 0.7394308208605498
0.7553816907686042 25.576242419914976 0.7705362677505975
0.7606092457220202 28.47733240465582 0.8242764951555872
0.7658368006754361 31.424434095883512 0.8831502615470195
0.7710643556288521 32.014679180772795 0.8662681381780792
0.7762919105822681 32.12797650856917 0.8522103850739249
0.7815194655356841 31.429934712164744 0.8304664021423144
0.7867470204891001 30.02277685729946 0.8152982584216005
0.791974575442516 30.64022385983023 0.831280650853975
0.797202130395932 30.33015982105852 0.8281066952098134
0.802429685349348 30.86110558706155 0.8352093467155278
0.807657240302764 31.876772477894338 0.8280307014932706
0.81288479525618 34.99235787315649 0.8737605661992549
0.8181123502095959 37.64254497440527 0.8997719705731798
0.8233399051630119 40.11715882720182 0.9462262604453161
0.8285674601164279 43.94933674628779 1.0259766354001643
0.8337950150698439 46.956625128139386 1.0747469010901822
0.8390225700232599 50.260137012751095 1.1106010025929232
0.8442501249766758 53.317561690335815 1.1421248073540633
0.8494776799300918 57.75674438685158 1.1916391754029927
0.8547052348835078 61.90377187199807 1.2480119392514992
0.8599327898369238 65.79892710360238 1.3035556124827783
0.8651603447903398 68.34672408602508 1.3094703420919864
0.8703878997437557 69.46625118919738 1.3246960943828736
0.8756154546971717 69.29767245702226 1.2834413301795773
0.8808430096505877 70.9341724379024 1.2711590833124464
0.8860705646040037 72.82395708657364 1.2935323180819418
0.8912981195574197 73.47020499058455 1.3046995669621335
0.8965256745108356 75.36499898594198 1.3457671273040037
0.9017532294642516 76.53933798562977 1.372019825086676
0.9069807844176676 78.26789522607142 1.3818273228395501
0.9122083393710836 81.35509570810403 1.4207182174920703
0.9174358943244996 84.86086086745445 1.4543153264654083
0.9226634492779155 87.61690150106102 1.4671230204083145
0.9278910042313315 90.2013822200679 1.4761033208839924
0.9331185591847475 94.32351124197555 1.5226190016029142
0.9383461141381635 97.64920785092016 1.5230475616232677
0.9435736690915795 103.77420643914016 1.5849405249783697
0.9488012240449955 104.60597038677263 1.5653494455642147
0.9540287789984114 105.99202865404283 1.587678382282786
0.9592563339518274 106.35167415718425 1.5922021103521404
0.9644838889052434 101.61438769925404 1.5499754968710964
0.9697114438586594 102.28774012729319 1.5465651806627494
0.9749389988120754 103.78840928123432 1.5321270538221539
0.9801665537654913 106.1001019326306 1.5483888935393304
0.9853941087189073 114.19330844844406 1.597059707024748
0.9906216636723233 116.32289068349283 1.591028162234625
0.9958492186257393 111.83919153606479 1.535368588577998
1.0010767735791553 109.44988740756214 1.5146586864993077
1.0063043285325712 107.98139013564753 1.503057702295543
1.0115318834859872 108.370377026851 1.5211014995748955
1.0167594384394032 109.62556035297942 1.5223638877535255
1.0219869933928192 114.77940013032742 1.5682157993425039
1.0272145483462352 113.69322073342755 1.5499365520587056
1.0324421032996511 115.4385096251238 1.5512857450714497
1.0376696582530671 116.13011172170371 1.5448636182816209
1.042897213206483 117.39484921937293 1.555700974182656
1.048124768159899 120.21289581190896 1.584331896625363
1.053352323113315 121.28140666027572 1.580109160902418
1.058579878066731 123.27387284455007 1.5790075383695528
1.063807433020147 126.42592944541795 1.6073120350639711
1.069034987973563 132.96441453645937 1.6475263641573248
1.074262542926979 134.58610079967943 1.679890875636169
1.079490097880395 135.5944920577623 1.682213627336511
1.084717652833811 134.5255381552998 1.6727769394414225
1.089945207787227 133.6531180864677 1.6637510833543216
1.095172762740643 134.7170847521114 1.6414083254050427
1.1004003176940589 131.79748587360072 1.6238006680189494
1.1056278726474749 131.35331060809378 1.6302384642040324
1.1108554276008908 132.98041601231574 1.6462158565507399
1.1160829825543068 129.8267651324734 1.6240495337354381
1.1213105375077228 132.44952879861577 1.6360567065670197
1.1265380924611388 136.81109320943463 1.6618894210567388
1.1317656474145548 136.20362415074567 1.6643630020545117
1.1369932023679707 142.171549681182 1.6975221426835796
1.1422207573213867 149.71050717189215 1.7455640183577439
1.1474483122748027 145.16147245095826 1.6994973492328982
1.1526758672282187 151.6081985688971 1.726253006496089
1.1579034221816347 157.90285983113685 1.780130220272531
1.1631309771350506 155.22397618257096 1.754107113601329
1.1683585320884666 151.92158214938195 1.7127558500833973
1.1735860870418826 142.94547686562947 1.6576635560688302
1.1788136419952986 138.4929807038437 1.6379200198563062
1.1840411969487146 133.37354390269866 1.5939716249590745
1.1892687519021305 135.4547557817122 1.6053779276574567
1.1944963068555465 141.4615289956863 1.6292026370509582
1.1997238618089625 143.28341653802877 1.6046828651763012
1.2049514167623785 151.63044036535226 1.674878869514235
1.2101789717157945 158.16534928402234 1.7495649709664676
1.2154065266692105 158.7353222026141 1.7561913581459097
1.2206340816226264 156.60223127531748 1.7540234329207485
1.2258616365760424 148.05602634091196 1.6808542419841246
1.2310891915294584 146.27881714111606 1.6495396763822174
1.2363167464828744 146.15829850767335 1.6443739327296962
1.2415443014362904 148.49874218266643 1.6652574515482814
1.2467718563897063 149.72133610138633 1.6992857884831392
1.2519994113431223 146.9183009136078 1.688632273760457
1.2572269662965383 142.1759266355935 1.649008121118814
1.2624545212499543 146.2839943569442 1.6688275890474453
1.2676820762033703 150.73739425486804 1.6806984483417293
1.2729096311567862 153.71770861243164 1.7059473125490507
1.2781371861102022 149.63454617621036 1.6816836481147468
1.2833647410636182 147.47215068646983 1.6571460786590169
1.2885922960170342 146.62280914153013 1.651514579300051
1.2938198509704502 156.43316669477292 1.699099658610132
1.2990474059238661 161.81668901732988 1.7466615810694712
1.3042749608772821 164.6967416988062 1.7809643793341534
1.309502515830698 166.39412843921266 1.786590176748451
1.314730070784114 159.52026330498984 1.744508246027463
1.31995762573753 157.0556259422565 1.7218853928254705
1.325185180690946 152.5954356236866 1.6869756790574741
1.330412735644362 146.2015687403776 1.6379611071029843
1.335640290597778 144.2776115446066 1.6160501092751034
1.340867845551194 145.6101766508249 1.626261388265449
1.34609540050461 147.38576186229722 1.6431374548030282
1.351322955458026 151.27851491334565 1.6642010925368418
1.356550510411442 145.78782950190447 1.6113579195112655
1.361778065364858 142.18744129376816 1.5806076753926541
1.3670056203182739 145.62968177513514 1.594475318891197
1.3722331752716899 155.9323319483118 1.6596012943352958
1.3774607302251058 167.08994677430945 1.735776771718099
1.3826882851785218 173.67473857529603 1.7739762801132903
1.3879158401319378 167.73195457409128 1.726133463618222
1.3931433950853538 166.19508820762093 1.71774370891139
1.3983709500387698 161.14891165982806 1.6769249629470597
1.4035985049921857 160.64845320895256 1.6907749305900608
1.4088260599456017 160.54664727807452 1.6940946194582214
1.4140536148990177 166.21147180400482 1.7680115861441679
1.4192811698524337 173.59187083177645 1.8311626048170737
1.4245087248058497 172.35786998041638 1.8205835571814764
1.4297362797592656 169.92348315920884 1.7970390457358203
1.4349638347126816 165.371169895741 1.772916166773553
1.4401913896660976 162.74374485275902 1.7559912455968016
1.4454189446195136 158.53524150629326 1.7335993228347475
1.4506464995729296 150.60232832324527 1.7072244641423127
1.4558740545263456 140.53447551906228 1.6174345398097079
1.4611016094797615 137.46135813865544 1.603064012385743
1.4663291644331775 141.74597758634158 1.6157991131511713
1.4715567193865935 145.11244191928355 1.6178383181833764
1.4767842743400095 145.38132400723435 1.608906768028015
1.4820118292934255 146.24724916722275 1.6224722132853853
1.4872393842468414 145.57668758560234 1.6191906467661605
1.4924669392002574 149.49353167196594 1.6374397942939656
1.4976944941536734 152.11026756057933 1.6469917531995633
1.5029220491070894 150.66911728481156 1.6261941621771845
1.5081496040605054 145.37384026016528 1.5964921750572134
1.5133771590139213 141.845575176838 1.593355435425287
1.5186047139673373 147.68020715620713 1.645527117411867
1.5238322689207533 149.94610712718057 1.6531625224482098
1.5290598238741693 155.82487566557407 1.672290906548581
1.5342873788275853 154.87213202021925 1.6328962595890555
1.5395149337810012 152.0002046005997 1.6288560453806313
1.5447424887344172 152.23962018312605 1.6521303221862484
1.5499700436878332 149.86642067330246 1.6592792240789052
1.5551975986412492 152.06973451137287 1.6849686911980923
1.5604251535946652 159.1334734787331 1.711811915267169
1.5656527085480811 167.9965139572823 1.7539185381812328
1.5708802635014971 177.12620114129348 1.7996715019807121
1.576107818454913 172.89496805966627 1.7862392899263682
1.581335373408329 170.19747809349528 1.7822813029019386
1.586562928361745 172.0416293939777 1.791848864192195
1.591790483315161 171.07768947102136 1.7765182811741447
1.597018038268577 173.18528438677336 1.756761579196768
1.602245593221993 178.71857190593053 1.764342144158964
1.607473148175409 182.75296561718798 1.7909925930359714
1.612700703128825 183.00415910032203 1.7980401476077936
1.617928258082241 185.45519292225828 1.8268246319910915
1.623155813035657 186.36795500128787 1.8403398142435727
1.628383367989073 187.35433240321618 1.8584018526277162
1.6336109229424889 190.71908655325348 1.868256134336562
1.6388384778959049 195.15426434144388 1.8742955909095762
1.6440660328493208 201.00916350245313 1.8799984202814555
1.6492935878027368 208.77732052518448 1.9099971484763774
1.6545211427561528 204.50897572421124 1.8793478108286774
1.6597486977095688 205.59408796953986 1.8887614263298027
1.6649762526629848 209.55482624153814 1.894424077405196
1.6702038076164007 209.5186482091827 1.866604765015907
1.6754313625698167 213.0093052053097 1.8681784652442401
1.6806589175232327 223.28482905984703 1.9235183577922974
1.6858864724766487 224.68153690557205 1.9542214982677943
1.6911140274300647 232.00571694002392 2.005736884919158
1.6963415823834807 228.8002884193546 1.9896435998454234
1.7015691373368966 221.43610305546488 1.9297219223056878
1.7067966922903126 225.43408127689577 1.9363498987355172
1.7120242472437286 227.09467073532278 1.941301800525568
1.7172518021971446 227.44152805642594 1.9339485018544307
1.7224793571505606 230.74927174523478 1.9349667462770768
1.7277069121039765 234.5679762809668 1.9557196190622945
1.7329344670573925 245.5089365124216 2.014462143029702
1.7381620220108085 251.85877006237223 2.0247489233419422
1.7433895769642245 259.91201852781495 2.0481973517268903
1.7486171319176405 261.25264586570387 2.033374625983649
1.7538446868710564 267.84686348566 2.0508357823930004
1.7590722418244724 264.96379770424653 2.034645674960989
1.7642997967778884 263.43601818970643 2.0415775693481493
1.7695273517313044 265.8172356006794 2.054253518214755
1.7747549066847204 265.6590055157526 2.043352578488792
1.7799824616381363 267.35288560866195 2.04342485997786
1.7852100165915523 267.4826146588062 2.0093039589676787
1.7904375715449683 279.14452330622396 2.0566658813813943
1.7956651264983843 274.9241189515267 2.033631119152052
1.8008926814518003 274.79903810519545 1.9964074255330968
1.8061202364052162 279.1636556661472 1.9979580140694098
1.8113477913586322 270.41353567321346 1.9270809752912537
1.8165753463120482 274.5828962119569 1.9217609434960783
1.8218029012654642 264.37051797410805 1.8866327111310217
1.8270304562188802 257.7845111085561 1.865316363528671
1.8322580111722961 259.93186252057217 1.8608380790876926
1.8374855661257121 258.3301398120055 1.8512249365095517
1.842713121079128 260.1110771299506 1.8461267787917368
1.847940676032544 256.45543517694415 1.828658717285764
1.85316823098596 266.44844999279127 1.8724917419399367
1.858395785939376 272.2514439515273 1.904203956954837
1.863623340892792 274.0186721683552 1.9104707732308075
1.868850895846208 279.341812663337 1.9195975304286368
1.874078450799624 277.0825764634577 1.902404761649803
1.87930600575304 280.4862263700043 1.9066097915751148
1.884533560706456 274.48837731705913 1.8655603428535823
1.889761115659872 268.1987420564034 1.8400794221222745
1.894988670613288 266.8697265456858 1.8308123319187322
1.9002162255667039 275.1131769680893 1.8582740842102436
1.9054437805201199 276.477324492156 1.8450490093900063
1.9106713354735358 280.41533954850763 1.8378768098340605
1.9158988904269518 276.9160296788779 1.8171515957095845
1.9211264453803678 271.60731009926906 1.7838476273035542
1.9263540003337838 274.4955672534488 1.8098852269225307
1.9315815552871998 272.97931336529075 1.8085280268224637
1.9368091102406157 274.819737641355 1.8080643890600787
1.9420366651940317 271.9252503560307 1.7821077735836441
1.9472642201474477 265.23158540246646 1.739910042404888
1.9524917751008637 263.3117586724223 1.7088808040693273
1.9577193300542797 265.1552766150758 1.7230742495776987
1.9629468850076957 261.4609668156864 1.7040204019355023
1.9681744399611116 259.52583783219114 1.6746376963605678
1.9734019949145276 253.54078117063855 1.6405566801896925
1.9786295498679436 252.6505862302134 1.6335542312770008
1.9838571048213596 255.21910731193358 1.6319273827683303
1.9890846597747756 251.49588299139606 1.6058659184557889
1.9943122147281915 248.8869951523877 1.5984939534395552
1.9995397696816075 248.12829967514227 1.5920880127172037
2.0047673246350235 245.5967682346094 1.5837589513480554
2.0099948795884393 242.2154946860102 1.5900936790233726
2.015222434541855 242.74353467546874 1.5815663886346043
2.0204499894952708 240.17158102059577 1.566362492143775
2.0256775444486865 245.40407826877913 1.5750279146936945
2.0309050994021023 243.54447730825748 1.539779098344471
2.036132654355518 247.8827012492985 1.5731522193099148
2.041360209308934 242.35883348190495 1.575418617533959
2.0465877642623496 238.55870855327353 1.5638885674917016
2.0518153192157653 233.4225519487955 1.5523407636502748
2.057042874169181 231.47390201541685 1.5502010444492318
2.062270429122597 237.20774623984636 1.5456279152823968
2.0674979840760126 236.299692215584 1.5517884507955284
2.0727255390294284 237.9511950789517 1.552063263941175
2.077953093982844 235.08523505449622 1.5226876624881078
2.08318064893626 232.0430586304457 1.512054804387962
2.0884082038896756 235.41010670792858 1.530059560245469
2.0936357588430914 237.08950407498799 1.531170046537463
2.098863313796507 241.23476784313038 1.566991769845987
2.104090868749923 242.20227060511306 1.580092647333885
2.1093184237033387 239.25210310047166 1.563402317077118
2.1145459786567544 241.87266650878513 1.5815417549050985
2.11977353361017 238.62768046276193 1.570513199789746
2.125001088563586 241.5210813150242 1.570684291400402
2.1302286435170017 239.86233228572243 1.5597269759855243
2.1354561984704175 238.0268553939834 1.5501507001772734
2.140683753423833 236.8714703793798 1.553219628286764
2.145911308377249 235.5858530915718 1.5596331724605297
2.1511388633306647 235.6542083789043 1.5821690946809999
2.1563664182840805 240.08562952406365 1.5956196192483298
2.1615939732374962 239.02572798535428 1.5771289174107732
2.166821528190912 239.13485769864562 1.5831542223649115
2.1720490831443278 243.18026430262557 1.5934199976189458
2.1772766380977435 233.20073322982526 1.5556089209442594
2.1825041930511593 238.1468304381824 1.563177962367368
2.187731748004575 242.2039573497362 1.5667030536189723
2.192959302957991 249.4373418156736 1.591769073269024
2.1981868579114066 250.21984464105049 1.58395333004733
2.2034144128648223 247.12560931396004 1.5842300438777102
2.208641967818238 243.1344215893358 1.5581651582039928
2.213869522771654 236.6197251406373 1.5270830783410483
2.2190970777250696 242.6174894837541 1.56057247821866
2.2243246326784853 242.20303352175281 1.5517754588948713
2.229552187631901 247.93852565052813 1.5845312376525778
2.234779742585317 249.54223169133323 1.587253242500717
2.2400072975387326 242.45816321888233 1.5577395997952912
2.2452348524921484 238.58176020026053 1.5514736033441838
2.250462407445564 231.57467090908284 1.5272921727783229
2.25568996239898 230.020746397814 1.5236967409094122
2.2609175173523957 233.44989313279294 1.5323143461030255
2.2661450723058114 240.0844037358083 1.5542852745465456
2.271372627259227 242.20852288150377 1.5690592795821534
2.276600182212643 244.5679890204721 1.594304034698747
2.2818277371660587 243.03870061970744 1.5924269433802998
2.2870552921194744 237.72918913809468 1.5765952591498607
2.29228284707289 240.70097437445855 1.5902209910617564
2.297510402026306 239.13757422713758 1.577159276931078
2.3027379569797217 240.55026106179665 1.5827589460930132
2.3079655119331375 242.98187021283502 1.5846171783342882
2.3131930668865532 241.4536126313635 1.5862959610496528
2.318420621839969 242.5098566351514 1.5951392238424364
2.3236481767933848 238.45452565353412 1.565418092114843
2.3288757317468005 234.24243543407204 1.544264141671968
2.3341032867002163 227.7266391121934 1.5025094449978669
2.339330841653632 223.562401907546 1.482677948395457
2.344558396607048 223.33013870790867 1.4890716607811034
2.3497859515604635 226.8804215137016 1.4982425840294653
2.3550135065138793 236.67669501282623 1.5257938890107354
2.360241061467295 242.78157432548534 1.5520051339961047
2.365468616420711 238.59701949592386 1.5198741684837522
2.3706961713741266 240.4545498330471 1.5114128195510563
2.3759237263275423 238.05868981066232 1.4979515116870763
2.381151281280958 236.28018829611912 1.4890343080827226
2.386378836234374 233.3930316908139 1.4820045821409447
2.3916063911877896 235.77971312136978 1.492274004071242
2.3968339461412054 233.55896193919924 1.4874580879929222
2.402061501094621 233.2775323384386 1.4746895902766404
2.407289056048037 237.7682469942882 1.5017040444406842
2.4125166110014526 229.97991094163243 1.4741384456768292
2.4177441659548684 225.49368322173316 1.455089466809893
2.422971720908284 223.18145439757606 1.423911995299477
2.4281992758617 226.72581196728947 1.4221140435913777
2.4334268308151157 230.67395291879873 1.4210656416690994
2.4386543857685314 238.66384186096573 1.4458621575736903
2.443881940721947 237.80222143197042 1.4425033082487835
2.449109495675363 243.14399221526236 1.4521482234371716
2.4543370506287787 250.51040991000835 1.4721933964519418
2.4595646055821945 259.27550386058437 1.459941432242911
2.4647921605356102 279.6925308564792 1.4662731401252982
2.470019715489026 307.22482923290534 1.466625702875219
2.4752472704424417 377.7305264939508 1.5521195801026126
2.4804748253958575 517.1295291501914 1.7608366399435567
2.4857023803492733 727.5745838836908 2.031816432468824
2.490929935302689 1021.9587321657423 2.3853484796098243
2.496157490256105 1386.0770879504832 2.768163949880034
2.5013850452095205 1755.9617513006667 3.109344913276305
2.5066126001629363 2088.4072825399558 3.3921410435896857
2.511840155116352 2372.5066849684304 3.6181322951006814
2.517067710069768 2614.1420458289845 3.7912024574018117
2.5222952650231836 2879.66774597294 3.9779610502292315
2.5275228199765993 3260.039047732988 4.22533653350901
2.532750374930015 3735.9316180594865 4.511791394605169
2.537977929883431 4435.267978398044 4.9169447000671225
2.5432054848368466 5248.793997749431 5.353437685556143
2.5484330397902624 6081.629340275602 5.768791003457357
2.553660594743678 6659.749099245396 6.030908071474377
2.558888149697094 6903.692506078516 6.130313030473679
2.5641157046505096 6757.34658394044 6.043025372231708
2.5693432596039254 6373.647270993997 5.866054896180421
2.574570814557341 5886.077322673052 5.637590682920415
2.579798369510757 5384.537400830615 5.390598687834785
2.5850259244641727 4976.962087288378 5.173068221483174
2.5902534794175884 4646.1049996488 4.985834320166218
2.595481034371004 4349.987660177232 4.817578597966737
2.60070858932442 3986.581886991987 4.611170295566949
2.6059361442778357 3501.908149210307 4.327078072651251
2.6111636992312515 2921.5157489451544 3.949242307095566
2.6163912541846672 2322.2155673908956 3.520864891160684
2.621618809138083 1736.7453849425463 3.040743997266209
2.6268463640914987 1266.2685100414385 2.6023882106456613
2.6320739190449145 889.7433102588609 2.188822567123074
2.6373014739983303 644.3810569362327 1.880856891270971
2.642529028951746 485.1857275527906 1.6501364343810927
2.6477565839051618 381.25784199064697 1.4946629288724789
2.6529841388585775 320.6585688871397 1.398060491351856
2.6582116938119933 286.0776475665712 1.3573811213754763
2.663439248765409 264.24827014280135 1.3285406764344612
2.668666803718825 260.44850371814005 1.3499188077448645
2.6738943586722406 256.38276470342885 1.3642335213648715
2.6791219136256563 257.91254691023596 1.3917860778921005
2.684349468579072 256.48495548676783 1.409926943253558
2.689577023532488 252.80014754720443 1.425097382241594
2.6948045784859036 246.04546297416695 1.4181728187451355
2.7000321334393194 239.78627215790073 1.421201772382861
2.705259688392735 229.84300728970956 1.390493383820064
2.710487243346151 223.87771588475854 1.3641293242894352
2.7157147982995666 227.62354590402686 1.3887312573961763
2.7209423532529824 233.726616650435 1.4235549492993642
2.726169908206398 241.6713732436112 1.4511825500286102
2.731397463159814 245.77527199973233 1.4673353255034172
2.7366250181132297 246.06308428159923 1.4758429432605387
2.7418525730666454 236.92288752544488 1.4427785966317512
2.747080128020061 234.0942430768822 1.4596638922873608
2.752307682973477 236.375719287338 1.4866297604739904
2.7575352379268927 235.5384845341372 1.4847204537170873
2.7627627928803085 229.9545278655173 1.4659926275253388
2.767990347833724 224.7627529430593 1.4343731391849597
2.77321790278714 221.58008348022705 1.4205426437307522
2.7784454577405557 220.15581397480514 1.4255228473975612
2.7836730126939715 220.55746625558544 1.4309836578080528
2.7889005676473873 213.44334166573165 1.4102068934297973
2.794128122600803 214.3148767435964 1.4157854337574949
2.7993556775542188 220.10316723761957 1.4264534096678054
2.8045832325076345 228.7007896033553 1.453328101149918
2.8098107874610503 238.53202402582227 1.4914643923878477
2.815038342414466 243.03265758664705 1.5142549716593554
2.820265897367882 243.34471808999518 1.5249044639965923
2.8254934523212976 239.46206781068759 1.502322287778706
2.8307210072747133 234.3664845241539 1.4779241854096161
2.835948562228129 237.22547153997013 1.495605658470803
2.841176117181545 230.40258950274506 1.4782962661014076
2.8464036721349606 229.697419198767 1.479383937781408
2.8516312270883764 229.34312595630624 1.485340346455865
2.856858782041792 225.33619869501283 1.4545183456410034
2.862086336995208 234.05194733792607 1.4924175618364148
2.8673138919486236 235.34284967991124 1.5077332360214795
2.8725414469020394 235.1868130012298 1.5102256798968778
2.877769001855455 237.01287121137764 1.5274837988612715
2.882996556808871 232.99474054540596 1.5123467555487153
2.8882241117622867 228.5398085962156 1.5014241866802636
2.8934516667157024 225.77441534060304 1.4940090271103017
2.898679221669118 226.6191237190669 1.49349384950374
2.903906776622534 227.46071280749112 1.4857703115033423
2.9091343315759497 232.87625731179696 1.5054424663675898
2.9143618865293655 229.16011984359628 1.4828670068156065
2.919589441482781 223.29974708596023 1.4527496362077044
2.924816996436197 220.12610923660472 1.4239915833646661
2.9300445513896127 216.05649410611562 1.3958693614952848
2.9352721063430285 222.4636130390194 1.4296607848334926
2.9404996612964442 230.09097248093656 1.4600981514330686
2.94572721624986 233.14504599586525 1.4722799227275383
2.9509547712032758 234.6079411692275 1.482661166421599
2.9561823261566915 227.5726110711928 1.4461979795732116
2.9614098811101073 228.6247574450923 1.441921486900721
2.966637436063523 232.06425188503957 1.4591505488907752
2.971864991016939 233.32127134586094 1.4824366632392254
2.9770925459703546 231.41704297347087 1.4817130562332255
2.9823201009237703 231.3048656051016 1.4824692444494256
2.987547655877186 230.45444704340704 1.479286807951542
2.992775210830602 227.60589069861126 1.4582405200783235
2.9980027657840176 228.67940149732254 1.4640767999502822
3.0032303207374333 232.25956953929554 1.4810788430542234
3.008457875690849 235.27369791394415 1.5000456461420926
3.013685430644265 235.71777859639718 1.4844574268506192
3.0189129855976806 228.63579093616156 1.4420986483959186
3.0241405405510964 224.11473690019383 1.4129459121406014
3.029368095504512 217.74157521836045 1.377832891325945
3.034595650457928 215.9049541778761 1.362894957551876
3.0398232054113437 216.4836963662156 1.3558294392029926
3.0450507603647594 226.0027828102802 1.383070370322519
3.050278315318175 235.29756068195795 1.4206322380555834
3.055505870271591 242.44659619252343 1.45801149833274
3.0607334252250067 245.39049568282005 1.479908157429771
3.0659609801784224 244.7480492689529 1.4758939505351973
3.071188535131838 236.7574152032532 1.4365338152793188
3.076416090085254 232.2774687940789 1.4134845594147991
3.0816436450386697 230.65603781750167 1.3983301029824318
3.0868711999920855 234.5727234541281 1.4107033038615098
3.0920987549455012 239.2207138045709 1.413795678541944
3.097326309898917 242.6809355756622 1.4203347346411124
3.1025538648523328 243.3799652928908 1.4011468290085125
3.1077814198057485 243.3961819879477 1.3978498342432353
3.1130089747591643 241.4045616549024 1.3751411976206251
3.11823652971258 239.8638957109922 1.3581621290953199
3.123464084665996 240.7599443273225 1.3660222329803215
3.1286916396194115 243.91698359122535 1.3581852902362288
3.1339191945728273 241.444587075914 1.3384153254075304
3.139146749526243 246.69243193260715 1.336627085011589
3.144374304479659 246.90801847464238 1.3189440905297523
3.1496018594330746 245.54932151772417 1.311497037480974
3.1548294143864903 250.94446122944277 1.3373660582689098
3.160056969339906 255.90716860083614 1.3486374137536277
3.165284524293322 256.7645559361601 1.3230135439378639
3.1705120792467376 262.4864343234092 1.3156196446633235
3.1757396342001534 267.89171093781226 1.2961268198109626
3.180967189153569 270.1353709226778 1.2769501781414347
3.186194744106985 281.65143133717856 1.2878747768115766
3.1914222990604006 291.230911089639 1.2803149794884374
3.1966498540138164 301.868106587014 1.2904178023152966
3.201877408967232 321.2075319213003 1.3239551749253875
3.207104963920648 339.3601530628196 1.3472321648506524
3.2123325188740637 353.6285147112938 1.362188030069407
3.2175600738274794 372.7821946272477 1.385066502650838
3.222787628780895 393.88952407863957 1.42178264852915
3.228015183734311 417.48538157444295 1.45683754059458
3.2332427386877267 441.26990073382683 1.487753193480846
3.2384702936411425 464.1194719596253 1.5107337962201608
3.2436978485945582 492.65091322207644 1.5481787656526462
3.248925403547974 524.4790326969237 1.5985642349758107
3.2541529585013897 562.8783285945096 1.6545465635683247
3.2593805134548055 596.2906471184626 1.7017679361757005
3.2646080684082213 635.4643162033543 1.7509665030398307
3.269835623361637 678.049893974062 1.8070206832885698
3.275063178315053 723.5431047694025 1.8667089103234007
3.2802907332684685 774.3774075588141 1.9274205076586914
3.2855182882218843 832.6613110776218 1.996009279676308
3.2907458431753 889.9668105646368 2.063890610104898
3.295973398128716 951.488907975916 2.1335101525817692
3.3012009530821316 1007.5267504889263 2.1940937643901717
3.3064285080355473 1042.3167748316437 2.2248129781480737
3.311656062988963 1073.2486434927603 2.2540988569863067
3.316883617942379 1075.6824545249383 2.2483076582495602
3.3221111728957946 1067.6890918554072 2.2405333745677676
3.3273387278492104 1041.3720153957654 2.2114539026335054
3.332566282802626 992.1474367026046 2.1591631239254667
3.337793837756042 937.0057936089503 2.100327504954585
3.3430213927094576 855.9045228122226 2.0049642831392545
3.3482489476628734 776.2479772646997 1.9032954563229423
3.353476502616289 698.6374348931587 1.8051309545109555
3.358704057569705 628.6716268785254 1.7089994751952429
3.3639316125231207 562.6895252302123 1.6162824715537634
3.3691591674765364 508.08329407514856 1.5382626557906982
3.374386722429952 459.6425165337601 1.4691998836693783
3.379614277383368 421.32132080274266 1.4201748209851595
3.3848418323367837 388.8056799271185 1.3701282880699603
3.3900693872901995 359.63774973045986 1.3301058819409732
3.3952969422436152 337.89110134108455 1.2986104848372477
3.400524497197031 317.2967389729879 1.2696850402141413
3.4057520521504467 297.7557326083942 1.2423445301376732
3.4109796071038625 286.4130097973692 1.2386951256402068
3.4162071620572783 280.22653927952416 1.2482353384200269
3.421434717010694 275.4584499441212 1.2534351923309748
3.4266622719641098 269.2986900004341 1.2467324074776989
3.4318898269175255 263.997548852223 1.240124080277061
3.4371173818709413 250.59990624655737 1.2111044386375012
3.442344936824357 247.5326218925876 1.212634736640702
3.447572491777773 242.36834515954698 1.2136574815118841
3.4528000467311886 235.6837776970955 1.2007668573965267
3.4580276016846043 231.2659647996177 1.1952476381193406
3.46325515663802 226.8876013248024 1.1837719927596573
3.468482711591436 230.33275710198245 1.1958776642877138
3.4737102665448516 232.6312917571056 1.2087984533200138
3.4789378214982674 235.77010819240732 1.219485828072362
3.484165376451683 242.25519171440106 1.238479724396454
3.489392931405099 249.01731978970648 1.2652583967840427
3.4946204863585146 251.72548722719787 1.270741226510275
3.4998480413119304 254.8083374420642 1.272048072327629
3.505075596265346 249.59337889072222 1.255797302865042
3.510303151218762 256.12634884463415 1.2687824612169543
3.5155307061721777 261.8933118781406 1.269111948293863
3.5207582611255934 262.16444534110224 1.257108337378801
3.525985816079009 265.3545534148859 1.2375072815722408
3.531213371032425 267.94344498863074 1.2240391761053766
3.5364409259858407 277.6678040381067 1.2183260632626038
3.5416684809392565 295.44052204141025 1.2313917092184066
3.546896035892672 323.37979545240523 1.2613753763004691
3.552123590846088 366.2139993619027 1.3227973691240416
3.5573511457995037 448.92138567339185 1.4503412458084417
3.5625787007529195 595.4318425597628 1.660821291437173
3.5678062557063353 854.1073096761567 1.9823410135955233
3.573033810659751 1336.2605440821033 2.4747484757442875
3.5782613656131668 2186.582233507419 3.1657307337544163
3.5834889205665825 3699.857574234334 4.119156087131202
3.5887164755199983 6245.385665324185 5.351415889479983
3.593944030473414 9900.159684834456 6.6945395760799995
3.59917158542683 13874.899006574346 7.8900587197012975
3.6043991403802456 17545.60950995008 8.842455278360191
3.6096266953336613 19572.545695962377 9.312293225321723
3.614854250287077 19430.172166642704 9.250536622570381
3.620081805240493 17410.748041075127 8.748285404098135
3.6253093601939086 14023.35620146958 7.838780110364601
3.6305369151473244 10528.068790139481 6.786721780711012
3.63576447010074 7256.297142688675 5.628876764386198
3.640992025054156 4848.445294134369 4.599264717232806
3.6462195800075716 3069.760241414143 3.6495465158648357
3.6514471349609874 1949.0370104186238 2.9009983067241545
3.656674689914403 1267.8507573341544 2.3423659994886
3.661902244867819 892.36897333288 1.968907575601644
3.6671297998212347 674.2704130372882 1.7124346962789265
3.6723573547746504 550.62598312145 1.5523561153986574
3.677584909728066 467.36365155212485 1.435002560299582
3.682812464681482 413.2341997282856 1.3566891416325806
3.6880400196348977 378.22771289744384 1.3088264739726845
3.6932675745883135 352.8347479971899 1.2659175857460419
3.698495129541729 335.16675767708347 1.2417273079900932
3.703722684495145 323.6294436110467 1.2243534493913582
3.7089502394485607 310.2732182039725 1.1994722068225605
3.7141777944019765 300.9762676604853 1.1794304352472311
3.7194053493553922 293.07855177697024 1.1619929267520477
3.724632904308808 288.75227771035065 1.1596060193175741
3.7298604592622238 286.265404946048 1.163690243368435
3.7350880142156395 283.97723809758344 1.16417961369386
3.7403155691690553 284.5218634873138 1.1771176193378823
3.745543124122471 282.729658885121 1.1830140587228037
3.750770679075887 276.4281421674485 1.1658168478752982
3.7559982340293026 273.46671373684893 1.1600912263650398
3.7612257889827183 273.2510027647884 1.1607538964775577
3.766453343936134 271.8350991227355 1.1619394121553082
3.77168089888955 274.740003714861 1.1692290817573534
3.7769084538429656 268.67777767878056 1.1455381769862094
3.7821360087963813 266.2554013013305 1.1304635115780068
3.787363563749797 264.38973970393 1.121025815506375
3.792591118703213 265.61748715916815 1.1193459297141422
3.7978186736566286 269.0557260992581 1.1273129716578822
3.8030462286100444 281.25090515412865 1.1498319852660186
3.80827378356346 292.6029140415328 1.1642021765287076
3.813501338516876 303.5014543109177 1.1768034455889183
3.8187288934702917 312.06496089876964 1.181838918645319
3.8239564484237074 309.92906367517384 1.162895459771854
3.829184003377123 311.18263113217796 1.1607296429229905
3.834411558330539 309.63978037857544 1.1540596285416072
3.8396391132839547 308.97304475173524 1.1560155869725188
3.8448666682373704 308.7767414858322 1.1628088423935046
3.850094223190786 307.7740086158818 1.1650451264530788
3.855321778144202 301.29831165154684 1.1611010723768018
3.8605493330976177 291.71172646113826 1.1453618112554502
3.8657768880510335 285.9671544498785 1.1387474855894635
3.8710044430044492 277.31043458941235 1.1256977342491408
3.876231997957865 278.9154331755915 1.1263420739979777
3.8814595529112808 279.50811165251315 1.1231102052979036
3.8866871078646965 278.9690393046614 1.1248755038074951
3.8919146628181123 274.6322807877642 1.1131784426711344
3.897142217771528 270.7270819086169 1.1064944563335457
3.902369772724944 269.2389283014678 1.1053722927898046
3.9075973276783595 269.6594737306001 1.099081508722094
3.9128248826317753 275.7324158636593 1.1129670628282125
3.918052437585191 276.2756490849585 1.1132062083774177
3.923279992538607 278.60113839283565 1.1086746501089635
3.9285075474920226 282.9732580177728 1.1113242145954425
3.9337351024454383 285.9909771715183 1.1154743152281161
3.938962657398854 289.73930520168676 1.1210159895709209
3.94419021235227 293.8477214030581 1.1223234939182622
3.9494177673056856 298.30903898433 1.1249110855934106
3.9546453222591014 301.70740282007233 1.1235858411296495
3.959872877212517 311.1404698837712 1.1370713402555466
3.965100432165933 316.898420023109 1.1439640851946786
3.9703279871193486 328.8924825835915 1.1585308041230347
3.9755555420727644 342.6923074242924 1.1756511775170553
3.98078309702618 357.9471749197629 1.197531227274075
3.986010651979596 377.3331653655446 1.2249526567301667
3.9912382069330117 393.00752560462115 1.2481175560570805
3.9964657618864274 409.57385301280317 1.2724021027256982
4.001693316839844 428.4833293181588 1.2980095738003763
4.00692087179326 450.61569539698826 1.3242984542351972
4.012148426746676 479.2046450916535 1.371717140335137
4.017375981700092 501.4333369455434 1.4180808063116532
4.0226035366535084 534.1086762209051 1.4700800001455607
4.027831091606925 573.3815891507105 1.52157009626521
4.033058646560341 630.1761522803629 1.5972796196314187
4.038286201513757 694.4284789976583 1.6765459658666726
4.043513756467173 765.5028486057374 1.7668780676466247
4.0487413114205895 833.7940179742328 1.8455092571283822
4.053968866374006 902.1557792529509 1.918046518493031
4.059196421327422 969.3542129868085 1.991592234575855
4.064423976280838 1047.268795747982 2.0711716423154707
4.069651531234254 1136.5402042217222 2.155061643378508
4.0748790861876705 1242.2342933362977 2.253323803436565
4.080106641141087 1370.0119468703492 2.3667710538629048
4.085334196094503 1516.0370799918599 2.489296709762843
4.090561751047919 1678.5733153803362 2.6275933581708175
4.095789306001335 1871.967373605334 2.7775424793778023
4.1010168609547515 2105.1972819090515 2.9618900596258735
4.106244415908168 2333.821397894492 3.1211708070344373
4.111471970861584 2601.07737378001 3.291842690200597
4.116699525815 2874.958387055862 3.4484673593595585
4.121927080768416 3154.7135309811433 3.564308879611016
4.1271546357218325 3456.3785633390926 3.690863584388024
4.132382190675249 3763.015875323409 3.832216886965526
4.137609745628665 4092.5359548125502 3.9816760236068642
4.142837300582081 4437.493376904999 4.135239707504335
4.148064855535497 4764.904944902262 4.2901411058557075
4.1532924104889135 5093.9160610958825 4.43319656855939
4.15851996544233 5403.097187559225 4.5579119322999135
4.163747520395746 5655.142963750461 4.654193970806737
4.168975075349162 5884.092985546869 4.73516823052906
4.174202630302578 6078.083024358673 4.801041554302322
4.1794301852559945 6207.739753216052 4.84772026173332
4.184657740209411 6293.770548221431 4.875869677255469
4.189885295162827 6311.846488334549 4.8832459566086275
4.195112850116243 6233.586474473809 4.8481394317655875
4.200340405069659 6064.066481194183 4.768223210531848
4.2055679600230755 5800.946700137783 4.653878522060334
4.210795514976492 5504.976003980024 4.539025178394004
4.216023069929908 5148.955403478528 4.390202529802391
4.221250624883324 4718.523798631097 4.192347296323831
4.22647817983674 4302.250416495474 3.9987825039422624
4.2317057347901565 3875.9602456340313 3.7906576333115187
4.236933289743573 3462.4772988980776 3.5781306034608655
4.242160844696989 3076.193166780731 3.3661149517193527
4.247388399650405 2719.8512630155506 3.161162436332557
4.252615954603821 2409.6035854095926 2.9764948791850863
4.257843509557238 2159.240329476363 2.8196942289389137
4.263071064510654 1910.740700739124 2.6483846953886867
4.26829861946407 1687.537895156818 2.480135314813743
4.273526174417486 1504.3695455542934 2.3386092040063344
4.278753729370902 1347.6690519201397 2.2125774473010127
4.283981284324319 1217.0411842581416 2.10866292873634
4.289208839277735 1098.202143893603 2.0023344081273087
4.294436394231151 986.4271680400358 1.897131264295444
4.299663949184567 887.2715979005098 1.7951236782402262
4.304891504137983 806.9689419854332 1.7084019458541115
4.3101190590914 738.7710743713698 1.6325124295924327
4.315346614044816 676.1430101670121 1.5597329709575367
4.320574168998232 619.6948641797966 1.4909918270910254
4.325801723951648 575.7658806381135 1.4389790916465053
4.331029278905064 535.757753143243 1.3935231285888199
4.336256833858481 500.89145444838283 1.3489244409372332
4.341484388811897 470.59016645477504 1.30680432620939
4.346711943765313 437.68938595465306 1.258170588088727
4.351939498718729 412.4553024280459 1.2202748765712974
4.357167053672145 394.22477994279956 1.194386890168613
4.362394608625562 375.7887270994932 1.1677187490831487
4.367622163578978 368.7363204920422 1.1574761497606827
4.372849718532394 356.0394118920867 1.1424682659872034
4.37807727348581 342.03431433345787 1.1253677854763446
4.383304828439226 331.7543524925184 1.1184617300801056
4.388532383392643 319.8943662481417 1.105036897841109
4.393759938346059 308.04411088213084 1.0926487102760725
4.398987493299475 296.8305400624556 1.0795852548188007
4.404215048252891 283.26077091046096 1.056392300776166
4.409442603206307 271.25938357828005 1.0384762320819916
4.414670158159724 263.7626043446436 1.0274353220000925
4.41989771311314 253.03750693053 1.0145469621057197
4.425125268066556 246.48811453841844 1.0136035371863468
4.430352823019972 237.65772806556896 0.9980941341759593
4.435580377973388 233.10734341979105 0.9934686710049824
4.440807932926805 229.8223784684834 0.9931748882671776
4.446035487880221 225.81403747188367 0.9913794199523944
4.451263042833637 223.7658520085744 0.9990346822395699
4.456490597787053 218.72264501499595 0.9852623382564979
4.4617181527404695 211.00340640124548 0.9673002149040174
4.466945707693886 205.39888406925857 0.958802905922916
4.472173262647302 202.56997508847587 0.9532144996570675
4.477400817600718 203.09451484428814 0.9561273393543261
4.482628372554134 205.7858553969424 0.9653793138290011
4.4878559275075505 208.87731310532376 0.9791089958495667
4.493083482460967 208.3367194086511 0.9856089276129415
4.498311037414383 203.17387205220075 0.9815030327053872
4.503538592367799 195.05223719545154 0.9600508607955889
4.508766147321215 185.84959817566516 0.9368751922873498
4.5139937022746315 184.55965539277182 0.933249203497635
4.519221257228048 186.80355802851807 0.9388425204942273
4.524448812181464 188.78832641797737 0.9503406004892933
4.52967636713488 188.62765844447458 0.9616812013347996
4.534903922088296 187.4529829164378 0.9655026384926771
4.5401314770417125 186.59122583128183 0.9705197618381478
4.545359031995129 187.64703966424622 0.979425149646629
4.550586586948545 188.19490718164113 0.9821371887837611
4.555814141901961 186.1525538344362 0.9631002241759258
4.561041696855377 183.21209298544187 0.9465010529958584
4.5662692518087935 189.22549033639143 0.9638813216640212
4.57149680676221 187.58089210785596 0.9563505026759167
4.576724361715626 186.01148002857443 0.9522335684007768
4.581951916669042 183.77858117962043 0.9486510323924864
4.587179471622458 181.72772816415682 0.9594400389856116
4.5924070265758745 183.93938098692462 0.9820553115268864
4.597634581529291 189.85254741103236 1.0058619737815822
4.602862136482707 187.4643023024414 0.99875074339349
4.608089691436123 185.47539969771552 0.9923694230650978
4.613317246389539 179.15754284377206 0.9701655415648622
4.6185448013429555 173.8153133031233 0.9512586413137194
4.623772356296372 171.66753018048627 0.9455665773004008
4.628999911249788 174.70625413891997 0.9589019615634815
4.634227466203204 176.3564196875763 0.9638004214494337
4.63945502115662 180.86556979397548 0.9891287556802961
4.6446825761100365 179.38814913811606 0.9835082891392318
4.649910131063453 177.53951186266553 0.9797615222268631
4.655137686016869 181.29953011661414 0.9946779981101226
4.660365240970285 179.5478242084244 0.9975667698613611
4.665592795923701 178.7182692720639 1.0039278192619683
4.6708203508771176 175.89077119257365 0.9886977193665344
4.676047905830534 175.56885485022565 0.9856998581079662
4.68127546078395 178.6003093699563 0.9936223409256958
4.686503015737366 181.43975527877583 1.0111374831106263
4.691730570690782 179.09172201250337 1.0023848407132727
4.696958125644199 176.30310517457127 0.9875776769328101
4.702185680597615 171.79628468777918 0.9648908140345662
4.707413235551031 170.0991917062626 0.9565295428751949
4.712640790504447 168.8992427051817 0.9515701365534612
4.717868345457863 171.6060604441383 0.9709895635247041
4.72309590041128 172.90584952605795 0.9780407854990193
4.728323455364696 172.58922341494227 0.9840307168974465
4.733551010318112 176.01143622438093 0.9987472173948354
4.738778565271528 176.80260415206394 1.0038874563901865
4.744006120224944 176.47092147613793 0.9969154049971478
4.749233675178361 177.33158132838352 0.9910381972327215
4.754461230131777 175.90616578183972 0.9771954075283484
4.759688785085193 173.27797250266119 0.9700653934917853
4.764916340038609 173.95931256591274 0.9762666574590912
4.770143894992025 173.42861452137882 0.9710168976686141
4.775371449945442 173.47110057831884 0.9669812535578138
4.780599004898858 171.82143064542743 0.956338477971516
4.785826559852274 171.7230600462527 0.9518749520727374
4.79105411480569 167.5716190683142 0.9460620137818925
4.796281669759106 169.13933091658956 0.9560169945877152
4.801509224712523 169.05323471427258 0.9534698086196051
4.806736779665939 167.74040549588793 0.9591161278834802
4.811964334619355 168.3807242229569 0.9610524330545339
4.817191889572771 164.8447596581338 0.9527518537772667
4.822419444526187 164.09493982395654 0.9528031346358449
4.827646999479604 162.75227358643062 0.9368060997170983
4.83287455443302 161.38040442383254 0.9302642409411824
4.838102109386436 163.6071344330302 0.9358329739531702
4.843329664339852 165.51390904014772 0.9427747805918089
4.848557219293268 166.79432167190305 0.9476599055931307
4.853784774246685 169.5349844941636 0.9601471216593301
4.859012329200101 174.31548994945342 0.9734966488575757
4.864239884153517 173.69670875396162 0.9756599179648837
4.869467439106933 172.64046336430758 0.9692153264301322
4.8746949940603495 169.49467757519238 0.9659816410184938
4.879922549013766 165.22256070768418 0.9434159670988483
4.885150103967182 166.87407155746303 0.9403124005913982
4.890377658920598 169.71713388674124 0.939849800235783
4.895605213874014 169.68002232127387 0.9280567237140254
4.9008327688274305 170.22652395579047 0.9299447225511689
4.906060323780847 170.239353165699 0.9395072888468134
4.911287878734263 170.65997794615106 0.9492852722085501
4.916515433687679 169.88921161322813 0.9519498379477482
4.921742988641095 167.27810684937637 0.943021014709643
4.9269705435945115 165.63629413672544 0.9316259819912427
4.932198098547928 165.95355804045784 0.9347719188554686
4.937425653501344 164.46213858639206 0.931261576134101
4.94265320845476 164.46669526134826 0.9408407810464778
4.947880763408176 166.590156104182 0.9460012973729437
4.9531083183615925 171.58984576755714 0.9655499931265509
4.958335873315009 168.98629190272135 0.9602223803159393
4.963563428268425 168.54867684285455 0.9524246095939101
4.968790983221841 167.25669318477156 0.9464152504611064
4.974018538175257 168.20749108497535 0.9401559193367687
4.9792460931286735 174.24919127904428 0.9541916554459808
4.98447364808209 172.85041237659175 0.9498780359431443
4.989701203035506 174.52567531309722 0.9412199781908385
4.994928757988922 171.31874154142784 0.9167465719528293
5.000156312942338 171.52013872608197 0.8959132651674484
5.0053838678957545 173.2137714493574 0.8792725685045927
5.010611422849171 182.9332531594147 0.8891411729292585
5.015838977802587 191.67580062656072 0.8970605523757844
5.021066532756003 196.6942751969947 0.8967007181298027
5.026294087709419 198.14952991970483 0.8890773072617102
5.0315216426628355 193.56851664608251 0.8725350682525349
5.036749197616252 191.95181555475315 0.8757401003331159
5.041976752569668 194.7520116128531 0.8800553321103267
5.047204307523084 200.68757109761276 0.8948914103551961
5.0524318624765 208.1983875756801 0.9065824144930704
5.0576594174299165 215.6223017789368 0.9098101595605561
5.062886972383333 219.316364560492 0.9119744122232764
5.068114527336749 219.80754813202853 0.9022300878479464
5.073342082290165 234.6234317989273 0.921081893785471
5.078569637243581 247.94104403182232 0.9297915064090994
5.0837971921969975 263.8884359484983 0.9425095188880935
5.089024747150414 285.39505793592593 0.9678416843929292
5.09425230210383 301.22712049229636 0.986934854470581
5.099479857057246 324.1757326505433 1.0150788361193581
5.104707412010662 349.9398726414773 1.0474531149368924
5.109934966964079 370.1912115196511 1.0656489848160893
5.115162521917495 388.9575108046602 1.0850155846646896
5.120390076870911 402.88836480655505 1.1027210775097338
5.125617631824327 406.79286217404876 1.108224117853469
5.130845186777743 400.26279822736075 1.10146797229259
5.13607274173116 384.4351805336991 1.083098741768985
5.141300296684576 359.55594104359847 1.0568531672935098
5.146527851637992 334.56976539170745 1.0310385298830385
5.151755406591408 305.623005463006 0.9973008621404997
5.156982961544824 280.9022161395858 0.976937357458487
5.162210516498241 259.86947879979505 0.9576319481477293
5.167438071451657 242.70769804262443 0.9440914176476309
5.172665626405073 227.34277030010932 0.9347627280403307
5.177893181358489 213.09471572358657 0.9158245234300088
5.183120736311905 202.0491684039112 0.9019426088838542
5.188348291265322 194.39572131815177 0.887296960995738
5.193575846218738 187.08568489478634 0.8754376785690103
5.198803401172154 185.60986705675506 0.8761676748896934
5.20403095612557 185.5703989158177 0.8923617194609509
5.209258511078986 186.6786189456057 0.9152347169914363
5.214486066032403 185.0072473155328 0.9161447671912026
5.219713620985819 178.1629447728434 0.8994101733083409
5.224941175939235 173.03253306209808 0.8773949434574988
5.230168730892651 171.43524417828618 0.8654134355624664
5.235396285846067 170.41012090742606 0.8690161029755578
5.240623840799484 172.8270932515967 0.8794472912522834
5.2458513957529 173.41580774102027 0.901634096198063
5.251078950706316 171.48312998438578 0.9154834062578152
5.256306505659732 167.01947630570876 0.9026669628019305
5.261534060613148 160.5970741133244 0.8835610864428892
5.266761615566565 158.42125386915697 0.8660763970082115
5.271989170519981 159.2748135864549 0.8582135352867489
5.277216725473397 165.6840855729646 0.8821161783882536
5.282444280426813 169.83117411989966 0.9014988981493091
5.2876718353802294 169.94821251492232 0.9108170336205735
5.292899390333646 167.80404760114504 0.9080145772788832
5.298126945287062 161.32864532454337 0.8849434143805207
5.303354500240478 159.99209567819486 0.8750549296804438
5.308582055193894 158.56836356561638 0.8595351420452387
5.3138096101473105 164.62591802392257 0.8728326574548544
5.319037165100727 170.04247141625189 0.885236275972999
5.324264720054143 171.50973364895543 0.8962129706059774
5.329492275007559 170.58543241051558 0.9012472436896413
5.334719829960975 166.42756625234688 0.8999484226255867
5.3399473849143915 162.5928053592805 0.887605681726609
5.345174939867808 163.4224556355929 0.8966442197226714
5.350402494821224 162.9463418633783 0.8895340719295152
5.35563004977464 163.5921562036098 0.8820913786534389
5.360857604728056 163.8582901802256 0.8674701381974886
5.3660851596814725 164.1783552035977 0.8585517893260962
5.371312714634889 167.148515109303 0.8594979364496721
5.376540269588305 166.73248735213355 0.8523554809406446
5.381767824541721 165.78679320060706 0.8521048844042276
5.386995379495137 161.5663564166162 0.8417238465211073
5.3922229344485535 157.52835725022015 0.8323739485720333
5.39745048940197 159.5778205100901 0.8495024024603927
5.402678044355386 163.32968532820044 0.8579351941037171
5.407905599308802 170.28465211328555 0.869933019550459
5.413133154262218 173.4511141803523 0.8715903185657558
5.4183607092156345 173.85275504902114 0.8568010342012233
5.423588264169051 174.91912812570118 0.8452002238532454
5.428815819122467 173.9648017829899 0.8286292745918052
5.434043374075883 178.8521154173088 0.8264701804460801
5.439270929029299 186.45925624841257 0.8339961289592991
5.4444984839827155 194.345237837247 0.852076011054761
5.449726038936132 195.7602993845973 0.8513753205737643
5.454953593889548 197.64873628808203 0.8562003516478793
5.460181148842964 194.66778266592067 0.856874205654317
5.46540870379638 189.6805655528551 0.8526046186234411
5.4706362587497965 189.87435262566444 0.8598706162860018
5.475863813703213 184.40845294959277 0.8548530559564348
5.481091368656629 181.728041388798 0.849371565691539
5.486318923610045 179.34432487425653 0.8513256151354492
5.491546478563461 175.56930730382317 0.8511898696911184
5.4967740335168775 172.95003881480986 0.8430427235297021
5.502001588470294 171.3839401716254 0.8358896369514178
5.50722914342371 166.47774676318858 0.821295956858639
5.512456698377126 168.40807218079456 0.8233093431359911
5.517684253330542 168.5660554994179 0.8314725878041292
5.522911808283959 166.4479613298259 0.8315073316060377
5.528139363237375 166.43341754728286 0.834840557612258
5.533366918190791 167.85439882355655 0.8429041777560228
5.538594473144207 168.43282201561976 0.8484989267406654
5.543822028097623 170.1857739408255 0.8482907248231726
5.54904958305104 170.24011668059575 0.8446523470173631
5.554277138004456 170.88025416597026 0.847670001427948
5.559504692957872 172.78078232137088 0.8505961903942989
5.564732247911288 173.3248363578044 0.8465256556838726
5.569959802864704 169.89778565248412 0.8293097166992672
5.575187357818121 168.3774485618099 0.8121777095991877
5.580414912771537 171.6798128521059 0.8137607710579103
5.585642467724953 170.57778361944162 0.8090934216528229
5.590870022678369 175.90160537176624 0.8179405474748291
5.596097577631785 177.15928995360053 0.8209338345569557
5.601325132585202 180.51476658886503 0.8256641811290237
5.606552687538618 188.83501561034342 0.8404108524433325
5.611780242492034 194.5878533497035 0.8397516792734282
5.61700779744545 199.12772938118573 0.8362206860147015
5.622235352398866 213.16587942594523 0.8400480301110721
5.627462907352283 233.12403421248513 0.8507706593621085
5.632690462305699 280.7289714428601 0.908685136075777
5.637918017259115 350.2342075846206 0.9928527536699988
5.643145572212531 442.1171044476193 1.0991266931479935
5.648373127165947 554.014346891857 1.2231270526382585
5.653600682119364 662.9237552308906 1.3324469722903782
5.65882823707278 751.3750527433301 1.4117886390287355
5.664055792026196 815.2898133122427 1.4668124972357612
5.669283346979612 848.6770540978772 1.4950141005775284
5.674510901933028 858.5254159627019 1.5020287194865893
5.679738456886445 855.2367748294788 1.5002929564743568
5.684966011839861 834.9544213730007 1.4809270224672395
5.690193566793277 818.4620608953045 1.465551850014531
5.695421121746693 805.9229931440465 1.4533867035070676
5.700648676700109 800.794897423668 1.4477491239823963
5.705876231653526 801.3705477252113 1.4466523478683249
5.711103786606942 796.9609074041489 1.4405544929981324
5.716331341560358 800.064507652036 1.442929438243696
5.721558896513774 799.9666735778443 1.4432305447254172
5.7267864514671905 808.4641378498536 1.452712648589857
5.732014006420607 819.4620544100923 1.462860057791427
5.737241561374023 837.7916774645421 1.4806427093668253
5.742469116327439 861.0895774065837 1.4989257744930762
5.747696671280855 902.4943411477477 1.5335431528418544
5.7529242262342715 951.5851215498129 1.5722330711502137
5.758151781187688 1015.5521383832132 1.6216810046962455
5.763379336141104 1089.2897824593656 1.6788904001397296
5.76860689109452 1161.7336869984827 1.7306631415478815
5.773834446047936 1229.9733484838364 1.7809524061607662
5.7790620010013525 1269.0758991123014 1.8086953480238137
5.784289555954769 1264.3585301541013 1.8069006014130986
5.789517110908185 1221.1197675604299 1.7743246957124426
5.794744665861601 1130.7106083181804 1.7053690686772764
5.799972220815017 999.0063034490975 1.6025689675208135
5.8051997757684335 852.374979674131 1.480709439697619
5.81042733072185 696.6606735067338 1.3391489121618925
5.815654885675266 565.6434678406071 1.2118628099779027
5.820882440628682 458.9317793743525 1.09810658929448
5.826109995582098 378.91478747544915 1.0081432129372774
5.8313375505355145 322.0054108758575 0.942054279135963
5.836565105488931 281.05869510862135 0.8950884768460433
5.841792660442347 252.77710203941143 0.8619060555180788
5.847020215395763 237.13316662075476 0.8443972978466356
5.852247770349179 224.2911467917636 0.8266470861126083
5.8574753253025955 213.1347909387587 0.8069756873069048
5.862702880256012 206.03693994670928 0.7973617691646686
5.867930435209428 205.46207887159028 0.8015114360781231
5.873157990162844 208.05415035674847 0.8078539449370059
5.87838554511626 213.28655929648414 0.8193394504108754
5.8836131000696765 212.9719138827819 0.8188214205076221
5.888840655023093 210.5173827196265 0.8110051052154219
5.894068209976509 209.58887044574897 0.8138903886092304
5.899295764929925 209.2309660231587 0.8123876674634795
5.904523319883341 210.04072789056465 0.8112196087091552
5.9097508748367575 212.84098428379352 0.814549614761183
5.914978429790174 217.5016710262962 0.8182953458892701
5.92020598474359 219.6959173934555 0.8202894699162746
5.925433539697006 222.84203300584994 0.8261927799503451
5.930661094650422 223.5903959945061 0.8192949742306924
5.9358886496038386 223.564463726251 0.8153036821428439
5.941116204557255 226.1110739656218 0.8122784625260492
5.946343759510671 233.41802154005478 0.8244854086250433
5.951571314464087 240.59522088163374 0.8395997289447217
5.956798869417503 245.79816930311938 0.8463633674551222
5.96202642437092 250.75776359567723 0.8565569428616711
5.967253979324336 255.55658444281502 0.8640897121942308
5.972481534277752 268.6926796258846 0.8819804780533778
5.977709089231168 283.036800376576 0.9004480068798528
5.982936644184584 298.19614914888314 0.9181996189757071
5.988164199138001 323.91654183249545 0.954952700670526
5.993391754091417 348.30112264943267 0.9880729472754398
5.998619309044833 379.5662495533931 1.026973109236756
6.003846863998249 421.632744768611 1.0795131497628963
6.009074418951665 467.5847316749133 1.1360794532685852
6.014301973905082 521.990168657564 1.2018474401792454
6.019529528858498 589.7639899606944 1.276736722139011
6.024757083811914 674.5116871599168 1.3669815176623326
6.02998463876533 773.3127519630492 1.4636071802077084
6.035212193718746 903.3941026355552 1.5838626682415922
6.040439748672163 1061.8959003494654 1.7192226061679814
6.045667303625579 1230.867025005009 1.850203881594997
6.050894858578995 1437.3639089447972 2.000556395778357
6.056122413532411 1630.1794057483162 2.131425402652567
6.061349968485827 1798.5170528100648 2.2434218814018028
6.066577523439244 1933.8626877440863 2.3290975704227255
6.07180507839266 1990.3010489479102 2.3643602653495193
6.077032633346076 1984.2899845695824 2.3589656323416306
6.082260188299492 1921.5642706618141 2.3232980046972274
6.087487743252908 1818.6609422511583 2.2646521077693547
6.092715298206325 1693.9829900919494 2.1915883851185916
6.097942853159741 1551.258678429101 2.0994921516687546
6.103170408113157 1413.2258298148442 2.0079346413729393
6.108397963066573 1285.000083184747 1.9161689424258797
6.113625518019989 1158.8113189125947 1.821600826512113
6.118853072973406 1054.428735968496 1.7394244059633037
6.124080627926822 955.3866806265228 1.6569803108384975
6.129308182880238 864.760014584161 1.5780877589341322
6.134535737833654 789.4727724203 1.5129349093033673
6.1397632927870704 708.1726623403342 1.4338164274986782
6.144990847740487 635.902770807454 1.3615828816780227
6.150218402693903 572.3428556831608 1.2932827821009716
6.155445957647319 516.5232707231088 1.2283826793706045
6.160673512600735 471.3829665097538 1.1776420181972993
6.1659010675541515 433.21641741615196 1.1353647481186528
6.171128622507568 401.6110186430185 1.0972977873538727
6.176356177460984 371.7179740863837 1.0608148006036806
6.1815837324144 347.87325158594956 1.0323481111857835
6.186811287367816 327.02013173779665 1.007392411912466
6.1920388423212325 311.36681870187715 0.9901204764758614
6.197266397274649 297.05028154543874 0.9755022829928699
6.202493952228065 287.4438814362098 0.9622514473235789
6.207721507181481 277.8583190991155 0.9393727574139652
6.212949062134897 271.71554749411865 0.9272353411041135
6.2181766170883135 262.97526868054 0.9116682541834396
6.22340417204173 255.90053992225162 0.9033907903052881
6.228631726995146 247.8070375602395 0.8908652545587142
6.233859281948562 239.7066688910859 0.8740554585047761
6.239086836901978 234.71443674178298 0.8644065879794813
6.2443143918553945 228.8477189197358 0.851594698647113
6.249541946808811 228.43887484355773 0.8518270584057033
6.254769501762227 228.44785697541369 0.8502569729714154
6.259997056715643 227.02424608435396 0.8404190951738485
6.265224611669059 223.13778939889792 0.8332621254461988
6.2704521666224755 216.96322619951957 0.8251647395467216
6.275679721575892 213.9399494639081 0.8260055073936575
6.280907276529308 214.80028963450363 0.837723050191898
6.286134831482724 217.91952922171038 0.844975704350552
6.29136238643614 219.83817173457015 0.8483656880143339
6.2965899413895565 220.47207655791854 0.8502654134067084
6.301817496342973 216.75777111513693 0.842188480977084
6.307045051296389 213.59710159174904 0.8325310842270407
6.312272606249805 210.93140137855386 0.8247334996963018
6.317500161203221 209.1862417789979 0.8187892669813007
6.3227277161566375 206.7273628564366 0.8144554737810187
6.327955271110054 205.15403645527383 0.8096666616582566
6.33318282606347 208.8388276085746 0.8185067755143665
6.338410381016886 210.3113150069353 0.8217390500544068
6.343637935970302 214.88224801961 0.8364363866411433
6.3488654909237185 214.96697923720413 0.834329074768633
6.354093045877135 210.6081423474211 0.8256476351201908
6.359320600830551 205.90637122329852 0.8086903551789828
6.364548155783967 205.4927313862332 0.799252378212798
6.369775710737383 206.27267718657936 0.7990813655281235
6.3750032656908 204.55022730998397 0.7999870673671058
6.380230820644216 206.68149171003154 0.8065385474430881
6.385458375597632 209.86221088312672 0.8171506857698094
6.390685930551048 212.0056337759333 0.8173694922723048
6.395913485504464 217.55290997387777 0.8307716700113937
6.401141040457881 214.8129780930731 0.8280945071604394
6.406368595411297 211.72091623417944 0.8221581490890194
6.411596150364713 215.04877647667658 0.8260717031882846
6.416823705318129 215.2717297320706 0.8213232745582232
6.422051260271545 218.75089529157106 0.8270839704863338
6.427278815224962 215.87268133283663 0.8202927478073505
6.432506370178378 213.58610238507907 0.8139614248118973
6.437733925131794 211.27677511392886 0.8046078583053891
6.44296148008521 211.47386672175867 0.7980892495179434
6.448189035038626 207.73303913439108 0.7847987862366432
6.453416589992043 208.191958674272 0.7847510759937255
6.458644144945459 210.918239790853 0.7893297272806965
6.463871699898875 214.04956032353718 0.7932312688795782
6.469099254852291 219.61145051858097 0.8067175685189221
6.474326809805707 216.9460662701076 0.7996267991213728
6.479554364759124 221.9403030390822 0.8054677011909915
6.48478191971254 222.3928605549072 0.8045606724389833
6.490009474665956 228.23174069514445 0.8121176537299667
6.495237029619372 233.34846435947557 0.8174493369286087
6.500464584572788 238.8610466757883 0.8176218367929551
6.505692139526205 243.85796979318562 0.8181980802059956
6.510919694479621 252.26351221911304 0.8241515973467073
6.516147249433037 264.77556687533166 0.8402754564061065
6.521374804386453 277.0656561897706 0.8547562308289183
6.526602359339869 294.4536212136583 0.8771494948108918
6.531829914293286 315.9257473143089 0.9013601266086821
6.537057469246702 345.1324286810288 0.935510947262314
6.542285024200118 377.8888047257479 0.9697883712582059
6.547512579153534 417.30584719601956 1.0131358148672391
6.55274013410695 451.54372334639135 1.049354816265158
6.557967689060367 487.5992935715347 1.087425500461913
6.563195244013783 515.6876440530677 1.1169318983830447
6.568422798967199 538.9829486386058 1.140825354048788
6.573650353920615 554.9753975746794 1.1553273825404264
6.5788779088740315 557.7280556279924 1.157475693840539
6.584105463827448 547.0261915033591 1.146356736687488
6.589333018780864 521.9064861299303 1.1224270356961894
6.59456057373428 498.95853132520773 1.0988920489023248
6.599788128687696 471.17686210360745 1.0679474585002209
6.6050156836411125 440.59697185794766 1.0311389054021278
6.610243238594529 410.6758945590533 0.9961975145324053
6.615470793547945 380.3823681296306 0.9605379057671753
6.620698348501361 357.53958306442 0.9322154289045095
6.625925903454777 341.0244458621202 0.913136310291324
6.6311534584081935 327.62964910510686 0.9009130859377489
6.63638101336161 315.36562817021405 0.8885759207943732
6.641608568315026 306.0621536098793 0.879230906525455
6.646836123268442 295.0178243745832 0.8648166989086087
6.652063678221858 285.3913077396512 0.8515888020611497
6.6572912331752745 278.53139848315345 0.8436151075644013
6.662518788128691 270.5189088000842 0.8322711118571874
6.667746343082107 264.4532209285108 0.8267183881948104
6.672973898035523 257.66494511499275 0.8223098879926926
6.678201452988939 250.23133256409034 0.8129833616331009
6.6834290079423555 247.7917904859853 0.813056065149947
6.688656562895772 243.45339189492765 0.8086049144239471
6.693884117849188 241.08415633032078 0.8058500282010912
6.699111672802604 240.32989864234054 0.8072513056764431
6.70433922775602 236.74095994674127 0.8008699780075786
6.7095667827094365 234.57730887415113 0.799827248515495
6.714794337662853 230.1617839566516 0.7916261312929095
6.720021892616269 227.0685008827251 0.7879813979132074
6.725249447569685 224.0503838190934 0.7853277016127332
6.730477002523101 226.07476368023646 0.788384337452498
6.7357045574765175 229.95329504182212 0.7974088769911578
6.740932112429934 230.84523859445366 0.7979175787408759
6.74615966738335 232.00777526784384 0.7997853000726841
6.751387222336766 227.51640144809863 0.7911175725407267
6.756614777290182 224.62292744263183 0.7826950597105855
6.7618423322435985 225.99387277935116 0.7833286530183423
6.767069887197015 226.3699766765943 0.7821827815736704
6.772297442150431 226.84411381628928 0.7816299716718783
6.777524997103847 229.51612189085316 0.7851136969352134
6.782752552057263 231.47768025674677 0.7885458848942422
6.7879801070106796 233.23314992116028 0.7886577745948395
6.793207661964096 232.19280868900032 0.7873275121044746
6.798435216917512 231.82427889864803 0.7870746183612332
6.803662771870928 232.47985521132398 0.784919223939147
6.808890326824344 232.89499112088376 0.7851435857073007
6.814117881777761 234.7489884450753 0.7851292546251584
6.819345436731177 231.90924681111946 0.7818089495881573
6.824572991684593 230.6682799744239 0.7817506996512198
6.829800546638009 228.65201077587304 0.7784636685397859
6.835028101591425 228.53381061662614 0.7795833888617852
6.840255656544842 234.54656455469637 0.788568344627385
6.845483211498258 241.2985152256135 0.8006896483234497
6.850710766451674 242.30507457325515 0.800749116000344
6.85593832140509 241.8750327794765 0.7948434012922599
6.861165876358506 239.63744820049686 0.786439383491876
6.866393431311923 239.92310995171357 0.7784844872530071
6.871620986265339 243.30264822902032 0.7824616148852254
6.876848541218755 247.66098493782158 0.7917385439643537
6.882076096172171 251.05307290598728 0.7996220092906635
6.887303651125587 252.35185818618854 0.804040891058354
6.892531206079004 253.38810330221267 0.8045490414144527
6.89775876103242 254.73087679397005 0.8028699179444818
6.902986315985836 257.97599349717274 0.8079232601580464
6.908213870939252 261.20859975106373 0.8064135932467132
6.913441425892668 264.8747341275445 0.8062501591597925
6.918668980846085 268.20474535949666 0.8085889808031345
6.923896535799501 271.70340679607705 0.8119347318323182
6.929124090752917 277.29258515554596 0.8206048615123268
6.934351645706333 282.0592151944767 0.8279125487338218
6.939579200659749 283.95326423480884 0.8294131077861235
6.944806755613166 285.35060605003366 0.8314912412211692
6.950034310566582 288.84434079798575 0.83543664787799
6.955261865519998 293.38543289553246 0.8357012903876382
6.960489420473414 301.1102876279432 0.8422353532506299
6.96571697542683 311.60919365216034 0.8520311170192659
6.970944530380247 320.008464836003 0.8603023752235401
6.976172085333663 336.51505375957186 0.87875947758082
6.981399640287079 351.8603508490768 0.8943478178207923
6.986627195240495 372.43215484377833 0.915393506493175
6.9918547501939114 401.71625255394525 0.945294048939178
6.997082305147328 440.72618156513755 0.9874929903463279
7.002309860100744 496.8466279083215 1.0466256652890067
7.00753741505416 581.7881515161463 1.1294859982757466
7.012764970007576 696.0686966285773 1.2347620733490565
7.0179925249609925 846.4469204937747 1.361222698204029
7.023220079914409 1000.1350514349244 1.477761536762168
7.028447634867825 1135.8349668922472 1.5717314485388665
7.033675189821241 1240.231884456477 1.6398007898382516
7.038902744774657 1303.7570724264353 1.679879897495226
7.0441302997280735 1308.6146550464757 1.682478562191308
7.04935785468149 1267.6453458834358 1.6562784389348493
7.054585409634906 1197.3680788382962 1.6082487286093143
7.059812964588322 1101.795968946251 1.5418698488383085
7.065040519541738 1008.6264701224466 1.4737122849671127
7.0702680744951545 924.6313429372468 1.4103459345590852
7.075495629448571 850.367462151976 1.3524446757758317
7.080723184401987 788.4575070172898 1.3024773543943045
7.085950739355403 733.5610416313846 1.2557974366283429
7.091178294308819 694.5413775448123 1.221241994984668
7.0964058492622355 662.5244942234153 1.1922725368722873
7.101633404215652 633.1101554069804 1.166857210472208
7.106860959169068 607.711654175736 1.1442570491346022
7.112088514122484 583.1749410524385 1.1209005329296422
7.1173160690759 559.9668553258089 1.0984225668773215
7.1225436240293165 542.6670913474933 1.0825483161261933
7.127771178982733 525.3699681889779 1.0663959662847884
7.132998733936149 514.0400908366984 1.0553010922950816
7.138226288889565 501.4604692153493 1.0405296844909067
7.143453843842981 493.18284241442086 1.0316067792037835
7.1486813987963975 488.0943978228906 1.0263772611786766
7.153908953749814 484.7991127702518 1.0226998009757864
7.15913650870323 484.46009879048654 1.0222213430354026
7.164364063656646 489.5032694506385 1.0269239161334616
7.169591618610062 496.3759172253527 1.03224865401689
7.1748191735634785 512.6254877149613 1.0470280919518689
7.180046728516895 539.0623694789908 1.0720533721716041
7.185274283470311 580.0602245494375 1.1114235626676143
7.190501838423727 638.4823606264978 1.1647943795679572
7.195729393377143 721.3706645657699 1.2364663280323334
7.2009569483305595 846.1453409621338 1.3393115469670804
7.206184503283976 1016.6208343850404 1.4671192150606627
7.211412058237392 1247.334914403263 1.6231553696500771
7.216639613190808 1535.0503202840248 1.7991778899227564
7.221867168144224 1885.1107832872433 1.991030326967623
7.227094723097641 2262.627082355889 2.180999404004747
7.232322278051057 2591.840089758967 2.333745124443113
7.237549833004473 2803.09658666032 2.425066057026402
7.242777387957889 2812.8773356252545 2.4253642574772236
7.248004942911305 2630.044378879094 2.33868835977455
7.253232497864722 2324.611762829679 2.1963233387835106
7.258460052818138 1950.4544407712272 2.012180827321465
7.263687607771554 1585.985208523977 1.8159852550519673
7.26891516272497 1250.0654434703495 1.6122326362395358
7.274142717678386 980.4634780098786 1.427455494494735
7.279370272631803 779.9491835076407 1.273629580802573
7.284597827585219 632.0561923705574 1.147631046329152
7.289825382538635 536.5348564641866 1.0588247039649543
7.295052937492051 470.1681627092868 0.9934690570731222
7.300280492445467 422.6002487620595 0.9443973300789757
7.305508047398884 391.55214804332047 0.911438503473231
7.3107356023523 375.84236330848864 0.8940566252327061
7.315963157305716 364.8187203355598 0.8834621921011208
7.321190712259132 359.1460752088952 0.8774229407164621
7.326418267212548 350.0100666284631 0.8664985529655309
7.331645822165965 345.0721069528283 0.8606216375141298
7.336873377119381 334.5059995064568 0.8470689703393487
7.342100932072797 327.64731745276856 0.837252150215087
7.347328487026213 330.178627056527 0.8394278486469111
7.352556041979629 327.5260332186609 0.8359361568970456
7.357783596933046 330.65114519705133 0.8399817977063547
7.363011151886462 331.3787919420686 0.8428282090858162
7.368238706839878 328.3571304202164 0.8395488169781161
7.373466261793294 326.77512654455137 0.8374637832096089
7.37869381674671 321.3277815386595 0.8296244912714751
7.383921371700127 317.58249775851687 0.8250272681010233
7.389148926653543 315.21693557962124 0.8234772281940594
7.394376481606959 315.239508053194 0.8240238590739922
7.399604036560375 321.8601765261973 0.8319307371598562
7.4048315915137914 325.3938329682121 0.8348202887075732
7.410059146467208 327.85078548962684 0.8364777041385644
7.415286701420624 329.19810036450394 0.8389448695842084
7.42051425637404 328.2560657607586 0.8380074831680759
7.425741811327456 328.75167871779644 0.840857697807066
7.4309693662808725 331.94052987330656 0.8447641791039875
7.436196921234289 332.16883916396324 0.8457945515971319
7.441424476187705 335.6951547778319 0.8478546863008082
7.446652031141121 333.6114451752929 0.8417965825069684
7.451879586094537 336.55669662471513 0.84376447166128
7.4571071410479535 340.3297617673909 0.8465215918914201
7.46233469600137 346.589271148707 0.853359262394903
7.467562250954786 351.4314306548552 0.858501444264166
7.472789805908202 356.5898104314916 0.8632719248121962
7.478017360861618 365.22297732650526 0.8740186737124341
7.4832449158150345 377.246527944349 0.8868834549394986
7.488472470768451 389.87034188180075 0.9013188228768069
7.493700025721867 403.1197707030811 0.9141558307187992
7.498927580675283 417.50954587599756 0.927510215068426
7.504155135628699 431.3031805845951 0.9404406307279352
7.5093826905821155 451.12746050619586 0.959242307340823
7.514610245535532 470.00209044690513 0.9774273990604011
7.519837800488948 489.99894041763747 0.9978165140028422
7.525065355442364 507.86825027249387 1.015530021100888
7.53029291039578 520.657939581395 1.0284483026177669
7.5355204653491965 525.53446523386 1.0331422529657297
7.540748020302613 527.6634673052803 1.0353060474889875
7.545975575256029 525.5654049844486 1.0318130694956036
7.551203130209445 517.5737222373132 1.0226736860596182
7.556430685162861 508.65462264342216 1.0129545944053273
7.5616582401162775 499.3987431824629 1.0023469052202634
7.566885795069694 485.76965868033756 0.9896836612481629
7.57211335002311 476.4582063903652 0.9807299595583951
7.577340904976526 463.2957270176172 0.9670372231785551
7.582568459929942 448.784242475426 0.9517553055761342
7.5877960148833585 441.2722957001045 0.9443845155265569
7.593023569836775 432.2035360199295 0.9353498939569651
7.598251124790191 428.9249316991637 0.9308433909808705
7.603478679743607 425.03376729574285 0.9271562724899318
7.608706234697023 422.0743766276164 0.9228698794511708
7.6139337896504395 420.98447240221816 0.9220505370545011
7.619161344603856 417.9012023672508 0.9188108626590875
7.624388899557272 416.46064321273866 0.9166514022672063
7.629616454510688 416.60838185729114 0.9169499649826374
7.634844009464104 418.1123529112426 0.917525785930558
7.6400715644175206 420.66351925576623 0.9191408106561708
7.645299119370937 428.8890225917419 0.9286862803086154
7.650526674324353 439.01100938431114 0.9374169357094908
7.655754229277769 450.3995038131127 0.9489680180985216
7.660981784231185 457.00318204870877 0.9538206294155466
7.666209339184602 469.4010624295664 0.9648316512696414
7.671436894138018 478.36029971194444 0.9735004646314088
7.676664449091434 488.6246148203586 0.9822096505134033
7.68189200404485 499.04709774061655 0.9917240319698224
7.687119558998266 510.3185857417734 1.0024052833772699
7.692347113951683 520.9630507243281 1.011779794194529
7.697574668905099 525.0948085541796 1.0155601332578938
7.702802223858515 527.9356104290329 1.0176939866147612
7.708029778811931 525.9970214637289 1.0164464819521097
7.713257333765347 518.3506870628303 1.0091921386227323
7.718484888718764 507.3306910938537 0.9989464600092379
7.72371244367218 498.45836090422233 0.9908321470810535
7.728939998625596 491.0559817680822 0.981274266001791
7.734167553579012 485.4326921970141 0.9753870172533653
7.739395108532428 484.72622902492117 0.9739558830685234
7.744622663485845 487.1055341843179 0.9752940957586018
7.749850218439261 493.54251653469527 0.9817627356734703
7.755077773392677 495.2013696467065 0.9834318980886422
7.760305328346093 493.61236830630895 0.9833654600266503
7.765532883299509 486.64590689408055 0.9768490575252434
7.770760438252926 479.4594103073704 0.9694056546877702
7.775987993206342 475.20180658392337 0.9645063109569
7.781215548159758 471.78593909802987 0.9615839033456919
7.786443103113174 464.3488418389718 0.9538922956478436
7.79167065806659 458.06756657775236 0.9482943109732881
7.796898213020007 448.6594362804472 0.9383389994188612
7.802125767973423 444.51547307034514 0.9344190483684043
7.807353322926839 440.40881636633543 0.9297785098211888
7.812580877880255 432.9535086535567 0.9212125167880258
7.817808432833671 425.8323506458158 0.912615937393139
7.823035987787088 421.4273250986283 0.9066176751226992
7.828263542740504 416.3225023130648 0.9014181632409514
7.83349109769392 414.15532823256893 0.8996263257759719
7.838718652647336 412.42742273922954 0.8989855082436364
7.8439462076007525 407.8022088256878 0.8940183479767014
7.849173762554169 404.54065939836613 0.888821937465823
7.854401317507585 404.39969133056206 0.8880610740377907
7.859628872461001 404.9536554259674 0.8877216814057729
7.864856427414417 411.8557791898523 0.8955610100768084
7.8700839823678335 415.30562002524493 0.8987267326009286
7.87531153732125 421.8752876440345 0.90485796623956
7.880539092274666 425.5091965743143 0.9076472690002246
7.885766647228082 431.359068491104 0.9151972216008434
7.890994202181498 436.1923156521978 0.9194991472636559
7.8962217571349145 442.359417679762 0.9264263671276867
7.901449312088331 448.08261056239354 0.930910338036124
7.906676867041747 452.1097023802462 0.9334038555066991
7.911904421995163 452.23945709774546 0.9332897339344273
7.917131976948579 454.9570915201124 0.9352137010496785
7.9223595319019955 459.93469966163394 0.9397652959288039
7.927587086855412 466.2612084563294 0.9446558148556351
7.932814641808828 472.3299636039111 0.9500063343946019
7.938042196762244 475.93896109617924 0.9530079679018695
7.94326975171566 481.6280928396702 0.9588107834066065
7.9484973066690765 485.63288837174315 0.9626879427359946
7.953724861622493 492.62661504350274 0.9685197268677443
7.958952416575909 507.1557756789904 0.9818009394496692
7.964179971529325 524.7322128613547 0.9977764652150108
7.969407526482741 538.0291423534276 1.0083026083271287
7.9746350814361575 548.3220770689504 1.0161682906698306
7.979862636389574 556.2173872101089 1.023924576305634
7.98509019134299 564.728552983501 1.0310095996385373
7.990317746296406 574.5076777119285 1.039417885245244
7.995545301249822 580.9436935754429 1.0455499207309902
8.000772856203238 586.8842800993905 1.049218500820872
8.006000411156654 591.0762137847698 1.0540537934740366
8.01122796611007 597.8130044922701 1.059246461310124
8.016455521063486 600.1718683633624 1.0603399536393219
8.021683076016902 604.2059359855919 1.0631455137900923
8.026910630970319 608.8529440144856 1.065896914861491
8.032138185923735 617.2569020890645 1.073182088129483
8.037365740877151 626.7870058886305 1.0816995560820093
8.042593295830567 635.3667724323002 1.0885482711081838
8.047820850783983 642.2709864347429 1.0938971718766999
8.0530484057374 650.8519419676369 1.0997166951638884
8.058275960690816 661.7070287755016 1.1078889136566075
8.063503515644232 667.2883134305174 1.1127957497455903
8.068731070597648 673.465736130834 1.1172997928275832
8.073958625551064 680.3865082390013 1.1230001225978719
8.07918618050448 683.2905325625065 1.1260068602749536
8.084413735457897 685.2055577565394 1.126931561902828
8.089641290411313 687.3819095707264 1.1281809049546883
8.09486884536473 689.7176872017797 1.1293215071755272
8.100096400318145 691.5345904716118 1.1313979875349156
8.105323955271562 692.761912322875 1.1320528832810506
8.110551510224978 692.1542242580211 1.1307365166800567
8.115779065178394 693.0096613830896 1.130508648071447
8.12100662013181 691.9853605659937 1.1279103239933788
8.126234175085226 690.8843838994582 1.1269534073424092
8.131461730038643 685.3558604523996 1.1224504031774427
8.136689284992059 691.6112044817214 1.1270203916797283
8.141916839945475 697.5559214059847 1.1312504262157193
8.147144394898891 710.124283074607 1.1415237482213738
8.152371949852308 725.6100184772022 1.1530229794771947
8.157599504805724 739.4894894645686 1.1635789143738027
8.16282705975914 756.2519620511769 1.175762525761709
8.168054614712556 768.2333186053519 1.1848437275906436
8.173282169665972 780.0806711627405 1.1930265722205144
8.178509724619389 780.9727362650125 1.1930870081214828
8.183737279572805 783.5536633545081 1.194530847669165
8.188964834526221 780.2162915289105 1.1909912611267006
8.194192389479637 769.8627722606316 1.1827236184597254
8.199419944433053 761.6351131801634 1.1761020189503637
8.20464749938647 746.8812657282608 1.1637990954346478
8.209875054339886 733.8039860724908 1.1531838395148266
8.215102609293302 720.3912201198957 1.1434853194083106
8.220330164246718 702.7769711638408 1.1297835055318608
8.225557719200134 691.5913756939162 1.1208902084305175
8.23078527415355 680.5111980655828 1.110966375563988
8.236012829106967 675.0280371777023 1.1057742278904767
8.241240384060383 670.6099476701098 1.1020353494598143
8.2464679390138 665.2942786335997 1.0979759197797057
8.251695493967215 659.1001616264446 1.0924548719290441
8.256923048920632 651.5244346926004 1.0846982743167244
8.262150603874048 648.3111001944927 1.0809099128875788
8.267378158827464 650.1034964019848 1.0823693123747153
8.27260571378088 654.7338128941605 1.086994138515729
8.277833268734296 654.1258367933451 1.0867638159025934
8.283060823687713 650.1143132240842 1.0834245801069213
8.288288378641129 648.0378537012093 1.080495011391367
8.293515933594545 646.8724988252757 1.0789243209593595
8.298743488547961 649.2787351584171 1.0798890228867855
8.303971043501377 656.7447056673201 1.085560136492696
8.309198598454794 665.3631931346408 1.0926284416049163
8.31442615340821 669.3695445806921 1.0956805396421483
8.319653708361626 674.1867698125562 1.1005454870721545
8.324881263315042 673.0293582731051 1.099077802881384
8.330108818268458 675.5684652524435 1.1009657367453838
8.335336373221875 677.1441807566283 1.100893916981659
8.34056392817529 685.5434988273696 1.1064345708261796
8.345791483128707 689.9299677094444 1.1088811033717
8.351019038082123 696.5779249156931 1.1132771656274978
8.35624659303554 701.8402099153279 1.1167264114645847
8.361474147988956 704.1741042930696 1.1183570718696882
8.366701702942372 711.2070470794307 1.1242119790223029
8.371929257895788 717.3257179498789 1.1291760751386246
8.377156812849204 726.5602852495956 1.1361505883506207
8.38238436780262 739.0639634972947 1.1450646210187754
8.387611922756037 743.5586873085392 1.1479499804059552
8.392839477709453 745.8515255907407 1.1493589836218552
8.398067032662869 741.7945616183904 1.1468268365697205
8.403294587616285 734.1284684540551 1.1406615089583267
8.408522142569701 726.7867809419167 1.1334658178898598
8.413749697523118 731.3998415510912 1.1356090270835215
8.418977252476534 727.3891705601186 1.132880595726305
8.42420480742995 716.2220926977303 1.1244831004897105
8.429432362383366 721.5338290472978 1.127971470982442
8.434659917336782 704.1449776918747 1.1139901725030594
8.439887472290199 698.2605045312213 1.1090652480189505
8.445115027243615 684.797575924602 1.0986316724685719
8.450342582197031 662.812976085947 1.0809313705928925
8.455570137150447 655.1383262887118 1.0747170995196198
8.460797692103863 634.6832114222087 1.0573250130039398
8.46602524705728 620.8425584270616 1.0452823010381125
8.471252802010696 613.4612272971228 1.0380573977897474
8.476480356964112 603.1772587085762 1.0280842744319802
8.481707911917528 597.840651082865 1.022952777406813
8.486935466870944 589.838875607743 1.0168916881826064
8.49216302182436 587.1161766612993 1.0149367046875517
8.497390576777777 584.6071635272621 1.012363034434884
8.502618131731193 578.9249607608674 1.006099157225493
8.50784568668461 575.2170638447916 1.0023550093677167
8.513073241638025 572.3102302407965 1.0003714298630084
8.518300796591442 567.8253987567037 0.9967953141109258
8.523528351544858 563.48073161701 0.9932198056938513
8.528755906498274 560.9789675982033 0.9897571657118104
8.53398346145169 551.4865730374639 0.9807171632267856
8.539211016405106 543.8711103949526 0.9737923075384823
8.544438571358523 539.2238151814154 0.9692560605634829
8.549666126311939 538.084900617009 0.9679283060894973
8.554893681265355 540.6409173148202 0.9694028377199752
8.560121236218771 538.9758923049883 0.9658786322884902
8.565348791172188 538.9858162755174 0.9658501339856391
8.570576346125604 542.5991067663284 0.9689930816024359
8.57580390107902 542.5601559765154 0.9691504179250336
8.581031456032436 541.9180163257264 0.9680707423236031
8.586259010985852 542.1843120726869 0.967833482574558
8.591486565939269 546.6321963444735 0.9724195529239081
8.596714120892685 550.1904154679864 0.9755349593501974
8.601941675846101 547.446156344938 0.9730818309299026
8.607169230799517 544.3322899699184 0.970383749722762
8.612396785752933 542.4191157820309 0.969187903451757
8.61762434070635 541.7285248261844 0.9681586832410283
8.622851895659766 544.658462545465 0.9701242383844191
8.628079450613182 547.0700462400745 0.9717336196594474
8.633307005566598 551.1644202533662 0.9739874880784495
8.638534560520014 554.9571876217409 0.97662539081944
8.64376211547343 559.1298341564192 0.9801742177634785
8.648989670426847 564.8411357349424 0.9852143950278878
8.654217225380263 573.3471304466648 0.9929523840087916
8.65944478033368 583.3566888266838 1.0011754060705544
8.664672335287095 586.5404251706331 1.002391961401294
8.669899890240512 592.6231617546921 1.0061743072782932
8.675127445193928 596.9964852661335 1.0101521289197934
8.680355000147344 603.7222058411966 1.0150674948583536
8.68558255510076 612.1262488514702 1.0218142779531065
8.690810110054176 625.8648417487161 1.0325983524058115
8.696037665007593 636.4425172327972 1.039942761843563
8.701265219961009 652.1488599694655 1.052064847705574
8.706492774914425 665.9216779804881 1.0628241158632754
8.711720329867841 676.2286388571482 1.0718046521739897
8.716947884821257 682.8980720000746 1.0764528934847515
8.722175439774674 689.858104421477 1.0818262904950418
8.72740299472809 691.8214204085076 1.0833300973656506
8.732630549681506 695.4879819779997 1.0870243565720807
8.737858104634922 693.2452558720342 1.0848957469368663
8.743085659588338 690.0205730367958 1.0820797687524268
8.748313214541755 686.6239340200003 1.0792492083816199
8.75354076949517 681.550818980306 1.0756202166135416
8.758768324448587 675.8893669981024 1.0708254541517792
8.763995879402003 668.2874685509976 1.0641167411762877
8.76922343435542 657.1307921679839 1.053628741851532
8.774450989308836 647.1045502218306 1.0444771431072348
8.779678544262252 634.5724099809586 1.0333913150463483
8.784906099215668 622.9989140920735 1.0230512771511875
8.790133654169084 614.432412239562 1.0164872451323967
8.7953612091225 605.4397019132186 1.009494506097656
8.800588764075917 598.6131136140774 1.0033215983132855
8.805816319029333 594.9717478349105 0.9996154898898277
8.811043873982749 590.713641911078 0.9957507407904184
8.816271428936165 583.695167978216 0.9906099502024568
8.821498983889581 578.5345312222854 0.9879711514474091
8.826726538842998 572.5128978657852 0.9827142409453453
8.831954093796414 566.6849117246674 0.9765310273264673
8.83718164874983 560.7140376778513 0.9695739864340555
8.842409203703246 557.9858456148779 0.9669178109560131
8.847636758656662 556.9616046138518 0.966485673995591
8.852864313610079 556.4506920212139 0.9664994266128998
8.858091868563495 562.3969360311326 0.9710710149657544
8.863319423516911 563.3169495260827 0.9706911782213395
8.868546978470327 565.7518485959613 0.9728170811124818
8.873774533423743 560.8118000112853 0.9685621863663852
8.87900208837716 553.2988833806754 0.9619964132201192
8.884229643330576 548.3793220172322 0.9582823111900578
8.889457198283992 549.3037793299317 0.9587044826540924
8.894684753237408 550.8454030377409 0.9597409520467175
8.899912308190824 556.7342898507311 0.964374416621106
8.90513986314424 554.7739055224037 0.9611096547510308
8.910367418097657 556.3466185087998 0.9617788349091903
8.915594973051073 555.8828732780888 0.9608706105692041
8.92082252800449 557.1728975385496 0.9608539537522881
8.926050082957905 563.2615738515436 0.9659759476610972
8.931277637911322 565.6106547972194 0.967906541074842
8.936505192864738 571.9197993907948 0.9733670974737424
8.941732747818154 570.895691324498 0.9730698209513026
8.94696030277157 572.1979453348836 0.9736598563284343
8.952187857724986 576.5921789972737 0.9772728322512069
8.957415412678403 580.5059058225352 0.9800411163914814
8.962642967631819 587.7244505832809 0.9849577086479842
8.967870522585235 592.2265270469812 0.9881439594128264
8.973098077538651 591.2629924823432 0.9870070487074701
8.978325632492067 591.290912885181 0.9866210413277674
8.983553187445484 591.6269206105661 0.985960210748059
8.9887807423989 596.0942166120452 0.9890658835336954
8.994008297352316 607.3664752641337 0.9986927799431552
8.999235852305732 611.2474220988134 1.0019541757521864
9.004463407259149 614.7848300978645 1.003490062099125
9.009690962212565 615.0210176108022 1.002632615218866
9.014918517165981 615.8556991563291 1.0024239366203243
9.020146072119397 627.8535182868417 1.0122390663110767
9.025373627072813 639.8229008851748 1.021311152311411
9.03060118202623 657.2753786275216 1.0342268162274255
9.035828736979646 673.0515949811747 1.0462173659548153
9.041056291933062 686.2811121863343 1.0563730540114318
9.046283846886478 704.1203729766418 1.070169044540025
9.051511401839894 715.1326995051139 1.0782228023600064
9.05673895679331 737.339489794953 1.0941377795297758
9.061966511746727 759.5373452485777 1.1096399585348524
9.067194066700143 783.4874255026402 1.126639688442428
9.07242162165356 811.0110379098693 1.1453288763379452
9.077649176606975 831.3360922000452 1.1592599413737605
9.082876731560392 847.8770883127643 1.1703047175922878
9.088104286513808 859.6719297003185 1.1772906591497938
9.093331841467224 861.9611140947344 1.1779523518032626
9.09855939642064 864.2864102225742 1.1793991137474242
9.103786951374056 861.7328080731631 1.1783633827931184
9.109014506327473 851.771854089914 1.170574972896519
9.114242061280889 839.8895503310416 1.1625645326526215
9.119469616234305 832.7666078845625 1.157284020026842
9.124697171187721 831.8239145234942 1.1561882058198145
9.129924726141137 832.712295986038 1.1565417038484738
9.135152281094554 834.7215878573746 1.1569816452339865
9.14037983604797 845.4334272815499 1.1647728848112187
9.145607391001386 864.5745377642978 1.1764563794018614
9.150834945954802 895.5535707932817 1.1971373343641658
9.156062500908218 932.8334324551972 1.2221661476108974
9.161290055861635 970.6107889133875 1.2566534485867717
9.16651761081505 1009.8054745261611 1.2883376039356027
9.171745165768467 1045.1666083474174 1.3157492354967215
9.176972720721883 1068.3828899999864 1.3341740132154676
9.1822002756753 1075.5989270609005 1.3418162211456106
9.187427830628716 1076.84446064125 1.345949432882835
9.192655385582132 1066.2872643938338 1.3418530031289544
9.197882940535548 1059.8224582873702 1.3403839040644434
9.203110495488964 1043.426108189013 1.3319396646112374
9.20833805044238 1027.8511526606894 1.3248916134807764
9.213565605395797 1015.3832561797801 1.318581007141341
9.218793160349213 1001.2321646649336 1.3116307952870774
9.224020715302629 997.3952532732495 1.3115795367688212
9.229248270256045 995.8386475872609 1.312120123800862
9.234475825209461 988.5289969928068 1.3090914461858325
9.239703380162878 984.108011979562 1.3069017491917265
9.244930935116294 981.0066131338474 1.3056866037120658
9.25015849006971 982.7831422712029 1.3089203728031773
9.255386045023126 987.6239156166414 1.313864015796489
9.260613599976542 997.1000244575409 1.3212650904472316
9.265841154929959 1007.364606223113 1.3304789475095353
9.271068709883375 1020.2594451176955 1.3410635368548667
9.276296264836791 1040.1116635786282 1.3559646356244455
9.281523819790207 1053.9935118575322 1.3655117474988054
9.286751374743623 1068.7891105542012 1.3735150585998919
9.29197892969704 1088.304801548496 1.387634546000235
9.297206484650456 1101.5923154351228 1.3970536642389886
9.302434039603872 1104.9477715746043 1.401140393301767
9.307661594557288 1094.451711942087 1.396439677113752
9.312889149510704 1067.1772124348417 1.3801421789310466
9.31811670446412 1028.7078856656035 1.3554832900846778
9.323344259417537 981.6099506397605 1.3260879694300964
9.328571814370953 932.8708819816027 1.2956277233621967
9.33379936932437 882.4960954688431 1.2612251828483052
9.339026924277785 836.0905966848976 1.2288050166798516
9.344254479231202 796.7540625392928 1.2004833702077264
9.349482034184618 761.5068294915726 1.17455504242307
9.354709589138034 729.405924985531 1.1506477907681765
9.35993714409145 704.821070916574 1.1326159628960317
9.365164699044866 688.9421440733762 1.1207690098544798
9.370392253998283 676.7482150718843 1.1116781703049405
9.375619808951699 670.4525897935081 1.1069927709585314
9.380847363905115 665.6085927670758 1.103390900903636
9.386074918858531 660.9580328284086 1.1002081739857554
9.391302473811947 658.4047191931527 1.0982549237654782
9.396530028765364 653.931275455798 1.0947770039292273
9.40175758371878 652.195080066925 1.0949458587121972
9.406985138672196 650.2631289608061 1.093889481752085
9.412212693625612 647.7161125481166 1.0908080031195817
9.417440248579029 641.8977598730672 1.0747190244458826
9.422667803532445 641.294753568997 1.0689642836538296
9.427895358485861 642.0104669913038 1.0664074300980921
9.433122913439277 642.3348773398246 1.063858426156281
9.438350468392693 643.9914216545849 1.062544701070665
9.44357802334611 642.2313972882914 1.0588230075853242
9.448805578299526 642.6337442980046 1.0558363599093605
9.454033133252942 644.4023052897124 1.0554682774733963
9.459260688206358 645.5805079433577 1.0550941829913425
9.464488243159774 647.3632994246356 1.0558333335607009
9.46971579811319 644.7625371317262 1.052276681236305
9.474943353066607 642.046846847541 1.0481146179792395
9.480170908020023 642.8926355125903 1.0470465273090375
9.48539846297344 639.4969635662526 1.0427487127591917
9.490626017926855 634.9831417164605 1.0371064237217733
9.495853572880272 636.3369876786296 1.037860162695471
9.501081127833688 636.117622435113 1.0367050817293182
9.506308682787104 638.1411386152165 1.0375775987718727
9.51153623774052 635.6025490862838 1.0343594079412708
9.516763792693936 633.7272028900779 1.031983894056627
9.521991347647353 635.2853995539077 1.0313991902821957
9.527218902600769 635.2104738260635 1.0299738534547977
9.532446457554185 638.362620151151 1.0321176409641948
9.537674012507601 634.7408100797124 1.028675984825756
9.542901567461017 635.6647876888466 1.0280105339981587
9.548129122414434 636.311233486989 1.0278331136725347
9.55335667736785 637.416406288756 1.0271937113869742
9.558584232321266 635.6617886018653 1.0249713478483835
9.563811787274682 635.8411043380933 1.02479837777369
9.569039342228098 637.2066952741678 1.0264521289532325
9.574266897181515 629.7101230323343 1.0199812704868385
9.57949445213493 631.9613939693247 1.020746857366222
9.584722007088347 630.609101398147 1.0176525123138784
9.589949562041763 636.2150255916441 1.021842847883884
9.59517711699518 638.9318681064464 1.0231817212561396
9.600404671948596 639.5430361468917 1.0244610025425571
9.605632226902012 639.1200382315847 1.0236311225807468
9.610859781855428 636.5069625738658 1.0195364533685045
9.616087336808844 636.0595934318867 1.0177695010873176
9.62131489176226 637.809268296112 1.0180558922546736
9.626542446715677 637.7492392157496 1.0172347786390676
9.631770001669093 639.8818945782239 1.0193197756221295
9.636997556622509 638.4947780146988 1.017801663720391
9.642225111575925 641.8011916157712 1.0200009306524487
9.647452666529341 639.7609337620271 1.017793562584864
9.652680221482758 642.2973954400858 1.0195879528289549
9.657907776436174 640.8471156541533 1.0170814644054178
9.66313533138959 640.3234157514016 1.015132538245788
9.668362886343006 641.8161477601778 1.0164497515594109
9.673590441296422 639.4158049038712 1.0158642665581568
9.678817996249839 642.8346799286511 1.018581710021056
9.684045551203255 640.4291757658034 1.016372841066036
9.689273106156671 643.2299139069385 1.0175423812086066
9.694500661110087 645.6029317381499 1.0175096569080966
9.699728216063503 644.2366389728638 1.0151878132298353
9.70495577101692 640.7117219820415 1.0105734730751885
9.710183325970336 645.3681077122798 1.014147913020041
9.715410880923752 650.8662031458704 1.017901556918434
9.720638435877168 656.206565053549 1.0219758857859607
9.725865990830584 656.5847870760688 1.0219878302205765
9.731093545784 649.0643893331359 1.0146085754497447
9.736321100737417 651.6264107211174 1.0161144823936783
9.741548655690833 656.5244110933944 1.019737123563694
9.74677621064425 660.1389121736685 1.0221268588347834
9.752003765597665 662.9526025759797 1.0242398637232135
9.757231320551082 663.7833991820911 1.024959926955062
9.762458875504498 659.4861310419011 1.0202010783423023
9.767686430457914 661.0486925344309 1.0217376270701906
9.77291398541133 660.4982378173992 1.0204222552777968
9.778141540364746 660.0485036073753 1.0190665315063698
9.783369095318163 664.161034322725 1.0210653451632155
9.788596650271579 664.6339489373761 1.0208473860343728
9.793824205224995 667.9585481528927 1.0239062854943237
9.799051760178411 668.7246765872208 1.0233547270218633
9.804279315131827 668.4857479229522 1.0224386834441912
9.809506870085244 670.0171623770569 1.0231402962876517
9.81473442503866 674.2033366252175 1.0256232222052792
9.819961979992076 677.4345135654855 1.0267521573425205
9.825189534945492 677.8733722552975 1.026118307091633
9.830417089898909 679.2070800113681 1.026514440187872
9.835644644852325 680.9390201147113 1.027367473739738
9.840872199805741 684.2468106755409 1.0295789071744659
9.846099754759157 686.6988137436805 1.031313959894609
9.851327309712573 686.9252418654775 1.0310261683657318
9.85655486466599 688.9920045283244 1.0318867811507457
9.861782419619406 690.3348075188649 1.0326918037330304
9.867009974572822 692.791693427869 1.0343286921685602
9.872237529526238 696.511708793393 1.0369904025345094
9.877465084479654 696.1436186102476 1.0366916289700978
9.88269263943307 697.9483594054235 1.037951191950685
9.887920194386487 701.8822753202821 1.0405121600381129
9.893147749339903 704.3749481510745 1.042226414737171
9.89837530429332 705.3608753571823 1.0399293409285397
9.903602859246735 708.3199709133526 1.0409906169408472
9.908830414200152 711.1909332372657 1.043058012247172
9.914057969153568 719.6116512784106 1.0498691501533974
9.919285524106984 724.426288437994 1.0537115272330764
9.9245130790604 729.251919379485 1.056453385061616
9.929740634013816 730.5580098910727 1.0572043974853378
9.934968188967233 735.299311329321 1.0599745023228335
9.940195743920649 733.4449933391833 1.0580285977703587
9.945423298874065 737.4593200888875 1.0600040881406716
9.950650853827481 739.3335120262615 1.0609509245832032
9.955878408780897 744.8131407388552 1.0639979039986476
9.961105963734314 745.27204260066 1.0643850687561691
9.96633351868773 744.7438292386498 1.0637933830857156
9.971561073641146 740.7236152659792 1.059480465622089
9.976788628594562 737.5267112337139 1.0558681466323467
9.982016183547978 733.2120397334382 1.0523944068880464
9.987243738501395 728.1810155412395 1.0480806472115056
9.99247129345481 727.2538002603574 1.0472588670298817
9.997698848408227 726.8083027844008 1.04699331011853
10.002926403361643 727.241953970641 1.0465512409865365
10.00815395831506 723.1381483179431 1.0427758947552277
10.013381513268476 713.7484820307178 1.0349526949290389
10.018609068221892 706.1274646878986 1.0291792754005291
10.023836623175308 699.2999662440578 1.0236518021782763
10.029064178128724 699.1214589178651 1.0232834685648782
10.03429173308214 702.6493608032669 1.0266940715595658
10.039519288035557 706.2841609708455 1.0296142426400554
10.044746842988973 708.9609355657155 1.0317298588627417
10.049974397942389 707.5830426698666 1.0306641947119901
10.055201952895805 706.1577700799672 1.0293163491745072
10.060429507849221 703.9926095214023 1.0268892143849977
10.065657062802638 696.9341446304138 1.020950504945638
10.070884617756054 699.7989614396895 1.022857465453046
10.07611217270947 696.5330234159204 1.0206605983915302
10.081339727662886 693.4086061081294 1.0179034280233323
10.086567282616302 689.9120552014449 1.0151164874180796
10.091794837569719 683.6499505068206 1.0086257551111306
10.097022392523135 681.0953354984129 1.0057216343528237
10.102249947476551 682.2723183314968 1.006962845901469
10.107477502429967 685.0670698081718 1.0087097272362484
10.112705057383383 687.8496215227829 1.0102330659875962
10.1179326123368 682.7261986375963 1.0069091886946304
10.123160167290216 681.9053423062978 1.0071968698167946
10.128387722243632 677.3325678122989 1.0036200519345588
10.133615277197048 677.9263719574466 1.0031955176175278
10.138842832150464 678.7469046052553 1.001801176064635
10.14407038710388 679.0883464127465 1.0021206860581477
10.149297942057297 680.6838041555815 1.0029002780594583
10.154525497010713 683.6176952130718 1.0059944413647324
10.15975305196413 685.3935660132669 1.0071982771484207
10.164980606917545 685.1581148599532 1.0064168705271697
10.170208161870962 683.8872811077964 1.0050134915112297
10.175435716824378 684.369518279846 1.0051115337083296
10.180663271777794 688.7418007393743 1.0075886454933742
10.18589082673121 691.8472444700245 1.0094363430797002
10.191118381684626 689.9309398298782 1.0079245348178294
10.196345936638043 689.2880491095982 1.0068400130543238
10.201573491591459 688.6835095340175 1.0056107481822778
10.206801046544875 687.4095453919783 1.0046668485287642
10.212028601498291 690.3817780896255 1.0063198122583417
10.217256156451707 689.6649029922369 1.0057477965429127
10.222483711405124 690.5199281621173 1.006311509684291
10.22771126635854 692.1814986719544 1.0081005059438597
10.232938821311956 690.1292245917716 1.00674132947344
10.238166376265372 688.3199015694581 1.0047878595231152
10.243393931218788 689.0368522722525 1.0050294006136107
10.248621486172205 684.251160706604 1.0014357123282007
10.253849041125621 685.5022461154515 1.0019963812703172
10.259076596079037 683.0003726403886 0.9999995240438132
10.264304151032453 678.9894226641894 0.9966800634511026
10.26953170598587 678.2860174059552 0.9954516448076969
10.274759260939286 679.7765343669241 0.9965396533784645
10.279986815892702 679.9057853661207 0.9964895213801286
10.285214370846118 677.0492437802961 0.9942353512182449
10.290441925799534 674.6080537397405 0.9911664343706126
10.29566948075295 673.4936438702553 0.9902291207023168
10.300897035706367 672.8769393302388 0.9899897987068231
10.306124590659783 675.1095191159636 0.9909629324470847
10.3113521456132 667.5907301419649 0.9851524604618788
10.316579700566615 666.5295889350216 0.9843701541820413
10.321807255520032 661.1104838311572 0.9799768852379281
10.327034810473448 662.8666712264123 0.9813379386147864
10.332262365426864 663.3201686673018 0.9814242384789759
10.33748992038028 666.7167723294405 0.9840255672483454
10.342717475333696 660.8688498043372 0.978755045268648
10.347945030287113 656.8270412959131 0.9744985470473351
10.353172585240529 659.7760480538718 0.9762672465762391
10.358400140193945 660.9455743484097 0.9767075883217945
10.363627695147361 665.3367000617851 0.9792360460331152
10.368855250100777 667.3690936987659 0.9804937777745059
10.374082805054194 671.0987214521422 0.982993959202199
10.37931036000761 670.8573590970248 0.9822057980741166
10.384537914961026 670.4403006527198 0.9817339788948004
10.389765469914442 666.9831378267118 0.977981662033205
10.394993024867858 667.441443140455 0.9785585824776879
10.400220579821275 669.1142459935081 0.9800979409279641
10.40544813477469 668.1029176851401 0.9793287307391688
10.410675689728107 664.119459117726 0.9756191227463992
10.415903244681523 660.4961679596427 0.9727000921598522
10.42113079963494 658.3514676245708 0.9712963584575384
10.426358354588356 650.3731353139207 0.9653968640081091
10.431585909541772 641.1140876032066 0.958373283308973
10.436813464495188 634.6296480486353 0.9535013585158482
10.442041019448604 627.0584915011123 0.9474326966502425
10.44726857440202 624.1880748482556 0.9446647953689222
10.452496129355437 620.9978620942693 0.9414190094038775
10.457723684308853 618.1620477284893 0.9392648492412471
10.462951239262269 611.7449242437962 0.93320802449777
10.468178794215685 603.650068724995 0.9274681140217824
10.473406349169101 596.6192910260797 0.9223689632455715
10.478633904122518 594.9254324523084 0.9208669757242511
10.483861459075934 593.7328679234332 0.9201200251109706
10.48908901402935 589.0523444394091 0.9160680685600123
10.494316568982766 583.7311929958165 0.9116348404491981
10.499544123936182 578.1568329145547 0.9064286601770152
10.504771678889599 577.3672363602464 0.9058481278078696
10.509999233843015 573.8438232363139 0.9032617657453531
10.515226788796431 575.7483716895382 0.904670635333939
10.520454343749847 572.2069158743635 0.9014063420075863
10.525681898703263 567.3758449962743 0.896963177836214
10.53090945365668 567.0702235665642 0.8964771434083586
10.536137008610096 564.716647740097 0.8942001956612293
10.541364563563512 564.1263496169448 0.8937502330495006
10.546592118516928 563.9408355058382 0.8938200720734566
10.551819673470344 560.8917340046971 0.8907745474532444
10.55704722842376 560.2735306853691 0.8894201544992746
10.562274783377177 556.2861291915613 0.8860958987164428
10.567502338330593 553.3033250877103 0.8832336300315278
10.57272989328401 553.3248740730257 0.8829008516743078
10.577957448237425 550.3694334523091 0.880145916105668
10.583185003190842 550.8167507357045 0.8799982703366726
10.588412558144258 547.926304126345 0.8775078783389092
10.593640113097674 542.9339137158801 0.8740017193737228
10.59886766805109 542.9115354941205 0.8747701290303911
10.604095223004506 540.2482030397709 0.8721706497737001
10.609322777957923 538.8639047447446 0.8714624620538816
10.614550332911339 537.2662250622917 0.8691390771442501
10.619777887864755 535.2975469359792 0.8671121358924944
10.625005442818171 531.3741958750992 0.8638725014355064
10.630232997771587 527.9144073941724 0.8602198990745872
10.635460552725004 527.0499017872149 0.8592351756885288
10.64068810767842 530.1815662525266 0.8618578566316952
10.645915662631836 535.310876969624 0.867143359657856
10.651143217585252 535.0558784537673 0.867095234829548
10.656370772538668 534.9701435975961 0.8668133337670624
10.661598327492085 534.8728480385744 0.8655553587223814
10.666825882445501 539.9349639414415 0.8691140868715996
10.672053437398917 538.6671982245081 0.866788709259837
10.677280992352333 543.4190893607711 0.8703226231971966
10.68250854730575 541.2465222418542 0.868282136019171
10.687736102259166 543.4465391265867 0.8693095067381008
10.692963657212582 547.8928444965034 0.8721672177756602
10.698191212165998 550.2968559436102 0.8740283359920306
10.703418767119414 552.9937799837357 0.8753666308695448
10.70864632207283 555.9426736669382 0.8773465093154258
10.713873877026247 560.0112426281145 0.8804964227699301
10.719101431979663 565.1773497501771 0.8839666494057787
10.72432898693308 571.9646109054014 0.8887172052620109
10.729556541886495 581.3927284494719 0.896130141756298
10.734784096839912 593.1710957667144 0.9053162778316847
10.740011651793328 603.3191131569532 0.9130092998578473
10.745239206746744 606.8492029525369 0.9145150342619214
10.75046676170016 609.9560985767604 0.9160633033982908
10.755694316653576 613.4559728946218 0.9182089754522124
10.760921871606993 614.7046027722048 0.9190732175395694
10.766149426560409 624.845325494345 0.926506249205367
10.771376981513825 627.3942378218466 0.9280736448854146
10.776604536467241 625.9923646586005 0.9265193149610712
10.781832091420657 624.2023770570715 0.924994468518442
10.787059646374074 619.8054727605837 0.9214642114640013
10.79228720132749 617.9746932214973 0.9195298661594615
10.797514756280906 616.6667071303407 0.9180875498501773
10.802742311234322 615.0645859404311 0.9169797106368577
10.807969866187738 609.0721159848482 0.911962112713679
10.813197421141155 608.6562327711957 0.9111436265191283
10.81842497609457 609.5487614414419 0.9116438979293583
10.823652531047987 616.4655772918285 0.9165896685000949
10.828880086001403 628.8413801096187 0.9254329959830506
10.83410764095482 639.4754990712705 0.9331040993398678
10.839335195908236 653.9971172678004 0.943057034389355
10.844562750861652 666.2493608194842 0.9516716138028046
10.849790305815068 682.6481366181641 0.9627905910665466
10.855017860768484 703.2457844197645 0.9764780823316778
10.8602454157219 724.5995687558701 0.9911141991250647
10.865472970675317 752.1376354223977 1.0100418650574894
10.870700525628733 769.7852208191039 1.0222286480207787
10.875928080582149 778.7621151048058 1.0282223168993714
10.881155635535565 770.164387295352 1.021301707710158
10.886383190488981 750.5902943246584 1.0075663117286606
10.891610745442398 727.6039882843905 0.9921079717414916
10.896838300395814 704.748449107749 0.9747657263716439
10.90206585534923 684.1674117545366 0.9600100572885301
10.907293410302646 669.4654106758665 0.9491235632259881
10.912520965256062 654.3993600736376 0.9377999315948292
10.917748520209479 643.9273153910459 0.9302527835936415
10.922976075162895 631.1488826675296 0.9208997400231967
10.928203630116311 620.0830884246421 0.9130590322525914
10.933431185069727 610.6551297123412 0.9061587121333786
10.938658740023143 604.1818202696473 0.9017653598430191
10.94388629497656 594.985518003642 0.8944545799919752
10.949113849929976 585.3419562321073 0.8869929508348671
10.954341404883392 578.3204700905571 0.8812851395085132
10.959568959836808 572.6975114857541 0.8770675312442583
10.964796514790224 568.0013730191389 0.8738737537652931
10.97002406974364 566.5674736106548 0.8748849060353203
10.975251624697057 561.174201573911 0.8730028599027033
10.980479179650473 552.7736296279109 0.8680599889983447
10.98570673460389 545.1110161474302 0.8627003663920483
10.990934289557305 542.0390044902337 0.8610100311614598
10.996161844510722 540.7660073400885 0.8607778239103403
11.001389399464138 538.438994199546 0.8596880309389039
11.006616954417554 537.5126656434393 0.8594387827529164
11.01184450937097 533.9374802456907 0.8575230798175668
11.017072064324386 533.9227549219479 0.8581611862113301
11.022299619277803 534.3801915977278 0.8592524460786161
11.027527174231219 529.2350590654582 0.8551564865553788
11.032754729184635 527.2574622770452 0.8534559610940421
11.037982284138051 519.7542061998882 0.8481626217889214
11.043209839091467 512.431239734356 0.8427751295198679
11.048437394044884 512.3577426757813 0.8434173811993488
11.0536649489983 512.5092678331681 0.843617769386478
11.058892503951716 514.6027261060883 0.8453178303321933
11.064120058905132 517.0749113266496 0.8472878591262767
11.069347613858548 515.2836637868515 0.8461216843874031
11.074575168811965 516.2933287439755 0.8474095275175602
11.079802723765381 511.6912694997155 0.8436683934187448
11.085030278718797 509.4368687867177 0.8424911172373836
11.090257833672213 508.3065950468528 0.8422259582752732
11.09548538862563 507.35325058549756 0.8419626333613259
11.100712943579046 506.55294187911693 0.8423986120672976
11.105940498532462 502.8419956864939 0.8395841695476336
11.111168053485878 503.10904627568596 0.8396674681943415
11.116395608439294 499.2740483239326 0.836337446964131
11.12162316339271 498.2875561770083 0.835342169662508
11.126850718346127 498.4473063437476 0.8357579948834875
11.132078273299543 499.1150263868481 0.8363026051610628
11.13730582825296 496.9467049729099 0.8349435714314767
11.142533383206375 493.1817736050215 0.8324225927186246
11.147760938159792 491.647442150984 0.8317095457447686
11.152988493113208 493.4193903236728 0.8336239930012276
11.158216048066624 492.94423778979126 0.8334983110064496
11.16344360302004 492.1583138052771 0.8322403437151404
11.168671157973456 489.0354247112108 0.8288149862061103
11.173898712926873 489.8897934664573 0.8294647206113752
11.179126267880289 486.6155831112787 0.8263283560143774
11.184353822833705 486.71487538244105 0.8264433621133018
11.189581377787121 482.7584475347688 0.8234931333414712
11.194808932740537 476.80627436346566 0.8184943522267429
11.200036487693954 477.63011668039155 0.8193215469051124
11.20526404264737 475.5346594307499 0.8172783040451601
11.210491597600786 476.4760780823662 0.8183019991696727
11.215719152554202 477.26408362579576 0.8198398664755123
11.220946707507618 476.61120938320585 0.8200184936296562
11.226174262461035 479.7705149645815 0.8233410448628926
11.23140181741445 481.0233864882598 0.8246522035490216
11.236629372367867 480.98065122829195 0.8236658373304659
11.241856927321283 478.40120109385924 0.8214239845401581
11.2470844822747 477.24190081195815 0.8204111971727867
11.252312037228116 480.22527803539475 0.822315943004694
11.257539592181532 478.61408557546264 0.8213941608020874
11.262767147134948 478.8031643365457 0.8218651908317371
11.267994702088364 477.2949248786425 0.8204584552535139
11.27322225704178 480.1131202293744 0.8238409292486151
11.278449811995197 480.987400001299 0.8237899233841208
11.283677366948613 486.02454915650674 0.8279485159154676
11.288904921902029 487.47804349305943 0.8292671477091648
11.294132476855445 486.0363522667723 0.8273332253091311
11.299360031808861 482.85088476980053 0.8246126793547982
11.304587586762278 481.8965106561836 0.8233297883325724
11.309815141715694 482.2020536386643 0.8228902708230842
11.31504269666911 484.6184190387239 0.8247879368226757
11.320270251622526 490.07997289713074 0.8289375747909181
11.325497806575942 490.26019115783316 0.8286407238421016
11.330725361529359 490.513700969909 0.8285302517557857
11.335952916482775 491.26357277853197 0.8290278633525386
11.341180471436191 488.0829583782246 0.8263929229694654
11.346408026389607 484.61752517311004 0.8232294403377555
11.351635581343023 482.3529927907782 0.82131519482219
11.35686313629644 481.12521235705566 0.8207543934577692
11.362090691249856 483.45929619208187 0.8219153882584044
11.367318246203272 486.4386570619485 0.8251356479150251
11.372545801156688 487.89482062557994 0.8267501313582392
11.377773356110104 482.16695583792017 0.8218782837551826
11.38300091106352 475.99574957618034 0.8171361661571689
11.388228466016937 469.79476793163855 0.8112397942061071
11.393456020970353 466.284588861489 0.808561902586644
11.39868357592377 465.9540337041934 0.8090987243170256
11.403911130877185 460.5954435940837 0.8047613457885696
11.409138685830602 455.0513718172817 0.7999721189184872
11.414366240784018 450.655178402791 0.796397387839677
11.419593795737434 445.63758335657275 0.7918636483909496
11.42482135069085 446.25082341139796 0.7928122376726102
11.430048905644266 444.2047674719844 0.7911158041042254
11.435276460597683 440.80798926482777 0.7874835043500463
11.440504015551099 438.39534176282547 0.7857077969352787
11.445731570504515 436.3872470079122 0.783550922773751
11.450959125457931 439.6208115572491 0.7859608978422971
11.456186680411347 443.4040755035692 0.7896303134883248
11.461414235364764 443.5269652955107 0.7894845313721006
11.46664179031818 437.42696436454753 0.7845803476699533
11.471869345271596 434.5222596145178 0.7826148611014131
11.477096900225012 429.8604688174531 0.7789632941673114
11.482324455178428 426.88918373547057 0.782612787802417
11.487552010131845 428.1916694362262 0.7861285976785164
11.49277956508526 424.7311566421905 0.7851315487162025
11.498007120038677 427.89502859394327 0.7902366920675171
11.503234674992093 429.3623978979168 0.7919492669036838
11.50846222994551 432.35374452133345 0.7953099702526744
11.513689784898926 433.59658250771537 0.7966157802590343
11.518917339852342 434.8947077519594 0.7973524629871476
11.524144894805758 434.2858343442367 0.7981171546470992
11.529372449759174 432.7148296390734 0.7982848509283641
11.53460000471259 436.0066295228147 0.8026117197857168
11.539827559666007 437.9475290211835 0.8060693534534461
11.545055114619423 441.4286249618249 0.8093211523061971
11.550282669572839 440.8888660261039 0.8088359562720723
11.555510224526255 438.1805552807947 0.8067636146083013
11.560737779479672 434.71698615506443 0.8035673360438716
11.565965334433088 433.4654241273017 0.8027095145455759
11.571192889386504 430.13666124343496 0.8004906450556144
11.57642044433992 429.5245032245051 0.8011208368221233
11.581647999293336 427.72679975783865 0.8003961077899603
11.586875554246753 423.6327021536702 0.7974095784906942
11.592103109200169 419.2782884444205 0.7938475304600843
11.597330664153585 414.30224438749457 0.7895428261865645
11.602558219107001 414.47187965577155 0.7901646630794854
11.607785774060417 414.41101789376177 0.7904728556700161
11.613013329013834 413.89297775329993 0.7906435244741272
11.61824088396725 410.39669210188674 0.7886510939597573
11.623468438920666 405.51096573491577 0.7841894727656259
11.628695993874082 402.015868776906 0.7821923841837217
11.633923548827498 399.9926293725675 0.7804853724492554
11.639151103780915 397.6910493115573 0.7787701066426195
11.64437865873433 395.95759350586104 0.7778683030558078
11.649606213687747 392.79369274542495 0.7752374414586317
11.654833768641163 386.5276608122145 0.7702413107254305
11.66006132359458 386.42148381630665 0.7708677026144206
11.665288878547996 383.1931210507143 0.767345577502574
11.670516433501412 386.27186236831864 0.7703030990858062
11.675743988454828 387.0179563991706 0.7714855015616676
11.680971543408244 389.21052767181163 0.7742171030477163
11.68619909836166 389.2391326458413 0.775264306125491
11.691426653315077 386.59763159903684 0.7733861038475166
11.696654208268493 386.52998579535 0.7744334982569063
11.701881763221909 381.5363248000376 0.7708716233624189
11.707109318175325 378.60850726805796 0.7682430927738582
11.712336873128741 376.68189618024593 0.7645035213745002
11.717564428082158 377.6621355798979 0.7656235112315661
11.722791983035574 377.08359486829335 0.7645674743959711
11.72801953798899 376.9583089040944 0.7653028135798627
11.733247092942406 372.3521105253023 0.7623658584216926
11.738474647895822 374.53353685159254 0.7651835534838881
11.743702202849239 373.37760212185304 0.764398169655236
11.748929757802655 378.704767544728 0.7693794659751267
11.754157312756071 381.0711500721491 0.7708518203848312
11.759384867709487 379.9335201721797 0.7704645782179238
11.764612422662903 380.6632452082569 0.7711258737607329
11.76983997761632 380.7550724370471 0.771455659078149
11.775067532569736 380.68598436051957 0.7714293734154825
11.780295087523152 384.88782829195793 0.7757390692169188
11.785522642476568 386.83382585883686 0.7777647335097984
11.790750197429984 387.74150293097836 0.7791893806453435
11.7959777523834 389.1177789278249 0.7803900059776999
11.801205307336817 389.2090732435945 0.7793058168285047
11.806432862290233 394.45628776239215 0.7841942131970285
11.81166041724365 396.3801978612599 0.7856989971793501
11.816887972197065 395.20986596843034 0.7843349893305827
11.822115527150482 391.74872765330645 0.7803814488137207
11.827343082103898 389.7996003614254 0.778062497259866
11.832570637057314 392.5236295558832 0.7804835257883759
11.83779819201073 395.85421136294724 0.7849885671902647
11.843025746964146 393.22621281672247 0.7835167136685162
11.848253301917563 394.4582637985212 0.7843269616944647
11.853480856870979 395.4620003280585 0.785344876970709
11.858708411824395 397.434672299497 0.7864296324698263
11.863935966777811 395.802087691766 0.7849416849834372
11.869163521731227 394.19771566086473 0.7850362135885275
11.874391076684644 388.6877422031369 0.781213773938897
11.87961863163806 388.1504097638655 0.7813744432892293
11.884846186591476 385.9375333828814 0.7797610779603362
11.890073741544892 381.3045425990409 0.774699741753427
11.895301296498308 380.1722341141112 0.7740137565748462
11.900528851451725 379.2422443767339 0.7732590895771206
11.90575640640514 381.6155147123624 0.7761075238712316
11.910983961358557 383.3241729428435 0.7788987844054314
11.916211516311973 381.81364324297783 0.7761789148194851
11.92143907126539 379.3529270825543 0.7744477356319461
11.926666626218806 373.5791306865777 0.7685783234982301
11.931894181172222 370.4118340988079 0.7648548934542867
11.937121736125638 369.761787913598 0.7644837393237017
11.942349291079054 370.170321589972 0.7653741809210757
11.94757684603247 370.09627522846955 0.7656455012034215
11.952804400985887 368.86074757972335 0.7648158670096981
11.958031955939303 368.7321450941357 0.7648007860355984
11.963259510892719 365.4509267768052 0.760602793348794
11.968487065846135 364.8763975053883 0.7598769218984184
11.973714620799552 363.17015174236695 0.7582744809631577
11.978942175752968 364.2184598440175 0.7606085690476393
11.984169730706384 366.4111835280005 0.7640761266443447
11.9893972856598 364.06033744585545 0.7625506961614238
11.994624840613216 365.1514811399201 0.7643898117966118
11.999852395566633 363.0481027812636 0.7628617287637481
12.005079950520049 363.97795398313906 0.7625815135767088
12.010307505473465 365.6746945263574 0.7644786494381521
12.015535060426881 363.7219357580733 0.7631181194943841
12.020762615380297 365.23301375339474 0.7644461462449336
12.025990170333714 364.506249117579 0.7640979267081724
12.03121772528713 365.4121768486778 0.7648242797199761
12.036445280240546 364.63517794257456 0.7629854134849324
12.041672835193962 362.7867361893549 0.7614681877849868
12.046900390147378 362.15223956287593 0.7617384333252988
12.052127945100795 365.1208043719702 0.7655396897672001
12.05735550005421 373.6042297409974 0.7749221258818981
12.062583055007627 378.4907183870903 0.7793697606835636
12.067810609961043 382.92613745005013 0.7829863810246536
12.07303816491446 383.7765530094728 0.7830438979535389
12.078265719867876 384.6623288213693 0.7838742113253744
12.083493274821292 388.36288906585776 0.7868319448518813
12.088720829774708 395.91957876748876 0.794216323424329
12.093948384728124 403.6263949264971 0.801784945729629
12.09917593968154 413.1903807603191 0.8108780075125961
12.104403494634957 423.60085349609113 0.8216787501001228
12.109631049588373 434.6729541602306 0.8318807625929977
12.114858604541789 450.6769800592895 0.8468846494761013
12.120086159495205 471.84259656748816 0.8666068204972872
12.125313714448621 494.3339811691795 0.8862952730534488
12.130541269402038 518.1744633257607 0.9076852701832144
12.135768824355454 539.4516773609639 0.9259083384743725
12.14099637930887 555.3837619978608 0.9388376838598189
12.146223934262286 568.5166028740196 0.9501592564055931
12.151451489215702 573.9275303106848 0.9546265515619
12.156679044169119 573.9865301869154 0.9546989847275256
12.161906599122535 569.3832348781638 0.9518204916633844
12.167134154075951 557.7926168828585 0.9422375451284607
12.172361709029367 543.9094709016844 0.9307020455526571
12.177589263982783 526.8626184424303 0.917022094535056
12.1828168189362 510.36104887596355 0.9024070678164019
12.188044373889616 494.15676844627933 0.8887790760398989
12.193271928843032 480.9779069431526 0.8774955505190986
12.198499483796448 467.0006453582548 0.8642527929836373
12.203727038749864 452.8853033474485 0.85196383103243
12.20895459370328 442.6303937167286 0.8429083704025558
12.214182148656697 432.4312496053918 0.8340205611921291
12.219409703610113 425.9703474237679 0.8288845950870136
12.22463725856353 419.906175834705 0.8229103756306881
12.229864813516945 410.76206770604585 0.8142375489729562
12.235092368470362 404.8177086769221 0.808363289303339
12.240319923423778 399.1042614983038 0.8023064458686745
12.245547478377194 391.602583465883 0.794921012509746
12.25077503333061 387.3043622562942 0.7911748660363837
12.256002588284026 380.63404764084754 0.7849979467992966
12.261230143237443 375.3102676348166 0.7804831289875239
12.266457698190859 366.86409007031045 0.7715990672269923
12.271685253144275 366.2484192164451 0.7707540094846866
12.276912808097691 361.89257750900634 0.7671824318090813
12.282140363051107 356.7985755160481 0.7621181635167948
12.287367918004524 355.6556463896565 0.7614462196557104
12.29259547295794 350.46439195695035 0.7567686574350262
12.297823027911356 347.93118868891827 0.7532864733083879
12.303050582864772 346.0142137118955 0.7516669329811466
12.308278137818188 347.38469672883593 0.753949341532232
12.313505692771605 347.4087307090154 0.756640103326612
12.31873324772502 347.4450603219472 0.7654276172271086
12.323960802678437 347.84680958181775 0.7702469594089434
12.329188357631853 349.0956771646627 0.7752276032816943
12.33441591258527 349.16027296341264 0.7788855490048108
12.339643467538686 350.6799775790115 0.7846553513792358
12.344871022492102 345.5480939567938 0.7822287828818842
12.350098577445518 342.73943070929437 0.7804100856808588
12.355326132398934 341.5913523944787 0.7809923126719348
12.36055368735235 340.35360966521483 0.7811017917214732
12.365781242305767 340.4145778378112 0.7835412649463038
12.371008797259183 340.21778042797905 0.7862739076511801
12.376236352212599 342.24226362001264 0.790158214173911
12.381463907166015 342.83493328804303 0.7921000464757054
12.386691462119432 347.0046701803321 0.7995210034948715
12.391919017072848 344.91941466627895 0.7994122766756999
12.397146572026264 346.0891120316027 0.8038979329060649
12.40237412697968 347.7804931593038 0.8087948992613195
12.407601681933096 343.1887021851955 0.8053583398837458
12.412829236886513 341.17069122088606 0.8044149620680499
12.418056791839929 336.5790686524863 0.7993336862334464
12.423284346793345 332.2469241759019 0.7956494899468388
12.428511901746761 328.82526284409334 0.793878534119725
12.433739456700177 325.9206393380151 0.7913369398594117
12.438967011653594 327.048660165798 0.7951362671446608
12.44419456660701 327.63397717815263 0.7954819411550409
12.449422121560426 328.4975384248272 0.7974952609409125
12.454649676513842 327.8125651940209 0.7982094697689472
12.459877231467258 324.3677027239951 0.7951608827740811
12.465104786420675 322.63938803174017 0.7935916671480132
12.47033234137409 320.9319764873372 0.7941498187111329
12.475559896327507 319.96613934938756 0.7943672016563572
12.480787451280923 321.96300671910996 0.7977490462399235
12.48601500623434 319.5783588061862 0.796845033757702
12.491242561187756 318.2485250759958 0.7946971796652685
12.496470116141172 318.4960212297331 0.7968735480029471
12.501697671094588 319.2854120603575 0.7984545864687971
12.506925226048004 323.62275488256137 0.8045735805340406
12.51215278100142 323.6855811567368 0.8064655479186408
12.517380335954837 320.79557280153443 0.8035437113881294
12.522607890908253 319.3773859279278 0.8034638019293601
12.527835445861669 314.7934259143782 0.7990469871553572
12.533063000815085 317.4112105598082 0.8035969979988825
12.538290555768501 314.8189406435533 0.8016101023138907
12.543518110721918 314.2187696711489 0.8011940550515804
12.548745665675334 312.47856493793125 0.8000556009225116
12.55397322062875 307.77590430309453 0.7962407432276732
12.559200775582166 307.5992260381587 0.7972423203338371
12.564428330535582 306.82581114869686 0.7928805271898107
12.569655885488999 304.0626816910749 0.7803451091406575
12.574883440442415 307.5858265362843 0.7791851817947919
12.580110995395831 311.208909625274 0.780358088476047
12.585338550349247 312.0445498359106 0.7789767105523058
12.590566105302663 311.2245618057438 0.7774056810672277
12.59579366025608 306.12687433964646 0.7698269023710554
12.601021215209496 304.86033750511103 0.7656825154185422
12.606248770162912 308.5010520456364 0.7689033158209684
12.611476325116328 310.2011122384493 0.7698338296052825
12.616703880069744 313.1734811509487 0.7734646617366563
12.62193143502316 315.3451440194761 0.7767285414019782
12.627158989976577 318.85520743957096 0.779734621196357
12.632386544929993 317.4909809122449 0.7764366450807386
12.63761409988341 316.575679022534 0.7739234843936381
12.642841654836825 312.3700487219262 0.7678718914043556
12.648069209790242 311.55822967965366 0.766638972583929
12.653296764743658 313.6882576758651 0.7679777144942694
12.658524319697074 316.2795692668881 0.7699249030646023
12.66375187465049 320.03586447232334 0.7727595469570555
12.668979429603906 325.54258453975945 0.7784162353635455
12.674206984557323 329.97544143466666 0.7823944570530471
12.679434539510739 331.8437680555333 0.783253811676245
12.684662094464155 336.5392654778364 0.7882737752710747
12.689889649417571 339.24733524252366 0.7897903919921923
12.695117204370987 346.1320016318466 0.7973607812479497
12.700344759324404 356.87716244806927 0.8088667424186283
12.70557231427782 364.48972526093735 0.8159333242047081
12.710799869231236 370.2127791226616 0.8215289002437107
12.716027424184652 380.01434104309186 0.8311784289383612
12.721254979138068 389.0625917773745 0.8410931411391733
12.726482534091485 399.24154224565206 0.851634480549582
12.7317100890449 411.48311417381404 0.8637742923786753
12.736937643998317 419.84227694904195 0.8714949915374376
12.742165198951733 429.754874795788 0.8802415535373063
12.74739275390515 440.26999282057386 0.8907334436377352
12.752620308858566 448.8814076508507 0.8994898339375819
12.757847863811982 455.9083288814924 0.9059479538520526
12.763075418765398 455.3910842384982 0.9053880164849565
12.768302973718814 449.62172473284704 0.8989628062228249
12.77353052867223 441.6982048395919 0.8902497404914645
12.778758083625647 431.6785111140852 0.8801367895521484
12.783985638579063 424.22959645667487 0.8720816192884243
12.789213193532479 418.27374201022116 0.8661408988934512
12.794440748485895 409.8964949241925 0.8571390937650604
12.799668303439312 405.3290532097816 0.8516834020215968
12.804895858392728 401.54186560259615 0.8479075427042968
12.810123413346144 394.76958836481987 0.8411009350467029
12.81535096829956 387.6870217389188 0.8340223677940494
12.820578523252976 382.224022231518 0.828195386533228
12.825806078206393 380.4348666891819 0.8262135955039325
12.831033633159809 380.34490936740787 0.8249801926011724
12.836261188113225 381.8806295177002 0.826864317911154
12.841488743066641 383.8300471220799 0.8284652008123254
12.846716298020057 389.10193606571863 0.8346327065043542
12.851943852973474 394.66425596133286 0.8408344751545191
12.85717140792689 397.34453863574083 0.8437176679490472
12.862398962880306 404.9030745494977 0.8508839391908879
12.867626517833722 406.1274315336781 0.851575281392304
12.872854072787138 411.24604771099365 0.8560959893647827
12.878081627740555 418.28086764731376 0.863044089317856
12.88330918269397 420.21253757116386 0.8647527090597454
12.888536737647387 424.4719202248021 0.8684715149476392
12.893764292600803 422.2202625241705 0.8654182225653944
12.89899184755422 416.4052018520086 0.858933088824485
12.904219402507636 410.424869400089 0.8529852037804609
12.909446957461052 401.9445513202217 0.8439451476543853
12.914674512414468 390.2597502118809 0.8321247285025603
12.919902067367884 375.6149712671838 0.816321276290913
12.9251296223213 362.0920151088122 0.8016476250488117
12.930357177274717 353.7507774840158 0.7933312976859992
12.935584732228133 346.3435050632438 0.7847849781031987
12.940812287181549 337.9943194106476 0.7744744807136846
12.946039842134965 331.07326092300394 0.766608827946274
12.951267397088381 323.34822909192434 0.7576270225427275
12.956494952041798 320.83295008956827 0.7551280110497317
12.961722506995214 321.0784800513347 0.7553754711384066
12.96695006194863 321.34837947231995 0.7556118169821077
12.972177616902046 322.2354886429984 0.757476603093872
12.977405171855462 320.48456940188873 0.7550639247805145
12.982632726808879 319.8883558416705 0.7541775601765354
12.987860281762295 319.751194695315 0.7519772427328806
12.993087836715711 320.7538222659231 0.752343075243362
12.998315391669127 319.7134679374926 0.7512927445195495
13.003542946622543 316.82467244136956 0.7482489420175028
13.00877050157596 313.9334892294661 0.7466068276056889
13.013998056529376 313.9518976860123 0.7467321553781197
13.019225611482792 315.20548418587487 0.7474729495766966
13.024453166436208 317.67858929800684 0.7503872950151571
13.029680721389624 319.0121845776898 0.751993863267068
13.03490827634304 320.87303148619526 0.7541089322421094
13.040135831296457 322.00003740542905 0.7562388996172353
13.045363386249873 327.99418069250106 0.764233162750722
13.05059094120329 333.7685674946133 0.7712755567712469
13.055818496156705 337.51441643691254 0.7754634898194234
13.061046051110122 340.7890008649373 0.7778932941946695
13.066273606063538 343.9181708608333 0.7807803100898736
13.071501161016954 347.2332047269554 0.7841171694184333
13.07672871597037 351.5981003508672 0.7884580796950752
13.081956270923786 358.0896192542601 0.7946659118796107
13.087183825877203 359.3527611188436 0.7963295998486141
13.092411380830619 360.47041587096214 0.7971887242836067
13.097638935784035 362.0135630134175 0.7995200453187915
13.102866490737451 359.35327096583535 0.7976406775041897
13.108094045690867 352.49746252652824 0.7895207391891207
13.113321600644284 347.8406153064938 0.7846897785793058
13.1185491555977 340.3565368430105 0.775809451985876
13.123776710551116 338.3888955242364 0.7741966862351226
13.129004265504532 339.1980503960361 0.7762272445153773
13.134231820457948 341.1735291698352 0.7784405858380393
13.139459375411365 346.4634571254042 0.7847600506327737
13.14468693036478 349.20961722670836 0.7872100803720535
13.149914485318197 351.31715662294135 0.7882109964396832
13.155142040271613 351.80846772129166 0.7885759688118059
13.16036959522503 350.9953879901088 0.7884181035479725
13.165597150178446 352.0879994247365 0.790352126460192
13.170824705131862 355.0968164346482 0.7938487843260303
13.176052260085278 360.1608153927993 0.7986870713232788
13.181279815038694 366.23000469692107 0.8046956463221535
13.18650736999211 364.7426487281274 0.8025048351473608
13.191734924945527 360.7639383809476 0.7999923177395208
13.196962479898943 358.84607962734566 0.7985449069355047
13.202190034852359 358.4338809990266 0.7988705841319894
13.207417589805775 360.9368583414102 0.80076293540091
13.212645144759191 360.9281009111736 0.7994143117277975
13.217872699712608 357.5017983447608 0.7958981247923651
13.223100254666024 354.0615600405576 0.7926353070757549
13.22832780961944 352.44891590583217 0.7912525012045877
13.233555364572856 348.7247435711088 0.7876374666849391
13.238782919526273 347.9979908301173 0.7864936044980936
13.244010474479689 342.750362308194 0.7801491125293546
13.249238029433105 338.49306463870414 0.7763285547733405
13.254465584386521 339.8061251816694 0.7783074201274897
13.259693139339937 334.3915035135501 0.7717912875892532
13.264920694293354 332.5278543320623 0.7701395868922238
13.27014824924677 329.1035413340792 0.7653102206943274
13.275375804200186 328.6504554763284 0.7653883375460558
13.280603359153602 326.6863942497322 0.7636984285467897
13.285830914107018 322.1605701834268 0.758643888566137
13.291058469060435 316.73763911069153 0.7530103467596895
13.29628602401385 315.11861158216186 0.7508772523346642
13.301513578967267 317.14354623004425 0.7534301870789546
13.306741133920683 317.2434544391494 0.7553831505211849
13.3119686888741 314.7704369220662 0.7528557672840357
13.317196243827516 312.5267719172874 0.750774408047367
13.322423798780932 309.68968136149044 0.745634535726866
13.327651353734348 309.69644055749023 0.7449812333166161
13.332878908687764 307.1865138954412 0.7424134045530849
13.33810646364118 304.6750412840785 0.7400826008347673
13.343334018594597 303.08656954541937 0.7382896232731787
13.348561573548013 299.8363512368001 0.7337525128541299
13.353789128501429 299.23013443892285 0.7313179095030253
13.359016683454845 296.7509787851614 0.7293123757488243
13.364244238408261 296.6052565311755 0.7299786589105041
13.369471793361678 298.7574010578436 0.7325438793219748
13.374699348315094 303.1728935705372 0.7377118907402953
13.37992690326851 307.4550415039692 0.7430469786366038
13.385154458221926 309.7894687305666 0.7450387358222805
13.390382013175342 310.66742121411954 0.7453907302979978
13.395609568128759 309.47605121007695 0.7439582362385707
13.400837123082175 310.9575439540579 0.7456346901521865
13.406064678035591 310.0410561503102 0.7444751981766837
13.411292232989007 312.8543074105122 0.748517843722817
13.416519787942423 315.0274233143982 0.750888633329273
13.42174734289584 313.6436587158408 0.7494639757291628
13.426974897849256 314.6967620977763 0.7504065682645438
13.432202452802672 316.2239144269738 0.7516098086798653
13.437430007756088 318.90031901379893 0.7559542118846827
13.442657562709504 320.2280498898682 0.7569567521073663
13.44788511766292 321.89589727815405 0.7582852228939639
13.453112672616337 321.194214382895 0.7582109421897008
13.458340227569753 323.46191001108485 0.759941243003078
13.46356778252317 326.43459681024837 0.7643725381137004
13.468795337476585 326.8651381354993 0.7647316975404923
13.474022892430002 328.7533473566063 0.765986215078695
13.479250447383418 328.51527530731914 0.7664020738061156
13.484478002336834 327.9572901063228 0.7654880584352556
13.48970555729025 328.03818460774045 0.7645512440450273
13.494933112243666 324.9580972974646 0.7604307626930352
13.500160667197083 324.7450319923692 0.7593198918334302
13.505388222150499 323.94496843473576 0.759204744246316
13.510615777103915 325.1970533925 0.7621841647119878
13.515843332057331 323.5758172998831 0.7607345367235316
13.521070887010747 321.57254461708465 0.7588222326094998
13.526298441964164 318.49946419487355 0.7541242347340638
13.53152599691758 315.1547691622187 0.7495812943029614
13.536753551870996 310.00637659305033 0.7444857717958192
13.541981106824412 305.48205653435895 0.7395626710304866
13.547208661777828 303.0704732010686 0.7376745875042994
13.552436216731245 303.1424650588578 0.7383620390994252
13.55766377168466 301.15811209432195 0.7359751248710722
13.562891326638077 298.5974743074273 0.7335476960303702
13.568118881591493 295.61780897109486 0.7299985466629858
13.57334643654491 291.82246203111094 0.7246303122352531
13.578573991498326 289.48969075614156 0.7220920929100058
13.583801546451742 286.6393947325523 0.7190844473203731
13.589029101405158 285.1819484531795 0.7186775064395463
13.594256656358574 285.3133424938671 0.7199581219683474
13.59948421131199 281.91211571458837 0.715994701515826
13.604711766265407 280.23625756492464 0.7132211190367841
13.609939321218823 278.03255755995656 0.7106453195163966
13.615166876172239 277.34189226573903 0.7098478499692237
13.620394431125655 280.3121700742882 0.7146543343239915
13.625621986079071 280.8638102278507 0.7148522760506473
13.630849541032488 281.23747988711966 0.7163539483761843
13.636077095985904 278.5940280553451 0.7136434712042361
13.64130465093932 275.87510980045903 0.7104733857913925
13.646532205892736 271.3189782942109 0.7043528982654187
13.651759760846153 272.95106255377266 0.7074228174070529
13.656987315799569 272.4374176477954 0.7078196677973694
13.662214870752985 275.18565197234153 0.711768864284993
13.667442425706401 274.4457857868144 0.7104766617596548
13.672669980659817 273.49343483709225 0.7085814295099891
13.677897535613234 273.1685886635446 0.7071853818537447
13.68312509056665 271.5149619410251 0.7056058356668768
13.688352645520066 273.1465531596106 0.707529691368632
13.693580200473482 271.3477119981885 0.7045973330664386
13.698807755426898 270.680342284728 0.7046225172790073
13.704035310380315 275.04775440631926 0.7106247147050201
13.70926286533373 277.2480603656765 0.7130720408729544
13.714490420287147 277.2843960975666 0.7113566537806933
13.719717975240563 277.1028300898461 0.7107628106139341
13.72494553019398 276.70994986688606 0.7109711890991577
13.730173085147396 276.9913073042072 0.7120070059735449
13.735400640100812 278.5046566823271 0.7137302589000353
13.740628195054228 280.73500526598895 0.7158786370470531
13.745855750007644 281.68179489230425 0.7154023866332526
13.75108330496106 284.2266255186544 0.7198331987277193
13.756310859914477 281.4653962705746 0.716258014211124
13.761538414867893 276.6641289640299 0.7126314058053469
13.766765969821309 275.22106440520895 0.7119628811330149
13.771993524774725 272.7889676315246 0.7090153354518939
13.777221079728141 271.25683178220015 0.70634840825965
13.782448634681558 267.0000362345235 0.6995280309365134
13.787676189634974 264.26474659903266 0.6945253615424274
13.79290374458839 260.79281327151955 0.6908197731291885
13.798131299541806 261.8620971175257 0.6920124926796571
13.803358854495222 262.5003530085776 0.6922806066677728
13.808586409448639 264.25550878625666 0.6955931178129172
13.813813964402055 264.7589614963951 0.698750642280726
13.819041519355471 263.19027597326055 0.6974825670014213
13.824269074308887 262.4191475255362 0.6963130210812495
13.829496629262303 263.00637448405917 0.6948666556828398
13.83472418421572 264.5487640934968 0.6960974458693271
13.839951739169136 267.8948427796366 0.6998070563157563
13.845179294122552 269.72338388830906 0.7026735220315148
13.850406849075968 272.44755346908033 0.7054550907395576
13.855634404029384 274.1029279684 0.706589670064327
13.8608619589828 272.2813502093386 0.7046564422294218
13.866089513936217 272.9043153433464 0.7046645353252358
13.871317068889633 276.2636793360476 0.7098506709497614
13.87654462384305 277.36382646216157 0.7116619205625575
13.881772178796465 278.6368332047739 0.7125254334120523
13.886999733749882 281.5861488289269 0.7160436351022422
13.892227288703298 284.16612879856945 0.7197677489547785
13.897454843656714 288.87689270929 0.7261935256520776
13.90268239861013 292.85943180435197 0.7309998290490144
13.907909953563546 295.3181905576271 0.7325264336286658
13.913137508516963 295.82437391215745 0.7312728718447536
13.918365063470379 294.45271435921995 0.7294853071489922
13.923592618423795 290.3406526493837 0.7240612625412062
13.928820173377211 290.09899632147284 0.7247934717663844
13.934047728330627 291.1600908998563 0.7264418540515498
13.939275283284044 296.0218559093672 0.7328893251847614
13.94450283823746 297.5850249620351 0.7350787032014388
13.949730393190876 294.9761766974307 0.7319501573257454
13.954957948144292 292.11007344267995 0.7279650438818618
13.960185503097708 291.66698918163667 0.7279270345662634
13.965413058051125 290.3068360663493 0.7274756236866129
13.97064061300454 286.4112654972874 0.7223701672925518
13.975868167957957 282.3455921513719 0.7174998566019145
13.981095722911373 277.884053414917 0.7106447751356568
13.98632327786479 276.5801877396521 0.7088956067888066
13.991550832818206 275.277581118901 0.7069412205540493
13.996778387771622 274.95869534227745 0.7071605940513545
14.002005942725038 271.90122331911493 0.7057337894971133
14.007233497678454 271.7124399576497 0.7078396408949349
14.01246105263187 272.6302742407968 0.7087947345465451
14.017688607585287 274.54252846817843 0.7122831530750464
14.022916162538703 276.37096546962135 0.7137439353197156
14.028143717492119 274.4376776750046 0.7102969045445356
14.033371272445535 275.3359010767014 0.7113215356699062
14.038598827398951 275.9073077047506 0.7118539218155404
14.043826382352368 277.09046237205837 0.7128219252842458
14.049053937305784 278.00322343621997 0.7143315225614655
14.0542814922592 276.2979920354813 0.7111524091896744
14.059509047212616 276.2852927567817 0.7098653350947456
14.064736602166032 276.58962311007735 0.7097684398867911
14.069964157119449 279.78768545383855 0.7129059814603738
14.075191712072865 281.99982422410517 0.715531983749604
14.080419267026281 283.1843398083302 0.7170653302534004
14.085646821979697 285.5368397623732 0.7197193289300761
14.090874376933114 288.5420424906511 0.723486243289578
14.09610193188653 294.5888122029868 0.7320418117796403
14.101329486839946 298.0701982013301 0.7366038381351783
14.106557041793362 299.87855814121934 0.7393520893087837
14.111784596746778 300.8001593912274 0.7387111836099057
14.117012151700195 299.8088921117125 0.7354283281525784
14.12223970665361 299.9072479587946 0.7346554933375044
14.127467261607027 298.83361354640897 0.7342625205787848
14.132694816560443 294.4770526968285 0.7290448592115655
14.13792237151386 292.2573697126014 0.7269731782381751
14.143149926467276 290.25324975918187 0.7254401175134199
14.148377481420692 290.04962364442895 0.7261696953647325
14.153605036374108 287.83691426387736 0.7246086020028406
14.158832591327524 284.5163414100978 0.7200572550866935
14.16406014628094 283.54143573134826 0.717775942573351
14.169287701234357 282.89243620399185 0.71587930763139
14.174515256187773 282.96111427669797 0.7150156504817275
14.179742811141189 283.90282744535847 0.7180930944403235
14.184970366094605 286.9536834228344 0.7218444306828611
14.190197921048021 287.27981279936637 0.7227976379970447
14.195425476001438 286.9307865859136 0.722608041095006
14.200653030954854 284.8804345640363 0.7203036438957533
14.20588058590827 283.11389042012274 0.7182157569291375
14.211108140861686 285.20322919773594 0.719857130271173
14.216335695815102 283.4608630011555 0.716578899569635
14.221563250768519 285.5706548401658 0.7182201318416803
14.226790805721935 287.51145108140423 0.7199963843646848
14.232018360675351 290.0375451468218 0.7226984911321861
14.237245915628767 292.7498044085738 0.7253967949127387
14.242473470582183 290.7597304528354 0.7224417352585725
14.2477010255356 288.6782096856065 0.719461286033554
14.252928580489016 287.69482387831266 0.7189325896307717
14.258156135442432 288.82662512658254 0.7198942494320767
14.263383690395848 292.4084053367408 0.7246328719039181
14.268611245349264 294.4143336159501 0.7266793118387411
14.27383880030268 293.01767052132215 0.7235226719255572
14.279066355256097 291.0799530141401 0.720731822900491
14.284293910209513 292.94821801016775 0.7234237637201845
14.28952146516293 297.21703068650595 0.7288009950424349
14.294749020116345 303.18038021340624 0.7380667741410044
14.299976575069762 306.8844363239737 0.7435308636295017
14.305204130023178 309.7860701244408 0.7462535053486106
14.310431684976594 312.4391920591801 0.7478429932083965
14.31565923993001 311.23050590765445 0.7435479537614926
14.320886794883426 315.7810767805815 0.7475033582624645
14.326114349836843 317.1951691624286 0.749544384595242
14.331341904790259 321.7684929328785 0.7548121847354818
14.336569459743675 322.5680893078706 0.7558287644638769
14.341797014697091 321.701657269608 0.7551184650496573
14.347024569650507 321.8835406352446 0.7545969641295992
14.352252124603924 322.26864174660545 0.7554127603069676
14.35747967955734 322.918408399643 0.7557252561442871
14.362707234510756 321.64631709731543 0.7542559642014894
14.367934789464172 321.7542650472926 0.7553457286814305
14.373162344417588 321.4429286932138 0.7550428004194242
14.378389899371005 320.28453730076535 0.7534628351852689
14.38361745432442 322.18253124903913 0.7556028906718913
14.388845009277837 322.48450284637096 0.7553498119300852
14.394072564231253 321.77085935069545 0.7549080200172171
14.39930011918467 326.2506408138914 0.760246025889575
14.404527674138086 329.76591451239653 0.7640369270404128
14.409755229091502 333.9059031432876 0.7696379788532708
14.414982784044918 338.70571178741255 0.7748748379746605
14.420210338998334 340.1224998502203 0.7755093365953779
14.42543789395175 340.27491956517076 0.7756395418590708
14.430665448905167 341.28926952800884 0.7761582832856061
14.435893003858583 340.6876467883838 0.7754497973544489
14.441120558811999 344.79177785389686 0.7800051409121043
14.446348113765415 347.27739825741685 0.7825652347808177
14.451575668718831 347.5692361317834 0.7832553392311414
14.456803223672248 350.10576403496253 0.7866381717640255
14.462030778625664 353.0730800457695 0.7895216120161852
14.46725833357908 352.5137784214633 0.7889166076886892
14.472485888532496 357.5770301105249 0.7947346748427591
14.477713443485912 359.5808010273644 0.7966645232587478
14.482940998439329 363.12850724587895 0.8005008172599835
14.488168553392745 369.56753061293927 0.8072656391180628
14.493396108346161 375.6597894328369 0.8139299825885495
14.498623663299577 383.13664355672637 0.8220439306436808
14.503851218252994 388.3570194293292 0.8266120236663385
14.50907877320641 392.17441407553775 0.8299992190677987
14.514306328159826 392.5889130124907 0.829945052294712
14.519533883113242 390.4755612356838 0.8280370462918458
14.524761438066658 387.239917699405 0.8248021568763222
14.529988993020075 375.16035337641347 0.8122320894970335
14.53521654797349 366.0259839274013 0.8023680060336928
14.540444102926907 356.270268676548 0.7927233305603227
14.545671657880323 346.35978146486684 0.7820781195325927
14.55089921283374 336.96631243839556 0.772042228989295
14.556126767787156 326.11499000843895 0.7609419399752213
14.561354322740572 317.26575393949383 0.7507014877508315
14.566581877693988 310.6006444874914 0.7431897743265757
14.571809432647404 308.7351514302334 0.7403847240860818
14.57703698760082 306.59995733320216 0.7381453373853467
14.582264542554237 304.24923023762415 0.7343302108082411
14.587492097507653 303.23031878612477 0.7329203597371534
14.592719652461069 306.84279516262677 0.7369542412776205
14.597947207414485 310.6402992229334 0.7410660458634222
14.603174762367901 314.557285840512 0.7458750548173547
14.608402317321318 315.83113105553895 0.7478675791321404
14.613629872274734 317.3408447266859 0.7488889111455808
14.61885742722815 319.9055849602139 0.7506142048834074
14.624084982181566 322.9988613975032 0.7532907127509159
14.629312537134982 329.4648721384834 0.7595622056261083
14.634540092088399 336.85309316283 0.768009476931319
14.639767647041815 340.75770611459706 0.7731306605338512
14.644995201995231 339.9255964418378 0.773493876589559
14.650222756948647 339.02029590542156 0.7717136920904095
14.655450311902063 337.54906238182906 0.7689534575954308
14.66067786685548 338.5586752155369 0.7691876671023642
14.665905421808896 339.89274351323456 0.7702737690729476
14.671132976762312 337.6056186646795 0.7676776104381784
14.676360531715728 338.2640902555746 0.7687857509472098
14.681588086669144 336.78195375771895 0.767731866331655
14.68681564162256 339.35735232563303 0.7703718872543609
14.692043196575977 339.91388142075516 0.7704287659419746
14.697270751529393 337.2908965608575 0.7668721106068686
14.70249830648281 340.9914388950081 0.7711919726001948
14.707725861436225 342.1883138498563 0.7714928534031757
14.712953416389642 346.3319699130974 0.7761461411581987
14.718180971343058 349.92489796651813 0.7802739590464941
14.723408526296474 351.1751451635506 0.7818995760304939
14.72863608124989 355.2657728815945 0.7868107601516376
14.733863636203306 356.08288118786083 0.7869903555171618
14.739091191156723 356.8725503972312 0.7878529367118217
14.744318746110139 354.7185841077515 0.7863272197566578
14.749546301063555 354.90877917476763 0.7868605243983544
14.754773856016971 351.83092125949486 0.7844699531092616
14.760001410970387 347.69825489750235 0.7805241646069264
14.765228965923804 345.60131808583947 0.7777014738673843
14.77045652087722 343.90885080020536 0.775701042606501
14.775684075830636 345.3518544188451 0.7761676763993631
14.780911630784052 343.2221488257307 0.7729426596910363
14.786139185737468 343.1107963471866 0.7732232542502223
14.791366740690885 340.7245839417513 0.7713993104394583
14.7965942956443 338.00755700876044 0.7695638378412578
14.801821850597717 335.0872295914283 0.766611471294718
14.807049405551133 335.90273849312314 0.7660939864672383
14.81227696050455 336.1487710206652 0.7655937400200411
14.817504515457966 342.3685074539225 0.7719820128989014
14.822732070411382 347.2174194188583 0.7771554968698349
14.827959625364798 353.45530643600387 0.7848573570836851
14.833187180318214 356.9434783686769 0.7886451334986134
14.83841473527163 358.20303058789864 0.7899380956359507
14.843642290225047 358.72986495722006 0.790690938532912
14.848869845178463 358.44109058153174 0.7904650309848594
14.854097400131879 360.1572098555778 0.7932964255876377
14.859324955085295 361.54344247665927 0.7955584870479988
14.864552510038711 362.3706416873846 0.794896683789403
14.869780064992128 361.17629081472 0.7938157656876399
14.875007619945544 362.27842556001536 0.7947747454575299
14.88023517489896 361.8511542641799 0.7940984017469557
14.885462729852376 362.04525351678615 0.7945672735646301
14.890690284805792 361.1827849127503 0.793779025765109
14.895917839759209 360.3432717459581 0.7932611347918592
14.901145394712625 361.56475903890527 0.7947790421300664
14.906372949666041 364.81137519148973 0.797422990121373
14.911600504619457 364.38258227728556 0.7969969791449886
14.916828059572873 366.13161270914367 0.7985962081972827
14.92205561452629 361.18324374943313 0.7938052308441126
14.927283169479706 354.7343647000274 0.7880457115853995
14.932510724433122 350.033288511964 0.7825915442852986
14.937738279386538 347.34448071055294 0.7792723133473163
14.942965834339955 344.9032281784072 0.7768732918736517
14.94819338929337 340.92660067974793 0.7728508598063384
14.953420944246787 332.81537795106874 0.7644000612033903
14.958648499200203 327.04855844279774 0.7579786721169977
14.96387605415362 320.922358593573 0.7502727957743289
14.969103609107036 318.3555535395696 0.746693617928158
14.974331164060452 317.64366921508457 0.7463631885611821
14.979558719013868 318.97894880666837 0.7480698941327443
14.984786273967284 317.0905207981329 0.7463594753302555
14.9900138289207 311.64599828794235 0.7404187387750436
14.995241383874117 310.1027875414209 0.7378812234353159
15.000468938827533 311.66314405934287 0.7411194639691191
15.005696493780949 312.3566077729595 0.7423205718104903
15.010924048734365 313.2221804459822 0.7441153568589614
15.016151603687781 312.6670469316083 0.7435154679301831
15.021379158641198 313.1931921008061 0.7426530123419558
15.026606713594614 313.79375696684565 0.7433955766459005
15.03183426854803 318.4603167737624 0.7495021562672202
15.037061823501446 321.5105092715585 0.7529930398710122
15.042289378454862 320.99159532184655 0.752079509366829
15.047516933408279 320.6873369641861 0.7519343680563308
15.052744488361695 317.6626199950386 0.7483963431451535
15.057972043315111 319.6103825596052 0.7516153772734029
15.063199598268527 319.98521244891907 0.7521759315751702
15.068427153221943 320.97622608778624 0.7528718631790333
15.07365470817536 319.38797055206305 0.7505001587213225
15.078882263128776 316.02558965710216 0.7458171214239256
15.084109818082192 314.3832173127413 0.7434801787430129
15.089337373035608 315.537557645689 0.7448667612023
15.094564927989024 318.80884252523276 0.7491212075752443
15.09979248294244 318.79130428465885 0.7484728078153787
15.105020037895857 318.12327027987067 0.7490372499098364
15.110247592849273 315.4848713834064 0.7456003853300796
15.11547514780269 310.0650117931631 0.7392284878536398
15.120702702756105 309.96213002549297 0.7387821944846343
15.125930257709522 311.8953279789236 0.7411890274080825
15.131157812662938 310.41468499299356 0.7401790395167664
15.136385367616354 307.21886863082943 0.7368846585599924
15.14161292256977 300.02835675358455 0.7274519203871123
15.146840477523186 294.6582075909478 0.7214255400151993
15.152068032476603 293.54845088341716 0.7199003105966989
15.157295587430019 293.49652290737515 0.7197644307492038
15.162523142383435 292.80118447123823 0.7187528072500484
15.167750697336851 292.7866350173152 0.7193563450432415
15.172978252290267 288.7519094690137 0.714577523018341
15.178205807243684 284.2987024937544 0.7106430447167713
15.1834333621971 277.3650197635695 0.7029027619804804
15.188660917150516 273.8463079784975 0.6987665046049896
15.193888472103932 269.2561734527565 0.6933496475518196
15.199116027057348 267.3713498416302 0.6912296888711109
15.204343582010765 268.01764649263106 0.6923527652961365
15.20957113696418 269.9465567751833 0.6953509110743571
15.214798691917597 272.4778365124519 0.6976605288827923
15.220026246871013 273.2949703774934 0.6987290605518006
15.22525380182443 270.83168187138045 0.6963843093447617
15.230481356777846 268.8678028493146 0.6956685377179078
15.235708911731262 266.9310415739016 0.6949405173841534
15.240936466684678 265.8192096281385 0.6917135225384237
15.246164021638094 269.81659828684167 0.6965150201715147
15.25139157659151 272.87234144085227 0.6996661984390878
15.256619131544927 272.35104290277843 0.6992826090347838
15.261846686498343 269.7703008437644 0.6957686583036646
15.267074241451759 265.1347149207871 0.6883158455432211
15.272301796405175 264.55344832654475 0.6876453545146444
15.277529351358591 263.7332813001148 0.6874252977049764
15.282756906312008 263.83045069715865 0.6879481978467809
15.287984461265424 265.343448602841 0.6906473352982015
15.29321201621884 265.39247591488635 0.6892685328735734
15.298439571172256 265.8623867723186 0.6874134241769766
15.303667126125672 268.35160355968395 0.6902858708616859
15.308894681079089 269.45224586133855 0.6918929572721458
15.314122236032505 271.47559410421087 0.6962087393671341
15.319349790985921 272.4722616062012 0.6989826977504222
15.324577345939337 276.01107811840524 0.703283561693464
15.329804900892753 278.37812423185864 0.7060839536951768
15.33503245584617 281.2910945674481 0.7097849772385163
15.340260010799586 280.2207223982101 0.7076951791947054
15.345487565753002 280.8329315088869 0.7080751334933092
15.350715120706418 283.54228566360416 0.7108570940393312
15.355942675659835 286.4261533899091 0.7145879415757316
15.36117023061325 288.0511470058253 0.7156800038725567
15.366397785566667 289.45010002740446 0.7163181462017026
15.371625340520083 289.4675512463077 0.7167439298561769
15.3768528954735 289.93278725263747 0.717825556205701
15.382080450426916 291.7394412166986 0.7195620575414737
15.387308005380332 293.95540929629584 0.7214013288178925
15.392535560333748 293.94404721776533 0.7204330671215724
15.397763115287164 293.173495484693 0.7282645255237834
15.40299067024058 291.25823664243774 0.7341258705070018
15.408218225193997 287.31330962122416 0.7351132253192503
15.413445780147413 285.0268255711939 0.7363701418014039
15.418673335100829 285.1171178499593 0.7404186134855993
15.423900890054245 286.1523441316775 0.74383703468493
15.429128445007661 291.05587012000694 0.7548999092787625
15.434355999961078 290.6955590614603 0.7585358856517798
15.439583554914494 291.79394286209316 0.7625507700540162
15.44481110986791 291.87806849434065 0.7647403469645968
15.450038664821326 290.8034753413928 0.7633334590652388
15.455266219774742 286.71604806285006 0.7589933136611039
15.460493774728159 284.099177815048 0.757220388269753
15.465721329681575 285.4624071994238 0.762233120931694
15.470948884634991 290.10104238079043 0.7714516615926672
15.476176439588407 291.5111156741135 0.7750029459067098
15.481403994541823 293.1789271906222 0.7795312478494899
15.48663154949524 291.2350942601409 0.7789702518809636
15.491859104448656 292.28424471396767 0.7821327624410165
15.497086659402072 293.640822279604 0.7863758302730244
15.502314214355488 296.7942535543943 0.7910484134964234
15.507541769308904 300.6127329167083 0.7966583451447207
15.51276932426232 299.5218472489803 0.7978797408068284
15.517996879215737 298.23357041481717 0.7978768039740898
15.523224434169153 296.12892794085644 0.7977732340138511
15.52845198912257 295.49530661254715 0.7981381106873068
15.533679544075985 294.1564232279105 0.7977244717601228
15.538907099029402 295.0044102050055 0.7993175069837347
15.544134653982818 297.03031456869957 0.803274847074845
15.549362208936234 299.4717743473315 0.807203041935772
15.55458976388965 301.41982823770434 0.8108519052765588
15.559817318843066 302.6997666753276 0.8149885440266401
15.565044873796483 303.6091480739785 0.8195951556953487
15.570272428749899 306.91803245249696 0.8264742216381964
15.575499983703315 307.4241772189169 0.8288761551149834
15.580727538656731 308.69221528266246 0.8308997625013735
15.585955093610147 309.88646806386134 0.8332892992591268
15.591182648563564 308.4078108613493 0.832549411153074
15.59641020351698 308.64627763662565 0.8341801931650537
15.601637758470396 307.7535790806761 0.8344271639336103
15.606865313423812 305.7121858562267 0.8342192246427672
15.612092868377228 302.20884680235554 0.8312349585479816
15.617320423330645 300.05992061280784 0.8309265954865451
15.62254797828406 297.37714583412003 0.8288348906386954
15.627775533237477 295.30310303317515 0.8269753465223096
15.633003088190893 291.8714278171026 0.8245854183472735
15.63823064314431 288.08057273367854 0.8161583425498532
15.643458198097726 283.4820663259425 0.7971897158749821
15.648685753051142 283.41341325981557 0.7911826853347788
15.653913308004558 284.3896635458392 0.7877543744940975
15.659140862957974 283.2014527819892 0.783825994585658
15.66436841791139 282.3352597432052 0.7803412904083944
15.669595972864807 282.4523175790274 0.778307565946347
15.674823527818223 284.0778522464277 0.7783324854305574
15.680051082771639 282.40208860380716 0.7732592324481965
15.685278637725055 283.1183707617158 0.7720618079122596
15.690506192678471 281.52337898632095 0.7700693728527163
15.695733747631888 280.0899405418872 0.7676575217397756
15.700961302585304 278.32038122976354 0.7641426869722074
15.70618885753872 276.64061104128734 0.7601014268981697
15.711416412492136 273.90588386801636 0.7549985403773213
15.716643967445552 274.8885969751565 0.7554050014851333
15.721871522398969 275.1046860394417 0.7537374213360865
15.727099077352385 276.3403268368961 0.7549121804713376
15.732326632305801 276.2889419699395 0.7527849280596741
15.737554187259217 277.9888819480166 0.7546426788459593
15.742781742212633 277.09343204346953 0.7521467549271188
15.74800929716605 280.27642498104484 0.7559534634475473
15.753236852119466 281.2814795719768 0.7558841216193288
15.758464407072882 285.99288144527725 0.7604938351315692
15.763691962026298 286.8760006801637 0.7621107187598558
15.768919516979715 287.32707462717343 0.7614394366893049
15.77414707193313 286.70426460454706 0.7605994173821028
15.779374626886547 285.5117584185079 0.7583394870904528
15.784602181839963 284.87333680086545 0.7559078207925328
15.78982973679338 285.68742031076977 0.7569170917165933
15.795057291746796 284.7958230449276 0.7557565890169019
15.800284846700212 286.45728293083266 0.7582656204097312
15.805512401653628 286.94645894400253 0.7582333295520123
15.810739956607044 289.359794766219 0.7594793129052535
15.81596751156046 290.8986969443555 0.760449343463591
15.821195066513877 290.8015442320868 0.7592204543030894
15.826422621467293 291.4541709131743 0.7593381455649438
15.831650176420709 290.68498569388015 0.7592018146170304
15.836877731374125 290.20063334437805 0.7582297452325852
15.842105286327541 289.5702047602726 0.7579553380196191
15.847332841280958 288.5290077721584 0.7565018729791031
15.852560396234374 285.9325550673853 0.7520416121187696
15.85778795118779 286.2951175507163 0.7515001460491837
15.863015506141206 289.9966959252257 0.7561610134847102
15.868243061094622 292.79433084858766 0.7592046100456662
15.873470616048039 293.56016983171315 0.7599676173034191
15.878698171001455 290.2319134239315 0.7546154455467914
15.883925725954871 286.2610571965111 0.7482607792367283
15.889153280908287 285.4456952304035 0.7477100131979174
15.894380835861703 289.2571168440848 0.7522207151619131
15.89960839081512 290.4440890994009 0.7542089113283948
15.904835945768536 291.5362378852212 0.754977076626302
15.910063500721952 288.9500201169863 0.7506327900380677
15.915291055675368 283.4222728145943 0.7429018101926618
15.920518610628784 280.73844362981873 0.7385153952576732
15.9257461655822 281.01971318288804 0.7378839547921442
15.930973720535617 285.06923738219734 0.7433295407446989
15.936201275489033 286.15240070625623 0.7451823481974509
15.94142883044245 285.8665151026334 0.7446544083522919
15.946656385395865 285.645709595661 0.7443523448677563
15.951883940349282 285.01600024705925 0.7427435633608384
15.957111495302698 287.2215437977947 0.7456007260450449
15.962339050256114 286.6935328964958 0.7449119430697876
15.96756660520953 286.4212865495508 0.7443780671937315
15.972794160162946 285.9214614889735 0.7431860027711563
15.978021715116363 287.3102862808444 0.7454402408522433
15.983249270069779 289.29746721740867 0.7478852182603918
15.988476825023195 290.7348426426661 0.7508159836615989
15.993704379976611 290.1096473162427 0.7503760340499406
15.998931934930027 287.1137573287611 0.7463080988288893
16.004159489883442 284.55971374562824 0.7441553854825774
16.009387044836856 287.64580772781477 0.7469884049333015
16.01461459979027 289.25546892738856 0.7488112370997603
16.019842154743685 291.10810375802055 0.749383967633975
16.0250697096971 287.3890356495864 0.7440149773935738
16.030297264650514 287.29354105917105 0.7441866094776617
16.03552481960393 288.3135937443044 0.7462000224920228
16.040752374557343 290.44568876502314 0.7485442018270706
16.045979929510757 293.70403589216863 0.7527081588066225
16.05120748446417 296.8503888823355 0.7558587273939208
16.056435039417586 301.21634726161244 0.7606764721261318
16.061662594371 302.4229202443601 0.7607959134172969
16.066890149324415 308.65983147934605 0.7677270497106611
16.07211770427783 313.5795183220085 0.7736919268914854
16.077345259231244 319.43202752242087 0.7816309060220893
16.08257281418466 324.1107554376491 0.7872394884553844
16.087800369138073 325.5444317598278 0.7881295730145876
16.093027924091487 325.81483129215206 0.7875332002611884
16.0982554790449 327.40544213809176 0.7883308630852163
16.103483033998316 330.6663692838999 0.7938422787146178
16.10871058895173 335.7177160064158 0.8004828546840176
16.113938143905145 338.34344944325 0.8055684602487968
16.11916569885856 335.36351075309256 0.8023525944219018
16.124393253811974 331.3435762819884 0.7967504160474934
16.129620808765388 331.6048382616196 0.7960304520463426
16.134848363718802 332.4959069875035 0.7958203633153788
16.140075918672217 332.6131668909777 0.7953511666057207
16.14530347362563 333.3042310578911 0.7971809469173248
16.150531028579046 335.025571508613 0.7998179437979145
16.15575858353246 334.7548409977947 0.8002706208251105
16.160986138485875 335.40429327114475 0.800858763923268
16.16621369343929 332.5336241791411 0.7967503986275027
16.171441248392703 327.51704773957147 0.7904853615560181
16.176668803346118 321.6916541371276 0.7832953443586835
16.181896358299532 314.15016168979173 0.7738682427882925
16.187123913252947 311.45516769556735 0.7711947445302655
16.19235146820636 306.062171264609 0.7647381004842301
16.197579023159776 304.1502489296241 0.7632306361949247
16.20280657811319 299.46645726201064 0.7575919095595225
16.208034133066604 293.76820351452733 0.7504506842609768
16.21326168802002 286.0192319366342 0.7410365685846096
16.218489242973433 277.02246190090216 0.7282318700810572
16.223716797926848 273.3632291408073 0.7235312763605236
16.228944352880262 274.98332153061557 0.7255813868450453
16.234171907833677 276.1925557422637 0.7274990525615244
16.23939946278709 273.8295763243467 0.7255781756959171
16.244627017740505 270.0370893545054 0.7207247548109892
16.24985457269392 264.2731801048462 0.7144319392923262
16.255082127647334 261.1897276689084 0.7121793225755824
16.26030968260075 256.6277035894405 0.7054138657025163
16.265537237554163 255.45024951371872 0.704255661164077
16.270764792507578 254.72545609700896 0.7018197495016226
16.275992347460992 253.6469820709595 0.7001748072363265
16.281219902414406 253.7341692080246 0.7002492377458337
16.28644745736782 254.71969065441664 0.7015917362269491
16.291675012321235 256.59849707592014 0.7044483607337031
16.29690256727465 259.5583980405459 0.7082167848244746
16.302130122228064 259.4298225933302 0.7089264914104555
16.30735767718148 260.25681386456864 0.7099518837008446
16.312585232134893 260.55337151727775 0.7108958925977331
16.317812787088307 259.4738089196425 0.7089820898530659
16.323040342041722 257.5777202394677 0.7050107119445718
16.328267896995136 256.1454478178746 0.7017343248868657
16.33349545194855 255.75759801078422 0.6999326369277225
16.338723006901965 256.58178933933647 0.7007561309250914
16.34395056185538 261.48811467652564 0.7066080536622317
16.349178116808794 263.52024571045376 0.7104228856569066
16.35440567176221 263.11647763371434 0.7088529641713988
16.359633226715623 268.2230942557659 0.7152395980052793
16.364860781669037 271.6710345269162 0.719260443600603
16.37008833662245 279.6152956634651 0.728574563142142
16.375315891575866 282.28970307401374 0.7308956367831274
16.38054344652928 286.14072262276096 0.7348782568254804
16.385771001482695 291.32865917926506 0.7400700254515332
16.39099855643611 295.0696006880014 0.7440527186880063
16.396226111389524 296.8627455044365 0.7466970645962122
16.401453666342938 296.12630670350956 0.7462815210959324
16.406681221296353 296.0272091764379 0.746325897922451
16.411908776249767 293.4341994008327 0.7420874749161009
16.41713633120318 291.6953412733477 0.7397927201554282
16.422363886156596 288.93900411694875 0.736205646012796
16.42759144111001 287.7036086442473 0.7356186301272472
16.432818996063425 287.5520192034992 0.7355939586704165
16.43804655101684 289.96767723545605 0.7384354768968884
16.443274105970254 286.58693943781793 0.7341585342672743
16.448501660923668 285.1936307191268 0.7321282176392345
16.453729215877082 282.1269840038531 0.7276119569181351
16.458956770830497 278.5650313814825 0.7240851310636888
16.46418432578391 277.604788912022 0.7230423847510211
16.469411880737326 277.4933177248328 0.7231383879616824
16.47463943569074 279.77851170329967 0.7264780349388291
16.479866990644155 278.5571908208195 0.722871543309938
16.48509454559757 280.404732423523 0.7245782038909463
16.490322100550983 279.064505751635 0.7224046114612234
16.495549655504398 281.53403670326065 0.7245773211511792
16.500777210457812 281.8484540641434 0.7245501967328115
16.506004765411227 285.43338823058974 0.7285874275975911
16.51123232036464 284.6052541664032 0.7269272013888888
16.516459875318056 282.4689192358744 0.7248461501499122
16.52168743027147 278.65906076243385 0.7209719068676748
16.526914985224884 276.74800555972956 0.7191841448012022
16.5321425401783 275.66577058021744 0.7193345651244152
16.537370095131713 274.08210940251234 0.7173023103132548
16.542597650085128 272.0383351051903 0.7164527964875692
16.547825205038542 267.95927583036973 0.7111708575457237
16.553052759991957 267.24732289898736 0.7099601355531425
16.55828031494537 263.7814710032598 0.7052691347996157
16.563507869898785 260.4156872783129 0.7010407097052003
16.5687354248522 257.39187988064765 0.6977323817378629
16.573962979805614 253.47102838074042 0.6928022595312786
16.57919053475903 253.42141094446276 0.6922119277294708
16.584418089712443 253.1011227380518 0.6934452625796121
16.589645644665858 252.2288987413475 0.6926742300270963
16.594873199619272 249.39073625802305 0.6882126977556463
16.600100754572686 246.60806454223047 0.6845707659698277
16.6053283095261 244.77887514930632 0.6809015390312656
16.610555864479515 247.26528396108463 0.6829155205214094
16.61578341943293 248.43696395655627 0.6828388564719474
16.621010974386344 250.4082137542226 0.6852450071340587
16.62623852933976 249.45121572947838 0.6832712399251873
16.631466084293173 247.25231863696774 0.6807320947721864
16.636693639246587 248.10738359735112 0.6816055323377895
16.641921194200002 248.86036665370384 0.6833486232869417
16.647148749153416 247.4260234049905 0.680538118016617
16.65237630410683 248.0844665494966 0.6814294381387507
16.657603859060245 248.6626336806391 0.6817073393149828
16.66283141401366 251.30306059297936 0.6854128310905988
16.668058968967074 251.0826976200034 0.68475086543213
16.67328652392049 250.63427871038837 0.6839581510943663
16.678514078873903 248.3292512209383 0.6805300788905047
16.683741633827317 252.45169965288582 0.6869481382465
16.68896918878073 252.56776897558697 0.6866677993686305
16.694196743734146 251.02296335650593 0.6842163519363031
16.69942429868756 250.6574705726897 0.6833925452454932
16.704651853640975 250.43738348926186 0.6833137122661762
16.70987940859439 252.21334888187292 0.6871456884289009
16.715106963547804 249.78139630822093 0.6841347787831513
16.720334518501218 244.99441308644666 0.6782880759045521
16.725562073454633 241.51736742124376 0.6739983258138895
16.730789628408047 239.0020636046346 0.6704117986586925
16.73601718336146 240.20971611063254 0.6720538664351522
16.741244738314876 240.88748564135477 0.6718206715401733
16.74647229326829 239.5128425946617 0.6695700887797851
16.751699848221705 237.59222773558832 0.6666651328397271
16.75692740317512 233.82128660424186 0.6615225190327184
16.762154958128534 235.19856701132935 0.6624930632316494
16.767382513081948 231.98165861576183 0.6582802319273517
16.772610068035362 229.29968540088004 0.6535517538845605
16.777837622988777 226.64408463141902 0.6506029659579898
16.78306517794219 226.69492082346363 0.6503943922586956
16.788292732895606 227.29426101953146 0.6524497129163376
16.79352028784902 229.40795844892565 0.656489303016158
16.798747842802435 231.9492451865257 0.6615396377226275
16.80397539775585 231.616053706427 0.6614894145621756
16.809202952709263 229.06604881369918 0.6563719043790184
16.814430507662678 224.9778653349683 0.6496992498440637
16.819658062616092 223.2044098146803 0.6472501107140033
16.824885617569507 221.60067299065233 0.6457612978610668
16.83011317252292 221.51153428207 0.6465675578850327
16.835340727476336 224.94669131469374 0.652717884478078
16.84056828242975 223.80733542767118 0.6507987607780267
16.845795837383164 224.1447978400787 0.650501038909233
16.85102339233658 220.96171415150425 0.6450052471445146
16.856250947289993 220.21736796244073 0.6422151293819586
16.861478502243408 217.74893951914683 0.6387460723637002
16.866706057196822 217.99670801874413 0.6396467267113398
16.871933612150237 217.58009868021733 0.6402470113272699
16.87716116710365 219.18663682035893 0.6431650795792259
16.882388722057065 217.1204776363167 0.639005852311948
16.88761627701048 217.12753685954945 0.6399759288441002
16.892843831963894 216.3715903456673 0.6380294618906388
16.89807138691731 216.03393403292253 0.6376865298829808
16.903298941870723 216.37479515326893 0.6386763281849452
16.908526496824138 216.47461965334003 0.6407010864373281
16.913754051777552 216.53323971006984 0.6411924183012464
16.918981606730966 216.41971690788725 0.6401278187530351
16.92420916168438 215.62270431879085 0.6379697357048113
16.929436716637795 213.52319139272106 0.6357211645798893
16.93466427159121 212.73220224141693 0.6333308663716262
16.939891826544624 210.56594479753196 0.6301818249881832
16.94511938149804 209.86478313325267 0.6277174724492505
16.950346936451453 210.18901993221652 0.6272320386678055
16.955574491404867 210.874354792487 0.6278714910967138
16.960802046358282 211.19875680988295 0.629380166616014
16.966029601311696 211.0557257865947 0.6298212318545467
16.97125715626511 211.80813016333713 0.6311385427172279
16.976484711218525 212.94851838003294 0.6333932042616524
16.98171226617194 212.23854600466046 0.6333584305194503
16.986939821125354 210.85739415079647 0.6320540304954386
16.99216737607877 210.947785203627 0.6326426365362018
16.997394931032183 212.11159783449108 0.6341163375518931
17.002622485985597 214.54074632739028 0.6387506572446773
17.00785004093901 217.88781126153756 0.64251225264147
17.013077595892426 220.32914269227714 0.6467605593928749
17.01830515084584 220.9923236023725 0.6474967855268018
17.023532705799255 219.25878166973735 0.6432289545305406
17.02876026075267 214.62012133808287 0.6360156480246674
17.033987815706084 215.38829959985748 0.6359472967824963
17.039215370659498 216.62127823684236 0.6374923070009887
17.044442925612913 217.94540709282015 0.6396275729659534
17.049670480566327 216.8970387772661 0.6387161572160642
17.05489803551974 215.44143908934316 0.6367645461831731
17.060125590473156 217.28937533979044 0.6402911348877859
17.06535314542657 218.12221649918715 0.6427314167905807
17.070580700379985 222.13652406389258 0.648921225732865
17.0758082553334 221.06500250633934 0.6458703992592288
17.081035810286814 221.0105367973789 0.6452391203620473
17.086263365240228 223.47209931337042 0.6479751705504581
17.091490920193642 223.53946052314362 0.6482409861535703
17.096718475147057 222.1988076492387 0.6466838794872275
17.10194603010047 221.96003265942372 0.6460308557258093
17.107173585053886 220.2663392688349 0.6421262567242284
17.1124011400073 222.08152149947492 0.6436567714978877
17.117628694960715 224.30139847375426 0.6461186991307264
17.12285624991413 227.30330838971025 0.6518386856383618
17.128083804867543 227.1788810397429 0.653491568175896
17.133311359820958 229.64534218046006 0.6566625653637691
17.138538914774372 228.0212676003563 0.654071221772054
17.143766469727787 227.7892085395151 0.6506494902276899
17.1489940246812 226.70423596994658 0.6476151838732633
17.154221579634616 227.08923053023074 0.6479524355455879
17.15944913458803 227.51722156111256 0.6493733300509551
17.164676689541444 230.12424200112025 0.6556602945317969
17.16990424449486 232.8807230145642 0.6600058705459444
17.175131799448273 236.42319006444106 0.6640487648774485
17.180359354401688 236.34339276237807 0.6639498600817865
17.185586909355102 235.57539243986827 0.6620645253735324
17.190814464308517 235.4492877342389 0.6609253088486229
17.19604201926193 239.4340517725671 0.6648311855190191
17.201269574215345 241.93692135225737 0.6670875333362518
17.20649712916876 244.10635316098833 0.668640359227222
17.211724684122174 243.23929534673584 0.6688421314795964
17.21695223907559 243.85554095530813 0.6696158136222996
17.222179794029003 246.40521923348578 0.6738199774804428
17.227407348982418 248.22476168691998 0.6767989455230754
17.232634903935832 248.9610176038038 0.6767545897373253
17.237862458889246 247.62911774632735 0.6735816471166992
17.24309001384266 245.18613879661189 0.6692126011561806
17.248317568796075 245.83606080826206 0.671085568868716
17.25354512374949 245.32337948594144 0.6713866162597637
17.258772678702904 246.32767589647392 0.6730506299304453
17.26400023365632 244.00574344586647 0.6698323936121691
17.269227788609733 241.57427004094689 0.6667457287159118
17.274455343563147 238.34407311405232 0.6637807539810706
17.279682898516562 236.18419331012635 0.6624876560867383
17.284910453469976 234.0704263941803 0.6593547925527002
17.29013800842339 236.5125865184881 0.6605922436401478
17.295365563376805 236.1664340825969 0.6584448556698295
17.30059311833022 239.68376551526458 0.6637926348639638
17.305820673283634 239.89812876144168 0.665610578363828
17.31104822823705 239.70052766153438 0.6651428538143522
17.316275783190463 241.14900204954003 0.6668189404609133
17.321503338143877 243.72696288082736 0.6699117150101147
17.32673089309729 243.4099138182838 0.6699527686423659
17.331958448050706 241.37056353556514 0.6683130924906522
17.33718600300412 238.38693113798948 0.6637511185163051
17.342413557957535 235.9477374679002 0.6586846223538935
17.34764111291095 236.2897528583624 0.6583201112026055
17.352868667864364 235.28601252338743 0.6568307702441211
17.358096222817778 233.96905203639577 0.6546788195301844
17.363323777771193 234.71479446059038 0.6564342249052071
17.368551332724607 233.78974524417032 0.6552722800126592
17.37377888767802 235.64387837003937 0.6588318060590495
17.379006442631436 236.8471268784529 0.6608728789917894
17.38423399758485 235.5710484385929 0.6576518605455539
17.389461552538265 231.56336740532927 0.6514284392315342
17.39468910749168 229.03914211620742 0.6475356590222175
17.399916662445094 230.40937862160533 0.6488640386157697
17.405144217398508 234.4620340292982 0.6543009463458161
17.410371772351922 234.8584997236971 0.6551670982164202
17.415599327305337 236.4443504039014 0.6583819233807319
17.42082688225875 235.52698893437824 0.6578654768862197
17.426054437212166 235.68848026987865 0.6580039704641131
17.43128199216558 235.94199794413282 0.6575373805769417
17.436509547118995 233.08502767290835 0.6543729650625926
17.44173710207241 232.97899586307437 0.6537293777144367
17.446964657025823 232.96575842265776 0.6546821925409835
17.452192211979238 232.6845914814904 0.6537225218338594
17.457419766932652 231.89180669750016 0.6538031656250988
17.462647321886067 231.9907259241802 0.6541303640558711
17.46787487683948 234.89223815599465 0.6581010446994678
17.473102431792896 235.27527295713418 0.660879544145023
17.47832998674631 234.73740865339317 0.6606486623384289
17.483557541699724 235.18025250064315 0.6611179022562006
17.48878509665314 236.5826908659475 0.6606793469757373
17.494012651606553 237.98271858068628 0.6614927154921217
17.499240206559968 239.4034452629044 0.6634480840902446
17.504467761513382 240.91763664897962 0.6647543336144164
17.509695316466797 243.74744181200046 0.6690320807222451
17.51492287142021 242.26527362006644 0.6660201440680134
17.520150426373625 240.00495838486384 0.6643147776146943
17.52537798132704 238.21110762434503 0.660690161373405
17.530605536280454 237.76811713569967 0.6597502574979084
17.53583309123387 239.51251965425806 0.6615773379629426
17.541060646187283 239.43756923551223 0.6614103440392265
17.546288201140698 241.73979971965016 0.6654286703632648
17.551515756094112 243.12986957473817 0.6672161215809108
17.556743311047526 244.51689609724735 0.6694168899902453
17.56197086600094 246.3334112875545 0.6727704679372666
17.567198420954355 246.3014653643439 0.6715554857675595
17.57242597590777 248.08038590493464 0.6739038421974163
17.577653530861184 243.77877886870672 0.6673701801676039
17.5828810858146 242.6640463580347 0.6668015288894192
17.588108640768013 239.70548019253962 0.6634035574845959
17.593336195721427 239.84280020584953 0.6636163108161742
17.598563750674842 242.2869775568382 0.6660880914426901
17.603791305628256 242.88770198342607 0.666734258943736
17.60901886058167 243.60964346588895 0.6677564529523015
17.614246415535085 244.59136227112543 0.6683579050547453
17.6194739704885 243.1899249579598 0.6652324133237836
17.624701525441914 244.27341295754468 0.6662970799611956
17.62992908039533 246.71775611839035 0.6705337114286172
17.635156635348743 248.54778102430458 0.674011570753168
17.640384190302157 249.19022875902783 0.6749606198716459
17.64561174525557 247.79821698448504 0.6725149921310024
17.650839300208986 247.22114640212456 0.6710876829196081
17.6560668551624 248.81804570890918 0.6731941990883452
17.661294410115815 250.92481550501378 0.6758473752116874
17.66652196506923 254.30928182133886 0.6804314884136617
17.671749520022644 258.40976289326204 0.6847769095282238
17.676977074976058 264.3738348674551 0.6917418736032032
17.682204629929473 266.79789499461856 0.6941302577270732
17.687432184882887 267.35585802395735 0.6944360736085837
17.6926597398363 268.0305117561904 0.6950999602162822
17.697887294789716 270.87643851440777 0.6985219779283514
17.70311484974313 274.772626628324 0.7029596037379156
17.708342404696545 278.10217101327845 0.7068749232980491
17.71356995964996 281.0050315159506 0.7099968186528219
17.718797514603374 288.1951916376691 0.7194041597993371
17.724025069556788 293.7423691443584 0.7263871612447556
17.729252624510202 300.83297414377694 0.7354201910904609
17.734480179463617 303.9082512852704 0.7385619234048912
17.73970773441703 305.0599162313869 0.7389412804351077
17.744935289370446 303.05092684236774 0.7363180681920147
17.75016284432386 304.0585277552478 0.7369997067163495
17.755390399277275 311.1534308459061 0.7456917496188327
17.76061795423069 315.3016508236915 0.7504320912443515
17.765845509184103 320.46542011743446 0.7556999412625791
17.771073064137518 321.2292373159363 0.7565647007727202
17.776300619090932 320.5569414341021 0.7559429439140132
17.781528174044347 319.79235488446545 0.7551927356321987
17.78675572899776 318.0438892933542 0.753613159035599
17.791983283951176 318.72566411131527 0.7542039939649761
17.79721083890459 316.31564694443244 0.7512565081750648
17.802438393858004 313.39494580540713 0.7482678929775494
17.80766594881142 308.0094692570289 0.7417887634429692
17.812893503764833 304.7928039937149 0.7388206974362322
17.818121058718248 302.3740150695578 0.7351993750128811
17.823348613671662 303.2804764497854 0.7356093199187167
17.828576168625077 302.79345094892614 0.7347804916365885
17.83380372357849 299.1376455225133 0.7304559088722068
17.839031278531905 295.26988070770886 0.7262190465677341
17.84425883348532 291.5559759890392 0.7215369051592959
17.849486388438734 291.25431151516966 0.7206230642000917
17.85471394339215 293.5441792132622 0.7234972772052242
17.859941498345563 292.16377280277084 0.7229950512774573
17.865169053298978 291.2850961322793 0.7220868333895261
17.870396608252392 293.67545822745006 0.7256297444985768
17.875624163205806 296.36970702855496 0.7279889519737509
17.88085171815922 300.1635692866549 0.7326576150613129
17.886079273112635 302.7316035214395 0.7354373422439063
17.89130682806605 309.01241208807676 0.7430469581588242
17.896534383019464 313.5383465117407 0.7488632626213223
17.90176193797288 322.0159270324474 0.7586987099222806
17.906989492926293 326.5417377980583 0.7641322883718669
17.912217047879707 331.8591756834429 0.7711491126255181
17.917444602833122 335.35158777253474 0.7745395858360008
17.922672157786536 336.1447462358143 0.7754754515570095
17.92789971273995 336.66828017572954 0.7759421172386947
17.933127267693365 334.68838895708814 0.7721055664435541
17.93835482264678 332.1993705697976 0.769437514248917
17.943582377600194 327.3292489495752 0.7631063359530993
17.94880993255361 320.521429727106 0.7546961498925516
17.954037487507023 312.85161068488827 0.7457284217565263
17.959265042460437 307.7612013005196 0.7399344112019112
17.96449259741385 304.6770852614703 0.7375199882702027
17.969720152367266 302.99613403815283 0.7370837753229706
17.97494770732068 300.6387942456901 0.7350158175162539
17.980175262274095 295.3086210669809 0.7299135763355936
17.98540281722751 291.66439820451166 0.7251916441565487
17.990630372180924 286.329949812387 0.7189462859050172
17.995857927134338 281.96817647472284 0.7137334324178679
18.001085482087753 277.11672711883915 0.7060764881467267
18.006313037041167 271.60104397110723 0.6998522865203338
18.01154059199458 271.99581414162805 0.7002443467582516
18.016768146947996 272.54772902309423 0.7005181237123138
18.02199570190141 271.68531623750994 0.7002820981028882
18.027223256854825 267.05707680204796 0.6939204228674462
18.03245081180824 262.6178318439325 0.6877692260940657
18.037678366761654 262.3669223141569 0.6879658873060751
18.042905921715068 264.78610280299745 0.6913536199292593
18.048133476668482 263.41114573963375 0.6911563694247638
18.053361031621897 266.19362736877343 0.6952464592858941
18.05858858657531 264.0421837938287 0.6907947003469115
18.063816141528726 265.64347794888266 0.6920804276259714
18.06904369648214 266.7880044983763 0.6942840482248277
18.074271251435555 269.41586783385077 0.6979774571323122
18.07949880638897 270.34952336594444 0.6989782898323109
18.084726361342383 271.6027544898758 0.6993695391489613
18.089953916295798 272.74419994435175 0.7004468154536775
18.095181471249212 272.80046223444685 0.700900776817976
18.100409026202627 276.6217175895066 0.7055098796261212
18.10563658115604 281.9884433557326 0.7132759397702064
18.110864136109456 283.7570282901701 0.7149244401696648
18.11609169106287 286.8570438839275 0.7181178044771459
18.121319246016284 289.01793942767415 0.7205033658734534
18.1265468009697 291.80285392219906 0.7225845260238655
18.131774355923113 295.3796221218994 0.7271966010609127
18.137001910876528 299.5297114680949 0.7310633907693861
18.142229465829942 307.16994035984453 0.7394764142779924
18.147457020783357 315.94171348324727 0.7492528504352802
18.15268457573677 326.00825842185486 0.7607686718597815
18.157912130690185 338.67593751523395 0.7758694858852561
18.1631396856436 349.16015589806614 0.7878426449329415
18.168367240597014 363.734534922112 0.8034078613667728
18.17359479555043 375.74341097106327 0.8164007451375584
18.178822350503843 383.19788323921205 0.8238392000207695
18.184049905457258 387.2209488564933 0.8283154587804641
18.189277460410672 389.0368685990826 0.8300075066968242
18.194505015364086 388.2421157416982 0.8288789576199869
18.1997325703175 385.3934591321677 0.8263030241467662
18.204960125270915 381.16971761810566 0.8217800917138699
18.21018768022433 376.23664682478346 0.8161358977565901
18.215415235177744 373.2718447602019 0.8131417873749194
18.22064279013116 372.1994295115857 0.8118533481918933
18.225870345084573 374.6489352846598 0.814502471977703
18.231097900037987 374.225042105592 0.8139051974449659
18.236325454991402 377.64566599792016 0.8174075120552179
18.241553009944816 382.25659972669473 0.8222787290738826
18.24678056489823 386.5640210066521 0.826772481374685
18.252008119851645 384.4640263059298 0.824766757247419
18.25723567480506 381.32847424568763 0.8212792688763287
18.262463229758474 374.39425541207856 0.8138690292862689
18.26769078471189 367.04493223134006 0.8058314281257655
18.272918339665303 356.2210641405015 0.7939215608102633
18.278145894618717 346.29534235974774 0.782934851208416
18.28337344957213 338.1633222510729 0.7741337170140186
18.288601004525546 330.69581394702925 0.7655532553970679
18.29382855947896 324.58902796328516 0.7584139464769379
18.299056114432375 318.7845305149125 0.7519931738597829
18.30428366938579 311.6321997122613 0.743635430226369
18.309511224339204 306.77227708335266 0.7382844464134732
18.314738779292618 301.7801807464017 0.732486988663427
18.319966334246033 296.9999527814607 0.7274461607111595
18.325193889199447 290.4918274740224 0.7196354692019116
18.33042144415286 287.41246442456384 0.7175823263835385
18.335648999106276 286.2578418661569 0.7176126107159646
18.34087655405969 284.9184964838079 0.7171843287865463
18.346104109013105 281.7457917443434 0.7127506432949906
18.35133166396652 280.30847908569035 0.7095703298685483
18.356559218919934 280.5001874341399 0.7088102202459297
18.361786773873348 281.5619294296753 0.7107423871749591
18.367014328826762 284.96433178405914 0.7152577111634493
18.372241883780177 285.04192279517343 0.7148270880915628
18.37746943873359 287.6223588071474 0.7169603717749394
18.382696993687006 289.3727273675253 0.717283224465844
18.38792454864042 298.3914317850748 0.7304221508589148
18.393152103593835 307.31262606375526 0.7527518260042738
18.39837965854725 317.7557532988144 0.7724929017204833
18.403607213500663 325.3592786866134 0.7873391046828446
18.408834768454078 332.98397643563345 0.8011248629508564
18.414062323407492 339.43750779217584 0.8134304838485722
18.419289878360907 343.9309589544072 0.8223448418992196
18.42451743331432 346.2447092416151 0.8281437429066835
18.429744988267736 344.94276610333907 0.8307990536870659
18.43497254322115 339.35067488891843 0.826881090674961
18.440200098174564 333.703690234594 0.823214014098385
18.44542765312798 331.8846490144366 0.8244970600811296
18.450655208081393 331.5863074156241 0.827124366361426
18.455882763034808 329.1375593187592 0.8277434086551024
18.461110317988222 325.5302703040226 0.8257919881606699
18.466337872941637 320.4085478821122 0.8209306898012506
18.47156542789505 318.66027920732256 0.8209372366706872
18.476792982848465 313.3872896369515 0.8164932104705128
18.48202053780188 311.47580105401096 0.8170647686016659
18.487248092755294 311.8944584089914 0.8213282404892592
18.49247564770871 311.3561218989867 0.8235271799313378
18.497703202662123 309.238403416575 0.8241919982958221
18.502930757615538 306.2623168209409 0.8217463631577255
18.508158312568952 302.4396186008503 0.8187144538477846
18.513385867522366 299.00284695812866 0.8165172565437775
18.51861342247578 297.7569935137524 0.8166133409384555
18.523840977429195 298.13180653877214 0.8204466323659816
18.52906853238261 298.1287619843879 0.8222460883985299
18.534296087336024 295.80394435144296 0.8211329048705713
18.53952364228944 294.6411777084571 0.8220348243341086
18.544751197242853 292.8808281424845 0.8209931594579165
18.549978752196267 292.5012310628093 0.821700366090961
18.555206307149682 290.2294951651346 0.8201501553320288
18.560433862103096 289.6009196243537 0.8194938085557573
18.56566141705651 288.8453198305602 0.8207451239355751
18.570888972009925 288.95307340811314 0.822305370166278
18.57611652696334 289.931996531695 0.8261881425474255
18.581344081916754 291.4488307975007 0.8313727794107961
18.58657163687017 291.63699773468625 0.8321922924328771
18.591799191823583 291.1570227345218 0.8337228919011718
18.597026746776997 293.853062801001 0.8385295592505005
18.60225430173041 294.77069533074314 0.8406923575921625
18.607481856683826 296.5434177852856 0.8457251543227657
18.61270941163724 297.6264381410584 0.8490090271252864
18.617936966590655 303.18814830245196 0.8601628924760534
18.62316452154407 307.3072472373538 0.8667535560985679
18.628392076497484 310.9491728774471 0.8544365378981409
18.633619631450898 313.2417546245764 0.8472975414355642
18.638847186404313 317.7464646128152 0.8468105609863553
18.644074741357727 321.9264695951009 0.846698589061459
18.64930229631114 324.5883784473017 0.8470163858343975
18.654529851264556 327.0964060610589 0.8450667316022209
18.65975740621797 331.3132830142522 0.8484375171803119
18.664984961171385 334.05770628376695 0.8488828971237207
18.6702125161248 335.48423989345264 0.8476584329048715
18.675440071078214 338.4013730366462 0.849032049413978
18.680667626031628 341.7756869235045 0.8495401411269274
18.685895180985042 342.4564550785453 0.8479055950863307
18.691122735938457 341.0559938372389 0.8442555055788812
18.69635029089187 341.6287641858193 0.8433760488365569
18.701577845845286 342.5727032464296 0.8428931335113212
18.7068054007987 346.75931539905173 0.8458195734946803
18.712032955752115 347.824468121319 0.8446991425470154
18.71726051070553 347.1225940813749 0.8426694912105308
18.722488065658943 344.04508041894053 0.8374494807980646
18.727715620612358 341.93622958899147 0.8345968863337382
18.732943175565772 339.4272663254342 0.8304352788952895
18.738170730519187 340.7609583116566 0.8307738691178231
18.7433982854726 340.90615404699406 0.8303351347505037
18.748625840426016 343.50279479157695 0.8318684915147434
18.75385339537943 342.8050126860121 0.8299537973817054
18.759080950332844 345.4428136275355 0.8320940417236306
18.76430850528626 346.6721675689157 0.8323048044839857
18.769536060239673 347.0337842921775 0.832434930503256
18.774763615193088 345.7573555150387 0.8295995842981423
18.779991170146502 343.6389027181488 0.825182379852169
18.785218725099917 339.8092009589019 0.8190256185090543
18.79044628005333 337.67160184334665 0.8158509663628228
18.795673835006745 333.8999692466232 0.8101544595023766
18.80090138996016 330.63678680764826 0.8056286188803984
18.806128944913574 326.3902514936646 0.799441136543948
18.81135649986699 321.68050574665995 0.7930591344477237
18.816584054820403 317.46289477833784 0.7882159102355036
18.821811609773818 316.1476657841001 0.7860263352746839
18.827039164727232 313.30539773195477 0.7826918018021393
18.832266719680646 307.1105196097659 0.7752060515306619
18.83749427463406 305.6203252697575 0.7722608812958215
18.842721829587475 304.604242386507 0.770154366432037
18.84794938454089 304.0539012476198 0.7684471107427906
18.853176939494304 302.3893297115519 0.7666877804336143
18.85840449444772 301.077489297223 0.7655575034099524
18.863632049401133 299.26521498289156 0.7626096740983715
18.868859604354547 301.01267890533387 0.7655048511748773
18.87408715930796 300.82480071014436 0.7637348956891333
18.879314714261376 298.72508167000245 0.7606061233369318
18.88454226921479 296.28491312328174 0.7580102239101092
18.889769824168205 292.56003616657466 0.7521438199412311
18.89499737912162 294.75936498044564 0.7550130421679678
18.900224934075034 297.3664998153703 0.7581143011106901
18.90545248902845 297.26492501136084 0.7574464108469592
18.910680043981863 295.3327211640564 0.7548638625929308
18.915907598935277 293.29000814536573 0.7521049132081996
18.92113515388869 292.9738605102565 0.7526440918733425
18.926362708842106 291.95950248130237 0.750895054909887
18.93159026379552 290.30556859861434 0.7474227663999395
18.936817818748935 286.0009929169844 0.7417545508479372
18.94204537370235 284.5675166844325 0.7406678983720364
18.947272928655764 286.6266939074201 0.7438724372761024
18.952500483609178 289.2776720483558 0.7470831820847181
18.957728038562593 288.0812071181998 0.7444253332463294
18.962955593516007 281.74412897002 0.7350132345948205
18.96818314846942 277.02597842273445 0.7274584624262227
18.973410703422836 275.66273289283623 0.7246464342311749
18.97863825837625 276.3718820790989 0.7246833081902885
18.983865813329665 275.6361641247387 0.7237775864367896
18.98909336828308 278.8292019337886 0.7288068549247203
18.994320923236494 277.9194798231524 0.7278392480629412
18.999548478189908 279.513585219616 0.7301570391393742
19.004776033143322 276.27476302892205 0.7269604309174319
19.010003588096737 278.76935496672445 0.7305961495074422
19.01523114305015 280.33602427402826 0.7322671888306226
19.020458698003566 278.9530053336692 0.7312718300564012
19.02568625295698 277.03756401009076 0.7282240063313783
19.030913807910395 273.7839833110609 0.7229074576870949
19.03614136286381 276.6821554668755 0.7246242504525264
19.041368917817223 280.70592267807376 0.7289229548308993
19.046596472770638 281.32561100293066 0.7303338504353349
19.051824027724052 279.1320196768927 0.7280502809221427
19.057051582677467 278.7697675251179 0.7260230304770727
19.06227913763088 276.210774717547 0.7221803363873089
19.067506692584296 274.6305640940537 0.7201763902012803
19.07273424753771 274.50872986384013 0.7204034890894362
19.077961802491124 270.9554808524966 0.7157618536921797
19.08318935744454 270.4329461729816 0.7157365388157871
19.088416912397953 265.97119815458376 0.7104005526585974
19.093644467351368 265.57479940511405 0.7104311009918194
19.098872022304782 266.35936770683816 0.7107589010983867
19.104099577258197 266.9552464814005 0.7116833692018326
19.10932713221161 265.8523942946072 0.7098682002037525
19.114554687165025 265.325735047429 0.7090158084724701
19.11978224211844 262.78621587432156 0.7055214370702596
19.125009797071854 263.4986858594697 0.7058121713862371
19.13023735202527 262.68321828188374 0.704110441759181
19.135464906978683 263.85173737874555 0.7051005369986548
19.140692461932098 262.19057108387176 0.7016715065978114
19.145920016885512 265.00690292521887 0.7063851067805444
19.151147571838926 266.7181543263902 0.7088768355428385
19.15637512679234 266.1171846189677 0.7083317427890488
19.161602681745755 264.8004460265092 0.7061510539529818
19.16683023669917 263.7048287417187 0.7029666225171399
19.172057791652584 264.7007408481273 0.7035926096719207
19.177285346606 267.4261221681719 0.7075258582798036
19.182512901559413 268.77489904747466 0.7094172883926474
19.187740456512827 269.48592771583094 0.7111033157779016
19.19296801146624 267.80579188018265 0.708198089201907
19.198195566419656 267.2031873564005 0.707055649313332
19.20342312137307 267.22976415287934 0.7068238106614586
19.208650676326485 266.23086050347007 0.7051920439665799
19.2138782312799 266.3926022536211 0.7063617802861295
19.219105786233314 266.941626251687 0.7073888916740934
19.22433334118673 265.3018720863959 0.7055694010302317
19.229560896140143 263.3018619729157 0.7029309126715949
19.234788451093557 266.6095133018617 0.7061406791373431
19.24001600604697 267.9605992851633 0.7070654149942343
19.245243561000386 268.9452068436486 0.7081701082139719
19.2504711159538 267.595186174337 0.7057480656360727
19.255698670907215 267.55295641037037 0.7063510323924318
19.26092622586063 270.3739937190912 0.7092211556905271
19.266153780814044 273.65211518673516 0.7134890144052894
19.271381335767458 276.71439693206923 0.7179103979484254
19.276608890720873 279.42103993516673 0.720850224202485
19.281836445674287 280.9775950933171 0.7227842626673086
19.2870640006277 280.4085167140968 0.7214041170343105
19.292291555581116 282.1803521426527 0.7245838388189418
19.29751911053453 283.1918393942545 0.7263082152359492
19.302746665487945 284.63229523653047 0.7270532514041893
19.30797422044136 287.28336817925623 0.7292157334055321
19.313201775394774 291.99590317523956 0.7348305540959196
19.318429330348188 295.2308199740084 0.7391381828233883
19.323656885301602 297.5522968924544 0.7421294527649607
19.328884440255017 298.4017837101819 0.7419902152119033
19.33411199520843 299.2105313846522 0.7417788879574254
19.339339550161846 297.28416698129786 0.7397703685851359
19.34456710511526 299.2488538791273 0.7420270899383351
19.349794660068675 300.61429283809565 0.7447495886393002
19.35502221502209 304.7878742384853 0.7488939446102661
19.360249769975503 305.0619416186248 0.7484247450733476
19.365477324928918 307.3474550597787 0.7506419226022085
19.370704879882332 310.41851851632487 0.7532312187407493
19.375932434835747 313.677276278181 0.7574844878383278
19.38115998978916 315.4823635458823 0.7603627602967596
19.386387544742576 315.9803433269367 0.7612493996515015
19.39161509969599 321.7372782424685 0.7678728611970713
19.396842654649404 325.70188433976483 0.7720309778495287
19.40207020960282 332.00995057341964 0.7792298994110726
19.407297764556233 328.9924338518081 0.7761282066744031
19.412525319509648 328.41522067829874 0.7745889465672178
19.417752874463062 327.67673470073544 0.7737010242675453
19.422980429416477 326.78313601718037 0.7722372081733035
19.42820798436989 323.2745753481041 0.7677983596090668
19.433435539323305 318.18546152712236 0.762426971171459
19.43866309427672 318.14027776514826 0.7624455305895548
19.443890649230134 320.5730499410814 0.765244437422882
19.44911820418355 322.9567896053035 0.768506559918191
19.454345759136963 323.64015712502874 0.769269835254901
19.459573314090377 324.44836078162024 0.7706002734998951
19.464800869043792 324.6123394017106 0.7699280871011266
19.470028423997206 326.2734266335553 0.7713470537987516
19.47525597895062 327.00134888776165 0.7722284879108217
19.480483533904035 326.16566332803876 0.771136890000158
19.48571108885745 326.0134250070701 0.7716046969250543
19.490938643810864 328.68004766807013 0.7748996149767247
19.49616619876428 330.06811451762786 0.7759319962332814
19.501393753717693 330.50186205611357 0.7760473076800108
19.506621308671107 326.70549219212563 0.7709166388797531
19.51184886362452 327.84189107799 0.7724089143656904
19.517076418577936 326.36783891216663 0.7706004038707155
19.52230397353135 329.0672481053231 0.7733648799863373
19.527531528484765 330.59257195498003 0.7755518512783534
19.53275908343818 331.2180875871839 0.7763589285530145
19.537986638391594 333.30738003651766 0.7784799544792775
19.54321419334501 332.8287555315435 0.7775037260842789
19.548441748298423 332.3385110781085 0.7766056460035259
19.553669303251837 334.16948342956584 0.7784292396754667
19.55889685820525 337.86274651164297 0.7831503758430998
19.564124413158666 341.6813445814431 0.7873363987313597
19.56935196811208 344.9434509966396 0.7912207888532614
19.574579523065495 348.10426642859596 0.7944600434238673
19.57980707801891 348.5046829252765 0.7943938771208455
19.585034632972324 349.7942735148492 0.7960175897911168
19.590262187925738 352.68113302036136 0.7990542567338702
19.595489742879153 355.6379241769763 0.8023396433223928
19.600717297832567 361.1823728677692 0.808502130814031
19.60594485278598 365.5665493909687 0.813011826600503
19.611172407739396 366.7167023643713 0.8149124744639009
19.61639996269281 370.0116640273242 0.8182085926553251
19.621627517646225 373.6350561041241 0.8225838967475222
19.62685507259964 375.56787000176496 0.8249660815157879
19.632082627553054 376.6841274548362 0.8257784457100149
19.637310182506468 377.0418499290029 0.8256305192735389
19.642537737459882 377.68332175000876 0.8258312154723301
19.647765292413297 383.99119805570234 0.8334454970280325
19.65299284736671 388.017430248648 0.8381696466871146
19.658220402320126 390.68516696302976 0.8413054918316367
19.66344795727354 389.5078770364364 0.8394241609227623
19.668675512226955 386.12981922242636 0.8354086664859446
19.67390306718037 387.5168480176336 0.836591791571604
19.679130622133783 388.8495478171753 0.838509904185072
19.684358177087198 393.89963087448666 0.8437693818084123
19.689585732040612 398.45273555822183 0.8483507278718904
19.694813286994027 399.7390714856176 0.8491691426067709
19.70004084194744 395.8878672464409 0.8446168752054749
19.705268396900856 393.58879380979613 0.8417999663767267
19.71049595185427 392.2623079875277 0.8404889705471754
19.715723506807684 388.70441552510096 0.8362666540366405
19.7209510617611 385.68733227410394 0.8334439797707462
19.726178616714513 381.8068671615826 0.8291518900990003
19.731406171667928 378.639818437683 0.8258813966182066
19.736633726621342 374.6728073535359 0.8219305305948347
19.741861281574757 371.1582924875875 0.8176500111463841
19.74708883652817 365.5339291580249 0.8112447432685617
19.752316391481585 363.7408931528383 0.8091110289340537
19.757543946435 360.6169675985505 0.8060474500328106
19.762771501388414 358.04513928016115 0.8033957840334497
19.76799905634183 354.8360768839881 0.7999211550171076
19.773226611295243 352.0529827681359 0.7967261741228688
19.778454166248657 348.49383637059793 0.7932510480781518
19.783681721202072 344.06315478897227 0.7879355297135239
19.788909276155486 342.9799006428974 0.7867400530751109
19.7941368311089 342.62163708583864 0.7860901241848113
19.799364386062315 340.23048641849385 0.7828716905516978
19.80459194101573 338.8616130868445 0.7813607180875741
19.809819495969144 340.07677001152445 0.782347669090477
19.81504705092256 340.6600980114769 0.7832893675866004
19.820274605875973 341.1813451285782 0.7840348311757184
19.825502160829387 342.1137238723958 0.7846752205470144
19.8307297157828 339.50682602657423 0.7822866300594156
19.835957270736216 334.3932702717946 0.7767896898004013
19.84118482568963 329.6005936119096 0.7707938149658476
19.846412380643045 326.8561098438501 0.7672913991908744
19.85163993559646 328.2893323839147 0.7674771322077486
19.856867490549874 328.7892224412718 0.7678874337217589
19.86209504550329 330.38660105195146 0.7700621901564818
19.867322600456703 328.67565059826757 0.7687698788829229
19.872550155410117 330.1354046697446 0.771585084882666
19.87777771036353 331.73949669144804 0.7733431521301453
19.883005265316946 334.4527117153225 0.7769680257300164
19.88823282027036 330.76797643641044 0.773018418879745
19.893460375223775 325.4929325346558 0.7668647620617566
19.89868793017719 324.4951892598491 0.7649831761636525
19.903915485130604 322.68359075619657 0.7618177540586425
19.909143040084018 322.5586973257594 0.7613583091176613
19.914370595037433 322.62574232116424 0.7617983480216269
19.919598149990847 322.99151647921536 0.7620298262327729
19.92482570494426 321.19160109480447 0.76100762476928
19.930053259897676 318.7532966887912 0.7581000689514608
19.93528081485109 318.3344470490084 0.7581423546876809
19.940508369804505 316.5479968294575 0.7563158051724809
19.94573592475792 315.0958773290497 0.7545874381740533
19.950963479711334 311.7621732778281 0.7505593829526591
19.956191034664748 311.1986756491852 0.7497323147353648
19.961418589618162 312.25154435469335 0.751007087940546
19.966646144571577 311.20744407363725 0.7496913891957897
19.97187369952499 313.1996533752112 0.7522307169612897
19.977101254478406 314.5137497842087 0.7527995995250476
19.98232880943182 316.75460498232354 0.754696010036276
19.987556364385235 316.33993192008916 0.7527846147216888
19.99278391933865 315.39242128014143 0.7517710987918893
19.998011474292063 314.4471941859696 0.7509321677266467
20.003239029245478 313.62338839446454 0.749983179522684
20.008466584198892 316.9831544014478 0.7549470026399483
20.013694139152307 323.54252400961354 0.7623838799197693
20.01892169410572 333.07450657435345 0.7733546470886699
20.024149249059136 341.9192172454731 0.7827774208503575
20.02937680401255 348.9963253226135 0.7901061665188168
20.034604358965964 354.8872146520713 0.7969451135892033
20.03983191391938 357.69132393077035 0.799608574822886
20.045059468872793 357.13334125484056 0.7988842541692406
20.050287023826208 357.3105360633335 0.7995232454320366
20.055514578779622 353.90780843830544 0.795495501074338
20.060742133733036 350.6527119681527 0.7919372172584401
20.06596968868645 343.71763827751283 0.7833194558547779
20.071197243639865 336.03721850365645 0.7743785842280767
20.07642479859328 329.43814392076564 0.7667460001769596
20.081652353546694 325.91662522349077 0.7627425733240363
20.08687990850011 323.63801743613965 0.7604390751332757
20.092107463453523 322.1416945036524 0.7585769768403892
20.097335018406937 323.7061403172075 0.7606627984909651
20.102562573360352 324.6826360130131 0.7620669148326912
20.107790128313766 323.97357785173654 0.7613614873479381
20.11301768326718 320.7855244054099 0.7579883285631814
20.118245238220595 317.6828550601382 0.7546680909299104
20.12347279317401 316.86443707913855 0.753800621094162
20.128700348127424 316.9133680701759 0.7545566965148209
20.13392790308084 317.85095079518317 0.754848046891182
20.139155458034253 322.3748497927317 0.7600659823031937
20.144383012987667 325.4738669194107 0.7634467855408221
20.14961056794108 327.32308693744 0.7663962110145374
20.154838122894496 327.4320406325264 0.7668861896415151
20.16006567784791 325.5382314902062 0.7643801017942927
20.165293232801325 325.9133499431052 0.7634324445317978
20.17052078775474 325.7642325914664 0.7633230346568979
20.175748342708154 327.4804397894478 0.765476856881133
20.18097589766157 329.0703065557815 0.767407701890936
20.186203452614983 327.2711354171438 0.765182433842867
20.191431007568397 324.91440407536084 0.7626099256593871
20.19665856252181 316.7797942840941 0.753201246638304
20.201886117475226 312.78949118658744 0.7488529247440437
20.20711367242864 307.3838431651838 0.7423243282451916
20.212341227382055 304.83095681457996 0.7392930610305388
20.21756878233547 300.3004077666999 0.7338801074204723
20.222796337288884 293.8814223187811 0.7265337089280252
20.228023892242298 294.41307539694805 0.7277791521425533
20.233251447195713 291.8074030291909 0.7245632160421731
20.238479002149127 291.4023008155342 0.7241418104810456
20.24370655710254 286.05194966823063 0.7168147199126571
20.248934112055956 284.781631868383 0.7143863931555339
20.25416166700937 286.6438114347191 0.7163162368185557
20.259389221962785 290.4897286395969 0.7209905365334336
20.2646167769162 289.9145707781782 0.7205233352383827
20.269844331869614 290.4469202853897 0.7219476845773596
20.275071886823028 289.1574064738542 0.7200972143851926
20.280299441776442 289.133556719952 0.7201792710926701
20.285526996729857 287.50999450302726 0.7178800048861075
20.29075455168327 286.98612070151876 0.7180712874653301
20.295982106636686 288.5077120960956 0.7207075851763441
20.3012096615901 291.73212835560844 0.7248312963243398
20.306437216543515 294.8626291311261 0.72831027222199
20.31166477149693 294.59264768891023 0.7268619190742837
20.316892326450343 293.0893022899826 0.7243368665350286
20.322119881403758 289.0963017284988 0.7194404473092963
20.327347436357172 288.73279718733875 0.7199799487494128
20.332574991310587 289.16085543439516 0.7215889655134927
20.337802546264 291.93202954210483 0.7250287844376094
20.343030101217416 294.982753310971 0.7275404881092352
20.34825765617083 295.9410381830742 0.7277807636191269
20.353485211124244 293.41583662711344 0.7252114715804577
20.35871276607766 290.55324017565056 0.7225360111145822
20.363940321031073 288.5511053863963 0.7204982001562571
20.369167875984488 290.65624634769836 0.7226808960272088
20.374395430937902 291.58925779305 0.7251588907672993
20.379622985891316 292.3515551558259 0.7265789791769951
20.38485054084473 290.4522214075679 0.7244401805331633
20.390078095798145 290.1310078556524 0.723115491399466
20.39530565075156 294.14603897252357 0.7273587252589729
20.400533205704974 293.30281059065885 0.7252780234604177
20.40576076065839 290.6488754754914 0.7215094149935919
20.410988315611803 286.0447483097406 0.714403078377903
20.416215870565217 285.21719960143093 0.7140474596387386
20.421443425518632 287.0310347886825 0.7163605570179725
20.426670980472046 286.9069297438016 0.7163002328261893
20.43189853542546 285.1331537309173 0.7146204484180138
20.437126090378875 285.9442938779972 0.7154874764880732
20.44235364533229 286.95240691772347 0.7176624897002774
20.447581200285704 288.9956471567388 0.7205995821539747
20.45280875523912 286.7235561780247 0.7176651369241576
20.458036310192533 286.5708016005656 0.7168360948363395
20.463263865145947 285.0227536794165 0.7143511349154382
20.46849142009936 286.2905683746485 0.7172099713251028
20.473718975052776 287.4383133008674 0.7197746380531669
20.47894653000619 287.264408071099 0.7188687182874737
20.484174084959605 287.8374669766891 0.7193726423737089
20.48940163991302 287.79307581459017 0.7175728283206183
20.494629194866434 286.14672399721695 0.7154978753519233
20.49985674981985 284.3028018230906 0.7131052375929697
20.505084304773263 283.827944660057 0.712036082325906
20.510311859726677 285.9563739076657 0.7154133676085928
20.51553941468009 287.7695017109393 0.7169292235221012
20.520766969633506 287.2299387483084 0.7160284130807298
20.52599452458692 285.4660016185769 0.7139541980937611
20.531222079540335 286.80015392865647 0.7156529374274467
20.53644963449375 287.0529719921873 0.7166846013039192
20.541677189447164 285.44642373957936 0.7150277445024565
20.546904744400578 282.0636123055194 0.7107432442469305
20.552132299353993 280.42163572975403 0.7092356116914184
20.557359854307407 286.0261945821447 0.7159382843186396
20.56258740926082 288.1275420866787 0.7185195463352826
20.567814964214236 289.30030566086 0.7200193008510825
20.57304251916765 285.46012315261146 0.7160712504758873
20.578270074121065 285.37086959361 0.7155509723478263
20.58349762907448 287.4619585969046 0.7171303500088732
20.588725184027894 291.1530433045672 0.7218446568335801
20.593952738981308 289.8815210043379 0.7201510631210967
20.599180293934722 287.0697801033074 0.7170833908012825
20.604407848888137 283.6653550083232 0.7125281851603794
20.60963540384155 284.3305613490654 0.7125601144911395
20.614862958794966 282.0529691286142 0.7092917429607382
20.62009051374838 281.4827970938618 0.7088267295020676
20.625318068701795 280.80371208069715 0.7078564451879865
20.63054562365521 283.6689228994923 0.7118208514747181
20.635773178608623 284.8589760414579 0.7127228344088012
20.641000733562038 283.9297600715324 0.7124096113981343
20.646228288515452 284.38524772621 0.7139809453961022
20.651455843468867 281.84624235498904 0.7103738576333617
20.65668339842228 280.68119348472555 0.7084599725643492
20.661910953375695 280.0228551713825 0.7065795924566102
20.66713850832911 282.2931871141402 0.7101388880269502
20.672366063282524 285.5768787039474 0.7156193474574967
20.67759361823594 287.2795070946097 0.7173497583899067
20.682821173189353 286.72731430427973 0.7157805945311069
20.688048728142768 285.97031179060906 0.7143160680794752
20.693276283096182 286.4004130825485 0.7137854292771603
20.698503838049596 285.56192026215865 0.7128007220639643
20.70373139300301 287.3339208325971 0.7149502927556359
20.708958947956425 286.72918632000756 0.71392920557288
20.71418650290984 287.9948697216382 0.7155856612666982
20.719414057863254 289.23366638347034 0.7180874333896161
20.72464161281667 288.389532784812 0.7183690335521721
20.729869167770083 287.82440353798665 0.7178199153428358
20.735096722723497 287.5484313170333 0.7166680857084483
20.740324277676912 288.3073712534609 0.7169282227857281
20.745551832630326 287.0723505686863 0.7151599562834857
20.75077938758374 284.2252315379719 0.7115956027389778
20.756006942537155 286.36787038302424 0.7142932069137538
20.76123449749057 289.11349026683513 0.7173683838938673
20.766462052443984 290.5785849973515 0.7198112353300696
20.7716896073974 292.90406360028777 0.7218905062859512
20.776917162350813 294.08916779401324 0.7232704640807317
20.782144717304227 294.27981485070205 0.723633212588248
20.78737227225764 292.9426663439385 0.7224771115745207
20.792599827211056 292.559162032901 0.7224056639197403
20.79782738216447 294.26509046126154 0.7236665746161434
20.803054937117885 294.7502194035148 0.7235804358014041
20.8082824920713 297.69464965350875 0.7265811760872871
20.813510047024714 302.2090901178487 0.7316516850250864
20.81873760197813 304.10929271409844 0.7350359000527522
20.823965156931543 306.1886330923519 0.7377785932148486
20.829192711884957 305.77852868494114 0.737652003274159
20.83442026683837 305.29915594270915 0.7366011441154864
20.839647821791786 306.71566384993355 0.7375883024876265
20.8448753767452 307.63621400365764 0.7383839827602222
20.850102931698615 310.7345306780318 0.742042014656002
20.85533048665203 310.6576136973867 0.7418295887115622
20.860558041605444 306.32745485503375 0.7373104425574196
20.865785596558858 303.16791288651035 0.7336042311456928
20.871013151512273 299.24911008133114 0.7290800286842773
20.876240706465687 297.26368810086296 0.725857062571795
20.8814682614191 298.4885200847869 0.7263008006961466
20.886695816372516 298.377198302632 0.7255946918931484
20.89192337132593 300.9017014603588 0.7283328455529229
20.897150926279345 300.6118466226276 0.7284166868798891
20.90237848123276 299.64701128148744 0.72807662070443
20.907606036186174 295.71246620644337 0.7240443983974996
20.912833591139588 295.26838890460834 0.7246152579606289
20.918061146093002 291.6510286542079 0.7200157037979644
20.923288701046417 288.8010151177109 0.7156857743974696
20.92851625599983 290.47951168755213 0.7174366078100326
20.933743810953246 293.55570218980665 0.7208220637864239
20.93897136590666 294.9658542302488 0.7223665057385953
20.944198920860075 289.5687703762009 0.716209477281892
20.94942647581349 285.97269103637393 0.712080182342405
20.954654030766903 285.35384765664344 0.7126826596310365
20.959881585720318 289.5803565804286 0.7177478783986204
20.965109140673732 290.93611024530844 0.7189979288298606
20.970336695627147 290.7075712262814 0.7178203283668972
20.97556425058056 287.160187464234 0.7143130057422508
20.980791805533975 286.5318930678242 0.7139545001934082
20.98601936048739 284.9165980368398 0.7115849089076474
20.991246915440804 285.30225674012365 0.7115256516386925
20.99647447039422 281.8707276557903 0.7073013058190766
21.001702025347633 279.97944233721756 0.7057739862256981
21.006929580301048 282.3456084459573 0.7086013289560393
21.012157135254462 281.52195523983085 0.7081903434360804
21.017384690207876 277.0510069381877 0.703143263490047
21.02261224516129 274.54176755323823 0.7000532901711484
21.027839800114705 273.59622429806484 0.6986219924352568
21.03306735506812 272.79289599883805 0.6965173068268838
21.038294910021534 269.55344729661925 0.6925215690158782
21.04352246497495 269.1582124441558 0.6917759513597377
21.048750019928363 270.6567294100048 0.6933326242372169
21.053977574881777 270.8540416698719 0.6941366233321877
21.059205129835192 273.5630166288448 0.6985259931522275
21.064432684788606 275.3574736590155 0.7011269180672612
21.06966023974202 276.10652558896794 0.701150816865967
21.074887794695435 276.9215366312959 0.7012887536732045
21.08011534964885 273.4979242030274 0.6970736710514266
21.085342904602264 272.8706289811716 0.6968260290314076
21.09057045955568 267.6650774810285 0.6893144493254711
21.095798014509093 267.84606220200277 0.6885008258115047
21.101025569462507 269.7485016906087 0.6905270667316137
21.10625312441592 271.6760184274016 0.6935030023868417
21.111480679369336 272.94188338415637 0.6942626712425126
21.11670823432275 270.9316266065675 0.6902481016217744
21.121935789276165 267.47329417234357 0.6858598633535713
21.12716334422958 267.6121451912854 0.6872223371333457
21.132390899182994 270.2391147983501 0.6926759699328721
21.13761845413641 272.83467449251765 0.6946728356710064
21.142846009089823 273.46112512215484 0.6941988291182272
21.148073564043237 270.2747428734117 0.6891986153481111
21.15330111899665 267.4222964329637 0.6847415624145445
21.158528673950066 269.32378722127 0.6875397179422305
21.16375622890348 268.217556006751 0.6866190310774021
21.168983783856895 268.5369489679681 0.6870537538203878
21.17421133881031 267.7169040748834 0.6852520078166539
21.179438893763724 266.952844252955 0.683776485231424
21.184666448717138 267.82637480304015 0.6851491860842109
21.189894003670553 266.5986609885007 0.6831431434767637
21.195121558623967 267.5595171536815 0.6833763678977423
21.20034911357738 271.4468133846131 0.6885237702932545
21.205576668530796 268.18484776692395 0.6846958020193546
21.21080422348421 268.89549607956207 0.6876658343716725
21.216031778437625 267.5224457345852 0.6857882803833614
21.22125933339104 270.6326576439898 0.6895329166964539
21.226486888344454 269.14204054988113 0.6865683954639014
21.231714443297868 268.6663027752094 0.6846809066192152
21.236941998251282 268.9980718467465 0.6841786273860498
21.242169553204697 268.1579733138063 0.6818479552475818
21.24739710815811 268.7584748464718 0.6825427883843236
21.252624663111526 267.7539959558978 0.6828250261201136
21.25785221806494 269.58798054116585 0.6852013302186689
21.263079773018355 268.4547420374406 0.6840969364722789
21.26830732797177 267.73853678450286 0.6833742669928323
21.273534882925183 267.43090589949924 0.6821922555640854
21.278762437878598 267.1714864225905 0.6822258047363947
21.283989992832012 265.2744187422204 0.6858820411501805
21.289217547785427 265.6747835211826 0.6971064513151074
21.29444510273884 264.8633566658394 0.7022951830373099
21.299672657692255 264.0495843745063 0.7071118031987338
21.30490021264567 264.57745255872425 0.7128179089051038
21.310127767599084 265.21307136511865 0.7173316749648859
21.3153553225525 265.5731241917879 0.7218215807160342
21.320582877505913 262.9718482474072 0.7226073176026571
21.325810432459328 261.95658187188326 0.7260978298998609
21.331037987412742 263.2025975474507 0.7308577564844027
21.336265542366156 267.10556359802956 0.738834019754502
21.34149309731957 267.8784894836013 0.7402767733245916
21.346720652272985 268.67404498323316 0.7431967441761352
21.3519482072264 266.00070813824834 0.7411405597129659
21.357175762179814 262.6037192664531 0.7389855203018908
21.36240331713323 260.3067665961461 0.7380605435980208
21.367630872086643 259.5171022361509 0.7390560585776487
21.372858427040057 261.0557406612058 0.7439894811350276
21.378085981993472 262.339711467927 0.747958240224925
21.383313536946886 263.87677270344705 0.7515846372165923
21.3885410919003 264.52115404289077 0.753631326158724
21.393768646853715 266.5051422671102 0.7577751793906625
21.39899620180713 266.1660755898403 0.7605773805443732
21.404223756760544 267.5461518361989 0.7640224382428417
21.40945131171396 265.43380258659386 0.7627120023722124
21.414678866667373 265.762807166078 0.7642981912261702
21.419906421620787 264.64775408888573 0.7653758594875043
21.4251339765742 265.20349861566507 0.7679911936647936
21.430361531527616 266.28616449926096 0.7725949629270137
21.43558908648103 267.2314369752826 0.7753714458874713
21.440816641434445 263.7476557614737 0.7714522687737989
21.44604419638786 262.35833161069604 0.7708046176853243
21.451271751341274 262.28403537937174 0.7724264404518849
21.45649930629469 266.8861684285963 0.7809787384003526
21.461726861248103 270.93562896444365 0.7886923759490635
21.466954416201517 272.2555969882451 0.7922060056996367
21.47218197115493 268.6680274653019 0.7885437576883029
21.477409526108346 263.2040289575457 0.7820415997636855
21.48263708106176 262.4424994641662 0.7832643809294155
21.487864636015175 261.0337570205713 0.783094911866197
21.49309219096859 264.4179139069272 0.7910383021726654
21.498319745922004 262.94979886012356 0.7883684995220591
21.503547300875418 263.1037146806613 0.7920365485471511
21.508774855828833 264.0763148732244 0.7924471524837147
21.514002410782247 263.5988801270821 0.7769692917794565
21.51922996573566 267.28011188844806 0.7738183359146764
21.524457520689076 268.3566680726806 0.7679491715789777
21.52968507564249 268.64097853501096 0.7631909317748096
21.534912630595905 268.0679893029175 0.7571379124979873
21.54014018554932 272.16465119715946 0.7592112274185421
21.545367740502734 275.8423437483971 0.7623287316994038
21.550595295456148 275.4460663289477 0.7595079554286348
21.555822850409562 274.21422910378055 0.7559733652461795
21.561050405362977 273.07903629162104 0.7523715499554767
21.56627796031639 273.27597553786865 0.7498496807051674
21.571505515269806 273.98536032512226 0.7490486932804045
21.57673307022322 277.4540365441022 0.7523481240031474
21.581960625176634 280.69808512368695 0.7553178756979231
21.58718818013005 277.5583618098084 0.7489555675889782
21.592415735083463 277.92069951581504 0.7471345925358555
21.597643290036878 276.18199464844145 0.7438071796272262
21.602870844990292 275.18738763658195 0.7403618979875847
21.608098399943707 276.3861922376363 0.7400869271208723
21.61332595489712 278.0189075204556 0.740262180936994
21.618553509850535 278.53770908239125 0.7396713597901337
21.62378106480395 279.4140035228773 0.7404156069823677
21.629008619757364 279.77135536170334 0.7405820057737951
21.63423617471078 280.9822775248972 0.7414963450912437
21.639463729664193 279.8839447750208 0.7394653021725704
21.644691284617608 278.65634668902266 0.7386286625768916
21.649918839571022 279.1466110985864 0.738712867929713
21.655146394524436 281.9234927927501 0.7416261462976228
21.66037394947785 281.37443017936243 0.7386440675132914
21.665601504431265 280.24534502762526 0.736452172688096
21.67082905938468 282.09691539200486 0.7374663858788442
21.676056614338094 285.75113841879744 0.7415249059053308
21.68128416929151 286.89139957047166 0.741992201628738
21.686511724244923 287.9431980658281 0.7433525671626118
21.691739279198337 290.27788918601493 0.7457037008997441
21.696966834151752 291.833737248782 0.7472855517387789
21.702194389105166 291.9872328453418 0.7472696441272365
21.70742194405858 287.8068524148069 0.7412168276585601
21.712649499011995 287.31052395313407 0.7405032109736162
21.71787705396541 289.9693880027973 0.7422240387444836
21.723104608918824 294.57908433654524 0.7488660709471578
21.72833216387224 297.3112245120881 0.7522602452546479
21.733559718825653 293.79411090328995 0.7480691964602416
21.738787273779067 295.50769318762264 0.7483601597859155
21.74401482873248 297.37593575853367 0.7502772144893842
21.749242383685896 301.97406948303177 0.7562880477409947
21.75446993863931 302.2954435446012 0.7566421287563236
21.759697493592725 300.90460417481165 0.7540496079686415
21.76492504854614 299.1038984634523 0.7503187385151002
21.770152603499554 300.1030995660643 0.7519294542565497
21.77538015845297 300.84631217664304 0.7528781598840892
21.780607713406383 304.16423450333895 0.7564178542056432
21.785835268359797 305.32605485786246 0.757163983228125
21.79106282331321 306.42051551620847 0.7575576294204457
21.796290378266626 310.0702431105352 0.7620542187629462
21.80151793322004 313.97167499221086 0.7665125558614213
21.806745488173455 314.2841990053517 0.7678601433082078
21.81197304312687 314.3368444373033 0.7680053829489889
21.817200598080284 315.80909431839825 0.7695678491365566
21.822428153033698 321.5203243225971 0.7755166609419977
21.827655707987113 325.43861718827986 0.7800293140876988
21.832883262940527 327.74714412881565 0.7835029216416532
21.83811081789394 327.57269578932807 0.7847197322644989
21.843338372847356 327.38879032190306 0.7847836020413622
21.84856592780077 326.9126666936428 0.783333474759444
21.853793482754185 329.5833928118812 0.7857945673057412
21.8590210377076 332.755839886231 0.7884697479888481
21.864248592661014 331.06361023233586 0.785814381098058
21.869476147614428 327.52524780501915 0.7805328076681527
21.874703702567842 323.72347826079243 0.7756053779899099
21.879931257521257 321.0988292484999 0.7733518968059483
21.88515881247467 319.38067530910376 0.7718989494294562
21.890386367428086 318.4605628637966 0.7704680893404611
21.8956139223815 317.92516774991583 0.7694234269539296
21.900841477334914 313.64503435506634 0.7640311084586299
21.90606903228833 311.35804525576924 0.761763308237371
21.911296587241743 310.485442287588 0.7597664434512288
21.916524142195158 310.36844874432484 0.758805922734496
21.921751697148572 307.84800590094017 0.7561399056473364
21.926979252101987 304.3062467206393 0.7518840957823457
21.9322068070554 303.65062552036585 0.7517702452601347
21.937434362008815 305.6427652013794 0.7531974168049447
21.94266191696223 310.2833809926704 0.7590800262624617
21.947889471915644 308.91140473194076 0.7575278742033109
21.95311702686906 307.50168825716884 0.7557822627405333
21.958344581822473 303.889778703369 0.7505197594427525
21.963572136775888 305.51223199121335 0.7517740497755393
21.968799691729302 304.38179554246295 0.7496311691719815
21.974027246682716 305.8998562178067 0.7516298476747659
21.97925480163613 306.9125369077205 0.7525796243703696
21.984482356589545 306.4361413489134 0.752367660989744
21.98970991154296 306.7926242101634 0.7529289925596537
21.994937466496374 308.0897152762333 0.753435927821007
22.00016502144979 309.90489066518506 0.7553727012533159
22.005392576403203 309.2361398135625 0.7534345921044351
22.010620131356617 305.38855575704173 0.7492945237512417
22.015847686310032 305.70758784408696 0.7496683292655646
22.021075241263446 311.1214679165169 0.756469374459062
22.02630279621686 316.6192953387596 0.7633126301186185
22.031530351170275 317.90717505156874 0.7641186062490544
22.03675790612369 317.0062837297421 0.7626971912608571
22.041985461077104 315.54204197247884 0.7602181521530654
22.04721301603052 317.96520306179434 0.7627922345340925
22.052440570983933 319.848555376722 0.7649646626610151
22.057668125937347 321.16395059999803 0.7663385927472338
22.06289568089076 322.0330788744973 0.7673171101270176
22.068123235844176 321.56545400859517 0.7674731371004332
22.07335079079759 317.76254331447313 0.7628249506043311
22.078578345751005 318.13011616401394 0.7631564319281631
22.08380590070442 316.7810320747686 0.7604345504608764
22.089033455657834 317.5598554286247 0.7605191050730955
22.09426101061125 315.60760032034426 0.7580246804865521
22.099488565564663 316.02953429408063 0.7582494325681265
22.104716120518077 317.90857556877273 0.7608812700209986
22.10994367547149 318.8634457631188 0.762496798417014
22.115171230424906 318.733441672388 0.762257675257433
22.12039878537832 317.6753514382115 0.7614553150876944
22.125626340331735 318.7589057717196 0.7620874988268641
22.13085389528515 316.5576097283018 0.7602680930174622
22.136081450238564 315.57208866261755 0.7597399225836882
22.141309005191978 312.13594807737974 0.7551850645167385
22.146536560145393 311.9849050253749 0.7551688231630005
22.151764115098807 311.1065513354585 0.7526413803987152
22.15699167005222 310.9597105129382 0.7525891462694698
22.162219225005636 309.8446443543612 0.7508694673282519
22.16744677995905 309.13594836745256 0.7495898971287277
22.172674334912465 309.6580810132933 0.7500696824201463
22.17790188986588 313.88133276964976 0.7542903800252528
22.183129444819293 315.46997583101336 0.7563785594709456
22.188356999772708 315.48590560501344 0.7563308168873628
22.193584554726122 314.18091701524077 0.7549753575553606
22.198812109679537 311.5296183640817 0.7516205729630437
22.20403966463295 309.5087714463875 0.7481573229375951
22.209267219586366 311.88854756343073 0.7518980330172095
22.21449477453978 311.735404749754 0.7522853024171289
22.219722329493194 311.79982069044263 0.7522462793056129
22.22494988444661 309.92068791994905 0.7502776557364126
22.230177439400023 313.8763635221579 0.7538159427785195
22.235404994353438 316.4558141650392 0.7563867542200098
22.240632549306852 316.3074518108976 0.7550308067204058
22.245860104260267 315.16437107245144 0.7533536745788179
22.25108765921368 310.9712302691004 0.7495416101307201
22.256315214167095 309.7853598045779 0.747943673267899
22.26154276912051 310.34764746308133 0.7489166573452571
22.266770324073924 313.1819544939008 0.7518272425220502
22.27199787902734 312.7324309094814 0.7514361383050862
22.277225433980753 310.7917941637814 0.7499727758182142
22.282452988934168 308.7741516352382 0.7470598556071407
22.287680543887582 304.612957385843 0.7424458328338467
22.292908098840996 305.0976517045543 0.7427620050176689
22.29813565379441 305.02268014891166 0.7424672574397263
22.303363208747825 304.23441588601804 0.742687451382035
22.30859076370124 303.4982885421168 0.7415488537131042
22.313818318654654 304.8247286624509 0.7436100132353776
22.31904587360807 305.0445370683838 0.7421900093774303
22.324273428561483 301.56297370308727 0.7380913521001629
22.329500983514897 301.5745360570717 0.7385536883822843
22.334728538468312 299.01715318228054 0.736660358811067
22.339956093421726 298.2878272743562 0.735396750331607
22.34518364837514 295.6621743360016 0.7312394220703838
22.350411203328555 296.8437272884841 0.7317104379170432
22.35563875828197 295.26794090039573 0.730842770372124
22.360866313235384 293.7287397368369 0.7286605140650648
22.3660938681888 293.5269128554881 0.7285194027173778
22.371321423142213 292.4628209076923 0.726031517175126
22.376548978095627 293.51458775263524 0.7276301163857132
22.38177653304904 293.6544021204943 0.7282400590633699
22.387004088002456 291.647457745099 0.7248771847195851
22.39223164295587 290.5922992801191 0.7238972675858031
22.397459197909285 288.0277528102691 0.7209912618468913
22.4026867528627 285.80335686289 0.7178199291064064
22.407914307816114 284.66715558834295 0.7167832480888061
22.41314186276953 285.0186539705181 0.7165417317308149
22.418369417722943 287.89547950551815 0.7206046031995932
22.423596972676357 288.3620458410779 0.7215950839323603
22.42882452762977 285.044766187442 0.7175165089931621
22.434052082583186 281.41448155515764 0.7126961523726936
22.4392796375366 281.86957906098206 0.7124376915429937
22.444507192490015 280.70502546538546 0.7113922766732017
22.44973474744343 282.17351389662986 0.7136968627939146
22.454962302396844 279.72928469785614 0.7107321694105245
22.460189857350258 278.61390296832116 0.7095309923600263
22.465417412303673 275.7611664845006 0.7051006255877603
22.470644967257087 278.52139318575126 0.7076671095565632
22.4758725222105 279.4198203504933 0.7094113222848344
22.481100077163916 282.805054520084 0.7145524704187777
22.48632763211733 283.53401209767515 0.7157324474527973
22.491555187070745 282.98920285946986 0.7147802484081005
22.49678274202416 281.0320586617372 0.7118772470950846
22.502010296977573 278.7621299345512 0.7091600423696099
22.507237851930988 276.00081537846825 0.7053034498158951
22.512465406884402 276.6222470170683 0.7059860709029114
22.517692961837817 275.10848882018166 0.7042329462890274
22.52292051679123 277.54061157273344 0.7069661979033496
22.528148071744646 277.469747732491 0.7071959565024297
22.53337562669806 279.15582328977814 0.7090086643484383
22.538603181651474 281.64757802193753 0.7140409425649489
22.54383073660489 279.35340410266997 0.7113045662143385
22.549058291558303 279.5950296216853 0.7108643862000678
22.554285846511718 277.93622977941055 0.7072687458181631
22.559513401465132 277.86802288991 0.7059058428618871
22.564740956418547 276.76508613053494 0.7044454783086924
22.56996851137196 273.6713431611693 0.7003213757687171
22.575196066325375 274.03175070655686 0.7013674205477567
22.58042362127879 274.7699671529323 0.7032134652785672
22.585651176232204 276.34748644097834 0.7068907771400272
22.59087873118562 276.0463785923796 0.7057826027401652
22.596106286139033 274.907169685246 0.7029734411582904
22.601333841092448 274.160350653059 0.7008335606444195
22.606561396045862 274.7700408159579 0.7020159949621829
22.611788950999276 273.7909089864577 0.7026439435848715
22.61701650595269 274.01384976556704 0.7053909887805988
22.622244060906105 274.17748083970497 0.7069091668097751
22.62747161585952 272.9190479475563 0.7049682614294743
22.632699170812934 272.75915803931434 0.702134045267414
22.63792672576635 270.3611223037642 0.6975778497612739
22.643154280719763 273.1819473868823 0.7011534019079186
22.648381835673177 275.5179991159423 0.7040114923856806
22.653609390626592 273.7673351463818 0.7002050227399674
22.658836945580006 266.88033370038016 0.6900448317653566
22.66406450053342 267.0429779631799 0.6900819348553361
22.669292055486835 269.7839650347985 0.6942232548524234
22.67451961044025 273.6651234069859 0.6991137441165597
22.679747165393664 278.27880413379836 0.7043851389689384
22.68497472034708 279.3725862879368 0.7070987774779514
22.690202275300493 279.1015876532611 0.7078006538788025
22.695429830253907 274.04375441911196 0.7021492398586937
22.70065738520732 269.76142427939175 0.6966451994835423
22.705884940160736 270.7147256963135 0.6976117813822381
22.71111249511415 275.9438354523718 0.7042082118404284
22.716340050067565 280.13182783188796 0.708814558646908
22.72156760502098 280.9374921432301 0.7093072736063047
22.726795159974394 278.6540898773616 0.7060285188944626
22.73202271492781 280.84349066827906 0.7084046002863815
22.737250269881223 279.7577826906185 0.7074969870433273
22.742477824834637 279.7845353019282 0.7071338090485165
22.74770537978805 277.876409876052 0.7042864017420165
22.752932934741466 280.49455346718133 0.7070420882464694
22.75816048969488 282.63858464768754 0.7094058598349966
22.763388044648295 283.246959875041 0.7101751688419506
22.76861559960171 283.9779382596925 0.7120827323388934
22.773843154555124 285.2607513217087 0.7134413329530352
22.779070709508538 286.3465415394538 0.7155861937094564
22.784298264461952 287.7674138190129 0.7172675564917427
22.789525819415367 287.60155667060735 0.7167990999760927
22.79475337436878 289.94541610362586 0.7187872745015886
22.799980929322196 291.5891632379262 0.7193514959944174
22.80520848427561 291.1172184659836 0.7182248973881763
22.810436039229025 291.6334536365036 0.7184083587588425
22.81566359418244 293.2961842597588 0.7213251791456122
22.820891149135853 295.89677989621117 0.7263237370311554
22.826118704089268 295.20941049910886 0.7271575716680329
22.831346259042682 294.2741994210149 0.7252771285118557
22.836573813996097 295.39890741569263 0.7256068295372377
22.84180136894951 296.8013818207676 0.7258783910657577
22.847028923902926 299.0650649291786 0.7283821277661845
22.85225647885634 297.0464400139408 0.7257127636052615
22.857484033809754 297.3738963421972 0.7257683852457123
22.86271158876317 292.4585943368775 0.7191873962903799
22.867939143716583 291.8627454946618 0.7179930413554426
22.873166698669998 292.22962575510513 0.719309861586309
22.878394253623412 295.56412474199993 0.7235742704237993
22.883621808576827 295.4301072069464 0.7237403809043816
22.88884936353024 292.2952868103321 0.7196799634655048
22.894076918483655 292.46966355126995 0.7202927542994438
22.89930447343707 291.7764399558651 0.7194850080210223
22.904532028390484 294.6123817629573 0.7222044790976385
22.9097595833439 292.8960974253806 0.720031976015025
22.914987138297313 290.57333375217456 0.7169781311418563
22.920214693250728 289.02075467867314 0.7157470636992245
22.925442248204142 287.8643370690456 0.7141232954947939
22.930669803157556 290.4124310355314 0.716524219131503
22.93589735811097 289.8755683374172 0.7159706272716144
22.941124913064385 293.17845651060424 0.719822676300149
22.9463524680178 293.5038391574542 0.7201266715468427
22.951580022971214 292.609642252993 0.7190020708195177
22.95680757792463 288.74910306492654 0.7144564595235113
22.962035132878043 284.0901769133169 0.7104290294644803
22.967262687831457 284.67895207998856 0.7112133469356682
22.972490242784872 287.96125784179304 0.71558959386386
22.977717797738286 290.202730837357 0.7175942519326924
22.9829453526917 288.01840426090877 0.7145723931498199
22.988172907645115 285.754308940587 0.7109824317552875
22.99340046259853 284.3388714208935 0.7075036894133566
22.998628017551944 283.0414807353825 0.7066083737781377
23.00385557250536 280.6871321824329 0.7043874448184411
23.009083127458773 283.326928513818 0.708809491175242
23.014310682412187 287.245093080543 0.7137640699462846
23.0195382373656 288.0534039819515 0.7133624951057637
23.024765792319016 285.67915434751785 0.7100950952133016
23.02999334727243 284.97725027060756 0.7087737404851696
23.035220902225845 284.7447745185351 0.7086199470666114
23.04044845717926 282.5149781629082 0.7061628260917285
23.045676012132674 279.44566404373444 0.7022607473826517
23.05090356708609 275.4992868660859 0.6981046850515745
23.056131122039503 277.2272000868713 0.6997649932670008
23.061358676992917 279.9888684818013 0.7032229461919471
23.06658623194633 282.61691589658574 0.7066723884660002
23.071813786899746 283.92273036798616 0.7076081231205589
23.07704134185316 285.37551171008744 0.7100769279719733
23.082268896806575 283.7173326308372 0.7077683718130101
23.08749645175999 281.69342247518955 0.704963491688693
23.092724006713404 280.7883271288285 0.7039371917572732
23.097951561666818 284.64018774845977 0.7078573195381503
23.103179116620232 285.30518795010624 0.7083197164285913
23.108406671573647 284.93671791625394 0.7080086797025632
23.11363422652706 283.2812519123032 0.7071322159141472
23.118861781480476 284.8703485924497 0.7106096323727505
23.12408933643389 285.40911805663046 0.7109721170211358
23.129316891387305 286.0390688244629 0.7121212836083731
23.13454444634072 287.21626579251756 0.7125049321628686
23.139772001294133 289.0817974178196 0.7147770616327491
23.144999556247548 288.40982063931904 0.7132748176605368
23.150227111200962 288.3771453726876 0.712803724591605
23.155454666154377 286.3128208987334 0.7097456478614605
23.16068222110779 285.03520215689014 0.7081555493461539
23.165909776061206 284.4856042350285 0.7070582746221254
23.17113733101462 285.92496546699664 0.7092832468792005
23.176364885968034 289.56670908521056 0.7132673355552303
23.18159244092145 289.70828808918577 0.7135765383124938
23.186819995874863 286.17376529654825 0.7090974858581945
23.192047550828278 288.030418731804 0.7116987400167237
23.197275105781692 287.96116519994195 0.7120360017915596
23.202502660735107 288.34571624113636 0.7129959356835283
23.20773021568852 291.6874170738563 0.717652884994708
23.212957770641935 293.73127438104035 0.7212791903404894
23.21818532559535 294.3067629058697 0.7211448427535139
23.223412880548764 290.33210838710244 0.7154399106523032
23.22864043550218 292.10815962517495 0.7165399579691665
23.233867990455593 291.01101678560417 0.7157630246765906
23.239095545409008 290.2721869996066 0.713679390864088
23.244323100362422 288.3811056067587 0.7112792967191509
23.249550655315836 289.6694897391099 0.712640033085757
23.25477821026925 288.96195804614416 0.712148288743161
23.260005765222665 288.2438031108468 0.7118093849206623
23.26523332017608 286.96932886288454 0.7095281059624388
23.270460875129494 287.91700421265557 0.7113084590574876
23.27568843008291 289.6701724899957 0.7127829494094878
23.280915985036323 288.31460425219154 0.7112551165930383
23.286143539989737 289.0912621946937 0.7140040817667513
23.291371094943152 288.75366576507776 0.7139495195646033
23.296598649896566 291.08467221086477 0.7165437035508662
23.30182620484998 289.372639820072 0.7126753311245977
23.307053759803395 287.2889064442662 0.7095097758680491
23.31228131475681 286.55831982246826 0.7097862812607257
23.317508869710224 288.9268719670715 0.7131427518377214
23.32273642466364 291.0057227147293 0.7158863467605632
23.327963979617053 293.5097959610047 0.7177093626392675
23.333191534570467 289.5712308752235 0.710631595232724
23.33841908952388 288.18618754076675 0.7090147789966356
23.343646644477296 287.872780037825 0.7095073548199059
23.34887419943071 290.55370210578303 0.7130367250873844
23.354101754384125 289.5905785093039 0.7119813889197969
23.35932930933754 290.98961398803266 0.7130233218908029
23.364556864290954 292.42605610892645 0.7165021045352413
23.369784419244368 292.7167019842258 0.7167580994531235
23.375011974197783 291.97029649357734 0.7171739001412355
23.380239529151197 292.1146857408343 0.7173286009553417
23.38546708410461 291.08227805137193 0.7149759776380755
23.390694639058026 291.31579075902977 0.7138063834085426
23.39592219401144 289.82151502517297 0.7100786402922816
23.401149748964855 289.33135279277326 0.7096209683376302
23.40637730391827 287.7660449416689 0.7074710264192167
23.411604858871684 285.7745346707504 0.7062032561303295
23.416832413825098 282.8669725300367 0.7037663477564233
23.422059968778512 282.50754630659253 0.7032982328679225
23.427287523731927 284.4052338249674 0.7054334784474853
23.43251507868534 288.0963634085513 0.7103645009698462
23.437742633638756 292.2018328055118 0.7166725997627539
23.44297018859217 294.1854732907729 0.7192211946791921
23.448197743545585 294.2510197091447 0.7185334732242215
23.453425298499 293.8281681123402 0.7176002560778418
23.458652853452413 292.5497799997604 0.7170713985867787
23.463880408405828 290.6353466862611 0.7150354735411567
23.469107963359242 290.7970932000647 0.7143356936674577
23.474335518312657 292.1752330431997 0.7145269074061562
23.47956307326607 292.9490365866373 0.714625841099675
23.484790628219486 292.55589440588994 0.7142378392487003
23.4900181831729 288.47777122525986 0.7095146253733785
23.495245738126314 288.448169351209 0.70884437069994
23.50047329307973 289.64765070740856 0.7103569276966568
23.505700848033143 290.88733002127765 0.7119976431673137
23.510928402986558 292.4322300958961 0.7150303115799805
23.516155957939972 291.08454060154827 0.713349127103417
23.521383512893387 287.25148311987095 0.7088080389911988
23.5266110678468 284.4644950354536 0.7046879737688417
23.531838622800215 286.3659771573738 0.7066539833296055
23.53706617775363 289.7305499049948 0.7100182480282015
23.542293732707044 294.94809361899013 0.7151930854788411
23.54752128766046 296.2693449937298 0.7164035447428098
23.552748842613873 299.7319830388513 0.7201044952160933
23.557976397567288 300.52780491902575 0.7209763412298623
23.563203952520702 301.9497742369378 0.7224149443935592
23.568431507474116 300.4284051833265 0.7198941877615906
23.57365906242753 299.7933171632519 0.7194345176776691
23.578886617380945 298.6043581409706 0.7176243215657189
23.58411417233436 295.51443055492973 0.713999866959631
23.589341727287774 295.5864021442697 0.7135663409223347
23.59456928224119 295.797126758676 0.7133420543491944
23.599796837194603 295.8087987100756 0.7131468539279113
23.605024392148017 298.4588260968813 0.7155346643421124
23.610251947101432 301.6173299522349 0.719511733438151
23.615479502054846 303.3805763518011 0.7211973195172584
23.62070705700826 298.518404658561 0.7149768322456482
23.625934611961675 295.11393105437526 0.7111207925533021
23.63116216691509 296.0192286186703 0.7107495111361676
23.636389721868504 298.98671453326915 0.7140147577892575
23.64161727682192 298.1769231094421 0.7129916696767821
23.646844831775333 296.3940145734619 0.7111184676900971
23.652072386728747 294.26440688400896 0.7083455607817896
23.65729994168216 292.8259036268475 0.7058642243284599
23.662527496635576 293.14599007232897 0.7062659099560775
23.66775505158899 292.6859610883111 0.7058589101484573
23.672982606542405 295.8679283619773 0.7090049557733882
23.67821016149582 295.81460597493185 0.7091848677431934
23.683437716449234 297.90913992443797 0.7113098608580738
23.688665271402648 297.9348778355498 0.7118789106194725
23.693892826356063 300.05060945045096 0.7133770777908913
23.699120381309477 296.60248425664423 0.7077076725443433
23.70434793626289 297.38963929987654 0.7074583645384359
23.709575491216306 301.1097263500796 0.7125835136960107
23.71480304616972 304.92417751813974 0.7179930868501614
23.720030601123135 304.54824526641033 0.717883877452916
23.72525815607655 300.9008804067235 0.7133117274686579
23.730485711029964 297.5219114611296 0.7093086223079381
23.735713265983378 295.9418422489058 0.7070479653177556
23.740940820936792 294.8369920764796 0.7055257214079499
23.746168375890207 298.64869867056655 0.7094778672629445
23.75139593084362 300.30258180874597 0.7111056187400304
23.756623485797036 301.5245669968708 0.7125002732463718
23.76185104075045 300.2602686106026 0.7113837705094579
23.767078595703865 300.0041413477553 0.7114475228152998
23.77230615065728 301.9495834271804 0.7141421283531011
23.777533705610693 302.3920183361238 0.7127851765471573
23.782761260564108 302.76930466722916 0.7120165517846556
23.787988815517522 301.75242771240926 0.7094053043308133
23.793216370470937 302.1255505390386 0.7099391040764458
23.79844392542435 302.6348877178769 0.7096654195233086
23.803671480377766 303.3823154635179 0.7108267343337544
23.80889903533118 306.21155477049143 0.7147144664325822
23.814126590284594 309.22809479096185 0.7186541800909565
23.81935414523801 308.14133320353034 0.717261911305432
23.824581700191423 306.0276758792529 0.713270534359881
23.829809255144838 307.6627069269138 0.7155788866110389
23.835036810098252 309.90603856304585 0.7185487420043634
23.840264365051667 312.1591540655867 0.7211540435508641
23.84549192000508 311.7098790556708 0.7193397227247893
23.850719474958495 310.88999725245634 0.7169491865353068
23.85594702991191 308.444531849882 0.7141860465813971
23.861174584865324 307.8813632415245 0.7137596823034016
23.86640213981874 307.96283283704554 0.7133782910206956
23.871629694772153 310.6164380951496 0.7158866568261099
23.876857249725568 312.1428979422725 0.7173073815705379
23.882084804678982 313.79571706828443 0.7197181820939984
23.887312359632396 312.8811794226703 0.7187459988831035
23.89253991458581 314.3236087269451 0.7198871914814104
23.897767469539225 311.44658978872064 0.7168179682968893
23.90299502449264 309.99929763856693 0.7149353568593264
23.908222579446054 304.76992406545895 0.7080822057735094
23.91345013439947 304.2982540752546 0.7061660119610996
23.918677689352883 303.95430585470064 0.7055335705081752
23.923905244306297 307.08329257357946 0.7099982954220977
23.929132799259712 311.43423992652845 0.7153938767729033
23.934360354213126 312.0154257183894 0.7166586850332864
23.93958790916654 311.4044086492723 0.7155559632676151
23.944815464119955 309.23387737628536 0.7124308165574665
23.95004301907337 308.97158764909557 0.7116548205630535
23.955270574026784 305.8254837367591 0.7072439287984428
23.9604981289802 302.40118977369764 0.7038765019060405
23.965725683933613 300.7550611848349 0.7029439871311329
23.970953238887027 301.1693776252984 0.7046123741836674
23.97618079384044 302.75829370103844 0.7063259869262639
23.981408348793856 303.8579227880077 0.7057294879842038
23.98663590374727 304.1839680013886 0.705473063048542
23.991863458700685 306.5423605312495 0.7082417093032153
23.9970910136541 307.4156860634682 0.7098387252616039
24.002318568607514 306.962461025694 0.7098634569202902
24.007546123560928 303.4249931789929 0.7068139048919178
24.012773678514343 303.135675608987 0.7064774896336874
24.018001233467757 306.1143988131366 0.7085158582491672
24.02322878842117 308.2403980446895 0.7101129300365313
24.028456343374586 308.4668736700394 0.7097634036454521
24.033683898328 309.0546670411108 0.7107238036891107
24.038911453281415 310.4407030989601 0.7140459709227936
24.04413900823483 308.91510402978196 0.7123086657876574
24.049366563188244 304.3738843886271 0.7074816120367837
24.054594118141658 303.0649354941157 0.7054482178435244
24.059821673095072 303.7393051458063 0.706153520034775
24.065049228048487 304.0724330636068 0.7068969643180739
24.0702767830019 302.57238141648594 0.7185999588370613
24.075504337955316 305.215948355953 0.7309282042060969
24.08073189290873 306.2094829308639 0.7388023796742962
24.085959447862145 308.060351982295 0.7459003463732045
24.09118700281556 307.39209227221465 0.7506481100715754
24.096414557768973 306.764836928176 0.7551331870824088
24.101642112722388 304.55300256995304 0.7565578455124193
24.106869667675802 308.29528755641405 0.7644267432768922
24.112097222629217 307.3337863095827 0.7659499723104504
24.11732477758263 307.12946668954197 0.769229795977136
24.122552332536046 303.32345457325266 0.7678646448970442
24.12777988748946 303.3789623566577 0.7708698608319374
24.133007442442874 304.82708717058523 0.7752222849203171
24.13823499739629 308.0587492192761 0.7828693134531599
24.143462552349703 309.622390862438 0.7886175159308743
24.148690107303118 309.7263497388786 0.7920359148233175
24.153917662256532 307.89961085581865 0.7933290457899679
24.159145217209947 307.03163726674074 0.794743622362837
24.16437277216336 308.6798050707022 0.7991667979144002
24.169600327116775 309.66326360004246 0.8018728505034581
24.17482788207019 310.00664233466944 0.8057877735427315
24.180055437023604 310.9262653799408 0.8107343287604039
24.18528299197702 309.0946414016782 0.8116519335899425
24.190510546930433 310.56740885460005 0.8159525658463289
24.195738101883848 306.08144191420604 0.8116035093617624
24.200965656837262 303.8773930792729 0.8119228010299719
24.206193211790676 302.4398682981155 0.8135204624076903
24.21142076674409 303.6933096918774 0.8190472785359906
24.216648321697505 302.38803310665753 0.8188848769397467
24.22187587665092 301.1354802212535 0.8188333826834199
24.227103431604334 302.62613155912885 0.8229576965358417
24.23233098655775 301.9398599452771 0.8251665225243938
24.237558541511163 303.4287969648496 0.8301384287282196
24.242786096464577 304.0715988858242 0.8325546336253108
24.248013651417992 307.6773286560666 0.840926698770216
24.253241206371406 305.1211248540678 0.8398140801175557
24.25846876132482 302.17400131583946 0.839709279247135
24.263696316278235 298.6176502196402 0.8364921783834302
24.26892387123165 297.9435405877277 0.8381288712378426
24.274151426185064 300.1488099096922 0.8412086519293043
24.27937898113848 302.3781218067456 0.8462943765175569
24.284606536091893 303.3774614016121 0.8490412631991732
24.289834091045307 300.3322683629113 0.8482377025765367
24.29506164599872 298.70061117025483 0.8479897232640525
24.300289200952136 298.8098719121065 0.8498792620963252
24.30551675590555 297.856828272073 0.8520599328721356
24.310744310858965 298.5751847011561 0.8561582730389105
24.31597186581238 297.9751080258872 0.8575424504096445
24.321199420765794 296.7748146135646 0.8565923349588147
24.326426975719208 294.5335280768119 0.8553243673150919
24.331654530672623 294.30029588954704 0.8564756245751878
24.336882085626037 295.7928636911209 0.8596850305349024
24.34210964057945 298.0148372361801 0.8642765852809975
24.347337195532866 296.0498886040252 0.86551901679714
24.35256475048628 295.35464364144144 0.8682305468556543
24.357792305439695 291.34079776104466 0.8637401342208734
24.36301986039311 288.958923876538 0.8596514746453207
24.368247415346524 290.57991168222685 0.8632647500407689
24.373474970299938 297.1633976569068 0.8762358830291052
24.378702525253352 299.5287446529634 0.8823789459665714
24.383930080206767 300.08348994488995 0.8848097862161939
24.38915763516018 298.47113528383807 0.8850182417325821
24.394385190113596 298.524593638159 0.8874576990987237
24.39961274506701 297.39757446463295 0.8886763726879515
24.404840300020425 301.0193119043752 0.8946644279885134
24.41006785497384 302.73107260931766 0.8985273744368407
24.415295409927253 305.083114923832 0.904131738720431
24.420522964880668 301.5792439543639 0.9034950924778499
24.425750519834082 301.72105251507065 0.9075752811635861
24.430978074787497 303.565325928395 0.9124877322488818
24.43620562974091 306.08685086960224 0.916481312584012
24.441433184694326 303.093206679403 0.9126819460992566
24.44666073964774 302.60680980543606 0.9143454522933936
24.451888294601154 303.152702166516 0.9173802931394337
24.45711584955457 303.02900763621244 0.9192206506581689
24.462343404507983 300.73234537698437 0.9162527812703706
24.467570959461398 297.77289177918556 0.913916966854808
24.472798514414812 298.48142586567434 0.9185901034518783
24.478026069368227 300.3918315572839 0.9261606370275596
24.48325362432164 297.1913450297252 0.922791628336462
24.488481179275055 293.83879541681415 0.9182479969769823
24.49370873422847 294.3894337371404 0.9210768880368333
24.498936289181884 299.6559351441014 0.9330265949394516
24.5041638441353 303.02341037503055 0.9413528063005072
24.509391399088713 304.6122141392442 0.9453187541969066
24.514618954042128 304.3140077437355 0.946498206532638
24.519846508995542 304.5977741494276 0.9486530942356834
24.525074063948956 302.9706033666681 0.949826325011245
24.53030161890237 299.97291885318975 0.9469587179483979
24.535529173855785 301.0883990962638 0.9513400066727014
24.5407567288092 302.97674605621654 0.9562686967334013
24.545984283762614 302.97019573964695 0.9596404082840108
24.55121183871603 303.42042054378726 0.9622742872620118
24.556439393669443 304.49629159280903 0.9649839609864109
24.561666948622857 308.79291120883664 0.9728123431962752
24.566894503576272 307.7801531818348 0.9741619199414436
24.572122058529686 307.0086118856635 0.9767200256121963
24.5773496134831 304.58528484815946 0.9765499458980982
24.582577168436515 303.05534815947357 0.9762365606790097
24.58780472338993 307.22755656269175 0.9836440452027925
24.593032278343344 310.60793627849563 0.991669806243578
24.59825983329676 315.11082338891185 1.0014636010709845
24.603487388250173 310.3543165994423 0.997058868378395
24.608714943203587 307.624053485297 0.9959023854140756
24.613942498157 306.2775565480783 0.9963760318826494
24.619170053110416 306.09435467926363 0.9986197797570947
24.62439760806383 301.91345524041276 0.9930960979541221
24.629625163017245 298.90956567023306 0.9893054260676334
24.63485271797066 299.94398199154057 0.993199767889851
24.640080272924074 298.1461008106574 0.992714080064133
24.645307827877488 299.2084438644588 0.9981228037886551
24.650535382830903 299.0203661130428 1.0019975225348954
24.655762937784317 301.65401796273966 1.0092754963480417
24.66099049273773 300.0429729977412 1.008571150449411
24.666218047691146 297.50517633575316 1.0080151927738088
24.67144560264456 294.80742867795124 1.006579279036525
24.676673157597975 293.6072459602129 1.0066023218267588
24.68190071255139 293.4142279223528 1.0075167296327605
24.687128267504804 291.8197426039392 1.0063184533475906
24.692355822458218 293.45224248585123 1.011677640143067
24.697583377411632 296.09473608516504 1.0198693379765151
24.702810932365047 299.64768436046757 1.02838850974516
24.70803848731846 299.43003054609954 1.0323180088508057
24.713266042271876 294.92699176999906 1.0269646698675814
24.71849359722529 295.38583445537455 1.029973871878728
24.723721152178705 295.73080550803553 1.032591501952989
24.72894870713212 298.04434776948597 1.038782542326483
24.734176262085533 294.1058887690929 1.0340624788587272
24.739403817038948 296.7871589746699 1.0409694824140479
24.744631371992362 295.2594608816987 1.0411755567421226
24.749858926945777 298.58415991520343 1.051219571709253
24.75508648189919 299.177594827975 1.0581297130932623
24.760314036852606 304.9871027185008 1.0721951861427848
24.76554159180602 306.7160314248147 1.077550016305894
24.770769146759434 305.1913676550353 1.0748407725496605
24.77599670171285 302.3611778518493 1.0717131844036805
24.781224256666263 299.85952183483886 1.069526211503646
24.786451811619678 301.07823800907073 1.0751328021017084
24.791679366573092 300.8130863050707 1.0755046533369745
24.796906921526507 298.1584111620969 1.0727151335918546
24.80213447647992 294.7333112932987 1.0678974181347696
24.807362031433335 291.3658381791705 1.0638335200212263
24.81258958638675 293.4429134605248 1.0710273651705808
24.817817141340164 296.6079356380587 1.0806940514986774
24.82304469629358 295.32882520508696 1.0823326710503611
24.828272251246993 295.6223304591415 1.0864907397600583
24.833499806200408 297.43820256067664 1.0921304609336422
24.838727361153822 299.4713482620862 1.0986591990659558
24.843954916107236 298.3516440799748 1.098802323403704
24.84918247106065 297.0535133250873 1.0987821838020295
24.854410026014065 294.1412235919875 1.0957909752515909
24.85963758096748 295.96981940324116 1.1026905370139481
24.864865135920894 292.6379186565785 1.0997635010153484
24.87009269087431 293.4698108671164 1.1041900509533704
24.875320245827723 293.84662911557734 1.1070050269008906
24.880547800781137 296.51016750455096 1.1142796304457938
24.885775355734552 298.9748740899539 1.1213667221646748
24.891002910687966 299.71644924228747 1.1249210848582398
24.89623046564138 302.4881766809018 1.1330884205697904
24.901458020594795 303.54686587746374 1.1417093745986993
24.90668557554821 304.5379823132666 1.148959432654796
24.911913130501624 303.3620873114268 1.1511890248680694
24.91714068545504 300.64469684982214 1.146120667356468
24.922368240408453 297.7139605603106 1.1438968640016947
24.927595795361867 300.77864895457486 1.1523896798801614
24.93282335031528 302.8196757741276 1.1611158808355533
24.938050905268696 303.92473499772603 1.1661072196154256
24.94327846022211 300.4780152755184 1.1637349633846235
24.948506015175525 297.81127650067117 1.1637306777529586
24.95373357012894 297.72070732555284 1.1674861115847082
24.958961125082354 295.240041605562 1.1641654914416524
24.964188680035768 296.9809089797083 1.1671606495610432
24.969416234989183 299.7260346864244 1.173624224721308
24.974643789942597 306.0744190589727 1.1893900582522656
24.97987134489601 307.1333616161662 1.1942071775194978
24.985098899849426 308.04806316514237 1.1999498452024575
24.99032645480284 309.8233656931312 1.207763329088717
24.995554009756255 310.9800810797192 1.2153367523094283
25.00078156470967 311.3361456075589 1.2193241776056984
25.006009119663084 306.16481585830235 1.211692170952812
25.011236674616498 304.0623729724642 1.211190322851748
25.016464229569912 301.40490774512756 1.2088409765069132
25.021691784523327 302.2504560621642 1.2145662630380125
25.02691933947674 305.436722019492 1.2243689299733806
25.032146894430156 310.0691598530464 1.2372457409281254
25.03737444938357 311.95871729483395 1.2433294143770182
25.042602004336985 311.0396851360572 1.2430433065663888
25.0478295592904 310.9553929705995 1.2472004478291387
25.053057114243813 315.1035267746055 1.2628155823156713
25.058284669197228 312.18357874474424 1.2632989636623222
25.063512224150642 308.4802148583444 1.2575305164058381
25.068739779104057 302.7668156911726 1.2468332708200318
25.07396733405747 305.4015219316774 1.2548952424749205
25.079194889010886 308.81731056629644 1.2665536355458373
25.0844224439643 307.55659774836437 1.269583012071359
25.089649998917714 305.1763239181035 1.2687113481589367
25.09487755387113 307.7425970293121 1.2766449793428258
25.100105108824543 312.3093959875448 1.2883650172989198
25.105332663777958 315.1286080274076 1.3032294453837798
25.110560218731372 314.51282893834 1.30845045309624
25.115787773684787 313.1160877288065 1.311417630023144
25.1210153286382 315.0933115968474 1.3195139407382446
25.126242883591615 316.04790097816425 1.3251348778864152
25.13147043854503 314.52744390485725 1.3282551578362158
25.136697993498444 314.51473153054224 1.32661564548082
25.14192554845186 313.72724726164705 1.3294073598083478
25.147153103405273 315.087661260831 1.335736647200049
25.152380658358688 313.4148661569487 1.3369175802565814
25.157608213312102 312.2363914025988 1.3362950745186237
25.162835768265516 313.1138703401412 1.3431813405068245
25.16806332321893 315.5669458922784 1.3534478700110573
25.173290878172345 318.1217968242123 1.3655270134928903
25.17851843312576 318.66372403509644 1.3702527826722588
25.183745988079174 318.79160559142224 1.37369969559705
25.18897354303259 317.5966737313418 1.3750651037217625
25.194201097986003 318.85116268248186 1.3840289981852827
25.199428652939417 318.85784993578034 1.3889741493468213
25.204656207892832 316.42411085448225 1.3888114067225137
25.209883762846246 319.1576375984808 1.3974028234875688
25.21511131779966 320.37289420140894 1.4048759816129486
25.220338872753075 322.45074611748834 1.418964367915497
25.22556642770649 322.0853872664842 1.4252339294555103
25.230793982659904 317.6817302484374 1.421231167718018
25.23602153761332 316.24917091617425 1.4198013675395713
25.241249092566733 311.01502774915 1.413426146499023
25.246476647520147 316.49791076573536 1.4311432426601673
25.25170420247356 323.9665452014488 1.4524729385323116
25.256931757426976 329.29023265591917 1.466773530562453
25.26215931238039 327.69865119721464 1.4680005592786083
25.267386867333805 320.7746904275784 1.4546118048082604
25.27261442228722 318.11756802509007 1.4536696266590607
25.277841977240634 320.4167980811449 1.4668292121783375
25.283069532194048 322.9975459348117 1.480309645264211
25.288297087147463 330.82071513712066 1.506231951321457
25.293524642100877 330.09635952797595 1.5066397699172196
25.29875219705429 330.55347537971045 1.5114416900404262
25.303979752007706 322.6457429485026 1.4950310242155833
25.30920730696112 322.95127050739353 1.5028885092982724
25.314434861914535 319.3762955798653 1.501838955940276
25.31966241686795 321.36506605670394 1.5182266779786935
25.324889971821364 319.988521247294 1.52225632300646
25.330117526774778 320.998120119171 1.5277861345375428
25.335345081728192 322.7377312678622 1.5367686526518838
25.340572636681607 314.94983006419096 1.5226101824682847
25.34580019163502 313.2817374802181 1.525547367599926
25.351027746588436 312.44611491404197 1.5316212811222707
25.35625530154185 320.0550727342566 1.55533546206889
25.361482856495265 327.00381554536517 1.5813781762693409
25.36671041144868 329.7951479816817 1.5932952045048416
25.371937966402093 327.84353650711773 1.5932854075755247
25.377165521355508 323.22072761169375 1.5896158783634156
25.382393076308922 317.11999390034265 1.5800899571561766
25.387620631262337 315.38617686037446 1.5863552804084398
25.39284818621575 308.9961724495062 1.5765329297397037
25.398075741169166 306.0375343598034 1.5769369590740359
25.40330329612258 305.81162978907554 1.5808561131420578
25.408530851075994 310.71416703028655 1.5999271184139086
25.41375840602941 319.6689054660907 1.630482585854062
25.418985960982823 322.67509843571383 1.6427481494977747
25.424213515936238 321.55138921308406 1.6473269809141324
25.429441070889652 321.3905220478623 1.6488290807474515
25.434668625843067 320.86446253656663 1.6599052707625082
25.43989618079648 318.6694947872481 1.6640090086414552
25.445123735749895 315.4216268113515 1.663352774084871
25.45035129070331 310.7797722283972 1.6556054517876622
25.455578845656724 313.2043770644602 1.6647458101576247
25.46080640061014 316.476959204353 1.6807437874211515
25.466033955563553 320.0503012795987 1.7014590762702382
25.471261510516968 320.700870917239 1.717015184372714
25.476489065470382 319.25059831997646 1.724964581465481
25.481716620423796 311.6612277537833 1.7162623418987626
25.48694417537721 310.90571320923027 1.7224543750215944
25.492171730330625 314.1376964967241 1.738634670644257
25.49739928528404 309.7664623903104 1.731942263164956
25.502626840237454 312.8660419344663 1.7467413588043241
25.50785439519087 312.40120271096026 1.7502282958417485
25.513081950144283 319.66018182156745 1.7798069032080395
25.518309505097697 317.64336114898106 1.7842508010671247
25.523537060051112 315.10943854353434 1.787330167431828
25.528764615004526 318.22657951797106 1.8050681947166654
25.53399216995794 318.2625291405612 1.8099653784592915
25.539219724911355 321.750885111109 1.833155636774844
25.54444727986477 329.0314225677373 1.8648697984134603
25.549674834818184 337.5775059206964 1.9088923048543467
25.5549023897716 340.4577957256703 1.9255197300798743
25.560129944725013 325.9557141044221 1.8953569376494188
25.565357499678427 318.84431541086667 1.8796153617998907
25.57058505463184 317.7696816010164 1.8891367707468902
25.575812609585256 329.42348984635294 1.9387705342236896
25.58104016453867 328.6073672843659 1.946963612851042
25.586267719492085 326.3795911060112 1.9506543390111695
25.5914952744455 316.8927558800708 1.9244231475623097
25.596722829398914 322.3300864191794 1.955480466554523
25.601950384352328 323.59557104820294 1.9715184426146133
25.607177939305743 320.77421425270705 1.9782683441777649
25.612405494259157 323.67847411627884 1.9959043999526147
25.61763304921257 317.37767503435316 1.9872561652502603
25.622860604165986 328.4294278755202 2.0318896795229193
25.6280881591194 331.6980267328023 2.0605823217607657
25.633315714072815 337.2241274594722 2.095460599279185
25.63854326902623 335.3727804660446 2.1053308918680975
25.643770823979644 329.43734877244594 2.095186044409555
25.648998378933058 329.33715259386804 2.1031726310374643
25.654225933886472 328.16547079146983 2.118466138654677
25.659453488839887 333.0623386102655 2.1460054383159686
25.6646810437933 338.2582712622211 2.17991254000188
25.669908598746716 334.48524181634934 2.1728222491776465
25.67513615370013 330.53737748197614 2.183479739196381
25.680363708653545 328.9620086014202 2.191434181987133
25.68559126360696 338.143853085738 2.24459530131226
25.690818818560373 340.08944309989585 2.265463953722125
25.696046373513788 339.9433399599312 2.2892296141327164
25.701273928467202 329.8229825189293 2.2755391033227395
25.706501483420617 334.815075020584 2.3240895218360245
25.71172903837403 335.3572736275759 2.3444843094475654
25.716956593327446 331.7368591534377 2.3440708259872025
25.72218414828086 320.5758602518164 2.3067529756819347
25.727411703234274 317.2380799386228 2.3079608158123777
25.73263925818769 320.80905035807285 2.352384655966446
25.737866813141103 325.748563316735 2.386346513897358
25.743094368094518 327.5774169363033 2.421434853432225
25.748321923047932 327.9260261690296 2.4383987099773377
25.753549478001347 334.16904984813345 2.485344900560503
25.75877703295476 339.7498603893278 2.5250682999415064
25.764004587908175 337.5517423343886 2.536047953341475
25.76923214286159 324.5214489471222 2.5183745124799573
25.774459697815004 303.5451799664701 2.4584906547268313
25.77968725276842 296.33351431316873 2.45195115193578
25.784914807721833 302.345908441128 2.4948500987621136
25.790142362675248 319.8132277438222 2.602613207317925
25.795369917628662 325.3448985795774 2.651049400758806
25.800597472582076 330.98256533145076 2.705426454111728
25.80582502753549 318.96921623073086 2.669857724913478
25.811052582488905 315.65647848618187 2.683760195743205
25.81628013744232 314.92434005184856 2.7090840753257397
25.821507692395734 317.74979173318377 2.7542381229313495
25.82673524734915 321.0178732518584 2.8057851113664305
25.831962802302563 322.14453905003234 2.8497015626792894
25.837190357255977 328.9755069969141 2.9268033219187686
25.84241791220939 332.3892173308095 2.9917372851068476
25.847645467162806 334.005737440166 3.0347468958697426
25.85287302211622 328.7629339801714 3.0421884612511967
25.858100577069635 328.8069622514865 3.068697181623735
25.86332813202305 326.68908630274353 3.1128171623348715
25.868555686976464 321.22415318536724 3.149187569291831
25.87378324192988 320.2563452405847 3.186459047067481
25.879010796883293 317.48299533006616 3.206905951907627
25.884238351836707 329.28079252622854 3.304130258200005
25.88946590679012 326.4261402952505 3.34285308405532
25.894693461743536 339.39297272189174 3.4722255903770565
25.89992101669695 336.4726305535547 3.530580205374007
25.905148571650365 324.7460317571256 3.5423987968811192
25.91037612660378 324.98629994275615 3.6014028635558697
25.915603681557194 305.8884472525727 3.554244653891881
25.920831236510608 316.27629336628934 3.673032724605426
25.926058791464023 315.8889739588777 3.759487023270715
25.931286346417437 330.4160963112014 3.918731271258229
25.93651390137085 344.1303240709754 4.104052983375241
25.941741456324266 345.66441137592915 4.205214664994549
25.94696901127768 343.3126893108214 4.300789245905211
25.952196566231095 328.50677955249705 4.32378923512713
25.95742412118451 321.91104808176686 4.39236677410704
25.962651676137924 307.09063686625683 4.413405924534911
25.967879231091338 312.2741928361203 4.574647062210686
25.973106786044752 325.7307902202595 4.775997424860617
25.978334340998167 330.6799076987187 4.871819921359989
25.98356189595158 321.241107969408 4.837741177889628
25.988789450904996 299.5550189351388 4.704319755278831
25.99401700585841 290.0262758007346 4.73334716166061
25.999244560811825 287.7400230904057 4.776768797141199
26.00447211576524 307.04435586276105 5.065360235861058
26.009699670718653 294.0706226372572 5.050960227146683
26.014927225672068 290.37430011591965 5.203904062058371
26.020154780625482 278.60279850829 5.190065525566758
26.025382335578897 281.6009724548809 5.343451493125281
26.03060989053231 289.03394717398913 5.462786340763466
26.035837445485726 301.9997936791483 5.730379499220567
26.04106500043914 308.55647735527185 5.951301837418009
26.046292555392554 329.912152669158 6.313380184661139
26.05152011034597 329.8179254734115 6.528010855979774
26.056747665299383 325.58876302946277 6.651838429503822
26.061975220252798 309.22028876708765 6.759147688743326
26.067202775206212 299.8212164611251 6.822612825365349
26.072430330159627 309.51764893222156 7.30609813574881
26.07765788511304 314.0182592379992 7.575080126154646
26.082885440066455 325.7409648852208 8.1680982773056
26.08811299501987 317.9670938956572 8.401777746326557
26.093340549973284 283.4050380738335 8.451289666950913
26.0985681049267 290.87371757558674 9.067654950716156
26.103795659880113 270.6858104781518 9.413472701877003
26.109023214833528 300.3020846168904 10.805298912770192
26.114250769786942 238.65443583516026 10.553843223018756
26.119478324740356 201.93808189735432 11.207345546757331
26.12470587969377 180.21251982043987 12.095619070093628
26.129933434647185 165.1883318012515 16.00849786953226
26.1351609896006 107.19431256164566 18.242282777836923
