# Supplementary material for: Unraveling metal effects on CO2 uptake in pyrene-based metal-organic frameworks
Source: Nat Commun. 2025 Feb 11;16:1516. doi: 10.1038/s41467-025-56296-w (PMC11814143; doi:10.1038/s41467-025-56296-w)
Supplement: Supplementary file 3 — Source Data [file 41467_2025_56296_MOESM3_ESM.zip › SourceCode/SuppInf/FigureS5_Ga-TBAPy_InSitu_VariableT_PXRD/Data/GaTBAPy_0087p.dat]

0.002613777476707968 24.162594744234074 5.425344266002458
0.007841332430123905 14.815248307812942 3.808207327001879
0.01306888738353984 15.201937250418881 3.4462372921619844
0.018296442336955775 11.678009816644098 2.5108470341718205
0.02352399729037171 11.564182506101046 2.301261911747856
0.028751552243787646 12.509777456510703 2.432030072969198
0.03397910719720358 12.45070169049443 1.8330552190777767
0.03920666215061952 15.506131396619686 1.9347054255735012
0.04443421710403546 15.781200729176906 1.9058170039374425
0.0496617720574514 15.027511248618818 1.6612680384460277
0.054889327010867336 15.812926738560884 1.78489831231165
0.060116881964283275 15.140450786160196 1.6750386187668003
0.06534443691769921 15.949702735850758 1.6594303483515145
0.07057199187111515 18.882979020211373 1.8454048220104564
0.07579954682453109 17.932707824082424 1.772289913072028
0.08102710177794703 18.337175373005234 1.7006940303785127
0.08625465673136297 15.34190876448711 1.5300365302247907
0.09148221168477891 16.63003376349451 1.443614334803239
0.09670976663819485 17.45011505512535 1.3476810229126075
0.10193732159161079 16.870904562238643 1.2751501559555856
0.10716487654502672 16.796335050634156 1.2719513058142178
0.11239243149844266 16.498266998973598 1.2745755507806584
0.1176199864518586 17.133438388920563 1.3159338910323677
0.12284754140527454 17.95758852044986 1.2967726124621315
0.12807509635869047 17.09516944469659 1.20197334388221
0.1333026513121064 16.748374243118306 1.1764690841277714
0.13853020626552232 15.59683826717506 1.0831143326834323
0.14375776121893824 15.210870615333757 1.0550367156636826
0.14898531617235417 15.162268294902269 1.078890750978563
0.1542128711257701 17.843456181836 1.1234063050951577
0.15944042607918602 20.18423554147914 1.1694243070550323
0.16466798103260194 20.201530016779763 1.1598532878491188
0.16989553598601786 19.98436058271346 1.1386095698108978
0.1751230909394338 19.447947893295737 1.1140971342260801
0.18035064589284971 17.85236833249356 1.0375879561213257
0.18557820084626564 18.47584818747309 1.015110211391834
0.19080575579968156 19.1124962485458 1.0029635985092789
0.1960333107530975 18.552508068430058 0.9755149971604817
0.20126086570651341 18.610991748485745 0.9730072098641378
0.20648842065992934 17.358862234163517 0.9374314741135384
0.21171597561334526 16.602966920341657 0.9129172263643797
0.2169435305667612 16.87433641840276 0.8871163321773702
0.22217108552017711 16.370284948432307 0.861711251580145
0.22739864047359304 15.660517982176694 0.8679484184072105
0.23262619542700896 15.984090282217904 0.8953965927097345
0.2378537503804249 15.09210473922662 0.8895684236407629
0.2430813053338408 17.148433234793682 0.9524100475506868
0.24830886028725674 18.489867346118743 0.9466147578976291
0.25353641524067266 18.822115009456308 0.9119192265807151
0.2587639701940886 18.763626699852008 0.9090739379281819
0.2639915251475045 19.069347814272444 0.8931635707077482
0.26921908010092044 19.376045920741717 0.8887677180985867
0.27444663505433636 19.091908028351646 0.865859480653426
0.2796741900077523 18.30308101353837 0.825304454158922
0.2849017449611682 18.664962176468713 0.8306466924348819
0.29012929991458414 19.038019362701508 0.8273123458629904
0.29535685486800006 18.791076537507355 0.8193760105608434
0.300584409821416 18.61644919118928 0.7962925593878591
0.3058119647748319 18.093281880560827 0.7766572898040949
0.31103951972824784 19.217298354341317 0.8075391928922775
0.31626707468166376 19.740682631981873 0.841033716082202
0.3214946296350797 20.058445341384065 0.8542986745856362
0.3267221845884956 19.488878276848556 0.8465939383435998
0.33194973954191154 18.06665785721014 0.8148858376380528
0.33717729449532746 17.449391146789722 0.8012672882095783
0.3424048494487434 17.14866319611492 0.8043773223159113
0.3476324044021593 17.494751178515777 0.8232405678454404
0.35285995935557524 17.94798088806739 0.819574514710373
0.35808751430899116 17.064848959822395 0.7786703644970643
0.3633150692624071 16.982296323221057 0.7613106694408827
0.368542624215823 17.001425961107106 0.7493706814936566
0.37377017916923894 17.770393755598743 0.7646164248279959
0.37899773412265486 18.321157968296642 0.8007051331745539
0.3842252890760708 18.065256086090937 0.8029762241386701
0.3894528440294867 18.052124586113607 0.8121633704196618
0.39468039898290264 17.423607746383396 0.7928367019627148
0.39990795393631856 17.516702466102366 0.7770724653496867
0.4051355088897345 17.908114221148697 0.7845444474801188
0.4103630638431504 18.943163986145823 0.8096791478484231
0.41559061879656634 19.16150439552605 0.8043094121384498
0.42081817374998226 19.101985769800525 0.7994536559104445
0.4260457287033982 18.02908921716507 0.7683249780351243
0.4312732836568141 17.613542644345625 0.7574831137319544
0.43650083861023004 18.05047986394078 0.7795019584746298
0.44172839356364596 18.584274985980738 0.787665856058316
0.4469559485170619 19.011159041700086 0.7771638380247645
0.4521835034704778 18.33475049463484 0.7620414037713884
0.45741105842389373 18.310866359931264 0.7663321104576
0.46263861337730966 19.031646032383307 0.8010002145625749
0.4678661683307256 19.092129910446825 0.8095609554635534
0.4730937232841415 20.972356018427813 0.8353626608424568
0.47832127823755743 21.431923457595815 0.8336427962509985
0.48354883319097336 20.610364157576818 0.7825630631830105
0.4887763881443893 21.315563841610782 0.7997223710142318
0.4940039430978052 20.125390065143378 0.7727384064405107
0.49923149805122113 19.360873434596723 0.7529183416316315
0.5044590530046371 18.8875599617674 0.7585081113770396
0.5096866079580531 19.35570449492257 0.7647701411954858
0.5149141629114691 19.67891600810182 0.7798635648865402
0.5201417178648851 19.659255776236396 0.7802438610484551
0.525369272818301 17.970357194894934 0.7543090798917106
0.530596827771717 17.306667239831437 0.7272497956485374
0.535824382725133 18.115924702517365 0.7336902498835358
0.541051937678549 18.353112092695667 0.7291084107019766
0.546279492631965 18.299882796965168 0.7187373611236757
0.5515070475853809 18.356336914822432 0.7327256067594214
0.5567346025387969 18.195781501658487 0.7277754233414008
0.5619621574922129 17.72966406410033 0.7000253950633389
0.5671897124456289 17.595799377888184 0.6966055244694108
0.5724172673990449 17.30445424222855 0.6761773469687359
0.5776448223524608 17.559469626048884 0.675898064188502
0.5828723773058768 18.75156824007545 0.700691357260292
0.5880999322592928 19.397868122035067 0.7195567461365379
0.5933274872127088 19.425307540724955 0.7397345548585249
0.5985550421661248 18.00929375031856 0.7417271790028583
0.6037825971195407 18.509304295508294 0.7521630486974643
0.6090101520729567 18.678986712958775 0.7298856427521571
0.6142377070263727 19.367658262376512 0.7209274100710412
0.6194652619797887 20.392459488763148 0.7185580804725099
0.6246928169332047 19.621973377328015 0.7186657285188472
0.6299203718866206 20.687164189636654 0.7596974675549402
0.6351479268400366 20.838393700756285 0.7756115079980698
0.6403754817934526 20.775593244255564 0.7713406538477019
0.6456030367468686 20.697221862831878 0.7430831745683487
0.6508305917002846 20.14121657110495 0.7092347967592144
0.6560581466537005 20.78040149474986 0.6976251522351475
0.6612857016071165 21.26632482907963 0.7030227841647705
0.6665132565605325 21.278370320255487 0.7105897966591744
0.6717408115139485 20.940781476920456 0.7162794213202206
0.6769683664673645 20.60279092842779 0.7097238430642221
0.6821959214207804 20.10084331366224 0.6968802310987171
0.6874234763741964 20.52678756353475 0.7121686561258895
0.6926510313276124 21.079044178556764 0.6997809046412908
0.6978785862810284 21.072213476813207 0.6896600081981848
0.7031061412344444 22.751680421792717 0.7077388180776149
0.7083336961878604 22.620090984812585 0.6982582638692556
0.7135612511412763 22.007323757140924 0.7061175779443853
0.7187888060946923 21.90025186481866 0.7099433231569401
0.7240163610481083 23.16109584107752 0.7505125296961512
0.7292439160015243 23.61304365647987 0.7577473488173856
0.7344714709549403 25.0773117621303 0.7850108022083381
0.7396990259083562 26.326308509941 0.7900449076231061
0.7449265808617722 26.465532141498404 0.8055149152306394
0.7501541358151882 27.92164114678564 0.8356185189421388
0.7553816907686042 28.204248521495284 0.839596775831893
0.7606092457220202 28.490221292540895 0.8344248471394695
0.7658368006754361 29.358204519890407 0.8338559684309558
0.7710643556288521 30.547890540383257 0.8235506206870336
0.7762919105822681 30.218905807670566 0.8090225332349521
0.7815194655356841 30.60006556885731 0.8179770986763475
0.7867470204891001 30.989852395589246 0.8271211304456423
0.791974575442516 31.60680272408816 0.8387594948688926
0.797202130395932 32.286870269297324 0.8335633438500192
0.802429685349348 32.95888961576113 0.8445349496908255
0.807657240302764 34.33855341480293 0.8726216497417151
0.81288479525618 35.89520372600704 0.9127670950198694
0.8181123502095959 37.59332935819951 0.9416261624839626
0.8233399051630119 39.5854707753548 0.9581586752216175
0.8285674601164279 40.849496457811824 0.9848674962358958
0.8337950150698439 46.32983620500317 1.0450496275480008
0.8390225700232599 53.656657028293424 1.144007423818267
0.8442501249766758 57.87339841518904 1.1956493470122682
0.8494776799300918 60.49766844486219 1.2281420500795428
0.8547052348835078 60.37542872776749 1.2454373494866517
0.8599327898369238 65.49181741597762 1.3093377206219354
0.8651603447903398 68.52443183318319 1.324312986575098
0.8703878997437557 70.67157757368318 1.3267957283926834
0.8756154546971717 72.44693821342577 1.3189644107299818
0.8808430096505877 71.78088389543575 1.309268740490013
0.8860705646040037 75.22297409799761 1.3377336738649184
0.8912981195574197 74.72926724949349 1.3297572747770878
0.8965256745108356 76.99418809417574 1.3579485951224401
0.9017532294642516 78.57923287185818 1.3702830427557582
0.9069807844176676 79.86951598630581 1.3924439650898466
0.9122083393710836 83.58009835095355 1.4556596231891652
0.9174358943244996 90.27716205887413 1.5270099196842666
0.9226634492779155 91.9842621159716 1.526690559733146
0.9278910042313315 99.75958066886035 1.5658238528537203
0.9331185591847475 97.06757840599889 1.5105494646882258
0.9383461141381635 93.06893958474902 1.4446514796092438
0.9435736690915795 92.03180937119369 1.4400722106569088
0.9488012240449955 91.26982153040589 1.412877361917608
0.9540287789984114 94.24609388312672 1.431886822398138
0.9592563339518274 95.81004252256396 1.4588240649449038
0.9644838889052434 98.15855161717569 1.4869471009278319
0.9697114438586594 97.5547801895253 1.476574519358981
0.9749389988120754 102.25650460820043 1.4922955877571222
0.9801665537654913 105.51869750721232 1.4985737361667402
0.9853941087189073 112.30335130481909 1.5407747772047125
0.9906216636723233 112.00706646630907 1.5237277628926276
0.9958492186257393 105.90738623633149 1.482417092694797
1.0010767735791553 98.19457135886259 1.4251140726888263
1.0063043285325712 97.22705576476731 1.420077732484466
1.0115318834859872 100.39207184960202 1.4606466489925947
1.0167594384394032 108.39836057148011 1.511370902218071
1.0219869933928192 115.19423764851724 1.5609565308878315
1.0272145483462352 115.12855743090213 1.5556408203437042
1.0324421032996511 116.96269815821981 1.5728099272822669
1.0376696582530671 121.28359581012755 1.6007220681140486
1.042897213206483 124.75582879535573 1.6165381498250566
1.048124768159899 127.39079763423764 1.6357015905471806
1.053352323113315 125.45851551965674 1.6242524690438522
1.058579878066731 124.97254930517262 1.602812121667002
1.063807433020147 129.363777548781 1.6340319497843412
1.069034987973563 136.43273104426794 1.6684589328780095
1.074262542926979 145.8764458854828 1.7294397260151217
1.079490097880395 141.16961958244102 1.7013540384436687
1.084717652833811 136.95337421616634 1.6673245509827987
1.089945207787227 126.56551050309163 1.5972439228681445
1.095172762740643 123.66906777275895 1.5778193677191736
1.1004003176940589 125.43849731393796 1.5903500353679592
1.1056278726474749 132.00574973543817 1.641379761282336
1.1108554276008908 138.61491150184312 1.6812513811795597
1.1160829825543068 136.089498186763 1.6558529849871582
1.1213105375077228 134.10582560336437 1.6236404693272515
1.1265380924611388 126.8177026761483 1.5554112408056664
1.1317656474145548 126.8729984803929 1.5429832545243853
1.1369932023679707 128.38465536621007 1.5500546321061746
1.1422207573213867 136.11293799597001 1.6221245845481411
1.1474483122748027 138.34260687024704 1.6449329903766898
1.1526758672282187 145.45723515903836 1.6823825340362435
1.1579034221816347 148.5882482322465 1.7090372471673099
1.1631309771350506 149.51950828729662 1.7212341940599893
1.1683585320884666 146.2168447453287 1.694655718359197
1.1735860870418826 143.78383088584985 1.6786545120910261
1.1788136419952986 140.42932254157108 1.6429895655366593
1.1840411969487146 135.40913942600235 1.5934081572189294
1.1892687519021305 145.00977574567807 1.672843871010402
1.1944963068555465 149.8861625814651 1.7089090499835795
1.1997238618089625 151.22648086399053 1.7023990765636554
1.2049514167623785 154.42425569325042 1.7432031390040563
1.2101789717157945 151.02605510765196 1.7221070140946664
1.2154065266692105 151.83121750950028 1.7310164888888102
1.2206340816226264 151.3196968582977 1.7216956413063143
1.2258616365760424 153.9913805933276 1.7402529879985817
1.2310891915294584 151.43707252939862 1.710127122049368
1.2363167464828744 153.39815358664222 1.7305503054384372
1.2415443014362904 149.77652897412662 1.7091129781113135
1.2467718563897063 141.7848031718065 1.6561267434122582
1.2519994113431223 141.46241099079157 1.6354631760906642
1.2572269662965383 142.7487210619988 1.6229995080070923
1.2624545212499543 158.03954175075995 1.7081867744766954
1.2676820762033703 162.1878137188375 1.7255884090751215
1.2729096311567862 156.57543258334735 1.6839164687948136
1.2781371861102022 153.38859964556138 1.6469548042020643
1.2833647410636182 147.47662472980056 1.6175845391702206
1.2885922960170342 151.3502805816812 1.651790983283395
1.2938198509704502 157.07530864931917 1.7005082983866444
1.2990474059238661 157.15675333142812 1.7141804978637223
1.3042749608772821 157.91713493095332 1.710850147423185
1.309502515830698 158.7498822934786 1.705426548528298
1.314730070784114 158.17967924467882 1.698004742580101
1.31995762573753 166.09666369247032 1.7341473018666522
1.325185180690946 167.68962539333467 1.7544808860950534
1.330412735644362 163.9313341103857 1.735726750016827
1.335640290597778 163.22402448882872 1.738061123042267
1.340867845551194 156.165250088185 1.6905135715265092
1.34609540050461 152.77397881371195 1.6664457764895275
1.351322955458026 153.86176078467045 1.6576708459669327
1.356550510411442 151.95890773616108 1.646532003614682
1.361778065364858 147.5202292125049 1.6227180674481447
1.3670056203182739 143.4119111689962 1.5983855621646528
1.3722331752716899 143.89015356665232 1.6262846115423464
1.3774607302251058 146.91502121397983 1.6546045431012582
1.3826882851785218 152.8332955252518 1.6877952783694392
1.3879158401319378 154.91430847431099 1.673287215594536
1.3931433950853538 151.24831199197322 1.6237744621345829
1.3983709500387698 150.23538503510295 1.6149143903679657
1.4035985049921857 146.8990827497818 1.6016193088978317
1.4088260599456017 145.02509750962867 1.601209485053746
1.4140536148990177 148.4287510019038 1.6404585778216447
1.4192811698524337 155.53886870397943 1.706041389211774
1.4245087248058497 157.02387723996503 1.71281542948801
1.4297362797592656 159.89503549644797 1.700643933353886
1.4349638347126816 151.43158454726833 1.6320713725168616
1.4401913896660976 144.06136265473657 1.5710297701874825
1.4454189446195136 147.7001684153529 1.609824208365629
1.4506464995729296 150.23065382249825 1.652707975978532
1.4558740545263456 154.39438314598604 1.69177253718099
1.4611016094797615 158.1804725042634 1.7327463026926964
1.4663291644331775 151.7491255361867 1.6981388819507028
1.4715567193865935 146.72198462587934 1.6308271647483414
1.4767842743400095 148.20287053243018 1.6208453496287705
1.4820118292934255 151.01645277390676 1.626567666502842
1.4872393842468414 156.98257345657353 1.673210056602361
1.4924669392002574 158.72234564447464 1.709638774830005
1.4976944941536734 152.91964619936616 1.6957591555438123
1.5029220491070894 149.31583578280987 1.6813035749942618
1.5081496040605054 151.61396738385508 1.678370543293985
1.5133771590139213 155.80692535407897 1.716970469473826
1.5186047139673373 159.51652323077408 1.732555645948775
1.5238322689207533 158.0363621764322 1.7178973580212091
1.5290598238741693 153.8398351257025 1.6813539529628323
1.5342873788275853 150.86717590401577 1.6534945796024105
1.5395149337810012 149.51742981104917 1.6693486456098718
1.5447424887344172 152.6251412972535 1.6944058676157818
1.5499700436878332 154.42963421247262 1.708830167782059
1.5551975986412492 161.6530604752744 1.7331046073739826
1.5604251535946652 164.34116722769286 1.741579687388483
1.5656527085480811 162.06877157330948 1.7175789885892983
1.5708802635014971 170.35062907805204 1.7766957662340446
1.576107818454913 168.0482975294685 1.7777932586060834
1.581335373408329 174.34126623714388 1.8404361395691093
1.586562928361745 175.2230055084983 1.8396097017938262
1.591790483315161 175.38137237668477 1.837133709331239
1.597018038268577 174.78389840669726 1.7906272853060503
1.602245593221993 177.60616600750205 1.7639882249909615
1.607473148175409 186.24197623268435 1.8192738797680565
1.612700703128825 187.81966074815395 1.8208443372970464
1.617928258082241 183.3420114803485 1.7960460008062913
1.623155813035657 179.06872587605622 1.7780175753934913
1.628383367989073 178.7596470078503 1.7760340005504085
1.6336109229424889 185.84131802044206 1.822255848208197
1.6388384778959049 193.28002109527083 1.8511931435830045
1.6440660328493208 197.21019566772583 1.8751544322495484
1.6492935878027368 202.3634061380589 1.9001169037877998
1.6545211427561528 201.19794067023858 1.8885184643219268
1.6597486977095688 206.61318127932478 1.9176062672509115
1.6649762526629848 216.17163944895998 1.9265247789664628
1.6702038076164007 217.3952787634733 1.905331832057883
1.6754313625698167 223.5557503178055 1.9296707804148088
1.6806589175232327 227.44632593036695 1.9502643687723444
1.6858864724766487 229.97539672716883 1.9861915871992024
1.6911140274300647 229.39538191446636 1.978160310648616
1.6963415823834807 231.4468248390586 1.9627877595058845
1.7015691373368966 218.74559664271416 1.8799870534751713
1.7067966922903126 216.57686177895053 1.8413535464144903
1.7120242472437286 218.467974332691 1.863817949855507
1.7172518021971446 216.97486186094014 1.850534760071501
1.7224793571505606 224.2559260239303 1.897450171420124
1.7277069121039765 229.6275560788163 1.9297666032285183
1.7329344670573925 235.9286447021559 1.9476823555474494
1.7381620220108085 243.16011083684688 1.980620562591886
1.7433895769642245 249.8086001533 2.011796662576782
1.7486171319176405 257.38008222613115 2.04160735479132
1.7538446868710564 267.21074390718053 2.0717587916589886
1.7590722418244724 265.67499730515624 2.0438795157438734
1.7642997967778884 254.45136868365452 1.983107575266623
1.7695273517313044 254.2693010694594 1.9654132202264052
1.7747549066847204 253.05310466378623 1.9586770142896348
1.7799824616381363 258.85148963554576 1.9861583141469479
1.7852100165915523 264.28958696757275 2.0025049725455886
1.7904375715449683 275.14837584018494 2.056167648410716
1.7956651264983843 277.38543178443314 2.0616058216412414
1.8008926814518003 281.2352010121899 2.0321284368808787
1.8061202364052162 273.5676356940308 1.9908457079910642
1.8113477913586322 261.672951946447 1.901551203958106
1.8165753463120482 258.5890530932112 1.8708153222377575
1.8218029012654642 262.06497841508946 1.885814881064321
1.8270304562188802 267.3094351595721 1.9189947610803122
1.8322580111722961 266.348258936042 1.908712267242986
1.8374855661257121 267.02559509313886 1.9125825494552853
1.842713121079128 268.24671928930536 1.9143562124303706
1.847940676032544 271.9420607464394 1.9052518281368158
1.85316823098596 277.687215684813 1.9222820720109586
1.858395785939376 276.7469938832398 1.9150928241316014
1.863623340892792 271.97858343131736 1.883034659744226
1.868850895846208 269.5995245332266 1.8789435896908975
1.874078450799624 264.3941763057038 1.846314182326489
1.87930600575304 268.30312368080416 1.8652136273071933
1.884533560706456 268.64961454144253 1.8540825266417014
1.889761115659872 272.0219251745243 1.861985842345889
1.894988670613288 273.38253243352386 1.8591524722783965
1.9002162255667039 270.2292984538418 1.8361637052751256
1.9054437805201199 261.26751063428975 1.7813874203815725
1.9106713354735358 266.82067001662807 1.779180753216774
1.9158988904269518 271.50752989879805 1.787701194755947
1.9211264453803678 271.29093253660375 1.781242759827251
1.9263540003337838 271.7609112697075 1.780083917583346
1.9315815552871998 263.7731892890898 1.7521772250571446
1.9368091102406157 260.7028955392089 1.7263708237220279
1.9420366651940317 263.0364916343863 1.7292326858112677
1.9472642201474477 266.05148817716696 1.740653839456006
1.9524917751008637 267.8793827055379 1.7396641739320562
1.9577193300542797 267.16105927793876 1.7330297628745044
1.9629468850076957 265.8438517223505 1.7285866921993218
1.9681744399611116 260.2511456338487 1.6946475501254914
1.9734019949145276 257.6840684278138 1.6843826896261613
1.9786295498679436 252.0988175928729 1.651039600113901
1.9838571048213596 249.0617750582208 1.6306564439867193
1.9890846597747756 246.36987919940287 1.6137353073299279
1.9943122147281915 244.46543486462028 1.603544637448191
1.9995397696816075 248.37993756130516 1.6276153864900107
2.0047673246350235 247.91882015396357 1.6382380188974561
2.0099948795884393 247.04133086602553 1.6218012902767376
2.015222434541855 246.3372946070297 1.5933425323922128
2.0204499894952708 245.84224645506805 1.5662997277894293
2.0256775444486865 247.86336189219406 1.5872938649884771
2.0309050994021023 244.42363157087289 1.56181944144998
2.036132654355518 245.96442820362904 1.5889809734580014
2.041360209308934 238.77157043624285 1.5773348775693414
2.0465877642623496 243.7369811839951 1.5819077203647118
2.0518153192157653 240.4146174690503 1.558658523834717
2.057042874169181 238.76836373252573 1.5539057267939789
2.062270429122597 242.87793198698373 1.573200432509231
2.0674979840760126 242.26340295230312 1.5922777906075105
2.0727255390294284 247.81928647673638 1.6098511754209868
2.077953093982844 254.1437997801862 1.6334419386621257
2.08318064893626 258.7336446184527 1.662590654257721
2.0884082038896756 250.7420822059805 1.6344226939466695
2.0936357588430914 239.00497938004406 1.5775971283120613
2.098863313796507 236.9936763481476 1.57687790456933
2.104090868749923 234.61047710077156 1.5697606979633651
2.1093184237033387 239.7760420385026 1.5779305431741546
2.1145459786567544 238.3378934624617 1.560522939421443
2.11977353361017 235.5977831140828 1.5467998784599006
2.125001088563586 238.2102967510403 1.5625200477226922
2.1302286435170017 239.08942099922152 1.5818846847624297
2.1354561984704175 230.47533952881875 1.5431558807549226
2.140683753423833 226.1826089729337 1.5115167120526134
2.145911308377249 226.6407057257347 1.5155797520627887
2.1511388633306647 222.20670063816462 1.5072635131453411
2.1563664182840805 231.85321111925086 1.5525441837351073
2.1615939732374962 235.7479817472767 1.5751173457322747
2.166821528190912 235.80773669480368 1.5784576595824098
2.1720490831443278 240.33016868396797 1.5909317262964293
2.1772766380977435 231.25809341125878 1.546558340764557
2.1825041930511593 233.3881165332022 1.556200323174352
2.187731748004575 236.49744240777565 1.5590015655174927
2.192959302957991 239.66870393581033 1.5628783788416694
2.1981868579114066 239.85902159095588 1.558486534613107
2.2034144128648223 242.666627030861 1.5713043118724186
2.208641967818238 241.1662632279711 1.5812185662609728
2.213869522771654 241.00683087210797 1.584558706359849
2.2190970777250696 246.36997924222047 1.6290461757483146
2.2243246326784853 240.11610512844888 1.5858323398293557
2.229552187631901 242.36351423755522 1.5858570547011863
2.234779742585317 244.0811496672849 1.58296062421566
2.2400072975387326 243.92818726703396 1.5812997542572669
2.2452348524921484 241.83253646787887 1.5817653088711388
2.250462407445564 236.9358321279882 1.5758751186708542
2.25568996239898 228.81040622627165 1.5465590523845243
2.2609175173523957 223.40325069062087 1.507865545115807
2.2661450723058114 229.16977579515458 1.5236828165924572
2.271372627259227 228.02053045173676 1.518098750914252
2.276600182212643 243.65467185135836 1.6005885198675576
2.2818277371660587 241.68073699184743 1.5996656301426715
2.2870552921194744 236.90140498842308 1.5729474815612852
2.29228284707289 234.46598161082588 1.5457924611363671
2.297510402026306 240.63316575812945 1.5629662906556088
2.3027379569797217 242.6388145353916 1.579249244463736
2.3079655119331375 247.47089627350928 1.6024790157330555
2.3131930668865532 244.93381367623195 1.6040315329193005
2.318420621839969 235.35914448633181 1.558343911525408
2.3236481767933848 239.60759963310758 1.584536723208406
2.3288757317468005 234.9916069396696 1.5700299919973757
2.3341032867002163 230.09886116239122 1.5374706790724444
2.339330841653632 231.52969268754504 1.5432231120548892
2.344558396607048 234.11028739895224 1.5438343555073313
2.3497859515604635 244.382205475432 1.5728771761210365
2.3550135065138793 246.60652455775838 1.5582395069692963
2.360241061467295 247.2807766045908 1.5516346417969606
2.365468616420711 243.10224586352433 1.5218015218296406
2.3706961713741266 244.8126705968739 1.518651010404586
2.3759237263275423 250.45051575101226 1.5466016135887752
2.381151281280958 244.79514957934938 1.51903417807001
2.386378836234374 243.57457449583168 1.5333754038167517
2.3916063911877896 238.7553319843025 1.5293471489702435
2.3968339461412054 232.849317207863 1.5067338233087035
2.402061501094621 236.57017585259982 1.5170232525286578
2.407289056048037 237.85965221699715 1.5171116806784983
2.4125166110014526 236.79126855687014 1.5092950243631904
2.4177441659548684 231.86413203386627 1.4902664177832154
2.422971720908284 223.57498457557782 1.4408452158612632
2.4281992758617 224.63313598555914 1.4392097109954023
2.4334268308151157 223.67920399575002 1.4314824502497803
2.4386543857685314 223.26716245482578 1.4183432897143984
2.443881940721947 224.30167905831317 1.411035779849091
2.449109495675363 241.27669971691262 1.4555432286373164
2.4543370506287787 249.5046711092565 1.4685269064346997
2.4595646055821945 258.86648986043406 1.459362720088084
2.4647921605356102 279.8800351500907 1.4699483664314137
2.470019715489026 308.06638750158845 1.4667057942303667
2.4752472704424417 381.6889897139126 1.57172498510748
2.4804748253958575 515.8891822281568 1.7649571952799392
2.4857023803492733 725.1661234072446 2.0352860170841107
2.490929935302689 1010.7390922930662 2.3707315905443864
2.496157490256105 1380.1568386621834 2.7673984884159766
2.5013850452095205 1759.0954565898192 3.1189017513075954
2.5066126001629363 2086.9258557716516 3.3950683831409076
2.511840155116352 2374.0030126584006 3.6256472162763043
2.517067710069768 2624.433109281783 3.8103577457234574
2.5222952650231836 2891.3403329177854 3.9929437612691814
2.5275228199765993 3266.452833533797 4.235550350655579
2.532750374930015 3745.0938571953316 4.523408012697795
2.537977929883431 4457.674415644574 4.942429432119173
2.5432054848368466 5266.340675232722 5.369763432418339
2.5484330397902624 6032.065687542873 5.724716700948431
2.553660594743678 6572.670704268547 5.958352025085957
2.558888149697094 6800.12486386625 6.04621883297027
2.5641157046505096 6704.046574623233 6.002854784194758
2.5693432596039254 6352.161536626712 5.847613305201762
2.574570814557341 5854.416148395418 5.61012874157968
2.579798369510757 5338.324622556016 5.34977513099061
2.5850259244641727 4940.820642737568 5.14790948811346
2.5902534794175884 4601.140848406972 4.958155043887728
2.595481034371004 4348.794192392127 4.8306080718695625
2.60070858932442 3993.6231078032056 4.624811453424817
2.6059361442778357 3524.3306349583427 4.348773102923207
2.6111636992312515 2961.338895399067 3.9924244002055707
2.6163912541846672 2352.5508189456145 3.5559955972305763
2.621618809138083 1758.8082731339844 3.0716644050021227
2.6268463640914987 1267.6152615645194 2.602446512097876
2.6320739190449145 892.1265212920181 2.193201765866528
2.6373014739983303 651.5074586033064 1.8974489541146313
2.642529028951746 491.95510002919394 1.6766417687189048
2.6477565839051618 388.56238009893104 1.5215070515559423
2.6529841388585775 328.8340976717406 1.4333004189780316
2.6582116938119933 299.9113161451101 1.405308732320283
2.663439248765409 281.0846432124442 1.3804364822172601
2.668666803718825 268.0704557759575 1.370059041473525
2.6738943586722406 255.76896474881624 1.3456000036335642
2.6791219136256563 243.65585450524702 1.3321395230769628
2.684349468579072 235.712442349699 1.3256482732195989
2.689577023532488 235.69951738909552 1.3466648702170902
2.6948045784859036 232.09926611307583 1.3587592774609694
2.7000321334393194 232.9765300353487 1.3772957323623587
2.705259688392735 237.92463586478704 1.4195080112452336
2.710487243346151 238.24234319004736 1.4278116577411775
2.7157147982995666 242.369854449016 1.4452449242910952
2.7209423532529824 235.23120749966594 1.4110710577394967
2.726169908206398 228.01629490003333 1.387151039307604
2.731397463159814 227.37190688634146 1.3959422883542212
2.7366250181132297 227.59136071174692 1.4160395645722916
2.7418525730666454 222.80064848484776 1.4151703092884305
2.747080128020061 225.97139673042864 1.4420028080027183
2.752307682973477 227.15180612418274 1.4447994879619293
2.7575352379268927 231.27613004723457 1.4612737141365284
2.7627627928803085 237.59006199780495 1.4977254325708196
2.767990347833724 236.44434121771613 1.5003151117905
2.77321790278714 232.58422680430178 1.4917210906080958
2.7784454577405557 230.95400761910318 1.4863224306335003
2.7836730126939715 232.51959664851827 1.4947053220176236
2.7889005676473873 229.79977064660045 1.4918905164923177
2.794128122600803 234.1514720728627 1.507465087249506
2.7993556775542188 231.06152937648324 1.47813073570707
2.8045832325076345 226.14706849099383 1.4474049941608782
2.8098107874610503 224.63693997858408 1.4294462830109878
2.815038342414466 219.83218360150545 1.4058469080326501
2.820265897367882 225.72765786778626 1.4331056276882175
2.8254934523212976 227.64468695894408 1.4511344214480322
2.8307210072747133 232.56662278239872 1.4761553128491918
2.835948562228129 239.53403578963042 1.5109318360295654
2.841176117181545 234.04973897831167 1.4893020654854265
2.8464036721349606 232.74141251771104 1.4872929596007622
2.8516312270883764 228.68918161359832 1.4825641422412865
2.856858782041792 220.34858715579787 1.4499196104473364
2.862086336995208 224.47290482836368 1.487000691228808
2.8673138919486236 219.84649701308055 1.4776729832581055
2.8725414469020394 219.59481675274648 1.4639655674474727
2.877769001855455 222.3636846252861 1.4674648779149864
2.882996556808871 216.8527040022329 1.4321057010043237
2.8882241117622867 217.00981942109982 1.4266791955253797
2.8934516667157024 218.06991426412392 1.435332292625531
2.898679221669118 226.5514883624246 1.4713519085458704
2.903906776622534 228.23135249019538 1.4746332302112088
2.9091343315759497 237.78793090349185 1.5131613462995146
2.9143618865293655 236.04587197409015 1.5053889466252297
2.919589441482781 230.5011387823453 1.4812562363992539
2.924816996436197 227.6748753029343 1.4676243277344336
2.9300445513896127 228.08061980889923 1.4773560950513476
2.9352721063430285 233.9259613927504 1.5057848113919448
2.9404996612964442 238.64584853643734 1.5178174365964638
2.94572721624986 240.48492634926583 1.5321481163203199
2.9509547712032758 238.16552456347168 1.5172502454947734
2.9561823261566915 236.02758806295978 1.508072097903253
2.9614098811101073 231.56686639275424 1.4830068613698426
2.966637436063523 233.9494707495947 1.4905388241641504
2.971864991016939 231.42497275472485 1.4790593581926321
2.9770925459703546 228.74715061184384 1.4485668855542309
2.9823201009237703 225.67917660664628 1.4211321882926946
2.987547655877186 225.5145691916122 1.4197257662447673
2.992775210830602 227.2512191930208 1.4320602080253324
2.9980027657840176 231.38144047706953 1.466393412935218
3.0032303207374333 231.0293782049643 1.47401833874308
3.008457875690849 230.7762696579566 1.4623231767089255
3.013685430644265 235.01990703949434 1.4629273061896741
3.0189129855976806 234.42335661462954 1.4522052822876188
3.0241405405510964 232.72578403376662 1.4350744226747933
3.029368095504512 234.55310705405685 1.4373294061587423
3.034595650457928 235.58590175912826 1.4381028663299134
3.0398232054113437 237.27371022134452 1.4395629984540108
3.0450507603647594 239.4047799813938 1.4538463033530507
3.050278315318175 232.24617865480408 1.4395500481581076
3.055505870271591 227.54461006859233 1.4324133671807633
3.0607334252250067 228.43897086629374 1.4468480714748604
3.0659609801784224 236.46544932195934 1.473587986585881
3.071188535131838 233.54021285169708 1.444298955215588
3.076416090085254 231.79849834169835 1.4171561009327454
3.0816436450386697 229.18310676609644 1.3875722035792715
3.0868711999920855 226.43412537166162 1.3674256532872346
3.0920987549455012 230.05412477312024 1.385251710190344
3.097326309898917 226.20463555441964 1.3493366130099518
3.1025538648523328 224.2099182073182 1.3310293126179737
3.1077814198057485 228.55801943512947 1.338912596186914
3.1130089747591643 236.27469273541254 1.3660175126955536
3.11823652971258 238.9135058594265 1.3689794448070112
3.123464084665996 245.86105598501493 1.3758000458794717
3.1286916396194115 243.80171891508766 1.3410460362480254
3.1339191945728273 243.96989665163085 1.3245263771150035
3.139146749526243 247.4485624401212 1.3256183031692688
3.144374304479659 247.0197565849422 1.3141674017493237
3.1496018594330746 249.49422328087587 1.3196032461379559
3.1548294143864903 251.82269438054533 1.3159281120762967
3.160056969339906 253.3432065137968 1.3139359051088637
3.165284524293322 256.41904560860416 1.3070399021994787
3.1705120792467376 262.5517570288814 1.2990557312404736
3.1757396342001534 268.5341872221268 1.2902580410502087
3.180967189153569 279.74599665979457 1.3066730766023866
3.186194744106985 292.8712465073173 1.3219217553752038
3.1914222990604006 303.9091738443331 1.3318773037294829
3.1966498540138164 314.03263401061696 1.3389535942204118
3.201877408967232 322.8313110834281 1.3379910091592027
3.207104963920648 339.97718584501354 1.3590433547746092
3.2123325188740637 353.63038882912065 1.369919261763272
3.2175600738274794 372.09785247550525 1.3851961668903199
3.222787628780895 387.14059768995327 1.402526245834468
3.228015183734311 404.93259426086524 1.4229313876233445
3.2332427386877267 432.2967744934886 1.464588025986483
3.2384702936411425 456.92419896265096 1.4997279701319415
3.2436978485945582 491.6283110159082 1.550502796773748
3.248925403547974 523.1865028008525 1.598257390182619
3.2541529585013897 562.7471340583493 1.6528849121989893
3.2593805134548055 601.7049055786596 1.7100443375443204
3.2646080684082213 639.67620133999 1.7580102326553342
3.269835623361637 680.3711183884698 1.8122872090892834
3.275063178315053 723.999260740941 1.8682243798341778
3.2802907332684685 771.912278543146 1.926790773615265
3.2855182882218843 828.6100403967802 1.9939042667801736
3.2907458431753 886.9193423384444 2.0604826504530434
3.295973398128716 943.1415838329468 2.1219739263783777
3.3012009530821316 1003.661674415789 2.190002503552365
3.3064285080355473 1046.2485854383299 2.236867225663305
3.311656062988963 1079.8436864593957 2.269350872043054
3.316883617942379 1090.2769907721467 2.2754059116634497
3.3221111728957946 1078.8517432038655 2.263182979718032
3.3273387278492104 1048.4894368450591 2.2276794611767348
3.332566282802626 982.9240129630047 2.142889733213532
3.337793837756042 919.503791297204 2.0641364393770942
3.3430213927094576 843.3002461787061 1.971938588611488
3.3482489476628734 775.735249707107 1.8998342537330193
3.353476502616289 707.8354242668563 1.8180297791964983
3.358704057569705 637.5341572783723 1.7251780547892905
3.3639316125231207 572.3859191082418 1.6308731303538646
3.3691591674765364 520.2718933687415 1.5595526014324952
3.374386722429952 467.8166677874305 1.4885505419558174
3.379614277383368 426.60112279321254 1.431520984012057
3.3848418323367837 388.82797029476484 1.373762099849788
3.3900693872901995 356.77354121703104 1.3244532041693786
3.3952969422436152 336.27450385605977 1.3022179771971516
3.400524497197031 318.9847929094334 1.2811206966256516
3.4057520521504467 301.7658582735666 1.2546483435054676
3.4109796071038625 286.7528238392674 1.2436926816166949
3.4162071620572783 278.836469881828 1.2365485584214486
3.421434717010694 273.7929405046939 1.2402912519118874
3.4266622719641098 267.49328833715856 1.2327410874621236
3.4318898269175255 268.42435696444517 1.2499433366707675
3.4371173818709413 260.44462786716133 1.2515488063694848
3.442344936824357 258.83177051881825 1.2710701213615831
3.447572491777773 255.0534430017698 1.2785033219158264
3.4528000467311886 240.7217014846277 1.2370950630497877
3.4580276016846043 237.4380350061876 1.2372569418994472
3.46325515663802 231.48609393668409 1.2060929232206343
3.468482711591436 225.93175299492236 1.1783532490680115
3.4737102665448516 227.6613645987731 1.1949144245197207
3.4789378214982674 227.49610880018514 1.193103285706729
3.484165376451683 226.40178172553232 1.187182330614943
3.489392931405099 234.49180559215782 1.2256028324362154
3.4946204863585146 237.03859717554758 1.224731221228407
3.4998480413119304 244.31051925566908 1.2443293361706962
3.505075596265346 245.51004269711362 1.244560781944266
3.510303151218762 243.81050978901513 1.2181115151403217
3.5155307061721777 241.12312482991706 1.1879440117704703
3.5207582611255934 244.52499651337536 1.1928249407105775
3.525985816079009 251.59072773114107 1.1932228783566925
3.531213371032425 264.5613501962074 1.2211557711810714
3.5364409259858407 276.5576750093654 1.2250743715432404
3.5416684809392565 295.08916932832454 1.2378294457739558
3.546896035892672 321.313597081221 1.2669746723343
3.552123590846088 368.7563369167159 1.3374709928850153
3.5573511457995037 452.57741713062427 1.4627484412670055
3.5625787007529195 597.5125469187662 1.6653817881242288
3.5678062557063353 851.8512991899757 1.981814319717046
3.573033810659751 1324.9222974526356 2.4640000754764606
3.5782613656131668 2166.300736852239 3.1509302975564015
3.5834889205665825 3672.0366193158234 4.103639935786202
3.5887164755199983 6207.754128614088 5.335269066190493
3.593944030473414 9827.439405646246 6.6636273491247895
3.59917158542683 13770.896793644246 7.848849806824134
3.6043991403802456 17426.119283273994 8.799396840910148
3.6096266953336613 19459.058617067323 9.27649202000559
3.614854250287077 19384.07682608944 9.246851083394796
3.620081805240493 17357.29073155071 8.7424632535861
3.6253093601939086 14002.044671412881 7.854541322345311
3.6305369151473244 10519.790694866278 6.806985419465652
3.63576447010074 7229.404650363931 5.633679472265083
3.640992025054156 4845.479680525601 4.613319927503607
3.6462195800075716 3072.3528485542647 3.660083213729618
3.6514471349609874 1951.7154472724724 2.910735195838044
3.656674689914403 1257.481485588052 2.328150981018559
3.661902244867819 877.8264720255436 1.944280060582074
3.6671297998212347 659.0963899275813 1.6864878157334942
3.6723573547746504 540.360689132578 1.5366837421376147
3.677584909728066 461.8520739382394 1.4250250862938447
3.682812464681482 411.1745287065822 1.3505179938605842
3.6880400196348977 374.26764247112936 1.2908620914363367
3.6932675745883135 353.3067673114304 1.2587751670315748
3.698495129541729 329.39742495332496 1.222722378211802
3.703722684495145 311.18488593010716 1.1870201861787848
3.7089502394485607 302.9579486749798 1.171937734718846
3.7141777944019765 299.7114441422586 1.1643861485702118
3.7194053493553922 299.91457368992064 1.1713622302991724
3.724632904308808 297.0725425924689 1.1755058185089
3.7298604592622238 287.10402985094214 1.1708857436206517
3.7350880142156395 277.2064040384621 1.1508493409739229
3.7403155691690553 273.61708120519614 1.1449743630576494
3.745543124122471 270.3703499504929 1.1395966445532508
3.750770679075887 271.2506342911035 1.1476644162596232
3.7559982340293026 272.7358249082052 1.160492320284542
3.7612257889827183 269.4909529712718 1.1547803801552392
3.766453343936134 265.66847058585284 1.1460585440156956
3.77168089888955 265.9907916828898 1.1424760821826674
3.7769084538429656 261.6656958325894 1.1325394706662706
3.7821360087963813 262.0580029148905 1.1324003998742598
3.787363563749797 264.46703224746256 1.1333682759022823
3.792591118703213 265.1454219988743 1.1235074821986821
3.7978186736566286 270.7713098468679 1.124390913436014
3.8030462286100444 274.58801390947394 1.1153116267434995
3.80827378356346 280.9342709014626 1.1162207562448274
3.813501338516876 288.7560015909544 1.1274500862574461
3.8187288934702917 298.4210008543008 1.1419890799616834
3.8239564484237074 305.37562480995086 1.1555027942428222
3.829184003377123 313.25431798605103 1.16518048085662
3.834411558330539 319.2204594627959 1.1808129157201797
3.8396391132839547 317.7258828372942 1.1767341548144254
3.8448666682373704 316.6280539944502 1.1789583485377455
3.850094223190786 310.2170671576684 1.174578639592049
3.855321778144202 300.14997240996536 1.1569136310202726
3.8605493330976177 294.27204893693096 1.151933137164715
3.8657768880510335 288.65959062933837 1.1410836251744205
3.8710044430044492 281.2394529119653 1.1303996302966481
3.876231997957865 278.8645200197113 1.127764222858127
3.8814595529112808 274.57055005532703 1.118956514833468
3.8866871078646965 275.3603590227547 1.1252231913850295
3.8919146628181123 272.6918114609128 1.1168901425555704
3.897142217771528 268.99335324467097 1.1086780236258913
3.902369772724944 262.20899808198425 1.092194965698107
3.9075973276783595 258.56665390641814 1.0817273133618983
3.9128248826317753 263.3853943172856 1.0934129162666506
3.918052437585191 269.744752207891 1.1071841302463616
3.923279992538607 279.6893136517901 1.1279058107981175
3.9285075474920226 290.23408376800387 1.1437024638657394
3.9337351024454383 293.8146131316221 1.1475905160197502
3.938962657398854 294.1799749529545 1.1418544281797853
3.94419021235227 294.8094326008335 1.1307052877659534
3.9494177673056856 297.3758307836535 1.1305647867400956
3.9546453222591014 304.36322185583595 1.137323019127556
3.959872877212517 312.27968963658896 1.1426310065237777
3.965100432165933 318.151787045781 1.144417563902545
3.9703279871193486 332.0075838978972 1.1615546181935203
3.9755555420727644 346.2243224126215 1.1762307153880303
3.98078309702618 360.6651101075565 1.1958545792598414
3.986010651979596 374.7256466162841 1.2151951615675511
3.9912382069330117 391.31561751226826 1.238553305130907
3.9964657618864274 404.6564205415755 1.2586529633839652
4.001693316839844 422.2261380266007 1.2827195880133258
4.00692087179326 442.5677935191803 1.3086853822341589
4.012148426746676 463.0086685992496 1.3403216385290095
4.017375981700092 489.9899276598188 1.3958285237232086
4.0226035366535084 524.8546140726384 1.4522261569237824
4.027831091606925 569.3949115983022 1.516538702970423
4.033058646560341 625.1995182945727 1.589928391574814
4.038286201513757 692.4841197216599 1.675323468016151
4.043513756467173 765.7621359468915 1.7699295840718785
4.0487413114205895 833.1143989369764 1.8468968213780634
4.053968866374006 895.4888770421035 1.9096535726293877
4.059196421327422 957.5124913016192 1.9742661811333346
4.064423976280838 1032.970463924992 2.052955174718229
4.069651531234254 1125.6012935119934 2.1409228497384167
4.0748790861876705 1241.0284216626749 2.2556166669196545
4.080106641141087 1363.6213775683882 2.3630393112235994
4.085334196094503 1520.7224394886234 2.504389736991556
4.090561751047919 1678.165440899336 2.6343346375017185
4.095789306001335 1870.7079166707808 2.7861989086641508
4.1010168609547515 2096.654160824362 2.95530699920626
4.106244415908168 2331.1311037683604 3.121259651306503
4.111471970861584 2592.5732093386387 3.2873012222331823
4.116699525815 2861.0684688913943 3.441251443337811
4.121927080768416 3120.807218087921 3.543999787991168
4.1271546357218325 3408.8799275624383 3.6634352912559245
4.132382190675249 3733.689168000991 3.8227394932018495
4.137609745628665 4078.014237303735 3.9854718761031913
4.142837300582081 4440.732283194147 4.149073631383982
4.148064855535497 4740.1701126409625 4.271992669822685
4.1532924104889135 5033.639425164652 4.386416763132581
4.15851996544233 5339.679147627036 4.509156262298274
4.163747520395746 5610.94918936791 4.620644629310718
4.168975075349162 5853.742133052526 4.712306613217977
4.174202630302578 6050.664614233508 4.780343526611384
4.1794301852559945 6185.680575823109 4.830724089285018
4.184657740209411 6288.400898288086 4.868754432641336
4.189885295162827 6302.628118586936 4.871187691477743
4.195112850116243 6221.5884321526755 4.8342149774453596
4.200340405069659 6057.900341602831 4.757278589129045
4.2055679600230755 5792.111027044004 4.644958357889597
4.210795514976492 5497.106645500716 4.530248838705641
4.216023069929908 5141.374700391368 4.381936881845386
4.221250624883324 4717.164376987768 4.192956083534565
4.22647817983674 4302.267685231003 4.001826837562281
4.2317057347901565 3870.64300854915 3.79010447145765
4.236933289743573 3462.5399211005347 3.5785416791475733
4.242160844696989 3089.149450818973 3.376526282748876
4.247388399650405 2739.699990183549 3.1750287524273753
4.252615954603821 2424.129212671817 2.985764160338529
4.257843509557238 2166.3304625507003 2.8234119002754765
4.263071064510654 1920.9900042578029 2.6569937482773462
4.26829861946407 1695.7652048123084 2.490739370484505
4.273526174417486 1510.412568454274 2.347054316634617
4.278753729370902 1354.278268212958 2.222018098370408
4.283981284324319 1215.9230537396581 2.109627740869028
4.289208839277735 1101.3005517871457 2.010054082680311
4.294436394231151 991.2883306033854 1.9055285281942385
4.299663949184567 891.0014868658567 1.801664976476081
4.304891504137983 805.6800757499456 1.707924917333484
4.3101190590914 733.6887045148583 1.6273667277522925
4.315346614044816 673.0091858398549 1.5581503140480315
4.320574168998232 620.8758601283265 1.495701780358839
4.325801723951648 572.7853420068552 1.4373919718463906
4.331029278905064 528.9974732286593 1.3819574816745483
4.336256833858481 493.54407995866984 1.3351175561602908
4.341484388811897 462.9002614296028 1.2935013242855697
4.346711943765313 440.30599052914243 1.264577377469609
4.351939498718729 415.397510823075 1.228788083914133
4.357167053672145 397.55693149543896 1.2014615417405001
4.362394608625562 378.5293750521296 1.174290183338903
4.367622163578978 368.46352952432983 1.1607929204280951
4.372849718532394 351.5192317799309 1.1370509676239868
4.37807727348581 337.14765672668403 1.1210990362097506
4.383304828439226 326.1835956573509 1.1109679729311719
4.388532383392643 313.340308924668 1.0904610804232047
4.393759938346059 305.50114922428526 1.0812138739778265
4.398987493299475 294.24068148163286 1.0642696496526929
4.404215048252891 282.5682762798998 1.048238228952052
4.409442603206307 272.38562214788215 1.0354495118492972
4.414670158159724 262.1292063853703 1.0209885713153255
4.41989771311314 252.82762456065188 1.008442026325038
4.425125268066556 245.30281775196605 1.0031359853551975
4.430352823019972 239.1825799232027 0.9987787051706156
4.435580377973388 234.70731507411296 0.9900012296903075
4.440807932926805 232.81279800904127 0.9913797904356096
4.446035487880221 227.09822406505873 0.9838569199162963
4.451263042833637 218.67760516196503 0.9642427406281272
4.456490597787053 215.49485554920892 0.9612287816067622
4.4617181527404695 208.35004754286723 0.9508073584966752
4.466945707693886 205.5519381888623 0.9513050639103232
4.472173262647302 205.10021232704102 0.9605787388237393
4.477400817600718 203.42338608666643 0.9614534582789696
4.482628372554134 203.1205731462833 0.9654743320335728
4.4878559275075505 203.42967210240414 0.9717628662362806
4.493083482460967 203.50962224064472 0.9747600277800075
4.498311037414383 199.22088288383094 0.9750659794206665
4.503538592367799 197.03964102327006 0.9746401758551855
4.508766147321215 195.2993560887625 0.9765449658328702
4.5139937022746315 190.73895819780634 0.9614584684770968
4.519221257228048 190.49484660925347 0.9634139832420306
4.524448812181464 187.58866432339298 0.9530821249036249
4.52967636713488 186.873112792695 0.9657228999887297
4.534903922088296 189.12617118635882 0.982861989969085
4.5401314770417125 189.54160919348936 0.984925319588014
4.545359031995129 187.2854665666926 0.9832849736017237
4.550586586948545 187.49262835737713 0.9827137143838766
4.555814141901961 185.42966229191043 0.9707968790956985
4.561041696855377 184.324370020859 0.9640968313548953
4.5662692518087935 182.42237128282756 0.9497478046083236
4.57149680676221 184.0477417935205 0.9626668407045013
4.576724361715626 183.3700248446352 0.9651590309362044
4.581951916669042 181.9820351513731 0.9587050343257297
4.587179471622458 178.07043019969637 0.955558819701524
4.5924070265758745 175.9111829956754 0.9575297557054537
4.597634581529291 172.94834243344343 0.9556220798859331
4.602862136482707 172.57362909795506 0.9629713182238554
4.608089691436123 177.79558929120927 0.9834879759987958
4.613317246389539 179.4210578465067 0.9908926449073434
4.6185448013429555 180.28554589242805 0.999659820991477
4.623772356296372 178.3009022741047 0.9921825305267143
4.628999911249788 173.39018637224848 0.970531733585377
4.634227466203204 168.02037992948837 0.9473048315495761
4.63945502115662 172.46130422627357 0.9569821944057162
4.6446825761100365 174.7788956558044 0.964186484361067
4.649910131063453 174.51099288757288 0.9700462258985445
4.655137686016869 174.82606382002217 0.9729104597887951
4.660365240970285 172.45328394689514 0.9721415692165956
4.665592795923701 168.79377105353038 0.9721706444813385
4.6708203508771176 164.77576442434457 0.9587804986751625
4.676047905830534 165.64599097447584 0.9627894741450027
4.68127546078395 168.72969767433443 0.9673007753127542
4.686503015737366 173.4582445388832 0.9790234049862858
4.691730570690782 175.7354745059825 0.9882177336261571
4.696958125644199 174.01574630885602 0.986304574179232
4.702185680597615 172.5387252386587 0.9749322675115069
4.707413235551031 175.0714761292091 0.9818369438609144
4.712640790504447 174.70595095793055 0.9750069249766729
4.717868345457863 172.74255514605224 0.9701147407891142
4.72309590041128 173.3540700543407 0.9805960215625356
4.728323455364696 174.59350096306022 0.9955242741768725
4.733551010318112 177.91967745884938 1.0106871644679842
4.738778565271528 177.2235380388648 1.006578386247053
4.744006120224944 175.4543587843261 0.9984127043129503
4.749233675178361 177.00464861922873 1.0071644139328022
4.754461230131777 180.07107087892678 1.0197255017314002
4.759688785085193 179.70807438325363 1.0233630121308834
4.764916340038609 173.50791333336744 1.0069368580741858
4.770143894992025 167.40465125058336 0.985712418268676
4.775371449945442 168.55687719735957 0.9811158920904705
4.780599004898858 169.96084880850572 0.9769084381368174
4.785826559852274 171.71882658385843 0.9776183814687505
4.79105411480569 170.24520722176013 0.9738796138385998
4.796281669759106 167.8998905399715 0.9784473106555427
4.801509224712523 172.07029096045306 0.9923552252248343
4.806736779665939 173.92081588932922 0.9996506096170363
4.811964334619355 179.670962714121 1.010744815789541
4.817191889572771 181.88438752005274 1.0218139188795075
4.822419444526187 177.446792099238 1.0074151763447095
4.827646999479604 173.59645016476802 0.980829407174748
4.83287455443302 168.840954673717 0.9662605948414238
4.838102109386436 168.37701311939472 0.9585918842114086
4.843329664339852 171.971713177735 0.967410682464592
4.848557219293268 166.93129281992202 0.9534734758711662
4.853784774246685 166.2399631778267 0.9475360357373338
4.859012329200101 165.82026151988833 0.9425261056923782
4.864239884153517 164.94190182657084 0.9327107311715837
4.869467439106933 164.85560821750738 0.931312878069756
4.8746949940603495 161.2623299338983 0.9197723148965596
4.879922549013766 161.8722116807089 0.9235004569778977
4.885150103967182 162.6694908401633 0.9326404969492336
4.890377658920598 169.83334441010456 0.949987816193675
4.895605213874014 168.58364633041725 0.9385448141883485
4.9008327688274305 170.78015027649963 0.9432280099049127
4.906060323780847 167.17556268784546 0.9313160908859922
4.911287878734263 166.6328629595182 0.934058635155229
4.916515433687679 164.2375771610808 0.9369969318891495
4.921742988641095 164.8400945515231 0.9374354585326237
4.9269705435945115 167.33587594498132 0.945853295977068
4.932198098547928 168.63353410739384 0.9452977454474956
4.937425653501344 165.6507991039117 0.933553485896041
4.94265320845476 165.88394350543757 0.9548088840617619
4.947880763408176 165.99659945628503 0.9502063805114376
4.9531083183615925 165.46690821949232 0.9522070625724668
4.958335873315009 165.93214291635303 0.9525458013524799
4.963563428268425 168.01591125837004 0.9408159252392919
4.968790983221841 167.3913049841219 0.9352005811370426
4.974018538175257 165.67972337674416 0.9268575492535271
4.9792460931286735 167.42740700010526 0.9313990830751703
4.98447364808209 168.13735539478304 0.9291072628830982
4.989701203035506 169.9633608515199 0.9205488312704483
4.994928757988922 171.22400565446472 0.9043518137365267
5.000156312942338 174.04989912278256 0.89989073418272
5.0053838678957545 174.28346506892004 0.8741035959455897
5.010611422849171 184.2287374847261 0.8854757161226166
5.015838977802587 189.96416526066483 0.8852571248624286
5.021066532756003 194.2038922329039 0.8855869753670184
5.026294087709419 202.301559747002 0.8979221151295869
5.0315216426628355 202.19711426631102 0.8933098200713236
5.036749197616252 204.79861882462453 0.9040151131942832
5.041976752569668 207.4674137161849 0.9105780679471595
5.047204307523084 207.76010011006747 0.9146441629811555
5.0524318624765 210.4029536056517 0.9107481582110729
5.0576594174299165 216.46482614396632 0.9080895630224712
5.062886972383333 220.51739438594257 0.9031277555461416
5.068114527336749 227.1412118930472 0.9073736259925593
5.073342082290165 240.8578466895809 0.9300946343977238
5.078569637243581 252.0554424117801 0.940549183579031
5.0837971921969975 266.9101370716906 0.9521467463230375
5.089024747150414 280.23543030127445 0.9600728514431399
5.09425230210383 294.29044793757805 0.9722099305689982
5.099479857057246 317.08447616611573 0.9978001244439227
5.104707412010662 337.1493001285467 1.0210692152660028
5.109934966964079 366.1025569076857 1.0559157898733054
5.115162521917495 387.5468374142634 1.0818253758069882
5.120390076870911 402.16478134650174 1.099771096728934
5.125617631824327 406.5999006772528 1.10220121789167
5.130845186777743 399.0675091116199 1.093069523300113
5.13607274173116 381.6927012365333 1.0735654382793254
5.141300296684576 359.5268536264489 1.0543147046464285
5.146527851637992 332.3970146619224 1.0275794879103386
5.151755406591408 303.5680743436873 0.9993327296042256
5.156982961544824 277.01561488381896 0.9745097913470195
5.162210516498241 258.1559703239563 0.9607617239602889
5.167438071451657 240.3829380500367 0.9441103311079446
5.172665626405073 222.80343530319513 0.9227293222005626
5.177893181358489 208.68826189730888 0.9001257075507318
5.183120736311905 200.30664749474596 0.8917729894260321
5.188348291265322 192.7195150484072 0.8837448128492609
5.193575846218738 192.0386758007684 0.8892360429953315
5.198803401172154 186.22802176464856 0.883533935639884
5.20403095612557 184.08521847692137 0.8876802536029925
5.209258511078986 180.89432633201264 0.8829021832131265
5.214486066032403 174.27943930501328 0.865948385551207
5.219713620985819 174.15715269444013 0.8717381523214864
5.224941175939235 172.5169528551258 0.8597872760006434
5.230168730892651 170.84893022187123 0.8606052882101177
5.235396285846067 169.58949694907773 0.8643465123558359
5.240623840799484 168.20432330987427 0.8668666287287032
5.2458513957529 166.69032659402401 0.8762844260023162
5.251078950706316 169.2770834677572 0.8832107544174391
5.256306505659732 170.43925318517316 0.889919787534465
5.261534060613148 171.26034943435135 0.8922354365980424
5.266761615566565 170.15458113194353 0.8867901313147597
5.271989170519981 164.67604751604193 0.8692024598516763
5.277216725473397 164.39633752386368 0.8740667195237987
5.282444280426813 165.3268817191601 0.891757430985133
5.2876718353802294 167.20807577976524 0.9053615414208223
5.292899390333646 165.51195042201172 0.9033711958748035
5.298126945287062 163.49178422141458 0.8904479577355269
5.303354500240478 162.34317325066792 0.8817749912450296
5.308582055193894 162.33640342818217 0.875362341857041
5.3138096101473105 162.248862404445 0.8676601300389927
5.319037165100727 164.12003625117262 0.8618376660248329
5.324264720054143 163.65365162711015 0.8632357057394523
5.329492275007559 164.08770791592198 0.8723516241703674
5.334719829960975 163.6096406045774 0.8824454923963322
5.3399473849143915 165.1913755783167 0.8965525132492745
5.345174939867808 160.38571773036432 0.8841093134329476
5.350402494821224 162.1235063838621 0.8861285777998508
5.35563004977464 160.5439508043869 0.8740676890135315
5.360857604728056 161.71283496210728 0.8653294261511285
5.3660851596814725 162.3085997065766 0.8644035617308341
5.371312714634889 164.1878373325086 0.8667054244145598
5.376540269588305 166.86731302675716 0.8734302679066835
5.381767824541721 167.5181332078754 0.8771901920463525
5.386995379495137 165.67689988827152 0.870684815487812
5.3922229344485535 165.5321362616826 0.8661667175332617
5.39745048940197 163.73550420586685 0.8621781367377406
5.402678044355386 165.01263997970693 0.8644581339480025
5.407905599308802 169.56043615135877 0.8696977418734387
5.413133154262218 172.81469344657657 0.8686776112659158
5.4183607092156345 175.09986085634586 0.8582335544937701
5.423588264169051 173.17836061975999 0.8379540816022264
5.428815819122467 174.42635712646924 0.8232678150745849
5.434043374075883 178.13064053261968 0.8267973531714163
5.439270929029299 180.255889918681 0.8233008827760958
5.4444984839827155 182.97430231216705 0.8260358572643719
5.449726038936132 185.6839470069983 0.8328223462056984
5.454953593889548 187.95177435904455 0.8336889818978837
5.460181148842964 193.68332000651793 0.8554396055667528
5.46540870379638 193.42903682133158 0.8673887682827631
5.4706362587497965 190.485630116587 0.8707225305609699
5.475863813703213 186.52048128132023 0.8743023950011792
5.481091368656629 182.86070023657868 0.8626729755514684
5.486318923610045 177.32715744181465 0.848519066252505
5.491546478563461 173.24326768737527 0.8379241626932281
5.4967740335168775 170.5655617790699 0.8306960622438357
5.502001588470294 175.44904117351507 0.8458379241539825
5.50722914342371 174.9370912232495 0.8503136639984047
5.512456698377126 172.7716842009844 0.8522150024004032
5.517684253330542 170.79732480971074 0.8583828324234809
5.522911808283959 166.06335061441268 0.8423262894240245
5.528139363237375 170.60529106996654 0.8522025758135086
5.533366918190791 173.36386086830254 0.8599070870047624
5.538594473144207 172.9090266365232 0.8693329228484031
5.543822028097623 171.83846694044067 0.8660809589792124
5.54904958305104 172.86756064878168 0.8639843020336931
5.554277138004456 172.66922123270209 0.8489348704448598
5.559504692957872 173.62396765517153 0.8387501546413699
5.564732247911288 169.64613677167765 0.82216696781614
5.569959802864704 163.49144265440145 0.7995055826320017
5.575187357818121 167.53722991900068 0.8115040234751284
5.580414912771537 172.6391950990552 0.8199580121289274
5.585642467724953 175.59186238900122 0.8326266799440062
5.590870022678369 177.11231170691977 0.8344886532151813
5.596097577631785 176.60492325097212 0.82904533380666
5.601325132585202 179.1442406042834 0.8268515790055007
5.606552687538618 184.53616932524795 0.8288690240668639
5.611780242492034 188.26260514980797 0.8230704881206268
5.61700779744545 195.22833400905964 0.8226068403789811
5.622235352398866 210.92126407736032 0.8334021065774637
5.627462907352283 238.54324273839902 0.8579319576394638
5.632690462305699 287.15966469675516 0.917192864139001
5.637918017259115 353.92550653430555 0.9990607517995959
5.643145572212531 448.6428451049859 1.1105470143301643
5.648373127165947 555.9111700713846 1.2267245166888894
5.653600682119364 661.8275059951602 1.3319570079909275
5.65882823707278 749.8585912465754 1.4123009583198693
5.664055792026196 807.9025894454531 1.4636457455050664
5.669283346979612 838.8453115252522 1.4891183117029578
5.674510901933028 849.9340349041546 1.4964726173857144
5.679738456886445 845.2277610294572 1.490196693250812
5.684966011839861 831.6958874385922 1.478026645350582
5.690193566793277 815.0321562878024 1.4630368494204822
5.695421121746693 803.0496122866155 1.4522243500376417
5.700648676700109 793.7407659094727 1.4427478104375497
5.705876231653526 785.0623465453589 1.4315447265322716
5.711103786606942 780.3256038066258 1.425834976241904
5.716331341560358 779.3443982869371 1.4241095528275276
5.721558896513774 787.1783227472514 1.4317957450001866
5.7267864514671905 796.6993099248851 1.4398704419232837
5.732014006420607 807.3425312677557 1.4495238788476528
5.737241561374023 819.3637880722716 1.4572926599416942
5.742469116327439 844.4481043858527 1.4788795236790415
5.747696671280855 887.2527489634278 1.5150800697167663
5.7529242262342715 949.6013182068225 1.5707714360507818
5.758151781187688 1012.1831011213322 1.6196444640721461
5.763379336141104 1090.5517863027824 1.6808434172868423
5.76860689109452 1158.5080117930047 1.72881801976062
5.773834446047936 1227.7601752114404 1.7787340909224765
5.7790620010013525 1266.173016404771 1.8054898027799808
5.784289555954769 1262.7294343445003 1.8030147299436565
5.789517110908185 1218.7792930544797 1.7708089704806536
5.794744665861601 1128.251405231715 1.7027326594961596
5.799972220815017 994.2512885631486 1.5964142613026482
5.8051997757684335 844.3613449987399 1.4711442607295757
5.81042733072185 690.5246493421763 1.3313724839521042
5.815654885675266 559.9875813508843 1.2038435066289914
5.820882440628682 451.680762269469 1.0886401101041299
5.826109995582098 377.82471787830326 1.0091942713656534
5.8313375505355145 324.8976395698427 0.9538504700873457
5.836565105488931 286.1943883553779 0.9126826567807801
5.841792660442347 258.0202786863669 0.8783145406181074
5.847020215395763 238.24341133464793 0.8494962050651178
5.852247770349179 226.05520431327162 0.8316963848036548
5.8574753253025955 221.04893372000595 0.8256394665407519
5.862702880256012 214.4179298883982 0.8214879585740064
5.867930435209428 211.75040791348133 0.8198951338032456
5.873157990162844 211.56131226152553 0.8220801487553162
5.87838554511626 208.777987907353 0.8137821363064439
5.8836131000696765 205.18048483843285 0.805609298919323
5.888840655023093 202.46035568452785 0.8009094564602187
5.894068209976509 201.99128630864695 0.8027678908755032
5.899295764929925 205.05359687377498 0.8093942770192658
5.904523319883341 206.5841959155384 0.8120089875039922
5.9097508748367575 212.16951323203196 0.8215309196432513
5.914978429790174 217.7215571405362 0.8295744331856307
5.92020598474359 218.26227144642564 0.8229085725136217
5.925433539697006 219.9229871529898 0.8199192787913054
5.930661094650422 222.93080455927398 0.8201809286052246
5.9358886496038386 222.30992791269264 0.8113432062651623
5.941116204557255 228.77715876301653 0.8169757869144123
5.946343759510671 234.34059831459282 0.8252592885468799
5.951571314464087 240.0719329791888 0.8380884920029374
5.956798869417503 245.00539199006732 0.8451309162610293
5.96202642437092 252.81592960324807 0.8611205274031506
5.967253979324336 259.8874234071392 0.8731913713368108
5.972481534277752 273.83887063453705 0.8929164482010772
5.977709089231168 287.83392702273915 0.9087420729335735
5.982936644184584 301.86508887451555 0.9233905757797173
5.988164199138001 322.0704316111143 0.9483038366295868
5.993391754091417 341.5044397110724 0.9735428675807807
5.998619309044833 368.9080362843066 1.0103252005139416
6.003846863998249 407.9064359572504 1.0622271540459933
6.009074418951665 451.57610865433645 1.1170112991372134
6.014301973905082 502.3380636800626 1.1784973998653845
6.019529528858498 575.4387890124862 1.2610321915615157
6.024757083811914 658.3574766697924 1.3502177077248827
6.02998463876533 757.607642238569 1.4480643269775264
6.035212193718746 890.5064034235311 1.5721654410514305
6.040439748672163 1043.952719601989 1.7038770803621792
6.045667303625579 1227.7124625103334 1.8502068293276233
6.050894858578995 1437.5718224121324 2.0028650204564418
6.056122413532411 1634.5266434299874 2.137846778387964
6.061349968485827 1801.942920354675 2.246670829523065
6.066577523439244 1935.0889430653338 2.3316289277771727
6.07180507839266 1989.6986138460347 2.367395369153914
6.077032633346076 1985.1082127000295 2.365311531678576
6.082260188299492 1924.0502049420174 2.328581317772206
6.087487743252908 1825.6969091380402 2.27026421299563
6.092715298206325 1701.518825342893 2.1965968091540984
6.097942853159741 1553.7456825664565 2.102140714780539
6.103170408113157 1416.7312902236451 2.0100016026633813
6.108397963066573 1281.1175051530322 1.9101988041297098
6.113625518019989 1157.7344677810956 1.8167226910599765
6.118853072973406 1052.9530215480597 1.7351609029439017
6.124080627926822 952.886941603832 1.653119711143647
6.129308182880238 863.5143887377379 1.5774448809116302
6.134535737833654 781.0743691686861 1.5040064827522501
6.1397632927870704 701.4812715213361 1.425872330330441
6.144990847740487 631.3211842778779 1.354495852793047
6.150218402693903 569.3158335447863 1.2884607682742493
6.155445957647319 517.7525722129814 1.2304665116012072
6.160673512600735 472.4483403130053 1.178673328084911
6.1659010675541515 435.01925234360834 1.136385290595749
6.171128622507568 402.4122776145715 1.0985155791328192
6.176356177460984 371.5450427563779 1.0596513952392954
6.1815837324144 344.7388891077591 1.024196412227701
6.186811287367816 321.6440386177631 0.9956137350210228
6.1920388423212325 304.8406498227226 0.9787485906258984
6.197266397274649 295.3597294942001 0.9708154213206189
6.202493952228065 286.7874005997582 0.9584176698364062
6.207721507181481 276.046904654278 0.9371813474935261
6.212949062134897 266.9608366694513 0.9143716671227358
6.2181766170883135 256.8179932701502 0.9007440331144014
6.22340417204173 245.51768122405787 0.8843028806192489
6.228631726995146 236.95346140692578 0.8662326783405503
6.233859281948562 231.06344551801854 0.8599341742506749
6.239086836901978 228.93355696442146 0.8564787705085032
6.2443143918553945 229.0104586704512 0.8580337802109355
6.249541946808811 230.00964284458348 0.8595772611041163
6.254769501762227 228.56269173490423 0.8523006069527381
6.259997056715643 228.77590516089518 0.8506850383553516
6.265224611669059 223.99646692108632 0.8384807575719746
6.2704521666224755 221.79096215824543 0.839469212434628
6.275679721575892 212.6092212207682 0.8255806567343651
6.280907276529308 211.02484233325495 0.8284058201547926
6.286134831482724 213.70757105626524 0.8398034310146518
6.29136238643614 211.22215922158938 0.8332992186570709
6.2965899413895565 214.6950451461409 0.8369872103798013
6.301817496342973 218.51542947687932 0.8442964042079386
6.307045051296389 219.93672871485253 0.8493643806422678
6.312272606249805 219.60304031764795 0.8507051045169262
6.317500161203221 219.7942233747667 0.8535285896852107
6.3227277161566375 215.60026404646703 0.8476809630824736
6.327955271110054 213.0662374833547 0.8397900487678529
6.33318282606347 215.0531372935663 0.8376149750596624
6.338410381016886 211.19816983054304 0.8271550254618164
6.343637935970302 211.9436955274586 0.8257943539094248
6.3488654909237185 209.02620107857888 0.8154019723423914
6.354093045877135 208.64946607036708 0.822118827005363
6.359320600830551 208.55100299116674 0.8161039431139059
6.364548155783967 210.3546395190197 0.8137289362796806
6.369775710737383 208.95896865424527 0.8053451266333608
6.3750032656908 205.34485909043838 0.7954262374428188
6.380230820644216 204.93372704553678 0.799275657471562
6.385458375597632 205.53420289386045 0.8070855868903108
6.390685930551048 205.33722566208485 0.8060190096616874
6.395913485504464 206.89428663851896 0.805781784086987
6.401141040457881 204.79526562597857 0.8001896408659186
6.406368595411297 202.76250161910593 0.7946487857762741
6.411596150364713 203.30669213763082 0.7940041449834155
6.416823705318129 208.2025960089137 0.8073361134391052
6.422051260271545 210.75216089143612 0.8125262507716361
6.427278815224962 212.84682249922 0.817312525242926
6.432506370178378 211.27691593397134 0.8079985238589069
6.437733925131794 211.85624793493466 0.8053644466952414
6.44296148008521 210.35011714849298 0.8001574994621289
6.448189035038626 210.73839919450756 0.7993313356355711
6.453416589992043 210.61928484880585 0.7984187851740957
6.458644144945459 210.31877879063197 0.7973164416049426
6.463871699898875 215.0146943351554 0.8060475068342947
6.469099254852291 217.52013294841788 0.8084565809682354
6.474326809805707 221.0128679207345 0.8069231025648844
6.479554364759124 224.49403734397862 0.8082910117713399
6.48478191971254 227.95313050619697 0.8136726433546724
6.490009474665956 234.45571634490813 0.8224935553592522
6.495237029619372 235.87496787643445 0.8243612295342133
6.500464584572788 240.28287529679156 0.8230896265513167
6.505692139526205 243.99137121209932 0.8235918442527135
6.510919694479621 257.221824511354 0.8375665334317614
6.516147249433037 268.3147194375267 0.8487279981187786
6.521374804386453 281.78000444477436 0.8672572115680454
6.526602359339869 297.10151132003705 0.8823381353158198
6.531829914293286 314.92337634515695 0.9022732343778146
6.537057469246702 340.08337040060064 0.927763212699364
6.542285024200118 373.3242884549604 0.965012733178655
6.547512579153534 413.9646683258216 1.0096346152978255
6.55274013410695 452.9176273186822 1.0517613323880692
6.557967689060367 491.18281180463646 1.0941916545408183
6.563195244013783 519.4531803849692 1.1238044859608933
6.568422798967199 538.5988766899201 1.1428770170599898
6.573650353920615 551.4628419352102 1.1545200601315015
6.5788779088740315 551.6852504209577 1.1531583926846287
6.584105463827448 541.6580007211362 1.1423874527316613
6.589333018780864 516.9415892444088 1.1163374530893242
6.59456057373428 490.57033838166313 1.087898354812419
6.599788128687696 459.9933260610135 1.0543673630105055
6.6050156836411125 429.10096012686364 1.019663471589283
6.610243238594529 399.82107974900686 0.9871020093699265
6.615470793547945 373.7941817241325 0.9564287194328268
6.620698348501361 352.0045292350748 0.9301776605351262
6.625925903454777 335.92913279545985 0.9111935280599571
6.6311534584081935 320.7327005765919 0.893016768217754
6.63638101336161 308.893472791519 0.8802101221689136
6.641608568315026 302.30848695626753 0.8732940081902633
6.646836123268442 290.57318719550676 0.8578105347694968
6.652063678221858 280.28346507927745 0.8449750437902362
6.6572912331752745 271.05089803302576 0.8325117005057581
6.662518788128691 260.6028531155116 0.8199528826477935
6.667746343082107 256.69717733118165 0.8186762799821399
6.672973898035523 252.1752378558753 0.8127263751782501
6.678201452988939 247.3431209311206 0.8096143353433585
6.6834290079423555 243.65262201281126 0.8094088107607988
6.688656562895772 243.15345209947392 0.8103853682812187
6.693884117849188 241.42770565985577 0.8099726755873724
6.699111672802604 239.68891388670818 0.8087055563644374
6.70433922775602 236.54844158377784 0.8023175683632205
6.7095667827094365 232.5775728896173 0.7961216793093057
6.714794337662853 233.06111598126225 0.795766905848082
6.720021892616269 232.1445715071946 0.792047231691405
6.725249447569685 231.77517615870303 0.7944447244480553
6.730477002523101 232.0184191377921 0.7941150176434159
6.7357045574765175 233.31258505814597 0.7983012341196292
6.740932112429934 231.218974447329 0.7951562778486286
6.74615966738335 231.91704448030333 0.7976688622061677
6.751387222336766 231.07508420489623 0.7987898535682468
6.756614777290182 233.0873948382797 0.8030918398657303
6.7618423322435985 234.615021456999 0.8086990705573746
6.767069887197015 232.44111270371565 0.8017995181539805
6.772297442150431 227.77915442542388 0.791788702622095
6.777524997103847 224.71494388714285 0.7820867338741545
6.782752552057263 223.72711101169733 0.7795256093726669
6.7879801070106796 227.92107459917426 0.7888376762678895
6.793207661964096 225.4127669405383 0.7775648348871648
6.798435216917512 227.66135288165097 0.7796310610288072
6.803662771870928 231.18133186701073 0.7791557099009324
6.808890326824344 235.3190846570317 0.7863147053472037
6.814117881777761 237.81055323481542 0.7928274655017346
6.819345436731177 234.61605289094618 0.7902336799305677
6.824572991684593 231.26188621883205 0.7858449808856501
6.829800546638009 230.7766713393806 0.7822901530588534
6.835028101591425 227.91062046594107 0.7741280936745031
6.840255656544842 230.846107877814 0.779171923455335
6.845483211498258 234.72617702195822 0.7854969106423481
6.850710766451674 239.7089845590924 0.7954126166699476
6.85593832140509 243.3297538608951 0.8023339166319189
6.861165876358506 242.33024404355473 0.7969353941402354
6.866393431311923 242.2917778016551 0.7936797840243396
6.871620986265339 245.12446808262288 0.7931620260426194
6.876848541218755 244.78980957083988 0.7897278259515891
6.882076096172171 247.81372277018644 0.7932955340798566
6.887303651125587 251.79495925848875 0.7982181649218436
6.892531206079004 251.53649699237187 0.79558409505239
6.89775876103242 253.0835454933846 0.7944296195642979
6.902986315985836 254.87585231984363 0.7961207767786868
6.908213870939252 258.4128117476165 0.7990814032345047
6.913441425892668 264.4116211096195 0.8076715966585282
6.918668980846085 268.5548106912341 0.8132169388694749
6.923896535799501 273.14201159772756 0.8194191596198293
6.929124090752917 275.22692871389455 0.8225140341280478
6.934351645706333 277.0282040164541 0.8239964840206639
6.939579200659749 278.7912059736078 0.821440429307192
6.944806755613166 282.47777873015474 0.8241427123540653
6.950034310566582 287.97582307620456 0.828399101127357
6.955261865519998 293.87497832623296 0.8326241018143307
6.960489420473414 301.91034771101016 0.8412110697336893
6.96571697542683 310.02442002888034 0.8497690146659681
6.970944530380247 317.2673625093066 0.8565558003351553
6.976172085333663 328.6024028739477 0.8674851696405639
6.981399640287079 344.4569903511589 0.8841672782647231
6.986627195240495 368.37076096342616 0.9109508856528942
6.9918547501939114 399.1551685057814 0.9444372327327524
6.997082305147328 440.6080675397771 0.9898757276609774
7.002309860100744 497.3096906526349 1.0493006634220274
7.00753741505416 581.1808147352596 1.1315464372091206
7.012764970007576 695.8934237022665 1.2356058462151382
7.0179925249609925 839.4811576305093 1.354786549742777
7.023220079914409 988.7466278717637 1.4698839839773366
7.028447634867825 1133.2496235272267 1.5706150955780416
7.033675189821241 1244.3089195462726 1.6442248261410175
7.038902744774657 1312.9852298019273 1.6867610496708076
7.0441302997280735 1319.2173212965872 1.6899254548027318
7.04935785468149 1276.6506529455896 1.6619168639570148
7.054585409634906 1201.3956052514186 1.6105436696541267
7.059812964588322 1105.4956573090653 1.5434921750168382
7.065040519541738 1013.5289353224967 1.4776095045597835
7.0702680744951545 927.9506124864101 1.4139248433081375
7.075495629448571 848.6426233130275 1.3516852707363445
7.080723184401987 785.4783836832655 1.3002037748504998
7.085950739355403 734.2050630002817 1.2563229293256333
7.091178294308819 697.4410682973353 1.2234984270220124
7.0964058492622355 667.0117854382203 1.1957382506159566
7.101633404215652 634.1011678658432 1.1670982155767597
7.106860959169068 609.7956021162728 1.1471144989031257
7.112088514122484 586.0784420440059 1.1254789102702552
7.1173160690759 561.9964875823754 1.1010374360981332
7.1225436240293165 538.6224888609394 1.0759405067583416
7.127771178982733 521.7204149696884 1.0592541126876518
7.132998733936149 505.58804087014477 1.0429835401685477
7.138226288889565 496.84344872536803 1.0339428431466993
7.143453843842981 491.0032104744005 1.027937017333214
7.1486813987963975 483.9632558872973 1.020548976066115
7.153908953749814 481.05785371026604 1.0167510756065143
7.15913650870323 476.5913466262143 1.0116138019443217
7.164364063656646 480.3949100909056 1.0160786847384098
7.169591618610062 488.33404225235483 1.0246708893834662
7.1748191735634785 503.3302658025935 1.0387746664290063
7.180046728516895 532.4374496696345 1.0658978835151844
7.185274283470311 572.2599903736038 1.1032303785632436
7.190501838423727 633.2482680450029 1.1598369297848503
7.195729393377143 719.0552577162456 1.2351893542194259
7.2009569483305595 845.2178042184195 1.3388053949543985
7.206184503283976 1011.4062903938404 1.4628100017343433
7.211412058237392 1238.9263026949964 1.6157493842272952
7.216639613190808 1521.6275413260566 1.7882159136922913
7.221867168144224 1875.185493276764 1.9837430627301094
7.227094723097641 2253.7630761701953 2.174977395796313
7.232322278051057 2583.2788084966487 2.3291143369448037
7.237549833004473 2785.7828539185616 2.4138471573795686
7.242777387957889 2801.723036538703 2.419425707404673
7.248004942911305 2624.9029426208176 2.3383328172929905
7.253232497864722 2326.651728001513 2.2011526924153704
7.258460052818138 1941.570964037864 2.009552240661427
7.263687607771554 1576.5967595922198 1.8116465292023267
7.26891516272497 1247.0012680235748 1.610649404861394
7.274142717678386 978.3472291787971 1.42520380267627
7.279370272631803 775.9628523038739 1.2683076704159146
7.284597827585219 626.5857964122191 1.1407523273084157
7.289825382538635 533.9659441888359 1.057168029404434
7.295052937492051 472.90311294249415 0.9980789681417663
7.300280492445467 430.4848382178506 0.955308943083807
7.305508047398884 398.75251176902947 0.9213643661487374
7.3107356023523 379.57148931693746 0.9000810863412334
7.315963157305716 364.79986539258056 0.8832878384879693
7.321190712259132 358.8914509879799 0.8767719427030436
7.326418267212548 354.58469711465546 0.872129155161073
7.331645822165965 348.81000228638084 0.8664531871535183
7.336873377119381 339.5541408044792 0.8567902745367143
7.342100932072797 333.84515116884893 0.8503471572749677
7.347328487026213 331.03879072948666 0.8465300339280892
7.352556041979629 328.09418196705076 0.8413922085887585
7.357783596933046 327.3564591271883 0.8420878598539713
7.363011151886462 326.9138598073791 0.8401976834451766
7.368238706839878 323.41815846269736 0.8364796393449687
7.373466261793294 327.435001763612 0.8420591249975174
7.37869381674671 323.8340437288931 0.8381119166488057
7.383921371700127 320.4257492614892 0.8318301092367351
7.389148926653543 319.66098983817113 0.8315539365817656
7.394376481606959 318.2903335670058 0.8278031874988255
7.399604036560375 323.10277761592846 0.8321751061617918
7.4048315915137914 325.95296896985894 0.8360339130397836
7.410059146467208 321.6107750395027 0.8292333219827085
7.415286701420624 320.2472810854452 0.8258099492815661
7.42051425637404 318.25358175340955 0.822667888871637
7.425741811327456 318.43208152067564 0.8233490083124126
7.4309693662808725 323.75314619539586 0.8305995098319522
7.436196921234289 324.28687024916655 0.8320753579740933
7.441424476187705 328.58838789949135 0.836645804230071
7.446652031141121 334.01586955138237 0.8417886508383324
7.451879586094537 339.8737365651293 0.84839403861083
7.4571071410479535 346.5984771438059 0.8555330418893702
7.46233469600137 351.1865026998692 0.8585018751806911
7.467562250954786 356.0693160133722 0.8631375026633796
7.472789805908202 361.53139606596744 0.8693425809746854
7.478017360861618 367.30329982803966 0.876021316814322
7.4832449158150345 376.0938571106937 0.8857255261173969
7.488472470768451 385.74475029680684 0.8953974470659063
7.493700025721867 397.1481127655355 0.9057976276544125
7.498927580675283 411.10586294634186 0.9201355895868195
7.504155135628699 426.11024797364877 0.9341384062326105
7.5093826905821155 442.17883452962434 0.9499228215691338
7.514610245535532 463.4314393519935 0.9704400029942016
7.519837800488948 483.60996902380185 0.9904034919283273
7.525065355442364 500.24093648226585 1.006302558968263
7.53029291039578 514.2850297107904 1.020004812386986
7.5355204653491965 519.922280419535 1.0243309834125258
7.540748020302613 523.4740903595826 1.027446335313273
7.545975575256029 519.4603794057904 1.0220615554942833
7.551203130209445 513.8960159072441 1.0173269439523258
7.556430685162861 508.6327243479707 1.0125450602292845
7.5616582401162775 500.5304643124086 1.0032207841792704
7.566885795069694 489.6391955154882 0.9925353639967007
7.57211335002311 476.9397571456023 0.9803180734291471
7.577340904976526 463.14082298339207 0.966178289177684
7.582568459929942 447.8982467767567 0.949681010234134
7.5877960148833585 441.21957962723275 0.9420973518625179
7.593023569836775 430.7494307091098 0.9304024747910286
7.598251124790191 426.4596300564107 0.926009294220864
7.603478679743607 420.5484710143274 0.919381003590904
7.608706234697023 417.7967785066032 0.9173446890169759
7.6139337896504395 414.46745957803245 0.9130085057268865
7.619161344603856 412.3293102932397 0.910700687026487
7.624388899557272 412.2163739496556 0.9091096855056611
7.629616454510688 415.438338929691 0.9121139660961829
7.634844009464104 419.73796079986806 0.9182894282890168
7.6400715644175206 427.66706732485284 0.9290483676420941
7.645299119370937 433.97857685682686 0.9364146662973969
7.650526674324353 439.65057940439556 0.9397815024942702
7.655754229277769 444.3205511582556 0.9421888648208911
7.660981784231185 448.23451225475725 0.9448444373463791
7.666209339184602 461.5942620221483 0.9582104063718234
7.671436894138018 476.62417685038776 0.9736281975831678
7.676664449091434 489.8134822841935 0.9852047105263486
7.68189200404485 500.16830934112744 0.9933017202723485
7.687119558998266 510.38217887664916 1.0017444113761733
7.692347113951683 517.2662548095276 1.007883879126518
7.697574668905099 520.0412348150278 1.01092065549484
7.702802223858515 520.6072222733164 1.01080520682367
7.708029778811931 517.4576870944471 1.0073677698879255
7.713257333765347 513.208486500622 1.003185365456486
7.718484888718764 506.4606539221418 0.9969842981013359
7.72371244367218 500.3408988605918 0.9917739307857693
7.728939998625596 493.06206897582973 0.9824990544080813
7.734167553579012 490.4104938097353 0.9796825694729001
7.739395108532428 490.8604866254488 0.9798677614328418
7.744622663485845 491.7963502445938 0.9814748212989604
7.749850218439261 493.85522035602304 0.9837576255470556
7.755077773392677 492.85008958034115 0.9814232252315613
7.760305328346093 493.4845514467773 0.9829016820644988
7.765532883299509 491.25341272382815 0.9794509397639021
7.770760438252926 486.1494804083363 0.9741551596588238
7.775987993206342 478.6158544888163 0.9661804182055299
7.781215548159758 469.55731380433576 0.9567163640181481
7.786443103113174 462.32616324301154 0.9506311035600272
7.79167065806659 455.5274000517172 0.9440054978985837
7.796898213020007 448.65254418890987 0.9368805439818834
7.802125767973423 442.07792239898396 0.9295957543386723
7.807353322926839 436.4598649954306 0.9235265315306277
7.812580877880255 429.88898901357567 0.9172729149072345
7.817808432833671 425.07317024105504 0.9122714823580075
7.823035987787088 421.0200025802491 0.9087204590561612
7.828263542740504 415.1000727959613 0.9025613237908348
7.83349109769392 411.5726273028466 0.8973056553430836
7.838718652647336 410.4001376901177 0.8949388517455743
7.8439462076007525 409.8683474019811 0.8934068420456938
7.849173762554169 412.47460958367407 0.8957006329764308
7.854401317507585 412.5735401901647 0.8967649695970226
7.859628872461001 413.20970063737167 0.8977477826789011
7.864856427414417 413.33801703096833 0.8984289655218828
7.8700839823678335 415.12771800865767 0.9007948531772404
7.87531153732125 420.9483626814605 0.9062586617006861
7.880539092274666 424.18409484972784 0.9065690381347353
7.885766647228082 433.3333715464469 0.9148005345012469
7.890994202181498 437.95261559691363 0.9176056155807416
7.8962217571349145 439.21831356674267 0.9196872896890801
7.901449312088331 438.6083226445692 0.9177799545001921
7.906676867041747 439.9923385718841 0.9204046214733159
7.911904421995163 441.9311792667443 0.9225688909301937
7.917131976948579 447.5281565998291 0.9285407974048349
7.9223595319019955 455.63567287227045 0.9358608498384415
7.927587086855412 459.88031816380044 0.9383686378502812
7.932814641808828 465.49923243542594 0.9430474822032513
7.938042196762244 476.5276875194149 0.9539599691029059
7.94326975171566 484.82950565116744 0.9631621959477646
7.9484973066690765 492.8918013304913 0.9702714798882145
7.953724861622493 500.35105662217484 0.9763582633251808
7.958952416575909 506.68456996968814 0.9798552834496572
7.964179971529325 518.111448834501 0.9898804887676841
7.969407526482741 529.69841158416 0.9991974527013593
7.9746350814361575 543.7451766967519 1.0117819488578959
7.979862636389574 554.5047760630471 1.0219954295518459
7.98509019134299 564.8318568829264 1.0310864669557958
7.990317746296406 571.9325945025911 1.0373972091713142
7.995545301249822 578.4830249672507 1.0427630552955338
8.000772856203238 584.8417891293979 1.0479571830330312
8.006000411156654 588.3871138018427 1.0523235883488635
8.01122796611007 592.7056296310685 1.0563682069749527
8.016455521063486 593.7970002323883 1.0567440389513538
8.021683076016902 594.1399562594881 1.0552141314675667
8.026910630970319 600.3177761606919 1.0588019396963118
8.032138185923735 609.1643686930717 1.0659040342299348
8.037365740877151 620.4317092716586 1.0758688653688884
8.042593295830567 632.8068019706748 1.0860698676879859
8.047820850783983 640.1776761028116 1.0926005916660588
8.0530484057374 649.6621026053186 1.10007670717906
8.058275960690816 656.1240538771515 1.1047515174631077
8.063503515644232 664.8148969656227 1.110527167120745
8.068731070597648 672.2226419936686 1.1157546833940493
8.073958625551064 683.6799427169931 1.1258360294790097
8.07918618050448 690.0077404783489 1.1324973621099523
8.084413735457897 687.0700732889258 1.1289590558531133
8.089641290411313 691.4758964445587 1.131646962664692
8.09486884536473 695.0334197202226 1.1339540688978194
8.100096400318145 700.9281288974918 1.139823577926538
8.105323955271562 700.0614937405886 1.1384212283808188
8.110551510224978 691.5906935271083 1.1291557085588255
8.115779065178394 685.5639381926827 1.1227172067147766
8.12100662013181 685.0203406940908 1.1215818973136262
8.126234175085226 691.0427478470664 1.126797458900279
8.131461730038643 691.7845454467855 1.1275019846658056
8.136689284992059 695.2346849437278 1.1289671590112478
8.141916839945475 698.4060948048223 1.130972066773107
8.147144394898891 704.7912185022603 1.1355220936541222
8.152371949852308 718.3348394440094 1.1459373450422754
8.157599504805724 735.9332803698824 1.1606084038436408
8.16282705975914 753.6490498934066 1.1741983252373993
8.168054614712556 771.4617873884791 1.188540742570982
8.173282169665972 783.1783996660508 1.1960900799694918
8.178509724619389 785.0695125892316 1.1970864939467611
8.183737279572805 787.5412773287397 1.1989920059994525
8.188964834526221 783.3692980037216 1.1944732340053754
8.194192389479637 774.626029783847 1.1866121925254864
8.199419944433053 762.5972200271755 1.1761614534286002
8.20464749938647 746.7108288200974 1.163563642946757
8.209875054339886 730.0857669642812 1.1508362476357423
8.215102609293302 715.152987542823 1.139196756823532
8.220330164246718 701.4940841272957 1.1285234900408698
8.225557719200134 693.3192821251612 1.1221277600469957
8.23078527415355 683.6313682909355 1.1137862676632415
8.236012829106967 677.4558840554291 1.1088534651381905
8.241240384060383 672.4743413963544 1.1039604754302443
8.2464679390138 663.7214657590262 1.096396377428692
8.251695493967215 661.8411261961091 1.0942985191921566
8.256923048920632 656.6211271212333 1.0887104079352266
8.262150603874048 654.0719093694386 1.0856967710961314
8.267378158827464 651.7477176578919 1.0838351896354446
8.27260571378088 652.425930648355 1.084320981757712
8.277833268734296 651.0486209410763 1.0840206106552064
8.283060823687713 646.5020163517405 1.079547868573833
8.288288378641129 643.9309712431498 1.077376043878529
8.293515933594545 642.3629932303252 1.0756209020561234
8.298743488547961 645.3816898574612 1.0769133732261051
8.303971043501377 652.1662629088758 1.0807648756694632
8.309198598454794 659.8614243590164 1.0868248354680015
8.31442615340821 664.2169530668763 1.090104631623204
8.319653708361626 667.5385943636302 1.0940760487096128
8.324881263315042 670.8273823910873 1.0961845182047636
8.330108818268458 672.1933496072827 1.0971993840298209
8.335336373221875 678.2098298143808 1.1008401019473852
8.34056392817529 687.4398683916006 1.1067135247248754
8.345791483128707 693.1411697310374 1.1100661149568087
8.351019038082123 698.6803595525029 1.1145498382588073
8.35624659303554 701.1982761468446 1.1166564477054342
8.361474147988956 701.3047944751987 1.116264855654604
8.366701702942372 707.6501350273032 1.1206958557996203
8.371929257895788 717.7802542508916 1.1284287819267116
8.377156812849204 725.892191248599 1.135102878408083
8.38238436780262 739.0662156471044 1.1458154018512832
8.387611922756037 743.2788541319286 1.1489315440720014
8.392839477709453 744.2530321379761 1.1479660530531348
8.398067032662869 744.0340995618121 1.1468020808772963
8.403294587616285 737.3129743682437 1.1409848560452325
8.408522142569701 732.8108983888947 1.137625291135938
8.413749697523118 743.4908948299037 1.146038865895778
8.418977252476534 742.164282816467 1.1448139007674176
8.42420480742995 732.8401871299558 1.1374021861728072
8.429432362383366 735.4647402535952 1.1391777429556569
8.434659917336782 709.9452756187839 1.119620813776911
8.439887472290199 699.9021368665491 1.1100303475959439
8.445115027243615 675.3174758363698 1.0896354014339948
8.450342582197031 650.4521149742872 1.0689251627254461
8.455570137150447 640.8354204839678 1.0615199393755932
8.460797692103863 623.6574789464718 1.0472277355241624
8.46602524705728 615.5630765209827 1.039649849381279
8.471252802010696 607.5263785824359 1.0325617019168472
8.476480356964112 599.4714604770993 1.0255637835399276
8.481707911917528 594.8900705876315 1.0215519028745308
8.486935466870944 587.6251257186406 1.0146745156980685
8.49216302182436 584.3005005679331 1.0108997712296552
8.497390576777777 581.3299666732651 1.007860924008946
8.502618131731193 575.3626884558472 1.0030151687919282
8.50784568668461 569.7584333475539 0.998150541612605
8.513073241638025 563.9858985354394 0.9927655927147677
8.518300796591442 558.0333174946697 0.9866731380499908
8.523528351544858 552.8598751653872 0.9812856021296633
8.528755906498274 549.4655544398098 0.9779437717532555
8.53398346145169 544.6461305240379 0.9740935725020788
8.539211016405106 539.7524364878456 0.9700377641931353
8.544438571358523 540.3732929580555 0.9707505758378923
8.549666126311939 534.3601022692382 0.9650990209125438
8.554893681265355 534.8754920216496 0.9651870199191818
8.560121236218771 532.7025124647071 0.961756888770906
8.565348791172188 534.0876129475816 0.9622825829241778
8.570576346125604 543.503829151326 0.9700483618409689
8.57580390107902 545.0002375867737 0.9718601857367168
8.581031456032436 547.6832982885131 0.9747148934172775
8.586259010985852 544.8975647535908 0.9721279336929202
8.591486565939269 541.8112085333534 0.970153727767323
8.596714120892685 545.3097919321588 0.973033914268535
8.601941675846101 544.4601703036761 0.9712764265845544
8.607169230799517 541.6156904183542 0.9675120430834244
8.612396785752933 541.278303684367 0.966498940758885
8.61762434070635 541.5278186020167 0.9667010494897372
8.622851895659766 543.4257047186984 0.9688286271647103
8.628079450613182 546.7043584084663 0.9707071499738573
8.633307005566598 549.5090258777456 0.9727489244250281
8.638534560520014 552.1190491446575 0.9738820293328323
8.64376211547343 555.9559118099688 0.9770835078937151
8.648989670426847 559.4919022343596 0.9795807729966497
8.654217225380263 564.907869556212 0.9844664160903472
8.65944478033368 572.6842482863385 0.9908627621548219
8.664672335287095 581.1483794882183 0.9977174905327024
8.669899890240512 588.480845300951 1.0035411707642918
8.675127445193928 599.4587003388598 1.012780398305462
8.680355000147344 610.715299782465 1.02145089353655
8.68558255510076 619.6179883396155 1.0284005824347817
8.690810110054176 630.9107017870544 1.0370733967429082
8.696037665007593 641.437688945644 1.0452054643977486
8.701265219961009 654.0246051098447 1.0552063371891751
8.706492774914425 668.8386603087822 1.0667113881606247
8.711720329867841 681.8513413642592 1.0778184661659682
8.716947884821257 690.9964597981941 1.0829500923674118
8.722175439774674 695.5611788052429 1.0855049706737268
8.72740299472809 695.1535504694978 1.0832021523879052
8.732630549681506 693.3319113430156 1.0827270831207823
8.737858104634922 689.3187897909523 1.0801086350093234
8.743085659588338 688.3718659498871 1.0807346189369123
8.748313214541755 689.0278884376092 1.081951776103439
8.75354076949517 685.4666289481643 1.0793866770208922
8.758768324448587 680.4823171477585 1.0742920209983071
8.763995879402003 668.2553273214002 1.0634679273640522
8.76922343435542 656.4958974334015 1.0531812210859695
8.774450989308836 642.3991268214285 1.0414326048935882
8.779678544262252 630.4131767531328 1.030884096844473
8.784906099215668 620.6958779929017 1.0222525449261182
8.790133654169084 610.6832434042376 1.0138372583508082
8.7953612091225 600.3747064604627 1.0054275023286066
8.800588764075917 593.9326576898613 0.9997398156923536
8.805816319029333 584.218631807558 0.9908909671394593
8.811043873982749 579.7324985955638 0.9869634628694566
8.816271428936165 572.519791567575 0.980303561051524
8.821498983889581 569.0349524521107 0.977708314737139
8.826726538842998 570.2923879773514 0.978679731617845
8.831954093796414 570.3532104700056 0.9784675734071203
8.83718164874983 569.37023730982 0.97788158362359
8.842409203703246 562.1661488857383 0.9709672678305902
8.847636758656662 552.503160130652 0.9612991013508845
8.852864313610079 548.5789319715433 0.9578558069508594
8.858091868563495 552.3651072692863 0.9608029062072666
8.863319423516911 557.5971121767498 0.9667452787988977
8.868546978470327 556.8540315465921 0.9659295053696031
8.873774533423743 556.9055123368571 0.9656813296789812
8.87900208837716 554.8414435854455 0.9637756015269486
8.884229643330576 555.7336713200933 0.9639138057918225
8.889457198283992 555.962874265988 0.9643765954903634
8.894684753237408 548.9814250713756 0.9576831172944451
8.899912308190824 550.4432111558162 0.9587835744406484
8.90513986314424 546.7550099988389 0.9535818255391102
8.910367418097657 548.2424712260328 0.9534453487749499
8.915594973051073 553.9590356041516 0.9579476399546755
8.92082252800449 561.5964619793955 0.9652323120504984
8.926050082957905 569.2294967915211 0.9728357408845959
8.931277637911322 573.3662340541705 0.9761249951381734
8.936505192864738 572.0304338483517 0.9745028029732801
8.941732747818154 571.7391807198636 0.9731469718910934
8.94696030277157 574.962079234986 0.9747731955562142
8.952187857724986 575.7227252833023 0.9752646656165976
8.957415412678403 577.8457397243748 0.9770255205277372
8.962642967631819 583.3334420244134 0.9816483990449134
8.967870522585235 586.5245794949806 0.9840357026642055
8.973098077538651 587.0367679111421 0.9832150833606544
8.978325632492067 586.7901122541141 0.9825639292968249
8.983553187445484 586.300900978894 0.9807822549790608
8.9887807423989 590.2922872761927 0.9833038178239627
8.994008297352316 594.8961728154192 0.9874053976764586
8.999235852305732 600.8487941675014 0.993629266761547
9.004463407259149 605.7696759173847 0.996910563301715
9.009690962212565 612.4150213157894 1.001452498806318
9.014918517165981 618.4456891834952 1.0050874718957028
9.020146072119397 628.8750361688748 1.0131053831844896
9.025373627072813 638.3744609442243 1.0206835197535362
9.03060118202623 651.5320693153725 1.0312344685772996
9.035828736979646 669.9812196384003 1.0458283265130557
9.041056291933062 683.3285443311263 1.054791162170258
9.046283846886478 699.6220402617703 1.067468832287196
9.051511401839894 712.8641515555989 1.07680697283088
9.05673895679331 735.6523528029013 1.093568584356546
9.061966511746727 761.042438943262 1.11149429737444
9.067194066700143 785.6896496994899 1.1288474613736712
9.07242162165356 808.7585048438676 1.1434114495932335
9.077649176606975 823.7792437271065 1.1529306542251994
9.082876731560392 838.5513716662292 1.163065064509783
9.088104286513808 852.1590009095333 1.1730759358614606
9.093331841467224 859.7860558165715 1.1780533097678263
9.09855939642064 864.2378036709208 1.1811021955659127
9.103786951374056 858.5222398930447 1.1766165459764524
9.109014506327473 848.0796535052733 1.167438307939207
9.114242061280889 837.084083460415 1.159369036431466
9.119469616234305 830.092332507825 1.1542349970174206
9.124697171187721 830.9041966030339 1.155155797068276
9.129924726141137 831.0351142968425 1.1545630458846257
9.135152281094554 835.5847191500486 1.1569119948505047
9.14037983604797 844.5097193232497 1.1635426625547975
9.145607391001386 860.5866663054366 1.174497474857391
9.150834945954802 885.6659535274027 1.1918987792638507
9.156062500908218 919.7739763995475 1.2145769925546415
9.161290055861635 959.5222373250137 1.250447172499278
9.16651761081505 1005.4150518658721 1.2876689677559452
9.171745165768467 1044.6907437189204 1.3176888310348143
9.176972720721883 1064.4734650607359 1.334187678101344
9.1822002756753 1069.20656392889 1.339348246210672
9.187427830628716 1069.4232637707685 1.342750054286392
9.192655385582132 1059.6712121162548 1.337835965074007
9.197882940535548 1052.9763082479772 1.3356513347231005
9.203110495488964 1035.4504820903549 1.3267620777732732
9.20833805044238 1019.0982608580833 1.3198659651011235
9.213565605395797 1009.616718285599 1.315979624088799
9.218793160349213 1000.8367877261122 1.312451325364427
9.224020715302629 996.3332570971342 1.3110678403639693
9.229248270256045 986.3839309150715 1.3054972553613902
9.234475825209461 974.0144557361612 1.2993773776003887
9.239703380162878 968.4030449910476 1.297533665234577
9.244930935116294 970.6473042258712 1.2999363290222814
9.25015849006971 977.2872840213442 1.3062538783419269
9.255386045023126 981.8603553519697 1.3105556821777136
9.260613599976542 987.4727661321004 1.3156597966020165
9.265841154929959 993.95440984362 1.3210941202290967
9.271068709883375 1006.3630543389315 1.3291473946621626
9.276296264836791 1031.1423126452244 1.346874271459402
9.281523819790207 1053.266804469176 1.3639471426558427
9.286751374743623 1072.8974078794245 1.3774344695126761
9.29197892969704 1087.4120295427788 1.3887417373958806
9.297206484650456 1099.488529736412 1.3980264049933193
9.302434039603872 1100.024354154866 1.3989514106092784
9.307661594557288 1088.346508706185 1.3934875573626522
9.312889149510704 1066.3067265047707 1.3809532677197194
9.31811670446412 1027.9134405132927 1.3566405269925896
9.323344259417537 983.8155576849252 1.3286083139283043
9.328571814370953 934.3297490541938 1.293900056013194
9.33379936932437 880.4506421103542 1.2570508749425815
9.339026924277785 831.4862911762606 1.2232054719429775
9.344254479231202 787.468279780626 1.192808979328896
9.349482034184618 748.9630623279243 1.1643348504911268
9.354709589138034 721.8182264924384 1.1441987697822789
9.35993714409145 697.0492901990685 1.1250601553176365
9.365164699044866 679.3428414647904 1.1114407102138923
9.370392253998283 667.2396209772395 1.1025739820534544
9.375619808951699 659.864371368671 1.0981170240077776
9.380847363905115 658.5562212500936 1.0978122578941039
9.386074918858531 656.2982236213977 1.0967276418547531
9.391302473811947 654.3698220244939 1.0949846709856867
9.396530028765364 650.4531863665908 1.0924832602901577
9.40175758371878 646.8855128735327 1.0902148709753652
9.406985138672196 645.4210715398013 1.089021767699513
9.412212693625612 641.7284725680619 1.0847380992712286
9.417440248579029 638.3425645623101 1.0715951871365774
9.422667803532445 636.6303392264497 1.0643286322606826
9.427895358485861 634.1364964585299 1.0589349401393855
9.433122913439277 634.5024337410739 1.0562390474075247
9.438350468392693 634.9930284199281 1.0546816615718808
9.44357802334611 636.8789471953868 1.05462471742654
9.448805578299526 640.177126095748 1.0536254867112043
9.454033133252942 639.3250776078322 1.0502257491775604
9.459260688206358 638.1090852509544 1.0475225000713568
9.464488243159774 637.4362733131787 1.0467886925506311
9.46971579811319 632.7523985962305 1.0415780285936418
9.474943353066607 629.9554115601184 1.0374498376186092
9.480170908020023 626.6655308913239 1.0325607625444655
9.48539846297344 626.661793750416 1.0313153424214507
9.490626017926855 628.5536284158644 1.0312065675509323
9.495853572880272 630.6778088551991 1.0328557082072907
9.501081127833688 635.655596189902 1.0364240003785536
9.506308682787104 637.482301440405 1.037207928102605
9.51153623774052 630.981757190449 1.0299028356085231
9.516763792693936 627.1178496120152 1.0257360181824955
9.521991347647353 624.0156028694981 1.0219604273076053
9.527218902600769 627.9259838597344 1.0249222120668333
9.532446457554185 636.7444461773895 1.0321687785327416
9.537674012507601 636.3947555645908 1.0308636451125266
9.542901567461017 636.4056837600431 1.028793955597437
9.548129122414434 637.7461255611182 1.0292311102909408
9.55335667736785 639.2026668534207 1.0295054980533038
9.558584232321266 639.3213735237853 1.0292977194746797
9.563811787274682 640.930910929291 1.0300744835637259
9.569039342228098 639.361011455897 1.027480471793226
9.574266897181515 633.7032779068961 1.021344840433178
9.57949445213493 631.4180362984258 1.018174940698066
9.584722007088347 627.3316166322844 1.0134211951812397
9.589949562041763 629.2669357466368 1.0149277646850683
9.59517711699518 629.0443450434212 1.014103275754989
9.600404671948596 630.8033667375418 1.0168473887490552
9.605632226902012 631.2903534932487 1.0166768324253286
9.610859781855428 632.8964690867354 1.0174581326750909
9.616087336808844 630.9507161944272 1.0142022698943123
9.62131489176226 632.0268678654834 1.014088186289626
9.626542446715677 627.7537133292793 1.0085594870766004
9.631770001669093 629.710552981765 1.010566643620153
9.636997556622509 631.9666899329333 1.0119985227560773
9.642225111575925 639.1932571226728 1.0183115147772557
9.647452666529341 641.3899365323581 1.0195072951701032
9.652680221482758 636.5635540295546 1.0151214020608414
9.657907776436174 634.8803072176372 1.01254233770428
9.66313533138959 631.9760543491693 1.0095466482911932
9.668362886343006 634.9424845760169 1.012012331807991
9.673590441296422 636.1364743889109 1.0127644038669115
9.678817996249839 636.7751853828308 1.012252492405733
9.684045551203255 634.0919044319622 1.0093150075047517
9.689273106156671 635.4783778821936 1.009370636460406
9.694500661110087 639.4171421519802 1.0116766741658538
9.699728216063503 642.5728110579053 1.013076572599461
9.70495577101692 643.1504649944661 1.0124450154649451
9.710183325970336 646.9119354497533 1.0156609233540885
9.715410880923752 649.829260667858 1.0180577513212232
9.720638435877168 651.6613086445706 1.019523682914907
9.725865990830584 649.05508316889 1.0171478177122708
9.731093545784 641.4525535784833 1.0094183628690445
9.736321100737417 643.7688317092177 1.0106923830855497
9.741548655690833 645.2572055939743 1.011546569289254
9.74677621064425 647.1826931921686 1.0123148836369233
9.752003765597665 654.9739116375966 1.0184690804991572
9.757231320551082 657.325164598842 1.0201967241439647
9.762458875504498 657.8575268179859 1.018853577283249
9.767686430457914 659.381144513617 1.0198820975236174
9.77291398541133 660.4180861593252 1.0200552430463816
9.778141540364746 658.5794724197415 1.0182364214100763
9.783369095318163 659.1369711035569 1.0175361917688828
9.788596650271579 660.2005677389868 1.017817931785104
9.793824205224995 660.7200384013125 1.0181128547937959
9.799051760178411 662.4649505638581 1.018081616486095
9.804279315131827 663.2683957125142 1.0180907049102321
9.809506870085244 666.1838452952264 1.020009496576394
9.81473442503866 669.8056279892669 1.0220640513404347
9.819961979992076 673.9534328997626 1.0238447019070926
9.825189534945492 673.0739862514476 1.0225880268113725
9.830417089898909 674.7693438270989 1.0235763418626138
9.835644644852325 675.8162284018897 1.0232553246583145
9.840872199805741 679.7365094105442 1.026095752905894
9.846099754759157 680.9285491893826 1.0270962284263399
9.851327309712573 685.3943873403442 1.0307990907043645
9.85655486466599 685.8091717130364 1.030013487008263
9.861782419619406 688.7868092200173 1.0319327649681684
9.867009974572822 693.7214381422158 1.0347041546675873
9.872237529526238 700.5637926223154 1.0405267171935362
9.877465084479654 701.4335588934506 1.0411295626582742
9.88269263943307 709.0293337737786 1.046481771720033
9.887920194386487 705.74806465307 1.043395146315666
9.893147749339903 704.0660644314312 1.0418452795284365
9.89837530429332 700.0837299706777 1.0376586574718896
9.903602859246735 700.8393666265931 1.0374822686486815
9.908830414200152 706.2414006874235 1.0407652956590647
9.914057969153568 713.9880794871361 1.0453916729647545
9.919285524106984 720.5169277134421 1.0498944818795606
9.9245130790604 723.8537373897 1.0514229702328906
9.929740634013816 727.553205756261 1.0542209158667892
9.934968188967233 727.4389961917092 1.0537955159011716
9.940195743920649 729.0162454943286 1.0542975535123353
9.945423298874065 734.0079632740643 1.0576664835742833
9.950650853827481 737.8278576531337 1.0601391048913773
9.955878408780897 745.6436460117629 1.066420119178393
9.961105963734314 748.0742343258324 1.0685101881023362
9.96633351868773 748.6826236178306 1.068722884944296
9.971561073641146 741.933610828387 1.0623248085389614
9.976788628594562 739.3220037780196 1.0590738328775013
9.982016183547978 735.4013767312672 1.0554013704972212
9.987243738501395 733.8644896430725 1.0529145462694036
9.99247129345481 735.8424374807666 1.0535678309075016
9.997698848408227 728.8319119844289 1.0485900033948596
10.002926403361643 724.0553553331885 1.0437961463803733
10.00815395831506 715.083073457397 1.0365621509782654
10.013381513268476 706.4341973040674 1.0293740755257328
10.018609068221892 704.8628858998833 1.0286665529299568
10.023836623175308 704.2793212127518 1.028495791775328
10.029064178128724 704.4963960000351 1.0288357194044446
10.03429173308214 707.2096757550404 1.0312712491321192
10.039519288035557 705.917190542851 1.0299932072815792
10.044746842988973 703.0860891772943 1.0272144321578291
10.049974397942389 699.2022126468256 1.0238910158665284
10.055201952895805 696.2273368173094 1.0211284594521661
10.060429507849221 692.5505385563624 1.0179499329741182
10.065657062802638 693.058865642671 1.0179208468569192
10.070884617756054 693.5179822581022 1.0180630155811399
10.07611217270947 691.8980862430813 1.0172037461037498
10.081339727662886 694.6493856182707 1.019451338609179
10.086567282616302 692.7298068789594 1.0181204086835869
10.091794837569719 687.9817031999199 1.013826308037543
10.097022392523135 679.3056672027814 1.006059493351354
10.102249947476551 679.1331442935335 1.0052634393620232
10.107477502429967 683.9682167076022 1.0084561187079555
10.112705057383383 684.1767553227695 1.0082933337618665
10.1179326123368 683.881288673304 1.0088788193535196
10.123160167290216 681.6903805392893 1.0067697983003396
10.128387722243632 678.5128968893381 1.004055935252206
10.133615277197048 674.2851193447825 0.9990312514455612
10.138842832150464 672.7509978417582 0.99640178575823
10.14407038710388 675.2209989181306 0.9983256790559408
10.149297942057297 680.173819852989 1.0027739740761554
10.154525497010713 684.3831295887192 1.0066856211589346
10.15975305196413 686.3940600780471 1.0079487036743378
10.164980606917545 682.5591852719598 1.0042659914174077
10.170208161870962 682.4820761985823 1.0033607562338145
10.175435716824378 681.612343024702 1.0025639907981039
10.180663271777794 683.3111930937592 1.0029395564472026
10.18589082673121 686.1120790704398 1.0048112535529026
10.191118381684626 684.125301640016 1.0032414022576057
10.196345936638043 682.2944757150606 1.000549731298972
10.201573491591459 682.1054103601477 0.9999868537966136
10.206801046544875 686.3323101607853 1.0032123554962564
10.212028601498291 693.140198313685 1.0087205805403496
10.217256156451707 692.3423477294004 1.0080658605601505
10.222483711405124 687.4667183158829 1.004536961197107
10.22771126635854 688.8315369229771 1.0049678751393927
10.232938821311956 688.1014125632815 1.0042035210808349
10.238166376265372 690.3081108686633 1.0053348946414207
10.243393931218788 692.0383760409194 1.006808533702735
10.248621486172205 683.387195103206 1.0005707488909736
10.253849041125621 682.5909053126325 0.9998332692941277
10.259076596079037 679.6560874257956 0.9977691831993835
10.264304151032453 678.8232224340032 0.9967043937300074
10.26953170598587 680.9121070130755 0.9974385492074707
10.274759260939286 678.2549437889496 0.995243075421641
10.279986815892702 677.7051004192849 0.9946640147651249
10.285214370846118 679.1796523286511 0.9957823086169674
10.290441925799534 678.055734133024 0.993928710213614
10.29566948075295 680.7250492814161 0.9957689060812516
10.300897035706367 678.4285751466365 0.9937348181020024
10.306124590659783 677.4948225836152 0.992788299494709
10.3113521456132 670.6250769528616 0.9876430358462046
10.316579700566615 666.7210705611451 0.983455893993916
10.321807255520032 659.6168432686677 0.977738603998838
10.327034810473448 660.4332035976385 0.9787294482276135
10.332262365426864 658.6102235596616 0.9773767249954901
10.33748992038028 662.2729009329466 0.9798148858962017
10.342717475333696 659.7587293446012 0.9768684171198614
10.347945030287113 659.3179955834909 0.9758906283033899
10.353172585240529 661.797730285154 0.9775625276659861
10.358400140193945 663.6879438910736 0.9791079845836206
10.363627695147361 664.7566662332962 0.9796986816347923
10.368855250100777 668.4508956633026 0.982451106282545
10.374082805054194 669.7462441286905 0.9830094331816275
10.37931036000761 665.2205953904491 0.978687424149315
10.384537914961026 663.0256718718833 0.9770239779241677
10.389765469914442 659.6755254958977 0.9736699968946617
10.394993024867858 662.546341461231 0.9752957235935531
10.400220579821275 665.9336263180743 0.9776597565837126
10.40544813477469 661.6347849718306 0.9736077921814026
10.410675689728107 654.3008428141508 0.968153002136172
10.415903244681523 650.8052420581887 0.9656304024986334
10.42113079963494 649.0222660328502 0.964257912448609
10.426358354588356 646.1166700954585 0.9618686944426091
10.431585909541772 637.9022758722822 0.9548871088022609
10.436813464495188 631.4388711269506 0.9498757345153593
10.442041019448604 624.3750864345575 0.944643322824782
10.44726857440202 618.7216490043409 0.9400738456171595
10.452496129355437 615.3374927009569 0.937420865015262
10.457723684308853 610.7476975382442 0.9337982932969519
10.462951239262269 607.9342482323565 0.9311163586067124
10.468178794215685 604.2378042636481 0.9281798393547496
10.473406349169101 603.2705748877305 0.927329551188589
10.478633904122518 598.7233614477228 0.9232265758659677
10.483861459075934 596.1130595220387 0.9212867959162634
10.48908901402935 590.5335292376119 0.9169000410946216
10.494316568982766 584.881527949443 0.9124853946827614
10.499544123936182 577.4228943288772 0.9064700356351768
10.504771678889599 571.8452715808048 0.9015291750536646
10.509999233843015 573.2932830196183 0.902948907556768
10.515226788796431 572.9586118279766 0.902028712772967
10.520454343749847 568.8228709588584 0.8987574605045073
10.525681898703263 566.9264287032073 0.8976863715821907
10.53090945365668 565.3148102894164 0.8959197817781981
10.536137008610096 566.8971644762436 0.8967464866819259
10.541364563563512 567.1438421525194 0.8962149260620003
10.546592118516928 564.5356311919966 0.8935698143530653
10.551819673470344 562.4120384462168 0.8918247727595671
10.55704722842376 563.2160970677453 0.8923700078876586
10.562274783377177 557.8745037384764 0.8882425439298658
10.567502338330593 553.2810534960705 0.884070113357322
10.57272989328401 549.5509787938057 0.879948768255325
10.577957448237425 544.1962623282184 0.8752704819459335
10.583185003190842 546.2817379001297 0.8766894963116416
10.588412558144258 543.7718989849889 0.8744011820794421
10.593640113097674 542.8134659338539 0.8739500032307586
10.59886766805109 541.6944510690988 0.8724464435401853
10.604095223004506 533.1364736293968 0.8650257102873115
10.609322777957923 528.5065981914798 0.8611198392006474
10.614550332911339 530.3626418546376 0.8624755346547146
10.619777887864755 533.3175236031684 0.8646833333623519
10.625005442818171 535.0959983424477 0.866556721854566
10.630232997771587 530.6660927925153 0.8620966454004355
10.635460552725004 527.1262200348453 0.8585057032746125
10.64068810767842 526.1332973183113 0.8573236965745771
10.645915662631836 530.2178447631499 0.8612036860380242
10.651143217585252 532.6635996647103 0.8635989497319204
10.656370772538668 533.8113073279627 0.864787312838709
10.661598327492085 532.1835079847202 0.8631362333516832
10.666825882445501 534.4120615771534 0.8649406104361469
10.672053437398917 536.0844726254128 0.8648577504102567
10.677280992352333 540.1836854503318 0.8688593221407857
10.68250854730575 538.6865836972925 0.867669310924093
10.687736102259166 538.7512531487798 0.8673458387680978
10.692963657212582 537.501694872046 0.8655783827658875
10.698191212165998 538.3739171047664 0.8656020392961545
10.703418767119414 542.8049256015058 0.8679025563812179
10.70864632207283 547.135093256238 0.8710662102555455
10.713873877026247 558.6479270118483 0.8799583316906019
10.719101431979663 564.4273108078172 0.8840983244874503
10.72432898693308 573.2947407693209 0.8907160086997353
10.729556541886495 581.7358900673707 0.896371853424051
10.734784096839912 589.039179333118 0.9011420253055804
10.740011651793328 596.4547356465131 0.9065248014819559
10.745239206746744 598.7800842761441 0.9080094766740093
10.75046676170016 603.1550745059099 0.9120215170757602
10.755694316653576 606.7474750021752 0.9145774021431058
10.760921871606993 609.4272777218381 0.915802916981804
10.766149426560409 618.3562520621723 0.9213868307610332
10.771376981513825 622.9713899829624 0.9241713872178021
10.776604536467241 623.9055145444898 0.9250478229108131
10.781832091420657 626.3766056446194 0.9265965295458867
10.787059646374074 622.3325872126826 0.923447252271665
10.79228720132749 618.0058267181037 0.9194945366028762
10.797514756280906 612.5370349473498 0.9149778904741939
10.802742311234322 610.7560714867277 0.9135644969262332
10.807969866187738 609.0547201695614 0.9118573991821478
10.813197421141155 608.974051323047 0.9114614607167281
10.81842497609457 612.1364710275438 0.9135647906640779
10.823652531047987 618.3980022140487 0.9182132082452853
10.828880086001403 625.8353379204457 0.9233915920537764
10.83410764095482 634.1668333936548 0.9299607680090901
10.839335195908236 642.6101070735713 0.9360071737734889
10.844562750861652 654.4480515371471 0.9444189256952843
10.849790305815068 671.7912412567201 0.955340304465104
10.855017860768484 694.8370429652251 0.9702593111003283
10.8602454157219 721.2403341998727 0.9885757849707681
10.865472970675317 746.3145391009871 1.0054870120169863
10.870700525628733 762.3114972561395 1.015886579082351
10.875928080582149 769.2474323814687 1.020680454289262
10.881155635535565 764.2987996957513 1.0164542140724417
10.886383190488981 752.0833333743092 1.0079658066463788
10.891610745442398 733.29870783505 0.9953191705038947
10.896838300395814 713.7913766616836 0.98122038491841
10.90206585534923 688.9809908331943 0.9637636596816124
10.907293410302646 670.7216013730931 0.9506766657884571
10.912520965256062 651.1921850220333 0.9372156364667992
10.917748520209479 639.8081744976382 0.9290048603470363
10.922976075162895 627.8092173075592 0.9198942690704598
10.928203630116311 619.9973339421664 0.9139704026992024
10.933431185069727 609.0585955576876 0.9056109334631618
10.938658740023143 599.1620989077809 0.8979801774500519
10.94388629497656 592.3934176607278 0.8927179550532113
10.949113849929976 589.9786386497063 0.8908850736852223
10.954341404883392 585.7326987264171 0.8875631272790578
10.959568959836808 580.0262435541345 0.8829542694902646
10.964796514790224 572.4469287465673 0.8772125194021069
10.97002406974364 567.3589158938081 0.8751209882654966
10.975251624697057 562.4434713186657 0.8734071977395217
10.980479179650473 554.097564189077 0.8688355181484515
10.98570673460389 547.5488611895443 0.8644370097478256
10.990934289557305 541.6703983783324 0.8602409193901779
10.996161844510722 537.2827832609587 0.8577301279031929
11.001389399464138 534.3150995066793 0.8565473131559839
11.006616954417554 534.0919485054741 0.8572004011523126
11.01184450937097 530.7454459356436 0.8554587163517463
11.017072064324386 529.7000386583838 0.8548448275214904
11.022299619277803 527.5074363098144 0.8532952140477055
11.027527174231219 522.2797228315401 0.8494829158997516
11.032754729184635 520.2106186753145 0.8481558896636926
11.037982284138051 516.4306614908518 0.8453653740943807
11.043209839091467 514.2020192981754 0.8437308042990606
11.048437394044884 510.727248033456 0.8408052298449294
11.0536649489983 510.96359778277764 0.841513218702267
11.058892503951716 510.1145731181312 0.8409683939301457
11.064120058905132 512.5102919835246 0.8430972981149408
11.069347613858548 514.5547039289376 0.8453382950340016
11.074575168811965 512.0973305813974 0.8439192817534017
11.079802723765381 509.00887081482085 0.8415783570114888
11.085030278718797 506.70971356739216 0.8403903577333178
11.090257833672213 506.3926868012791 0.841050156395282
11.09548538862563 505.27083909799904 0.8401690078586094
11.100712943579046 503.7316088579859 0.839469007018805
11.105940498532462 499.5378105388116 0.8363186878412331
11.111168053485878 497.5069591580392 0.8346258834524066
11.116395608439294 494.71849372604305 0.8329709326851311
11.12162316339271 492.443508042581 0.8313998483917105
11.126850718346127 493.0587572064066 0.8320041858923042
11.132078273299543 493.0787163312129 0.8318306845823851
11.13730582825296 491.39070879297736 0.8299531101980182
11.142533383206375 490.0794223651997 0.8288648627936209
11.147760938159792 488.48789716215396 0.8274604078428464
11.152988493113208 486.8786018332027 0.8262116763744419
11.158216048066624 486.7435868669227 0.8263431407361731
11.16344360302004 487.52261662911826 0.8274336520839739
11.168671157973456 485.3485815213854 0.8264977109629107
11.173898712926873 485.9433397663155 0.827637363324551
11.179126267880289 484.1790478367368 0.8259931049350641
11.184353822833705 483.35144308208544 0.8242703584690092
11.189581377787121 482.4901470134336 0.8234944846838148
11.194808932740537 483.79119090111215 0.8242054310673491
11.200036487693954 482.13351834069346 0.8233456652831708
11.20526404264737 481.1503917528545 0.8228195746541904
11.210491597600786 479.99766754000956 0.8215916768287015
11.215719152554202 475.63094259503146 0.8178973978260728
11.220946707507618 474.5785568168818 0.816651666117494
11.226174262461035 474.9282007072091 0.8170772215408514
11.23140181741445 475.1324407695222 0.8177342116491065
11.236629372367867 476.7628364625044 0.8195039319258864
11.241856927321283 477.20497222101653 0.8200342700256578
11.2470844822747 476.95835548813085 0.819476091238911
11.252312037228116 477.27922493091063 0.8196218207141029
11.257539592181532 478.4977983883548 0.8209990316981763
11.262767147134948 480.0747970683779 0.8229309192047652
11.267994702088364 479.24823202148485 0.8225348483729741
11.27322225704178 480.144945816762 0.8238175663754206
11.278449811995197 478.88124585326386 0.8228721582049231
11.283677366948613 478.29695307191264 0.8215718126700263
11.288904921902029 482.3766709996513 0.8250399178702797
11.294132476855445 480.0116910406946 0.8222250203668496
11.299360031808861 479.8273111375342 0.8221541178777532
11.304587586762278 478.51975751951585 0.820672815471348
11.309815141715694 475.76874808486906 0.8176438104190447
11.31504269666911 477.3803577413904 0.8182599801582009
11.320270251622526 480.02499565658616 0.8195713744516697
11.325497806575942 484.51770220243714 0.8231163045652329
11.330725361529359 488.57559119332507 0.8268572370925807
11.335952916482775 487.12700849256566 0.8256344732499254
11.341180471436191 483.4373890658246 0.8229008371153154
11.346408026389607 480.19990206675214 0.8202969776105109
11.351635581343023 481.255076300137 0.8210548499992781
11.35686313629644 481.5924329827213 0.8211433852921219
11.362090691249856 480.79265021964295 0.819902046403129
11.367318246203272 477.34210480621556 0.8173318708625708
11.372545801156688 472.8180914705424 0.8140354626729146
11.377773356110104 468.6722577930347 0.8108566412453351
11.38300091106352 467.0150683220167 0.8097829522080696
11.388228466016937 466.80295443700766 0.8093983047737517
11.393456020970353 465.1965386292444 0.8079858945180366
11.39868357592377 460.8659129870923 0.8051049246998956
11.403911130877185 455.153036161418 0.8002115411273852
11.409138685830602 447.33851578583227 0.7936060445808921
11.414366240784018 447.33657896110094 0.7932509839758632
11.419593795737434 446.7355026254991 0.7922570071052475
11.42482135069085 445.86221491696995 0.7915298198486188
11.430048905644266 446.2004127018195 0.7918718021879048
11.435276460597683 441.16023145137933 0.7870814456964813
11.440504015551099 439.9436764494849 0.7868777379825873
11.445731570504515 434.1837585199725 0.7817224003575679
11.450959125457931 431.9078874742309 0.7793495881203628
11.456186680411347 430.7919810345151 0.7792581670504976
11.461414235364764 430.5223902779417 0.7789838338023264
11.46664179031818 427.6033858571411 0.7768827479670211
11.471869345271596 428.8111882129984 0.7783605910016623
11.477096900225012 428.1220827304215 0.7778859640449745
11.482324455178428 426.9499198512197 0.783212505237423
11.487552010131845 426.35648212003485 0.7842898339650496
11.49277956508526 424.53370650920107 0.7837764065884069
11.498007120038677 426.93258464995915 0.7889261927633295
11.503234674992093 429.36716779345255 0.7911836840720277
11.50846222994551 433.25236353405234 0.7965437929072915
11.513689784898926 436.77254789919823 0.8003788163241643
11.518917339852342 439.3097552434704 0.8025942235236687
11.524144894805758 438.03810347045936 0.8028391730278317
11.529372449759174 433.19821185583686 0.7988788547961173
11.53460000471259 433.4584166253958 0.7996852485864644
11.539827559666007 438.7784512243892 0.8060067394065611
11.545055114619423 442.88301085475456 0.8095493325794865
11.550282669572839 442.48722032573573 0.8100233854095957
11.555510224526255 439.96925089817734 0.8081119570423154
11.560737779479672 432.59737715562005 0.8018144970242175
11.565965334433088 431.9319483995343 0.8022746481664449
11.571192889386504 426.59588263158105 0.797921284452043
11.57642044433992 423.9180584293103 0.796437557906911
11.581647999293336 419.58340883896886 0.7936675548008582
11.586875554246753 415.27289542967776 0.7902325625383739
11.592103109200169 413.84032885745194 0.7893468243001684
11.597330664153585 411.49469682564677 0.7879351705331987
11.602558219107001 412.95930551492853 0.7898131297270751
11.607785774060417 411.7670857174303 0.7898971892413111
11.613013329013834 408.4434306731063 0.786985097929632
11.61824088396725 407.04308905976717 0.786248260425789
11.623468438920666 400.7169932498621 0.7801050127754041
11.628695993874082 401.1080644721287 0.7801366790263597
11.633923548827498 402.97562122956697 0.7821365334845214
11.639151103780915 402.53335035185563 0.7830676662755257
11.64437865873433 400.8572547391373 0.7825295432580358
11.649606213687747 395.8599139975391 0.7782000280381038
11.654833768641163 389.3859140418585 0.772550449862087
11.66006132359458 388.25265542291703 0.7721157356301287
11.665288878547996 386.3856076949319 0.7703845627182092
11.670516433501412 388.49101554167146 0.7729333049367948
11.675743988454828 387.1498195606572 0.7714982033086818
11.680971543408244 387.3663547272948 0.7718595408681713
11.68619909836166 385.29401277515444 0.7698681362031302
11.691426653315077 382.8312037191436 0.7681192492923477
11.696654208268493 380.29411125848577 0.7656459286566438
11.701881763221909 376.69920212098174 0.762427682759527
11.707109318175325 374.5796120207312 0.7611090914490573
11.712336873128741 375.53990645741294 0.7619258970468739
11.717564428082158 379.889087558068 0.7672444616081512
11.722791983035574 381.8662535759055 0.7695384138509151
11.72801953798899 382.6877246762143 0.7706434715184705
11.733247092942406 381.4248319411747 0.7693244472542078
11.738474647895822 382.11952902076865 0.7696965459990345
11.743702202849239 380.2302629106874 0.7679825759286011
11.748929757802655 380.2605228797881 0.7686786698291579
11.754157312756071 380.85599620418475 0.7699573095412817
11.759384867709487 380.8699164629952 0.770808381415762
11.764612422662903 377.5481928830989 0.7674696702158511
11.76983997761632 375.71021637320786 0.7644320241391604
11.775067532569736 377.60332392832413 0.767240424150561
11.780295087523152 382.60234097841334 0.7723840760116955
11.785522642476568 385.5041488331887 0.7750580362748236
11.790750197429984 387.4454731896174 0.7767771433751921
11.7959777523834 387.2638420062784 0.7766864982789539
11.801205307336817 388.57577911485987 0.7793062068318998
11.806432862290233 391.28196595312585 0.7828641871109494
11.81166041724365 396.7029524519504 0.7887871184252021
11.816887972197065 397.25270786881566 0.7892025319545151
11.822115527150482 398.10064828238933 0.7884844638383718
11.827343082103898 397.8125917886503 0.7877129340237824
11.832570637057314 397.81185019977966 0.7874046188409694
11.83779819201073 400.62937588759917 0.7898206269670633
11.843025746964146 396.4238335697251 0.7854623106608821
11.848253301917563 398.41986796700127 0.787627690222716
11.853480856870979 396.1753957950826 0.7859528454191788
11.858708411824395 398.1893433464248 0.7880503911683078
11.863935966777811 395.9248098800707 0.7866921695412404
11.869163521731227 392.45024705328296 0.784379654881312
11.874391076684644 390.37878165457994 0.782929528915178
11.87961863163806 388.0118448029555 0.7817034984352333
11.884846186591476 387.71651128940863 0.7821696002883355
11.890073741544892 384.53653274619444 0.7788856800862851
11.895301296498308 383.0331757758916 0.7772839811989466
11.900528851451725 378.333399868786 0.772115215710676
11.90575640640514 378.14990198168636 0.7712471597353736
11.910983961358557 377.2781977289403 0.7705272912885978
11.916211516311973 377.63216737672036 0.770647417644637
11.92143907126539 376.11881833347144 0.7698108537260958
11.926666626218806 374.19017006795497 0.7691642184671273
11.931894181172222 371.748091808072 0.7673337197278667
11.937121736125638 372.4007353302919 0.7697625314458765
11.942349291079054 371.0343780378243 0.7690024867251725
11.94757684603247 367.7663634996812 0.7646277952008285
11.952804400985887 367.4479460784409 0.764172739542439
11.958031955939303 367.33372704816844 0.7639576957375652
11.963259510892719 368.32444449176745 0.764481810255205
11.968487065846135 369.0974405040596 0.7661763260224443
11.973714620799552 368.6357406373812 0.7651863752972994
11.978942175752968 368.8815229709101 0.7657948428552074
11.984169730706384 368.0203398199203 0.7660795468079218
11.9893972856598 368.67478849525287 0.7670668095898053
11.994624840613216 370.1972391037592 0.769239821931165
11.999852395566633 369.0383737893025 0.767976246838519
12.005079950520049 370.1556167929907 0.7683595679890043
12.010307505473465 368.3608672045785 0.7666023768934431
12.015535060426881 366.8850846699208 0.7648141479560672
12.020762615380297 363.7202721081514 0.761565032306548
12.025990170333714 361.6001501223816 0.7603136184822205
12.03121772528713 361.5745973656586 0.7603577432299846
12.036445280240546 363.0456045830847 0.7620262274102728
12.041672835193962 362.9719839909914 0.7625073557430674
12.046900390147378 364.0656216645767 0.764521470203491
12.052127945100795 366.5341321331853 0.7679732899061219
12.05735550005421 371.70901706062375 0.7725881645690763
12.062583055007627 376.26827261222166 0.7767350736200584
12.067810609961043 378.1689269730927 0.7773958592948716
12.07303816491446 376.80464917491577 0.7755070257952916
12.078265719867876 379.1950225701986 0.7778465204349069
12.083493274821292 386.70476675845504 0.7853581356042846
12.088720829774708 395.5095004454176 0.7943304770477274
12.093948384728124 404.9276029531212 0.8039761713937745
12.09917593968154 414.26042683984474 0.8128331939283863
12.104403494634957 422.66624060161786 0.8203129730139794
12.109631049588373 436.4081823698591 0.8323337963604684
12.114858604541789 451.1660761079815 0.8456001404057447
12.120086159495205 473.6344412757473 0.8667827718460722
12.125313714448621 496.5805305062481 0.8873582738498068
12.130541269402038 517.6451875431811 0.9063556102093403
12.135768824355454 538.6916963167901 0.9245604629122794
12.14099637930887 554.5291444384294 0.9377069264759762
12.146223934262286 565.7035462153251 0.9476485209254505
12.151451489215702 569.6565242796107 0.9510678884289119
12.156679044169119 566.0471032354353 0.9481655236917034
12.161906599122535 564.0107938131076 0.94732071494937
12.167134154075951 551.6452084327484 0.9367815926109757
12.172361709029367 536.6457942287216 0.9241910976875468
12.177589263982783 521.7759353913577 0.9119917263340815
12.1828168189362 506.26007113049627 0.8983625442038817
12.188044373889616 491.1824497533101 0.8857607733556527
12.193271928843032 478.542393811465 0.8757664005885183
12.198499483796448 462.7979478577272 0.8611627157921257
12.203727038749864 451.9190535134019 0.8514586457244812
12.20895459370328 445.5366089375089 0.8450023622617713
12.214182148656697 434.96757917543584 0.8343737445857518
12.219409703610113 427.00990101598313 0.827653078125453
12.22463725856353 421.6558216262245 0.8230946825595274
12.229864813516945 412.58834470467946 0.8160929102165185
12.235092368470362 405.5071882675348 0.8096555280408132
12.240319923423778 395.5556162953082 0.8000408330725286
12.245547478377194 385.55157899830994 0.7907011526220767
12.25077503333061 379.2808366700976 0.784608837482367
12.256002588284026 372.2899881277118 0.7776818233914808
12.261230143237443 368.98384022857135 0.7743925382225563
12.266457698190859 364.3459383486386 0.7686083778287783
12.271685253144275 363.99588469642924 0.7685092012212794
12.276912808097691 358.5417870604372 0.7635720150202121
12.282140363051107 352.27063225216347 0.7581321254493004
12.287367918004524 351.6859780852817 0.758961755765181
12.29259547295794 348.3697344710261 0.7550294620578756
12.297823027911356 349.3830716113483 0.7562813657634272
12.303050582864772 347.57684359052956 0.7550528363863379
12.308278137818188 346.7403702920656 0.7553962255589095
12.313505692771605 347.58032897622905 0.7598028180068053
12.31873324772502 348.81394210157504 0.7693437634838215
12.323960802678437 350.02311060014733 0.7742192139149537
12.329188357631853 349.10053991337946 0.7763962588483063
12.33441591258527 346.7795233272426 0.777827378834287
12.339643467538686 345.91506870813316 0.7799079143602041
12.344871022492102 341.5751753915299 0.7787387417734221
12.350098577445518 342.66767790046356 0.782086284127997
12.355326132398934 339.8069939126253 0.7807095007988888
12.36055368735235 341.24166554852656 0.7840920489767434
12.365781242305767 342.06635279210224 0.7867715133638958
12.371008797259183 338.02922085024494 0.7847130082435194
12.376236352212599 336.08848978125934 0.7835315639668025
12.381463907166015 334.38937977966015 0.7833655182515943
12.386691462119432 337.5321513206125 0.7891304380989893
12.391919017072848 339.48478283282947 0.7937848101292645
12.397146572026264 340.95781829343224 0.7978098265184669
12.40237412697968 339.30781382952495 0.7977192811375822
12.407601681933096 333.00489021770335 0.7923586304905551
12.412829236886513 330.24619976596114 0.7901093175270716
12.418056791839929 328.32220078153847 0.7897173452074584
12.423284346793345 329.22628278206645 0.7923141948503878
12.428511901746761 332.17332548014895 0.7984587496669303
12.433739456700177 331.4266776846209 0.7987189396152247
12.438967011653594 329.4947289785734 0.7963920664132286
12.44419456660701 327.8682556937121 0.7952662910137037
12.449422121560426 326.8536600232443 0.7945379969789361
12.454649676513842 325.71507036368286 0.7937900049007467
12.459877231467258 324.733021293193 0.7939373960817104
12.465104786420675 324.12200513812525 0.7951752441158504
12.47033234137409 323.4210056497659 0.7960335857288875
12.475559896327507 322.5658881306426 0.7970012738447242
12.480787451280923 319.37775555653536 0.7943719820937962
12.48601500623434 316.8187663012336 0.7911230245702786
12.491242561187756 317.15813487002566 0.7918695458860805
12.496470116141172 318.78329620046327 0.795996077670069
12.501697671094588 321.7854202786015 0.8004881152868369
12.506925226048004 322.5013171076594 0.8029299221655432
12.51215278100142 318.9176447560469 0.8010484319898169
12.517380335954837 313.460295913086 0.7954005676080055
12.522607890908253 311.0214892003898 0.7942830443383323
12.527835445861669 308.3585206818676 0.7910419682398959
12.533063000815085 312.290903670887 0.7962729805531129
12.538290555768501 310.4200675826767 0.794814666087154
12.543518110721918 311.72406046962186 0.7968144008085795
12.548745665675334 313.42029847827206 0.8005364110072722
12.55397322062875 311.0920992735353 0.7986459933725445
12.559200775582166 311.50976892221814 0.8005038125913663
12.564428330535582 308.8477597194378 0.7939151425722263
12.569655885488999 306.37180834429125 0.7837874230074747
12.574883440442415 305.47437640855304 0.7788241292449525
12.580110995395831 303.99784775852004 0.7736047514829216
12.585338550349247 303.28699372372495 0.7710934649239369
12.590566105302663 302.02509878673345 0.7679672682789261
12.59579366025608 302.86330558519575 0.7674797628241617
12.601021215209496 306.4204338343913 0.7699134124473308
12.606248770162912 308.43131874349103 0.7696895569753606
12.611476325116328 309.5157186185505 0.7702508125657946
12.616703880069744 311.1436354627901 0.771139429080244
12.62193143502316 311.19462316060367 0.7701104195144344
12.627158989976577 313.1071318708199 0.7701367630405519
12.632386544929993 312.44600380135057 0.7679474716125395
12.63761409988341 314.1869302363426 0.7708797809757294
12.642841654836825 313.31849709438694 0.7697431007941207
12.648069209790242 314.5727604908308 0.7702901024821174
12.653296764743658 315.66496802482794 0.770543143807617
12.658524319697074 316.57483091492253 0.770421845434113
12.66375187465049 317.6267702908282 0.7711709824580062
12.668979429603906 319.5771086982233 0.7718888804714461
12.674206984557323 327.1748430977601 0.7799692391658983
12.679434539510739 333.8588149820081 0.7869032489964548
12.684662094464155 342.0295148585414 0.7946533418158824
12.689889649417571 348.05670133334013 0.8008490635357022
12.695117204370987 350.07196832634224 0.8015493614434778
12.700344759324404 358.14591347153504 0.8092591668433824
12.70557231427782 366.37356931476484 0.8177523608507021
12.710799869231236 371.7191128279007 0.8238617663133732
12.716027424184652 381.29685396863385 0.8338151859713926
12.721254979138068 389.5543728825531 0.843109771894272
12.726482534091485 395.5994884506484 0.847996230155569
12.7317100890449 407.3452863849074 0.8589217068983848
12.736937643998317 416.98613982464985 0.8685623751394577
12.742165198951733 424.39272278106205 0.8743697948372015
12.74739275390515 438.56231752371605 0.8892159703435853
12.752620308858566 446.91851515384707 0.8971094552983716
12.757847863811982 453.795134957214 0.9034322514185081
12.763075418765398 454.2909871703898 0.9041235442923976
12.768302973718814 445.8746574842678 0.8952199908472009
12.77353052867223 437.84575752366527 0.8871344150257067
12.778758083625647 428.3241984151847 0.8780765158717678
12.783985638579063 415.8342961507937 0.8644981307557305
12.789213193532479 411.2875105484037 0.8590243837475837
12.794440748485895 405.74732920614593 0.8531520053002604
12.799668303439312 402.3677707100739 0.848552722253924
12.804895858392728 399.79263505799844 0.8456909353930482
12.810123413346144 396.154465532254 0.8418958718695911
12.81535096829956 388.4469695071487 0.8334950801038338
12.820578523252976 384.4269347266917 0.8301138619718054
12.825806078206393 380.51274159364516 0.8264447910261732
12.831033633159809 381.8314044333235 0.8274868025805975
12.836261188113225 387.7956950296271 0.8343326291535099
12.841488743066641 390.7361936755763 0.8369219402529645
12.846716298020057 394.81217701124325 0.8405874094915932
12.851943852973474 395.62186912304776 0.8411410275434744
12.85717140792689 394.3853882484072 0.8390836108253654
12.862398962880306 400.9308633477963 0.845615466153964
12.867626517833722 404.63099537111174 0.8492194704704857
12.872854072787138 409.80283220960666 0.8535669764737015
12.878081627740555 417.2463550693332 0.8606788604366917
12.88330918269397 421.0563019681848 0.8645274785199143
12.888536737647387 421.75319550733286 0.8650030324140507
12.893764292600803 418.8311889124302 0.8617719459506314
12.89899184755422 417.062803734721 0.8596187941631204
12.904219402507636 412.13857025193005 0.8538027466878829
12.909446957461052 401.9453810176321 0.8433546551014957
12.914674512414468 385.11111354899674 0.8262359685068835
12.919902067367884 367.8733344309984 0.8081246774058056
12.9251296223213 356.35202711019 0.7958124610296854
12.930357177274717 353.9121581260094 0.7943588925341688
12.935584732228133 348.53036159667573 0.7884818866695394
12.940812287181549 340.72216693124045 0.7804471229294715
12.946039842134965 333.51140161180166 0.7704481351373658
12.951267397088381 326.62820203255984 0.7613956325359698
12.956494952041798 322.18220023896527 0.7559169767051123
12.961722506995214 323.37405662813336 0.7572205529050642
12.96695006194863 321.08003948656466 0.7561333931077902
12.972177616902046 321.44961727317707 0.7571258719013336
12.977405171855462 321.60097104914985 0.758129079252577
12.982632726808879 321.3287024381538 0.7574669119760536
12.987860281762295 320.88423431245394 0.7556688814715781
12.993087836715711 317.9997632975922 0.751876337641425
12.998315391669127 314.759885947816 0.748223412819019
13.003542946622543 312.9956499327687 0.7472665963424027
13.00877050157596 314.5664152839467 0.7493602160512947
13.013998056529376 316.07221558515516 0.7506210921280986
13.019225611482792 316.6250298842977 0.7508888986423292
13.024453166436208 315.15490083201445 0.7480716260300309
13.029680721389624 313.4175646857134 0.7468125989282883
13.03490827634304 316.7380570457597 0.7513278712713992
13.040135831296457 319.9323102987263 0.7554168180891299
13.045363386249873 325.4367862241491 0.7616178914916403
13.05059094120329 329.8828769049486 0.766235720820746
13.055818496156705 330.2050682203525 0.7656076933299133
13.061046051110122 332.884322716703 0.7675121093291786
13.066273606063538 338.3170069026178 0.772030813601927
13.071501161016954 341.65827202075116 0.7752178683093203
13.07672871597037 349.31474850427867 0.7837764211042829
13.081956270923786 356.2999140424333 0.792414256303338
13.087183825877203 359.8798236208049 0.7973615765508938
13.092411380830619 361.51580997307013 0.7986184399349271
13.097638935784035 359.8847866341411 0.7973203295151191
13.102866490737451 355.3839456108298 0.7923738604391449
13.108094045690867 348.0453580667322 0.7842576505511812
13.113321600644284 344.60115927862967 0.7818368064318473
13.1185491555977 342.584174821786 0.7807561697601824
13.123776710551116 343.54150358720966 0.7822495298300198
13.129004265504532 342.2452356795647 0.7811684081016798
13.134231820457948 343.3044692250194 0.7813681639122397
13.139459375411365 343.56806743614686 0.7798921931248546
13.14468693036478 349.1024441890603 0.7861344687782825
13.149914485318197 352.90934495958265 0.790411735861949
13.155142040271613 352.9724452892847 0.791301783842381
13.16036959522503 354.02713871702366 0.7929126719488278
13.165597150178446 352.82335793935636 0.7918280053371884
13.170824705131862 353.5900477450867 0.792523426092261
13.176052260085278 358.9205691708105 0.7978065970378565
13.181279815038694 360.1044213630761 0.7981028905225748
13.18650736999211 362.51458616164354 0.8003648674774654
13.191734924945527 363.92457005902196 0.8029206852143576
13.196962479898943 363.2094563122162 0.8021330269808914
13.202190034852359 360.75841333740834 0.799652466407334
13.207417589805775 360.46303205841866 0.7994865090657065
13.212645144759191 359.28598609319727 0.7983861246582852
13.217872699712608 358.3406839593907 0.7981355574752607
13.223100254666024 357.6737675750916 0.7969957732363554
13.22832780961944 357.29670662391004 0.7953655910648532
13.233555364572856 353.81646326735483 0.7908685302051885
13.238782919526273 351.68316743052077 0.7895729591734443
13.244010474479689 345.0487281236443 0.7833983480386377
13.249238029433105 340.9383696658853 0.7798582351457322
13.254465584386521 338.60885081590277 0.7767734477719588
13.259693139339937 337.08938412710376 0.7749800304828757
13.264920694293354 333.8465186140525 0.7710005348678143
13.27014824924677 328.9224576789239 0.7655843596738242
13.275375804200186 327.2469849824897 0.7647327933384775
13.280603359153602 324.0755651861393 0.760877872810818
13.285830914107018 320.46573579990945 0.7568861638857807
13.291058469060435 315.71639423046616 0.7513809828525911
13.29628602401385 313.4695838861965 0.7490112222898108
13.301513578967267 312.45420202291433 0.7471509753138752
13.306741133920683 311.3943899470457 0.7468584341456531
13.3119686888741 309.58369865669886 0.7450401787193337
13.317196243827516 307.86620194653045 0.7436733194896327
13.322423798780932 307.5289225601101 0.7430601657756333
13.327651353734348 306.85256254609334 0.7412476740750032
13.332878908687764 305.7263251795912 0.7403206751365627
13.33810646364118 305.21534484638846 0.7398958408262716
13.343334018594597 304.35266353722005 0.7389969050071973
13.348561573548013 303.880011025891 0.7383608125292294
13.353789128501429 306.54623392095834 0.7420627489052547
13.359016683454845 305.0055395785571 0.74019920521377
13.364244238408261 304.4843190183535 0.740888769162999
13.369471793361678 305.5599561582644 0.7419351154708629
13.374699348315094 306.5146645849735 0.7430810009700971
13.37992690326851 307.6140839154695 0.7451325037463693
13.385154458221926 308.1349004201437 0.7452403799477891
13.390382013175342 308.28520969849575 0.7454749031615534
13.395609568128759 308.50642949426225 0.745588128716222
13.400837123082175 312.89613773602747 0.7505470854315633
13.406064678035591 312.09264182394304 0.7493343305007888
13.411292232989007 312.409962302294 0.7491050885279384
13.416519787942423 312.222008638577 0.7478298792810654
13.42174734289584 312.3425363080159 0.7471965628283195
13.426974897849256 314.84187012514735 0.7492164215546586
13.432202452802672 314.0389594330076 0.7475303400892811
13.437430007756088 313.103166315693 0.7460164157969946
13.442657562709504 312.5692631373183 0.7458301201474062
13.44788511766292 317.4247056533064 0.7520766498764332
13.453112672616337 319.47601611409107 0.755703290952095
13.458340227569753 322.93166558669446 0.7606546576615084
13.46356778252317 322.3170454924486 0.7596825714723202
13.468795337476585 321.2004533269807 0.7586963251814657
13.474022892430002 321.88447330197556 0.7592502776912753
13.479250447383418 322.36130566091293 0.7604271799430738
13.484478002336834 321.93206502665 0.7609037947143387
13.48970555729025 322.47328165659866 0.7611364559135675
13.494933112243666 323.0077029681292 0.7628400022054118
13.500160667197083 323.0107170372226 0.7617466401480685
13.505388222150499 319.0101147295203 0.7558472689036655
13.510615777103915 318.1174102753165 0.7543560085769747
13.515843332057331 317.30034708875485 0.752074795439985
13.521070887010747 319.3812560472261 0.7550658910109497
13.526298441964164 318.1733385603556 0.7534977036249995
13.53152599691758 313.0853602691399 0.7481782685892036
13.536753551870996 309.4774358723897 0.7436240010199443
13.541981106824412 305.04802559458005 0.7399693262084701
13.547208661777828 303.3188921721312 0.7384723141683301
13.552436216731245 303.73840144504044 0.7393579423080034
13.55766377168466 303.20778696816313 0.7403185504371376
13.562891326638077 300.3933426197019 0.7364244816298916
13.568118881591493 296.31473173129945 0.7322161311640835
13.57334643654491 292.47730007506266 0.7287680702422857
13.578573991498326 288.19491934504197 0.7218313823296383
13.583801546451742 285.8619971271955 0.7197993948503314
13.589029101405158 282.9922929731311 0.716986775889798
13.594256656358574 280.4745525389002 0.7138274072819145
13.59948421131199 280.6129661804808 0.714799537637412
13.604711766265407 280.45822339773025 0.7145567779872862
13.609939321218823 279.1521269361079 0.7126052708875816
13.615166876172239 277.38760301684636 0.7097361402956631
13.620394431125655 276.645253527212 0.7083711467462095
13.625621986079071 277.6678286690889 0.7091675123647972
13.630849541032488 277.62187282163336 0.709424711546134
13.636077095985904 277.4063297448132 0.7089114106750619
13.64130465093932 278.299871188897 0.7110830146782297
13.646532205892736 278.0497816058549 0.7106583665746082
13.651759760846153 276.01222148370863 0.7077501406505267
13.656987315799569 272.7633035972 0.7035131249802632
13.662214870752985 272.32513173744366 0.7043440999593339
13.667442425706401 269.81264869786037 0.701939853093925
13.672669980659817 271.85862185380023 0.7052405356928937
13.677897535613234 271.67751294671757 0.7052633550102972
13.68312509056665 269.7272452611192 0.7038287723385543
13.688352645520066 268.6316010367223 0.7031123926500572
13.693580200473482 267.4091304961638 0.6996788196208138
13.698807755426898 269.5846521600468 0.7017447505157002
13.704035310380315 270.98916722518516 0.7038069228868983
13.70926286533373 271.7562179861209 0.7060275695837434
13.714490420287147 272.4181146661794 0.707537349320598
13.719717975240563 274.6315856068075 0.7106053198119984
13.72494553019398 279.4847336981965 0.7167610352829215
13.730173085147396 279.110910112379 0.7161406115451991
13.735400640100812 279.02649774811675 0.7146766568410339
13.740628195054228 281.1071833101056 0.7157346984180704
13.745855750007644 282.7091081609078 0.7165847224811048
13.75108330496106 286.2650696242144 0.7215410724558904
13.756310859914477 285.2013654533456 0.7217661098329857
13.761538414867893 280.025083723437 0.7177305617567168
13.766765969821309 276.7875622381157 0.7128426332609415
13.771993524774725 273.88046902973997 0.7083608983144181
13.777221079728141 271.90926956775246 0.7040275160479526
13.782448634681558 271.7957181413496 0.7055265230013635
13.787676189634974 268.0857474811116 0.7021494105268162
13.79290374458839 265.27853352348916 0.698923354438188
13.798131299541806 265.8897664106067 0.6998280409851227
13.803358854495222 264.6512984505037 0.6986016191349109
13.808586409448639 263.5191659063047 0.6970807073839739
13.813813964402055 263.86801666389846 0.6988512619750114
13.819041519355471 261.5622452353379 0.6954237055522039
13.824269074308887 264.30071134507403 0.6978477059218957
13.829496629262303 264.8511453314504 0.6989062856779188
13.83472418421572 264.50166092703125 0.699107612148379
13.839951739169136 266.1723638591067 0.7004995708399014
13.845179294122552 267.65977149748016 0.7025462168764606
13.850406849075968 272.41175068650887 0.708326963159689
13.855634404029384 274.9066595650921 0.7114014903723582
13.8608619589828 272.61953775181803 0.7073315207336072
13.866089513936217 272.64156537949407 0.70483526776172
13.871317068889633 274.1793646093515 0.7074317069029037
13.87654462384305 276.2991887864715 0.7098854720607828
13.881772178796465 277.82581557395747 0.7120624344353806
13.886999733749882 280.96622983506825 0.7150252981314255
13.892227288703298 285.20103161386777 0.7206722139307892
13.897454843656714 290.08004069910976 0.7257707466441681
13.90268239861013 294.42526235923117 0.7320627063482954
13.907909953563546 295.10495361984295 0.7328554820246481
13.913137508516963 294.96361620323466 0.7322672402772704
13.918365063470379 292.55980374051853 0.7292287444163095
13.923592618423795 290.31930161789387 0.7240209998653265
13.928820173377211 292.5205066317569 0.7264551826264135
13.934047728330627 291.37492793200227 0.7249299105275107
13.939275283284044 291.7163355869785 0.7265408940897328
13.94450283823746 289.60241087533007 0.723476531030833
13.949730393190876 289.10679695682734 0.7228271839931905
13.954957948144292 287.767345596088 0.7194551053560422
13.960185503097708 288.9305049666321 0.7213988182129868
13.965413058051125 287.93325700473207 0.7217264510366874
13.97064061300454 284.9796107336434 0.7177425777354028
13.975868167957957 280.5380344983985 0.7128905464569861
13.981095722911373 279.59449122798867 0.7118673971301179
13.98632327786479 277.281413897235 0.7093827530060128
13.991550832818206 272.8854172845985 0.7052687551028826
13.996778387771622 270.22469769399737 0.7019398215686451
14.002005942725038 268.6691967171657 0.7026528187095806
14.007233497678454 269.20560652878135 0.7032394954248731
14.01246105263187 271.1458186818204 0.7070505821672215
14.017688607585287 272.04206632287105 0.7079826989180534
14.022916162538703 272.09122751919637 0.706576507130944
14.028143717492119 269.6292781758962 0.7033434318848804
14.033371272445535 272.6985990904234 0.7069235985315704
14.038598827398951 274.9497195483141 0.7097491226879782
14.043826382352368 275.58617193731493 0.7106631140897527
14.049053937305784 277.1103519159122 0.711840316114415
14.0542814922592 271.6032442862694 0.7042496825099389
14.059509047212616 271.5942543103725 0.7037880386391915
14.064736602166032 272.4415983245289 0.7042266618765851
14.069964157119449 275.9855092845925 0.7083017318274007
14.075191712072865 279.2858683031503 0.7123535769194496
14.080419267026281 283.21988205033614 0.7183419894043285
14.085646821979697 286.98837641363656 0.722337076763121
14.090874376933114 290.0059051107504 0.7269682657723368
14.09610193188653 294.483876443195 0.7310354391592974
14.101329486839946 297.3609464357429 0.7334680825238264
14.106557041793362 300.65196061896006 0.7371075090984346
14.111784596746778 302.6141266034639 0.7397039962537013
14.117012151700195 301.1699720154572 0.7385533962069937
14.12223970665361 300.8125684610521 0.7375214159895295
14.127467261607027 298.3375982296541 0.7351057891441343
14.132694816560443 295.83875297517267 0.7321497908514898
14.13792237151386 292.7139618030198 0.7282616584077244
14.143149926467276 287.8936312652455 0.722271415190391
14.148377481420692 286.51270159331335 0.7204750343449411
14.153605036374108 285.0796447418677 0.7189452604057962
14.158832591327524 286.0171272565697 0.7211860821556729
14.16406014628094 284.0682707178236 0.7183316924386228
14.169287701234357 282.84907467156347 0.7162431318183418
14.174515256187773 283.31305296837263 0.7171711528318809
14.179742811141189 282.3775074132632 0.7148671639670503
14.184970366094605 282.9289351600163 0.7150015381084689
14.190197921048021 283.0613453524433 0.7142024853986684
14.195425476001438 281.98443993727943 0.7140917689536822
14.200653030954854 282.8563575411538 0.7159063987777884
14.20588058590827 284.8539204670337 0.718286261034745
14.211108140861686 287.7168288259278 0.7210532856922087
14.216335695815102 288.9356280933438 0.7223034756943792
14.221563250768519 288.3363462034761 0.7198513987616099
14.226790805721935 287.427162372795 0.7189054626560936
14.232018360675351 285.5528983909566 0.7152838277808514
14.237245915628767 287.55662930107025 0.7185484875594959
14.242473470582183 286.4848658356071 0.7176056340538868
14.2477010255356 289.71257728949075 0.7218158026268752
14.252928580489016 289.9527565654286 0.7223066579010894
14.258156135442432 289.08025053874496 0.7208594212032607
14.263383690395848 290.4603830687343 0.7216147934958356
14.268611245349264 291.38786149474055 0.7216505598990303
14.27383880030268 294.52168301643604 0.7251253402365794
14.279066355256097 296.31451512198527 0.7276451353437328
14.284293910209513 300.51304670351357 0.7333551076351821
14.28952146516293 304.1470905937212 0.7360196067344921
14.294749020116345 306.6275439861719 0.7391943271306722
14.299976575069762 307.13063481833973 0.73903460889214
14.305204130023178 309.00107794106805 0.7415200893499277
14.310431684976594 306.6503409593428 0.7393151527913611
14.31565923993001 308.1090178284551 0.740246350720086
14.320886794883426 311.26632661932075 0.7435124109706297
14.326114349836843 314.37071117768784 0.7469780457475553
14.331341904790259 316.85540557913396 0.7490271706955236
14.336569459743675 320.6128549898808 0.7550247081821712
14.341797014697091 319.8825632633634 0.7545349878301247
14.347024569650507 321.01814039002437 0.755049544379223
14.352252124603924 322.33468536991876 0.7568930118130168
14.35747967955734 320.5363108376311 0.7538752151435496
14.362707234510756 319.46079211443833 0.7521239467789738
14.367934789464172 319.116239809011 0.7520918096462803
14.373162344417588 317.9826903314756 0.7498721978652145
14.378389899371005 318.5198258531641 0.7508573673406326
14.38361745432442 319.9341752131162 0.7530677698592392
14.388845009277837 319.7088192204162 0.7518293694911183
14.394072564231253 319.13334805124623 0.7517770034921909
14.39930011918467 321.70516656707946 0.7555593931742518
14.404527674138086 323.9875350700354 0.7581933634926747
14.409755229091502 328.3877201853838 0.7629987341457557
14.414982784044918 332.23167688843574 0.766481580487955
14.420210338998334 333.4263890039338 0.7669076561980548
14.42543789395175 334.7159334283428 0.7684408634875062
14.430665448905167 335.5324882380335 0.7691351229629907
14.435893003858583 337.31291904851713 0.7707321531672283
14.441120558811999 340.4830451635158 0.7742819138926206
14.446348113765415 342.5861567308129 0.7758743989267698
14.451575668718831 340.683088675881 0.7742592867655059
14.456803223672248 340.46996738857626 0.7743402259959457
14.462030778625664 343.38461237742337 0.7774265718363066
14.46725833357908 344.02446945909315 0.7781448866555787
14.472485888532496 348.08121333513986 0.7823689078838391
14.477713443485912 351.45247888471346 0.7859023619579257
14.482940998439329 358.3433936380128 0.7943183832278277
14.488168553392745 365.65156140654153 0.8027822612400319
14.493396108346161 371.94881614380245 0.8092130559533945
14.498623663299577 377.6614277609631 0.8153735976439895
14.503851218252994 383.79056979752113 0.8207639033600946
14.50907877320641 395.18632998585235 0.8327275353514799
14.514306328159826 399.6476266124046 0.8370680297845091
14.519533883113242 397.6677670307845 0.8348652253095237
14.524761438066658 392.257712155943 0.8293305558883473
14.529988993020075 380.5348013953493 0.8176540523626211
14.53521654797349 366.53158235919955 0.8029061687923659
14.540444102926907 351.20324473945794 0.7869936211414743
14.545671657880323 339.43662728163764 0.7741563600235798
14.55089921283374 328.7935943427034 0.7631128777814857
14.556126767787156 323.7820047010991 0.758492407154184
14.561354322740572 317.981376211315 0.7521907670135903
14.566581877693988 311.1275444972001 0.7449717181594856
14.571809432647404 306.134075618238 0.7382041450727426
14.57703698760082 304.6562868946314 0.7363163471415151
14.582264542554237 305.77233751734656 0.7375030602464293
14.587492097507653 306.1263829506169 0.7372909661497536
14.592719652461069 311.4651836821754 0.7430214229329412
14.597947207414485 311.54345280450906 0.7420053590205423
14.603174762367901 312.65646150358737 0.7428767115804374
14.608402317321318 313.30349425482746 0.7439437636098312
14.613629872274734 314.49823061267193 0.7464647372771979
14.61885742722815 318.87857999532804 0.7509978413345341
14.624084982181566 323.27333528909577 0.7551938858021716
14.629312537134982 327.1500678702596 0.7589489204059097
14.634540092088399 334.650106148455 0.7669364194923703
14.639767647041815 338.35462800959664 0.770724497287176
14.644995201995231 339.62814193552026 0.773295793822582
14.650222756948647 337.8546348171894 0.7706015502996106
14.655450311902063 337.1095187905052 0.769994524808637
14.66067786685548 338.84626238893725 0.770855527996725
14.665905421808896 342.0692224481773 0.7734116491136868
14.671132976762312 340.388413437352 0.7699580829493288
14.676360531715728 337.55898978421726 0.7669863663042016
14.681588086669144 332.168734728677 0.7619426072223796
14.68681564162256 331.4677161526577 0.7617735467642057
14.692043196575977 331.39025175867414 0.7610036613476205
14.697270751529393 334.3921817545956 0.7635636341272041
14.70249830648281 339.80615590129634 0.7695006147458456
14.707725861436225 342.44058042342624 0.7723709942298613
14.712953416389642 345.3367373247761 0.7763495480457259
14.718180971343058 345.0434437936272 0.7761188507362841
14.723408526296474 348.6999171579785 0.7802118364209919
14.72863608124989 349.5337834883431 0.7816344014316728
14.733863636203306 350.7654822020619 0.7835040359490542
14.739091191156723 353.71009084408234 0.7867602578257554
14.744318746110139 353.49653158973206 0.7875590303309966
14.749546301063555 350.40466134374 0.7836920188046088
14.754773856016971 343.77940440122444 0.7753373000752033
14.760001410970387 340.9835808081031 0.7714167326410712
14.765228965923804 342.3331284840352 0.7728758229400129
14.77045652087722 341.11313004758307 0.7721127616829734
14.775684075830636 339.36266634154674 0.7708735762413603
14.780911630784052 335.90448888180254 0.7668476875186296
14.786139185737468 334.32360782142894 0.7652916261167281
14.791366740690885 335.1412055828816 0.7659496172338541
14.7965942956443 333.6525041448655 0.7639563624850583
14.801821850597717 334.0500763905565 0.7647194588934836
14.807049405551133 335.40587811647345 0.7654973477649469
14.81227696050455 337.9863267999276 0.7679833895987394
14.817504515457966 343.3962396365218 0.7736974314087323
14.822732070411382 345.85907398561875 0.7754259826322952
14.827959625364798 347.27437237226724 0.7785176017295636
14.833187180318214 349.2693849218334 0.7816080995663535
14.83841473527163 352.1700445153362 0.7844612815167065
14.843642290225047 353.267822760413 0.7860369430038974
14.848869845178463 356.60952982323164 0.7880866088489299
14.854097400131879 358.9648710151784 0.7908133020061824
14.859324955085295 360.0568907249112 0.7927687559250584
14.864552510038711 359.93765005027075 0.7918816455033083
14.869780064992128 359.1017498331575 0.7908398630822194
14.875007619945544 359.258261113662 0.7901906121025793
14.88023517489896 362.2439548236757 0.7928957068859118
14.885462729852376 364.5877778373978 0.7958522572516324
14.890690284805792 362.39184349874074 0.7938225963715104
14.895917839759209 361.99815929050123 0.7937280738991784
14.901145394712625 362.9670385574446 0.7954657918883487
14.906372949666041 368.3489292454605 0.8016179630069554
14.911600504619457 369.11193079741855 0.8023875565744786
14.916828059572873 369.4609288345561 0.8027643703458663
14.92205561452629 361.8154486092404 0.7946782253783137
14.927283169479706 353.01783772143654 0.7859721546238092
14.932510724433122 345.9950215800735 0.7786358255514787
14.937738279386538 340.9623721570271 0.772384312975278
14.942965834339955 340.4880228303592 0.7712326721194215
14.94819338929337 337.4361310430272 0.7674582811734852
14.953420944246787 332.57841776441603 0.762284737250815
14.958648499200203 327.62282404174283 0.7571069527547385
14.96387605415362 321.79675884679256 0.7502488059928972
14.969103609107036 317.272047197177 0.7455331040073521
14.974331164060452 314.22228733730134 0.742239036920389
14.979558719013868 313.992437646634 0.7423116180427749
14.984786273967284 312.2861059135802 0.7408802133180271
14.9900138289207 309.31582240322 0.7382536703146008
14.995241383874117 307.2948473617327 0.7359605067877222
15.000468938827533 307.5366063779688 0.7368048332285888
15.005696493780949 309.7500791292875 0.7389134180892518
15.010924048734365 312.42204675926536 0.7425977258653309
15.016151603687781 313.88406361273974 0.7442851130396434
15.021379158641198 315.4876451306218 0.7462436680220704
15.026606713594614 314.71921264760516 0.7449072793131836
15.03183426854803 315.0426560698883 0.7446613042390836
15.037061823501446 314.76747272484437 0.7439396640398336
15.042289378454862 316.0900645467419 0.7458258929583044
15.047516933408279 316.51897805033 0.7471838218603266
15.052744488361695 315.9053600482057 0.7465407487862542
15.057972043315111 321.0226197964 0.752753232824874
15.063199598268527 319.9533964874949 0.7507246763078363
15.068427153221943 319.43542587524115 0.7499426922357016
15.07365470817536 319.2485454022006 0.7494850889706283
15.078882263128776 318.0068562525543 0.7474877114167041
15.084109818082192 318.3552900146988 0.7475317029650531
15.089337373035608 320.058266703887 0.748912156461935
15.094564927989024 320.3619635528341 0.7495634215975441
15.09979248294244 320.7305455401263 0.7507146828759919
15.105020037895857 317.8484756426133 0.7491594295762241
15.110247592849273 313.41147991134136 0.7431653072424287
15.11547514780269 308.6273765777831 0.7382413329270895
15.120702702756105 307.63764964578803 0.7363485948775069
15.125930257709522 306.25082923984803 0.7341205284280058
15.131157812662938 302.7544708297653 0.7299138341077452
15.136385367616354 300.9765004854776 0.7284834616491559
15.14161292256977 298.14109422097044 0.7252585035648184
15.146840477523186 296.6378261419697 0.7247378842828821
15.152068032476603 295.72485354008234 0.7242191378099481
15.157295587430019 293.45640014982996 0.7228004618074713
15.162523142383435 288.6195783826887 0.7163289726418959
15.167750697336851 282.68595082690746 0.7074591383613985
15.172978252290267 280.5473789165777 0.7041267385310632
15.178205807243684 276.1273568500678 0.6998747477456897
15.1834333621971 273.9107961516267 0.6985035477649219
15.188660917150516 270.2218301380687 0.6954306653326943
15.193888472103932 267.9818079049164 0.6936229928750792
15.199116027057348 265.9460486028411 0.6904342424965823
15.204343582010765 266.61451171306226 0.6913113322239095
15.20957113696418 268.76136972631105 0.6936470485509407
15.214798691917597 269.83454515924086 0.6934821312779538
15.220026246871013 271.0112093810518 0.6956033872040578
15.22525380182443 269.2088446873623 0.6926816987480398
15.230481356777846 269.1105802781198 0.692757758594395
15.235708911731262 268.5125660760997 0.6933939441653904
15.240936466684678 269.204348332388 0.6942923713783896
15.246164021638094 269.7317750975619 0.6958035166316286
15.25139157659151 270.3342647263101 0.6968803839711569
15.256619131544927 268.7069539281112 0.69417573579069
15.261846686498343 263.12294964060567 0.6870342037708695
15.267074241451759 261.1431898374092 0.68485996395695
15.272301796405175 258.68744824318014 0.6812219174654818
15.277529351358591 260.65269196301483 0.6839264763125557
15.282756906312008 263.72219825809316 0.6874105335307131
15.287984461265424 266.00170126885564 0.6916207039881282
15.29321201621884 268.2338660998183 0.6949074245119993
15.298439571172256 269.60415576643135 0.696294805788561
15.303667126125672 268.59635717874346 0.6952388942100111
15.308894681079089 268.1893787204108 0.6940138669020459
15.314122236032505 268.02262378507857 0.6937080964770779
15.319349790985921 269.8042286524785 0.6972827099696793
15.324577345939337 275.9906793799004 0.7038972990869691
15.329804900892753 276.9313614249307 0.7046814114507651
15.33503245584617 280.35057680588176 0.708087861124409
15.340260010799586 279.2278682353942 0.7073516530366363
15.345487565753002 277.9736885704871 0.7055993351114844
15.350715120706418 279.27692235297 0.7070796340791283
15.355942675659835 279.00720202598984 0.7051886701600036
15.36117023061325 283.2803746274722 0.7103011203616748
15.366397785566667 286.309861740755 0.7138120482819355
15.371625340520083 289.2510387733826 0.7165501107694239
15.3768528954735 291.7201039209766 0.7192507173620235
15.382080450426916 290.22369865882774 0.7166950664376252
15.387308005380332 291.87471757108557 0.7191271239541642
15.392535560333748 292.25601877938175 0.7207267139605212
15.397763115287164 291.5236140380842 0.7296491321681053
15.40299067024058 291.2127669796191 0.7371779173564453
15.408218225193997 288.36598570375185 0.738016862367368
15.413445780147413 286.8374404779427 0.738594484783354
15.418673335100829 289.41636991084596 0.7450289473811991
15.423900890054245 290.4738833447283 0.7479282394858351
15.429128445007661 293.7425565155506 0.7560989642968222
15.434355999961078 291.239935548854 0.7559810240247968
15.439583554914494 289.5261466273777 0.7582728583659524
15.44481110986791 288.1917833355158 0.7590190987998692
15.450038664821326 288.1375605273515 0.76144233724541
15.455266219774742 287.09738658535457 0.7608204072242324
15.460493774728159 286.2339987381985 0.7619454074745584
15.465721329681575 287.31852266380383 0.7648603903678182
15.470948884634991 291.3426721705393 0.7716534650304094
15.476176439588407 293.1641434776537 0.7759585957279346
15.481403994541823 292.78202490447353 0.7758944627452823
15.48663154949524 289.35938140915596 0.7729433321061506
15.491859104448656 285.88639689564076 0.7701864965559433
15.497086659402072 283.04991010444735 0.7680020827059941
15.502314214355488 287.43166411902837 0.7767220215201996
15.507541769308904 292.7568101554463 0.7861775598140139
15.51276932426232 296.53515746960073 0.7956658724754926
15.517996879215737 300.3414830660301 0.8031237701843544
15.523224434169153 298.75770067360764 0.8019882674882002
15.52845198912257 298.3284068506685 0.8020386704375281
15.533679544075985 294.42867247636934 0.7965632873138774
15.538907099029402 297.0476864235921 0.8012301521018507
15.544134653982818 298.939552575732 0.805445841728724
15.549362208936234 303.9351049525105 0.8140617298674613
15.55458976388965 306.5219958031713 0.819080838330086
15.559817318843066 307.2317534755284 0.8215132282150495
15.565044873796483 307.6017975701363 0.8233289412093517
15.570272428749899 307.43245462916485 0.8246729946324225
15.575499983703315 307.0938447537619 0.8261030913805598
15.580727538656731 308.34206460717 0.8297300622465534
15.585955093610147 306.33912237439284 0.8282057830363161
15.591182648563564 303.5972409223125 0.8256419016057547
15.59641020351698 303.18965980968613 0.827461523827651
15.601637758470396 301.23891465567925 0.8264261703605713
15.606865313423812 302.34159330201686 0.8295173361561148
15.612092868377228 304.47355807249227 0.8345954196663291
15.617320423330645 305.12088178908937 0.8360348932299373
15.62254797828406 303.9607237425638 0.8364577764894884
15.627775533237477 301.3111173032367 0.8348977795063287
15.633003088190893 297.2960620518412 0.8312912096146794
15.63823064314431 295.762184610246 0.8268081092960786
15.643458198097726 289.2031728351985 0.8043893534656393
15.648685753051142 287.1168417756453 0.7948178647259444
15.653913308004558 284.6704653285552 0.7870762317832137
15.659140862957974 282.1144496987462 0.7811620012308518
15.66436841791139 283.66478876675785 0.7830152759889408
15.669595972864807 283.7603888332999 0.7810123946809263
15.674823527818223 283.364130464086 0.7789029278262324
15.680051082771639 283.62836178937636 0.7780612207677081
15.685278637725055 282.089258904896 0.7734115342005805
15.690506192678471 281.2357850336381 0.7704866654498479
15.695733747631888 281.4476196422505 0.7693253083382999
15.700961302585304 281.96177556105107 0.7701958033556968
15.70618885753872 278.5435523742798 0.7635793461681384
15.711416412492136 276.74555499786953 0.7584712744389897
15.716643967445552 276.74082974100617 0.7556208105438438
15.721871522398969 275.8225186214703 0.7536525207418721
15.727099077352385 277.50215794678945 0.7555142305332292
15.732326632305801 278.7054212728778 0.7570715954191011
15.737554187259217 277.7291339937508 0.7556223761031294
15.742781742212633 277.9757311108937 0.755062821381361
15.74800929716605 283.2629080661689 0.7625961308552792
15.753236852119466 284.43708155263187 0.7624999392321883
15.758464407072882 288.5498670628258 0.7667226429472819
15.763691962026298 287.8330313623617 0.7650501767937988
15.768919516979715 287.08904261728 0.762681823920389
15.77414707193313 284.4097660262589 0.7586141027679609
15.779374626886547 279.96819978487446 0.7516146958779518
15.784602181839963 281.4131043257345 0.751294022795022
15.78982973679338 282.860799457009 0.7515033694808564
15.795057291746796 285.5218847743111 0.7541121326693647
15.800284846700212 286.8049195498467 0.7563891438760326
15.805512401653628 285.2403444687742 0.7558858966727491
15.810739956607044 286.27383225486227 0.7576612253070119
15.81596751156046 286.2671604395658 0.7566894364298947
15.821195066513877 287.13566790318384 0.7574804996288358
15.826422621467293 288.85678876631226 0.7582314384739872
15.831650176420709 287.360887087869 0.7552987189421969
15.836877731374125 285.60358976215565 0.7533305870299742
15.842105286327541 287.7849333515859 0.7558192480034747
15.847332841280958 288.68374311234504 0.7558500663797955
15.852560396234374 290.6062602483282 0.7581027347645274
15.85778795118779 289.5277898540501 0.7558415386530081
15.863015506141206 291.087659404402 0.7589135022105026
15.868243061094622 290.0314978037151 0.7570294949723773
15.873470616048039 288.6152793825849 0.7541275998733538
15.878698171001455 288.1542952866472 0.7518570787935701
15.883925725954871 288.12384063288823 0.7505443607992369
15.889153280908287 289.61411961291526 0.7521620333810851
15.894380835861703 291.2020736866456 0.7534884200174845
15.89960839081512 289.21627737429833 0.7497805353205806
15.904835945768536 289.00060288647023 0.7492413395341944
15.910063500721952 288.8779499503918 0.7486249070834422
15.915291055675368 285.4644501270712 0.7447169938865028
15.920518610628784 284.9542577490336 0.744571987802979
15.9257461655822 285.0124625062605 0.7443169880478524
15.930973720535617 285.9085426133292 0.7457424359657414
15.936201275489033 287.9345730938339 0.748609490993912
15.94142883044245 285.2306771106228 0.7440510803842841
15.946656385395865 283.4982449176472 0.741338222878868
15.951883940349282 281.5871187356133 0.7381061454544998
15.957111495302698 283.6854166241132 0.7402267186580276
15.962339050256114 284.6732659845425 0.7427608360049689
15.96756660520953 285.2565605945556 0.7431902966556824
15.972794160162946 285.08546844208723 0.7428802216396064
15.978021715116363 287.15074729818457 0.7461106637726469
15.983249270069779 288.470768859354 0.7481868988288656
15.988476825023195 288.67610236691246 0.7488020365098056
15.993704379976611 287.7738487413029 0.7485388697599519
15.998931934930027 286.86035865882593 0.7460855310021559
16.004159489883442 287.3917120567739 0.7464653205167813
16.009387044836856 289.8572097227075 0.7492795086158857
16.01461459979027 288.56601467958114 0.7478057934107675
16.019842154743685 289.64356091649574 0.7502367123881218
16.0250697096971 289.26118794087427 0.7497575841697787
16.030297264650514 291.6089592166227 0.753277057302638
16.03552481960393 293.91986811855224 0.7550766645214292
16.040752374557343 297.1376682557429 0.7584919998424973
16.045979929510757 298.94341733949085 0.7602106622783906
16.05120748446417 299.0086265609792 0.7594364931363489
16.056435039417586 298.85397135227777 0.7587150700701863
16.061662594371 301.6119706680271 0.7616326936462342
16.066890149324415 307.04583747370447 0.7674433042107732
16.07211770427783 311.20757459793543 0.7711224218842825
16.077345259231244 315.1339980869883 0.7750193137548402
16.08257281418466 317.9481203333954 0.7782609247039938
16.087800369138073 318.74398688811317 0.7790775323600212
16.093027924091487 321.1497883902523 0.7821683204322312
16.0982554790449 323.9842106903393 0.7850430696723807
16.103483033998316 329.39540596325327 0.7915225500010109
16.10871058895173 332.48384622337005 0.7956257085127819
16.113938143905145 329.5580823400209 0.792757874360574
16.11916569885856 329.70691601943525 0.7937242484331424
16.124393253811974 329.2569733159028 0.7946907863738977
16.129620808765388 330.21571834079947 0.7963728782413172
16.134848363718802 333.56012780380365 0.8002000234778296
16.140075918672217 334.8222003319379 0.8010606647185543
16.14530347362563 334.7345020178845 0.8006913222529223
16.150531028579046 333.70964986040207 0.7989780147196404
16.15575858353246 333.0575670216488 0.797106282899337
16.160986138485875 329.6391234998521 0.7920031469228492
16.16621369343929 327.6756127346265 0.7894712736716719
16.171441248392703 322.1168734897719 0.7836784037912247
16.176668803346118 319.06118938295464 0.7810955687696449
16.181896358299532 317.2309068382839 0.7793328637017037
16.187123913252947 312.9912030689072 0.7750552206933352
16.19235146820636 304.88823075886086 0.7643826017942188
16.197579023159776 298.93134879438554 0.7561763053914002
16.20280657811319 294.054469967474 0.749651396429631
16.208034133066604 290.27886176381185 0.7456455409718268
16.21326168802002 287.11769461630945 0.7420915442412637
16.218489242973433 282.2933882664334 0.7360819655945859
16.223716797926848 281.8130874840693 0.7364164214826807
16.228944352880262 281.37752979979246 0.737093458415295
16.234171907833677 277.95827496701145 0.734064503349324
16.23939946278709 273.37238523098017 0.7279244985193604
16.244627017740505 268.313938638248 0.7212202744696502
16.24985457269392 265.94364221149624 0.7176299227108893
16.255082127647334 264.17425575113083 0.7149799569970116
16.26030968260075 256.91531947470327 0.7047631501587562
16.265537237554163 254.8961672121454 0.7025819186255756
16.270764792507578 254.09570599651684 0.7011827764793426
16.275992347460992 256.05618436485736 0.7052526411651643
16.281219902414406 254.31969418876974 0.703733044698383
16.28644745736782 250.71088711834648 0.6980796652394851
16.291675012321235 252.47789956048723 0.700117265921518
16.29690256727465 254.30263076388633 0.7011153920916608
16.302130122228064 256.40212685828925 0.7041738697244313
16.30735767718148 260.5214350820948 0.7093577075508436
16.312585232134893 259.79498449785484 0.7076099824847454
16.317812787088307 259.01200457401745 0.705890173094438
16.323040342041722 256.15524857721687 0.7016690047080948
16.328267896995136 254.91602542863137 0.7023445978520955
16.33349545194855 255.7611234540121 0.7038104963440035
16.338723006901965 258.05163700210915 0.7072706202801208
16.34395056185538 259.3615678859788 0.706651431903148
16.349178116808794 259.3589834540151 0.7054509872144042
16.35440567176221 260.0228306307162 0.7054402406727823
16.359633226715623 263.3761152664527 0.7095824623333423
16.364860781669037 267.720784454783 0.7149752846420425
16.37008833662245 275.08650882432465 0.7222759041089194
16.375315891575866 278.5819933298254 0.7248911396336214
16.38054344652928 283.8079663978845 0.7311550773290213
16.385771001482695 289.8286660999181 0.7391305019036503
16.39099855643611 293.15710614373575 0.7432839439497252
16.396226111389524 292.4617515256499 0.7406866716677829
16.401453666342938 290.6532315095918 0.7369451438735483
16.406681221296353 288.64576233123273 0.7342828832903666
16.411908776249767 291.17790709017635 0.7371368704656854
16.41713633120318 289.8596457805452 0.7359265461587413
16.422363886156596 286.93114455176567 0.7326974344723706
16.42759144111001 282.15870888586306 0.7260295282302307
16.432818996063425 282.7614518512397 0.7280979585567436
16.43804655101684 282.08322615487884 0.7278736604598814
16.443274105970254 282.9170955022583 0.7287281241226926
16.448501660923668 282.9862199636148 0.7282510386350816
16.453729215877082 280.86575662646254 0.7244816057497991
16.458956770830497 277.5096869629037 0.7208047421230646
16.46418432578391 272.3615406674618 0.7149278297304483
16.469411880737326 274.40470803291834 0.7176764307930589
16.47463943569074 275.4236462761113 0.7193519769989053
16.479866990644155 274.78346040980335 0.7183885550987816
16.48509454559757 275.8335917793023 0.7190379402130783
16.490322100550983 278.5609340285271 0.7227445865551121
16.495549655504398 281.73876615330045 0.7251479740336636
16.500777210457812 282.8479872996927 0.7266887140396511
16.506004765411227 282.5024018237706 0.7261801876121006
16.51123232036464 281.51067912036933 0.7251797794046965
16.516459875318056 278.94256971570087 0.7217853111435513
16.52168743027147 277.94162251893516 0.7211077103694833
16.526914985224884 278.1758841783899 0.7213486396059289
16.5321425401783 278.0467798727292 0.721277201918642
16.537370095131713 274.92276893297566 0.7169447700369111
16.542597650085128 269.7616454658074 0.7110848121884421
16.547825205038542 264.8063223478223 0.7049816432627446
16.553052759991957 263.25308899702884 0.7034345101164726
16.55828031494537 258.89259706150744 0.697200693023959
16.563507869898785 257.07240130603384 0.6944992950197236
16.5687354248522 255.1495264737695 0.6915302226571496
16.573962979805614 254.37360490984287 0.6914231310128779
16.57919053475903 251.66986834194006 0.6878754417491484
16.584418089712443 248.81010946477946 0.6851908741018616
16.589645644665858 248.51870652223644 0.6846290601784907
16.594873199619272 248.36085620388144 0.6835306449603135
16.600100754572686 248.14199190505803 0.6838129947183085
16.6053283095261 246.08930198776855 0.6817337694936861
16.610555864479515 246.01491210685617 0.6823199524223245
16.61578341943293 246.4923419439106 0.683307430983064
16.621010974386344 248.31521168125875 0.6848379607050835
16.62623852933976 251.75792551964702 0.6909168986890811
16.631466084293173 252.52601765485335 0.6911259649848012
16.636693639246587 251.61621737090886 0.6875028338244669
16.641921194200002 249.83714180659578 0.683927431657165
16.647148749153416 251.7444893526641 0.6849794250073922
16.65237630410683 252.45983629095036 0.6867695104829739
16.657603859060245 253.2458840143483 0.6869444206318377
16.66283141401366 251.1730333695704 0.6849531147493587
16.668058968967074 249.90589051110888 0.6834852145443054
16.67328652392049 249.0640508093887 0.6812171541499319
16.678514078873903 251.32486381920043 0.6834685814148738
16.683741633827317 255.27733057766946 0.6880840409909883
16.68896918878073 256.5394313320262 0.6885429394525947
16.694196743734146 254.50836627190782 0.6875072801020126
16.69942429868756 250.85702277411357 0.6822452958880052
16.704651853640975 248.2524048903408 0.6806684471059705
16.70987940859439 247.98868183990746 0.6808167643050312
16.715106963547804 244.75297437195616 0.6761171258569956
16.720334518501218 240.17647904276768 0.670290046314616
16.725562073454633 239.75292538645456 0.6699625531317353
16.730789628408047 241.15384407149384 0.6716559549339188
16.73601718336146 244.0028129901343 0.6751537402383821
16.741244738314876 243.5997498291397 0.6745451164404785
16.74647229326829 240.44664749004482 0.6718417308708952
16.751699848221705 234.50734364695325 0.6650259762989009
16.75692740317512 231.21329224580919 0.6607743773608408
16.762154958128534 233.45915688898728 0.6642598770598181
16.767382513081948 234.3525361388006 0.6638768764731905
16.772610068035362 234.7550823142331 0.6626609295169041
16.777837622988777 233.98950416478624 0.6603083354252866
16.78306517794219 232.54354450421735 0.6573520481575524
16.788292732895606 230.37147441107322 0.6552979562691165
16.79352028784902 230.26765847167738 0.6560823424454856
16.798747842802435 230.33254962905207 0.6554535769693416
16.80397539775585 229.76058516566465 0.6552142339175403
16.809202952709263 229.4189176732689 0.6549223401783658
16.814430507662678 225.42887034288543 0.650542094488474
16.819658062616092 224.4739653426246 0.6506520490171519
16.824885617569507 222.62291471337994 0.648208986942809
16.83011317252292 223.05282225793587 0.6494264073566085
16.835340727476336 225.09240441078862 0.6525684012801438
16.84056828242975 223.88378144698868 0.6505852223776604
16.845795837383164 224.00591674304707 0.651154627988705
16.85102339233658 222.02187556295885 0.6483781587941829
16.856250947289993 223.64948779073583 0.650740500274201
16.861478502243408 223.13017981874853 0.6502786090786373
16.866706057196822 221.69994695700657 0.6478894233009044
16.871933612150237 220.92320015060093 0.6474697468063795
16.87716116710365 220.95895828884204 0.6476668735177454
16.882388722057065 220.7799214396749 0.6473998976494368
16.88761627701048 220.85874014343017 0.6462296318470275
16.892843831963894 220.15467157960458 0.6438626038498485
16.89807138691731 220.12145852110427 0.6425125232067047
16.903298941870723 218.5223074386528 0.6403725506803077
16.908526496824138 219.63753106122434 0.64310443899852
16.913754051777552 217.59616561661102 0.6413250334417578
16.918981606730966 216.52466251622812 0.6409206105719808
16.92420916168438 217.666057935064 0.6418959522028499
16.929436716637795 214.22009625844393 0.6386026317499807
16.93466427159121 213.21576314834266 0.6365631402246289
16.939891826544624 211.83209871098222 0.6346863621033473
16.94511938149804 212.6058889684582 0.634084174995416
16.950346936451453 214.67748366224282 0.6371781615115463
16.955574491404867 215.882851457907 0.6399731431039672
16.960802046358282 216.9500430479505 0.6422613563256453
16.966029601311696 217.2196765645046 0.6419786005115253
16.97125715626511 216.06118365725712 0.6384436332946813
16.976484711218525 214.64974328708212 0.6358388132708455
16.98171226617194 214.90318987365424 0.6375054085250914
16.986939821125354 215.04824528427466 0.6390624313935193
16.99216737607877 215.92899610057398 0.6394897715486182
16.997394931032183 216.94467988163476 0.6403004021796751
17.002622485985597 216.03917413180818 0.6386191006809355
17.00785004093901 215.54117911092615 0.6369980789206032
17.013077595892426 218.75720571264512 0.6426245684385095
17.01830515084584 220.1584710592228 0.6428560894662885
17.023532705799255 219.31876004147063 0.6404190340454242
17.02876026075267 215.9091853644875 0.6345015580318933
17.033987815706084 215.13973537813519 0.6328104310236691
17.039215370659498 217.32439003309264 0.6370113268268547
17.044442925612913 218.37759077157833 0.6391015884059973
17.049670480566327 218.6413731685011 0.6402596935708884
17.05489803551974 216.88148406066395 0.6395427062448955
17.060125590473156 218.90198299243698 0.641021481667432
17.06535314542657 220.52435911647632 0.6439466036983893
17.070580700379985 221.64222717191473 0.6429549910926976
17.0758082553334 219.1180183994536 0.6387995896417227
17.081035810286814 220.21411891134412 0.6418792429884264
17.086263365240228 223.67729388131903 0.6471959770465858
17.091490920193642 223.92222521734803 0.6494924021543858
17.096718475147057 221.1017321038804 0.645290517803817
17.10194603010047 218.8482535406273 0.641388033453545
17.107173585053886 218.04990361139153 0.6397047648732129
17.1124011400073 219.41714042710214 0.6412720295382123
17.117628694960715 221.16474938914496 0.6430037031922551
17.12285624991413 224.17423046559392 0.6480483011008121
17.128083804867543 226.8609975584526 0.6516426603862016
17.133311359820958 229.05495131722762 0.653318761220947
17.138538914774372 225.38854556759281 0.6485479283952347
17.143766469727787 224.28134781702116 0.6446933655594383
17.1489940246812 225.78743160288127 0.6461472096229093
17.154221579634616 226.30381524531444 0.6474022801345484
17.15944913458803 227.40700508596072 0.6500306406460519
17.164676689541444 229.17395077552212 0.6540237577924495
17.16990424449486 231.1618756289772 0.6553761038671998
17.175131799448273 234.8809799584465 0.6599815068835511
17.180359354401688 237.11598194624284 0.6613466017158898
17.185586909355102 238.54278301719026 0.6644688457923537
17.190814464308517 239.70232782458388 0.6650726476519401
17.19604201926193 240.99149692112684 0.6669444375138446
17.201269574215345 243.94926159628503 0.668660031408209
17.20649712916876 243.91752002554074 0.6680866402739498
17.211724684122174 245.7961087622684 0.6723797097079539
17.21695223907559 246.0882676066728 0.6737101180555752
17.222179794029003 248.33070019508895 0.6759386869543502
17.227407348982418 248.6185749049971 0.6756085070356044
17.232634903935832 246.53745504562164 0.6708064336525283
17.237862458889246 245.28239530491604 0.670017333587567
17.24309001384266 243.202800763261 0.6672528849518764
17.248317568796075 243.10805486162528 0.6680073160042205
17.25354512374949 240.82699154889679 0.6643703614503316
17.258772678702904 240.233799599196 0.6635648503293159
17.26400023365632 240.55975061768396 0.6650248888324267
17.269227788609733 240.68714157439405 0.6673866769905625
17.274455343563147 235.29314439527784 0.6606874379814822
17.279682898516562 232.23002242890644 0.6562552803723359
17.284910453469976 231.44017915716063 0.6539321154411167
17.29013800842339 235.12720036290236 0.6574115653435301
17.295365563376805 237.7522833914481 0.6609995621082
17.30059311833022 237.08239221584924 0.6590873185126452
17.305820673283634 236.7207655813716 0.6595695485094375
17.31104822823705 238.9442971303872 0.6641769949088892
17.316275783190463 240.24379924413083 0.6676437468764979
17.321503338143877 239.83508833591202 0.6683465943285293
17.32673089309729 237.38156876895297 0.662851918763091
17.331958448050706 236.54103435914013 0.6608503085845866
17.33718600300412 236.13408495366326 0.659189880479015
17.342413557957535 234.83599286429836 0.6580423148166525
17.34764111291095 235.55226767904043 0.6590262745645874
17.352868667864364 234.74556419769553 0.6580885841529787
17.358096222817778 234.63935506832706 0.6575780703173433
17.363323777771193 235.13434592211755 0.6591444641532347
17.368551332724607 233.49905385212884 0.6567841759574484
17.37377888767802 233.22996132891774 0.6559451718162999
17.379006442631436 234.71015729369958 0.6579495264425856
17.38423399758485 234.33346622562476 0.6576873254386038
17.389461552538265 233.4068985526008 0.6580283806757649
17.39468910749168 232.46877308282973 0.6547991780529696
17.399916662445094 233.79707201280007 0.6546036222046557
17.405144217398508 236.05475900385878 0.6559294525490983
17.410371772351922 235.10118876143056 0.6553039133405172
17.415599327305337 235.89214843900626 0.6582192792154475
17.42082688225875 233.91585340602694 0.6562969823393874
17.426054437212166 235.4183124960659 0.659976190789923
17.43128199216558 235.4209265119313 0.6603213131224251
17.436509547118995 235.34277639619438 0.6600382622606311
17.44173710207241 237.43567769431942 0.6615076394822967
17.446964657025823 234.886149274205 0.6566410545983022
17.452192211979238 234.70794295270503 0.6580147301426471
17.457419766932652 235.9770732456388 0.6604296069959438
17.462647321886067 237.57137104981123 0.6638737710029323
17.46787487683948 238.56544827782741 0.6637061238055796
17.473102431792896 234.66645676345772 0.6561578414281954
17.47832998674631 230.60022551289245 0.6508141347521655
17.483557541699724 229.78448735418576 0.652033020840153
17.48878509665314 230.75882524301593 0.6539399457501699
17.494012651606553 232.72367515396925 0.656962312450037
17.499240206559968 236.16619003162324 0.6608074160121543
17.504467761513382 239.30932616836364 0.6647372656247678
17.509695316466797 241.89826000681217 0.6674489035070125
17.51492287142021 240.06777773100524 0.6658195648273253
17.520150426373625 238.70685487067672 0.662707680861792
17.52537798132704 241.7153104420466 0.6655288981161913
17.530605536280454 242.3453721725006 0.6651688826721439
17.53583309123387 242.48847322027922 0.665046702257463
17.541060646187283 239.95719019916288 0.6608935607214497
17.546288201140698 239.37689237294884 0.6602049334229573
17.551515756094112 239.86654236326055 0.6611902108462797
17.556743311047526 241.01472220097546 0.6625595339425369
17.56197086600094 240.8803282439683 0.6639135222450854
17.567198420954355 243.8965629041661 0.6680864028312726
17.57242597590777 244.6580030333717 0.6686113029071779
17.577653530861184 244.02967773158343 0.668098506566741
17.5828810858146 241.4414877177506 0.6660333258256736
17.588108640768013 237.02420898201342 0.6612156094456012
17.593336195721427 239.0948961528556 0.6631711324381906
17.598563750674842 241.95333855411732 0.6651453756050884
17.603791305628256 243.70969639790727 0.6654755251114819
17.60901886058167 246.1841201296123 0.6700754830696213
17.614246415535085 244.35163908397112 0.6688413292406296
17.6194739704885 243.52877195719603 0.6676392291118964
17.624701525441914 241.75732273887044 0.6657460772300317
17.62992908039533 242.81755130038187 0.6661156069437592
17.635156635348743 245.08937142537243 0.6689795362687471
17.640384190302157 246.17924719693968 0.6709848396243377
17.64561174525557 246.8438234173087 0.6711876530647586
17.650839300208986 246.75948549312855 0.6697245335667187
17.6560668551624 250.87561444227154 0.6746527707153849
17.661294410115815 252.16820558821036 0.675715885904182
17.66652196506923 255.78581387374933 0.6809532326857696
17.671749520022644 256.9545237243451 0.6824102735305695
17.676977074976058 258.42497430165474 0.6829064254032724
17.682204629929473 261.36114414724193 0.686025582902181
17.687432184882887 264.2228191361042 0.6885739593588917
17.6926597398363 271.14425971532563 0.6973647883913704
17.697887294789716 276.5295486883328 0.7042279412228152
17.70311484974313 279.3547081703886 0.7084012786152386
17.708342404696545 280.0932769685999 0.7090808978508466
17.71356995964996 282.18330688077214 0.7113616492747209
17.718797514603374 285.0360559734966 0.7145912760870431
17.724025069556788 289.9210076842179 0.7205225056052389
17.729252624510202 294.26553542915775 0.7257936545585678
17.734480179463617 300.3465291978098 0.7337478085579857
17.73970773441703 302.01514508878336 0.7356463567108581
17.744935289370446 303.21906199995954 0.7365885540097031
17.75016284432386 305.0678876461039 0.7380672151233411
17.755390399277275 309.17231701576753 0.7425519398690529
17.76061795423069 313.43377950941147 0.7480116766692949
17.765845509184103 316.48554359375277 0.7512691550487878
17.771073064137518 317.09158756950694 0.7518929644024118
17.776300619090932 317.749159301104 0.7527250218641863
17.781528174044347 315.4060303482099 0.7499404528921455
17.78675572899776 315.00386853031665 0.7500185546059092
17.791983283951176 315.186228665642 0.7499957367053774
17.79721083890459 313.4447776053824 0.7478398479394042
17.802438393858004 313.25027562859174 0.7477532372262518
17.80766594881142 312.0606295717696 0.7462120226610294
17.812893503764833 306.9133260939109 0.740667792019084
17.818121058718248 303.0267803702944 0.7354589880632343
17.823348613671662 298.3262004532207 0.729962420510829
17.828576168625077 295.26504308770393 0.7272320726264182
17.83380372357849 292.52150770749745 0.7240916344747588
17.839031278531905 290.6988408373271 0.7222615932291685
17.84425883348532 289.6060588495884 0.7210633554562236
17.849486388438734 290.5137879496515 0.7223117559990803
17.85471394339215 292.87766855146725 0.7259543318203714
17.859941498345563 293.0937354866061 0.726180100900373
17.865169053298978 291.79054293681486 0.7244241367067595
17.870396608252392 293.5049389141889 0.7257630485976764
17.875624163205806 293.22724922514396 0.7242396779497003
17.88085171815922 295.1075447897778 0.7258920849541446
17.886079273112635 297.65466721573796 0.7286390826209965
17.89130682806605 303.26705011148425 0.734973881953281
17.896534383019464 308.40613004016353 0.7413241957499888
17.90176193797288 315.0903476307712 0.7491761011560654
17.906989492926293 321.0267356163771 0.7564072072553389
17.912217047879707 327.4838318526931 0.7649235590752138
17.917444602833122 334.0094417240239 0.772429922558879
17.922672157786536 336.3884980523886 0.774761613671721
17.92789971273995 336.00766205972 0.7740703268807347
17.933127267693365 335.21245960057945 0.7719730130156296
17.93835482264678 333.0137849266518 0.7702124347068122
17.943582377600194 327.19682353750494 0.763509081566017
17.94880993255361 322.89710083189163 0.758307807041042
17.954037487507023 318.83860276524706 0.7548550037228915
17.959265042460437 315.99253347682645 0.7514340329629419
17.96449259741385 313.1017370770688 0.7490610979710657
17.969720152367266 306.96752518652056 0.7416298615136443
17.97494770732068 302.39771254561344 0.7364038414673061
17.980175262274095 295.7001322874028 0.7297021398298423
17.98540281722751 288.9869882327894 0.7217759314008038
17.990630372180924 281.8319271429911 0.7134290374536403
17.995857927134338 277.36915252243284 0.7076259207406635
18.001085482087753 275.80201057806426 0.7036706733735526
18.006313037041167 273.35842764950365 0.7009836981791504
18.01154059199458 270.60204976666404 0.6971166564924256
18.016768146947996 268.28905667631074 0.6941745916098219
18.02199570190141 266.1049813287775 0.6924108412163781
18.027223256854825 264.67583621533913 0.6911869305912486
18.03245081180824 262.588120456104 0.6887346529542855
18.037678366761654 262.1104455510281 0.6884809911110042
18.042905921715068 262.6967174185725 0.6879814130968132
18.048133476668482 261.73640811446626 0.6865875078257625
18.053361031621897 260.19207677536417 0.6841252609629507
18.05858858657531 261.1399815685732 0.6852970486317457
18.063816141528726 261.13715790641925 0.6865910933174765
18.06904369648214 263.0160108120214 0.6893141859119866
18.074271251435555 268.61040777757023 0.6958843185879278
18.07949880638897 269.94801321789265 0.6972165123571841
18.084726361342383 274.210735595757 0.7013903555267825
18.089953916295798 274.3712731962742 0.7014053431118934
18.095181471249212 274.33223863582833 0.7010337713822214
18.100409026202627 275.24336472971487 0.701829315221493
18.10563658115604 278.17859999964014 0.7065287621742365
18.110864136109456 283.15950967354405 0.7124511032826537
18.11609169106287 288.43053797432583 0.7194044211277654
18.121319246016284 291.7233612727537 0.7234430221145013
18.1265468009697 293.8522935491768 0.7250660738169264
18.131774355923113 297.5381040057312 0.7294533413978946
18.137001910876528 302.723361621325 0.7351815560971784
18.142229465829942 308.8618446664808 0.7414967645982605
18.147457020783357 317.88180429206443 0.751924462445429
18.15268457573677 327.5786449831981 0.7626988287155614
18.157912130690185 339.08417232667773 0.775862302675653
18.1631396856436 351.00247994556617 0.7893173048352634
18.168367240597014 365.88467532812416 0.8052151063286773
18.17359479555043 378.0519846443001 0.8189566535442874
18.178822350503843 386.37748739971033 0.8272412849978993
18.184049905457258 389.12933566762376 0.8303736106381329
18.189277460410672 390.9413322515415 0.8318354167227711
18.194505015364086 391.96261433264965 0.8327085777321035
18.1997325703175 389.1841412273954 0.8299916420305473
18.204960125270915 387.12895914379686 0.8275893554916046
18.21018768022433 378.0085780954919 0.8175083031827975
18.215415235177744 374.613823331616 0.8139854221353701
18.22064279013116 372.80267268146 0.8120902191092383
18.225870345084573 374.3251290050871 0.8141459280198882
18.231097900037987 374.2279628964427 0.8144521746528456
18.236325454991402 379.16439492743314 0.8196433150289549
18.241553009944816 381.39979614108535 0.8224028357231419
18.24678056489823 384.2057096333149 0.8248472528629555
18.252008119851645 384.5518911797334 0.8251369638476492
18.25723567480506 381.4143318904469 0.821107843903758
18.262463229758474 376.5835680500599 0.8158891940991458
18.26769078471189 369.4303983870454 0.808287170990622
18.272918339665303 359.58434044368926 0.7981163969411356
18.278145894618717 348.76803381947144 0.7863247731824636
18.28337344957213 337.4135579517444 0.7735489732449408
18.288601004525546 332.39334783726895 0.7676299729695978
18.29382855947896 328.99169645689614 0.7637998484571552
18.299056114432375 325.31341245622247 0.760040960920418
18.30428366938579 317.3913264477065 0.7515227396839378
18.309511224339204 309.1014182015484 0.7426998165492217
18.314738779292618 302.80688005230826 0.7354432120422614
18.319966334246033 300.3356090840242 0.7331850021502997
18.325193889199447 294.3007427508574 0.7249963997091449
18.33042144415286 288.63235420834576 0.718382334687743
18.335648999106276 282.9573652874054 0.7116468121610505
18.34087655405969 279.78219772302197 0.7083218463349552
18.346104109013105 278.04833143406876 0.7059989769564202
18.35133166396652 277.8124696941009 0.7053524555567968
18.356559218919934 278.0071831249471 0.7051733522317221
18.361786773873348 280.2934983744951 0.7080867989811557
18.367014328826762 283.2019504330743 0.7111508182981052
18.372241883780177 283.7785661291165 0.7122504314191604
18.37746943873359 285.399630631905 0.7133556971167552
18.382696993687006 290.49993233730333 0.7198406322205028
18.38792454864042 299.73845104543017 0.732735408512507
18.393152103593835 308.6372682568239 0.7553083977128175
18.39837965854725 317.976826651363 0.773138669380066
18.403607213500663 324.87884288326205 0.7871207784479857
18.408834768454078 332.88496595010156 0.8005613048311757
18.414062323407492 340.5098140410647 0.814175503751255
18.419289878360907 344.26500369641695 0.8232614081055954
18.42451743331432 346.4281055382137 0.829462051882661
18.429744988267736 343.45950418477685 0.8302637276950416
18.43497254322115 342.7672588013894 0.8317664562890372
18.440200098174564 340.0913230972273 0.8310836816519711
18.44542765312798 335.3818391977946 0.8289086942869699
18.450655208081393 329.2068300752876 0.8245960909269956
18.455882763034808 323.98972881111666 0.8219605982544276
18.461110317988222 320.4176503329268 0.8209084720033677
18.466337872941637 319.1157231305009 0.8224688167984728
18.47156542789505 319.28111455276695 0.8244690395762911
18.476792982848465 315.5258112866972 0.8214788307413108
18.48202053780188 312.9100636724946 0.8199736662844951
18.487248092755294 309.4754839738554 0.8176908365767098
18.49247564770871 308.93779574381415 0.8195784927695398
18.497703202662123 307.1339671932273 0.8207204020225847
18.502930757615538 305.0403878726183 0.8200398233371871
18.508158312568952 299.625336713241 0.81588059128042
18.513385867522366 294.4835407388248 0.8110015786280097
18.51861342247578 294.1043293050775 0.8117181965261838
18.523840977429195 294.7714431001522 0.8155818689655387
18.52906853238261 298.42393868210786 0.8225295127713648
18.534296087336024 300.131764727333 0.8266683083541125
18.53952364228944 299.0031924786446 0.8271935181918358
18.544751197242853 295.6285987784215 0.8244057425043158
18.549978752196267 292.657808810686 0.821878514244382
18.555206307149682 290.4591310096751 0.8208366007234306
18.560433862103096 288.4527221821228 0.8181690649250152
18.56566141705651 287.89792709679296 0.8199041848173977
18.570888972009925 286.9453361795712 0.8204407746807577
18.57611652696334 286.7410377905367 0.822608653426497
18.581344081916754 289.6424517729584 0.830410005913451
18.58657163687017 293.6537261523483 0.8380999354930196
18.591799191823583 296.7907650181533 0.8441590232553997
18.597026746776997 300.197361679895 0.8488751705399642
18.60225430173041 298.3992498179209 0.8469494012233505
18.607481856683826 298.57638789824466 0.850255493075726
18.61270941163724 297.3743189848151 0.8505573954216739
18.617936966590655 299.8466593298915 0.8555046137415283
18.62316452154407 303.1897203629836 0.8590061244753662
18.628392076497484 307.60311963083257 0.8471708798178234
18.633619631450898 312.45351889204346 0.8459311050225542
18.638847186404313 314.5640770968038 0.8427346265520338
18.644074741357727 316.25312405272564 0.8399160010001591
18.64930229631114 313.1146259986717 0.8326103423473363
18.654529851264556 316.71909077852774 0.8320827357746443
18.65975740621797 322.7811617980084 0.8370504596665893
18.664984961171385 329.4881839185529 0.8420663490002199
18.6702125161248 332.40115298226726 0.841999902170885
18.675440071078214 337.7500697125522 0.8474511918792713
18.680667626031628 341.3005390609592 0.8490721784281966
18.685895180985042 343.47262618884656 0.849548013827313
18.691122735938457 343.88530837695805 0.847745071538358
18.69635029089187 345.57571072923605 0.8469209621121905
18.701577845845286 348.20508960536404 0.848806484146048
18.7068054007987 350.97801764546773 0.8503027222496872
18.712032955752115 350.83321785896857 0.8483761253611533
18.71726051070553 349.75288084678715 0.8460255982329735
18.722488065658943 348.8713104186066 0.8436122675571941
18.727715620612358 345.94215530467665 0.8396128225060673
18.732943175565772 345.33044915740095 0.8377496190648446
18.738170730519187 346.87657683391063 0.8376842168701647
18.7433982854726 347.7566598730681 0.837870626302193
18.748625840426016 348.505758316865 0.8380461436978044
18.75385339537943 348.2309418215033 0.8367118943453012
18.759080950332844 347.9050564112313 0.8351015872883134
18.76430850528626 348.7627223409467 0.8343330286296179
18.769536060239673 347.5090384920008 0.8320854319879732
18.774763615193088 344.8468061405728 0.8277311234353826
18.779991170146502 341.7514914952928 0.8221096644661643
18.785218725099917 338.2798270526615 0.8169188089066282
18.79044628005333 337.00817548849346 0.8138626950290485
18.795673835006745 334.7908030833739 0.8103482881723721
18.80090138996016 332.28974026328444 0.8067270667110151
18.806128944913574 326.4000388656586 0.7992318182135946
18.81135649986699 321.0278252406898 0.7926964725616304
18.816584054820403 315.11584561704035 0.7858440917030496
18.821811609773818 312.48337076672436 0.7828407310857264
18.827039164727232 312.9981178862096 0.7837615971275768
18.832266719680646 313.03335181225583 0.7836377278985648
18.83749427463406 308.0055152714318 0.7770860191404299
18.842721829587475 304.2628448803775 0.7715211233849587
18.84794938454089 299.67621454894305 0.7649638415423577
18.853176939494304 298.84362223167193 0.7630426718817273
18.85840449444772 299.13560211054613 0.7625086995866752
18.863632049401133 297.63233631377386 0.7601891934236191
18.868859604354547 296.87981476912 0.7593760628105325
18.87408715930796 295.03585755758263 0.7563487164082837
18.879314714261376 298.2600229267223 0.7607209422820445
18.88454226921479 298.6219077086945 0.7618193613231572
18.889769824168205 297.67482447911567 0.7600529504502411
18.89499737912162 297.1972549066801 0.7595109546080446
18.900224934075034 296.1539282820272 0.7562083593648025
18.90545248902845 295.97851082306204 0.7550791271957208
18.910680043981863 293.7511105096787 0.752121323652149
18.915907598935277 291.55692046528924 0.7496838842423452
18.92113515388869 291.6889292304703 0.7516119124131074
18.926362708842106 290.88666549222825 0.750411717940252
18.93159026379552 290.7368998383264 0.7506906189708261
18.936817818748935 290.4789184130107 0.7501158205482613
18.94204537370235 289.9812152953576 0.7483168722211366
18.947272928655764 288.75949856318124 0.7453374631112076
18.952500483609178 286.61839772755224 0.7415254279159066
18.957728038562593 284.64858279408065 0.7378861183054187
18.962955593516007 280.7951430288816 0.7328938863978572
18.96818314846942 278.79901078064063 0.7297212265238356
18.973410703422836 277.5628625726267 0.7282834595949405
18.97863825837625 277.39389300048146 0.72753924070956
18.983865813329665 277.08206234497374 0.7272138399901231
18.98909336828308 277.7703673552456 0.7281300264604704
18.994320923236494 277.19636251673427 0.7273024512941835
18.999548478189908 279.5171534919052 0.7294359388884031
19.004776033143322 278.09832855225204 0.7275775375412917
19.010003588096737 277.7344662931982 0.7265026470251416
19.01523114305015 278.9670586964905 0.7287730924406672
19.020458698003566 276.30814082021124 0.7255929340254273
19.02568625295698 278.3743813667533 0.728464152672607
19.030913807910395 278.0465597226609 0.7275833543683338
19.03614136286381 279.6272017982557 0.7290302654013913
19.041368917817223 283.0111634671406 0.733029367140832
19.046596472770638 281.63281077699475 0.7320579291168773
19.051824027724052 278.35039820677383 0.7289282871474964
19.057051582677467 275.2738373904417 0.7243299593770401
19.06227913763088 272.67471882502275 0.7199876752912509
19.067506692584296 272.4168161972988 0.718690560530221
19.07273424753771 270.39504346458665 0.7149857548825406
19.077961802491124 269.8981231129139 0.7146819252564497
19.08318935744454 270.930677717822 0.7146580529822076
19.088416912397953 270.2393754887059 0.7137393649102838
19.093644467351368 268.4242642179878 0.7113363688580974
19.098872022304782 265.89671225227283 0.7079964198431298
19.104099577258197 265.5179311128531 0.7079793294032288
19.10932713221161 265.6203827181921 0.7074628510682138
19.114554687165025 266.31045820610825 0.7087886931287462
19.11978224211844 263.6368192199761 0.70439778274084
19.125009797071854 262.0746867256988 0.7015088720802443
19.13023735202527 261.5403059328745 0.7007931129864492
19.135464906978683 262.57532417886796 0.7024710713336452
19.140692461932098 262.7352302081868 0.7032082323324861
19.145920016885512 264.63332553540806 0.7071021083142545
19.151147571838926 263.4231528546506 0.7049767128620817
19.15637512679234 265.32272912110426 0.7071831034048301
19.161602681745755 263.5203700281871 0.7051954350587452
19.16683023669917 264.33880458093944 0.7058382949045299
19.172057791652584 263.76427679599703 0.7048144617158938
19.177285346606 264.6551870371514 0.7052771449297731
19.182512901559413 266.7727353795219 0.7066672657560359
19.187740456512827 267.20306949108357 0.708299922902997
19.19296801146624 266.01072040805343 0.7060070497911486
19.198195566419656 262.22131267303274 0.7012369956151189
19.20342312137307 261.82397098290545 0.7001068571688918
19.208650676326485 262.6497517800808 0.7008499258702027
19.2138782312799 263.7917225028095 0.7018913921997022
19.219105786233314 267.13964123461665 0.7072930316791273
19.22433334118673 267.07457539374286 0.7080687008901898
19.229560896140143 269.79708800088594 0.7143432796024513
19.234788451093557 269.05360919438897 0.7125328911703892
19.24001600604697 266.88150516488315 0.7084843057612925
19.245243561000386 267.2353726789684 0.7071736397087917
19.2504711159538 266.2981565231391 0.7050089809726615
19.255698670907215 266.70698122608235 0.7057252024089634
19.26092622586063 266.6378699962143 0.7052352533755603
19.266153780814044 270.2598674843672 0.7103354535837262
19.271381335767458 271.1874542763401 0.7122669342707645
19.276608890720873 272.9280200836902 0.7140188271817917
19.281836445674287 274.86540439356645 0.7158471868947035
19.2870640006277 277.6132764448738 0.7190034180064548
19.292291555581116 283.3931046549362 0.7251731487943243
19.29751911053453 285.0607098252779 0.7271781572190374
19.302746665487945 285.89403391566174 0.7271335971699744
19.30797422044136 289.7189645021434 0.731562466555311
19.313201775394774 294.1477788728797 0.7368294250743453
19.318429330348188 297.70949946092355 0.7409357405576359
19.323656885301602 298.20873243599783 0.7420473768494268
19.328884440255017 298.50479373608226 0.7420266697989677
19.33411199520843 298.9471948943438 0.7414255241094218
19.339339550161846 298.5194363542122 0.741577114541151
19.34456710511526 297.4504502845184 0.7394035860616588
19.349794660068675 298.3096956103916 0.7412600550791798
19.35502221502209 300.59889760762246 0.7441246178927616
19.360249769975503 303.65041996897867 0.7472245336774261
19.365477324928918 307.4602418478546 0.7519030716855271
19.370704879882332 309.6876783520723 0.7544219034041187
19.375932434835747 311.564156287766 0.7565219748125472
19.38115998978916 316.0118108212646 0.7616659335890873
19.386387544742576 318.6205888508159 0.7637298446305588
19.39161509969599 323.0084519750851 0.7683710558630876
19.396842654649404 321.39376092415574 0.7658781837309004
19.40207020960282 321.0767279217071 0.764999166113207
19.407297764556233 319.9834703578009 0.7637941611079826
19.412525319509648 322.97977823283384 0.7670265064965671
19.417752874463062 325.5324920627325 0.7708199656121597
19.422980429416477 327.2070640001212 0.7729830392861928
19.42820798436989 325.00451155829944 0.7712236172980015
19.433435539323305 322.0117844589788 0.769038727989482
19.43866309427672 317.6879070042966 0.7634110517156389
19.443890649230134 317.1340620239641 0.7626733432426451
19.44911820418355 316.33600248691334 0.7611401558824511
19.454345759136963 318.34895926656304 0.7626713172528495
19.459573314090377 319.2424690904238 0.7636141172314863
19.464800869043792 319.93151821790633 0.7635879843536291
19.470028423997206 321.71727142244475 0.7658969150239663
19.47525597895062 323.0617850341837 0.7677196984987944
19.480483533904035 321.4121603372179 0.7658022628839998
19.48571108885745 320.76579879467096 0.7648349122145794
19.490938643810864 323.6626458838999 0.7681762916703416
19.49616619876428 325.70666787432117 0.7697122626630425
19.501393753717693 329.68630041175703 0.7743399398251709
19.506621308671107 330.2801866923795 0.7750197817926817
19.51184886362452 332.3311685988448 0.7775039997667278
19.517076418577936 333.01826722644853 0.7785786085818801
19.52230397353135 332.82686706261694 0.7781486729238544
19.527531528484765 333.08800219845597 0.7779706911181588
19.53275908343818 331.3385426336869 0.7761472098246228
19.537986638391594 333.1896522753752 0.7782377199977306
19.54321419334501 333.6404586630725 0.7791510462570576
19.548441748298423 336.59514786851656 0.7824713747620929
19.553669303251837 337.4223379357724 0.7831911290130948
19.55889685820525 339.9273612197743 0.7860203485412983
19.564124413158666 342.5900324047666 0.788776570971187
19.56935196811208 347.8259929777026 0.7949224923161742
19.574579523065495 350.04449181850276 0.7972420165596493
19.57980707801891 350.9108571873022 0.7976655298880289
19.585034632972324 351.45478895554777 0.7982184105564002
19.590262187925738 354.4027609429295 0.8016014065926358
19.595489742879153 359.1675148320498 0.8074103986751341
19.600717297832567 361.3978212325011 0.8099967831488263
19.60594485278598 361.58991742264953 0.8093595830096926
19.611172407739396 359.3782792726998 0.8064734542670194
19.61639996269281 361.9612146516398 0.8089789211684374
19.621627517646225 364.72011491091325 0.8117063643114979
19.62685507259964 368.9986563634474 0.8166219589027947
19.632082627553054 368.3306898494429 0.8156871673436576
19.637310182506468 369.31411063168383 0.8165369231939047
19.642537737459882 372.6386672229424 0.8202427187498775
19.647765292413297 379.37377556311975 0.8272381681537969
19.65299284736671 385.45893270709996 0.8345366777298555
19.658220402320126 387.9436419273557 0.8370496159874173
19.66344795727354 386.9086171985886 0.8358369002826904
19.668675512226955 385.1710294357358 0.833344583788163
19.67390306718037 385.3078765956293 0.833245599507993
19.679130622133783 387.3979100222057 0.8355673621498624
19.684358177087198 392.6741245514384 0.8416591565086402
19.689585732040612 395.45490138254524 0.8446710524570568
19.694813286994027 398.0229356707953 0.847493263812767
19.70004084194744 396.5914074410024 0.8456076211906858
19.705268396900856 392.662058724853 0.8407913070530841
19.71049595185427 390.2113309184137 0.8385067734674154
19.715723506807684 384.964606074793 0.8325837617175079
19.7209510617611 382.99969179669756 0.8306904717387565
19.726178616714513 379.24578038795534 0.8266395047042947
19.731406171667928 380.2273429164292 0.8282293782862853
19.736633726621342 377.69031251366596 0.825775833065638
19.741861281574757 370.4995921716208 0.8174853041556148
19.74708883652817 363.7229517752895 0.8093666360196901
19.752316391481585 361.8899862976554 0.8070375944090874
19.757543946435 359.6173739392016 0.8040053925246011
19.762771501388414 357.7583176621791 0.8018905796067362
19.76799905634183 355.23106093580674 0.7993413459050838
19.773226611295243 352.68850186954967 0.7972556306241939
19.778454166248657 349.64292509160833 0.7946936974870655
19.783681721202072 345.7382966254278 0.789907407291672
19.788909276155486 342.5399720579682 0.7860921912879987
19.7941368311089 342.787454975228 0.7865425997405272
19.799364386062315 340.24950549068825 0.7839457814347756
19.80459194101573 338.8427802340407 0.7823483250517117
19.809819495969144 336.44295460445164 0.7785153602732584
19.81504705092256 335.07211931880306 0.7767407860289551
19.820274605875973 335.9414714941432 0.777963253607775
19.825502160829387 336.4062211647153 0.7784159446195837
19.8307297157828 335.6982896533089 0.777343830159222
19.835957270736216 332.3396779350016 0.7735668203244052
19.84118482568963 329.5238279113536 0.7695828676557863
19.846412380643045 328.5914233770928 0.7690284938827999
19.85163993559646 328.2174161888868 0.7680796322764257
19.856867490549874 327.458927533755 0.7676701190552937
19.86209504550329 325.53188389570397 0.765448383241959
19.867322600456703 324.3907850434263 0.7640995654075076
19.872550155410117 324.6018851694556 0.76479615824807
19.87777771036353 325.8768846093577 0.7658143390469262
19.883005265316946 327.51088301540443 0.7681793067058116
19.88823282027036 324.76096174948043 0.7645479550655425
19.893460375223775 321.623854329033 0.7613792980539471
19.89868793017719 322.30419625774783 0.7628922718718391
19.903915485130604 321.5685712017031 0.7614890532181318
19.909143040084018 320.68293689641496 0.7598377027935174
19.914370595037433 318.37691619915705 0.7568399254123677
19.919598149990847 317.1139527836706 0.7548431283025736
19.92482570494426 315.9799431026972 0.7538159577686465
19.930053259897676 314.93788737455446 0.7526359058039608
19.93528081485109 314.9109664896191 0.7537130940374589
19.940508369804505 312.0896594532952 0.7505233529615447
19.94573592475792 309.73088089046496 0.747599856851743
19.950963479711334 306.14703920408226 0.7433053130682679
19.956191034664748 305.7230772158955 0.7425561526166741
19.961418589618162 307.76210672861157 0.7442917647206522
19.966646144571577 308.6765178879234 0.7449041021652248
19.97187369952499 311.7236597135786 0.7480161946218666
19.977101254478406 314.9665326569411 0.7520731824873592
19.98232880943182 315.14459111163063 0.7532408408098596
19.987556364385235 314.0226951836289 0.7518501833364533
19.99278391933865 313.3570594852624 0.7512844917197197
19.998011474292063 315.739975583048 0.7540449215109631
20.003239029245478 317.67882796055227 0.7554665837794255
20.008466584198892 317.6863745621777 0.7555606599059028
20.013694139152307 322.3563831657197 0.7602606444645481
20.01892169410572 329.647045416327 0.7686377719217745
20.024149249059136 339.9659768987512 0.7812065836866832
20.02937680401255 348.177562150645 0.7903210599157172
20.034604358965964 351.0012176405684 0.7932077205066984
20.03983191391938 353.59735760377066 0.7952777320831619
20.045059468872793 352.3224858689233 0.7935172087116948
20.050287023826208 353.2513121361774 0.7950434870730445
20.055514578779622 349.32371867593207 0.790479879729171
20.060742133733036 344.0180848398439 0.7847682959841549
20.06596968868645 339.42197566552494 0.7799195916358493
20.071197243639865 336.1629394421376 0.7758655041933963
20.07642479859328 334.55805741466486 0.774157851066728
20.081652353546694 330.5908941733692 0.7699191873496603
20.08687990850011 325.861047990215 0.7643559351689034
20.092107463453523 321.35258713358866 0.7591712216698269
20.097335018406937 320.71110193568376 0.7580671945327203
20.102562573360352 321.5051626496517 0.759700089847128
20.107790128313766 322.1090294308453 0.7600906725558052
20.11301768326718 320.8708893984571 0.7583747430579509
20.118245238220595 320.5283262078085 0.7572936521846991
20.12347279317401 319.18572512424976 0.755344424328732
20.128700348127424 320.2737426913965 0.7563554247206284
20.13392790308084 321.52428804328764 0.7575485309470783
20.139155458034253 324.17715428928426 0.761183177790388
20.144383012987667 323.1895858156679 0.7609465420139058
20.14961056794108 323.8440669553153 0.7621619544092065
20.154838122894496 322.76652567345207 0.7602709128571294
20.16006567784791 323.69307357526174 0.760712511860083
20.165293232801325 322.6445764918533 0.7592831432531636
20.17052078775474 322.75319073966523 0.7597347440430424
20.175748342708154 323.616838948872 0.76124116387996
20.18097589766157 323.78998161825336 0.7619423330213262
20.186203452614983 324.2435253638711 0.7621381102829542
20.191431007568397 321.0764359468103 0.7580308669106836
20.19665856252181 316.1959308474904 0.752226385831248
20.201886117475226 312.7635144621586 0.7485467650422003
20.20711367242864 309.49723864024156 0.7445743918113373
20.212341227382055 305.67740809791206 0.7397562274335884
20.21756878233547 303.1209557969129 0.7373855075986412
20.222796337288884 297.56036877938175 0.7313001148735288
20.228023892242298 293.46990539394335 0.7267353745332258
20.233251447195713 288.85187692959585 0.719985927945517
20.238479002149127 286.97641302321813 0.7175876335721352
20.24370655710254 285.0006184009961 0.715474644452887
20.248934112055956 285.081938104321 0.7157142408361259
20.25416166700937 286.79629556342513 0.7179362183982617
20.259389221962785 289.23699342264376 0.7208069234101344
20.2646167769162 289.94890601810835 0.7211155759343019
20.269844331869614 289.4041356408638 0.7206779235585271
20.275071886823028 290.6153652833887 0.7227528574328129
20.280299441776442 287.83222504610194 0.7202678010241278
20.285526996729857 288.2208119786184 0.720434922744895
20.29075455168327 286.11867242096866 0.7173461314173885
20.295982106636686 288.7287612260179 0.7207122210835891
20.3012096615901 289.91170762118196 0.72193918867016
20.306437216543515 291.78191492223345 0.725568013947326
20.31166477149693 293.2391986412804 0.7269461532785515
20.316892326450343 291.5932824907098 0.7239904481482096
20.322119881403758 287.0186894208324 0.7178592535592551
20.327347436357172 284.79307208810604 0.7148868065245878
20.332574991310587 285.3686661282795 0.7158974601671031
20.337802546264 289.27284046407107 0.7205228750263992
20.343030101217416 288.9139873472303 0.7193950836862587
20.34825765617083 288.436383572008 0.7183481928654566
20.353485211124244 286.16075714346556 0.7154353341017954
20.35871276607766 287.9962204016554 0.7176240302931868
20.363940321031073 289.00662207865855 0.7193776664124371
20.369167875984488 291.2371713377136 0.7220954870043187
20.374395430937902 292.1398524629079 0.7233234895875729
20.379622985891316 291.8220626289571 0.7227803643321379
20.38485054084473 290.9939963306483 0.7216328599444136
20.390078095798145 291.6127836268143 0.7231451866486375
20.39530565075156 290.68646430388753 0.721488407540917
20.400533205704974 289.70403747802 0.7206094322648957
20.40576076065839 289.48444505675195 0.720453545798225
20.410988315611803 289.55115590027174 0.7209994264760782
20.416215870565217 289.5140955567083 0.7218902955016039
20.421443425518632 287.3157284923629 0.7188979567933208
20.426670980472046 287.2997012456741 0.7193784003463234
20.43189853542546 287.6415666767906 0.7194450119641346
20.437126090378875 289.70790989840486 0.7211379687528603
20.44235364533229 288.7075566243736 0.7196983559310971
20.447581200285704 289.2316332126594 0.7207289019543411
20.45280875523912 290.92320125770084 0.7236958644821548
20.458036310192533 290.09868376709693 0.7235841121262332
20.463263865145947 286.46481733130054 0.7179803065495529
20.46849142009936 285.91474921074064 0.7162975694202107
20.473718975052776 286.111620957455 0.7149840307248685
20.47894653000619 287.0065042113635 0.7161511066459857
20.484174084959605 286.2994370648672 0.7160846870898286
20.48940163991302 287.04671804477584 0.7174663214464387
20.494629194866434 285.9264924381027 0.7155955289684872
20.49985674981985 284.97302142984006 0.7138878377986985
20.505084304773263 286.63408074439025 0.7144790719837067
20.510311859726677 286.9311145421273 0.7155684810028876
20.51553941468009 287.76379803499464 0.7175765448183239
20.520766969633506 287.7425314928578 0.7187181088975496
20.52599452458692 286.18085154119206 0.717712843121667
20.531222079540335 286.07510032413956 0.7156291399542055
20.53644963449375 285.4709009306633 0.7154045709063834
20.541677189447164 284.29998001105963 0.7139482180712896
20.546904744400578 284.1004400544401 0.7134560674961631
20.552132299353993 285.23807619789545 0.7147985879465505
20.557359854307407 287.75435242750456 0.7166208857209163
20.56258740926082 289.85205039566426 0.7196274946061598
20.567814964214236 287.8146689882659 0.7181804465907965
20.57304251916765 284.4797090423825 0.7140240880430165
20.578270074121065 284.82105533438886 0.7139469995455507
20.58349762907448 286.206198998205 0.7144677846869216
20.588725184027894 285.5961144999914 0.7136376829972993
20.593952738981308 285.0396044718421 0.7136237262314301
20.599180293934722 288.99514633211624 0.7190463127904108
20.604407848888137 288.05848586297043 0.7178526757455681
20.60963540384155 288.35570358894927 0.716740676634786
20.614862958794966 283.00754991224767 0.7098271297674152
20.62009051374838 283.31994461260723 0.7115336948747307
20.625318068701795 284.71221679775954 0.7130579578982111
20.63054562365521 287.1910302819348 0.7170969106247744
20.635773178608623 286.11795627916894 0.7151677467558709
20.641000733562038 283.50206750381784 0.7116389906244543
20.646228288515452 281.6474299198068 0.7094126971308792
20.651455843468867 283.9598808397588 0.7113665772741619
20.65668339842228 286.7877785186602 0.7150187318538487
20.661910953375695 288.07454608456663 0.7164363533447379
20.66713850832911 286.7366135418111 0.7156463926465297
20.672366063282524 283.4573258664772 0.712234292621933
20.67759361823594 284.4158834641524 0.7135000544216079
20.682821173189353 283.73142239494166 0.7131675601338133
20.688048728142768 284.03311773386827 0.7133548924964295
20.693276283096182 283.61510205798027 0.7124931637173978
20.698503838049596 282.6677251021991 0.7105081504867568
20.70373139300301 284.13303409902966 0.7109841082143005
20.708958947956425 284.37633251890657 0.711456483128426
20.71418650290984 286.890992363133 0.7150720963532456
20.719414057863254 287.2495400473348 0.7156596431476413
20.72464161281667 286.05169584949726 0.7141903108825935
20.729869167770083 283.6435240640361 0.710394261789057
20.735096722723497 282.19256048440315 0.7074873304033582
20.740324277676912 283.350301427949 0.7094420071975124
20.745551832630326 283.0856637667623 0.7092966869428111
20.75077938758374 284.00238813171205 0.7115442019972522
20.756006942537155 287.44168893782404 0.7151176175283309
20.76123449749057 292.46589727815604 0.7205619607045847
20.766462052443984 289.3849520016815 0.7169477739579228
20.7716896073974 289.2474516771206 0.7166030020314579
20.776917162350813 293.11449290972274 0.7210593234122775
20.782144717304227 298.33372478332535 0.7270975483782033
20.78737227225764 299.1201119738682 0.7278844052932185
20.792599827211056 295.1129345710266 0.7246887407420425
20.79782738216447 294.97130163179884 0.7252683645838272
20.803054937117885 293.8222085757761 0.7230096303944646
20.8082824920713 296.6913798851459 0.7250981336273435
20.813510047024714 301.95989705679017 0.7308019383166888
20.81873760197813 306.04093134979587 0.7364029076539473
20.823965156931543 309.3014946169695 0.7405620117958122
20.829192711884957 310.2146893581932 0.742578555599575
20.83442026683837 310.2125281866986 0.743910312553037
20.839647821791786 308.21826345055797 0.7412287831009646
20.8448753767452 306.76782322339994 0.7387911033284051
20.850102931698615 304.018559138207 0.7343990278294319
20.85533048665203 302.73507927000935 0.7328849725914988
20.860558041605444 299.9568918841515 0.729746129876563
20.865785596558858 297.53175506152473 0.7262736522523049
20.871013151512273 298.45018695061293 0.7272498269228723
20.876240706465687 299.68217441013934 0.7287380815237023
20.8814682614191 301.9291243649263 0.7318301334158767
20.886695816372516 299.4697732387739 0.728777343993327
20.89192337132593 297.8321175385046 0.7269928354808599
20.897150926279345 294.9830166317693 0.7232327084638168
20.90237848123276 295.72316983178774 0.7250345051656824
20.907606036186174 295.3890612576358 0.7241982483153776
20.912833591139588 296.2973982218665 0.7250741283127969
20.918061146093002 294.88613049912914 0.7227531778642051
20.923288701046417 293.4496344638471 0.7212295909510262
20.92851625599983 292.3593588019256 0.7200518346888068
20.933743810953246 291.5954334473152 0.7189410461498136
20.93897136590666 291.59051800221346 0.7179546147669582
20.944198920860075 289.36940768609094 0.7149287192769008
20.94942647581349 288.37397185341973 0.7141961621137436
20.954654030766903 290.2131447381801 0.7184217404513603
20.959881585720318 292.016729667013 0.7212704356746478
20.965109140673732 292.11633898301704 0.7201797503431357
20.970336695627147 291.7040963451869 0.7187811151555806
20.97556425058056 290.5085591985388 0.7178046640421332
20.980791805533975 290.0315472285467 0.7181241333740639
20.98601936048739 285.5978098370395 0.7127526244835667
20.991246915440804 283.93376562117896 0.7110137062440257
20.99647447039422 282.117560101859 0.7091226161484335
21.001702025347633 282.00635375672607 0.7089967842115066
21.006929580301048 282.9265549615539 0.7102788977270706
21.012157135254462 280.5651012053838 0.707367336340312
21.017384690207876 278.02255105151403 0.7056935580050727
21.02261224516129 274.7282639900253 0.7008150345387077
21.027839800114705 276.64063261033874 0.7027545792698832
21.03306735506812 277.061998963484 0.7018275601276409
21.038294910021534 276.42773884345024 0.7011620999093534
21.04352246497495 274.62378367759175 0.6985002800569605
21.048750019928363 272.4227192186585 0.6964482453526929
21.053977574881777 270.18430828899943 0.6922588315058846
21.059205129835192 270.93417800039487 0.6919161792180445
21.064432684788606 275.0533948322021 0.6967025127170509
21.06966023974202 277.38513137018924 0.6995101295767979
21.074887794695435 277.6944190180003 0.7009669386880504
21.08011534964885 272.2145572665935 0.6956637076420453
21.085342904602264 266.7503255981937 0.6885848590331731
21.09057045955568 265.0086546545081 0.6858178152985688
21.095798014509093 264.9175976930166 0.6854095727103643
21.101025569462507 270.7942132467543 0.6925896928458624
21.10625312441592 274.6517026780522 0.6984481615553314
21.111480679369336 277.95722125198523 0.7022681530767599
21.11670823432275 274.71725707036325 0.6977321488945917
21.121935789276165 270.9154877074781 0.6917801728622558
21.12716334422958 266.6874362482784 0.6858819234033907
21.132390899182994 267.31325209424256 0.6866957862747561
21.13761845413641 268.9512502178487 0.6889689908527464
21.142846009089823 273.1461304119278 0.6939437341390283
21.148073564043237 271.64837770243554 0.6907788305247772
21.15330111899665 271.2809785904385 0.6884848654458455
21.158528673950066 268.49412903979277 0.6853172033005414
21.16375622890348 270.4868171837734 0.6888438101845411
21.168983783856895 272.0608825944756 0.6912117421589806
21.17421133881031 273.9677726223935 0.6937964388367883
21.179438893763724 271.91520721826976 0.6910169903470371
21.184666448717138 269.67749462874986 0.6888548537828074
21.189894003670553 269.7380241286486 0.6880652753593816
21.195121558623967 271.8012095251231 0.6894013197691065
21.20034911357738 274.88401793214 0.6923146868493005
21.205576668530796 275.25001602493495 0.6922623279311572
21.21080422348421 273.05895308436317 0.6900308130128996
21.216031778437625 269.4113376152627 0.6859380193719385
21.22125933339104 268.6138132704826 0.6834251149946631
21.226486888344454 268.60707761283646 0.6829011575173815
21.231714443297868 268.27177582717064 0.681350542111783
21.236941998251282 269.4185748180985 0.684507349457216
21.242169553204697 271.099179252479 0.6879987104088229
21.24739710815811 268.7022492635788 0.6864284432657434
21.252624663111526 268.10347792704226 0.6850940524132537
21.25785221806494 268.2113622225716 0.6832438527431375
21.263079773018355 268.33404890761767 0.6815954750074092
21.26830732797177 268.1104559343174 0.6813043828546068
21.273534882925183 268.1788652973567 0.681531150316153
21.278762437878598 266.43403763197324 0.6805282942326356
21.283989992832012 266.36582986399895 0.6881460787101983
21.289217547785427 265.41946303875216 0.6971835736193746
21.29444510273884 261.9625697544475 0.6989174150884755
21.299672657692255 259.53230348749025 0.7003361999023486
21.30490021264567 262.01451481793487 0.7071446331428751
21.310127767599084 264.47418973346566 0.7138328888386264
21.3153553225525 262.08816950986403 0.7156267751040434
21.320582877505913 259.30695922876663 0.7169299242117324
21.325810432459328 255.60978591207805 0.7137741747273325
21.331037987412742 254.61814664315693 0.7139538352259884
21.336265542366156 259.25139180999736 0.7227876278215262
21.34149309731957 262.73499769094485 0.7315719072788573
21.346720652272985 262.9680576594732 0.7346444067031792
21.3519482072264 259.4134116244333 0.7321878697268636
21.357175762179814 258.54100593086787 0.7326485840299378
21.36240331713323 258.47933964187024 0.7343011504199499
21.367630872086643 258.47525953214034 0.736270906566306
21.372858427040057 257.89175653987104 0.7405545952281081
21.378085981993472 256.43311913483257 0.74137008471653
21.383313536946886 257.8411971768988 0.745806373505303
21.3885410919003 258.2095078131127 0.7454467177137029
21.393768646853715 259.99315869311545 0.7480685298718065
21.39899620180713 262.6876119081202 0.7543535782107501
21.404223756760544 264.5833102959107 0.7592670486173937
21.40945131171396 264.699983513536 0.7628949126972173
21.414678866667373 265.4037199195503 0.766116904179685
21.419906421620787 268.087630412651 0.7724256462579678
21.4251339765742 265.5415351593125 0.7721309410138034
21.430361531527616 263.9695532690951 0.7707724010431397
21.43558908648103 261.9668464102124 0.7680863853107341
21.440816641434445 262.1256552812338 0.7681637433794201
21.44604419638786 264.337818509897 0.7734836166905144
21.451271751341274 265.7050339245456 0.7788046629234864
21.45649930629469 267.1868341091583 0.783201580642898
21.461726861248103 268.8438423880778 0.7884075587804146
21.466954416201517 268.8488746801781 0.7914634613030482
21.47218197115493 267.4937216270203 0.7908180270969435
21.477409526108346 264.71961076815666 0.78757538965619
21.48263708106176 263.03553885799715 0.7831168224185059
21.487864636015175 267.1182880328839 0.7911878866352029
21.49309219096859 268.0041184883146 0.7948721802432813
21.498319745922004 268.1369133641467 0.7965098551195894
21.503547300875418 266.8432689044532 0.7969679169036746
21.508774855828833 265.12153442861455 0.792125055021889
21.514002410782247 266.22832462282474 0.777831155957221
21.51922996573566 268.24603355984715 0.7725482885400607
21.524457520689076 269.0501749381413 0.7672482029378884
21.52968507564249 271.88218390114633 0.7658575995264189
21.534912630595905 272.7185026633952 0.76120125819533
21.54014018554932 274.9697227713146 0.7610266519814105
21.545367740502734 274.0270818143858 0.7573228336769523
21.550595295456148 270.8532329652634 0.7511833049779075
21.555822850409562 269.4849018994609 0.7485545495002366
21.561050405362977 272.2373521264522 0.7497968296261974
21.56627796031639 271.9393994531404 0.7484930808888604
21.571505515269806 273.34210297665084 0.7478206935443125
21.57673307022322 272.83082375308067 0.7456782279899743
21.581960625176634 272.8103394549425 0.7432096913389193
21.58718818013005 273.1458050568805 0.7434672732543924
21.592415735083463 275.329014219203 0.7444147613700755
21.597643290036878 279.02989508873816 0.7481795840688201
21.602870844990292 279.0309388024333 0.7459280241863366
21.608098399943707 281.42809995438404 0.7469935978860757
21.61332595489712 280.09866197829876 0.7439273205646668
21.618553509850535 280.56424234607795 0.7431190439661781
21.62378106480395 278.039816842322 0.7385013773576379
21.629008619757364 278.652004983091 0.7384151213020196
21.63423617471078 277.8230199032667 0.7369062815047988
21.639463729664193 278.96021412509765 0.7379106213715293
21.644691284617608 280.61175591293363 0.7402717242663693
21.649918839571022 281.86171845173885 0.7409038904514962
21.655146394524436 283.12394965878326 0.7423941790080698
21.66037394947785 283.81825011227005 0.7423903311771299
21.665601504431265 283.8666996226311 0.7420771183741193
21.67082905938468 284.6127672962378 0.7429478004057345
21.676056614338094 287.47222327144164 0.7456698268777209
21.68128416929151 288.59777615599023 0.7472068972882453
21.686511724244923 291.2563719877022 0.7490555348127442
21.691739279198337 291.8956096549059 0.7495389273171498
21.696966834151752 293.45877303069665 0.7499017916729664
21.702194389105166 291.3303040377082 0.74716483564479
21.70742194405858 287.5219177521536 0.7416402934242885
21.712649499011995 287.24522544810816 0.7405490953369358
21.71787705396541 289.9350915031274 0.7430148109804379
21.723104608918824 291.62822370306606 0.745196230108154
21.72833216387224 292.761127918736 0.7459726068166603
21.733559718825653 292.389031648765 0.7455166343063079
21.738787273779067 294.83432017549563 0.7467119203023227
21.74401482873248 296.5339940247463 0.7488232446114708
21.749242383685896 298.23590443476513 0.7505574258141345
21.75446993863931 299.02770170803524 0.7513064941338513
21.759697493592725 299.3249181390902 0.7514573429738616
21.76492504854614 300.5626040542561 0.7527764781960119
21.770152603499554 301.3475062438429 0.7537674845740738
21.77538015845297 300.4282442033157 0.7536270120049193
21.780607713406383 301.60073999465175 0.7554039914745411
21.785835268359797 307.4464010609847 0.7626775217070756
21.79106282331321 311.52147246833545 0.7656728342799454
21.796290378266626 314.1963437397554 0.7681234791825106
21.80151793322004 312.75873274840774 0.7659552435681586
21.806745488173455 316.12301846212677 0.7710877717701
21.81197304312687 317.20390323700724 0.7718394160549553
21.817200598080284 319.4610066073438 0.773701124606922
21.822428153033698 321.3295928232261 0.774480290744031
21.827655707987113 322.9055500066996 0.7770116813819278
21.832883262940527 324.07684668349486 0.7788003959977453
21.83811081789394 322.3567339686906 0.7775412926168824
21.843338372847356 323.3199185555605 0.778737955972618
21.84856592780077 324.04245250918694 0.7788462793021778
21.853793482754185 325.26785674620066 0.7797320724496775
21.8590210377076 325.6539881973808 0.7789564975709413
21.864248592661014 326.0477246899201 0.7800027016857124
21.869476147614428 326.18558582385907 0.7800856289318427
21.874703702567842 321.882218873043 0.7752249281122837
21.879931257521257 319.65223917657914 0.7725883861778211
21.88515881247467 314.66425075979055 0.7663717356743722
21.890386367428086 312.7500993872293 0.7635717598588997
21.8956139223815 309.86061590054635 0.7600520277737695
21.900841477334914 308.98389949182854 0.7579709518958494
21.90606903228833 307.6234162754193 0.7557416455175399
21.911296587241743 309.2662258109745 0.7570780487316655
21.916524142195158 310.4291715920943 0.7584982176120136
21.921751697148572 307.47663526938265 0.7555739194651716
21.926979252101987 307.2526516340573 0.7545535703784205
21.9322068070554 305.5578833716417 0.7524065618219309
21.937434362008815 308.38240259380785 0.7547698134487124
21.94266191696223 309.00106645899655 0.7559415570696231
21.947889471915644 307.1784762804982 0.7533874575063042
21.95311702686906 305.7404270996022 0.7509558989052859
21.958344581822473 303.8282221277399 0.7484512318946258
21.963572136775888 304.78541792027585 0.7502217092343825
21.968799691729302 304.11376460269366 0.7500140098930492
21.974027246682716 305.30205829834637 0.7516684027373921
21.97925480163613 303.3426409279846 0.7479730415187537
21.984482356589545 301.5202918422442 0.7450537460583324
21.98970991154296 303.54663894005733 0.7471496442823091
21.994937466496374 303.58910470004093 0.7468470367845731
22.00016502144979 304.33419957489593 0.7490884527702437
22.005392576403203 305.98148258297715 0.7504290881190605
22.010620131356617 307.05840543551943 0.7519375106289845
22.015847686310032 308.6246387621216 0.7534502646206405
22.021075241263446 308.15279305740785 0.7532102668867134
22.02630279621686 311.8579712288523 0.7593872597815426
22.031530351170275 315.4278874578836 0.7637411880544851
22.03675790612369 316.78419684157217 0.7645744853132702
22.041985461077104 314.3929575671095 0.7602204874780326
22.04721301603052 317.53404922073844 0.7624919988279104
22.052440570983933 320.55594432174155 0.7664141582386346
22.057668125937347 321.3160332727491 0.7668308410207153
22.06289568089076 319.60656904872826 0.7645414459597868
22.068123235844176 320.819918743879 0.7661127959374651
22.07335079079759 319.9392193039176 0.7649321173132296
22.078578345751005 318.2715559383837 0.7628504514085104
22.08380590070442 315.72764696475235 0.7594597637558999
22.089033455657834 315.0691714506057 0.7585128446794985
22.09426101061125 315.87034111239336 0.759959920949314
22.099488565564663 318.52594454673374 0.7623180999444873
22.104716120518077 319.32899386228803 0.7630973750192453
22.10994367547149 322.41741228204114 0.7659035749730337
22.115171230424906 321.8593520457546 0.7649755634327279
22.12039878537832 322.61071754267425 0.7659490243663435
22.125626340331735 317.92252487587245 0.7603338789279894
22.13085389528515 313.75048480281407 0.7552748730368753
22.136081450238564 311.64578304974407 0.7524936018524445
22.141309005191978 311.3389733904965 0.7520894305571859
22.146536560145393 312.5501726760815 0.7540850629397698
22.151764115098807 313.56340731212117 0.7555786291406894
22.15699167005222 314.51571006784724 0.7576964760863789
22.162219225005636 312.8137533176816 0.7559438266019907
22.16744677995905 310.1935705872542 0.7521142650262855
22.172674334912465 308.2869107620286 0.7491878336401633
22.17790188986588 308.5496495633679 0.7486820105075596
22.183129444819293 308.81475827994836 0.749439194690009
22.188356999772708 310.4296847901289 0.7512227630009903
22.193584554726122 312.5814214610066 0.7530812434919196
22.198812109679537 312.9879600241155 0.7536579689889031
22.20403966463295 311.03230111905185 0.751125997506372
22.209267219586366 310.6239292547968 0.750882149767335
22.21449477453978 309.55192596048505 0.7491810584271738
22.219722329493194 310.66177372540943 0.7500313146953058
22.22494988444661 308.3564655575318 0.7469024013661434
22.230177439400023 307.2436162541804 0.7457063881134938
22.235404994353438 306.797995299999 0.7455180389415892
22.240632549306852 308.0097408935893 0.7473958027315781
22.245860104260267 311.8584551486936 0.7515978794309487
22.25108765921368 312.36667976724465 0.7527338888470567
22.256315214167095 311.85782051394693 0.7511676850994644
22.26154276912051 311.8086413946521 0.7510492474410266
22.266770324073924 313.5604818489643 0.7532056327379621
22.27199787902734 314.9312629618143 0.755323485294214
22.277225433980753 315.21736301197757 0.756344153180519
22.282452988934168 312.76734141516755 0.7529733925333842
22.287680543887582 309.9497880771487 0.7496611416526728
22.292908098840996 304.79055281346166 0.7431589430218994
22.29813565379441 302.01395699513137 0.7393591252891185
22.303363208747825 299.3467041592336 0.7358350568192332
22.30859076370124 300.7507607225814 0.7374764140524988
22.313818318654654 301.33122151451533 0.7382179794247135
22.31904587360807 301.3229343794453 0.7379086057284344
22.324273428561483 300.5316842708064 0.7357477249596568
22.329500983514897 301.1162358537991 0.7362314983497661
22.334728538468312 300.12476370050473 0.7356327743570713
22.339956093421726 296.94763992442455 0.7327772826132245
22.34518364837514 294.96286734711407 0.7303927495115053
22.350411203328555 295.04448537353136 0.7302888520741335
22.35563875828197 294.80260604640387 0.7304220622804529
22.360866313235384 295.9994697128231 0.7321121789842062
22.3660938681888 295.2813000356665 0.73059655610565
22.371321423142213 295.5720923627326 0.7303028759914809
22.376548978095627 291.96738274428367 0.7258074786152037
22.38177653304904 292.63245498442 0.7272076407743219
22.387004088002456 290.2116441437814 0.7239750569720227
22.39223164295587 290.6932553450255 0.7243575733909713
22.397459197909285 289.90248507766734 0.7227870771308802
22.4026867528627 289.092496011655 0.720763232125066
22.407914307816114 287.937357481132 0.7197616116080947
22.41314186276953 286.9666459248245 0.7181145879530796
22.418369417722943 290.15266127926986 0.7223795701630067
22.423596972676357 288.2627766335901 0.7205534776102639
22.42882452762977 284.6286116345108 0.7161032673152089
22.434052082583186 280.46268273397084 0.7112753753260086
22.4392796375366 281.4438962689198 0.7123398230926767
22.444507192490015 281.79746070051874 0.7127539224174361
22.44973474744343 279.1886756751577 0.7104047605200728
22.454962302396844 276.96184797306876 0.708376034576316
22.460189857350258 274.3459817471652 0.7048359789946194
22.465417412303673 276.0220529649255 0.7051859791330526
22.470644967257087 281.3448235739373 0.7106368300085886
22.4758725222105 282.72815413806296 0.7126344145095034
22.481100077163916 281.6752452413322 0.7109755581108812
22.48632763211733 280.437949883679 0.7092185000603001
22.491555187070745 280.6447599845127 0.709121101235274
22.49678274202416 282.39877008770844 0.7112928624207222
22.502010296977573 282.3475383460328 0.7121521643973502
22.507237851930988 280.8917282648364 0.710349862118799
22.512465406884402 282.10867057640854 0.712331301234249
22.517692961837817 282.08535649478574 0.712106500961552
22.52292051679123 281.54646638458894 0.7122268717994886
22.528148071744646 281.25977219122956 0.7128144535514641
22.53337562669806 279.4116205710114 0.7105775541256039
22.538603181651474 276.43871869949277 0.7052851924723049
22.54383073660489 271.85182697089033 0.6980175835732787
22.549058291558303 271.90086397923227 0.698096086681095
22.554285846511718 274.0169390390394 0.70127480797828
22.559513401465132 276.11062674955963 0.7040268750981367
22.564740956418547 275.4913862066793 0.7030802731792501
22.56996851137196 274.49520861321815 0.7026575503797868
22.575196066325375 273.04465220634734 0.7012862280129819
22.58042362127879 273.1331979057704 0.7016804500899354
22.585651176232204 270.32770837501386 0.6964220400457944
22.59087873118562 271.9862289738551 0.6991885082263708
22.596106286139033 270.3465386254798 0.6967828878330868
22.601333841092448 270.357311836408 0.695965151176362
22.606561396045862 271.45629295351114 0.6972077105019077
22.611788950999276 270.63616328168223 0.6971166943291512
22.61701650595269 272.11407186394587 0.6996765552806153
22.622244060906105 270.5407679838686 0.6985148179773202
22.62747161585952 271.08561830301596 0.6994533962172675
22.632699170812934 271.2418565232713 0.7005623596716591
22.63792672576635 270.28351567672945 0.6986491578773463
22.643154280719763 270.0077075020885 0.6978455758469094
22.648381835673177 272.4859804736492 0.7012037331840332
22.653609390626592 272.64562928941274 0.7007622708806722
22.658836945580006 271.13150065787954 0.698490372042446
22.66406450053342 267.7532298051869 0.693105216507652
22.669292055486835 268.3347768241486 0.6928517947798996
22.67451961044025 269.27530007373554 0.6937842530868038
22.679747165393664 271.5365706050834 0.6967906117216184
22.68497472034708 272.40994409704894 0.6986124531214671
22.690202275300493 273.13747647889 0.6989963825770914
22.695429830253907 273.1509744969226 0.6980572712466983
22.70065738520732 271.85153204555274 0.696970764618011
22.705884940160736 272.15509814603945 0.6975217354977254
22.71111249511415 273.5163481027394 0.6998283739089995
22.716340050067565 274.63523171927346 0.7014192454107154
22.72156760502098 277.04918330129294 0.7053819694786523
22.726795159974394 278.6039970381051 0.7079310359100651
22.73202271492781 281.46422295430165 0.7104553301025844
22.737250269881223 281.3588758651172 0.7094807105234712
22.742477824834637 280.30470358151666 0.7077457842824634
22.74770537978805 280.9553008227897 0.7079764436745412
22.752932934741466 283.3848709477018 0.7102909578934928
22.75816048969488 285.2536246369665 0.712501279164527
22.763388044648295 283.61910881945533 0.7104709467731284
22.76861559960171 283.9052369668814 0.710452892262974
22.773843154555124 285.2385874114086 0.7117547595326924
22.779070709508538 289.12663451780514 0.7164951360455868
22.784298264461952 292.0838697670244 0.7197434041404739
22.789525819415367 288.12383424755615 0.7152526051708237
22.79475337436878 285.6493295467647 0.7116547053783919
22.799980929322196 286.2100233168113 0.712411775291872
22.80520848427561 290.16089879491136 0.717072375970337
22.810436039229025 292.4730040394535 0.7191728687278194
22.81566359418244 290.89471671908234 0.7169772854039762
22.820891149135853 290.2655233367014 0.715979858732084
22.826118704089268 289.2457699503935 0.7155650993308442
22.831346259042682 288.9779364856187 0.7152721021594143
22.836573813996097 288.6851147871976 0.7152640024991699
22.84180136894951 292.01847984601 0.7196761840719818
22.847028923902926 292.4298824759193 0.7207640428989409
22.85225647885634 294.18124385279987 0.7234140734991119
22.857484033809754 295.2141085134056 0.7249115972283293
22.86271158876317 294.9276672200173 0.7250351755772818
22.867939143716583 292.9518586865634 0.7220387014843631
22.873166698669998 290.64215973826094 0.7193842723137139
22.878394253623412 290.3203750789763 0.7176275982365333
22.883621808576827 290.2505819661745 0.7175762707006758
22.88884936353024 288.5198692385222 0.7148429747601258
22.894076918483655 290.971931636744 0.7186016913439421
22.89930447343707 291.8176627303311 0.7194936613515063
22.904532028390484 292.03117030316605 0.7192175943052144
22.9097595833439 291.53573868522204 0.7183881985489267
22.914987138297313 288.4093783439771 0.7140829326401157
22.920214693250728 289.8261113781357 0.7163404065453592
22.925442248204142 288.9868742383234 0.7155187523652923
22.930669803157556 292.02212843007334 0.7188719897321921
22.93589735811097 290.17633597696397 0.7173013301701417
22.941124913064385 293.5723904769696 0.721011813125672
22.9463524680178 293.7487737321576 0.7217448342583987
22.951580022971214 295.1045131073449 0.7229224016727385
22.95680757792463 292.1037673067258 0.71798254830972
22.962035132878043 291.9896005992154 0.7181918801161938
22.967262687831457 291.0329028513503 0.7172444610937176
22.972490242784872 291.33081928983 0.7185369739864529
22.977717797738286 295.2839958890316 0.7230380768655
22.9829453526917 292.01092177079505 0.7180884634680289
22.988172907645115 289.62112592365537 0.715396255788225
22.99340046259853 284.8945436091933 0.7097611721159213
22.998628017551944 282.82386543973814 0.7069126784128514
23.00385557250536 280.8649290723368 0.7038128401085421
23.009083127458773 281.8737023334719 0.7044268117635866
23.014310682412187 283.5195998903702 0.7066545687554433
23.0195382373656 285.2108637964161 0.7093594938996114
23.024765792319016 283.83050973299106 0.7077880778717998
23.02999334727243 282.77174685523545 0.7065679420888721
23.035220902225845 279.7359849375865 0.701855069196359
23.04044845717926 279.0822920173151 0.7011921694109856
23.045676012132674 279.10707520311337 0.7018000893046906
23.05090356708609 279.57600542329607 0.7027784533253731
23.056131122039503 279.1480855421436 0.7019530739608235
23.061358676992917 282.6161587067384 0.705943076552441
23.06658623194633 284.00905755820963 0.7083569781071976
23.071813786899746 283.11274972639416 0.708886230189521
23.07704134185316 283.42790496579164 0.7095742800872196
23.082268896806575 281.5162047869871 0.706286835245503
23.08749645175999 282.0874984536348 0.7058604813744579
23.092724006713404 281.59739408429954 0.704839391879515
23.097951561666818 286.7317209811835 0.7110054400523019
23.103179116620232 286.0782522508816 0.7102015269989744
23.108406671573647 285.22032989394427 0.7092879825403062
23.11363422652706 287.16323599860544 0.712042013919815
23.118861781480476 287.4469464746593 0.7129501950591887
23.12408933643389 284.0484795545228 0.70812867109647
23.129316891387305 282.6286575207422 0.7060379080145918
23.13454444634072 285.036188330559 0.7091020681201152
23.139772001294133 286.4648044883252 0.7095942680483673
23.144999556247548 287.99331700807375 0.7106958027309228
23.150227111200962 288.67233503304385 0.7101253028611946
23.155454666154377 292.2349121131483 0.7158746711900419
23.16068222110779 291.99503679957684 0.7164086233702747
23.165909776061206 292.4445511670306 0.7168953626106472
23.17113733101462 292.9031186457195 0.7178114272859042
23.176364885968034 292.7837066118303 0.7166308420113134
23.18159244092145 288.7605176153651 0.7118406535941921
23.186819995874863 283.73687366695617 0.704882805252203
23.192047550828278 282.54800193964775 0.7043482741663963
23.197275105781692 284.4647297856439 0.7074719954564592
23.202502660735107 285.8142551873408 0.7093061179816607
23.20773021568852 287.834082493948 0.7116767580847303
23.212957770641935 287.5945989292729 0.7119937073243006
23.21818532559535 288.67847630676886 0.7141660572073967
23.223412880548764 288.32153958747347 0.7137064909424621
23.22864043550218 290.6976738525218 0.7160458888739833
23.233867990455593 289.79872071886876 0.7150188971492659
23.239095545409008 288.6025614069122 0.713594259021916
23.244323100362422 286.35444430764903 0.7101965087308557
23.249550655315836 288.0536572342856 0.7115343694875207
23.25477821026925 287.51592016797656 0.7098971143313388
23.260005765222665 286.21815291253023 0.708229540640375
23.26523332017608 284.311658402678 0.7052971672098056
23.270460875129494 284.72737735919003 0.7056816980704089
23.27568843008291 287.69662835526583 0.7093694107422635
23.280915985036323 288.09166187553285 0.7103785053133623
23.286143539989737 287.45267304580597 0.7105103588347061
23.291371094943152 290.2102456363013 0.7141543868265263
23.296598649896566 293.07626042757875 0.7173315483836494
23.30182620484998 294.077423348908 0.7183148732542562
23.307053759803395 289.9788662510524 0.7141005502651099
23.31228131475681 287.0197133624283 0.7101585511837478
23.317508869710224 285.2857318246403 0.7077477569694011
23.32273642466364 286.0867560192218 0.7074430952206334
23.327963979617053 286.8052192671499 0.7081321805638628
23.333191534570467 288.68639513442525 0.7101973858259433
23.33841908952388 289.650161147492 0.7113343487253505
23.343646644477296 289.32160966197677 0.7121482306185147
23.34887419943071 288.3102097830561 0.7111900613239208
23.354101754384125 286.8517002642575 0.71046706925518
23.35932930933754 287.59142447043405 0.7105724967105533
23.364556864290954 287.1260869863749 0.7104436923416776
23.369784419244368 288.21372054161486 0.7106095708352521
23.375011974197783 290.98203794623345 0.7136898029130877
23.380239529151197 291.8528599573405 0.71466997379094
23.38546708410461 290.8564888783308 0.7141085897989973
23.390694639058026 292.06175319333767 0.7162530021939992
23.39592219401144 293.45374320584307 0.7168230796923355
23.401149748964855 293.86680440694914 0.7170656331465127
23.40637730391827 289.9352184690549 0.7120153481608343
23.411604858871684 285.9020659214898 0.7065640299305757
23.416832413825098 285.1703093866908 0.7059034614631389
23.422059968778512 284.0317109762428 0.7056195813009998
23.427287523731927 284.901245920047 0.7069710657321733
23.43251507868534 283.87017088633735 0.7053348282483002
23.437742633638756 287.54869666706776 0.7096559761100897
23.44297018859217 288.6623147316002 0.71070799492558
23.448197743545585 292.357807690147 0.71475292946301
23.453425298499 292.9648922939845 0.7149411460533619
23.458652853452413 292.22260954746616 0.7152536304785483
23.463880408405828 290.641466061803 0.7134543052663944
23.469107963359242 289.98268436809457 0.712324173769956
23.474335518312657 290.8230896963752 0.7113281839227994
23.47956307326607 290.1034861771629 0.7100753515903487
23.484790628219486 288.57408946772534 0.7085272336878202
23.4900181831729 287.44919481982515 0.708181342538962
23.495245738126314 288.1791142868399 0.7094470987442993
23.50047329307973 289.82566999540126 0.7114797610493534
23.505700848033143 288.4830105423544 0.7093187933266158
23.510928402986558 289.66002181100384 0.7096166069316628
23.516155957939972 290.6293291689999 0.7107094619765639
23.521383512893387 289.9379640154129 0.7104637281316901
23.5266110678468 287.8276040053855 0.7085202470903353
23.531838622800215 285.1479711610565 0.7053913475482219
23.53706617775363 287.57435207452795 0.7081586649289275
23.542293732707044 291.2199889605007 0.7121972301045778
23.54752128766046 294.9003903059245 0.7155562248106574
23.552748842613873 295.7390757262844 0.7161588720448159
23.557976397567288 297.71956019183347 0.7184541644951982
23.563203952520702 298.2099922707574 0.7188719229568125
23.568431507474116 298.10972999081474 0.717865691163297
23.57365906242753 296.9173162395151 0.7152953792135439
23.578886617380945 296.4275963812753 0.7143304916159577
23.58411417233436 294.52339036364526 0.7124091702831744
23.589341727287774 293.15422210978755 0.7109134104917957
23.59456928224119 294.2325403639091 0.712262027763731
23.599796837194603 298.443984335448 0.7171755995961521
23.605024392148017 301.28521431409536 0.7193451548197106
23.610251947101432 301.1511685822677 0.7180925414160756
23.615479502054846 297.85025621757376 0.7140987935569778
23.62070705700826 297.8950392409251 0.713934181257305
23.625934611961675 297.1529542225344 0.712841058753646
23.63116216691509 297.28931563374175 0.7128767923129267
23.636389721868504 296.28611879071315 0.7117703725928177
23.64161727682192 294.0025729628743 0.7097161915696738
23.646844831775333 292.7275906918946 0.707850284912386
23.652072386728747 291.041427240782 0.7057753413799124
23.65729994168216 291.8508539279428 0.7062267711565342
23.662527496635576 293.7892813715607 0.7088267428658217
23.66775505158899 292.85355922100706 0.7070928178845153
23.672982606542405 293.27424705385283 0.7055014636337831
23.67821016149582 296.9412219323434 0.7094542063338797
23.683437716449234 298.29916010925075 0.7112692467573215
23.688665271402648 298.6774956454332 0.7128528415309338
23.693892826356063 300.2757118336923 0.7148242348786453
23.699120381309477 300.6993828221328 0.7142351566822026
23.70434793626289 303.1267865915473 0.715750907514109
23.709575491216306 303.96774901822744 0.7159021605590681
23.71480304616972 305.76622283966685 0.7176198479464201
23.720030601123135 305.9567784034427 0.7172104502425029
23.72525815607655 304.110975695908 0.7149228904697991
23.730485711029964 301.3824430392917 0.7123097950193092
23.735713265983378 301.24027431989373 0.7116890267055181
23.740940820936792 299.8445823646659 0.7102472549450467
23.746168375890207 303.4562481927393 0.713533731862182
23.75139593084362 303.656179926448 0.7144360675029139
23.756623485797036 304.5409571280559 0.7153265079018192
23.76185104075045 301.1050929227123 0.7110292992086571
23.767078595703865 297.44772738509215 0.7064730523871656
23.77230615065728 297.5693798703961 0.7063347083563464
23.777533705610693 298.44743790377134 0.7071432853792798
23.782761260564108 300.3415937205018 0.7094879078587357
23.787988815517522 303.07673211214023 0.7129431935337148
23.793216370470937 300.901892488001 0.7101550721425725
23.79844392542435 302.42458017844604 0.7100174574875787
23.803671480377766 301.68761529755983 0.7082178338610478
23.80889903533118 303.42306917476554 0.7094949292455475
23.814126590284594 301.84774953756903 0.7085908563934978
23.81935414523801 302.8446886002187 0.7107877879713421
23.824581700191423 306.06089597101277 0.7152207497974189
23.829809255144838 308.9006898326289 0.7182628228196267
23.835036810098252 307.2597869443138 0.7150045670164475
23.840264365051667 305.96003153890734 0.7117133511822658
23.84549192000508 305.4358721586856 0.7110990948814201
23.850719474958495 310.16262375287846 0.7156161761722902
23.85594702991191 309.58278296222085 0.7154738581367571
23.861174584865324 310.81858837349137 0.7171418328579654
23.86640213981874 309.6957834159686 0.7157352592230408
23.871629694772153 309.42548041606483 0.7149666892432394
23.876857249725568 306.9105805511055 0.7112727547792332
23.882084804678982 307.8392889127339 0.7117739941569604
23.887312359632396 307.1272123583424 0.7105444752817865
23.89253991458581 309.21364789592593 0.7127717823407059
23.897767469539225 307.6360804462422 0.7109158016553513
23.90299502449264 309.0349352891328 0.7117328032720308
23.908222579446054 305.37511982351737 0.7078187470894126
23.91345013439947 302.31971311425133 0.7047211589822274
23.918677689352883 300.40916882289605 0.7027108857520664
23.923905244306297 304.47083430393604 0.7078317250043288
23.929132799259712 311.4657203272152 0.7155228136673862
23.934360354213126 311.09174043286157 0.7160929116872219
23.93958790916654 308.85602001218393 0.7127454504834118
23.944815464119955 304.58592692632135 0.7075758367662337
23.95004301907337 304.3449084123478 0.706888238938765
23.955270574026784 302.95761781962597 0.7058042607436176
23.9604981289802 302.8710698981457 0.7070599646773689
23.965725683933613 304.2677990248456 0.708080800210398
23.970953238887027 304.0347258080396 0.7067269428238889
23.97618079384044 305.02448298848435 0.708187505214576
23.981408348793856 303.7128978622337 0.7069171005556983
23.98663590374727 304.7049043469174 0.7084534246284357
23.991863458700685 306.6396402634913 0.7101854571646923
23.9970910136541 308.211872357601 0.712194972416804
24.002318568607514 305.5145115912739 0.709120458025554
24.007546123560928 302.2317591885309 0.704600385815444
24.012773678514343 302.3811839067639 0.7041767419260286
24.018001233467757 302.62208244690447 0.7032668224317256
24.02322878842117 304.94711923060544 0.7059128150121525
24.028456343374586 305.4688589660633 0.7069901399964735
24.033683898328 308.9447611419472 0.7117041939354362
24.038911453281415 308.9789261727118 0.7139294353121143
24.04413900823483 309.5738914921231 0.7138501750537097
24.049366563188244 304.9147338114923 0.7087925140338589
24.054594118141658 305.70681891668534 0.7086169663000862
24.059821673095072 304.1339466823912 0.7066068922946861
24.065049228048487 303.3004857257886 0.7059778657592988
24.0702767830019 300.48294363878784 0.7157708123591129
24.075504337955316 300.4745842919704 0.7249735683483468
24.08073189290873 299.7984939497592 0.7301630584202842
24.085959447862145 302.0651515598491 0.7375848591973928
24.09118700281556 306.38236130756303 0.7482488372282682
24.096414557768973 309.32461454655567 0.7562787085552395
24.101642112722388 309.0173651619072 0.7604131233829435
24.106869667675802 307.06951858670425 0.7615117193993314
24.112097222629217 306.6371259236945 0.7656834514133528
24.11732477758263 306.57749459477503 0.7689746415550321
24.122552332536046 302.1769104549725 0.7672127730934729
24.12777988748946 299.9861834985014 0.7687537889715531
24.133007442442874 301.9028472617787 0.7752329015340478
24.13823499739629 307.23033517152277 0.7847515291053068
24.143462552349703 307.8074840219347 0.7879052347685683
24.148690107303118 305.38274136459466 0.7868433147336861
24.153917662256532 303.4682807100088 0.7879118099873695
24.159145217209947 302.14616377843754 0.7880928141817338
24.16437277216336 302.26976550735384 0.7918534184534662
24.169600327116775 301.2290004099286 0.7929944597132581
24.17482788207019 300.45346537500853 0.7958060221299053
24.180055437023604 303.3488068028395 0.8016596022334364
24.18528299197702 302.67640891610665 0.8039655103362905
24.190510546930433 304.4833167198687 0.8084111511036013
24.195738101883848 305.4060786101799 0.8119028248585364
24.200965656837262 306.85917864590755 0.8161291795897369
24.206193211790676 307.07333363563055 0.8189456002221294
24.21142076674409 307.820457688678 0.8223807544155846
24.216648321697505 309.23248827443985 0.8275692224790067
24.22187587665092 308.79868287568695 0.82969376049016
24.227103431604334 307.19170632752656 0.8304882576782856
24.23233098655775 302.551051261155 0.8265546577341167
24.237558541511163 302.1336054985578 0.8291787572913989
24.242786096464577 300.4369992509527 0.8303431487767647
24.248013651417992 304.09633706608975 0.8381870359793729
24.253241206371406 302.80472513325657 0.83780565607658
24.25846876132482 302.68547348905247 0.8392962567013786
24.263696316278235 299.2766144120841 0.835517991621969
24.26892387123165 296.3530988441576 0.8332693998731319
24.274151426185064 296.28528378341053 0.8343111855021755
24.27937898113848 300.41366805025626 0.8421341491671267
24.284606536091893 300.5310620428232 0.8434274160195364
24.289834091045307 299.43353259447304 0.8442762971534399
24.29506164599872 295.5326956791841 0.8406057076747321
24.300289200952136 295.73489906725035 0.843100096288709
24.30551675590555 292.36927470985665 0.8422486905917197
24.310744310858965 291.72305433550486 0.8450957735074887
24.31597186581238 289.95118457946484 0.8471136449334077
24.321199420765794 290.60262639557834 0.8511963091359325
24.326426975719208 290.2369432499182 0.852991144769179
24.331654530672623 294.08359605916576 0.8588985076157072
24.336882085626037 294.47609433067083 0.8583799527215225
24.34210964057945 295.9788520698422 0.8608936049449898
24.347337195532866 294.12245643996835 0.8603793286583565
24.35256475048628 295.02515870322406 0.8646581761957952
24.357792305439695 294.4155504719783 0.8661597519519174
24.36301986039311 290.1113559015872 0.8626572613263489
24.368247415346524 289.1137965970874 0.8639697883035458
24.373474970299938 289.55991036862497 0.8680114852747508
24.378702525253352 292.7084594408013 0.8745867906595909
24.383930080206767 294.9493009351359 0.8802025348191282
24.38915763516018 298.2234386038969 0.8851133819405039
24.394385190113596 298.6686120135094 0.8871894711572234
24.39961274506701 298.31017968260187 0.8867436717074741
24.404840300020425 296.1768753547787 0.8850989153417622
24.41006785497384 299.0760237061223 0.8914058573169015
24.415295409927253 298.0469196627962 0.8924116904131402
24.420522964880668 298.7473062372109 0.8968727833282412
24.425750519834082 299.3591682305083 0.9012102933639976
24.430978074787497 302.10485271260205 0.9080522715224032
24.43620562974091 300.73051005444677 0.907565057755092
24.441433184694326 297.36236009825416 0.9036275310665164
24.44666073964774 297.2526961268456 0.9049922999845004
24.451888294601154 301.40801142303303 0.9139766349131367
24.45711584955457 305.0684378911563 0.922339561166227
24.462343404507983 305.06274062490013 0.925099840628198
24.467570959461398 302.17354745419 0.9232706131533043
24.472798514414812 300.34258718815676 0.9234012424643574
24.478026069368227 299.67518546632425 0.9270584730373188
24.48325362432164 297.48498718977703 0.9256836944141117
24.488481179275055 299.6596008005479 0.9307771330809428
24.49370873422847 301.16363401711794 0.9339768819834121
24.498936289181884 304.75966403597647 0.9439979877951737
24.5041638441353 303.05144191842857 0.9441551522510219
24.509391399088713 305.76288479082694 0.9504844456569086
24.514618954042128 304.32303205171 0.947586815895522
24.519846508995542 303.13996701849027 0.9467595357739329
24.525074063948956 301.06901314810153 0.9461053134989871
24.53030161890237 302.86423897809135 0.9509938127321209
24.535529173855785 305.58657005584735 0.9580793822954792
24.5407567288092 307.62635321506656 0.9628758512644761
24.545984283762614 307.07200924181836 0.9664726184572405
24.55121183871603 306.6096860045103 0.9701731380125659
24.556439393669443 306.7025131945383 0.9738159854928011
24.561666948622857 306.9671856130088 0.9745148173492897
24.566894503576272 308.9435515986918 0.9772213025184489
24.572122058529686 305.94674959907127 0.9744939904970588
24.5773496134831 304.13480230658473 0.974522002221804
24.582577168436515 299.4733812041136 0.9699515169086049
24.58780472338993 302.4642330010527 0.9780347958039409
24.593032278343344 306.8049378601502 0.9896343452986954
24.59825983329676 313.1269514526584 1.0028628635341394
24.603487388250173 312.41626281522775 1.0036062363404914
24.608714943203587 306.34197303960025 0.993604130952771
24.613942498157 304.4238878250586 0.9923007061091063
24.619170053110416 300.02316677666545 0.9870905581901295
24.62439760806383 298.64122097429316 0.9875209619170537
24.629625163017245 297.6085917391791 0.9879210250038144
24.63485271797066 302.4733914070738 1.0001378123175535
24.640080272924074 302.4035773186767 1.003202102498943
24.645307827877488 299.90902814274193 1.0035224041274182
24.650535382830903 295.07259219127405 0.9982470030312939
24.655762937784317 296.16198228909525 1.00218734088392
24.66099049273773 300.1027433745085 1.0096244788385074
24.666218047691146 300.1333981202131 1.0123399585283104
24.67144560264456 298.1006963157545 1.0116858517447858
24.676673157597975 296.6915864832544 1.011628846020486
24.68190071255139 296.4457098562247 1.0119313707267852
24.687128267504804 298.98162073258345 1.018609152485939
24.692355822458218 299.96475362778654 1.021967960044449
24.697583377411632 300.1635765392908 1.0254447241497866
24.702810932365047 301.5307659382492 1.0301734381629162
24.70803848731846 299.85364779333656 1.029663388405478
24.713266042271876 296.1458030491754 1.024129877480909
24.71849359722529 290.9047497211235 1.016878504025845
24.723721152178705 290.25084702673433 1.0198860778016052
24.72894870713212 292.4357853068837 1.0274097536596187
24.734176262085533 293.95954973766936 1.0332855905724005
24.739403817038948 295.3535869078995 1.0390914165703742
24.744631371992362 296.3138151679339 1.045933373799444
24.749858926945777 300.57438866836856 1.0565534321587031
24.75508648189919 300.39758201850753 1.0594623091669784
24.760314036852606 301.805009476227 1.062352828950517
24.76554159180602 301.4483553097081 1.0631148981923486
24.770769146759434 304.3058667837749 1.070130402033505
24.77599670171285 300.5711709760603 1.0647772191475129
24.781224256666263 296.82429515602314 1.0605915240586021
24.786451811619678 294.10223460468546 1.0581456080310718
24.791679366573092 296.6836802409367 1.0671707640617158
24.796906921526507 299.7962902880495 1.0756210183771688
24.80213447647992 299.00430069158045 1.0779058589842778
24.807362031433335 292.571708646727 1.0676120016187856
24.81258958638675 289.63964561777533 1.065803644274749
24.817817141340164 294.1937255661799 1.075595690017789
24.82304469629358 299.6240305602599 1.089621678696349
24.828272251246993 300.0891944608107 1.0952763719206362
24.833499806200408 300.02462186306946 1.0993741922790874
24.838727361153822 297.6542827628488 1.0971699752145092
24.843954916107236 297.1202690190751 1.0991332773055258
24.84918247106065 296.1383331414176 1.0983452553749082
24.854410026014065 294.0523690888613 1.0972309273568905
24.85963758096748 291.26443088686443 1.094167244569666
24.864865135920894 286.78030142146264 1.0892553282571094
24.87009269087431 290.6480898127219 1.0992171282468226
24.875320245827723 296.774001271544 1.1117839808372818
24.880547800781137 298.79749194554984 1.1177257299141303
24.885775355734552 299.173697727862 1.1218008832997226
24.891002910687966 297.2710384410094 1.1233477715216014
24.89623046564138 302.72253061931644 1.1384810531274554
24.901458020594795 300.93300389881784 1.1393593840004659
24.90668557554821 300.32849936364914 1.1408837283240802
24.911913130501624 296.36957788751357 1.1365858329385008
24.91714068545504 297.609367330964 1.1401275793734873
24.922368240408453 299.7008108671513 1.1474922884902903
24.927595795361867 300.843304116101 1.153695399436307
24.93282335031528 300.4953768447945 1.1575665558137285
24.938050905268696 302.6839125234566 1.1656014055369728
24.94327846022211 299.6468726192593 1.161909877950159
24.948506015175525 295.4802208881968 1.1557867110696194
24.95373357012894 294.3377511037056 1.156737915045586
24.958961125082354 296.50122680738224 1.1640316808477726
24.964188680035768 302.17696704008443 1.1804339544294984
24.969416234989183 305.9660009203085 1.1916050296697676
24.974643789942597 309.8791334883976 1.202788929465162
24.97987134489601 310.1205164502838 1.2051236692503673
24.985098899849426 305.6790906326121 1.1973327972532641
24.99032645480284 302.3532409372742 1.1938738401125186
24.995554009756255 299.83554687301677 1.1940203383098225
25.00078156470967 305.7932432796191 1.2112560299990867
25.006009119663084 305.78114384238927 1.212745396755012
25.011236674616498 304.87444040366404 1.2131785077952952
25.016464229569912 299.06040496974913 1.2043008096856989
25.021691784523327 298.59484159238986 1.2064799541339113
25.02691933947674 303.28739034632986 1.2186468904453447
25.032146894430156 302.72285384203906 1.2202163524484124
25.03737444938357 306.28225018037205 1.2318834109550059
25.042602004336985 303.61597888776055 1.2301499833186051
25.0478295592904 309.10718966382973 1.2442388680407448
25.053057114243813 312.14052387259966 1.252431859700704
25.058284669197228 310.12873477371505 1.2518870297362314
25.063512224150642 308.65208085401514 1.252681688802074
25.068739779104057 301.4791807089936 1.245916439769337
25.07396733405747 306.94810717126256 1.2642677105746
25.079194889010886 307.0101377889077 1.269141197048076
25.0844224439643 309.2387950162289 1.2757152090984603
25.089649998917714 309.6458918109091 1.2790259516849507
25.09487755387113 308.65413388778234 1.2796571860728005
25.100105108824543 316.9135584510481 1.3011837402961433
25.105332663777958 316.7561171633916 1.3051508510654695
25.110560218731372 321.70915458053224 1.3207808275409534
25.115787773684787 317.6204452542526 1.3173386017338518
25.1210153286382 314.1873692707877 1.3114413660413382
25.126242883591615 312.639061217037 1.3112919054395153
25.13147043854503 312.68139480496274 1.3139200928447927
25.136697993498444 317.0864459157292 1.3265494306481547
25.14192554845186 317.5264740188945 1.3313317737347041
25.147153103405273 315.9627149199233 1.333525347615529
25.152380658358688 312.2032317789686 1.3311091419634455
25.157608213312102 309.72072496022605 1.3313351046823478
25.162835768265516 311.3199653071424 1.3400817665563056
25.16806332321893 313.69504778934345 1.3499452680330701
25.173290878172345 318.775944598103 1.3670181994794721
25.17851843312576 320.9086946503069 1.3751044758008422
25.183745988079174 322.52205247380226 1.3843054989652854
25.18897354303259 323.23570399817476 1.3913589323042874
25.194201097986003 322.3949513427068 1.3959519914477472
25.199428652939417 320.8936483842885 1.3965431713054184
25.204656207892832 317.59106933728833 1.3930416335210294
25.209883762846246 323.61054464151783 1.4095624890238523
25.21511131779966 324.5261488841883 1.4150695154355963
25.220338872753075 325.3485685879399 1.4229805637452624
25.22556642770649 319.17974716946384 1.4136668600774405
25.230793982659904 312.79704965265455 1.4052470969228437
25.23602153761332 314.869765381104 1.4121420027368752
25.241249092566733 315.2993822913339 1.4174632289995945
25.246476647520147 324.9742290668031 1.4434306298002422
25.25170420247356 326.8063579950875 1.4535684606327044
25.256931757426976 329.50996042466073 1.4648192007314125
25.26215931238039 324.19569540430007 1.461166469555161
25.267386867333805 320.4624883789852 1.4583983815411714
25.27261442228722 319.6363878458302 1.463233807303821
25.277841977240634 328.4281817545301 1.4930202552998368
25.283069532194048 336.118366287131 1.5156567490905601
25.288297087147463 338.877023742753 1.5269310835330554
25.293524642100877 336.1608192111689 1.5194589951499766
25.29875219705429 325.99843164610377 1.4993577153456794
25.303979752007706 323.38616512968093 1.4981891281860764
25.30920730696112 319.51190755349216 1.4989663217830194
25.314434861914535 321.8936879372315 1.5121878461230718
25.31966241686795 320.03365814628773 1.5141141424791287
25.324889971821364 319.1833005978458 1.5161103195004368
25.330117526774778 317.99516046413817 1.5183355917330201
25.335345081728192 319.5922026636062 1.5283306153660443
25.340572636681607 313.7630652544225 1.520092912877339
25.34580019163502 315.60986954965375 1.5311387949219406
25.351027746588436 313.8686412581382 1.5315630334472683
25.35625530154185 316.00759041876347 1.5426831495574123
25.361482856495265 312.6040483395392 1.5381144403950546
25.36671041144868 314.90845396958554 1.5517361841591457
25.371937966402093 319.0511140955079 1.569748257797813
25.377165521355508 323.40681460366 1.5901314071207826
25.382393076308922 322.6587792879007 1.592676208598473
25.387620631262337 318.51881557063183 1.5908950587169286
25.39284818621575 313.5857215432561 1.5856213506230004
25.398075741169166 315.38740440769163 1.5987028741087854
25.40330329612258 318.30863703249963 1.6102022877101991
25.408530851075994 322.5506501748848 1.625565268480259
25.41375840602941 323.4721733985847 1.6356481823315592
25.418985960982823 321.8463682453836 1.6387486203920767
25.424213515936238 321.5131634985279 1.6465551984043043
25.429441070889652 311.505137861543 1.6254973676115427
25.434668625843067 310.07695924049005 1.6293713600378974
25.43989618079648 312.0098696684293 1.6446432964573328
25.445123735749895 321.2743806898811 1.6792251642516987
25.45035129070331 321.675027752901 1.6896452861555884
25.455578845656724 318.4872827370048 1.685698731381022
25.46080640061014 315.74452420940816 1.6876724548615736
25.466033955563553 316.06208876688896 1.6957843558145655
25.471261510516968 314.07789700186567 1.702066596607836
25.476489065470382 314.0666953044889 1.7071732692307635
25.481716620423796 317.4503052163488 1.734058118172852
25.48694417537721 320.33841198186184 1.7525786578342533
25.492171730330625 324.1033734071359 1.7692255939320483
25.49739928528404 321.25439579947135 1.7645895564136445
25.502626840237454 325.14296938667206 1.7768857670830447
25.50785439519087 329.42939506331004 1.8018911045422894
25.513081950144283 325.0323354906756 1.7955337558905329
25.518309505097697 321.49638887775797 1.7941692787382644
25.523537060051112 316.82212642683953 1.7850441751354431
25.528764615004526 316.65639149288063 1.7965401001121908
25.53399216995794 312.71006055445713 1.7949412421406399
25.539219724911355 316.0593390991629 1.8206339229836286
25.54444727986477 318.51653236158097 1.8341154080895579
25.549674834818184 320.5925484689943 1.8572838174150126
25.5549023897716 318.13977325849896 1.8571298138988703
25.560129944725013 315.1046449989176 1.8613371512055061
25.565357499678427 324.5443527490344 1.8961447343408608
25.57058505463184 330.3489240263236 1.9246645372447142
25.575812609585256 337.0398571549484 1.952065831439665
25.58104016453867 337.47681049027665 1.9606483475985543
25.586267719492085 333.07953580651105 1.9563640636364237
25.5914952744455 327.3286080242328 1.9510063145649545
25.596722829398914 324.1027850376972 1.9593486297750549
25.601950384352328 323.3364222115841 1.9678394882535124
25.607177939305743 322.1195003924262 1.9779585577579681
25.612405494259157 321.0967116212645 1.9803390167567612
25.61763304921257 324.4320506941746 2.003264752841868
25.622860604165986 328.75756714923074 2.027308120116502
25.6280881591194 328.4013820195586 2.040283820550886
25.633315714072815 319.4805107635645 2.0283786247913356
25.63854326902623 310.39346272988627 2.022320257968268
25.643770823979644 316.38127387223244 2.0624564456743917
25.648998378933058 320.2154486177791 2.087684238926319
25.654225933886472 340.07043112501077 2.169045453386024
25.659453488839887 342.7570342328186 2.1853240944662424
25.6646810437933 340.8049105681312 2.195113994181594
25.669908598746716 324.70534105658976 2.145258358603186
25.67513615370013 317.7180792161124 2.140131717060536
25.680363708653545 313.7099064416349 2.1399350717072747
25.68559126360696 326.04119736839687 2.2039618262468386
25.690818818560373 327.47032773134407 2.2217758715790863
25.696046373513788 330.7645528257461 2.2483877270733728
25.701273928467202 333.2528031241897 2.271162214614529
25.706501483420617 326.156339229151 2.2606642951083193
25.71172903837403 333.2772070028893 2.305938248416427
25.716956593327446 331.1868424464967 2.317767517933763
25.72218414828086 342.5984387158736 2.3843035857606067
25.727411703234274 341.69246558980916 2.3970109938321795
25.73263925818769 338.10474815731897 2.4144104134079223
25.737866813141103 330.24665262597625 2.4028974875695024
25.743094368094518 331.16287273483516 2.4320683871134587
25.748321923047932 329.4000684115868 2.4420837047987343
25.753549478001347 337.35686152381936 2.495508103048764
25.75877703295476 337.9161290289788 2.526566903136969
25.764004587908175 341.11368097152564 2.5655638787342694
25.76923214286159 332.7340086451927 2.555810279008094
25.774459697815004 318.49431924427034 2.515630202491799
25.77968725276842 311.1751143031639 2.5031053262174363
25.784914807721833 312.3567341163601 2.527558839895176
25.790142362675248 334.27804008927006 2.6471256791354834
25.795369917628662 336.01393475923464 2.6758205172170886
25.800597472582076 342.2257924330513 2.735061474905397
25.80582502753549 323.22563802774994 2.6819231120175226
25.811052582488905 319.3543296399642 2.699434275928067
25.81628013744232 316.3602915605553 2.7192748996880636
25.821507692395734 315.4731280720069 2.7584590630452643
25.82673524734915 321.84445512847066 2.839713709646759
25.831962802302563 321.6286118797376 2.8678005631807033
25.837190357255977 324.4353618880212 2.9110557093660523
25.84241791220939 324.4957497618268 2.921816011538283
25.847645467162806 326.4822790870775 2.9744593052589217
25.85287302211622 328.4137910535094 3.021315401217101
25.858100577069635 333.2242052877196 3.1013431409398597
25.86332813202305 328.6780230202051 3.116509155572513
25.868555686976464 329.20348246415284 3.16881192359398
25.87378324192988 320.998122064023 3.1637039781132423
25.879010796883293 316.15087732648664 3.2177071549245615
25.884238351836707 323.0841339204043 3.320459232840082
25.88946590679012 328.30106207656286 3.421242067731993
25.894693461743536 360.85957056025103 3.627317365100704
25.89992101669695 357.2437395665241 3.6477858426323513
25.905148571650365 334.4092263129228 3.579901753483167
25.91037612660378 313.4001189620105 3.51453389953986
25.915603681557194 297.2002012420249 3.4992819081296607
25.920831236510608 315.7479591414802 3.669963572655283
25.926058791464023 312.2320160247371 3.737662412339568
25.931286346417437 311.8315168822996 3.806929973345991
25.93651390137085 310.8859006641603 3.9203084659394496
25.941741456324266 302.1861176048163 3.9641865684097066
25.94696901127768 319.3469474695627 4.2168744237824605
25.952196566231095 325.13352850104127 4.381492571350213
25.95742412118451 343.1082013413272 4.623576920578326
25.962651676137924 342.1696183529105 4.695374863253728
25.967879231091338 336.1002114871976 4.702910027819632
25.973106786044752 342.1629572214956 4.789445915413011
25.978334340998167 332.2292566601084 4.792921355494062
25.98356189595158 320.89378320962805 4.800601922051365
25.988789450904996 296.52342347243297 4.680454588149501
25.99401700585841 293.7840101968644 4.763912354885972
25.999244560811825 286.82554701552 4.7691721531775695
26.00447211576524 287.22102887481503 4.899117935558542
26.009699670718653 276.9589665249485 4.878627340081769
26.014927225672068 285.0087196053252 5.080928930990081
26.020154780625482 309.66502178499076 5.389653895721243
26.025382335578897 321.52597447432 5.63721014929696
26.03060989053231 329.8067523093797 5.905319458774467
26.035837445485726 332.2272081336822 6.116954269760691
26.04106500043914 324.4550594458955 6.2171692870222115
26.046292555392554 320.61367919531637 6.275641596512428
26.05152011034597 302.67487410736874 6.2536262992625264
26.056747665299383 297.56687895421624 6.359153128014997
26.061975220252798 278.7594860594016 6.4176018945466495
26.067202775206212 286.18194937355224 6.665621731659587
26.072430330159627 277.86978650944405 6.922507837875401
26.07765788511304 309.10216499971995 7.515550607963061
26.082885440066455 352.6442797513494 8.498713461151576
26.08811299501987 361.73293558299406 8.961364171164192
26.093340549973284 322.00945467706197 9.00852142686322
26.0985681049267 306.6181845743356 9.309828888329573
26.103795659880113 285.6880151802047 9.670816287248742
26.109023214833528 324.69979022109595 11.235660709171874
26.114250769786942 266.37063373828926 11.14985077408054
26.119478324740356 264.0537674709672 12.815626244072819
26.12470587969377 267.4631084090989 14.735591218925933
26.129933434647185 278.42268106886706 20.78323768781127
26.1351609896006 241.62591476908756 27.388299439554235
