# Supplementary material for: Unraveling metal effects on CO2 uptake in pyrene-based metal-organic frameworks
Source: Nat Commun. 2025 Feb 11;16:1516. doi: 10.1038/s41467-025-56296-w (PMC11814143; doi:10.1038/s41467-025-56296-w)
Supplement: Supplementary file 3 — Source Data [file 41467_2025_56296_MOESM3_ESM.zip › SourceCode/SuppInf/FigureS5_Ga-TBAPy_InSitu_VariableT_PXRD/Data/GaTBAPy_0088p.dat]

0.002613777476707968 22.384612287932523 5.325510605068439
0.007841332430123905 18.426509796459516 4.861764431062979
0.01306888738353984 16.12023316181809 3.6384488258952508
0.018296442336955775 11.797035623743543 2.3726099697052914
0.02352399729037171 9.210208113760906 2.0262523072910077
0.028751552243787646 10.531598901870769 2.0362566937308118
0.03397910719720358 13.34329831995784 2.053343768264989
0.03920666215061952 16.673776298154255 2.241383879015972
0.04443421710403546 17.992307038051404 2.1150750993440077
0.0496617720574514 18.99518124684121 1.981304786198005
0.054889327010867336 17.873398937421108 1.893383534279878
0.060116881964283275 19.321039051739888 2.0034943768989755
0.06534443691769921 18.219896891037322 1.8597654817221663
0.07057199187111515 17.2437126179578 1.7442085376689613
0.07579954682453109 16.898957905723947 1.715609846187782
0.08102710177794703 17.26022288889006 1.5754566420845333
0.08625465673136297 17.108510720966525 1.5771578081847903
0.09148221168477891 16.78518647345393 1.489586419971285
0.09670976663819485 17.256667744617427 1.447399490663414
0.10193732159161079 16.72439821824668 1.3792050421279427
0.10716487654502672 16.429612991901262 1.2757103810336587
0.11239243149844266 15.985743145497466 1.1895124415054146
0.1176199864518586 16.876544766791802 1.204727521083158
0.12284754140527454 17.49449644289577 1.1962710947573603
0.12807509635869047 16.836068626732594 1.181620945070936
0.1333026513121064 17.206391637552922 1.1749243402615401
0.13853020626552232 16.75936890183224 1.130155137846717
0.14375776121893824 17.6941025470687 1.1257395686890612
0.14898531617235417 18.455011917112667 1.1559371404634808
0.1542128711257701 19.13816033293303 1.154507474778973
0.15944042607918602 19.167614523505332 1.126155550178948
0.16466798103260194 19.9397137448525 1.1583124892395567
0.16989553598601786 19.979649645648582 1.1318715535519377
0.1751230909394338 17.704926861500667 1.0448177973160913
0.18035064589284971 18.84447232709411 1.0574162209139646
0.18557820084626564 17.62236017415457 0.9923537670857323
0.19080575579968156 17.536370663797214 0.9730896719846387
0.1960333107530975 18.24602876814861 0.9914330859807075
0.20126086570651341 17.743509196928255 0.985619814543532
0.20648842065992934 17.34859484457231 0.9784721752331562
0.21171597561334526 18.38656361144473 1.0095698427974529
0.2169435305667612 19.061174086552395 0.9880888686261688
0.22217108552017711 20.094881350255985 0.9855065249290922
0.22739864047359304 20.236277803000014 1.0017031697144336
0.23262619542700896 20.25336978165212 1.0137510349737706
0.2378537503804249 19.160495813398416 0.990291680220502
0.2430813053338408 18.77027258328456 0.9745498003085222
0.24830886028725674 18.714770682359745 0.9376035720020787
0.25353641524067266 19.731314805620816 0.9186879760842226
0.2587639701940886 19.31298508398965 0.8959715903690318
0.2639915251475045 19.170590045898592 0.8809301148338096
0.26921908010092044 19.11411579473226 0.8864597793546432
0.27444663505433636 19.91950895478775 0.9110982040264775
0.2796741900077523 20.370134785190093 0.9151683410613964
0.2849017449611682 20.66823291440818 0.9330406884103
0.29012929991458414 19.21078577906803 0.8703552893965982
0.29535685486800006 16.817050745300694 0.800568080071257
0.300584409821416 16.323380168996998 0.7642427977361825
0.3058119647748319 15.824703266258675 0.743260488558926
0.31103951972824784 16.669966292173804 0.7716902779123979
0.31626707468166376 17.77503709000849 0.7834255596998208
0.3214946296350797 18.59437117822078 0.8023404544991728
0.3267221845884956 19.033076515608688 0.802832267874914
0.33194973954191154 18.912669110211002 0.8162220663144212
0.33717729449532746 18.98010550379832 0.8334323656075023
0.3424048494487434 18.70041645637765 0.8404676242178664
0.3476324044021593 19.771080974098037 0.8808375634684638
0.35285995935557524 20.537063191250425 0.8950307623462276
0.35808751430899116 20.673959566738997 0.8739938962325698
0.3633150692624071 20.548973234078762 0.8616943525347824
0.368542624215823 19.0167804183764 0.8230655704282854
0.37377017916923894 18.228274742706628 0.8044906132139459
0.37899773412265486 18.319143351347442 0.8126834230463312
0.3842252890760708 19.796072375173484 0.864186459073183
0.3894528440294867 21.6365988499151 0.9106952810207257
0.39468039898290264 21.40985071941454 0.9060131136581775
0.39990795393631856 20.5919179857297 0.8716043424337399
0.4051355088897345 19.52133847396116 0.8407871855852012
0.4103630638431504 19.783111353347113 0.8248299085162907
0.41559061879656634 20.788362341600987 0.8535670075558074
0.42081817374998226 19.794327072850955 0.8305922657934446
0.4260457287033982 18.48338410974361 0.7863302398053038
0.4312732836568141 18.21779557098303 0.7709067677993364
0.43650083861023004 17.89641043740619 0.7512428902784087
0.44172839356364596 17.714950593082985 0.7367136755742122
0.4469559485170619 19.410405925169353 0.7882144306886569
0.4521835034704778 19.26115307590818 0.8014462748248069
0.45741105842389373 20.095813375482074 0.8438532356678774
0.46263861337730966 20.190351726299436 0.8707825060898482
0.4678661683307256 19.079317854052753 0.8399483906018855
0.4730937232841415 18.297059256195215 0.7983900029595952
0.47832127823755743 17.281607896483862 0.7539577467505042
0.48354883319097336 18.025954856240624 0.7467863971268492
0.4887763881443893 19.272681953932597 0.7823787701242553
0.4940039430978052 19.924790393779553 0.7932522400381353
0.49923149805122113 20.490190573943146 0.8067466523125532
0.5044590530046371 19.887825603384133 0.8244469584290627
0.5096866079580531 19.810846007218387 0.825852635072003
0.5149141629114691 19.929861668720413 0.8417957611265491
0.5201417178648851 20.154315552640718 0.8383554964128791
0.525369272818301 18.883597999605836 0.7920849604040981
0.530596827771717 18.128437372187463 0.7584980586191605
0.535824382725133 17.85994890439072 0.7311971490468332
0.541051937678549 18.089719439449002 0.7230525553925262
0.546279492631965 19.81420935220674 0.7620207857376667
0.5515070475853809 20.801153268792063 0.7854152350268285
0.5567346025387969 20.59177425657684 0.7826483282114285
0.5619621574922129 20.67273481922377 0.7731716049439467
0.5671897124456289 20.541240690169044 0.7707406543886886
0.5724172673990449 20.380395071762315 0.7529744807120761
0.5776448223524608 19.71934853324812 0.7146800498703153
0.5828723773058768 19.478314501629768 0.7048369618241741
0.5880999322592928 18.331167782793578 0.699525572842146
0.5933274872127088 18.87530197571849 0.7258612443370547
0.5985550421661248 19.655005451205437 0.7550911733504189
0.6037825971195407 20.422061654212875 0.7498946458849879
0.6090101520729567 19.860850667077308 0.7332018856930393
0.6142377070263727 20.610944904942635 0.7367045871911231
0.6194652619797887 20.81440241374188 0.7231102323386823
0.6246928169332047 21.2421375595164 0.7417463181273846
0.6299203718866206 21.378464190890455 0.7435697819381459
0.6351479268400366 21.556167990338373 0.7590453130779945
0.6403754817934526 21.913547117983228 0.7503327136326285
0.6456030367468686 21.076132021075423 0.7075929907848859
0.6508305917002846 20.21667301362796 0.6878810353694789
0.6560581466537005 20.420221539553943 0.6874632156117021
0.6612857016071165 19.74291313274879 0.6978715677887772
0.6665132565605325 20.397995573423866 0.7127003745769692
0.6717408115139485 21.038556510793864 0.7263475190587647
0.6769683664673645 22.291676472689666 0.7350920268649708
0.6821959214207804 23.996262332627342 0.7671580852177633
0.6874234763741964 24.317150959415965 0.772058333455063
0.6926510313276124 23.38697568064299 0.7373232649607107
0.6978785862810284 23.06365004709436 0.7292868372474943
0.7031061412344444 23.549442950157292 0.7589571292686896
0.7083336961878604 23.857704325483848 0.7553777968041988
0.7135612511412763 23.005978530479837 0.7514458336716124
0.7187888060946923 22.227729660733086 0.7406907659545746
0.7240163610481083 22.576582924133618 0.7233529586339728
0.7292439160015243 23.491577701262216 0.7465650601137153
0.7344714709549403 23.9258983796172 0.7465357720726453
0.7396990259083562 25.63158060563376 0.7773126320682329
0.7449265808617722 24.853729374969536 0.7730706111619791
0.7501541358151882 26.826031246517456 0.79134330920719
0.7553816907686042 28.384971368890916 0.812484720369001
0.7606092457220202 28.915362253297126 0.8224440165115511
0.7658368006754361 29.98283642597012 0.8298550428445034
0.7710643556288521 31.03560028517828 0.8273849995229137
0.7762919105822681 32.715462032947386 0.8404438037687693
0.7815194655356841 33.5520058894361 0.8464629566900301
0.7867470204891001 32.87519429653232 0.8397921387711913
0.791974575442516 31.814641753078977 0.8365942164938457
0.797202130395932 29.06285343383766 0.7847912344078956
0.802429685349348 29.282703756497984 0.7966225672001358
0.807657240302764 30.703316018587362 0.8363508491800709
0.81288479525618 35.35331427720708 0.9093578075270808
0.8181123502095959 40.86772833135261 0.9804775420100992
0.8233399051630119 43.75524936247734 1.0263159529199875
0.8285674601164279 48.322674413268004 1.0971272876631004
0.8337950150698439 48.46813576942836 1.085688955705945
0.8390225700232599 50.44923766482395 1.1034869711232056
0.8442501249766758 51.553614889425454 1.119127957669649
0.8494776799300918 53.4645239004789 1.151363614466497
0.8547052348835078 56.732298350204616 1.2052850296248994
0.8599327898369238 57.701796352584545 1.2040482453709405
0.8651603447903398 62.6118555304006 1.2514628203566491
0.8703878997437557 68.43498557220622 1.298060559235117
0.8756154546971717 72.02403997790736 1.3123751589433195
0.8808430096505877 73.14664884958468 1.3107989423666777
0.8860705646040037 74.07905089051077 1.3089240492469245
0.8912981195574197 77.04933359643154 1.34403446425414
0.8965256745108356 82.58514889994193 1.4027983799375212
0.9017532294642516 85.48165269871984 1.4565343592123117
0.9069807844176676 84.30869393816853 1.4544114080061021
0.9122083393710836 83.14616079449694 1.4473961103225248
0.9174358943244996 81.6605830152753 1.4111113906749477
0.9226634492779155 82.18954049784304 1.3903903158753106
0.9278910042313315 84.55470818211118 1.3912476502552305
0.9331185591847475 83.25958031187405 1.3612062550837636
0.9383461141381635 82.85111215938188 1.359924716381055
0.9435736690915795 85.62300080695888 1.3934057695019637
0.9488012240449955 93.016784899384 1.4716496587395318
0.9540287789984114 98.89277875898001 1.523514794368888
0.9592563339518274 100.4171361972844 1.535581493465604
0.9644838889052434 99.47218704951673 1.4981289169031693
0.9697114438586594 102.01390161997409 1.4859784147116868
0.9749389988120754 105.50381653860691 1.4981647224786738
0.9801665537654913 108.962412956563 1.5109913749572754
0.9853941087189073 111.02109531918966 1.5282592726599307
0.9906216636723233 110.68510038136341 1.516612857333554
0.9958492186257393 111.0644423242982 1.5244871722660458
1.0010767735791553 113.44348225028229 1.561188820010547
1.0063043285325712 111.64290271908699 1.5625420982561724
1.0115318834859872 112.47795663575502 1.5790548718865294
1.0167594384394032 115.90453583775853 1.5957163920900075
1.0219869933928192 121.87972983984923 1.6056897704936723
1.0272145483462352 122.68686039759402 1.5908762826284502
1.0324421032996511 122.12664311835715 1.5870988398057657
1.0376696582530671 125.13186905335375 1.6178654542652584
1.042897213206483 129.19457522718525 1.6513656799563434
1.048124768159899 130.9612361939222 1.6713212756108815
1.053352323113315 131.82404161300983 1.661722964376373
1.058579878066731 132.7753017012024 1.6490636867321982
1.063807433020147 127.88163170006113 1.6153383192734638
1.069034987973563 130.24924665332523 1.621039259192051
1.074262542926979 127.99657903906542 1.6167149946061534
1.079490097880395 124.96678269436725 1.602156049814369
1.084717652833811 130.20597477385127 1.654687760142228
1.089945207787227 133.20377632243014 1.6841630282361881
1.095172762740643 135.23491926546743 1.6839043625926495
1.1004003176940589 135.41607460520177 1.663310940588385
1.1056278726474749 136.10816097619542 1.6683023981726246
1.1108554276008908 140.45821793309293 1.6968692689401024
1.1160829825543068 139.09274212946826 1.6758182494374891
1.1213105375077228 139.75063312762038 1.6671787614235942
1.1265380924611388 140.77884232384972 1.6767457112093662
1.1317656474145548 138.9713208631059 1.6471866060587907
1.1369932023679707 137.78621955966128 1.6239766108381288
1.1422207573213867 139.3308822919807 1.6283754746393662
1.1474483122748027 142.7667868888505 1.6714721495314482
1.1526758672282187 142.5969221958885 1.684712908249547
1.1579034221816347 142.50999853267572 1.6980482549022193
1.1631309771350506 132.99166871539245 1.6101060180359723
1.1683585320884666 131.53302240883707 1.587183713847529
1.1735860870418826 136.39585375955073 1.6391076220578498
1.1788136419952986 138.3086465320651 1.6513518790493242
1.1840411969487146 143.17298107943301 1.6662100599109062
1.1892687519021305 144.86772939316265 1.6713016785429333
1.1944963068555465 153.02280908514035 1.7272694313964962
1.1997238618089625 154.99348933160482 1.7144779625382973
1.2049514167623785 151.03319648154618 1.7041777327939003
1.2101789717157945 149.39685735131636 1.6812718162482896
1.2154065266692105 151.83865469251256 1.6892735254848312
1.2206340816226264 156.5244652505093 1.7260305316192137
1.2258616365760424 158.62089186811883 1.7415294762365885
1.2310891915294584 157.86990785877805 1.7145917339302148
1.2363167464828744 158.78614985907484 1.7267518343278154
1.2415443014362904 156.0931017323615 1.7046203498035486
1.2467718563897063 153.47649887391896 1.70064465522373
1.2519994113431223 146.7663843147901 1.6620636704013145
1.2572269662965383 142.55322839824495 1.6216855286826652
1.2624545212499543 146.75764792223146 1.6376805671155954
1.2676820762033703 151.40895765736028 1.680698851744425
1.2729096311567862 154.57801672981196 1.7181670582929773
1.2781371861102022 154.93760799451056 1.7235728788755282
1.2833647410636182 155.34165213416514 1.703661041182731
1.2885922960170342 156.6439833423243 1.7092981814989274
1.2938198509704502 158.02109090718312 1.7059641288859693
1.2990474059238661 157.00530347526092 1.7037869283917695
1.3042749608772821 154.15985555449157 1.675570554104358
1.309502515830698 159.88019742031736 1.7051500406676305
1.314730070784114 158.71637213641546 1.7102772797344523
1.31995762573753 161.90604698627632 1.7280148457079594
1.325185180690946 159.20871120256166 1.7300802410205345
1.330412735644362 159.58924523951328 1.728302258277181
1.335640290597778 158.65035896074448 1.7076976964074024
1.340867845551194 154.05789773987107 1.6636074231999058
1.34609540050461 156.43642979806384 1.6647718932280102
1.351322955458026 159.95707349967108 1.6971760981272694
1.356550510411442 159.83206896375472 1.7100197710779632
1.361778065364858 158.97754671076714 1.7208961359733164
1.3670056203182739 153.1840968065105 1.6840870359607665
1.3722331752716899 150.3422528602842 1.6676756475467234
1.3774607302251058 154.30953087322308 1.6748794599078827
1.3826882851785218 157.88176445649742 1.6767282433199284
1.3879158401319378 159.60028328714284 1.6927629656194005
1.3931433950853538 160.44159196495323 1.7084590195879135
1.3983709500387698 155.149114325814 1.6831912285451256
1.4035985049921857 154.32597017524424 1.6825018116741957
1.4088260599456017 152.6402753877374 1.6785121324202166
1.4140536148990177 156.97434728719023 1.7206004654303166
1.4192811698524337 163.7065658105492 1.7777266796281639
1.4245087248058497 165.69615298201415 1.7756709620506417
1.4297362797592656 165.16880676750137 1.75809547059058
1.4349638347126816 161.92040957082028 1.716872160210199
1.4401913896660976 157.45537808134773 1.69417603224972
1.4454189446195136 157.69000552569818 1.6888629748102608
1.4506464995729296 152.66938705096518 1.6609580086095102
1.4558740545263456 146.8251185791655 1.6286732779576392
1.4611016094797615 142.39499391339967 1.5980763509709326
1.4663291644331775 140.2690543039991 1.5963034211515816
1.4715567193865935 142.01980882690378 1.614401283344209
1.4767842743400095 143.9167984198055 1.626161920366837
1.4820118292934255 140.61379625201562 1.613675353645856
1.4872393842468414 145.4616512647383 1.6434994104543004
1.4924669392002574 145.2363999791816 1.616287822294756
1.4976944941536734 145.03377860040598 1.6119128876982474
1.5029220491070894 145.46661105775024 1.612460415774091
1.5081496040605054 147.8567345476634 1.6383328340625907
1.5133771590139213 151.30142032866183 1.6803773426677997
1.5186047139673373 151.62202812382446 1.6763369713411145
1.5238322689207533 154.64361524431928 1.684859884852464
1.5290598238741693 156.54799226005912 1.6855442944193957
1.5342873788275853 161.01618923618693 1.6990451853484076
1.5395149337810012 160.87766372452387 1.694005789373856
1.5447424887344172 164.5017176311816 1.7281880781917294
1.5499700436878332 162.62787867883407 1.7260416570709483
1.5551975986412492 155.71675993020708 1.6665616452822374
1.5604251535946652 153.47044547526795 1.6582562500541218
1.5656527085480811 156.67404025501045 1.6572635410392997
1.5708802635014971 163.71354008028263 1.6960444032930726
1.576107818454913 169.6868316128536 1.739438150675744
1.581335373408329 166.47651484491269 1.7075907926109017
1.586562928361745 166.7502841775812 1.713933540694184
1.591790483315161 161.15866476888252 1.7008441089044468
1.597018038268577 165.07088818060848 1.7159631348343212
1.602245593221993 169.26633475881178 1.730742695487953
1.607473148175409 177.3734750689326 1.7659364530200912
1.612700703128825 182.38572178952836 1.7663481031373016
1.617928258082241 181.19438217665683 1.7565511067962791
1.623155813035657 187.44184499085378 1.7982759000937187
1.628383367989073 190.65489926417447 1.8210848850245467
1.6336109229424889 190.5618876569538 1.827275862039265
1.6388384778959049 192.47583721700312 1.841983448768548
1.6440660328493208 197.4071823059741 1.8611970747292172
1.6492935878027368 200.03039099952724 1.8520850005517153
1.6545211427561528 198.50855510350763 1.844727201670899
1.6597486977095688 200.46071111352796 1.8541079464039116
1.6649762526629848 212.54336523929928 1.9106945510242828
1.6702038076164007 219.43195655725742 1.936719578498173
1.6754313625698167 221.60840726673788 1.9361752345032075
1.6806589175232327 225.91088756965286 1.9571352057199585
1.6858864724766487 225.8135739938941 1.9580442976093355
1.6911140274300647 227.72770254938013 1.966059044376861
1.6963415823834807 230.058604395988 1.9721171708649297
1.7015691373368966 222.90767351197073 1.9164044887620606
1.7067966922903126 223.37479650109768 1.8970092170774846
1.7120242472437286 225.57676330058814 1.9168764516801038
1.7172518021971446 218.71798989494926 1.8809467119877827
1.7224793571505606 225.83816354077103 1.9070444030530191
1.7277069121039765 230.06216115494468 1.930080117549356
1.7329344670573925 234.72637585032624 1.9391626252063854
1.7381620220108085 241.7928216841313 1.9530741149729913
1.7433895769642245 246.41570118706392 1.955774356652114
1.7486171319176405 249.45701244064705 1.9543938095682685
1.7538446868710564 261.3364561676424 2.0043387335391425
1.7590722418244724 266.1839456053952 2.022198735272514
1.7642997967778884 268.77872749210667 2.0545751736975637
1.7695273517313044 275.65162468899945 2.0794553419375346
1.7747549066847204 272.0988836257319 2.0620748496802848
1.7799824616381363 270.815618672425 2.0659823219227933
1.7852100165915523 272.4244446387766 2.035477932612057
1.7904375715449683 268.03476003860834 2.004992811548278
1.7956651264983843 263.18823963386615 1.978560986746575
1.8008926814518003 260.35134228442536 1.9305470301565133
1.8061202364052162 262.5655173493791 1.9247513671909666
1.8113477913586322 259.1821238176424 1.8850891155430927
1.8165753463120482 266.8786815637891 1.8923894150128107
1.8218029012654642 266.20625912521336 1.9043841962444783
1.8270304562188802 273.45042774987866 1.9439832280434914
1.8322580111722961 282.96124484561267 1.975197018757934
1.8374855661257121 283.46184807997554 1.9644228623515738
1.842713121079128 277.3044713824335 1.9035340308021147
1.847940676032544 273.05983345231886 1.8785222538190516
1.85316823098596 278.06231652632476 1.8910617683650521
1.858395785939376 278.5542127569139 1.9049146037252356
1.863623340892792 275.85349929638977 1.892552643764796
1.868850895846208 276.4359646188763 1.8935061778180091
1.874078450799624 268.7465202564141 1.8423693417469738
1.87930600575304 276.5711777492967 1.8688415124853526
1.884533560706456 273.6997672052522 1.8363609818032065
1.889761115659872 275.8435310943437 1.8360781246394007
1.894988670613288 280.4655251903565 1.8550235765572463
1.9002162255667039 281.1678049362093 1.8495504819850868
1.9054437805201199 274.80823229415535 1.8149842347880107
1.9106713354735358 273.2711671105972 1.7982898377889964
1.9158988904269518 266.66982837970716 1.7650937883293867
1.9211264453803678 269.89293430229515 1.7733054461044138
1.9263540003337838 269.11083132766095 1.7612268440079457
1.9315815552871998 268.5776176225168 1.7590454378717284
1.9368091102406157 268.06289514404904 1.7576900095642973
1.9420366651940317 261.2827601889098 1.7201389671213259
1.9472642201474477 260.00755325906306 1.7223514794473738
1.9524917751008637 258.1564522601848 1.7022529168319611
1.9577193300542797 259.9557541566608 1.7054370695585301
1.9629468850076957 259.3249417459899 1.7025123915777003
1.9681744399611116 266.6108770278468 1.7171810980931945
1.9734019949145276 271.14571114145514 1.712746045010196
1.9786295498679436 271.1733694933785 1.7105937358040182
1.9838571048213596 268.00670842335916 1.6821890400015054
1.9890846597747756 264.41423190402406 1.6719906272928615
1.9943122147281915 257.249251871189 1.6534084901023152
1.9995397696816075 253.8102587667659 1.6317761545012464
2.0047673246350235 247.71544042591574 1.609956607012352
2.0099948795884393 245.8568636480422 1.5978197503979163
2.015222434541855 251.18537893760939 1.61329078224299
2.0204499894952708 252.47954122720625 1.618820677246549
2.0256775444486865 252.36882986130735 1.61863489254921
2.0309050994021023 249.5697353531865 1.5858542328737968
2.036132654355518 249.54624760677117 1.5903386936212844
2.041360209308934 244.85094043400682 1.5658526526757246
2.0465877642623496 248.36681500850875 1.5928856837325602
2.0518153192157653 248.56967445213817 1.6119164027889596
2.057042874169181 245.8378412652697 1.6013294203227013
2.062270429122597 250.12088737373156 1.6157597112125703
2.0674979840760126 246.51848099755108 1.603288972688901
2.0727255390294284 247.7484114386089 1.6022087523909372
2.077953093982844 251.8266308114735 1.6178486937190053
2.08318064893626 248.63069066204685 1.6050668225936462
2.0884082038896756 250.25571427618385 1.6149199770061788
2.0936357588430914 246.0668478359354 1.597765837787427
2.098863313796507 246.11979104385264 1.60057276340618
2.104090868749923 245.09696415729672 1.605729947206656
2.1093184237033387 245.73334829931628 1.594535420367457
2.1145459786567544 240.9064940609892 1.5693878507181322
2.11977353361017 235.2098970271018 1.5353219472239503
2.125001088563586 240.54123495283216 1.5617100801078398
2.1302286435170017 235.44574372665028 1.5514228695330439
2.1354561984704175 231.29815521061684 1.5343426425647055
2.140683753423833 232.55512350974325 1.5570806170814937
2.145911308377249 232.5834169291832 1.5580219488463627
2.1511388633306647 239.89961140670948 1.5874663935442903
2.1563664182840805 250.68829757931684 1.6319632419750185
2.1615939732374962 255.1854860813239 1.6488704620532662
2.166821528190912 252.48745374994357 1.6525756983355568
2.1720490831443278 254.6121228422547 1.6734564575019684
2.1772766380977435 241.3863373929444 1.605424227317754
2.1825041930511593 238.41772103376283 1.5727243189917268
2.187731748004575 244.094320277824 1.5745151067294143
2.192959302957991 246.71065825384585 1.5878065563953745
2.1981868579114066 247.2612180400311 1.5844129660137327
2.2034144128648223 243.0579427344288 1.5615920735061553
2.208641967818238 232.27385696338393 1.5083917135608398
2.213869522771654 233.4160725720892 1.5114530502998276
2.2190970777250696 239.86862657042929 1.550985504321283
2.2243246326784853 242.8579249700364 1.5734942976931194
2.229552187631901 250.31104717789114 1.6128890392013968
2.234779742585317 246.60176677993897 1.5914040464893677
2.2400072975387326 238.32478497202973 1.5522685342251714
2.2452348524921484 234.96215340233786 1.525384713653988
2.250462407445564 236.70221296532978 1.5296919408437337
2.25568996239898 237.39942636988323 1.5391086846150888
2.2609175173523957 241.60297216162058 1.5552217747613695
2.2661450723058114 245.04483647414406 1.5707444247597464
2.271372627259227 248.19811204953058 1.592305550509811
2.276600182212643 248.57589388157155 1.5994155911571786
2.2818277371660587 251.5197303279913 1.6320771097785478
2.2870552921194744 241.48380044732653 1.5963858250111413
2.29228284707289 240.32110979425997 1.5867292635257162
2.297510402026306 236.15358180069768 1.5639510333605713
2.3027379569797217 229.36806956919597 1.5130622049684068
2.3079655119331375 234.3473675737867 1.5241732047791616
2.3131930668865532 236.66655587222803 1.5339585374829998
2.318420621839969 234.39653959366194 1.522281835057329
2.3236481767933848 231.44491895231354 1.5128906199552719
2.3288757317468005 223.91912064056675 1.490483249751211
2.3341032867002163 222.05256971426527 1.479611864527817
2.339330841653632 227.97271746286603 1.4887862741482427
2.344558396607048 234.14467905840945 1.5207843595952413
2.3497859515604635 240.46929050355413 1.5527070501521352
2.3550135065138793 252.0369117130084 1.5880920207743892
2.360241061467295 252.16581788338237 1.5961790930239268
2.365468616420711 244.84047724625896 1.5319023431717445
2.3706961713741266 240.46946621620813 1.4899678343553873
2.3759237263275423 238.71255476103923 1.4747314144887214
2.381151281280958 240.60946405520252 1.4839796764085464
2.386378836234374 246.38845846542932 1.5181758510385492
2.3916063911877896 241.9318216768855 1.525414126013908
2.3968339461412054 231.58156699680515 1.4898471885722429
2.402061501094621 225.18044445338094 1.4529544457578145
2.407289056048037 223.74617726158138 1.4446994264858746
2.4125166110014526 224.30529460044608 1.4459490521698664
2.4177441659548684 229.0523125771404 1.4636531016624212
2.422971720908284 231.69060633834104 1.473498052992454
2.4281992758617 231.59331861660078 1.4542950905705794
2.4334268308151157 235.06374481410768 1.4568276921296321
2.4386543857685314 233.36346711365036 1.443276951437891
2.443881940721947 236.08451968288708 1.448772027322497
2.449109495675363 242.76074960047 1.4543835363962139
2.4543370506287787 247.520810517506 1.44273286710783
2.4595646055821945 255.7404642210772 1.434846566736131
2.4647921605356102 283.7415627684474 1.4748331408548456
2.470019715489026 310.1173025837332 1.4703694001975602
2.4752472704424417 382.37667675872086 1.566554239216246
2.4804748253958575 517.1603412404717 1.7565630702069268
2.4857023803492733 736.0402861076412 2.0405276018282814
2.490929935302689 1036.4589315366406 2.4010204545440024
2.496157490256105 1417.5628056394517 2.8027618503790683
2.5013850452095205 1804.359486456132 3.161536442940228
2.5066126001629363 2123.5560510033397 3.417306314987343
2.511840155116352 2407.300737126587 3.643668027513423
2.517067710069768 2640.156875087897 3.8117196832158378
2.5222952650231836 2900.491951582103 3.9960816734178577
2.5275228199765993 3277.6718053814234 4.240792230369027
2.532750374930015 3755.2209438161444 4.529026002392798
2.537977929883431 4434.101844186385 4.911715074010913
2.5432054848368466 5253.711986587385 5.34940720985157
2.5484330397902624 6028.599304639938 5.709845981222744
2.553660594743678 6598.593745500807 5.965393728243662
2.558888149697094 6844.538530399794 6.062840404082751
2.5641157046505096 6769.491968584988 6.0379562160780695
2.5693432596039254 6411.952566578089 5.880589215537758
2.574570814557341 5923.962377035193 5.6545818623057
2.579798369510757 5424.342205898717 5.415589343052848
2.5850259244641727 5028.647009296819 5.212613497464378
2.5902534794175884 4699.626344703152 5.036270363799386
2.595481034371004 4375.677132915037 4.840017253152567
2.60070858932442 4024.800163910424 4.644040091113553
2.6059361442778357 3538.507792931864 4.353394178891724
2.6111636992312515 2984.04585505011 4.010964380434081
2.6163912541846672 2372.132370554115 3.569129777712024
2.621618809138083 1780.4131298202565 3.096268167085294
2.6268463640914987 1278.6360273350842 2.6123867494354895
2.6320739190449145 900.9663783635632 2.2032310997954303
2.6373014739983303 651.1615870396844 1.8923318489734782
2.642529028951746 489.5694732369261 1.6644256294817823
2.6477565839051618 385.16318906927177 1.5090260057268916
2.6529841388585775 329.5300892941949 1.4260251232756105
2.6582116938119933 300.22565883231755 1.3912398846043676
2.663439248765409 277.2621366580909 1.3566060588732445
2.668666803718825 268.1151584659044 1.368950366916464
2.6738943586722406 259.96544439410496 1.375199268658233
2.6791219136256563 257.6491136401015 1.4047759962283326
2.684349468579072 253.8949244168436 1.4189060435060434
2.689577023532488 246.79102122338776 1.4041161161309903
2.6948045784859036 238.66462560753763 1.3799966135035349
2.7000321334393194 238.0126720030993 1.3798516592632661
2.705259688392735 236.52557315355588 1.3768346704560404
2.710487243346151 238.9326867705593 1.3973612208523674
2.7157147982995666 244.1564877239273 1.4258490376911672
2.7209423532529824 240.91844949281582 1.4346805778751557
2.726169908206398 239.56169896824898 1.4381991029262327
2.731397463159814 236.8125693119074 1.4376903770936782
2.7366250181132297 232.47488032261947 1.4367640384254239
2.7418525730666454 229.0288412266175 1.4331630431755258
2.747080128020061 231.6059179932735 1.4618849477357079
2.752307682973477 233.37704094561286 1.4726028022392974
2.7575352379268927 233.84401542607947 1.4705377549573448
2.7627627928803085 225.05635606407483 1.4364545517432286
2.767990347833724 222.3080559042245 1.4160252217673428
2.77321790278714 223.94912848134 1.4215728468599949
2.7784454577405557 228.61835344556903 1.458000591649439
2.7836730126939715 229.8049448471332 1.4606795039122429
2.7889005676473873 229.98474901326568 1.4677884642703545
2.794128122600803 236.24945781761616 1.494933305598729
2.7993556775542188 234.99372016516642 1.4728105694480589
2.8045832325076345 239.13047709450586 1.4970576574921974
2.8098107874610503 236.11334660992352 1.4780049335494299
2.815038342414466 234.75694435713172 1.4695122520128627
2.820265897367882 238.36827120058385 1.4937430023160316
2.8254934523212976 232.73587984816675 1.461562435673242
2.8307210072747133 228.57276765688968 1.4415422896302847
2.835948562228129 232.45571119371994 1.4684191663134516
2.841176117181545 227.2733418339088 1.4561784792062111
2.8464036721349606 231.2868963329663 1.4882040581081006
2.8516312270883764 228.65354143763238 1.4817933697422585
2.856858782041792 223.13188354109428 1.4468503266522483
2.862086336995208 232.4521058503529 1.4719389257088813
2.8673138919486236 224.98784443914445 1.4422789269408873
2.8725414469020394 226.72508294528194 1.4555719052322547
2.877769001855455 226.83824324738003 1.463912669999319
2.882996556808871 222.09459447545538 1.44449804818592
2.8882241117622867 226.37543399507356 1.469168441793045
2.8934516667157024 230.93140852505383 1.4904616418213634
2.898679221669118 233.45784873178545 1.5010361655662112
2.903906776622534 231.7079104148363 1.4741211206914957
2.9091343315759497 239.76818780018664 1.5093781717716377
2.9143618865293655 236.67659398639606 1.4813847625915064
2.919589441482781 234.81970033509063 1.4784716052205762
2.924816996436197 228.34202922569776 1.4556647583889866
2.9300445513896127 226.81160653319412 1.4453615788409342
2.9352721063430285 226.2541610738656 1.4427408853568808
2.9404996612964442 228.82034606434254 1.4411631213095506
2.94572721624986 235.79292378995424 1.4632622362152659
2.9509547712032758 239.29939830638116 1.4919544454901796
2.9561823261566915 238.70132216107717 1.5015373088117667
2.9614098811101073 239.0009104792975 1.493297700858175
2.966637436063523 236.87956283302952 1.4944534256969713
2.971864991016939 241.48322624046784 1.5145788808033205
2.9770925459703546 243.10781673460875 1.5067015014812932
2.9823201009237703 244.54786991378919 1.5026476894996124
2.987547655877186 250.78223859910142 1.5235913445366027
2.992775210830602 245.00121712586977 1.4849298734918073
2.9980027657840176 232.68358810564078 1.434835846209841
3.0032303207374333 226.8980825915069 1.4152482406268694
3.008457875690849 223.0538268282817 1.3908986770107372
3.013685430644265 229.89619127069668 1.4017523016415696
3.0189129855976806 230.3961748064491 1.3855404676589747
3.0241405405510964 228.3525429896339 1.3875532075391983
3.029368095504512 221.93894961752991 1.3695181302537545
3.034595650457928 217.9044077560674 1.3701388755778905
3.0398232054113437 220.84276677954085 1.3896534802961251
3.0450507603647594 227.1666354819665 1.4120234433826861
3.050278315318175 229.2646547601351 1.419470102169799
3.055505870271591 229.5665170942861 1.4105330223706802
3.0607334252250067 224.01686434457994 1.3903068821107292
3.0659609801784224 224.09907887393393 1.3856540840338365
3.071188535131838 223.1377473639401 1.3749848344956987
3.076416090085254 224.83708435775733 1.369378494935577
3.0816436450386697 225.12517077338137 1.3505371056173374
3.0868711999920855 223.3889852111896 1.3264581438212784
3.0920987549455012 226.59474774678748 1.3263961400412971
3.097326309898917 230.2421697569307 1.3288428876844278
3.1025538648523328 234.4980419514833 1.3420394689161967
3.1077814198057485 241.06143726180846 1.3560433900155597
3.1130089747591643 244.847685196918 1.3680692674415695
3.11823652971258 242.13308286573312 1.352799535718029
3.123464084665996 244.8967487827565 1.3552988071234733
3.1286916396194115 246.03742665967067 1.3452567963794198
3.1339191945728273 248.62852511670212 1.3426174794360795
3.139146749526243 251.57062215095175 1.3433370733793313
3.144374304479659 248.0185653970958 1.3241361695965577
3.1496018594330746 250.51955903408958 1.3201590095108258
3.1548294143864903 254.41563653351147 1.3210133211158321
3.160056969339906 259.1052789995268 1.3198551190476124
3.165284524293322 255.71860706293955 1.2887761988675532
3.1705120792467376 259.05723423809604 1.284024465416127
3.1757396342001534 263.06003354231825 1.2766976294166914
3.180967189153569 272.4856912319289 1.2826433260947898
3.186194744106985 284.59973621445505 1.2924134625630093
3.1914222990604006 297.1180029467651 1.302051877060701
3.1966498540138164 305.5974051223499 1.3041751058131614
3.201877408967232 319.3405812320228 1.3188527844444295
3.207104963920648 339.00459409060545 1.3415069961971051
3.2123325188740637 357.1490450167058 1.364379646539369
3.2175600738274794 379.1285475084249 1.3958998022929683
3.222787628780895 395.98744750665105 1.4200697891220972
3.228015183734311 418.04073967296824 1.4549559544304778
3.2332427386877267 448.36997450118224 1.5008376207729939
3.2384702936411425 472.89097798269415 1.5278826845349198
3.2436978485945582 506.80213201826183 1.5762984852159596
3.248925403547974 533.2526510603115 1.6130446398666853
3.2541529585013897 568.5465104600072 1.6623500657936958
3.2593805134548055 603.1619716684016 1.7081293898981154
3.2646080684082213 646.8637652655237 1.768556042131209
3.269835623361637 692.8502614908417 1.8290113938561
3.275063178315053 738.4987874466696 1.8880881107215923
3.2802907332684685 789.1958644162514 1.947284680634847
3.2855182882218843 844.3093615877335 2.0089108259259425
3.2907458431753 901.756348384875 2.0764951809108534
3.295973398128716 960.8042964586493 2.1402892168756202
3.3012009530821316 1019.5751386737546 2.206539932525579
3.3064285080355473 1062.9441809028338 2.2566897489077236
3.311656062988963 1091.564216211787 2.283769153355521
3.316883617942379 1095.5221437568916 2.2786040669683394
3.3221111728957946 1078.8132055590254 2.251937756595392
3.3273387278492104 1048.880795163511 2.216728586846835
3.332566282802626 997.9514234621263 2.1589284753213183
3.337793837756042 940.4227659205793 2.098387688048703
3.3430213927094576 860.2572161434587 2.0028877883774943
3.3482489476628734 782.0211981732757 1.912894842171992
3.353476502616289 708.588247080057 1.8220633993833448
3.358704057569705 641.1052693550232 1.7317851856495716
3.3639316125231207 573.348999577243 1.6330922225986393
3.3691591674765364 520.3717205281899 1.5592267822761838
3.374386722429952 472.5616765922844 1.4954372934156355
3.379614277383368 428.1144359370793 1.4310356851458554
3.3848418323367837 392.3473200470963 1.3829671203832161
3.3900693872901995 364.56207705605334 1.3442272661287311
3.3952969422436152 335.1928745472251 1.3031242830895828
3.400524497197031 312.6569736561541 1.2672216704285608
3.4057520521504467 297.4924778221976 1.247206495750586
3.4109796071038625 283.94575812932135 1.2335400032066837
3.4162071620572783 278.10896284659106 1.2318054389470363
3.421434717010694 270.11013977081416 1.2237773465886703
3.4266622719641098 263.41723548321056 1.2171395294009089
3.4318898269175255 261.034619386018 1.223260747428018
3.4371173818709413 253.30641996904586 1.2221595970317574
3.442344936824357 251.5891539642149 1.2318669362083607
3.447572491777773 243.19962482540626 1.2187710426851763
3.4528000467311886 240.6758404088723 1.222395112381885
3.4580276016846043 239.63683904614834 1.2214805331725653
3.46325515663802 238.08416109137076 1.2152972257236159
3.468482711591436 236.4224013096381 1.202174150333369
3.4737102665448516 234.56918446425723 1.1980467757099145
3.4789378214982674 236.5915001779477 1.2075127594988102
3.484165376451683 240.88120819068257 1.228403929107453
3.489392931405099 245.39829598864225 1.2559788877735167
3.4946204863585146 247.96547753058198 1.2709771542091268
3.4998480413119304 252.08838304995734 1.2742562071293935
3.505075596265346 255.3182789871798 1.2790738988706134
3.510303151218762 255.38980201474308 1.2587594803850088
3.5155307061721777 254.08595184954248 1.2355310736325686
3.5207582611255934 254.61386800194614 1.2313965139657899
3.525985816079009 260.81250017294064 1.222690704295592
3.531213371032425 265.79249360212344 1.2078943927272965
3.5364409259858407 278.03112980322953 1.2105826613604658
3.5416684809392565 295.5279633294795 1.225623902614116
3.546896035892672 320.0293472906134 1.2527666690319192
3.552123590846088 369.8034267645246 1.3302974597469996
3.5573511457995037 456.2785428159192 1.461006979467052
3.5625787007529195 608.0892057041974 1.6762767969869212
3.5678062557063353 865.2282139920591 1.9944681685504004
3.573033810659751 1337.12165178558 2.4755005619379866
3.5782613656131668 2174.4037175108083 3.156902404586886
3.5834889205665825 3677.609543237168 4.106752731917225
3.5887164755199983 6206.175836761025 5.33459078973014
3.593944030473414 9819.74218752467 6.662047355801929
3.59917158542683 13742.249942853066 7.835043167540509
3.6043991403802456 17401.92144219294 8.787004316063639
3.6096266953336613 19538.927358885467 9.30487249882197
3.614854250287077 19549.494710892883 9.307491075887787
3.620081805240493 17542.639765945452 8.808917678966584
3.6253093601939086 14153.935885482426 7.903639939230286
3.6305369151473244 10593.046309686875 6.816156418592472
3.63576447010074 7295.329209738731 5.6499849228625685
3.640992025054156 4872.859457402687 4.613469594193849
3.6462195800075716 3097.714749622371 3.67265462100424
3.6514471349609874 1975.6898087388843 2.9267542965123496
3.656674689914403 1270.7135635386107 2.3369997038112214
3.661902244867819 894.9782704455985 1.9621599613432268
3.6671297998212347 675.4831558997207 1.7038645847561162
3.6723573547746504 557.195560039907 1.56037230087555
3.677584909728066 479.2940244082671 1.4571493736650578
3.682812464681482 425.0693436835991 1.3772929923687491
3.6880400196348977 386.19017241008345 1.3178389361091487
3.6932675745883135 361.25036497372747 1.2797436001433506
3.698495129541729 339.1456258006481 1.247110947280905
3.703722684495145 325.07287252392445 1.2271573617019162
3.7089502394485607 314.0780890887508 1.209222669075683
3.7141777944019765 307.2692185529427 1.1975032504428778
3.7194053493553922 301.1461358105811 1.1863634356385768
3.724632904308808 296.04534494701556 1.179292701727603
3.7298604592622238 285.78500202333356 1.1572067935790076
3.7350880142156395 280.52131696694545 1.1489861965760173
3.7403155691690553 279.32801329309007 1.1560212734733708
3.745543124122471 279.70102063299134 1.1705142561583615
3.750770679075887 282.1407435658105 1.181754194586735
3.7559982340293026 277.14787797685585 1.1705115129056858
3.7612257889827183 273.3873667773964 1.157372836033572
3.766453343936134 264.99871146142544 1.1302930278216037
3.77168089888955 266.61043812513793 1.1352490140485998
3.7769084538429656 265.93818507892496 1.1298295898486683
3.7821360087963813 266.5166066056477 1.1298293758082993
3.787363563749797 269.0431538195023 1.1367546562575606
3.792591118703213 272.40583974327177 1.1389336719146406
3.7978186736566286 276.0835186337087 1.1349158319886843
3.8030462286100444 282.11712222187896 1.1366556843643278
3.80827378356346 290.539970005639 1.1412225120000834
3.813501338516876 296.0603126646916 1.1395454986509852
3.8187288934702917 305.94977365014205 1.1547576806389637
3.8239564484237074 308.55601048794375 1.1536004943352833
3.829184003377123 314.51292636758853 1.167326726254017
3.834411558330539 317.4884428469133 1.177504043933461
3.8396391132839547 316.0488672589296 1.1763514857063422
3.8448666682373704 314.8282973399159 1.1722386965114162
3.850094223190786 309.6941627403768 1.1627066409235673
3.855321778144202 308.15508279575363 1.1659194630167249
3.8605493330976177 299.14609332765576 1.1518135018435296
3.8657768880510335 290.80856834826125 1.1349058186872538
3.8710044430044492 279.03630724198433 1.1102611987496613
3.876231997957865 277.0511827291426 1.1093309064358723
3.8814595529112808 276.1434818257399 1.112745827020623
3.8866871078646965 275.00920723013803 1.1105171650749661
3.8919146628181123 281.14111036557875 1.126918620216891
3.897142217771528 279.46120027819194 1.1191889916835462
3.902369772724944 278.69181642452014 1.1185046883208867
3.9075973276783595 273.35642056277425 1.0996493150582893
3.9128248826317753 276.18244320626127 1.1023552754108867
3.918052437585191 279.5733665675821 1.103887557198186
3.923279992538607 288.3629589561147 1.118160753861372
3.9285075474920226 294.3068610835157 1.1254940656691372
3.9337351024454383 298.8885580623488 1.130968402434536
3.938962657398854 305.0068834132071 1.1406695651604382
3.94419021235227 308.062768036071 1.143299975578762
3.9494177673056856 307.55941210247966 1.135423237876115
3.9546453222591014 306.72411047112496 1.1287333565206772
3.959872877212517 313.52914532288634 1.1364261267488094
3.965100432165933 319.8405225114667 1.1452345849745287
3.9703279871193486 331.1408580224507 1.1624744288508997
3.9755555420727644 346.6359637541411 1.180579592356965
3.98078309702618 361.6139851846354 1.1976322536805115
3.986010651979596 378.2960363543523 1.2201799772422086
3.9912382069330117 394.57077495995145 1.2441612294614248
3.9964657618864274 413.7276002828529 1.2769339433781648
4.001693316839844 434.25445045425306 1.3051448623088269
4.00692087179326 461.1197661140012 1.3404671556397094
4.012148426746676 484.12938844236436 1.3738887201649386
4.017375981700092 510.42287883865777 1.4265211954666754
4.0226035366535084 546.8198421783848 1.4838714957653674
4.027831091606925 595.8979492779625 1.5545402514515931
4.033058646560341 657.6411915776209 1.6371525339707251
4.038286201513757 721.8858512570716 1.7127545384039302
4.043513756467173 787.0015605072427 1.79033636322141
4.0487413114205895 844.9257088692111 1.853144375623333
4.053968866374006 908.8553034590304 1.9198844286888286
4.059196421327422 974.44950467071 1.9890594806317348
4.064423976280838 1045.7856192025436 2.06020325327649
4.069651531234254 1147.6170400972587 2.162309766371271
4.0748790861876705 1266.8167910935522 2.2809807651532963
4.080106641141087 1403.6412977926175 2.4058534147836523
4.085334196094503 1551.9599561717366 2.527136604815054
4.090561751047919 1707.7690657571645 2.651974150394424
4.095789306001335 1897.5381477346086 2.7947910084939833
4.1010168609547515 2124.3570791808947 2.95992900316301
4.106244415908168 2356.9292936583156 3.123759450983201
4.111471970861584 2619.143884800773 3.291233417290371
4.116699525815 2909.4365510260704 3.4696036594862028
4.121927080768416 3182.041815686357 3.5770615347089176
4.1271546357218325 3471.9793085718366 3.6956940317882268
4.132382190675249 3804.5997324161444 3.856747930686482
4.137609745628665 4158.750071683216 4.02153008024392
4.142837300582081 4522.536396448209 4.185169218190651
4.148064855535497 4832.007313219109 4.314072592011847
4.1532924104889135 5138.373516401498 4.441519768254551
4.15851996544233 5428.430058574848 4.553965159402084
4.163747520395746 5696.497735053116 4.659416543073041
4.168975075349162 5950.591651551282 4.7590087134845716
4.174202630302578 6170.449871560864 4.838732016931935
4.1794301852559945 6330.744603984331 4.9052017464473225
4.184657740209411 6390.730395121697 4.9133186667344555
4.189885295162827 6386.272439716477 4.90557611370486
4.195112850116243 6288.237250384034 4.859490576626588
4.200340405069659 6121.209360826497 4.786096285381128
4.2055679600230755 5863.686481335165 4.682840050295163
4.210795514976492 5564.748357431761 4.57180432213891
4.216023069929908 5183.275460630941 4.408652614074796
4.221250624883324 4736.7988897048435 4.208468488403454
4.22647817983674 4304.304836774769 4.008208228451389
4.2317057347901565 3862.095522016515 3.789935158273984
4.236933289743573 3451.4593681783786 3.574247437637618
4.242160844696989 3082.8493029541264 3.3737514883104023
4.247388399650405 2739.583247062133 3.179815122553199
4.252615954603821 2424.5841486625477 2.9894478114033514
4.257843509557238 2151.9157481609727 2.8125356251181204
4.263071064510654 1903.9562963734868 2.6405416574287313
4.26829861946407 1682.5466525959885 2.47583808352072
4.273526174417486 1497.5879812479175 2.331869971667813
4.278753729370902 1344.1365680896915 2.2083520308537947
4.283981284324319 1199.1717053991565 2.0838672792749633
4.289208839277735 1078.282910846742 1.9755095239029696
4.294436394231151 969.1019558543899 1.8727533600797484
4.299663949184567 881.6174805203449 1.7865342713748535
4.304891504137983 805.4057774054551 1.707748328371384
4.3101190590914 740.1689540256863 1.6375646135646806
4.315346614044816 677.6301614430656 1.5688377491609127
4.320574168998232 619.1049086893604 1.4971573054305736
4.325801723951648 570.3890816450554 1.4345423018044396
4.331029278905064 526.0951646241025 1.3775319124418177
4.336256833858481 492.34000474275564 1.333687124383337
4.341484388811897 465.02772101296557 1.297951468096482
4.346711943765313 443.919321312901 1.269860504115473
4.351939498718729 421.64025501892974 1.2351404493954141
4.357167053672145 403.70259035639316 1.2113080153588893
4.362394608625562 381.45449759994017 1.1808438526044098
4.367622163578978 366.51117046564525 1.1625532315394467
4.372849718532394 351.48025139922913 1.1434888976272262
4.37807727348581 338.8580685581212 1.123749212453261
4.383304828439226 322.7691886143918 1.0989557392799965
4.388532383392643 313.90860480635763 1.0886684498438934
4.393759938346059 303.8812173585061 1.0760240431786665
4.398987493299475 295.22110033606333 1.0680167842361077
4.404215048252891 284.60858637694156 1.0562612406153227
4.409442603206307 274.2300071013253 1.0430062181018893
4.414670158159724 262.57964088548505 1.0251276784673324
4.41989771311314 253.4920371184246 1.0127344842278887
4.425125268066556 246.22433338911839 1.003706759079466
4.430352823019972 241.3127761974175 1.0025081701568437
4.435580377973388 238.2169833521667 1.0085328982100221
4.440807932926805 233.16823616147386 1.005617254119761
4.446035487880221 231.88302989971083 1.0086406081752413
4.451263042833637 224.23499032783604 0.9934256772849537
4.456490597787053 220.45974132728847 0.9838851179650545
4.4617181527404695 214.2890297401611 0.9829496157546873
4.466945707693886 211.09172445901498 0.982323027569635
4.472173262647302 209.5702122514181 0.9821719967903251
4.477400817600718 211.20478930344692 0.9861508307600998
4.482628372554134 210.7204976583534 0.9758048599072404
4.4878559275075505 210.904084515041 0.9876971241055064
4.493083482460967 205.56800999946313 0.9759067340746322
4.498311037414383 198.40696591349746 0.9611643825188328
4.503538592367799 196.00230912816684 0.9610262053041227
4.508766147321215 189.63802182470386 0.9411352068159716
4.5139937022746315 187.83157697267413 0.9460704871970773
4.519221257228048 189.18055096842045 0.9617353243273188
4.524448812181464 189.5309393330676 0.9592638098223272
4.52967636713488 191.51470399947797 0.9779709358283833
4.534903922088296 191.14467325300856 0.9818832106523464
4.5401314770417125 189.4365705439131 0.9739046047772771
4.545359031995129 186.20774853252684 0.9624029481454394
4.550586586948545 187.51487417779379 0.9630801768185884
4.555814141901961 187.85684575712972 0.9595253392531095
4.561041696855377 190.8309421174499 0.9725702039180396
4.5662692518087935 194.44473315131123 0.9764958942108584
4.57149680676221 187.15692808961674 0.9480642750010784
4.576724361715626 183.39514371084798 0.9372572858648863
4.581951916669042 183.0365684321593 0.9350759816069556
4.587179471622458 184.11183772653914 0.9489273434058362
4.5924070265758745 188.5409208610991 0.9641260597854847
4.597634581529291 186.0691572775136 0.9582329543601705
4.602862136482707 183.06585454429498 0.956765687343233
4.608089691436123 183.78205821599647 0.9684369620877674
4.613317246389539 180.5439864417815 0.9641171393186965
4.6185448013429555 181.58637911920738 0.9729513072156277
4.623772356296372 182.22177493444283 0.9783716373184753
4.628999911249788 179.0049707278106 0.9755661339179896
4.634227466203204 175.07858362683837 0.9643910721850614
4.63945502115662 174.04372391934874 0.9565907321391789
4.6446825761100365 174.95042644312971 0.955877582825137
4.649910131063453 175.6005998934463 0.9551825744712391
4.655137686016869 179.19471184640253 0.9778816834119968
4.660365240970285 179.85380949766125 0.98745964370345
4.665592795923701 175.96073643492667 0.9789837838453944
4.6708203508771176 175.70764422030658 0.9807641016571184
4.676047905830534 177.3566032108914 0.9813291192525224
4.68127546078395 176.04391891626412 0.97349935082118
4.686503015737366 177.9639023118566 0.9840250512733835
4.691730570690782 175.04891227554918 0.9789520126120796
4.696958125644199 176.89824285240525 0.9877934602690379
4.702185680597615 172.09185103594046 0.9718507354818897
4.707413235551031 171.86826904723895 0.9665130877126894
4.712640790504447 168.31286838922898 0.9534367345864273
4.717868345457863 170.16858571049775 0.9648711042104049
4.72309590041128 172.00522019538008 0.9698418559076669
4.728323455364696 171.65560454652447 0.9656898048957946
4.733551010318112 174.39802888359418 0.969115426873903
4.738778565271528 175.26481801542835 0.9711825661305648
4.744006120224944 176.09459523968206 0.9739210305279921
4.749233675178361 176.52993451902094 0.9776731649475225
4.754461230131777 179.13208969846792 0.9865166435216869
4.759688785085193 176.52945268169677 0.98250280242454
4.764916340038609 174.0549192661003 0.9722938575186383
4.770143894992025 168.08018975827537 0.9484370430224914
4.775371449945442 163.72262228084415 0.9228940792907967
4.780599004898858 162.87883714675144 0.9171986625985998
4.785826559852274 164.0593543880278 0.92718472597413
4.79105411480569 166.6808019538586 0.9380429449540308
4.796281669759106 166.7731163158232 0.9390196225427806
4.801509224712523 169.67301473265306 0.9476334709883757
4.806736779665939 168.68657094617248 0.9541681555122935
4.811964334619355 171.64960794086724 0.9625016935711643
4.817191889572771 170.10520470754113 0.9596751792578547
4.822419444526187 167.42232438299712 0.9592683487684489
4.827646999479604 168.4335155026688 0.9508666052165489
4.83287455443302 166.7381028540376 0.9457368206564222
4.838102109386436 169.1957237462876 0.941578050515296
4.843329664339852 170.53209568149794 0.943870587111944
4.848557219293268 173.1940563706535 0.9585775729700754
4.853784774246685 172.8941701650946 0.9674491709839905
4.859012329200101 177.3249034796132 0.9813171214481413
4.864239884153517 177.93438282096724 0.9775715475720704
4.869467439106933 178.06930520360422 0.9678561672035758
4.8746949940603495 177.04937150052078 0.9598699848535199
4.879922549013766 177.24719811101878 0.9616487713851265
4.885150103967182 175.51133297259864 0.9526501454056553
4.890377658920598 177.74291120741634 0.9554274725005107
4.895605213874014 176.03849680594965 0.9446388769488534
4.9008327688274305 172.5575018085251 0.935237547333959
4.906060323780847 169.61925542478107 0.9360999260417483
4.911287878734263 165.24456872606294 0.9203211277552165
4.916515433687679 163.26722424516842 0.9225308584248365
4.921742988641095 161.67964026157753 0.920868306718201
4.9269705435945115 162.39209228748715 0.9221057212587664
4.932198098547928 165.69399359574106 0.9341001676037863
4.937425653501344 168.71772335902108 0.9357324059156243
4.94265320845476 169.2520653300058 0.9380607541186381
4.947880763408176 167.65953614673577 0.9287245930198488
4.9531083183615925 168.6230616776815 0.9323350874279217
4.958335873315009 168.99250502597087 0.93715873976597
4.963563428268425 172.71531388256497 0.9436365723879017
4.968790983221841 172.19055797342799 0.9419996277862898
4.974018538175257 172.83742591859686 0.9438325325941895
4.9792460931286735 176.13814452848865 0.940642344365284
4.98447364808209 176.4191143822201 0.9397409790804923
4.989701203035506 180.68437696675804 0.9367725553313802
4.994928757988922 180.89135320844574 0.9236063710443863
5.000156312942338 184.04819517144887 0.921029345638434
5.0053838678957545 183.95914131285613 0.897348260726742
5.010611422849171 192.21100818743835 0.9017449544094291
5.015838977802587 197.08986624534924 0.9017728877990251
5.021066532756003 201.11762325733304 0.9035448908934818
5.026294087709419 201.2271608736418 0.8937739519289181
5.0315216426628355 200.4404075171043 0.8886350542327013
5.036749197616252 202.6198969716095 0.895510403801894
5.041976752569668 205.46653128368476 0.8906922607091918
5.047204307523084 209.9511753105635 0.9026576164941087
5.0524318624765 212.54642158027858 0.9022667411666218
5.0576594174299165 220.80846960165024 0.9135304076225099
5.062886972383333 226.37144625231582 0.9243246914578609
5.068114527336749 232.5886723602399 0.9229742643852589
5.073342082290165 243.33488675077578 0.9329942785030424
5.078569637243581 252.19187939637774 0.9313313174294177
5.0837971921969975 268.2449973806842 0.9448199149408151
5.089024747150414 288.0103904966869 0.9691837628538498
5.09425230210383 304.72210629551427 0.9852384283254189
5.099479857057246 327.4078308422218 1.0153189455019591
5.104707412010662 351.74852957429385 1.0445590220670797
5.109934966964079 379.7265621744183 1.0786928499568493
5.115162521917495 402.8229454499921 1.108711735995322
5.120390076870911 417.115806700733 1.1247136880303468
5.125617631824327 419.3066512926025 1.1239519559292033
5.130845186777743 408.44210044488756 1.1067045902596886
5.13607274173116 387.87153397077003 1.0792944405520681
5.141300296684576 365.92328825709126 1.0577524266897578
5.146527851637992 339.9560472487521 1.0286720693372355
5.151755406591408 310.4525428977285 0.9961824011812956
5.156982961544824 282.01874511130404 0.9656350586632604
5.162210516498241 261.24980806189495 0.9476268906965539
5.167438071451657 241.31664110788105 0.9341894983890946
5.172665626405073 229.36221962632192 0.933827173251832
5.177893181358489 218.22347219027586 0.9233831397510674
5.183120736311905 209.6267275086755 0.913129922576144
5.188348291265322 200.40224133047244 0.8922271266256877
5.193575846218738 190.71360730296442 0.8700447088213094
5.198803401172154 184.14262172106487 0.8576200654813408
5.20403095612557 183.922257989095 0.8708492332001426
5.209258511078986 185.95262494767277 0.882370802023876
5.214486066032403 183.9102649501338 0.8838120696278898
5.219713620985819 180.90370083176782 0.8806935762076871
5.224941175939235 177.9442433157128 0.8737547590938131
5.230168730892651 177.6652895547129 0.8827811404620965
5.235396285846067 177.28153690471757 0.8944437374000253
5.240623840799484 174.50374796868113 0.8905241531273398
5.2458513957529 170.54826168645812 0.8855806530611393
5.251078950706316 167.18989512985164 0.870447013290724
5.256306505659732 172.85092163172413 0.8861605725454026
5.261534060613148 179.35453655323877 0.9097077046864183
5.266761615566565 181.54935652837275 0.9192189945929286
5.271989170519981 179.93070627048496 0.9141472022026758
5.277216725473397 178.8225236237903 0.9151353613277534
5.282444280426813 176.32812780361144 0.9139318258060822
5.2876718353802294 176.6884653126468 0.9125263724526703
5.292899390333646 168.68270204201536 0.8860207525433621
5.298126945287062 164.40584432991653 0.8684706779550297
5.303354500240478 164.72759571035667 0.8684368100115011
5.308582055193894 166.11982488935558 0.8757725965557712
5.3138096101473105 168.14437236265397 0.8851035398347707
5.319037165100727 164.74613728565262 0.8707545510692619
5.324264720054143 163.292488737358 0.859482466237293
5.329492275007559 162.73001511637554 0.8633856886433018
5.334719829960975 165.01142752662332 0.8735627919253734
5.3399473849143915 164.37385966837672 0.8737836191819431
5.345174939867808 165.25431869222913 0.8837125589451315
5.350402494821224 165.09592291718604 0.8778240970308492
5.35563004977464 165.63017805403987 0.8788597028443542
5.360857604728056 163.51342984021005 0.8629514563280382
5.3660851596814725 164.69488238912245 0.8632065910687251
5.371312714634889 166.37874857227774 0.8706369544242009
5.376540269588305 172.2499773627396 0.8865856384421451
5.381767824541721 171.08446785809758 0.8858825905472568
5.386995379495137 170.7991399531616 0.8856622667611019
5.3922229344485535 170.09417483770622 0.8776036549394579
5.39745048940197 166.1670711294581 0.858478229930651
5.402678044355386 168.8511281412131 0.8475588902404034
5.407905599308802 169.5954606643203 0.8390650528205439
5.413133154262218 173.27925928154363 0.8398061629363831
5.4183607092156345 178.4249143973457 0.8506127152123967
5.423588264169051 181.19993266738305 0.8480068646680272
5.428815819122467 183.88774313173263 0.8422198342542631
5.434043374075883 183.14730267072937 0.8276127068903036
5.439270929029299 185.59354103295715 0.8242509423760486
5.4444984839827155 187.62318542575446 0.8250496551899125
5.449726038936132 189.53576450284166 0.8331617725703374
5.454953593889548 198.36220865405403 0.8586510604260281
5.460181148842964 197.1302644028763 0.8590934491757809
5.46540870379638 197.58611069845819 0.8664067587837929
5.4706362587497965 193.29546448929827 0.8618397873849996
5.475863813703213 188.2301155366712 0.8582902414261551
5.481091368656629 186.58827888071497 0.86494898206125
5.486318923610045 182.1416937214723 0.8596880897290187
5.491546478563461 182.82276424173915 0.8617999314551297
5.4967740335168775 177.14278866217816 0.844423604270476
5.502001588470294 177.95590308786245 0.8505861775155479
5.50722914342371 175.22517599511946 0.8538142746321052
5.512456698377126 177.7361287416137 0.8624110824472632
5.517684253330542 177.06596815253013 0.8576190394908808
5.522911808283959 175.21813140587673 0.8445769475802806
5.528139363237375 174.06722419169228 0.840221075826444
5.533366918190791 173.41493963880592 0.8440975801288282
5.538594473144207 174.0014025311154 0.853255797650986
5.543822028097623 171.1706383361449 0.840784423373108
5.54904958305104 170.2529698134171 0.833021853893343
5.554277138004456 172.6140662302626 0.8374691769644746
5.559504692957872 176.72004149980475 0.8469878675407985
5.564732247911288 179.51585249895632 0.8556583857968847
5.569959802864704 174.404790473859 0.8385850671009705
5.575187357818121 171.25742144943285 0.8183232378276845
5.580414912771537 173.7498860949794 0.8137984866470105
5.585642467724953 177.94650201624873 0.8250271249217225
5.590870022678369 180.40651624642325 0.8256248102494161
5.596097577631785 178.12663311803087 0.8185255932305455
5.601325132585202 176.7156522388035 0.8062554701013479
5.606552687538618 180.02008880662603 0.8023833443474089
5.611780242492034 187.84638409479274 0.8091647737557552
5.61700779744545 193.59666237335406 0.8126137483281858
5.622235352398866 208.41700925902666 0.8267672898644769
5.627462907352283 238.02837475988565 0.8614238357192109
5.632690462305699 286.30803144720437 0.9215124480852598
5.637918017259115 357.735141093174 1.0051413662946287
5.643145572212531 452.6656642049357 1.1125580984165533
5.648373127165947 561.0648153416508 1.2283784965208366
5.653600682119364 668.7328667425425 1.3355070024573912
5.65882823707278 757.5970132510365 1.416872940623611
5.664055792026196 817.0095270313212 1.4677685737840882
5.669283346979612 855.7571050353052 1.501337764709587
5.674510901933028 862.3197565961634 1.5038389497892801
5.679738456886445 858.1317121744748 1.499188720959581
5.684966011839861 841.6034101970625 1.4841950207855317
5.690193566793277 822.9672730182142 1.4676365850220296
5.695421121746693 812.9892719221671 1.4585753300603317
5.700648676700109 806.8644456682936 1.4521127020895754
5.705876231653526 805.4808824527979 1.4505400251496001
5.711103786606942 801.7255934691294 1.4458709620904993
5.716331341560358 800.4141075790909 1.4439151227689224
5.721558896513774 804.0018264456913 1.4462710124665659
5.7267864514671905 815.8863313396679 1.4588204486628242
5.732014006420607 830.2738104083238 1.4718161334979167
5.737241561374023 847.4569338159499 1.487245477872776
5.742469116327439 870.4225670477477 1.505522351874582
5.747696671280855 906.905561703713 1.5359053621812961
5.7529242262342715 955.8668006088621 1.5734875091097777
5.758151781187688 1018.0567621029666 1.621300886212669
5.763379336141104 1090.053606499313 1.677176247240881
5.76860689109452 1165.281056898702 1.7332532238545504
5.773834446047936 1233.283338759651 1.7821026462849312
5.7790620010013525 1276.0064314049173 1.8117187221413789
5.784289555954769 1275.7341975831657 1.8108553715310656
5.789517110908185 1239.9383202500833 1.7851522365023065
5.794744665861601 1144.111071778795 1.7138752878384715
5.799972220815017 1018.1696850218196 1.6179295264937572
5.8051997757684335 866.27224307896 1.4933721951434735
5.81042733072185 707.3504761167743 1.3515149246953138
5.815654885675266 573.2435701877448 1.223545198969788
5.820882440628682 460.00156714519557 1.102186850778527
5.826109995582098 379.87687151498164 1.0087259550051582
5.8313375505355145 328.62456851242865 0.948791988942274
5.836565105488931 292.78853624649054 0.9099613030309993
5.841792660442347 264.7199419666901 0.8822363908488191
5.847020215395763 243.41714585364608 0.8560093039879362
5.852247770349179 227.2791457346105 0.8310573448503232
5.8574753253025955 219.3028211089684 0.8199323706073398
5.862702880256012 215.72319456819434 0.8170080479695282
5.867930435209428 216.29755078117518 0.822820999950865
5.873157990162844 213.86376882072602 0.8220402662998145
5.87838554511626 214.0057234925496 0.8275888573230775
5.8836131000696765 208.52214091979275 0.815193920015664
5.888840655023093 205.87511670206786 0.8051376178351807
5.894068209976509 209.28299425997253 0.805525464425013
5.899295764929925 208.20392928259866 0.7955653217433561
5.904523319883341 208.5180641257217 0.7977133459515907
5.9097508748367575 211.380216778152 0.8014209021212624
5.914978429790174 214.12169822595737 0.8060511229637662
5.92020598474359 218.11248022161413 0.8102483940917132
5.925433539697006 221.65484417990663 0.8124839793601784
5.930661094650422 222.55966052962341 0.8116472031956135
5.9358886496038386 223.5105153587931 0.8097260641983802
5.941116204557255 227.6520243018204 0.8123442816784733
5.946343759510671 234.36899668467743 0.8205568400280814
5.951571314464087 239.37431760325308 0.8322467518705999
5.956798869417503 244.51016630886875 0.8392906754180439
5.96202642437092 253.1178614920354 0.8561302285944163
5.967253979324336 260.54725168440245 0.8683021113478333
5.972481534277752 274.33055282971895 0.8851306334570058
5.977709089231168 286.9811218622735 0.900943190897162
5.982936644184584 303.5541584176646 0.9228083994730085
5.988164199138001 330.0675152755336 0.9584121522340727
5.993391754091417 355.2788821355517 0.9941980837284994
5.998619309044833 382.6583913746686 1.0318954559557534
6.003846863998249 421.3048456067894 1.0834641670431642
6.009074418951665 466.0402362061281 1.1398049458534862
6.014301973905082 519.0975612273473 1.203156172774067
6.019529528858498 592.965257339968 1.283891021983261
6.024757083811914 676.4051048597983 1.370548075272787
6.02998463876533 781.4484905704362 1.4725463056756412
6.035212193718746 915.1532572288633 1.5956641436988983
6.040439748672163 1077.3699041012007 1.7347111269653743
6.045667303625579 1253.475953944168 1.870822659801268
6.050894858578995 1459.6150099263218 2.0206129354334394
6.056122413532411 1643.9353081359636 2.1436164571815937
6.061349968485827 1806.3951378264258 2.2474780809332087
6.066577523439244 1940.0373047126334 2.3286312122547175
6.07180507839266 2007.1065744698285 2.37281008382229
6.077032633346076 2008.2323819244536 2.376378079695776
6.082260188299492 1947.6225817684578 2.3442835482775757
6.087487743252908 1839.7230511531272 2.2796019466231
6.092715298206325 1710.2986757536985 2.200986993644851
6.097942853159741 1570.1695203088618 2.109367942220998
6.103170408113157 1438.4243055015993 2.0255705213224124
6.108397963066573 1306.4238748035932 1.9309359049030914
6.113625518019989 1182.5372673890624 1.8407883752690894
6.118853072973406 1074.8480170064972 1.7554665698028424
6.124080627926822 974.8486552158168 1.673421123507442
6.129308182880238 881.9458285290661 1.5932243785077775
6.134535737833654 801.2928214697746 1.5208826165436522
6.1397632927870704 720.0523538785347 1.4426374749023856
6.144990847740487 652.3312359787283 1.3756758081525937
6.150218402693903 589.5089951845271 1.3097718297457583
6.155445957647319 528.3459410069516 1.243221312686176
6.160673512600735 476.78505025925125 1.1836756308183771
6.1659010675541515 434.3002346662817 1.1358716393772297
6.171128622507568 403.37100873902443 1.097178154331922
6.176356177460984 373.9772210911876 1.0589517772824129
6.1815837324144 350.9452133958852 1.028802264218785
6.186811287367816 329.19401424012005 1.0040436415399572
6.1920388423212325 314.16594966436713 0.9895666932833358
6.197266397274649 300.90657786254104 0.9773403312043957
6.202493952228065 292.9042063626987 0.972051800208694
6.207721507181481 281.99876811797486 0.9474157985357426
6.212949062134897 275.0132113380587 0.9297802431410859
6.2181766170883135 266.84674996715495 0.9157368174502484
6.22340417204173 257.88272456428945 0.9000598046298638
6.228631726995146 250.780642186873 0.8878523245747089
6.233859281948562 243.6272507560976 0.8780199835213973
6.239086836901978 241.06104302921426 0.8730665369192089
6.2443143918553945 236.16075807147658 0.8594431736870107
6.249541946808811 232.16214970958657 0.8537663869741251
6.254769501762227 229.189943694541 0.8493805353173854
6.259997056715643 229.371498785353 0.8507862974131116
6.265224611669059 223.41954317202544 0.8448580830399726
6.2704521666224755 221.45136641635094 0.8471680248826203
6.275679721575892 216.6731655873458 0.8369298298157756
6.280907276529308 213.63847585667293 0.8309160279045129
6.286134831482724 217.61613978496527 0.8386411888048291
6.29136238643614 215.7408562600954 0.8342489565661204
6.2965899413895565 217.2519204081962 0.8342485697070797
6.301817496342973 217.66193621004544 0.8362212178059117
6.307045051296389 219.6420048530997 0.8437316476535336
6.312272606249805 217.3729810451084 0.8407123085606455
6.317500161203221 215.74995955831028 0.8377601880419397
6.3227277161566375 214.48850577660102 0.8326818672748022
6.327955271110054 214.73072236326857 0.826836869605575
6.33318282606347 215.51878544713324 0.8240626259237476
6.338410381016886 214.79607124565965 0.8240720561101088
6.343637935970302 216.63843879311904 0.8314809365806164
6.3488654909237185 215.81792134096025 0.8326111151600248
6.354093045877135 215.11526616253846 0.830483084991532
6.359320600830551 213.3095975080083 0.8187795645319734
6.364548155783967 213.19796062689684 0.8142097579796641
6.369775710737383 212.47559449830018 0.8111271363021126
6.3750032656908 210.71904078822357 0.8060099582662539
6.380230820644216 206.3090239367067 0.7991122576035855
6.385458375597632 207.31990356185025 0.8007400613674119
6.390685930551048 205.93970297415296 0.8006460790012332
6.395913485504464 207.24293090289484 0.8040003786142901
6.401141040457881 207.12865498874388 0.8046083314186768
6.406368595411297 206.72184536159816 0.8069453227210965
6.411596150364713 209.72231617518702 0.8037944388640574
6.416823705318129 215.1485752526016 0.8145776751830426
6.422051260271545 220.68484890522632 0.8256783800506186
6.427278815224962 219.91161235655272 0.8247737447964771
6.432506370178378 216.6444238912161 0.8170271285446676
6.437733925131794 211.1356370868793 0.8002734291774203
6.44296148008521 213.80544379992057 0.7991415332175661
6.448189035038626 219.13039303447783 0.8116201693274391
6.453416589992043 221.50206168810328 0.8149025263289563
6.458644144945459 224.0249122581053 0.8179800928730473
6.463871699898875 220.8460106097267 0.8064026298770742
6.469099254852291 225.60935121096756 0.8124697601957345
6.474326809805707 226.99194960785516 0.8134673013621819
6.479554364759124 230.36738965673956 0.8149458015518678
6.48478191971254 231.00437096574643 0.8176278384886578
6.490009474665956 233.18566847831926 0.8149164285397886
6.495237029619372 238.69577269538382 0.8235800755969341
6.500464584572788 246.208397535245 0.8299385478997897
6.505692139526205 252.59215173385445 0.8323502019660692
6.510919694479621 261.6026290824914 0.8401538981912862
6.516147249433037 269.7099931717715 0.847294868250153
6.521374804386453 284.70381253630654 0.8671302787261737
6.526602359339869 300.1453723389572 0.8849481649669317
6.531829914293286 323.34102328118456 0.9098450640040541
6.537057469246702 349.95606187421276 0.9386627061307743
6.542285024200118 382.1998036919625 0.9743852369515308
6.547512579153534 419.54362539468497 1.0157481683919423
6.55274013410695 458.28715313284215 1.0579194955649622
6.557967689060367 498.4623029313927 1.1019771130789644
6.563195244013783 528.6254112768545 1.1332900461161535
6.568422798967199 554.1595185393169 1.160405632808047
6.573650353920615 564.7648135566797 1.1684334560178589
6.5788779088740315 562.1502542905109 1.1632164532007434
6.584105463827448 549.3112854938796 1.1487916391360284
6.589333018780864 522.7669280842916 1.1203220093939696
6.59456057373428 497.2615068908176 1.0934758080393796
6.599788128687696 469.9386443752975 1.0638323539481533
6.6050156836411125 448.0830706614188 1.041052315084602
6.610243238594529 423.5316040462808 1.0162016158411908
6.615470793547945 394.4416021099733 0.9834962484734772
6.620698348501361 370.8589474766598 0.9567272374793194
6.625925903454777 346.94640050089384 0.9247210129128376
6.6311534584081935 330.56865794091124 0.9038349490399531
6.63638101336161 319.29223104744995 0.8931010406327281
6.641608568315026 307.4186459849467 0.8789579082111711
6.646836123268442 298.6031012155432 0.8699530698737463
6.652063678221858 285.84373964944285 0.8511838385935979
6.6572912331752745 276.02424720214117 0.8381923442343144
6.662518788128691 266.15549575509544 0.8258960525195072
6.667746343082107 258.84381745809833 0.8171211544738117
6.672973898035523 257.1879201781869 0.8152348754425284
6.678201452988939 254.75406327201213 0.8141060610498672
6.6834290079423555 249.63758678296531 0.8111265245074991
6.688656562895772 247.15114192154903 0.8092066043297582
6.693884117849188 243.96211121433805 0.8061157251030804
6.699111672802604 246.77730498758038 0.811706309020247
6.70433922775602 244.9733398480851 0.8098936711812482
6.7095667827094365 245.4185116895529 0.8122745409964887
6.714794337662853 243.37297151827073 0.810738078349295
6.720021892616269 243.30722097599562 0.8117430773163796
6.725249447569685 240.67498014514203 0.8077787064900593
6.730477002523101 240.2228344792011 0.8076165282034312
6.7357045574765175 240.57562542513512 0.8073406941573243
6.740932112429934 239.65716855439746 0.8024419463834348
6.74615966738335 238.93042610740696 0.8022429032435677
6.751387222336766 235.0935341485891 0.7973509917168763
6.756614777290182 234.96042005836398 0.7956895379571481
6.7618423322435985 238.4447002029037 0.8036443930815882
6.767069887197015 238.40563434082594 0.8016926539486563
6.772297442150431 238.57700400273762 0.8028737286055624
6.777524997103847 234.44166557710807 0.7940011002463699
6.782752552057263 237.3938931278168 0.7997087885225701
6.7879801070106796 238.38806669304674 0.7969420561501053
6.793207661964096 238.08481008363154 0.7965306022291804
6.798435216917512 236.02982823590776 0.7942561365964286
6.803662771870928 237.63075054411553 0.7948302313065325
6.808890326824344 237.69449684878816 0.7926002538427672
6.814117881777761 237.479871816004 0.7893818569526134
6.819345436731177 237.4004985376174 0.7884798806401173
6.824572991684593 235.60198078467243 0.7881971813458145
6.829800546638009 236.84363343530867 0.7887130233092239
6.835028101591425 237.97021522826782 0.7932609180808794
6.840255656544842 238.96597061317144 0.7934758356327812
6.845483211498258 239.34912918179896 0.789673821225734
6.850710766451674 241.57377316772133 0.789535389100331
6.85593832140509 246.08986662298128 0.7921570852262518
6.861165876358506 247.7652312789772 0.7955199197706047
6.866393431311923 249.48908208200305 0.7975902274604308
6.871620986265339 252.07037199252585 0.8013338081786426
6.876848541218755 254.813907337916 0.803990824551964
6.882076096172171 258.888549740963 0.8097143559864748
6.887303651125587 260.54075001578644 0.8101938111828735
6.892531206079004 260.90118953310713 0.808925927327109
6.89775876103242 261.0688003962756 0.8056174742949455
6.902986315985836 262.1422879026998 0.8044542494925937
6.908213870939252 265.14367607157874 0.8059066002280729
6.913441425892668 266.07300116001016 0.8028280837676234
6.918668980846085 269.1914849125207 0.8052571491792125
6.923896535799501 273.96383120266853 0.810809054220259
6.929124090752917 277.8427028357376 0.8158569094188753
6.934351645706333 280.7306411324522 0.8202155134927575
6.939579200659749 281.9801776581686 0.817959189171949
6.944806755613166 283.275797302814 0.8186385574881209
6.950034310566582 290.23937666320967 0.8267328081183809
6.955261865519998 296.3067282294397 0.8310710803452204
6.960489420473414 306.5589223083676 0.842869785060793
6.96571697542683 317.2957675762526 0.854863875293138
6.970944530380247 327.49296534634647 0.866712684765224
6.976172085333663 339.1395613615654 0.8798503186206286
6.981399640287079 355.38509859992973 0.8969124929547738
6.986627195240495 377.6680427779799 0.9194340070340696
6.9918547501939114 406.70441024230195 0.9511038671138939
6.997082305147328 447.45793366186723 0.9938187688847128
7.002309860100744 505.17580933017814 1.0547383723797028
7.00753741505416 593.1684348291855 1.1412199089172896
7.012764970007576 708.5047520452956 1.2459990637969052
7.0179925249609925 858.8411626183953 1.3713140204363659
7.023220079914409 1017.9944256665117 1.492176231290464
7.028447634867825 1163.4185700445516 1.5933551169105094
7.033675189821241 1269.7203573112608 1.6613580796022762
7.038902744774657 1326.323034488012 1.6942865504867926
7.0441302997280735 1324.77963282177 1.6921448522514098
7.04935785468149 1280.2819467508618 1.6642278358657359
7.054585409634906 1207.684403160083 1.6151669235623896
7.059812964588322 1117.8585587908265 1.5528811461353957
7.065040519541738 1029.9047280069317 1.4893027168201918
7.0702680744951545 945.4208040092165 1.4271212052337692
7.075495629448571 866.0458912366825 1.3651166647719974
7.080723184401987 803.1229893538831 1.3142199123395437
7.085950739355403 749.4186822845015 1.2690292920436923
7.091178294308819 710.5337255407542 1.2351085015618979
7.0964058492622355 678.7615984250712 1.2062595700032663
7.101633404215652 650.5293830812915 1.181388386897401
7.106860959169068 626.272255736289 1.1590265029475566
7.112088514122484 600.4529138773962 1.1361968441031358
7.1173160690759 572.4353033398423 1.1090908289027253
7.1225436240293165 550.075776619373 1.088006217536769
7.127771178982733 532.1204428591802 1.0693503324847886
7.132998733936149 519.7715061580541 1.0573799030888738
7.138226288889565 507.7597871298422 1.0450874698008568
7.143453843842981 501.5727194428005 1.0395342704968027
7.1486813987963975 492.8388733328832 1.030468698280664
7.153908953749814 488.6509348889439 1.0259498794967907
7.15913650870323 486.72610717485964 1.0229626402180463
7.164364063656646 489.4210478513734 1.0249143022266032
7.169591618610062 499.3079809324766 1.0337264760536191
7.1748191735634785 514.0191850815725 1.047518265152606
7.180046728516895 539.0528972913313 1.0714625452081574
7.185274283470311 576.094364256831 1.1069664487783772
7.190501838423727 632.7410458895139 1.1593186741269677
7.195729393377143 718.1022357583473 1.2341855785059186
7.2009569483305595 842.1719833853506 1.3360595463290366
7.206184503283976 1010.7553110544285 1.4623414367564607
7.211412058237392 1240.875534673033 1.617683304313959
7.216639613190808 1527.4024729829453 1.7938317950757936
7.221867168144224 1877.8934791684592 1.987379959087992
7.227094723097641 2259.997012300134 2.1786317395580004
7.232322278051057 2590.508772062326 2.3301830605088285
7.237549833004473 2808.050627722103 2.4212610895158675
7.242777387957889 2834.9087420537435 2.432530545059493
7.248004942911305 2668.1735599984117 2.358044787282975
7.253232497864722 2367.3622544927352 2.22034825191835
7.258460052818138 1975.6824037471044 2.0264014913333006
7.263687607771554 1599.2230723545772 1.823040304791856
7.26891516272497 1260.1565948156772 1.6180016348502142
7.274142717678386 985.205101758985 1.4296380901118784
7.279370272631803 783.1413964512358 1.2748011677103763
7.284597827585219 632.5209895275885 1.1477197298309822
7.289825382538635 537.0823318329915 1.0587312242801394
7.295052937492051 477.2923789947011 0.9998760621530155
7.300280492445467 436.51547952596917 0.957762275973773
7.305508047398884 410.1946944022902 0.9295182140285815
7.3107356023523 392.87151669462736 0.9101059173745306
7.315963157305716 377.2313220746223 0.8936499968599221
7.321190712259132 365.8976488612457 0.88165053759207
7.326418267212548 359.89438818640224 0.8772108816305442
7.331645822165965 352.72125092228345 0.8687475449551524
7.336873377119381 349.64263799247146 0.8652701208221507
7.342100932072797 347.0915985373724 0.863005637691619
7.347328487026213 344.3893589466279 0.8588882560229109
7.352556041979629 341.75155635916576 0.8567273830972544
7.357783596933046 336.94621875423707 0.8501381844928729
7.363011151886462 334.2486823975933 0.8449103611108503
7.368238706839878 330.9977472706463 0.8430301903640303
7.373466261793294 332.0982900638568 0.8450729115465845
7.37869381674671 329.47633769286193 0.8419393333396521
7.383921371700127 326.06468122445744 0.8382278022021085
7.389148926653543 323.9594055278771 0.8344578830035291
7.394376481606959 323.3299341638188 0.8329186496271338
7.399604036560375 327.75766121411147 0.8386237902484142
7.4048315915137914 333.56362622587744 0.846189887285384
7.410059146467208 332.77258972706153 0.8446382728288725
7.415286701420624 333.8813447652387 0.8455609868672016
7.42051425637404 334.1369851124167 0.8449828611834973
7.425741811327456 334.2315694833961 0.8440566299631598
7.4309693662808725 337.8615755912415 0.8481244201536712
7.436196921234289 337.58896300143175 0.8464848301944032
7.441424476187705 342.31354485953153 0.8532258024341665
7.446652031141121 347.88774279397506 0.8599836600104879
7.451879586094537 350.5281436170935 0.8628396020637519
7.4571071410479535 354.18795447957365 0.8649396109628064
7.46233469600137 358.1304669416523 0.8674362308928933
7.467562250954786 363.70994197141107 0.8736989454569916
7.472789805908202 367.83535169840826 0.877696285480829
7.478017360861618 374.9878331046547 0.8856128817033154
7.4832449158150345 384.03759793280057 0.8927772697377522
7.488472470768451 394.4373485780242 0.9021043380433698
7.493700025721867 407.6039783261908 0.9167046654525016
7.498927580675283 421.17657406270126 0.9306271960270468
7.504155135628699 438.924030447257 0.9487273220714832
7.5093826905821155 456.63691778478574 0.9655032176963761
7.514610245535532 476.1381364085555 0.9842613008498445
7.519837800488948 498.11352483472353 1.0059190558605133
7.525065355442364 515.5492700244915 1.0228350026238737
7.53029291039578 528.5847453719413 1.0341494612038342
7.5355204653491965 532.8950259924978 1.0372795514843536
7.540748020302613 533.4591754972004 1.036804011461423
7.545975575256029 526.7215343360117 1.030146251721876
7.551203130209445 525.62899306396 1.028709218257887
7.556430685162861 521.6139927852943 1.0253723622278172
7.5616582401162775 514.6493664148855 1.0174617612205432
7.566885795069694 501.1488980624762 1.0040439753213666
7.57211335002311 485.7484270378015 0.9883559701129602
7.577340904976526 472.7048635278338 0.9752266035764725
7.582568459929942 459.3146562796518 0.9608261693635515
7.5877960148833585 449.60944471900035 0.9498595156022267
7.593023569836775 441.8437898411291 0.941883198713837
7.598251124790191 435.194385547113 0.9344639905788732
7.603478679743607 430.7153001337691 0.9301920237062545
7.608706234697023 429.1459657956906 0.9295499191262433
7.6139337896504395 423.4158613625796 0.9235722709141002
7.619161344603856 421.7378862994976 0.9224060530242152
7.624388899557272 421.9032111822871 0.9213362118925909
7.629616454510688 422.6367026402741 0.922394510043166
7.634844009464104 422.03446238665083 0.9217320586853697
7.6400715644175206 424.54550217050814 0.923301944286991
7.645299119370937 433.94331762587234 0.9334544043039122
7.650526674324353 445.3452719356936 0.9430880340169977
7.655754229277769 458.15645785280566 0.9567735135688662
7.660981784231185 465.3868064614309 0.9629849559256047
7.666209339184602 475.6284450163243 0.9714315588429361
7.671436894138018 485.1524523931838 0.9803500081201526
7.676664449091434 501.0604986948085 0.9951465863866709
7.68189200404485 513.5415286959739 1.005988488197587
7.687119558998266 520.6339593943901 1.0115335998071169
7.692347113951683 525.5936561045706 1.0160207393344087
7.697574668905099 527.9101616792025 1.019006620021681
7.702802223858515 532.1048113826535 1.0234963678365332
7.708029778811931 534.1379349590449 1.0253233133210464
7.713257333765347 531.0150243801702 1.021112101604601
7.718484888718764 519.2002830750264 1.008546095537691
7.72371244367218 508.55190914026736 0.9982595989230348
7.728939998625596 503.3089301683262 0.9914321978778474
7.734167553579012 503.0723631044887 0.9908719811939871
7.739395108532428 508.52609569206845 0.9969530355027868
7.744622663485845 506.3652083315233 0.9943939852293794
7.749850218439261 506.2912132381271 0.9949805007472224
7.755077773392677 503.826462247673 0.9919932443888679
7.760305328346093 502.04909246167364 0.9916678072170947
7.765532883299509 498.78736253791794 0.9880333076300875
7.770760438252926 496.6624111153461 0.9856163309062168
7.775987993206342 486.48641679528674 0.9743913217850503
7.781215548159758 483.8247643460373 0.9717530115265554
7.786443103113174 477.8616878598627 0.9657651737145175
7.79167065806659 472.22384223075034 0.9611580377432378
7.796898213020007 463.62872346857336 0.95295978851953
7.802125767973423 457.3648419515425 0.94664376806625
7.807353322926839 448.6345403192942 0.9374618404843975
7.812580877880255 438.10243687515845 0.9259640062404253
7.817808432833671 431.4195044657048 0.9181050085901379
7.823035987787088 426.9906292218541 0.9137450916683593
7.828263542740504 423.8830217661625 0.9095883744377186
7.83349109769392 422.87736001209765 0.9078343271766436
7.838718652647336 421.4060690425804 0.9066845346252902
7.8439462076007525 420.3352409185217 0.9047076316582937
7.849173762554169 423.8601517953591 0.9080602888158499
7.854401317507585 424.6900653965337 0.9091636432708173
7.859628872461001 422.53833909463924 0.9067558097207048
7.864856427414417 424.9492308804826 0.9084855379983449
7.8700839823678335 425.9707838634317 0.9078272135246991
7.87531153732125 430.157651002967 0.9113180765422579
7.880539092274666 430.5851251005999 0.9102432856743243
7.885766647228082 432.7755426166205 0.9125164269902524
7.890994202181498 435.6042963903316 0.9150973405893423
7.8962217571349145 441.4586060934204 0.9210842037887026
7.901449312088331 446.26413626332237 0.9263045721561225
7.906676867041747 450.6934322611934 0.931112105661696
7.911904421995163 456.41838923092627 0.9360905485378221
7.917131976948579 461.1039041486831 0.9393396581554164
7.9223595319019955 467.15701241610117 0.9449785316112418
7.927587086855412 471.45405559354475 0.948771279112619
7.932814641808828 476.93490073976267 0.9546415818397822
7.938042196762244 482.0912029777028 0.9583013897720926
7.94326975171566 484.7750394276292 0.9598616435288418
7.9484973066690765 490.25991198262045 0.9642847118502555
7.953724861622493 502.76201538635 0.9756724430370137
7.958952416575909 522.2236840028394 0.9945655751028288
7.964179971529325 541.5197987249694 1.0122238665487073
7.969407526482741 548.6846657815096 1.017107441150567
7.9746350814361575 556.5332380162539 1.0226473612424902
7.979862636389574 563.1198584446562 1.0289698548254749
7.98509019134299 573.1061701447653 1.0382243468138066
7.990317746296406 585.2585637950638 1.0489371350921295
7.995545301249822 589.9451014771009 1.0525905932881057
8.000772856203238 598.060980980528 1.0594530848446089
8.006000411156654 602.6131936194223 1.0641940463742536
8.01122796611007 609.5313210014975 1.0702861481817358
8.016455521063486 608.6431685008282 1.0684026487565021
8.021683076016902 612.6470302915544 1.0711844332549008
8.026910630970319 618.381565096413 1.0743791972584027
8.032138185923735 627.1007251503447 1.0812713773362312
8.037365740877151 637.435530285982 1.0896415806002644
8.042593295830567 651.0753652034915 1.100914215115244
8.047820850783983 656.7334804184466 1.1052085801927993
8.0530484057374 663.2267794221001 1.1090424514370718
8.058275960690816 671.6227540229829 1.1154502945044922
8.063503515644232 679.9419069945943 1.1231697351969907
8.068731070597648 691.3923176774412 1.1319954935644319
8.073958625551064 697.1050267669641 1.1367641138814086
8.07918618050448 700.4884925450771 1.139195990489165
8.084413735457897 706.4159215097854 1.1440397971813545
8.089641290411313 713.3825801299298 1.148885554117089
8.09486884536473 714.6089936069714 1.1493612024395272
8.100096400318145 714.1606773070849 1.1487306693037482
8.105323955271562 712.0143762789621 1.1463789450209823
8.110551510224978 705.6058319023094 1.1404088517222053
8.115779065178394 699.6693310542679 1.134951950520177
8.12100662013181 698.754313813234 1.1340318294755156
8.126234175085226 697.3983476240594 1.13239043700082
8.131461730038643 700.0716380230001 1.1344049775951117
8.136689284992059 705.5736798797191 1.1383526286401617
8.141916839945475 709.0079497770766 1.1401109115466337
8.147144394898891 717.153371056591 1.1460071493899886
8.152371949852308 729.2341078762287 1.1548308555401747
8.157599504805724 746.2399462967837 1.1686087658796744
8.16282705975914 761.5868718490779 1.1802314546489547
8.168054614712556 775.1411472192224 1.1900000647467766
8.173282169665972 789.4896923683682 1.20063945503741
8.178509724619389 791.9631041336946 1.2022220248181228
8.183737279572805 796.7009037765392 1.2050423739372764
8.188964834526221 788.197868906219 1.1960551683748981
8.194192389479637 780.5302189222905 1.1894982637832534
8.199419944433053 771.4102011530192 1.1816713151153073
8.20464749938647 765.4940925334897 1.178150601014883
8.209875054339886 753.7111075360145 1.169605110778914
8.215102609293302 735.0099200098919 1.1559285972067554
8.220330164246718 718.8975711577326 1.1421041849653162
8.225557719200134 711.4413097387509 1.1360742157008183
8.23078527415355 700.6672242032449 1.1266711256203112
8.236012829106967 694.4514985125684 1.1215984518860245
8.241240384060383 682.5272919716795 1.1112668001916202
8.2464679390138 672.5775663113225 1.103209461230643
8.251695493967215 669.0045823908225 1.1000286606877754
8.256923048920632 663.432675216155 1.0944105393961778
8.262150603874048 666.2859328334216 1.0961156926275821
8.267378158827464 666.6083971594214 1.0969679581544916
8.27260571378088 668.0234993626922 1.0971150427883056
8.277833268734296 667.2861245005316 1.0961481415349859
8.283060823687713 662.211118180706 1.0915497691730933
8.288288378641129 658.9920322270754 1.0889710084329731
8.293515933594545 659.6574000970487 1.0895928381651694
8.298743488547961 660.2114698212511 1.0888173363445215
8.303971043501377 668.2090648617182 1.094850323629113
8.309198598454794 675.971958783029 1.100464794955367
8.31442615340821 679.0441363471773 1.1026701618893846
8.319653708361626 684.4154219015851 1.1069428858826094
8.324881263315042 685.6230323454919 1.107310604680057
8.330108818268458 692.7964447899503 1.1126564789138085
8.335336373221875 701.3665467261033 1.118256491826941
8.34056392817529 707.9324999699334 1.1225321791850136
8.345791483128707 714.3982343649806 1.1270946885852184
8.351019038082123 715.3230150501734 1.1278341330593433
8.35624659303554 715.2258649478224 1.1274294545646215
8.361474147988956 717.5149485972703 1.128736080532096
8.366701702942372 723.316762554857 1.1335188907262361
8.371929257895788 730.947479834143 1.1392379381561901
8.377156812849204 738.0589550557174 1.145118850722999
8.38238436780262 745.0720049875874 1.149660957014933
8.387611922756037 744.397440447021 1.1485303321418325
8.392839477709453 745.2584370446392 1.1484710635716335
8.398067032662869 744.9908010386164 1.1492170380524134
8.403294587616285 745.8173214493802 1.1500526888468399
8.408522142569701 740.8310022704748 1.1456813702133635
8.413749697523118 731.9379625428127 1.1376205535992017
8.418977252476534 721.2838674283189 1.1289593201712984
8.42420480742995 707.4502211756097 1.1164604350147358
8.429432362383366 706.3591684196234 1.114584571153403
8.434659917336782 695.944834069641 1.10615331953874
8.439887472290199 689.4615375336004 1.1002359988559216
8.445115027243615 682.5656336460336 1.0946342160960596
8.450342582197031 666.5602001655482 1.0814172638832302
8.455570137150447 661.7241969694518 1.0777697934279526
8.460797692103863 646.7038018475893 1.065962623042089
8.46602524705728 632.4931851136452 1.0535520589992735
8.471252802010696 619.9491850765643 1.0424968420961105
8.476480356964112 606.4801020431482 1.030249857686333
8.481707911917528 598.2709009938688 1.022832087993391
8.486935466870944 591.2743260342653 1.0168809207489125
8.49216302182436 587.4091618211762 1.0133530596839353
8.497390576777777 579.5206132539404 1.006219297756084
8.502618131731193 578.618224662353 1.0055624674974764
8.50784568668461 574.8836498758733 1.0025137937611237
8.513073241638025 575.1566644388289 1.0025450328691117
8.518300796591442 570.9879188473036 0.9992958411009787
8.523528351544858 563.5383810966216 0.9923983176546752
8.528755906498274 563.7446209798629 0.991990629973659
8.53398346145169 559.5122991533173 0.9871243858113632
8.539211016405106 557.6385744753989 0.9856720125136781
8.544438571358523 556.5573369045438 0.9836500619760294
8.549666126311939 553.270558264208 0.9801980563544594
8.554893681265355 553.3670931607944 0.9804670405260689
8.560121236218771 548.356250594921 0.9751458039280578
8.565348791172188 548.4976738999585 0.9750163659144829
8.570576346125604 553.6449383402255 0.9795279740724834
8.57580390107902 555.3231796480468 0.9801049561540942
8.581031456032436 557.3957947166857 0.9825385203270471
8.586259010985852 554.6341495903664 0.9807314183646759
8.591486565939269 554.5267585616282 0.9819793980803502
8.596714120892685 555.8368213742826 0.9825330208839734
8.601941675846101 553.4876576614777 0.9786725769924559
8.607169230799517 552.4852420532018 0.977174504932515
8.612396785752933 550.0193882120549 0.9749195257785609
8.61762434070635 544.7124831661231 0.9707883663616511
8.622851895659766 547.8181235155037 0.9732590106312636
8.628079450613182 551.3569743239515 0.9754541960149107
8.633307005566598 558.4847104828175 0.9808441387505115
8.638534560520014 568.1824912448999 0.987817997071115
8.64376211547343 576.7688186564651 0.9951785301207425
8.648989670426847 582.0812430523712 1.0002951638686068
8.654217225380263 586.3725009739377 1.0045897549752036
8.65944478033368 586.7696181614282 1.003789484969068
8.664672335287095 592.3852150552292 1.006787769504295
8.669899890240512 601.6630819189243 1.0130140898334323
8.675127445193928 611.9715805929225 1.0213253055224805
8.680355000147344 622.3669159943822 1.0307796890614855
8.68558255510076 635.1733250352945 1.041613218339693
8.690810110054176 644.7373765810335 1.0494458439174223
8.696037665007593 657.001967561244 1.0579698979532022
8.701265219961009 671.3146996276621 1.0689888002494168
8.706492774914425 686.3715640987785 1.0804939524086352
8.711720329867841 693.7228480945317 1.0860951886000065
8.716947884821257 700.458357099857 1.0895402198483533
8.722175439774674 702.5335831529619 1.0903552981888478
8.72740299472809 700.8242292192718 1.0886245090296505
8.732630549681506 701.6852110865993 1.091187219147509
8.737858104634922 697.6982679031807 1.088536921765135
8.743085659588338 699.6901632838014 1.0909280751725843
8.748313214541755 700.0471863186283 1.091256385981409
8.75354076949517 695.2088109759087 1.0872894030775813
8.758768324448587 688.0461198729357 1.0797666386311378
8.763995879402003 677.9117150797828 1.0708603340339333
8.76922343435542 664.2860524903457 1.059820185465016
8.774450989308836 655.6853760442871 1.0533711185429508
8.779678544262252 643.3456704075638 1.0422607181464612
8.784906099215668 631.7526631120538 1.0311132381387553
8.790133654169084 624.9687034386815 1.0250557736898904
8.7953612091225 615.5022359129781 1.017642942102996
8.800588764075917 606.8149639630311 1.0103412887269656
8.805816319029333 600.4225859068029 1.0043397572142796
8.811043873982749 594.3870398068893 0.9998800970151149
8.816271428936165 589.2758370309481 0.996217847058386
8.821498983889581 585.1965635645555 0.9927969510553769
8.826726538842998 580.8040711633798 0.9891473207688362
8.831954093796414 575.0239250022677 0.9820198353420547
8.83718164874983 569.9305000906779 0.976571580826556
8.842409203703246 564.2772561111657 0.9706418112406751
8.847636758656662 564.9361812426727 0.9712002404006777
8.852864313610079 569.4620118057423 0.9753310431972377
8.858091868563495 572.3628766976916 0.9779391136792303
8.863319423516911 570.7428873540379 0.9768305767836929
8.868546978470327 566.7878306619778 0.9725095139681478
8.873774533423743 563.5402963651038 0.9687250777772511
8.87900208837716 561.8240149780067 0.9670146004976895
8.884229643330576 562.4803822134007 0.967487683270434
8.889457198283992 564.8898823200549 0.969563544156912
8.894684753237408 569.1090174303881 0.9735913103471499
8.899912308190824 573.5814882180377 0.977460957987902
8.90513986314424 573.9451001078155 0.977211341617889
8.910367418097657 574.8512951249891 0.9772763644665565
8.915594973051073 576.9611231558724 0.9785350433891159
8.92082252800449 581.1697957929215 0.980994768946413
8.926050082957905 582.3930859908805 0.9818372868483104
8.931277637911322 582.4867802184734 0.981677008665749
8.936505192864738 582.2098489651131 0.9814537610815832
8.941732747818154 579.5921764886047 0.9796632833497736
8.94696030277157 580.4663943125518 0.9805289862514408
8.952187857724986 583.5267394207705 0.9827644496378087
8.957415412678403 588.374212526996 0.9863712439742875
8.962642967631819 596.4081560014571 0.9923936383707416
8.967870522585235 598.4877093783263 0.9925263753968611
8.973098077538651 601.2746172015065 0.9937015266153779
8.978325632492067 605.7035482464396 0.9978079629071278
8.983553187445484 609.2440829011581 1.0012221788600657
8.9887807423989 614.8583917659498 1.0050356326431362
8.994008297352316 614.6181998426385 1.003819318068359
8.999235852305732 617.0187082794604 1.0054529051946683
9.004463407259149 621.9152125537315 1.0084402301791486
9.009690962212565 627.3217819567553 1.012722182739448
9.014918517165981 635.9744029209464 1.019052323478342
9.020146072119397 644.1628117301083 1.0255964672340838
9.025373627072813 656.5186274964791 1.0350481133593656
9.03060118202623 667.827235402068 1.0432328542172304
9.035828736979646 681.0228926025748 1.053415981730222
9.041056291933062 696.5471280975637 1.0654084203261565
9.046283846886478 711.1617172725747 1.0754874235740493
9.051511401839894 726.215978793985 1.0864726853222724
9.05673895679331 743.4862529761197 1.09800382135638
9.061966511746727 765.3396494682055 1.1142565475524036
9.067194066700143 789.862930032992 1.1315570506240784
9.07242162165356 815.7166290992501 1.1490510998809782
9.077649176606975 838.5926821549335 1.1640420822496969
9.082876731560392 857.5098952402855 1.1766793111058804
9.088104286513808 871.0457795556447 1.1862329719298608
9.093331841467224 878.1473223433838 1.1902483473998313
9.09855939642064 880.6284997691948 1.1915920420763642
9.103786951374056 873.0968278733195 1.1854508541893882
9.109014506327473 867.4092618459755 1.1803275239125974
9.114242061280889 861.061965987512 1.1760348654401551
9.119469616234305 854.9909028344572 1.1719993768863648
9.124697171187721 849.8520355345938 1.1682580365586925
9.129924726141137 845.1490129879745 1.1646991887553984
9.135152281094554 846.978997749718 1.1660919163107377
9.14037983604797 856.1640516052531 1.1728313666151329
9.145607391001386 874.8866799642063 1.1851514443386133
9.150834945954802 906.0458925698788 1.2058480715778856
9.156062500908218 942.960981232168 1.2304629144636494
9.161290055861635 981.6663269744204 1.2648022661886797
9.16651761081505 1021.0918939085138 1.296734973134983
9.171745165768467 1058.3532546703082 1.3255001405728917
9.176972720721883 1085.4680266483383 1.345733673300079
9.1822002756753 1096.2735821142257 1.3540858242647775
9.187427830628716 1100.7223880202487 1.3599971803089543
9.192655385582132 1090.1698154722824 1.3570344188036414
9.197882940535548 1073.7336288934414 1.3499257406143366
9.203110495488964 1057.4376373653245 1.3416712770860426
9.20833805044238 1037.8877154836553 1.3302099222122163
9.213565605395797 1023.0554668283971 1.322744592323395
9.218793160349213 1010.9404398144264 1.3173723510427158
9.224020715302629 1005.4958149448314 1.3176196517568208
9.229248270256045 1003.5796166296856 1.3176203322596916
9.234475825209461 998.3238049544148 1.3158739218586073
9.239703380162878 995.4913449913843 1.314716572086735
9.244930935116294 997.2634968508501 1.31646371630229
9.25015849006971 999.3038447344256 1.3199099019582092
9.255386045023126 1003.1413233146636 1.3238446331463236
9.260613599976542 1004.4061198757468 1.3261044042701642
9.265841154929959 1014.3629264454939 1.3347568607671694
9.271068709883375 1029.7044526300742 1.3456122317404196
9.276296264836791 1047.9412681844278 1.359033210310876
9.281523819790207 1065.2765288887638 1.3709623297486493
9.286751374743623 1080.7375748417608 1.3805498723096499
9.29197892969704 1097.7660772369743 1.3932478698875557
9.297206484650456 1114.3589927101775 1.4050191186756078
9.302434039603872 1117.587849436637 1.4079040869258115
9.307661594557288 1107.1792764205481 1.4033579250915762
9.312889149510704 1082.038168627332 1.3899020044033141
9.31811670446412 1043.063904173318 1.365744595595348
9.323344259417537 1000.833532583907 1.339560001212701
9.328571814370953 953.0810481771301 1.3064765740050237
9.33379936932437 907.2003310071573 1.276060826437975
9.339026924277785 858.5578409961169 1.2427348319343878
9.344254479231202 814.8573129508784 1.2116809607479047
9.349482034184618 773.946392956395 1.1816243992130728
9.354709589138034 741.7078390979369 1.158189452410176
9.35993714409145 720.0729409464494 1.1443910841549139
9.365164699044866 702.5224308459605 1.1316654073081607
9.370392253998283 689.6924619386376 1.1217640755873963
9.375619808951699 677.4484192261361 1.109814634979839
9.380847363905115 668.0087193882368 1.1021458980275292
9.386074918858531 664.8016780773679 1.1015569136301644
9.391302473811947 665.3647534836151 1.1032775950381082
9.396530028765364 669.1933236111108 1.1077137255877079
9.40175758371878 672.3154016863245 1.1108616481367766
9.406985138672196 671.6583151043508 1.1107712705141701
9.412212693625612 668.8907727064618 1.10733052802581
9.417440248579029 661.0409975175093 1.0898403881948038
9.422667803532445 654.5175612293195 1.0786209683691863
9.427895358485861 651.6429484424118 1.0729160640382887
9.433122913439277 653.0978827809945 1.0718030145032822
9.438350468392693 654.3577755313902 1.07012115812627
9.44357802334611 654.7809991451902 1.0686386478448426
9.448805578299526 658.0430249303412 1.0695574912106112
9.454033133252942 656.448692680141 1.0669116354514474
9.459260688206358 652.5612204408502 1.0625383194412792
9.464488243159774 650.8156407566064 1.0599297277212134
9.46971579811319 647.2600065307158 1.0546120517225621
9.474943353066607 644.6998356877677 1.0501180483256245
9.480170908020023 645.966135150242 1.0477884633545356
9.48539846297344 650.5040482801348 1.0497192073305446
9.490626017926855 652.2266429694223 1.0495649868840675
9.495853572880272 655.3824632234541 1.051319926820114
9.501081127833688 653.0017388626619 1.0483634440941227
9.506308682787104 650.0500167959154 1.0463872408710169
9.51153623774052 647.8266239481114 1.0443837410598338
9.516763792693936 645.147511131636 1.0417969014672512
9.521991347647353 645.1688486491961 1.0386317001454113
9.527218902600769 646.0637783560345 1.0379868866523034
9.532446457554185 646.8643231911591 1.0383635904509532
9.537674012507601 648.0686681717514 1.0391146758579393
9.542901567461017 651.9021986679534 1.0406409660423903
9.548129122414434 655.006479999462 1.0422978649565648
9.55335667736785 653.6901516719349 1.0400425396706496
9.558584232321266 651.4654502613606 1.0379538749257031
9.563811787274682 650.0293524187813 1.0365804832425947
9.569039342228098 649.0510834315718 1.0359632646478398
9.574266897181515 646.4568559330133 1.0335864962325791
9.57949445213493 646.888625401055 1.033106591276671
9.584722007088347 645.722382753588 1.0301651553023394
9.589949562041763 647.6246576710885 1.0307665717485983
9.59517711699518 649.3418321071199 1.0301074969434645
9.600404671948596 652.387080930831 1.0327896541760373
9.605632226902012 652.7986570819772 1.0327102162997885
9.610859781855428 650.1213097020755 1.030787193139713
9.616087336808844 651.1847632436946 1.0304215852578746
9.62131489176226 651.7190151335284 1.0300696819924964
9.626542446715677 651.0827919672105 1.0294114879176959
9.631770001669093 652.5734215531578 1.0309778694701177
9.636997556622509 651.3089939671534 1.0293533117852607
9.642225111575925 650.8113361346452 1.0266801699505417
9.647452666529341 652.4371396903476 1.0269785685839816
9.652680221482758 651.0012863770443 1.0258763536479103
9.657907776436174 653.3127483807262 1.026961625731823
9.66313533138959 650.378982384886 1.0231766354654377
9.668362886343006 651.8014510652263 1.0246088161026479
9.673590441296422 651.9588318005583 1.0259888584827055
9.678817996249839 651.9976882834497 1.0253765788289828
9.684045551203255 649.9196421724796 1.022291453268263
9.689273106156671 648.6513239174752 1.0189009410294765
9.694500661110087 650.607261433138 1.0192409182976792
9.699728216063503 654.5736936000222 1.0226548429598832
9.70495577101692 656.2554564575894 1.0240973358763108
9.710183325970336 658.5482078014993 1.0262062446475864
9.715410880923752 659.5807860819762 1.0254498016995084
9.720638435877168 660.681317455459 1.0248415388977572
9.725865990830584 661.1369569978478 1.0250408339288388
9.731093545784 657.213008449109 1.0213179792318179
9.736321100737417 660.0622525126611 1.0232638271263235
9.741548655690833 662.5385434232568 1.0247738503875052
9.74677621064425 664.546961644257 1.0247207807277332
9.752003765597665 668.4762323045201 1.0276549263681864
9.757231320551082 668.9371803763473 1.0278402659116095
9.762458875504498 672.1652086490086 1.0297493403716071
9.767686430457914 673.9093105706246 1.0309502142302607
9.77291398541133 676.2663617421277 1.0327640585342697
9.778141540364746 676.8062003105495 1.0313127130847255
9.783369095318163 677.3664163701102 1.0310744639814764
9.788596650271579 677.5763895988385 1.0311884224768615
9.793824205224995 679.7743248279736 1.0339235382076915
9.799051760178411 682.7649710332088 1.0347056509380705
9.804279315131827 687.1964331896208 1.0374432111090945
9.809506870085244 685.9877228914617 1.0350412426973203
9.81473442503866 688.8036903185047 1.0363222601788922
9.819961979992076 691.0247817954552 1.0364918644135979
9.825189534945492 693.5551585426604 1.0374607459688545
9.830417089898909 698.6808995132532 1.0413466429054854
9.835644644852325 700.1123076731926 1.0410919682835158
9.840872199805741 701.3925467329024 1.041389453951939
9.846099754759157 700.3748997380053 1.0403351469641346
9.851327309712573 701.5361617239513 1.0414859745901288
9.85655486466599 699.4695908834423 1.0398072582413174
9.861782419619406 699.3892404177792 1.0397283076346584
9.867009974572822 698.0888781359295 1.0375966854746255
9.872237529526238 701.3233655470128 1.0398978745516896
9.877465084479654 705.0267458668235 1.0427421756032311
9.88269263943307 711.7066759449689 1.0476445291825047
9.887920194386487 713.3936079470108 1.048070258488971
9.893147749339903 718.9813745454842 1.052441283350405
9.89837530429332 722.5649322226096 1.0543601532560258
9.903602859246735 726.0023326309621 1.0560020998033819
9.908830414200152 730.1533241084034 1.0580897953823467
9.914057969153568 734.9645203669346 1.0610037857411112
9.919285524106984 739.8877729449541 1.0644059863196826
9.9245130790604 742.2657063420664 1.0661413163290758
9.929740634013816 746.9985979022733 1.0693670110664024
9.934968188967233 748.6135244141556 1.0698533976234037
9.940195743920649 741.8231872209776 1.0642299231166352
9.945423298874065 744.0360591889284 1.065798043678039
9.950650853827481 741.614134833371 1.0636871399119536
9.955878408780897 751.4443525253733 1.0703810946918233
9.961105963734314 755.7529484162934 1.072780509333418
9.96633351868773 757.4141507578705 1.0739782891860052
9.971561073641146 756.0931668952222 1.0718084927244826
9.976788628594562 758.6643765501876 1.0727036617902344
9.982016183547978 757.164301238548 1.0711128005179227
9.987243738501395 755.1582776300925 1.0686089053704362
9.99247129345481 748.6658797758171 1.0631533728020444
9.997698848408227 743.1857489660242 1.0589894573659964
10.002926403361643 740.7714734025966 1.055796397583965
10.00815395831506 736.0132868228391 1.0518288579827022
10.013381513268476 728.4211014665203 1.0460440905373631
10.018609068221892 724.8848369256546 1.0441053487236278
10.023836623175308 721.3398207895268 1.0413995531623819
10.029064178128724 721.9851182054 1.0415310398980069
10.03429173308214 724.7564831309118 1.0432802456790897
10.039519288035557 726.2385929456949 1.0442218782106354
10.044746842988973 724.0862115371044 1.0418291789961514
10.049974397942389 722.04890660738 1.0396847913457141
10.055201952895805 718.321454970736 1.0366748140224733
10.060429507849221 710.8577801673223 1.030877360008917
10.065657062802638 707.180256165354 1.028105353539101
10.070884617756054 709.1569084966442 1.0296320436826036
10.07611217270947 709.4385781919327 1.0309461509201663
10.081339727662886 712.6417131926955 1.0331202384338258
10.086567282616302 708.3449709355632 1.0298685931922564
10.091794837569719 702.4737982175355 1.0230015096528515
10.097022392523135 699.9733541346584 1.01982892488929
10.102249947476551 701.0809433540386 1.0206759380172843
10.107477502429967 708.9160073156349 1.0270199211817934
10.112705057383383 706.9679150330659 1.0250346017763874
10.1179326123368 700.0581370115009 1.0201298605663038
10.123160167290216 698.453270093556 1.0183759914515527
10.128387722243632 695.4868078319292 1.0160261018426
10.133615277197048 697.0744101817544 1.0160698071868257
10.138842832150464 696.4381078646276 1.0137731278361473
10.14407038710388 695.4424127825097 1.0131232592822605
10.149297942057297 696.4951539047549 1.014405940144163
10.154525497010713 695.083193856205 1.0143144555399153
10.15975305196413 694.5721976656438 1.0137523162341682
10.164980606917545 695.1698690455694 1.0130067063052954
10.170208161870962 698.6332644649392 1.0148337730504453
10.175435716824378 701.3496326760444 1.0166265333725348
10.180663271777794 703.7635110990183 1.0179086828165058
10.18589082673121 701.8037184621224 1.0161100077263603
10.191118381684626 695.8627945057516 1.0118093298360658
10.196345936638043 696.328058066284 1.011602256469767
10.201573491591459 697.631766084169 1.0125931607585126
10.206801046544875 697.0671342170804 1.0119680237861859
10.212028601498291 699.9735403062235 1.0129240082626931
10.217256156451707 700.4217665111612 1.0131367402836284
10.222483711405124 704.0071571549723 1.0161114843013028
10.22771126635854 705.3025348379817 1.0174163667544955
10.232938821311956 702.8095356958584 1.0155532995178043
10.238166376265372 702.4445897641768 1.0144329277525028
10.243393931218788 702.3949421558913 1.0138010054989217
10.248621486172205 699.9307164270787 1.0116587724256867
10.253849041125621 698.4197634209785 1.0103879452869946
10.259076596079037 697.3164388401808 1.010240168373325
10.264304151032453 692.2591525369693 1.0063716258321522
10.26953170598587 690.7615937396093 1.0042937875573066
10.274759260939286 690.2936053720183 1.003544336443075
10.279986815892702 690.3958429973502 1.0034472876246237
10.285214370846118 691.2997550432763 1.004985192490932
10.290441925799534 692.2157968992295 1.004829676816755
10.29566948075295 690.3607652982853 1.0034547704183048
10.300897035706367 686.2825269233164 0.9991931138993818
10.306124590659783 681.0897747512906 0.9949361307114402
10.3113521456132 672.9076500159393 0.9886883325107535
10.316579700566615 673.8033404959775 0.9892416267722604
10.321807255520032 671.1900072538823 0.9868984366379391
10.327034810473448 668.3091893259835 0.9852883581036783
10.332262365426864 665.7141371332336 0.9829852347126851
10.33748992038028 667.2808271444403 0.9835435514772847
10.342717475333696 665.8896033954919 0.9812173439911339
10.347945030287113 668.7049964282651 0.9825064783304122
10.353172585240529 674.200306378652 0.9863144227746146
10.358400140193945 676.4450760218249 0.9879240043788241
10.363627695147361 680.0391357741219 0.9902043876817652
10.368855250100777 684.882370608421 0.9937309006680449
10.374082805054194 685.4843023339605 0.9936974107386408
10.37931036000761 684.2084273594405 0.9916810860455348
10.384537914961026 680.1780623333302 0.9887988203051868
10.389765469914442 678.4835526354977 0.9865809237354107
10.394993024867858 679.5914545533522 0.9874442826366174
10.400220579821275 679.4335218192266 0.9872436568227254
10.40544813477469 675.1092221023098 0.9828589554817947
10.410675689728107 669.1138990509523 0.9781603084055591
10.415903244681523 664.7187305520165 0.9748467009283523
10.42113079963494 664.0086606167175 0.9742118847883301
10.426358354588356 663.7454323684625 0.9738256076118749
10.431585909541772 658.3452538578179 0.9703849690157997
10.436813464495188 653.8388633931663 0.9676057635674308
10.442041019448604 644.9171164534079 0.9617097504322526
10.44726857440202 635.4000143372986 0.95329981398157
10.452496129355437 628.5976091559342 0.9482600943716453
10.457723684308853 623.9662522764384 0.9443003183918981
10.462951239262269 622.947553183053 0.9430911236138022
10.468178794215685 617.341159778512 0.9386555869308747
10.473406349169101 612.1209788622341 0.9346752455956459
10.478633904122518 606.0310805454337 0.9297664933707334
10.483861459075934 603.8239808322751 0.927534611611463
10.48908901402935 598.1264580759163 0.9221984745384032
10.494316568982766 596.2068703724876 0.919795667695371
10.499544123936182 592.6267136362414 0.9167037712548215
10.504771678889599 586.2701742323311 0.9120277273688987
10.509999233843015 581.9429553564806 0.9091738840686464
10.515226788796431 582.323814405678 0.9092195799324565
10.520454343749847 580.4858428590468 0.907329545493171
10.525681898703263 578.349928708504 0.9053894039207318
10.53090945365668 576.1963888898492 0.9038524716670447
10.536137008610096 573.5179179349042 0.9019815848893101
10.541364563563512 574.0888753295061 0.9020574621277135
10.546592118516928 575.1303112885714 0.9022355997393378
10.551819673470344 571.4952944474692 0.8983925121578008
10.55704722842376 570.7590820929016 0.8980201414548538
10.562274783377177 566.352593575275 0.8947286288646618
10.567502338330593 563.8092503521198 0.8921431629369955
10.57272989328401 562.2366303750039 0.8895758893024213
10.577957448237425 556.9835305783936 0.8853973284154468
10.583185003190842 554.5404155234667 0.8837967579043498
10.588412558144258 550.0306216379905 0.8805659200797535
10.593640113097674 549.6154574336662 0.880442712485883
10.59886766805109 550.6341252717832 0.8802861512995177
10.604095223004506 550.3757174547509 0.8792456823046748
10.609322777957923 546.6748353099097 0.8762151729949711
10.614550332911339 547.6336601297667 0.8769799909408718
10.619777887864755 548.0606885168668 0.8773887492906378
10.625005442818171 549.4784690848167 0.8789108248161538
10.630232997771587 547.2286394687716 0.8755027188802809
10.635460552725004 541.1807680613823 0.8704088778514923
10.64068810767842 540.4253602707238 0.8690396843116387
10.645915662631836 541.4538275709688 0.8696901341030103
10.651143217585252 545.0158564735644 0.8724203171283758
10.656370772538668 550.3311305655478 0.8764935226174699
10.661598327492085 548.5514982422679 0.8749658966651821
10.666825882445501 549.2494836133144 0.875944286658257
10.672053437398917 548.9532393290838 0.8750915510817062
10.677280992352333 553.762566067986 0.8788555024597243
10.68250854730575 556.4207653756035 0.8804153680281362
10.687736102259166 559.0361070368758 0.8818171318464253
10.692963657212582 560.4052781594895 0.8824475615428412
10.698191212165998 562.0147722337216 0.8837254262774317
10.703418767119414 561.1458594344074 0.8820452362590513
10.70864632207283 562.5255827824298 0.8828279244680286
10.713873877026247 566.677515028447 0.8852351851122546
10.719101431979663 574.2203514929942 0.8907687178741042
10.72432898693308 583.1272742116087 0.896954172417125
10.729556541886495 593.0108873508387 0.904350558385358
10.734784096839912 604.4030092457784 0.9126988428766312
10.740011651793328 609.8225102166366 0.9164073704963155
10.745239206746744 615.5597553791044 0.920038156843693
10.75046676170016 618.3346426791809 0.9219000005120832
10.755694316653576 623.7398583402847 0.9255168235822713
10.760921871606993 629.9044623320614 0.9303741580318341
10.766149426560409 636.7538704546629 0.9352244736304646
10.771376981513825 640.5703053376831 0.9377193178295153
10.776604536467241 639.4876864929075 0.9361957269220491
10.781832091420657 640.0516847276206 0.936383222865051
10.787059646374074 634.5649776008986 0.9324182999172276
10.79228720132749 627.5540942944689 0.9264919228887156
10.797514756280906 622.0835761481223 0.9218144255355303
10.802742311234322 619.1637489628126 0.9198413516761411
10.807969866187738 619.9573876750533 0.9209460853756228
10.813197421141155 621.1039721951532 0.9212704849992001
10.81842497609457 624.7167259718598 0.9237332514403962
10.823652531047987 626.8783637637433 0.9246641480930118
10.828880086001403 632.4803723243454 0.9282850756551828
10.83410764095482 637.5640289929495 0.9319809384656529
10.839335195908236 647.448103978504 0.9384769832306489
10.844562750861652 662.9243884389168 0.9495818764035996
10.849790305815068 686.7303291933578 0.9654396272446562
10.855017860768484 714.5697672127171 0.9839027647726676
10.8602454157219 740.169717406384 1.0014619401033562
10.865472970675317 763.9746725861389 1.0172885515706425
10.870700525628733 776.2852493850893 1.0248588434166115
10.875928080582149 782.8588750260067 1.0292927525165956
10.881155635535565 778.8201166248595 1.0256428945746685
10.886383190488981 767.4424767820071 1.0180102244476452
10.891610745442398 748.9538299649807 1.0057761469218984
10.896838300395814 727.9988337289653 0.9916174293686418
10.90206585534923 704.3705922437085 0.9750893737183939
10.907293410302646 687.0245105420114 0.962545275862098
10.912520965256062 666.886729203407 0.9478157391363816
10.917748520209479 652.0271614898417 0.9372195754665629
10.922976075162895 640.5531517764495 0.92934287268335
10.928203630116311 630.2575293856205 0.9219991637443532
10.933431185069727 623.0123473897951 0.9166498319245252
10.938658740023143 615.6505724763654 0.9103272680888468
10.94388629497656 605.643300869614 0.9023400056750791
10.949113849929976 597.8538481463178 0.8962813393986103
10.954341404883392 592.7078458657852 0.89219040020938
10.959568959836808 588.0067453835011 0.888166335842983
10.964796514790224 584.530506851591 0.8854432182896607
10.97002406974364 581.9477231586837 0.8854695340250499
10.975251624697057 576.2077673582144 0.8832861070435409
10.980479179650473 569.7746295802203 0.8799720765008775
10.98570673460389 564.4007839827333 0.8771024775557875
10.990934289557305 559.4559788496592 0.8740693703117869
10.996161844510722 552.930768059486 0.8700774491499098
11.001389399464138 547.6671018983814 0.8672191434127202
11.006616954417554 546.1306322335124 0.8667528648683062
11.01184450937097 542.3132724201579 0.8640844776221427
11.017072064324386 537.9839369556145 0.861091503214618
11.022299619277803 535.1408987400155 0.8593850383883248
11.027527174231219 530.9343160873693 0.8563959588270142
11.032754729184635 530.5016597775772 0.8565704518395686
11.037982284138051 529.6658787765612 0.8564663383588466
11.043209839091467 526.0170302450607 0.8538539599879146
11.048437394044884 524.1474786500763 0.8529806740994308
11.0536649489983 520.8611927188887 0.8508218891651861
11.058892503951716 520.5281935349399 0.8507628942727481
11.064120058905132 523.0371534530071 0.8526232428254222
11.069347613858548 522.1077520416958 0.8521177185490846
11.074575168811965 521.72352792501 0.8519959679649182
11.079802723765381 516.4598705652204 0.847950299238619
11.085030278718797 517.5651406353873 0.8498224213218188
11.090257833672213 518.7310742419594 0.8514611972600458
11.09548538862563 520.379560761513 0.8526921412457305
11.100712943579046 523.6913505029736 0.8554775781617125
11.105940498532462 516.339463472255 0.8492517909873963
11.111168053485878 513.768062944847 0.8467655105272811
11.116395608439294 507.8440585018261 0.8422872694619487
11.12162316339271 504.7704162991298 0.840471593085059
11.126850718346127 503.2507813300666 0.8394777302074211
11.132078273299543 500.84236114537464 0.8377752506955203
11.13730582825296 497.83515654003605 0.8351886491833223
11.142533383206375 495.0172923832247 0.8327934193980888
11.147760938159792 500.7504673896011 0.8381286574501782
11.152988493113208 502.69738642078335 0.839671665268458
11.158216048066624 503.5098717098887 0.8404193724854631
11.16344360302004 500.7301114325472 0.8383274631426078
11.168671157973456 495.3413971487345 0.8338095260762329
11.173898712926873 497.9042423730043 0.8371584587313888
11.179126267880289 498.8089163952282 0.8381456942581434
11.184353822833705 499.69512287468785 0.8384458752061993
11.189581377787121 496.8411925665013 0.8362412722149339
11.194808932740537 494.33394031975394 0.8332704115428032
11.200036487693954 490.0518372604956 0.8299149944095349
11.20526404264737 488.6100797205302 0.8295200866309527
11.210491597600786 487.80342651398735 0.8289487826943859
11.215719152554202 487.55133294059004 0.8293176184181915
11.220946707507618 487.6614200943922 0.8293345982832947
11.226174262461035 488.07355861037206 0.8289035923115567
11.23140181741445 487.5149145251441 0.8286719121713059
11.236629372367867 486.7424541191672 0.8278294318912409
11.241856927321283 486.10598222212053 0.8273410605582773
11.2470844822747 489.6828646967996 0.8308372816455195
11.252312037228116 491.18036014607776 0.8319518634669245
11.257539592181532 491.52875026429376 0.8321991455934294
11.262767147134948 489.76341141743654 0.8309668964343357
11.267994702088364 489.7113657464123 0.8310341719091038
11.27322225704178 490.81262257021444 0.8321784989473241
11.278449811995197 493.55527750338956 0.8345745753558689
11.283677366948613 495.77987806871596 0.8359795915537743
11.288904921902029 496.5536120634623 0.8363385672847129
11.294132476855445 496.0892196582169 0.8357213469881098
11.299360031808861 491.68884524085564 0.8321250294741139
11.304587586762278 489.8027541226848 0.8305995801836923
11.309815141715694 490.10021831548437 0.83035080983304
11.31504269666911 491.93815129147225 0.8314190974527542
11.320270251622526 493.08417242132174 0.8311977575222131
11.325497806575942 492.0943273033839 0.8299865484613422
11.330725361529359 492.88322410017264 0.8304593165284643
11.335952916482775 495.8057190061206 0.8328816557557253
11.341180471436191 493.97361863415546 0.831599777143953
11.346408026389607 493.7879491889803 0.8315189734063009
11.351635581343023 491.60196957709746 0.829962528781484
11.35686313629644 489.30402119478134 0.8283706034054965
11.362090691249856 487.1797208202281 0.8260885271755888
11.367318246203272 485.6385845683547 0.8247047422479442
11.372545801156688 484.5298863628129 0.8242086668162553
11.377773356110104 484.01514683990706 0.8243412413852145
11.38300091106352 481.95689090844047 0.8229298753848868
11.388228466016937 478.7026835960915 0.8200351747359385
11.393456020970353 473.47786293443704 0.814851995085293
11.39868357592377 470.8017577025399 0.8134500897639841
11.403911130877185 467.70685040531265 0.8114880672091256
11.409138685830602 462.09775788492465 0.8076938812973197
11.414366240784018 457.8714003041503 0.8035253137220215
11.419593795737434 454.6395273804619 0.7993967214657963
11.42482135069085 453.44457916504155 0.7977493712612099
11.430048905644266 453.0736280647792 0.7974891251546168
11.435276460597683 449.74533588792434 0.7960297582469132
11.440504015551099 447.02808841451383 0.7940257314293391
11.445731570504515 445.2183630811287 0.7922634097192279
11.450959125457931 444.75895986023806 0.791075695411257
11.456186680411347 446.20646623631256 0.7918717517554814
11.461414235364764 444.57031837065557 0.7904529616616599
11.46664179031818 437.42141496411375 0.7840509226233903
11.471869345271596 436.8416202673902 0.7832856094636458
11.477096900225012 434.7884445549779 0.7822841129828494
11.482324455178428 436.5608777584448 0.7904500098200635
11.487552010131845 438.0645121275477 0.7942959795009036
11.49277956508526 437.805511100183 0.7959258351233016
11.498007120038677 438.4428388671521 0.7985750531725645
11.503234674992093 438.09457664318103 0.79900168112275
11.50846222994551 439.16532973918805 0.8010578866492907
11.513689784898926 442.1402485526515 0.8047767843783253
11.518917339852342 444.78428962070853 0.8078455458793535
11.524144894805758 445.21894773038406 0.8096610469578586
11.529372449759174 444.5913867718695 0.8094724828218326
11.53460000471259 445.6198900458862 0.8108287860868316
11.539827559666007 449.50978008337233 0.815304773518098
11.545055114619423 452.1246350379512 0.8181800860704695
11.550282669572839 450.6084594997855 0.8175997625365524
11.555510224526255 446.0152177517839 0.8136530297059479
11.560737779479672 442.1548902956959 0.8105695221722515
11.565965334433088 440.1408658473301 0.8093157766134851
11.571192889386504 439.6879118612797 0.8097051666579281
11.57642044433992 436.5798394088917 0.8079662693112584
11.581647999293336 433.831860943189 0.8061269959505014
11.586875554246753 431.00046518014244 0.8044354323539075
11.592103109200169 427.9795528413946 0.8019883646687032
11.597330664153585 422.30222641551 0.7963200688430548
11.602558219107001 420.13091000676627 0.793684861139274
11.607785774060417 417.27903266255805 0.791526744365677
11.613013329013834 419.02557195050764 0.7936763197096982
11.61824088396725 417.2220880072703 0.7938134565561422
11.623468438920666 412.7263782913916 0.7911613677920812
11.628695993874082 410.7060596974316 0.7903658318594129
11.633923548827498 412.3028503622616 0.7924501785618436
11.639151103780915 411.6258995116201 0.7912282052374299
11.64437865873433 410.95413686588864 0.7914683731181055
11.649606213687747 406.6202640046626 0.7875773419636697
11.654833768641163 398.7059261378832 0.7804078549093445
11.66006132359458 395.89506908779725 0.7780554563441309
11.665288878547996 396.13818644297913 0.7790927768880063
11.670516433501412 398.91494474102035 0.7819648613917943
11.675743988454828 399.30892819045187 0.7842427753123903
11.680971543408244 400.51199070721873 0.784837676651667
11.68619909836166 399.1480209444841 0.784023748674254
11.691426653315077 396.9328830847109 0.782512175368529
11.696654208268493 392.49126896766086 0.7785434452417049
11.701881763221909 386.78070453999993 0.7734726311634507
11.707109318175325 384.3203677327561 0.7724398493080293
11.712336873128741 384.0491275225506 0.7725246592191347
11.717564428082158 388.9562857986831 0.7772212876212156
11.722791983035574 392.70377292798895 0.7802611336179012
11.72801953798899 392.0564066522178 0.7791358668792435
11.733247092942406 390.4183487474945 0.7780173226667402
11.738474647895822 388.07053102930604 0.7761908416359592
11.743702202849239 387.5270956048207 0.7771592147855597
11.748929757802655 388.8595272266716 0.7788978079621252
11.754157312756071 390.01538638302173 0.7795738987375685
11.759384867709487 391.79894170146787 0.7813095374025644
11.764612422662903 393.12145416340735 0.7828546184558132
11.76983997761632 392.2738958218245 0.782183279074142
11.775067532569736 391.45856606909337 0.7816049878429521
11.780295087523152 393.91430726525647 0.7839648870043182
11.785522642476568 395.4694419767843 0.7854612295144793
11.790750197429984 393.92119206947467 0.784170705316249
11.7959777523834 397.6089812001668 0.7881258405450828
11.801205307336817 398.34938949240876 0.7884475309204468
11.806432862290233 402.16885716739023 0.792185823948286
11.81166041724365 404.341039702129 0.793831406508027
11.816887972197065 404.1158660531942 0.7936863112462407
11.822115527150482 407.095997822636 0.7964398388214825
11.827343082103898 409.3267885669595 0.7979843279136813
11.832570637057314 410.557484630081 0.7996047476157605
11.83779819201073 409.05772222863044 0.7980878521836275
11.843025746964146 404.48625859498475 0.7931592437571723
11.848253301917563 404.02633861880776 0.7923899145911173
11.853480856870979 404.7044704185001 0.7923787220789047
11.858708411824395 404.42669920633404 0.7926204142165987
11.863935966777811 403.32330952704064 0.792742358511464
11.869163521731227 399.3871346858111 0.7900661921874956
11.874391076684644 394.3015509114517 0.7858797867696193
11.87961863163806 390.8529988098826 0.7832725169975265
11.884846186591476 387.3017187282874 0.7798995593569755
11.890073741544892 383.422062231778 0.7764279813013892
11.895301296498308 383.39019820126066 0.7761935652144366
11.900528851451725 381.9384600518983 0.7748795972970016
11.90575640640514 384.4509851440734 0.7763322324490485
11.910983961358557 387.14835154580203 0.7788766044275022
11.916211516311973 390.45437188972926 0.782550024516415
11.92143907126539 387.75586515186285 0.7804763266256287
11.926666626218806 383.7912634759806 0.7779663057404633
11.931894181172222 378.83325633017745 0.7731717780752478
11.937121736125638 378.3026549290416 0.772776209836517
11.942349291079054 376.6667981210972 0.7713670522328551
11.94757684603247 375.21180427398815 0.769710737265244
11.952804400985887 373.9499054801416 0.7688598985084428
11.958031955939303 374.1099443009449 0.7690744158578827
11.963259510892719 375.2251160298005 0.7703715375044734
11.968487065846135 375.10409030548294 0.7706774110369807
11.973714620799552 374.6521213635341 0.771337907069848
11.978942175752968 376.3177727912574 0.7734070011073422
11.984169730706384 376.4907527232019 0.7735309293334336
11.9893972856598 377.07149847222433 0.7744273428261081
11.994624840613216 376.7204051955535 0.7730814614318093
11.999852395566633 373.14345827543076 0.7698783445963592
12.005079950520049 376.584664348403 0.7732776494480316
12.010307505473465 374.33910233223855 0.7711910369736917
12.015535060426881 373.4159374249708 0.7714481157694695
12.020762615380297 373.81537720753005 0.772422133617981
12.025990170333714 371.211179052264 0.7709465700680536
12.03121772528713 371.10065676562715 0.7719945150290476
12.036445280240546 371.1414026860529 0.7714653220715123
12.041672835193962 369.7169809216716 0.7693902332310334
12.046900390147378 368.09488115451717 0.7670794869758694
12.052127945100795 367.4656479982845 0.7655327865297025
12.05735550005421 375.4795326834139 0.7735077471003226
12.062583055007627 378.94881037271256 0.7768373199250274
12.067810609961043 380.6599296259467 0.7785257545560863
12.07303816491446 381.68767736635203 0.7801147423575839
12.078265719867876 385.84787384973305 0.7848569119283694
12.083493274821292 392.72629165175067 0.7919970335234163
12.088720829774708 403.16948222893484 0.8021928084427127
12.093948384728124 412.57709864528925 0.811062446981437
12.09917593968154 423.2176757985669 0.821261138650229
12.104403494634957 432.03955687126 0.8299165450020881
12.109631049588373 442.13055259697825 0.8389314286452367
12.114858604541789 455.8254660276758 0.8511605967803895
12.120086159495205 477.48442538845643 0.8708424645820493
12.125313714448621 499.28536145786063 0.8899987446747418
12.130541269402038 524.9621506481368 0.9130872912202745
12.135768824355454 547.3465628577038 0.932592191779897
12.14099637930887 562.3015545825048 0.9447634945591871
12.146223934262286 574.154424796555 0.9550062414920468
12.151451489215702 578.5369243476017 0.9585661462204067
12.156679044169119 576.5224828019391 0.9571463223873932
12.161906599122535 574.7883428127354 0.9563863507837398
12.167134154075951 562.4892079859904 0.9459518146401047
12.172361709029367 551.0871875604663 0.9367049949095412
12.177589263982783 537.0618182094696 0.9252583364281989
12.1828168189362 522.6682116494261 0.9127838880721973
12.188044373889616 509.3216063399454 0.9019715777734191
12.193271928843032 494.84634614182033 0.8892437124186304
12.198499483796448 479.758844418041 0.8754462923026366
12.203727038749864 465.88711029583084 0.8637858678892845
12.20895459370328 454.564385526914 0.8533774095516863
12.214182148656697 444.6152182834579 0.844461053503557
12.219409703610113 434.1663648759544 0.8354384246743186
12.22463725856353 424.78378379681885 0.8268697998074209
12.229864813516945 415.47669366168566 0.8185581146600263
12.235092368470362 407.91650125159435 0.8116597013232592
12.240319923423778 403.6386623153944 0.8080602566098161
12.245547478377194 395.3737644668217 0.8003641639263577
12.25077503333061 388.9277923299502 0.7943073772630262
12.256002588284026 380.3891421177736 0.7854048511859458
12.261230143237443 377.2782641964501 0.7826473598412235
12.266457698190859 376.0121356593034 0.7815404076789457
12.271685253144275 375.8277840863034 0.7809627467277537
12.276912808097691 370.81008758256115 0.7755018023274964
12.282140363051107 368.143752557102 0.773652735050878
12.287367918004524 363.9083862465643 0.7700359972381722
12.29259547295794 355.4318117431922 0.7623945912762302
12.297823027911356 354.1297651254153 0.7615308583449293
12.303050582864772 349.5392391232373 0.7556309808938978
12.308278137818188 352.9737694725714 0.7588508277613222
12.313505692771605 354.8493671516566 0.764259995739419
12.31873324772502 357.0607573209143 0.7746564399931394
12.323960802678437 353.8148033762491 0.775511771046743
12.329188357631853 352.6465626943012 0.7787542448230563
12.33441591258527 350.4608996644435 0.779757328105524
12.339643467538686 349.4793338423621 0.782281914147494
12.344871022492102 347.11053485623506 0.7843972340440067
12.350098577445518 345.9197654568695 0.7856016243551961
12.355326132398934 347.4242576934502 0.7897121008919787
12.36055368735235 346.9675955821266 0.7910202374506429
12.365781242305767 347.77499082792013 0.7920213111212894
12.371008797259183 345.42406873247506 0.7905043308683483
12.376236352212599 344.23803042260033 0.7905337757987377
12.381463907166015 346.98062609710706 0.7962979074305807
12.386691462119432 351.684741200609 0.8042909020481465
12.391919017072848 351.97128533602194 0.8070103690964588
12.397146572026264 353.12901936632915 0.8105266154337509
12.40237412697968 351.344843104208 0.8092278931511087
12.407601681933096 344.94279603537956 0.8022151144137672
12.412829236886513 342.31635936710103 0.8010679392616428
12.418056791839929 339.8408394877229 0.7994373338475447
12.423284346793345 336.537800238223 0.7976437944465794
12.428511901746761 334.50433639775065 0.7975832168033468
12.433739456700177 334.51226238689713 0.8001522136211232
12.438967011653594 333.8214873211153 0.8010147646015762
12.44419456660701 334.58607889076313 0.8032056422015789
12.449422121560426 333.49896700753453 0.8024810111649788
12.454649676513842 332.08076717967253 0.801168979409611
12.459877231467258 333.20939926706455 0.8035095273027666
12.465104786420675 330.44047696691143 0.8015018224090728
12.47033234137409 330.0800675363343 0.8029674899077437
12.475559896327507 328.1829901152898 0.8021871032607717
12.480787451280923 324.95294434920163 0.8007510652900087
12.48601500623434 325.36834765026765 0.8027315090712001
12.491242561187756 327.9013492673301 0.8065426828116508
12.496470116141172 328.8675219924962 0.8098601767007286
12.501697671094588 330.90811779604536 0.8136955512349809
12.506925226048004 330.1380552727334 0.8129821426049118
12.51215278100142 327.2800099846869 0.8112970322982812
12.517380335954837 327.1200952541589 0.811951967426078
12.522607890908253 322.8697362865538 0.8069114859362065
12.527835445861669 318.68664581429306 0.8029719590873245
12.533063000815085 318.9535420655011 0.803250294428124
12.538290555768501 313.61931780831276 0.7975311380216307
12.543518110721918 317.5229995613702 0.8032328195568049
12.548745665675334 318.1246528795482 0.8055288077872831
12.55397322062875 317.3090243743791 0.8060005728684274
12.559200775582166 316.4651555934817 0.80802304406631
12.564428330535582 311.67139602685955 0.7992230420045175
12.569655885488999 310.6803076769739 0.7898508952990344
12.574883440442415 310.4136506482154 0.7851289631656413
12.580110995395831 313.1501208853652 0.7822278849234378
12.585338550349247 314.5373168838683 0.7809955827452656
12.590566105302663 313.91833342109123 0.7778508471121982
12.59579366025608 311.3642276109289 0.7739719972828105
12.601021215209496 312.1572947589149 0.7749132052235568
12.606248770162912 313.210316519057 0.7744774378330017
12.611476325116328 313.24078470040575 0.7736542622885707
12.616703880069744 317.32619729405855 0.7791042630885964
12.62193143502316 321.3227945866973 0.7822631732579651
12.627158989976577 324.715288082142 0.7835796270705566
12.632386544929993 323.364075132728 0.780216906562577
12.63761409988341 322.06885119170045 0.776396801561304
12.642841654836825 317.9996108293209 0.7705800813767134
12.648069209790242 318.70114962263324 0.7716362942694301
12.653296764743658 321.5613882056475 0.7746350291842331
12.658524319697074 326.1459793862496 0.7793793785412793
12.66375187465049 330.9610314322136 0.7848862875609708
12.668979429603906 333.5189662294645 0.7867677697879171
12.674206984557323 338.09649459303705 0.7910254976467828
12.679434539510739 341.5899966218471 0.793758080953329
12.684662094464155 343.24558926727326 0.7933532150627066
12.689889649417571 345.7790817516598 0.7956737537798388
12.695117204370987 346.590362641375 0.7959910615309166
12.700344759324404 355.4977934810849 0.8058471599590287
12.70557231427782 365.69558097479734 0.8174398962265588
12.710799869231236 374.18761564932436 0.82554372949752
12.716027424184652 383.70144439489803 0.8347694413188214
12.721254979138068 392.38399449146357 0.8441893750549466
12.726482534091485 401.2193262235032 0.8534689662397421
12.7317100890449 412.83701526975005 0.8648304489630367
12.736937643998317 423.8792547224438 0.8759175934240034
12.742165198951733 433.4859792052456 0.8844939178557383
12.74739275390515 446.8079190180637 0.8972194388972291
12.752620308858566 456.6815644357596 0.9069482652194685
12.757847863811982 463.6219242366067 0.9134724182171079
12.763075418765398 462.3383987176524 0.9124232087270722
12.768302973718814 454.66661434279604 0.9041394315030776
12.77353052867223 448.6171079422496 0.8978243927891184
12.778758083625647 440.5048856223337 0.889503689397814
12.783985638579063 432.02260758804323 0.8805014461540391
12.789213193532479 420.5287222612799 0.8685592767239605
12.794440748485895 412.81440139079467 0.860438320906863
12.799668303439312 406.8372252819061 0.852957658172425
12.804895858392728 400.6305542154145 0.8465601600011219
12.810123413346144 395.2986040237532 0.8409465446489254
12.81535096829956 387.80068171283534 0.8326831607571273
12.820578523252976 383.47779705506633 0.828326707134963
12.825806078206393 383.8260863969934 0.8281475615434205
12.831033633159809 382.05549218601374 0.8258501525528802
12.836261188113225 384.4813059718428 0.8286698686822251
12.841488743066641 388.83434611956164 0.8328882427129384
12.846716298020057 393.1781291335867 0.838090807237492
12.851943852973474 399.1432639847329 0.843984822636435
12.85717140792689 402.0143144370777 0.8464777887039449
12.862398962880306 405.8953426548924 0.8501465387873263
12.867626517833722 409.380930372634 0.8531357350434021
12.872854072787138 416.151753623224 0.8596359938046144
12.878081627740555 423.91347138271044 0.8668250843373285
12.88330918269397 429.17886261150267 0.8718655500699787
12.888536737647387 434.07878118114155 0.8761081532842819
12.893764292600803 431.00979038478846 0.8721997129821425
12.89899184755422 424.2049327455022 0.865142607417958
12.904219402507636 417.2353768886356 0.8580923318885204
12.909446957461052 407.0218642598772 0.8481324050305751
12.914674512414468 396.65935868774574 0.8383986962506201
12.919902067367884 385.4227581107748 0.8268364260774502
12.9251296223213 371.38618803018574 0.8119495545442441
12.930357177274717 362.44941553381733 0.8038584350036038
12.935584732228133 354.7659396300883 0.7953073862596993
12.940812287181549 348.9003041684598 0.7878794420760141
12.946039842134965 343.3086628975035 0.7797484006127963
12.951267397088381 337.717153188304 0.772557468700964
12.956494952041798 336.29144429148675 0.7714759620432431
12.961722506995214 336.03263135095983 0.7720243480118341
12.96695006194863 334.279214708687 0.7716458559752506
12.972177616902046 330.7576001364012 0.7670583326643926
12.977405171855462 327.3166365190845 0.7623279298372038
12.982632726808879 326.5296906759923 0.7609973814666761
12.987860281762295 328.0774984489739 0.7613247007469753
12.993087836715711 328.9182174723231 0.761739370240327
12.998315391669127 328.5215962132066 0.7612430020179763
13.003542946622543 327.21331634231325 0.760935246313234
13.00877050157596 325.76748906058305 0.7600114599979136
13.013998056529376 326.7235099741926 0.7617927546888559
13.019225611482792 327.28212652402 0.7624306566803213
13.024453166436208 326.14941513934883 0.7613435592598738
13.029680721389624 325.92070071511284 0.7630999727662062
13.03490827634304 325.8725904387455 0.7626671852002019
13.040135831296457 326.1678813063951 0.7621108940181586
13.045363386249873 328.4683676798472 0.764954218803866
13.05059094120329 329.4839285680378 0.7655709081686123
13.055818496156705 331.63819521070684 0.7679131106291308
13.061046051110122 335.1727366649504 0.7715491401394097
13.066273606063538 340.09654551830414 0.775141861528474
13.071501161016954 346.22162065517716 0.7810144419314574
13.07672871597037 350.6653016248648 0.7850481499653024
13.081956270923786 357.17591379668096 0.7920183887192107
13.087183825877203 361.0810645796451 0.7970248563667891
13.092411380830619 364.8631099990365 0.801431890364826
13.097638935784035 366.5051336077148 0.8030117065471846
13.102866490737451 361.4611507168657 0.7981393530720666
13.108094045690867 357.504469410222 0.7935398835393241
13.113321600644284 355.3682480072855 0.7920234209130974
13.1185491555977 350.0002725905375 0.78705258362364
13.123776710551116 350.547655491262 0.7876879184167596
13.129004265504532 346.8866076986757 0.7833412770267828
13.134231820457948 348.89707239652626 0.7848506274599863
13.139459375411365 352.22537362839745 0.7881433674675125
13.14468693036478 353.598659570354 0.7899692904546864
13.149914485318197 358.219122832783 0.7947876429002358
13.155142040271613 359.00281379886894 0.7956310192247575
13.16036959522503 361.95052085885095 0.7989686329572189
13.165597150178446 366.6379736461438 0.804298528857614
13.170824705131862 367.642205317105 0.8072360920957508
13.176052260085278 369.46137266396727 0.8097190598079954
13.181279815038694 368.8951500117729 0.8099588008090501
13.18650736999211 367.43623521083055 0.8079587230615277
13.191734924945527 366.2562390826858 0.8066898934750747
13.196962479898943 368.0134466173079 0.8088797888519426
13.202190034852359 366.02865061171633 0.807184819429699
13.207417589805775 364.9010191369414 0.8055599887251621
13.212645144759191 365.1747391140746 0.8049755257899507
13.217872699712608 362.97482965147026 0.802951663772579
13.223100254666024 364.2874117556987 0.803830209696854
13.22832780961944 363.09847376338024 0.8026228530526267
13.233555364572856 356.2453945974864 0.7950579683293476
13.238782919526273 353.6562819713686 0.7924782366527362
13.244010474479689 348.7802766686467 0.7873083139820652
13.249238029433105 347.6419996199502 0.7860172630495648
13.254465584386521 349.36642755367376 0.7885257838744886
13.259693139339937 346.5994318472345 0.7855475088484335
13.264920694293354 343.7974042219576 0.7834370434346205
13.27014824924677 336.4218285463306 0.7747971005809496
13.275375804200186 331.8442884141156 0.7695894410893247
13.280603359153602 327.41990034161455 0.7634911933806778
13.285830914107018 324.8985106497995 0.7605721509800998
13.291058469060435 323.199328784135 0.7590590427527736
13.29628602401385 323.072775083622 0.7585170514316123
13.301513578967267 320.68422204816784 0.7555576027079626
13.306741133920683 319.02773746214984 0.7539907590661669
13.3119686888741 316.6760799348091 0.7511349581718736
13.317196243827516 314.3531924599411 0.7484779978493856
13.322423798780932 314.1348796806216 0.7484565425914295
13.327651353734348 315.67388678046734 0.7503140034662532
13.332878908687764 313.4754305918138 0.7486221631238987
13.33810646364118 311.744506034803 0.747747705851524
13.343334018594597 311.27719960849294 0.7489399895586744
13.348561573548013 310.01928439681336 0.7484607702042166
13.353789128501429 309.3052387276292 0.7480616494704381
13.359016683454845 307.48470273749825 0.7445162271090593
13.364244238408261 307.03231485882276 0.7422631388832873
13.369471793361678 308.2976317595086 0.7429426198589084
13.374699348315094 311.0382834849375 0.7469002369393142
13.37992690326851 313.58761660993974 0.752171067316792
13.385154458221926 316.56357491883966 0.7566109837674941
13.390382013175342 315.05591103664227 0.7531692077104916
13.395609568128759 314.08424884468275 0.750369141388591
13.400837123082175 314.7238867528963 0.7495132609776965
13.406064678035591 310.7042282112932 0.7435309817867264
13.411292232989007 309.11561326166657 0.7421897651063226
13.416519787942423 309.7801896638891 0.742561101762481
13.42174734289584 314.4610953106492 0.7489340564116084
13.426974897849256 320.0166525887879 0.7561653310175975
13.432202452802672 323.65728563604796 0.7609026443071939
13.437430007756088 327.87123011621026 0.7681536478597593
13.442657562709504 328.2594065833195 0.768601907698553
13.44788511766292 329.0323526416321 0.769412603833823
13.453112672616337 328.4783103394387 0.7683868762470946
13.458340227569753 329.9548876764553 0.7682088669075893
13.46356778252317 330.1255717431056 0.7677714453534307
13.468795337476585 329.2399983772079 0.766504992020998
13.474022892430002 330.7835104964492 0.7678910632917505
13.479250447383418 333.81412911663216 0.7716962940304957
13.484478002336834 338.9930567987262 0.7789534119356739
13.48970555729025 335.86307152108395 0.7739092025745662
13.494933112243666 335.55755527237386 0.7732974443033843
13.500160667197083 332.2714673896397 0.767467340034322
13.505388222150499 328.55325018079554 0.7628077774828883
13.510615777103915 329.32570715492585 0.7655352094577892
13.515843332057331 328.3654960645961 0.7661782970052204
13.521070887010747 328.68421494749964 0.7674401096765779
13.526298441964164 327.37485969159457 0.7664346445346952
13.53152599691758 323.02621147995404 0.7608891987268631
13.536753551870996 314.7997243097786 0.7503115173530382
13.541981106824412 310.0942020690177 0.7457945483360445
13.547208661777828 307.1192830942873 0.7425088276265953
13.552436216731245 303.11150760415893 0.7380390554373698
13.55766377168466 302.5051926326469 0.7375465002451028
13.562891326638077 299.856377546576 0.7335658322336839
13.568118881591493 297.46127912224733 0.7310598400146477
13.57334643654491 298.5271732939848 0.7334651876321355
13.578573991498326 297.34745836630583 0.7327151734209736
13.583801546451742 295.9320549072731 0.7334311706160155
13.589029101405158 292.47171919743676 0.7299395110085201
13.594256656358574 291.33081417329976 0.7277722945093571
13.59948421131199 292.352183829985 0.729509254644903
13.604711766265407 290.386799305828 0.7265264748918248
13.609939321218823 286.339521113945 0.7211898300483043
13.615166876172239 281.39133922173926 0.7139895415787001
13.620394431125655 280.00976521675705 0.7131008200311321
13.625621986079071 279.38769752770236 0.7110730199909554
13.630849541032488 281.6657742535865 0.714698728735001
13.636077095985904 284.41632509213207 0.7173184696269165
13.64130465093932 284.9105981038046 0.7184755624394176
13.646532205892736 283.11112884436744 0.7172444981505839
13.651759760846153 279.94086350496946 0.7138309784850384
13.656987315799569 276.2795036538559 0.7100709168038575
13.662214870752985 276.4241528601951 0.7110873065515483
13.667442425706401 276.4146004511307 0.7126951105889019
13.672669980659817 276.1388201145115 0.7120671155539556
13.677897535613234 274.73320083038794 0.7082089897531992
13.68312509056665 273.7780569757524 0.7055582677994713
13.688352645520066 275.52066658819854 0.7080792174376206
13.693580200473482 279.757027629308 0.7131583601208017
13.698807755426898 281.1633310767363 0.7159950954078611
13.704035310380315 281.7453382798996 0.7180730802220291
13.70926286533373 279.59893487661265 0.7168759808871543
13.714490420287147 279.40513633922296 0.7160825360099212
13.719717975240563 280.09078827771003 0.714886183232525
13.72494553019398 281.85967321982105 0.7158731686743005
13.730173085147396 282.7594892159239 0.7155633476897817
13.735400640100812 283.5242450860675 0.7165465687543411
13.740628195054228 281.8785540030284 0.7142797036373677
13.745855750007644 279.61657851701574 0.7112326976368285
13.75108330496106 278.5123062771786 0.7104159253058542
13.756310859914477 279.17652247895154 0.7111321076263124
13.761538414867893 278.85701503283735 0.7121747158645965
13.766765969821309 277.63892192081454 0.7110415166486364
13.771993524774725 277.2178687446467 0.7124072677517304
13.777221079728141 274.99100855899064 0.7098802918446777
13.782448634681558 274.5091824388054 0.7103634597742526
13.787676189634974 271.8816812825412 0.708862175345381
13.79290374458839 270.18130531006227 0.7063897379961459
13.798131299541806 270.1022457597331 0.7055198127883162
13.803358854495222 269.4398299722455 0.703123420036671
13.808586409448639 267.71731718699044 0.6999234271829993
13.813813964402055 266.357997121543 0.6987614584677372
13.819041519355471 266.7848483637939 0.6999686662779288
13.824269074308887 270.8863087313721 0.7057644449945992
13.829496629262303 272.82927410343495 0.7079428210159289
13.83472418421572 273.66600057290367 0.7086606964172658
13.839951739169136 274.5347955222042 0.706216221121148
13.845179294122552 274.0624765515232 0.7053899491573469
13.850406849075968 279.11052608855493 0.7110979758324301
13.855634404029384 281.1724465631393 0.7148085353437438
13.8608619589828 280.458298710843 0.7141471887196233
13.866089513936217 279.03232629845934 0.7104532719178229
13.871317068889633 280.21263010364225 0.7119851068994583
13.87654462384305 282.6821910740896 0.7149503642509483
13.881772178796465 283.30256164508813 0.716350600853191
13.886999733749882 287.18026731725143 0.7220410244680583
13.892227288703298 288.7677965035758 0.7247238079074683
13.897454843656714 293.25634028096664 0.7301427958224973
13.90268239861013 294.0346324564409 0.7297774320152576
13.907909953563546 297.21875777509604 0.7322604547307652
13.913137508516963 297.5040814143686 0.7319018331190796
13.918365063470379 296.77039589646625 0.7315562136836147
13.923592618423795 295.88491026671375 0.7312939827418565
13.928820173377211 295.9543284165463 0.7316747507489009
13.934047728330627 298.02691952455297 0.7339063956808872
13.939275283284044 298.53328179920453 0.7345484550348423
13.94450283823746 299.7285402663202 0.7365410818982532
13.949730393190876 296.8107027596228 0.7334382970290514
13.954957948144292 292.86817541635094 0.7278676165565612
13.960185503097708 293.69880208107924 0.7288890310503654
13.965413058051125 293.4633063005742 0.7283093780487209
13.97064061300454 291.9653388560408 0.7267383199565955
13.975868167957957 288.9361531592203 0.7238326357725611
13.981095722911373 280.59239353900904 0.7128968329528449
13.98632327786479 281.9411513320145 0.7148455317041444
13.991550832818206 280.9600314578056 0.7144046909876169
13.996778387771622 280.7781084564272 0.7145854556573822
14.002005942725038 282.12297625833696 0.7178123586992485
14.007233497678454 280.2686907571424 0.7154471391334188
14.01246105263187 280.1946412366555 0.7142604546582325
14.017688607585287 280.65197417714813 0.7140185945949029
14.022916162538703 279.3356344296413 0.7117933374316643
14.028143717492119 278.0204891960807 0.7092747327236832
14.033371272445535 277.7087990500223 0.7095475145568403
14.038598827398951 277.4389282895317 0.7094335426247644
14.043826382352368 279.5366780085026 0.7130009623706278
14.049053937305784 282.91459842299616 0.7192022469413736
14.0542814922592 282.9803047056097 0.7196185718303476
14.059509047212616 285.21085449297703 0.7222101194336938
14.064736602166032 284.86809753739493 0.7201916448948934
14.069964157119449 285.16610609813847 0.7203787883611619
14.075191712072865 286.3035257060152 0.7216150038884984
14.080419267026281 287.0236307934078 0.7227761356967335
14.085646821979697 291.8105803236128 0.7270685178872333
14.090874376933114 295.4545942604369 0.73178734185299
14.09610193188653 299.3261906162303 0.7357431863007691
14.101329486839946 302.54550570768976 0.7388397705632967
14.106557041793362 304.3555957291708 0.741343993823561
14.111784596746778 306.55472215850676 0.7429993447078901
14.117012151700195 304.3187638548185 0.7413204679068345
14.12223970665361 302.8464725038249 0.7392322994154205
14.127467261607027 300.52174736794586 0.7371604868077154
14.132694816560443 299.6293597925413 0.7365461569099648
14.13792237151386 295.724644136339 0.7316551460333235
14.143149926467276 293.1775562445846 0.7291837942783259
14.148377481420692 291.4639087676767 0.7274745129908999
14.153605036374108 289.76124321147944 0.7255763379899741
14.158832591327524 289.60959579038024 0.7244109090478437
14.16406014628094 293.22226666875093 0.728731780786956
14.169287701234357 294.6000800001784 0.7297293547214356
14.174515256187773 294.7556046025391 0.7300325585856638
14.179742811141189 294.2921489895075 0.7297791134479837
14.184970366094605 292.0115048732068 0.7259306782642005
14.190197921048021 291.9558081360119 0.7261424391433386
14.195425476001438 289.67205973857165 0.7250808536410865
14.200653030954854 288.32761789553996 0.7233749771148701
14.20588058590827 291.07917394215883 0.7269126067992105
14.211108140861686 293.33076979746716 0.7288600643713891
14.216335695815102 296.476011177665 0.7318406230183132
14.221563250768519 296.7270190818822 0.7309374519913567
14.226790805721935 294.83772959026146 0.7281197991286781
14.232018360675351 296.50182763146427 0.7296471034378477
14.237245915628767 297.65739507038535 0.731485305649888
14.242473470582183 296.74292146055166 0.7305309787423768
14.2477010255356 294.32786426497233 0.7274814882947651
14.252928580489016 292.5971433470466 0.7257269248698951
14.258156135442432 292.1394550144336 0.7244888225180702
14.263383690395848 295.16559842029994 0.7268450923598736
14.268611245349264 299.52565887936623 0.7312963028714138
14.27383880030268 301.9309074119325 0.7337904004734981
14.279066355256097 302.2071645267587 0.7337408346462959
14.284293910209513 303.9830455549771 0.7361520824204836
14.28952146516293 307.39583500988743 0.7401559069612011
14.294749020116345 312.6870307465467 0.7464624458443722
14.299976575069762 312.6525884180707 0.7464967240751018
14.305204130023178 310.4364444336993 0.743430937670255
14.310431684976594 311.55305936742917 0.744373361408878
14.31565923993001 313.5725367273928 0.7454619876785746
14.320886794883426 316.43336117350594 0.7483895594136087
14.326114349836843 321.6004352589099 0.7545078426262435
14.331341904790259 325.81488134658895 0.7582138667014373
14.336569459743675 329.30895957432955 0.762582967459157
14.341797014697091 328.92503347601206 0.7622034094479443
14.347024569650507 329.77559262563665 0.7637943896822798
14.352252124603924 328.83838578617474 0.7627284065596304
14.35747967955734 328.6327170039845 0.7628965948999636
14.362707234510756 326.6673348586736 0.7607896025115028
14.367934789464172 323.91731398175546 0.7581565915404014
14.373162344417588 325.0063234593303 0.7595245939631303
14.378389899371005 326.93325809414785 0.7615219024887714
14.38361745432442 329.4331263381711 0.7651725149330976
14.388845009277837 329.9899439560587 0.7652578334752232
14.394072564231253 330.0102349228857 0.7659884313249037
14.39930011918467 332.79279868781833 0.7684079478997972
14.404527674138086 334.328293156719 0.7684133821691427
14.409755229091502 339.03198325110105 0.7736213855527087
14.414982784044918 340.8039930205741 0.7754945485810987
14.420210338998334 341.6402309311053 0.7765696060989673
14.42543789395175 341.6599503939401 0.7764869309469759
14.430665448905167 343.2083479591027 0.7774569326499209
14.435893003858583 346.47871152526835 0.7807167946899471
14.441120558811999 350.9751563873376 0.786548315192389
14.446348113765415 353.27678333986347 0.7888583809304047
14.451575668718831 353.469062243475 0.7898539314518108
14.456803223672248 354.89678143742816 0.790989479623592
14.462030778625664 355.64719195005245 0.7911313292059458
14.46725833357908 356.12697726407845 0.7913646775026362
14.472485888532496 357.71457039845313 0.7927754757869487
14.477713443485912 360.56582559086104 0.7962553188913118
14.482940998439329 366.1436620368188 0.802248465907575
14.488168553392745 370.78125965707494 0.807446085385413
14.493396108346161 378.4503518128894 0.8163071463271377
14.498623663299577 383.8909563407427 0.8220388264143825
14.503851218252994 391.38012975719573 0.8297200874859975
14.50907877320641 398.0987797885608 0.8367279303810902
14.514306328159826 401.86551632308306 0.8408781049770456
14.519533883113242 399.85221319757545 0.8384540749730892
14.524761438066658 393.1485458393758 0.8311709583196588
14.529988993020075 383.28664282727664 0.8208701125826332
14.53521654797349 371.694002535986 0.8082659215697482
14.540444102926907 363.20832036516146 0.7996677734364681
14.545671657880323 354.9102703606614 0.7908093111545538
14.55089921283374 344.829937523111 0.780107987246333
14.556126767787156 334.86347668743394 0.7695708300622067
14.561354322740572 326.9848520107311 0.7607102206996722
14.566581877693988 318.5546540783091 0.7513261844304772
14.571809432647404 312.3720853615366 0.743993663372754
14.57703698760082 307.07806968154523 0.7374792864626292
14.582264542554237 305.30317824129344 0.7349712815643
14.587492097507653 304.5028660170862 0.7345846305651476
14.592719652461069 308.2859652351572 0.7392077589144158
14.597947207414485 313.95579308847994 0.7453972740086606
14.603174762367901 317.78698463498273 0.7492920039189122
14.608402317321318 324.1437408038277 0.7557774127297407
14.613629872274734 324.587771955419 0.7554330499079899
14.61885742722815 326.9291529210942 0.7581073758279572
14.624084982181566 330.44525431629785 0.7616730539419262
14.629312537134982 335.330209524329 0.7670918326628701
14.634540092088399 343.2679865167195 0.774829708651136
14.639767647041815 346.67974215402324 0.778724706800678
14.644995201995231 348.7875477466251 0.7817930139729005
14.650222756948647 347.67446009877744 0.7804705111028002
14.655450311902063 345.76937644975277 0.7785370905024079
14.66067786685548 347.11494373454843 0.7799987038478607
14.665905421808896 349.53600298675207 0.7827788961779958
14.671132976762312 347.1068698188174 0.7798717622339458
14.676360531715728 347.59842578755627 0.7799051277575947
14.681588086669144 345.8885789109145 0.7773296750147601
14.68681564162256 346.43333916071083 0.7780010474406809
14.692043196575977 346.22354560941284 0.7772298109592357
14.697270751529393 345.6956955583234 0.7762376060978974
14.70249830648281 347.6145458513096 0.7787032596331892
14.707725861436225 348.1871210319177 0.7790047590907311
14.712953416389642 348.7017299739814 0.7796561394381589
14.718180971343058 351.54130447224173 0.7829416268198675
14.723408526296474 353.74488780947746 0.7855536746336805
14.72863608124989 355.9127224772194 0.7885439152860523
14.733863636203306 359.4986330043347 0.7915297079621778
14.739091191156723 360.8835669533084 0.792483035845552
14.744318746110139 360.27964152357055 0.7921231679718507
14.749546301063555 359.94070505150603 0.7916621384807884
14.754773856016971 353.73887796714763 0.7854473010856046
14.760001410970387 352.90063954171535 0.7856342464633467
14.765228965923804 353.79155936529315 0.785468888433963
14.77045652087722 352.62889086850043 0.7840643305828875
14.775684075830636 351.70434539368995 0.783088824749369
14.780911630784052 348.42809345667035 0.7801802625019897
14.786139185737468 345.94602288079477 0.7785813456664683
14.791366740690885 344.57913588242434 0.777196080573961
14.7965942956443 343.68180794396613 0.7762801323762353
14.801821850597717 345.9342183722191 0.7786554281455507
14.807049405551133 346.31852911285176 0.7783355139718185
14.81227696050455 348.1481601273542 0.7810376983599703
14.817504515457966 351.941413383187 0.784997045986646
14.822732070411382 354.20468158533373 0.7866917200913232
14.827959625364798 356.9650549981142 0.7895665868682817
14.833187180318214 358.34791104874876 0.7909686754663409
14.83841473527163 359.8942636019518 0.791610455178894
14.843642290225047 359.3300968731422 0.791486870478619
14.848869845178463 360.30519194513124 0.7920806954081256
14.854097400131879 362.78591217707134 0.7942901521734667
14.859324955085295 361.68903130139944 0.7935714795438544
14.864552510038711 363.46045657014 0.7947425022253948
14.869780064992128 368.0559197691764 0.8003934771883204
14.875007619945544 370.75193767989396 0.8037602882758126
14.88023517489896 374.7277052177386 0.8078309728060998
14.885462729852376 374.5695732526413 0.8081365859166217
14.890690284805792 373.2275071574344 0.8066660276741519
14.895917839759209 373.1076616260624 0.8066020414811257
14.901145394712625 374.63173293191204 0.8084973827859909
14.906372949666041 374.7393716402944 0.8088205506442544
14.911600504619457 374.91967230466815 0.8086963279610573
14.916828059572873 374.387062371445 0.8082462405250299
14.92205561452629 368.4635654318618 0.8020299650061129
14.927283169479706 363.71183771117506 0.7976092278206335
14.932510724433122 357.78650626923803 0.7923589067425558
14.937738279386538 351.6278846900189 0.7855014600239297
14.942965834339955 348.1861602906813 0.7821478921534055
14.94819338929337 342.44832411450636 0.7748935930218447
14.953420944246787 336.1938401405902 0.767626108301257
14.958648499200203 331.42912952160793 0.7625034217273399
14.96387605415362 325.59273751979316 0.7563798640959897
14.969103609107036 319.9371167460727 0.7501778421497343
14.974331164060452 317.21992253554 0.7469880758735733
14.979558719013868 314.9110718435563 0.7433646980297767
14.984786273967284 313.3262905582843 0.7414398683757735
14.9900138289207 310.8272736969247 0.738742767894378
14.995241383874117 310.16431391922947 0.7377508602627331
15.000468938827533 312.17087704444884 0.7406971682046773
15.005696493780949 315.2073473892054 0.7440800246573958
15.010924048734365 316.5206227929354 0.7464841527025032
15.016151603687781 317.0132883238991 0.7474609016979011
15.021379158641198 317.52214613140626 0.7483673307952644
15.026606713594614 315.802505528419 0.7456695930045947
15.03183426854803 319.01162813147585 0.7484611399653528
15.037061823501446 321.8342230311424 0.7507910064790076
15.042289378454862 323.3038988833295 0.7525195755574988
15.047516933408279 320.09967570306134 0.7494536883307288
15.052744488361695 319.02683480204945 0.7481580736021731
15.057972043315111 320.34317042724916 0.750324367845433
15.063199598268527 324.1024442878955 0.7551948481842194
15.068427153221943 326.3168260509459 0.7575666300010132
15.07365470817536 327.668502545246 0.7585720746804393
15.078882263128776 325.4802604275222 0.7554114644826349
15.084109818082192 321.98231507746044 0.7508937035386626
15.089337373035608 321.29595155809153 0.7504405898503193
15.094564927989024 322.4211981114563 0.7516277982502236
15.09979248294244 326.2388886229161 0.7566936707399035
15.105020037895857 324.6695228769465 0.7555072723535426
15.110247592849273 320.0260087715396 0.7507613532803473
15.11547514780269 317.0731984064288 0.7474998025713044
15.120702702756105 317.7476811380129 0.748608972602771
15.125930257709522 318.67671782323345 0.7485904804865954
15.131157812662938 315.82353801273285 0.7451919287918833
15.136385367616354 310.6505346119962 0.7386035475501008
15.14161292256977 304.1841632349648 0.7310157060022288
15.146840477523186 302.1763353494869 0.7291905943482818
15.152068032476603 302.51444735778546 0.7309383192248698
15.157295587430019 302.21582523017486 0.7312468351050634
15.162523142383435 298.70817144074044 0.7272161197477248
15.167750697336851 293.70739238716413 0.7213636509212128
15.172978252290267 289.51160111499325 0.7168056723775803
15.178205807243684 286.4407029782925 0.7136478355068172
15.1834333621971 282.38162308743074 0.7090982354900502
15.188660917150516 278.84475400698733 0.7051392967058101
15.193888472103932 276.8504726951927 0.7026574963904937
15.199116027057348 278.9456115980898 0.7055224305456285
15.204343582010765 279.24359333334877 0.7059568619864535
15.20957113696418 278.20340631992786 0.7043977510913693
15.214798691917597 279.26112108236805 0.7057691878387106
15.220026246871013 279.64922164484216 0.707169882732047
15.22525380182443 277.77187989921833 0.7055855692931613
15.230481356777846 273.8483677918025 0.7010089780998947
15.235708911731262 271.1160512627072 0.6982776234134352
15.240936466684678 270.2707860871289 0.6955745487659968
15.246164021638094 271.71947303819985 0.6971818495476775
15.25139157659151 272.6796610260535 0.6975875563421868
15.256619131544927 272.1794063875592 0.6972292832026853
15.261846686498343 269.4941399993552 0.6950513806478579
15.267074241451759 266.88604554524426 0.6909581477628343
15.272301796405175 264.10318577856253 0.6879405886373442
15.277529351358591 264.8768914277383 0.6893650436614251
15.282756906312008 265.9768921913401 0.6890595884508312
15.287984461265424 268.56882681771725 0.69212483384865
15.29321201621884 269.17065396451125 0.6923738069519706
15.298439571172256 272.43594461376586 0.6969429279547105
15.303667126125672 273.5689179628468 0.6994361174505245
15.308894681079089 277.4392222385512 0.7050318750227346
15.314122236032505 278.1088275482861 0.7046997589227183
15.319349790985921 277.3987417608579 0.7034965428554895
15.324577345939337 278.9305095961324 0.704021479335358
15.329804900892753 280.88306955884894 0.7070404726554315
15.33503245584617 282.8839829783654 0.7100286201983412
15.340260010799586 283.5636953352671 0.7113287317303323
15.345487565753002 283.1981996756808 0.7100358162520384
15.350715120706418 284.4890587599901 0.71063651053577
15.355942675659835 286.99834035101645 0.713064992833397
15.36117023061325 288.59438687794 0.7149303530950287
15.366397785566667 291.5323231605552 0.7186715775371411
15.371625340520083 292.17165664269453 0.7188875098649942
15.3768528954735 292.6392168698705 0.719796576106429
15.382080450426916 294.1014190661864 0.7216243800055857
15.387308005380332 297.35741195826114 0.7262333242335853
15.392535560333748 298.60348256713337 0.7279706194151583
15.397763115287164 296.9070199662535 0.7339430683198253
15.40299067024058 297.93889003334203 0.7427649852657385
15.408218225193997 295.8486026367603 0.7444882389362057
15.413445780147413 295.90899385594605 0.7495848473659334
15.418673335100829 296.28183376391513 0.7543657958374212
15.423900890054245 297.71594176855626 0.7590971742260512
15.429128445007661 298.8774093302506 0.7641383313747996
15.434355999961078 299.7936508590536 0.7675528038253354
15.439583554914494 299.7217133325932 0.769575415295356
15.44481110986791 299.8066415231753 0.7712202392245403
15.450038664821326 299.74558491970504 0.773255873897787
15.455266219774742 295.8983149033159 0.7703812300270815
15.460493774728159 290.26655384066817 0.7663512279746075
15.465721329681575 287.702683555706 0.765012619170325
15.470948884634991 291.4921798204453 0.7716682944316348
15.476176439588407 294.8348601015341 0.7773786770034667
15.481403994541823 298.1757069562228 0.7835457566347225
15.48663154949524 297.04449917365065 0.7850992275773895
15.491859104448656 296.0514996365 0.7862053264762903
15.497086659402072 295.58754636459076 0.7878391963493285
15.502314214355488 299.7819192561856 0.7942489298523707
15.507541769308904 299.96166304148306 0.7954993508255862
15.51276932426232 298.9619039710865 0.795851936422282
15.517996879215737 301.8709681928626 0.8025072172994097
15.523224434169153 303.19029689749146 0.8068810504510727
15.52845198912257 305.96937675622274 0.8122575746252876
15.533679544075985 307.71500619865594 0.8153184446858974
15.538907099029402 306.83294631461456 0.8141340283384519
15.544134653982818 308.1429097236348 0.8176773339422112
15.549362208936234 310.99957865681876 0.8230470807169279
15.55458976388965 310.62519079393866 0.8253592434644528
15.559817318843066 308.4691882389502 0.8261873083693765
15.565044873796483 304.9430130301938 0.8230685320259975
15.570272428749899 305.5676477113126 0.8257446571054795
15.575499983703315 305.3995667436018 0.8255813999965332
15.580727538656731 309.7328755196883 0.8319254510264514
15.585955093610147 309.90325763837404 0.8335323554942426
15.591182648563564 309.28264605238394 0.8341654789160242
15.59641020351698 308.5435657850494 0.8346708917143719
15.601637758470396 308.83702145088176 0.8361613877786249
15.606865313423812 306.7529888729717 0.8354913362181724
15.612092868377228 306.8484785498988 0.8363822550470823
15.617320423330645 308.22587174028007 0.8399836664528968
15.62254797828406 305.84400001991685 0.8389886851474088
15.627775533237477 306.153283947563 0.841658469544065
15.633003088190893 299.3366842200902 0.8345338546106732
15.63823064314431 295.554100717128 0.8276339663059838
15.643458198097726 291.6411625334913 0.8097764462222123
15.648685753051142 291.0557189432207 0.801741266814427
15.653913308004558 292.44541646829293 0.7981698124281339
15.659140862957974 288.54633351389356 0.7889346699280659
15.66436841791139 287.66360744769145 0.7848274316789561
15.669595972864807 287.0929455584587 0.7819677457379585
15.674823527818223 285.81804344755915 0.7794451725643107
15.680051082771639 287.2298208218837 0.7797029273656289
15.685278637725055 287.0905888623308 0.777920959771652
15.690506192678471 288.67132274686327 0.7789216224336196
15.695733747631888 285.65652345652785 0.7731887122557973
15.700961302585304 281.1147513119715 0.7663195150625676
15.70618885753872 279.0683972397992 0.7625218821056874
15.711416412492136 280.07146494449603 0.7621072242041548
15.716643967445552 283.68854546212077 0.7657941833981329
15.721871522398969 286.70689347228546 0.7701193652910275
15.727099077352385 287.54895410497284 0.7707879968192111
15.732326632305801 286.8289947230504 0.7702950637209199
15.737554187259217 285.49563129949803 0.7683719689768375
15.742781742212633 285.4336912461517 0.7674864306917694
15.74800929716605 289.6562441844242 0.7718183126175014
15.753236852119466 290.1107481039389 0.7706692186964659
15.758464407072882 289.9037077511998 0.7679802868022935
15.763691962026298 288.60747805636805 0.7638980224790463
15.768919516979715 290.1589403640138 0.7640371990757261
15.77414707193313 289.473004647535 0.763411028126395
15.779374626886547 289.3113185893338 0.7628558478453943
15.784602181839963 288.6902263215095 0.7610414454232471
15.78982973679338 289.1298034823094 0.7590939024657888
15.795057291746796 288.44018858422925 0.7570928036711271
15.800284846700212 287.97454676351936 0.756772830245606
15.805512401653628 285.2239223245986 0.7529528894039657
15.810739956607044 287.9922574079045 0.7564523898435173
15.81596751156046 290.019870792901 0.7585261747270942
15.821195066513877 290.75767451515253 0.7590274233358351
15.826422621467293 294.63690969076157 0.7632306563191202
15.831650176420709 297.2023063024987 0.767655943840384
15.836877731374125 297.46563399418585 0.7676653255565196
15.842105286327541 298.3820892710645 0.7690021990609874
15.847332841280958 299.44801148794363 0.770651141945992
15.852560396234374 298.4991039510476 0.7695472329465812
15.85778795118779 296.7132733998529 0.7668802675752034
15.863015506141206 294.232894351569 0.7617234254372577
15.868243061094622 293.49049010608337 0.7585674880876168
15.873470616048039 293.87561199026806 0.7585426879642353
15.878698171001455 295.2863532419258 0.7596406313850108
15.883925725954871 296.4278944925077 0.7612351855776796
15.889153280908287 294.8083328286763 0.7585673218366363
15.894380835861703 297.6183614637746 0.7622741581246616
15.89960839081512 301.03619652080175 0.766739062376887
15.904835945768536 303.14279212549076 0.7689083338572646
15.910063500721952 303.3225521169922 0.7681056968494504
15.915291055675368 296.0529838018897 0.7580111646853267
15.920518610628784 294.56970184414126 0.7561745209666692
15.9257461655822 293.42309260103224 0.7537283065260428
15.930973720535617 292.73973070481264 0.7537553116225876
15.936201275489033 291.01367245513035 0.7517244212020303
15.94142883044245 290.76536312157776 0.750141155793852
15.946656385395865 292.6746840268638 0.7523283756786974
15.951883940349282 292.83328858642244 0.7531767678738504
15.957111495302698 291.01407781016974 0.7516420127407724
15.962339050256114 289.5408460783935 0.7505268958416103
15.96756660520953 289.36212931924484 0.7496813098103532
15.972794160162946 289.00202643130405 0.7487946452757398
15.978021715116363 287.97037178625146 0.7458469259011534
15.983249270069779 286.44862480765687 0.7426114437903548
15.988476825023195 285.61858666647095 0.7417752089903917
15.993704379976611 285.0294989874709 0.7410523797296348
15.998931934930027 285.8967145931067 0.7428545314908039
16.004159489883442 287.18713970820653 0.7457614073226998
16.009387044836856 289.2286719443025 0.7480989748296181
16.01461459979027 289.6451270826668 0.7475013241667222
16.019842154743685 290.6376193090242 0.7488804710990725
16.0250697096971 288.69234961308337 0.7461677777814002
16.030297264650514 290.3172495698245 0.749404343364664
16.03552481960393 291.3203981957201 0.7504348699752114
16.040752374557343 297.6162719040188 0.7571853381967842
16.045979929510757 301.46748942970186 0.7610246625202711
16.05120748446417 307.1763734888417 0.766641143657225
16.056435039417586 309.4165365577807 0.7689103446157407
16.061662594371 312.1492633467375 0.772429332664865
16.066890149324415 315.7022628344574 0.7768608607928319
16.07211770427783 318.75708135145896 0.7814066591263329
16.077345259231244 321.33822188931896 0.7852580654419725
16.08257281418466 323.7380478043258 0.7876059498491129
16.087800369138073 328.0337695525988 0.7917334559937551
16.093027924091487 330.0740664331728 0.7930024028132866
16.0982554790449 334.9670334931864 0.7986128891798641
16.103483033998316 337.8353179642187 0.8026212018485309
16.10871058895173 339.79380760400795 0.8048540250494463
16.113938143905145 338.62034998299544 0.8035932863258798
16.11916569885856 337.6241273254208 0.8021492948597554
16.124393253811974 332.4937618346116 0.7958548134790863
16.129620808765388 333.15643430041547 0.7969665161100911
16.134848363718802 333.57582353363466 0.7980550120742828
16.140075918672217 335.28439731502635 0.7995962677069263
16.14530347362563 337.63595245084935 0.8022125016453105
16.150531028579046 340.51664660367123 0.8047505064427976
16.15575858353246 343.14436447246936 0.80793225067919
16.160986138485875 344.4258395513297 0.8094720282026592
16.16621369343929 341.3094300834354 0.8053735905447069
16.171441248392703 333.7990384091265 0.796187204989362
16.176668803346118 329.97273165477395 0.7918989508287625
16.181896358299532 324.2399980263435 0.7857294286984622
16.187123913252947 321.5985618602709 0.7838170932204749
16.19235146820636 314.90596704328766 0.7767777006316726
16.197579023159776 307.83308252552376 0.7685295781227174
16.20280657811319 303.2258195805086 0.7623730187061496
16.208034133066604 294.8791908351407 0.7515327273193476
16.21326168802002 290.1810898800157 0.7455074589632016
16.218489242973433 285.233993180137 0.7397049504207319
16.223716797926848 284.14049011733084 0.7392414692957174
16.228944352880262 283.3703720812178 0.7379802269014705
16.234171907833677 279.8678513726463 0.734831877097276
16.23939946278709 274.381064853417 0.7284436885846437
16.244627017740505 269.00528294530784 0.7223740289332702
16.24985457269392 265.17842591498686 0.718117002446859
16.255082127647334 264.9128384508233 0.7171618622517835
16.26030968260075 262.58481385258443 0.7124299172697204
16.265537237554163 264.1712912621933 0.7136595034828007
16.270764792507578 262.41357284182624 0.7111569187997033
16.275992347460992 258.87085915431226 0.7066387378334481
16.281219902414406 256.7663312450678 0.7051471447013397
16.28644745736782 256.1852934387629 0.7057969088336558
16.291675012321235 257.54655577991696 0.7074538477066598
16.29690256727465 258.49725542517893 0.7082761377930521
16.302130122228064 257.4687595525131 0.703863690376787
16.30735767718148 258.8737843333711 0.705686281777061
16.312585232134893 258.92265377254483 0.7061003906331024
16.317812787088307 258.58483350943084 0.7053825397791396
16.323040342041722 257.0384951251478 0.702718745080346
16.328267896995136 254.7864119539075 0.698255582920334
16.33349545194855 255.40118914148627 0.6994496160800326
16.338723006901965 256.0734799954081 0.700942168879589
16.34395056185538 258.82825257461997 0.703842495571986
16.349178116808794 259.61465583106116 0.7037945086974782
16.35440567176221 263.2662602704581 0.7078292865038539
16.359633226715623 268.7372702581321 0.7158885111061583
16.364860781669037 274.55891310141027 0.7245809395072059
16.37008833662245 281.597341235697 0.7320044010233486
16.375315891575866 284.60652485391483 0.7343616944503515
16.38054344652928 287.5345920309718 0.7356786713970169
16.385771001482695 290.9378422125005 0.7393241400074275
16.39099855643611 294.32398182192424 0.7439659515038225
16.396226111389524 294.96554793178336 0.7440084763835529
16.401453666342938 294.9472237856683 0.743511806736197
16.406681221296353 295.54268805711126 0.7442683247130928
16.411908776249767 295.9038289578723 0.7441304474974783
16.41713633120318 296.44304157087726 0.7461981088705195
16.422363886156596 294.03223230031745 0.7436415487398889
16.42759144111001 288.1322570498711 0.7345080324841501
16.432818996063425 285.0543934494725 0.7302074791127369
16.43804655101684 283.09582725612347 0.7262621111965638
16.443274105970254 281.7095009913121 0.7252332491654058
16.448501660923668 280.45004579118444 0.7242398039935475
16.453729215877082 280.342755816643 0.7231754800426798
16.458956770830497 282.54450438704305 0.726833019401201
16.46418432578391 285.7865431482559 0.7304236282961373
16.469411880737326 284.5875023044735 0.7281254211138803
16.47463943569074 282.9965240306821 0.726848481351582
16.479866990644155 280.8446825245504 0.7250204511656783
16.48509454559757 282.52176390178835 0.7280697608648032
16.490322100550983 286.08263133439397 0.7325931485678768
16.495549655504398 287.3112512586512 0.7318211034046931
16.500777210457812 287.2626587155373 0.7307834196877272
16.506004765411227 287.68380883045836 0.7304613238878583
16.51123232036464 290.36051045534754 0.7335362233993238
16.516459875318056 290.45626589389957 0.7351556056310118
16.52168743027147 290.7675027992753 0.7359313173328522
16.526914985224884 287.0582152024597 0.7314685191007508
16.5321425401783 284.91405574812745 0.7292256580922104
16.537370095131713 279.7232941965781 0.7219974853303824
16.542597650085128 272.35874902981703 0.7130477621460515
16.547825205038542 268.3798584046523 0.707896603009718
16.553052759991957 268.7197899934572 0.7093020603015312
16.55828031494537 265.2749253967664 0.705822464386649
16.563507869898785 261.32629669883147 0.701696927757227
16.5687354248522 257.62817833495984 0.6969951531136763
16.573962979805614 256.5407633481328 0.6962695820086031
16.57919053475903 255.13931615464963 0.6945330365217275
16.584418089712443 254.30000373052815 0.6940398222813149
16.589645644665858 254.94549091410403 0.6946094917820599
16.594873199619272 254.9786123853188 0.6921970814709917
16.600100754572686 255.32264542883843 0.693404372404595
16.6053283095261 253.51059728133504 0.6895724086291838
16.610555864479515 254.1318226178457 0.6909412955185011
16.61578341943293 251.980810781551 0.6880718409868964
16.621010974386344 250.74979834709902 0.6875919334009852
16.62623852933976 251.13351392930525 0.6880530251110705
16.631466084293173 251.9439555960078 0.6894689809211421
16.636693639246587 254.37266990709932 0.6908556494801115
16.641921194200002 253.34319319982558 0.6896697559482872
16.647148749153416 256.0880126140055 0.6923489143956165
16.65237630410683 256.2512386146674 0.6914283071813265
16.657603859060245 258.90208826248806 0.694155406177968
16.66283141401366 257.8349143331588 0.692555146738546
16.668058968967074 257.361181544129 0.6917901109511077
16.67328652392049 256.3549076453156 0.6911204995242544
16.678514078873903 256.60202704427275 0.6914358088788725
16.683741633827317 259.4205449728809 0.6954501419856409
16.68896918878073 259.4256574522828 0.6937966010196124
16.694196743734146 257.4514373565666 0.6915198766820166
16.69942429868756 255.84590497546236 0.6890834923337351
16.704651853640975 255.82509321418806 0.6891687963137622
16.70987940859439 254.90285984004746 0.6885019238016081
16.715106963547804 251.2727465092827 0.6841791615278898
16.720334518501218 246.59183757402548 0.6789160917596545
16.725562073454633 244.48545447606807 0.6770157466101702
16.730789628408047 244.9254159758518 0.6769478814957006
16.73601718336146 247.38331442456172 0.6812538053302108
16.741244738314876 247.8101249707562 0.68081768122806
16.74647229326829 247.22988438542285 0.6798634537191113
16.751699848221705 247.19632846802642 0.6807215016507069
16.75692740317512 242.8277892601127 0.676270745799654
16.762154958128534 240.13254266250982 0.6740581512280546
16.767382513081948 236.1388403929789 0.667939133999032
16.772610068035362 234.78127741012835 0.6644851197752051
16.777837622988777 235.71155443874656 0.6647484473840298
16.78306517794219 234.02550234962246 0.6617130263504957
16.788292732895606 234.79890694095832 0.6620151313816877
16.79352028784902 234.75469903556996 0.662284958441785
16.798747842802435 234.66781989762347 0.6618603433413375
16.80397539775585 233.28312394773033 0.6599243207940845
16.809202952709263 230.8775379697887 0.6565964205788681
16.814430507662678 227.7843134446851 0.6521586347144219
16.819658062616092 226.54922465316747 0.6513016521962915
16.824885617569507 226.47467035118893 0.6503841420249636
16.83011317252292 224.64078047490918 0.6483882656780533
16.835340727476336 226.67922142093428 0.6510847772609308
16.84056828242975 226.39978775926906 0.6513923253723473
16.845795837383164 228.92055888390482 0.6572721041266744
16.85102339233658 225.99219115034322 0.654264628356761
16.856250947289993 224.2645907324436 0.6522140528570515
16.861478502243408 223.47800596665638 0.6518491207783315
16.866706057196822 221.81570299112417 0.6479466970206711
16.871933612150237 222.8172041209762 0.649516798209639
16.87716116710365 225.0022228759265 0.6510478615528096
16.882388722057065 223.73879754701537 0.6498424531690077
16.88761627701048 224.96701309496916 0.6525907002621836
16.892843831963894 221.25252352337387 0.6473872099093917
16.89807138691731 222.16405083891755 0.6510078607794169
16.903298941870723 220.1330861377518 0.6462855793492795
16.908526496824138 221.920569859557 0.648394290250147
16.913754051777552 222.98162478266428 0.6501982143536144
16.918981606730966 223.31698210732142 0.6498897125347675
16.92420916168438 222.08027911481167 0.6480753543072494
16.929436716637795 219.95167907019194 0.6439860018610187
16.93466427159121 217.42759074594187 0.6402749007603354
16.939891826544624 214.01063639010994 0.6357117265275548
16.94511938149804 214.8904198009229 0.6365411121578911
16.950346936451453 216.43095868289487 0.6394065767276034
16.955574491404867 218.89299344719666 0.6431080420777641
16.960802046358282 221.1669514800359 0.6472684664172818
16.966029601311696 223.5181737754013 0.6503482627227458
16.97125715626511 223.34453126263034 0.6493996120131678
16.976484711218525 222.58280204510552 0.6486773970030871
16.98171226617194 218.83730830070323 0.6440387362894293
16.986939821125354 214.8031258364273 0.6389130469824682
16.99216737607877 215.92569673083204 0.6408070332435197
16.997394931032183 216.3585507224461 0.6396998882315732
17.002622485985597 218.75292825544113 0.6418611029003788
17.00785004093901 220.49798971160635 0.6420921529764335
17.013077595892426 222.5786363898509 0.6462832241668088
17.01830515084584 223.22946190655284 0.6471733708696787
17.023532705799255 222.89689780956186 0.6456781466382759
17.02876026075267 220.3587730633848 0.6413004916572633
17.033987815706084 222.10504899301864 0.644375394857727
17.039215370659498 224.48779510948117 0.6484405635942083
17.044442925612913 227.08544226450957 0.653830408453154
17.049670480566327 227.98540804899014 0.6555531384952217
17.05489803551974 224.5338558588401 0.6495098177169115
17.060125590473156 223.09856727356433 0.6461116453994212
17.06535314542657 221.11067390530445 0.6424613795302876
17.070580700379985 220.87022992196077 0.6427535262539481
17.0758082553334 218.17162171296533 0.6389793102582818
17.081035810286814 219.83635322136104 0.6420809064238365
17.086263365240228 223.965899001483 0.64775166750927
17.091490920193642 228.1805355580335 0.6543408558485786
17.096718475147057 228.08216769198782 0.6539576965824119
17.10194603010047 226.4824379067219 0.6503097405384083
17.107173585053886 226.12385645208562 0.6492287481915593
17.1124011400073 225.9172853628723 0.6480397143877189
17.117628694960715 225.4616806959796 0.6466247924078246
17.12285624991413 224.99085781545338 0.6460506555036084
17.128083804867543 224.76681751075824 0.6458782715934938
17.133311359820958 226.9762986530297 0.6488924971227829
17.138538914774372 225.92461980622943 0.6467875075418591
17.143766469727787 227.65317748473151 0.647685156176773
17.1489940246812 230.1877873505052 0.6516504114813507
17.154221579634616 230.82695953902163 0.6542539727410657
17.15944913458803 231.20553313648486 0.6556437243784398
17.164676689541444 231.99162184925203 0.656318611997024
17.16990424449486 236.07724170317616 0.6612710369427668
17.175131799448273 241.59428409998426 0.6683834175223583
17.180359354401688 240.3078764736757 0.6669157905476575
17.185586909355102 240.76678095580445 0.6667791592511119
17.190814464308517 241.23725110749677 0.666303454763942
17.19604201926193 242.5726853560947 0.668423252843934
17.201269574215345 243.79493179771544 0.6688525083945598
17.20649712916876 243.96202624798138 0.6687002686515663
17.211724684122174 244.9658033508523 0.6700932871281984
17.21695223907559 246.00306955248016 0.6712624917212537
17.222179794029003 248.55327731411572 0.6753331175243816
17.227407348982418 248.8480382413222 0.676930787350459
17.232634903935832 248.03369028698575 0.6744196239091446
17.237862458889246 247.01966785532477 0.6729992394475667
17.24309001384266 245.86248719579098 0.6712704702050618
17.248317568796075 249.09222484688198 0.6765911154587625
17.25354512374949 250.35240777777838 0.678246259478325
17.258772678702904 250.121777808382 0.6770990602339122
17.26400023365632 247.2040319226306 0.6727432366824904
17.269227788609733 244.0506655065287 0.6672783886720332
17.274455343563147 242.95330087625774 0.6657452462684589
17.279682898516562 242.25129867177708 0.6660681371830207
17.284910453469976 243.46902320591133 0.6688241416360295
17.29013800842339 245.857727408769 0.6729412655471931
17.295365563376805 248.7981712343326 0.676581869128851
17.30059311833022 250.0277708912403 0.678933533682121
17.305820673283634 250.03833136884407 0.6787239326397797
17.31104822823705 247.7693751528816 0.676011935329265
17.316275783190463 245.70372156375547 0.6732454123246229
17.321503338143877 242.9984049099801 0.670693887598321
17.32673089309729 239.91923032639625 0.6667905033006554
17.331958448050706 238.78215328169662 0.6646911867976931
17.33718600300412 239.75772682694267 0.6655032069932938
17.342413557957535 240.33691251580652 0.6660368132494733
17.34764111291095 240.66225159607487 0.6643485712214614
17.352868667864364 239.2392537911379 0.6633292997017295
17.358096222817778 239.22945586040976 0.663208196162746
17.363323777771193 241.10351280203582 0.6650420238758804
17.368551332724607 242.26701173452986 0.6667267658649878
17.37377888767802 241.67575402857105 0.6664912809348263
17.379006442631436 238.10690279465422 0.6622705146097004
17.38423399758485 235.8387059944607 0.6589500076302758
17.389461552538265 234.02868047014655 0.6563001569851644
17.39468910749168 236.34300233529092 0.6593734104331181
17.399916662445094 241.24170162169426 0.6674276254631316
17.405144217398508 245.02875035550016 0.6717241300695136
17.410371772351922 245.07171724790922 0.671415556315815
17.415599327305337 243.2843661354074 0.6675213768874433
17.42082688225875 241.30923682359935 0.6655353569637553
17.426054437212166 239.63244140476806 0.663889579781025
17.43128199216558 238.31124329936205 0.6619923608984268
17.436509547118995 237.65817741334683 0.6605790425573904
17.44173710207241 241.25249670623103 0.6655756048150612
17.446964657025823 242.95754537343436 0.6683175262944375
17.452192211979238 240.35518435278078 0.6663442586849734
17.457419766932652 236.47754995759988 0.66094979354227
17.462647321886067 234.8316831354086 0.6592608358595686
17.46787487683948 235.4481219826394 0.6588676249782597
17.473102431792896 237.85433105597585 0.6624381533785968
17.47832998674631 239.52814789799385 0.664653696526613
17.483557541699724 238.3208484520623 0.6629506959254081
17.48878509665314 237.0290595597528 0.6618901932880028
17.494012651606553 237.66636455607252 0.6634198982462224
17.499240206559968 240.3806656107385 0.6658112386478067
17.504467761513382 243.1773333867962 0.6683278200498323
17.509695316466797 245.2808789423599 0.6702807406773901
17.51492287142021 240.86287828224414 0.6646389702028628
17.520150426373625 237.50571659550155 0.6617129607271607
17.52537798132704 240.1147448093861 0.6645510201826901
17.530605536280454 243.21426973198945 0.6688528269434388
17.53583309123387 244.99587158014597 0.6716309108578512
17.541060646187283 242.83894413972706 0.6695756721901226
17.546288201140698 242.88960184084877 0.6699695827560165
17.551515756094112 241.98494198244208 0.6689540596241759
17.556743311047526 244.9447873063459 0.6717892210977282
17.56197086600094 246.62070587018076 0.6733128703986807
17.567198420954355 247.82546564458073 0.6747688097833476
17.57242597590777 247.07370387206302 0.6722854220459353
17.577653530861184 244.60122172184649 0.6690158811642694
17.5828810858146 243.55727993043854 0.6665611514315211
17.588108640768013 243.88054323758425 0.6662748324314498
17.593336195721427 246.30461237442913 0.6696313100449425
17.598563750674842 248.81637941966656 0.6730384069578255
17.603791305628256 253.09215284206152 0.680247166005956
17.60901886058167 253.93182528340895 0.6810554504753615
17.614246415535085 253.7761362732939 0.6803925886955893
17.6194739704885 253.91487946547215 0.6804553597264371
17.624701525441914 251.5749836138799 0.6772800028996425
17.62992908039533 251.55807865679364 0.6770879512816333
17.635156635348743 252.96221545554664 0.6784927107234204
17.640384190302157 253.07269946203994 0.676976440719492
17.64561174525557 253.9361652536787 0.6783879308699138
17.650839300208986 254.64301130365521 0.6793344299983731
17.6560668551624 255.2748744148997 0.6798085234761582
17.661294410115815 255.3917868616124 0.6795007119563378
17.66652196506923 258.2228318463978 0.6833312386561782
17.671749520022644 260.6259999192462 0.6868862375815225
17.676977074976058 265.0140648240368 0.6932643745097653
17.682204629929473 268.7406690075645 0.6982075467658175
17.687432184882887 273.93853102431046 0.7046527539609263
17.6926597398363 277.31273027083296 0.7083325321456995
17.697887294789716 280.34262689447564 0.7109178133743014
17.70311484974313 281.4498180933391 0.7113369707683209
17.708342404696545 284.3010607004647 0.7146698511352699
17.71356995964996 288.046210551205 0.7189360065306711
17.718797514603374 293.25526887586284 0.7250189752906211
17.724025069556788 298.38110630123475 0.7306025373731312
17.729252624510202 305.18145319181383 0.7389534409613773
17.734480179463617 308.0902143763262 0.7424691901860221
17.73970773441703 307.8762393116678 0.7424573092836273
17.744935289370446 306.19816458254104 0.740451834458002
17.75016284432386 310.017511719116 0.74472978309984
17.755390399277275 313.349116017626 0.7477739538136207
17.76061795423069 319.9352952968708 0.7551731743114475
17.765845509184103 323.1271394853029 0.7585832417866695
17.771073064137518 325.80966213567206 0.7618669514383773
17.776300619090932 326.29485222814543 0.7623885175756325
17.781528174044347 323.53456743353973 0.7603905570621885
17.78675572899776 322.9714056806333 0.7602364127092729
17.791983283951176 320.169886792534 0.7562176194843349
17.79721083890459 317.6244032656803 0.7518687894280854
17.802438393858004 312.98021896519947 0.7463825365467309
17.80766594881142 310.08485906796767 0.7434501012980834
17.812893503764833 305.54387090610425 0.7389950229276488
17.818121058718248 305.81059294735695 0.7399010228556313
17.823348613671662 303.5457041542457 0.7370283396607551
17.828576168625077 303.8790186739885 0.7379682967348221
17.83380372357849 301.57635080000074 0.7347273137141731
17.839031278531905 298.5423860108424 0.7312805508332425
17.84425883348532 297.0198574054733 0.7291664934716597
17.849486388438734 296.13304000895073 0.7276107116565723
17.85471394339215 297.2991837322975 0.729428524581964
17.859941498345563 295.53392511432753 0.7280694639568809
17.865169053298978 295.35694410610176 0.7280961023254953
17.870396608252392 295.60690922713553 0.728291031869232
17.875624163205806 297.8626686694684 0.729663709788701
17.88085171815922 301.3617838555328 0.7347849295272229
17.886079273112635 304.8900172480864 0.7387041374393242
17.89130682806605 310.40839200244733 0.7450391070205987
17.896534383019464 315.03477370271935 0.7508919411548902
17.90176193797288 323.4121783339654 0.7614316552229549
17.906989492926293 329.11671806246545 0.7681195866277043
17.912217047879707 333.0356493194158 0.7722725124284043
17.917444602833122 335.05446168528397 0.7732311414611237
17.922672157786536 334.3944090053321 0.7721575377086909
17.92789971273995 333.9710790563476 0.7709942865891787
17.933127267693365 335.05353664692655 0.771992578479216
17.93835482264678 334.48911140926964 0.7724222069936738
17.943582377600194 328.5608270472798 0.765532638376763
17.94880993255361 324.49683008795404 0.7611408343098913
17.954037487507023 318.9040137536391 0.7542858331630875
17.959265042460437 314.9953128845438 0.7489795648725348
17.96449259741385 310.0708235408621 0.743779233705286
17.969720152367266 304.3561380929362 0.7381768270200243
17.97494770732068 299.52622620389934 0.7323318511918362
17.980175262274095 295.41898371243036 0.7281583682612257
17.98540281722751 290.4992925042181 0.7217789105307534
17.990630372180924 286.00766052437166 0.7167959563349502
17.995857927134338 285.01181759754706 0.7152736086497299
18.001085482087753 282.7755429788537 0.71163628749072
18.006313037041167 278.86546620630094 0.7073061923383317
18.01154059199458 274.4583973892276 0.701856291441546
18.016768146947996 268.4458243959845 0.6934969031617385
18.02199570190141 267.60695007137105 0.693263947782254
18.027223256854825 266.9799928293865 0.6921690966344737
18.03245081180824 266.1470790545467 0.6913199270032006
18.037678366761654 267.3805875323136 0.6934726428952309
18.042905921715068 268.0326821668505 0.6939363552825925
18.048133476668482 266.5388138300871 0.6936720312197404
18.053361031621897 268.4163323173092 0.6968022222097487
18.05858858657531 268.01993021651873 0.6966531499477608
18.063816141528726 269.1392826829406 0.6979414912804516
18.06904369648214 269.2997969157979 0.6969652570413367
18.074271251435555 269.21060989668524 0.6962924907660131
18.07949880638897 270.1352573992863 0.6977912226545486
18.084726361342383 273.8284023608061 0.7023126681348729
18.089953916295798 275.9872172500351 0.7048693973289877
18.095181471249212 276.26833289891454 0.7049988743505508
18.100409026202627 277.9488457085205 0.7064887325320006
18.10563658115604 281.9271893598351 0.710840491568057
18.110864136109456 285.05206546673776 0.7140203109739106
18.11609169106287 290.9799461898087 0.721656033889935
18.121319246016284 294.18154729273573 0.725626967001013
18.1265468009697 296.30785190265857 0.7278046346672723
18.131774355923113 300.03958937507986 0.7327253354391667
18.137001910876528 305.7759002333183 0.7391912487785808
18.142229465829942 312.7890146302794 0.7470492496438541
18.147457020783357 321.94649973191207 0.7568130056928839
18.15268457573677 332.14546519241156 0.7681023485464584
18.157912130690185 344.291956544984 0.7814870690517932
18.1631396856436 356.1861920322703 0.7944726068804119
18.168367240597014 367.83911739841653 0.8071010303822378
18.17359479555043 378.72196979610237 0.819435297890426
18.178822350503843 387.30387705771597 0.8283050492522182
18.184049905457258 391.1287030055807 0.8324347680870603
18.189277460410672 392.6186235581693 0.8335236560508987
18.194505015364086 391.4268000837296 0.8327457640487241
18.1997325703175 389.1800741594571 0.8309145408687512
18.204960125270915 384.7842217382189 0.8263037113682347
18.21018768022433 380.6180488104672 0.8214695615351904
18.215415235177744 377.6895383955169 0.8179896765470887
18.22064279013116 377.78351350885947 0.8176756973287718
18.225870345084573 378.92585426472596 0.8188963497979228
18.231097900037987 377.0287098411589 0.8167972364358922
18.236325454991402 381.314590630751 0.8217301169176314
18.241553009944816 383.49122066322855 0.8244072184634597
18.24678056489823 389.60252966536586 0.8311528893197576
18.252008119851645 389.86174069036946 0.8316333255252985
18.25723567480506 388.8693671126137 0.8302520867523882
18.262463229758474 382.4490299056901 0.8230991165457506
18.26769078471189 373.8145692088245 0.8134561164167752
18.272918339665303 366.30778351872004 0.8053420773105898
18.278145894618717 355.58256050441105 0.7937077399171028
18.28337344957213 346.30394247117914 0.7837810684286247
18.288601004525546 340.7986399724226 0.7774609294427035
18.29382855947896 336.5583825613522 0.7731820667781244
18.299056114432375 328.3320453195801 0.7631586869537655
18.30428366938579 317.1303566808774 0.7503362363899752
18.309511224339204 310.31157131008126 0.7421559704451436
18.314738779292618 305.872590612686 0.7374125750308859
18.319966334246033 303.1248186122781 0.7351575828899798
18.325193889199447 298.2552209456582 0.728984338338532
18.33042144415286 291.83158724469894 0.7215142157023663
18.335648999106276 289.1195309132009 0.7182112008007702
18.34087655405969 288.87668724838113 0.7183601449846814
18.346104109013105 286.6142187044809 0.7166723093171973
18.35133166396652 286.1039379195335 0.7165813979421221
18.356559218919934 283.61132869284137 0.7125224680429736
18.361786773873348 283.3664817072129 0.7115086844296977
18.367014328826762 284.9114527274041 0.713072806827384
18.372241883780177 283.3281694978224 0.710748191539617
18.37746943873359 286.4100701307311 0.7147404807813004
18.382696993687006 290.34843333482786 0.7190872629248819
18.38792454864042 298.2806256791639 0.7309240930100933
18.393152103593835 305.3192635403791 0.7508701663342303
18.39837965854725 314.6401907138838 0.7688864006688326
18.403607213500663 324.93403678731687 0.7865333377390735
18.408834768454078 336.2042911927359 0.8043926090534704
18.414062323407492 347.4890630448254 0.8220961532885722
18.419289878360907 354.137733860617 0.8339394830209269
18.42451743331432 356.7365303171549 0.8404768492452567
18.429744988267736 354.0660341153919 0.8411717272988817
18.43497254322115 351.49498861529725 0.8419247603482479
18.440200098174564 346.9026459400697 0.8399737901761608
18.44542765312798 344.58505551383513 0.841211250563425
18.450655208081393 339.1541452678457 0.8375668888259908
18.455882763034808 331.60288735134384 0.8308989376731895
18.461110317988222 326.4727372092389 0.8269091270568354
18.466337872941637 321.9930759852922 0.8228661755481148
18.47156542789505 322.8310463428773 0.8265028855670122
18.476792982848465 320.10631560636904 0.8255166526207012
18.48202053780188 316.2717820099507 0.8231311816111243
18.487248092755294 314.4366349802376 0.8245295826554464
18.49247564770871 313.5034496782658 0.8254428937130744
18.497703202662123 312.06880572213856 0.8268750715481628
18.502930757615538 311.0891008856233 0.8268014626395642
18.508158312568952 306.15877722515967 0.8221251432493507
18.513385867522366 303.25775344121035 0.821042617785556
18.51861342247578 302.82420549317374 0.822070121482869
18.523840977429195 302.41002984768227 0.8244073677561108
18.52906853238261 303.2917902520292 0.827936627847246
18.534296087336024 302.27255138465665 0.8289652472049649
18.53952364228944 300.3057155444895 0.8300107276893538
18.544751197242853 293.3376133530595 0.8224029575434639
18.549978752196267 291.1188883450791 0.8211511912068281
18.555206307149682 291.44244360015165 0.8238173450505297
18.560433862103096 294.4659398197108 0.8283563480902889
18.56566141705651 295.6940051218981 0.8322633589046676
18.570888972009925 297.29366625387 0.8349713491431211
18.57611652696334 297.7837919754434 0.8379576519935935
18.581344081916754 297.48592140937717 0.8401945214294291
18.58657163687017 299.33411487281643 0.8438672815460869
18.591799191823583 296.5254228122552 0.8427404721194688
18.597026746776997 299.0564495198966 0.846848747945439
18.60225430173041 297.67413976849497 0.8471393387254365
18.607481856683826 299.6940792526751 0.851702427157727
18.61270941163724 302.10106211038624 0.8566953615874324
18.617936966590655 303.0012457988866 0.8586600313183975
18.62316452154407 306.3579464248744 0.8625989348188381
18.628392076497484 309.384146873301 0.8501138335836106
18.633619631450898 313.9931646793405 0.8482371366878395
18.638847186404313 320.2642029357526 0.8503817364625378
18.644074741357727 327.36816701379905 0.8542907769643784
18.64930229631114 331.6688998483265 0.8568893517596871
18.654529851264556 336.5045136078184 0.8576236440666726
18.65975740621797 338.5670417348001 0.8581052414342953
18.664984961171385 340.08299967676544 0.8561935165253378
18.6702125161248 340.3371915744972 0.8536061834004252
18.675440071078214 343.344822491211 0.8550275595594546
18.680667626031628 346.4766556619015 0.8550154939278058
18.685895180985042 346.70387473333267 0.8526351037047818
18.691122735938457 348.0978278657099 0.8526481049957084
18.69635029089187 351.7992568013549 0.8553090517921806
18.701577845845286 352.9910551859845 0.8557731728926539
18.7068054007987 354.31343617844914 0.8555462514296345
18.712032955752115 353.47388778498834 0.8526649179817355
18.71726051070553 350.6704295084695 0.8484007357131469
18.722488065658943 349.90593100476843 0.8456929951740028
18.727715620612358 344.8129871043201 0.8385052015652125
18.732943175565772 345.6429801539289 0.8378581697831287
18.738170730519187 345.1284477298254 0.8357805296142125
18.7433982854726 348.59801547019237 0.8393729551421965
18.748625840426016 350.43506871306363 0.8405981424442697
18.75385339537943 350.83083346066326 0.8403113198824347
18.759080950332844 352.6786739287248 0.841357068084982
18.76430850528626 352.8595862303619 0.8396154675052733
18.769536060239673 349.9789120226527 0.8345138518443258
18.774763615193088 346.6970409504758 0.8292034367307588
18.779991170146502 343.8292974748322 0.8245071464677137
18.785218725099917 341.6168162571909 0.8210794823286035
18.79044628005333 340.98212646800357 0.8191306858771898
18.795673835006745 338.87799880719734 0.8153605961391726
18.80090138996016 333.8739118235965 0.8084664316999068
18.806128944913574 329.8080296092245 0.8030276086611474
18.81135649986699 325.9477306369517 0.7983612062039834
18.816584054820403 321.4288290491136 0.7925832299187462
18.821811609773818 318.5086617443298 0.7879526361748798
18.827039164727232 316.53943119623426 0.785272047673421
18.832266719680646 314.3343066098111 0.7820645405101068
18.83749427463406 307.14304132364583 0.7727049421596922
18.842721829587475 303.5500023546886 0.7678764028312526
18.84794938454089 294.9359171657199 0.7570711914399247
18.853176939494304 294.44759208853566 0.7570255055753097
18.85840449444772 295.7144528092985 0.7593533934856566
18.863632049401133 299.6940260593569 0.7635086867559671
18.868859604354547 305.0013206236685 0.7701648603780512
18.87408715930796 309.9799801674375 0.7756193055001511
18.879314714261376 309.8431365386648 0.7741660216289212
18.88454226921479 306.2065933282617 0.7698136616914748
18.889769824168205 302.3066543539242 0.763488209068471
18.89499737912162 302.4601264033242 0.7644368487112069
18.900224934075034 304.3263706541831 0.7669776061485983
18.90545248902845 303.2278229899221 0.765161921315931
18.910680043981863 301.74580829887566 0.7632943714079624
18.915907598935277 299.7017645451102 0.760063166626401
18.92113515388869 299.7910446646803 0.7604990684974587
18.926362708842106 299.25350109433134 0.7606107298617997
18.93159026379552 298.1370775821267 0.759328015700816
18.936817818748935 294.695931137132 0.7546996557925865
18.94204537370235 292.82552383302385 0.751362315953218
18.947272928655764 293.73598517097804 0.7514493026123021
18.952500483609178 294.8794506886219 0.7520939258336032
18.957728038562593 291.6993610139383 0.7473266210921773
18.962955593516007 289.69880802371966 0.7442897862246414
18.96818314846942 287.49888075876055 0.7411856512497006
18.973410703422836 286.1466559223163 0.7390647936817539
18.97863825837625 286.7882957405101 0.7395315650627899
18.983865813329665 284.89401749427185 0.7373731643331454
18.98909336828308 284.26866193826487 0.7376987335846477
18.994320923236494 281.7947939278116 0.7346553427624104
18.999548478189908 284.4685058222528 0.7371984055884336
19.004776033143322 283.2921476432807 0.7357924109592646
19.010003588096737 284.50997972509396 0.7358300151621476
19.01523114305015 286.8342583698957 0.7393764515942535
19.020458698003566 286.58542641778985 0.7388735566416347
19.02568625295698 284.2607618321559 0.7354183309730885
19.030913807910395 280.7683439697948 0.7301892976498837
19.03614136286381 282.19852906052813 0.7311160904742295
19.041368917817223 284.0186956981986 0.7342629609402782
19.046596472770638 284.86636984180006 0.7361133025014553
19.051824027724052 280.5664158609677 0.7311814581593681
19.057051582677467 280.5456560934941 0.7293948548374061
19.06227913763088 281.5693654552086 0.729453661179579
19.067506692584296 279.4922446138307 0.7261257928509697
19.07273424753771 277.9122363935302 0.7225236317934741
19.077961802491124 275.7459701471579 0.720624752272902
19.08318935744454 273.10784017087354 0.7164015318990512
19.088416912397953 270.3491110544248 0.7124545195004458
19.093644467351368 268.59563664116195 0.7104453795238574
19.098872022304782 268.51066179442853 0.7106459377447074
19.104099577258197 268.7907396035187 0.7115368925934321
19.10932713221161 270.21840323059695 0.7128407851447548
19.114554687165025 270.2092072580825 0.7123278275276654
19.11978224211844 273.10959502545916 0.71664794726201
19.125009797071854 272.58429690529147 0.7164664989907743
19.13023735202527 271.24870840543906 0.715097446843881
19.135464906978683 270.1099400652549 0.7135476435930176
19.140692461932098 267.1552881317332 0.7085225522148728
19.145920016885512 266.17394290575123 0.7079767408014909
19.151147571838926 264.08353193948557 0.7052999258189347
19.15637512679234 262.1939261043677 0.7021201255537324
19.161602681745755 263.1858934517634 0.7041781381495926
19.16683023669917 264.89062213023675 0.7057198806722308
19.172057791652584 267.0627254460573 0.7089178486490858
19.177285346606 269.8009405948177 0.7126674885429533
19.182512901559413 272.3117456311926 0.7142364668900794
19.187740456512827 272.79660995085544 0.7148943839275108
19.19296801146624 271.5555996095396 0.7122200762068773
19.198195566419656 270.3793283231516 0.711349361726773
19.20342312137307 268.659715064607 0.7086058028329713
19.208650676326485 268.4259086582506 0.7074886087371752
19.2138782312799 268.43104850590754 0.7082061357020158
19.219105786233314 270.50553553695016 0.7112211199502259
19.22433334118673 273.1236294434817 0.7163715119971741
19.229560896140143 273.2379492697953 0.7180344904309547
19.234788451093557 270.1932348038519 0.7128614551508778
19.24001600604697 267.42127212294406 0.7074150502226764
19.245243561000386 268.2422259030892 0.7072423977768031
19.2504711159538 269.99051941133587 0.7076518946418351
19.255698670907215 272.9590455706863 0.7121662772334534
19.26092622586063 272.1268473934584 0.7114144432275267
19.266153780814044 274.97870235570383 0.7165842757302249
19.271381335767458 273.7174873047844 0.7157850824226134
19.276608890720873 274.8317419428742 0.715902607286616
19.281836445674287 277.9943648484198 0.7175881767686954
19.2870640006277 281.9711778734702 0.7214319313679451
19.292291555581116 286.17716235142865 0.7273266772505753
19.29751911053453 287.87007643081824 0.730069478661426
19.302746665487945 286.00765233346016 0.7268384656649748
19.30797422044136 286.60645246210646 0.7279381193258015
19.313201775394774 290.0103478607395 0.7326969620619151
19.318429330348188 295.4133165693133 0.7393657456202899
19.323656885301602 298.47284406989945 0.7428703222893235
19.328884440255017 299.784330482818 0.7437206699775034
19.33411199520843 302.14388564202505 0.7457606938273467
19.339339550161846 303.5438956142536 0.7475774378312086
19.34456710511526 306.36112043822203 0.7500648683538818
19.349794660068675 308.248537972327 0.7528482170988559
19.35502221502209 310.5242362961391 0.7557057313177709
19.360249769975503 310.8678340792257 0.7557662868753207
19.365477324928918 310.7187290158141 0.7561886268802478
19.370704879882332 312.09549671224846 0.7560051989977671
19.375932434835747 316.8117632170941 0.7618862411887607
19.38115998978916 320.55809310935956 0.7657587338428773
19.386387544742576 323.473268342386 0.7697950101185913
19.39161509969599 323.67240040986167 0.7701673671501055
19.396842654649404 322.0087427444812 0.7686739437619787
19.40207020960282 326.90606405274445 0.7736409961159796
19.407297764556233 327.23264897164387 0.7738903024523478
19.412525319509648 331.9345865046686 0.7787561769165591
19.417752874463062 328.95685304157536 0.7753859781654271
19.422980429416477 329.3301443779303 0.7755989284835073
19.42820798436989 327.2146825517653 0.7725706757270483
19.433435539323305 324.338238489469 0.7695951736376436
19.43866309427672 324.62051827887626 0.7699377529768613
19.443890649230134 323.47954585203325 0.7686478481924994
19.44911820418355 322.36653265948536 0.766989989257079
19.454345759136963 325.40268348673226 0.7704271718924878
19.459573314090377 328.6623354181401 0.774758280916296
19.464800869043792 330.8546776024372 0.7770640025427477
19.470028423997206 331.2955779861697 0.7772935409759731
19.47525597895062 329.8621466200742 0.7754499450108593
19.480483533904035 327.23064505085625 0.7721795841542354
19.48571108885745 327.18538104589305 0.7722749982984614
19.490938643810864 329.6145659916377 0.7747206793593774
19.49616619876428 330.70714213357377 0.7757709209070299
19.501393753717693 332.60814023339407 0.7782925130770724
19.506621308671107 332.4995253138448 0.7780770016442978
19.51184886362452 333.2099039853106 0.7790731397138401
19.517076418577936 333.85883056812867 0.7795936073729338
19.52230397353135 334.8514054234453 0.7797605533924056
19.527531528484765 337.03606538597387 0.7819492618047419
19.53275908343818 337.48833363754744 0.7829919375172985
19.537986638391594 339.4851419775609 0.7859607194891007
19.54321419334501 339.5725727813438 0.7870386385350399
19.548441748298423 340.6706897047598 0.7883199251069108
19.553669303251837 340.53801183110164 0.7878216324889845
19.55889685820525 341.7774545423261 0.7884404852078798
19.564124413158666 345.2465348062008 0.7917051914822307
19.56935196811208 348.6651724102481 0.7956862378421793
19.574579523065495 352.48448768414477 0.7998771686657975
19.57980707801891 350.9969474875661 0.7979114491510416
19.585034632972324 351.38302460137413 0.7979284611745037
19.590262187925738 353.542197217044 0.7998144959658332
19.595489742879153 358.2343360071726 0.8052016316031132
19.600717297832567 361.99798482911046 0.8095179067958959
19.60594485278598 365.2704816017653 0.8127932707826415
19.611172407739396 367.62379940693086 0.8154519093820765
19.61639996269281 370.44393424659364 0.8184395931763072
19.621627517646225 373.4345871064475 0.8216640602569378
19.62685507259964 374.8204551374129 0.8234579914310605
19.632082627553054 376.14722322439354 0.8247139950117608
19.637310182506468 374.34413666942237 0.8226176054679201
19.642537737459882 377.4305420710838 0.8262800993527197
19.647765292413297 382.4236591253453 0.8309008638431093
19.65299284736671 388.8857967762911 0.8379704667774939
19.658220402320126 390.7417076918735 0.839352820246412
19.66344795727354 390.5989232758012 0.8394586245613803
19.668675512226955 390.32796011549925 0.8391238797243479
19.67390306718037 390.8342413952262 0.839806368723163
19.679130622133783 391.4110887391538 0.8406479114607621
19.684358177087198 394.80276819164203 0.8442011738988572
19.689585732040612 398.72815554648554 0.8479517377880594
19.694813286994027 399.04619740546354 0.8480888082560564
19.70004084194744 397.3430837107319 0.8460514202988288
19.705268396900856 393.9323951381469 0.8422945082581148
19.71049595185427 391.5475554512869 0.8399644515252453
19.715723506807684 390.2592851594543 0.8380989921772712
19.7209510617611 388.0973822499538 0.8360439012410503
19.726178616714513 385.19953669343516 0.8327522721071897
19.731406171667928 382.99321022707346 0.8301685579470267
19.736633726621342 379.1195282352382 0.8264544941880103
19.741861281574757 376.7065622890633 0.8238614179925072
19.74708883652817 372.97879348900807 0.8199780819971971
19.752316391481585 370.1662928200567 0.8166891693361175
19.757543946435 365.6511491446731 0.8113737586539129
19.762771501388414 359.81632450761794 0.80557391619792
19.76799905634183 356.96155644371913 0.8028362808608279
19.773226611295243 355.9137943558144 0.8015009323357163
19.778454166248657 354.9529026015019 0.8005754394060504
19.783681721202072 355.83051818841034 0.8007599602777236
19.788909276155486 353.14831212345365 0.7981451923135547
19.7941368311089 349.53734312351037 0.7941704164984398
19.799364386062315 344.54551841443026 0.7886409897657523
19.80459194101573 341.56514423659655 0.7849466124917807
19.809819495969144 342.9612020743493 0.7865461273430974
19.81504705092256 342.20176183232866 0.7859306253054726
19.820274605875973 341.7818139540937 0.7854719300464748
19.825502160829387 339.75171857670824 0.7827979205268947
19.8307297157828 335.62002821815406 0.7775791463500692
19.835957270736216 332.9092665105423 0.7742490735108977
19.84118482568963 332.0850824665741 0.7733636120492028
19.846412380643045 334.43960004207844 0.7769126120590583
19.85163993559646 335.6204676798797 0.7772439970470749
19.856867490549874 334.62085093703865 0.7759268182172954
19.86209504550329 333.37884487443057 0.7741322323334969
19.867322600456703 333.2879665714823 0.773521887597827
19.872550155410117 335.4324775728514 0.776337675271486
19.87777771036353 335.8807626847299 0.7769895989199397
19.883005265316946 335.91351053904657 0.7774715850841813
19.88823282027036 333.81951190399724 0.7751075645547972
19.893460375223775 332.26152135814846 0.7733290271777538
19.89868793017719 331.4544944188062 0.7718229226688195
19.903915485130604 329.16271432968716 0.7693812846804599
19.909143040084018 326.9430470850596 0.7667567243611325
19.914370595037433 325.5983430387088 0.7656541532080239
19.919598149990847 323.67783245568006 0.7631863662803147
19.92482570494426 322.29709092758947 0.762375961211949
19.930053259897676 320.278833328498 0.7603576172088093
19.93528081485109 320.060540623034 0.7605345525091121
19.940508369804505 320.073159517508 0.7606735049677453
19.94573592475792 320.8649270451555 0.7610534467314908
19.950963479711334 314.60547576278134 0.7533551925200027
19.956191034664748 314.5257938814722 0.7530148407007456
19.961418589618162 312.9903354236055 0.7507362966056995
19.966646144571577 311.7837245381732 0.7493570612704971
19.97187369952499 312.000418022997 0.7493739986600851
19.977101254478406 312.18684781615997 0.749249586639164
19.98232880943182 315.3414354420531 0.7526940473378382
19.987556364385235 316.5413248852552 0.753532175933599
19.99278391933865 317.6733898806732 0.7551484006382236
19.998011474292063 318.0958469674997 0.7558697791976065
20.003239029245478 318.8621060295408 0.7572522228275929
20.008466584198892 321.18783027770644 0.7602530305353021
20.013694139152307 328.49341931518893 0.7687108599286204
20.01892169410572 337.02595063246054 0.7783791155508574
20.024149249059136 346.4604812698069 0.7892961308246972
20.02937680401255 351.2068416172134 0.793882892400045
20.034604358965964 355.14051779424153 0.7979253984804542
20.03983191391938 360.29244229252953 0.8033627111623188
20.045059468872793 362.8266245152101 0.8060414456486836
20.050287023826208 363.85972291863425 0.8072715472627405
20.055514578779622 358.8771860912247 0.8012974272589062
20.060742133733036 355.37417170523156 0.7975784877972536
20.06596968868645 349.05734626934367 0.790691299501358
20.071197243639865 340.5561533866769 0.781148294427515
20.07642479859328 331.87005533672806 0.7708246547906508
20.081652353546694 329.2565647691588 0.7679103940700446
20.08687990850011 331.2517919491729 0.7702067826060142
20.092107463453523 331.7001432273481 0.7707212822402736
20.097335018406937 329.9052041009819 0.7687141130413638
20.102562573360352 327.49752940178416 0.7663295236565472
20.107790128313766 324.269764669966 0.7624885698259065
20.11301768326718 326.7869487419838 0.7652062640476949
20.118245238220595 325.1565259276997 0.7631922596852
20.12347279317401 326.0639979845549 0.7640876796328161
20.128700348127424 325.6658726759612 0.7638423719451737
20.13392790308084 326.7839373915476 0.764915474121689
20.139155458034253 327.7898823714464 0.765460397068904
20.144383012987667 328.2091230271587 0.7660965825185351
20.14961056794108 329.9075639398802 0.7687988806099049
20.154838122894496 330.7246989552893 0.770673744350151
20.16006567784791 332.2202967399794 0.7726868196495074
20.165293232801325 330.4490386546662 0.7694639515558347
20.17052078775474 330.5236370563682 0.7686771471034836
20.175748342708154 329.0517517886965 0.7669706328445443
20.18097589766157 329.1018234794768 0.766753264007494
20.186203452614983 328.19807019718615 0.7661415919946329
20.191431007568397 324.9425765747068 0.7619106063769754
20.19665856252181 322.1149459619965 0.7591207559649044
20.201886117475226 318.54305382217797 0.7549854996333588
20.20711367242864 313.4751721035628 0.7490295282685122
20.212341227382055 307.8403029522049 0.7422175455638932
20.21756878233547 304.9754797015988 0.7385080506158065
20.222796337288884 300.42671447905644 0.7330830479150622
20.228023892242298 297.75941338804125 0.7299911258071574
20.233251447195713 298.48182279160545 0.7298122144765595
20.238479002149127 298.52885345222927 0.7299854012864222
20.24370655710254 297.39426211738237 0.7292663676530353
20.248934112055956 294.39026732157174 0.7255491861354776
20.25416166700937 295.36258969447096 0.7272577033684635
20.259389221962785 295.55508754230783 0.726721868344899
20.2646167769162 297.8021640905757 0.7299390396614694
20.269844331869614 298.8357360667723 0.7317749733268502
20.275071886823028 297.52568522385013 0.7311894297182844
20.280299441776442 292.35818132541067 0.7254546262036353
20.285526996729857 288.3877617504062 0.7204131513686024
20.29075455168327 287.8013844290197 0.719356126586234
20.295982106636686 289.77787358951366 0.7213482746480978
20.3012096615901 295.076559045593 0.7276080087935499
20.306437216543515 296.1239581025936 0.7289256218292293
20.31166477149693 298.19250642308003 0.731058132386831
20.316892326450343 296.8414302737597 0.7290947264616009
20.322119881403758 292.3363701588739 0.7235287499313807
20.327347436357172 290.83732486548513 0.7216118080565201
20.332574991310587 289.0001685792376 0.7194277996457552
20.337802546264 291.96964345976414 0.7233566837813444
20.343030101217416 295.2432402913924 0.7279187017782806
20.34825765617083 297.4676939369385 0.7303078764812143
20.353485211124244 295.5727373208037 0.7274099880523415
20.35871276607766 289.9735566351835 0.7203842989028264
20.363940321031073 286.47044226361334 0.7165597943624072
20.369167875984488 286.5538982289787 0.7164158115755823
20.374395430937902 288.53380947377957 0.7181143680873634
20.379622985891316 291.2940668885417 0.7213795398958113
20.38485054084473 289.8173092444816 0.7195927425538814
20.390078095798145 292.10023343231984 0.7236999179526052
20.39530565075156 291.37858036433374 0.7227750529869399
20.400533205704974 292.0392957658366 0.7232927579805426
20.40576076065839 290.5427232056504 0.7205192112083724
20.410988315611803 290.8723936909548 0.7207425541116548
20.416215870565217 290.7665709575942 0.721991066299784
20.421443425518632 291.81657582668134 0.724391851812714
20.426670980472046 291.22841051910655 0.7240802431492535
20.43189853542546 293.89679042757535 0.7269280950923453
20.437126090378875 294.74295572390423 0.7273708862326178
20.44235364533229 293.57242806636106 0.7255158740194066
20.447581200285704 293.7579885083104 0.7252292843718493
20.45280875523912 292.16062568210134 0.7227797410783635
20.458036310192533 295.0173650882931 0.7260230888937771
20.463263865145947 293.7062877220401 0.7238508355764846
20.46849142009936 293.0740892171361 0.7238239967092535
20.473718975052776 292.2967773446975 0.7231435574863893
20.47894653000619 293.60725913512107 0.7244859629831722
20.484174084959605 293.97014898058876 0.7247945763294134
20.48940163991302 293.2754478224532 0.7233066815275152
20.494629194866434 291.02404884088526 0.7215946164737469
20.49985674981985 289.83014577446914 0.7200040333942267
20.505084304773263 290.346537867681 0.7203387572774222
20.510311859726677 291.7804410639999 0.722459037412388
20.51553941468009 292.31865195320273 0.722584631239448
20.520766969633506 292.47998991343724 0.7226347807972484
20.52599452458692 292.6858349050252 0.7231482906863186
20.531222079540335 293.08332097151947 0.7234215515924756
20.53644963449375 290.25431696702947 0.7200484779485169
20.541677189447164 286.4115555499285 0.7158843590420475
20.546904744400578 287.5929373151188 0.716520441702489
20.552132299353993 288.8233823119274 0.7185530230200141
20.557359854307407 291.54185469140816 0.7211453845395609
20.56258740926082 290.2352661974879 0.7198961448355613
20.567814964214236 288.81852084397354 0.7195200024852492
20.57304251916765 285.31879516727025 0.7155879818648545
20.578270074121065 287.3183384332878 0.7189415047986362
20.58349762907448 286.75988232919246 0.7177672522288794
20.588725184027894 286.59525655460277 0.7175959949472566
20.593952738981308 288.21165515309895 0.7186722957232662
20.599180293934722 290.54398836062273 0.7208482562572324
20.604407848888137 289.9622847234915 0.7204664953486187
20.60963540384155 288.84413890739665 0.718356340254279
20.614862958794966 286.5798305259221 0.7153311545869159
20.62009051374838 287.1629097810424 0.7170441179716357
20.625318068701795 287.25909823922655 0.7177214105016521
20.63054562365521 286.0164869983115 0.7156493325368064
20.635773178608623 284.0607082380917 0.7126494963126317
20.641000733562038 283.59486899124784 0.7104798269275053
20.646228288515452 284.4979482063633 0.7122838605271161
20.651455843468867 283.6966656393188 0.7108211081328067
20.65668339842228 283.4883896186746 0.7108858151761585
20.661910953375695 284.6999470141592 0.7122913669649953
20.66713850832911 286.1997139553807 0.7130462857764908
20.672366063282524 286.8476567113348 0.7141726024335314
20.67759361823594 288.06632412115425 0.7162016952706776
20.682821173189353 288.99455950655846 0.7184097592728379
20.688048728142768 288.51426644363937 0.718197008454721
20.693276283096182 290.91224030830614 0.7197716578085787
20.698503838049596 286.95262618488715 0.7151724440444639
20.70373139300301 287.8231703840896 0.7158550199240311
20.708958947956425 286.9519754476666 0.7154682192874193
20.71418650290984 289.53279213821094 0.7185241802761189
20.719414057863254 291.5993167160267 0.7212391946596397
20.72464161281667 291.74934993155694 0.7218630891282211
20.729869167770083 292.7184421926496 0.7231844516149648
20.735096722723497 291.5680232340658 0.7206809624869882
20.740324277676912 291.67844940863887 0.720441401730684
20.745551832630326 288.2509914330807 0.7150665916347619
20.75077938758374 285.9226823501947 0.7127172897242541
20.756006942537155 289.616078344005 0.7176408360666684
20.76123449749057 294.2233055219355 0.7236142532421023
20.766462052443984 296.70843843612874 0.7269737503019623
20.7716896073974 297.6013505778799 0.7279883320245222
20.776917162350813 298.43731388427926 0.7294364869716715
20.782144717304227 297.16962596758077 0.72725651155206
20.78737227225764 294.5067115570794 0.7233838313542611
20.792599827211056 293.2991533082452 0.7216921973155577
20.79782738216447 297.8026092984565 0.7275824875823037
20.803054937117885 297.2499609661848 0.7274032941687087
20.8082824920713 301.4913427043919 0.7326031039743404
20.813510047024714 303.5683833255446 0.7341075044672783
20.81873760197813 308.2704856202289 0.7388501313533495
20.823965156931543 307.95119118463253 0.7380560172380074
20.829192711884957 307.8644337365037 0.7380804989369397
20.83442026683837 308.18334714273794 0.7388515229353919
20.839647821791786 313.0552736019299 0.744549365082471
20.8448753767452 315.52689115577675 0.7477968704589014
20.850102931698615 314.69596564369994 0.7466980277520096
20.85533048665203 311.83293884897637 0.7434241220440402
20.860558041605444 308.18936884043353 0.7387039087168517
20.865785596558858 306.62942621755184 0.7372648763731682
20.871013151512273 305.216917892133 0.7355305483012206
20.876240706465687 303.469643248805 0.7336161154803118
20.8814682614191 303.0804958626275 0.7331007812974188
20.886695816372516 301.1446243676774 0.7308075255134576
20.89192337132593 302.5461760093903 0.7319335600162818
20.897150926279345 303.5450706876059 0.7331699601551802
20.90237848123276 305.1435373350021 0.7351946930496487
20.907606036186174 300.8821023233934 0.7301828007187791
20.912833591139588 300.1416158374873 0.7287315723268061
20.918061146093002 299.322817818296 0.7271356597279626
20.923288701046417 301.11521413027435 0.7303188969742208
20.92851625599983 301.42513246552517 0.731451909312803
20.933743810953246 298.12795324030367 0.7279801209546705
20.93897136590666 296.1454742543602 0.7255770098209834
20.944198920860075 291.77721271068896 0.720925829081929
20.94942647581349 292.58680175127773 0.7215710616994506
20.954654030766903 293.01895699514506 0.721305927440899
20.959881585720318 293.51766178916836 0.720945303793712
20.965109140673732 292.8543311940232 0.7196261281602824
20.970336695627147 292.29789035329185 0.7191046722920943
20.97556425058056 288.52799863088245 0.715122104115516
20.980791805533975 286.0278941643558 0.7122186347950331
20.98601936048739 283.17120535527573 0.7090868943585433
20.991246915440804 283.1528728027659 0.7088925796019321
20.99647447039422 282.20950056082904 0.7076095946853725
21.001702025347633 282.3804859107554 0.708006098755841
21.006929580301048 283.8564490029671 0.7096088041690016
21.012157135254462 280.53035763680936 0.7062805523364324
21.017384690207876 277.5921599408269 0.7017582601027356
21.02261224516129 273.28555239029606 0.6960026525277817
21.027839800114705 276.4640943449233 0.6998416826570537
21.03306735506812 276.96579614609936 0.6999575724268638
21.038294910021534 274.21711372904906 0.6970126719084242
21.04352246497495 274.7249492104909 0.6972999273833589
21.048750019928363 275.30874097289745 0.6986793222151474
21.053977574881777 277.1905601920668 0.7017629189630138
21.059205129835192 277.15906708544884 0.7018242379535111
21.064432684788606 278.0349691770292 0.7029288752815738
21.06966023974202 279.6499584951132 0.7045238409354836
21.074887794695435 280.0480410320001 0.7048719318197972
21.08011534964885 276.33103055155476 0.7001653732678346
21.085342904602264 273.5044116555325 0.6961805439295352
21.09057045955568 273.0622074672633 0.6948203587910402
21.095798014509093 275.736459830335 0.698085224327383
21.101025569462507 276.0746079055935 0.6980764024344829
21.10625312441592 273.83516936887236 0.6952222557894355
21.111480679369336 272.0080818317246 0.6923781471050191
21.11670823432275 270.67449706186227 0.6896624992789349
21.121935789276165 271.4987701957671 0.6914131408073538
21.12716334422958 273.69037838970365 0.693880784250814
21.132390899182994 275.88503105984717 0.6978306423849746
21.13761845413641 276.6951866515859 0.6977329996289099
21.142846009089823 277.1171960427657 0.6982287882017358
21.148073564043237 272.8003483697017 0.6927793802059388
21.15330111899665 271.10853827928855 0.6901185252682003
21.158528673950066 270.77511144163316 0.6890290754327228
21.16375622890348 272.4038566447872 0.6915438348606332
21.168983783856895 274.55656545030394 0.6949685353284283
21.17421133881031 273.7760787796301 0.6948139676338408
21.179438893763724 273.95305059036264 0.6932282989575391
21.184666448717138 274.75444265129454 0.6939133980770761
21.189894003670553 275.113428576195 0.6941685010616881
21.195121558623967 274.5349260219241 0.6929854217621406
21.20034911357738 274.0799709091991 0.6915180198979722
21.205576668530796 271.1017516516052 0.6877183560849256
21.21080422348421 270.3679530524125 0.6876767633714269
21.216031778437625 271.48939072238676 0.6897288765480772
21.22125933339104 273.6351678232109 0.6914849579345305
21.226486888344454 275.1777317864941 0.6936596947856845
21.231714443297868 271.37809579856355 0.6873719087943969
21.236941998251282 269.3521350521512 0.6841411708045411
21.242169553204697 268.58891882546635 0.682779956157385
21.24739710815811 272.54582634286373 0.6872833061976161
21.252624663111526 273.07187263430455 0.6878799215457956
21.25785221806494 274.03177392553334 0.6879979576526949
21.263079773018355 271.2719976834337 0.6844543573646035
21.26830732797177 270.8593603939816 0.6843483761160248
21.273534882925183 270.26500926439957 0.6847641976259484
21.278762437878598 268.37799753530976 0.6835443950077589
21.283989992832012 266.92007891400374 0.6899305474846223
21.289217547785427 267.2632281823746 0.7010339499498438
21.29444510273884 267.90125293792596 0.708743564227016
21.299672657692255 265.2036926343954 0.7095940603925466
21.30490021264567 264.8221970645779 0.7122048817371458
21.310127767599084 264.92420211777375 0.7151677574041944
21.3153553225525 266.64039556515604 0.7200818259726434
21.320582877505913 267.05816834753466 0.7251504439855186
21.325810432459328 265.26116282755686 0.7255370336752155
21.331037987412742 264.9331752903975 0.7287586081504573
21.336265542366156 266.2698887673277 0.7329056897695131
21.34149309731957 264.9708372026403 0.7340359007236266
21.346720652272985 264.60749684124295 0.7359972777652524
21.3519482072264 261.4606866228575 0.7345357420962576
21.357175762179814 261.2446239401757 0.736079172289022
21.36240331713323 260.8231573547063 0.738539686872223
21.367630872086643 262.4316277950417 0.7426973597076356
21.372858427040057 263.6985489856839 0.7466788033613417
21.378085981993472 263.0414823946215 0.7466072958505792
21.383313536946886 264.8721636133004 0.7522137638817136
21.3885410919003 264.21635413650483 0.7545009140426664
21.393768646853715 266.81147004198453 0.7599590936170573
21.39899620180713 265.064960782601 0.7589703341928821
21.404223756760544 265.3180755775021 0.7603043812375593
21.40945131171396 264.16074219986575 0.7612847997723103
21.414678866667373 266.61399436673344 0.7664214405989923
21.419906421620787 265.7511866692334 0.767100543517789
21.4251339765742 265.54719699584024 0.7681552386983894
21.430361531527616 264.8482964054347 0.7695718949563735
21.43558908648103 268.1938740862707 0.7769132782750287
21.440816641434445 268.1910723446551 0.7801929177236763
21.44604419638786 266.2950138864837 0.7787128251104939
21.451271751341274 267.65989789187347 0.781483944528498
21.45649930629469 273.7139363939652 0.7910047106328123
21.461726861248103 278.76628321884664 0.8000751330095858
21.466954416201517 275.6583100018514 0.7975864322115307
21.47218197115493 270.2250935184481 0.790158420973116
21.477409526108346 268.62336836343735 0.7900942254589144
21.48263708106176 267.2974449864928 0.7900138478795221
21.487864636015175 269.43908473142534 0.7960194292254357
21.49309219096859 268.21627899322016 0.7974899122190063
21.498319745922004 270.3425005815941 0.8011534577364475
21.503547300875418 270.12795430760195 0.8041849990935996
21.508774855828833 269.87255299578874 0.802552467428058
21.514002410782247 270.35611241318793 0.787050489758846
21.51922996573566 271.93262776916674 0.7795725075353507
21.524457520689076 274.41037677199785 0.7749567058640267
21.52968507564249 276.3842759533369 0.7724518992787962
21.534912630595905 276.2994273379573 0.7676439237385551
21.54014018554932 274.54225394763523 0.7606650324050988
21.545367740502734 274.4666309485473 0.758235864972076
21.550595295456148 271.77610437326155 0.7525798727179841
21.555822850409562 274.26675935280366 0.7547603014214125
21.561050405362977 278.3912038385472 0.7585727531170182
21.56627796031639 279.8119892628265 0.7581536574671754
21.571505515269806 282.3995729323759 0.7597262012766507
21.57673307022322 282.70577588621626 0.7574710415207676
21.581960625176634 285.1855317545958 0.7587583183576294
21.58718818013005 285.39965963116174 0.7580969024077716
21.592415735083463 287.2392078207343 0.7590199949705907
21.597643290036878 287.43822423744166 0.7581837896953232
21.602870844990292 287.99844692126356 0.7568032051665964
21.608098399943707 289.37220206384677 0.7569941402888857
21.61332595489712 288.7383485726998 0.7548574838621809
21.618553509850535 286.2245963547863 0.7506270822391441
21.62378106480395 285.88332075222434 0.7502417137141756
21.629008619757364 286.0000118181373 0.7501282448909059
21.63423617471078 287.27394756025024 0.7504920481078389
21.639463729664193 288.93992853462026 0.7507759655577864
21.644691284617608 289.55475652626995 0.7507728307643706
21.649918839571022 293.00049685562925 0.75400049452172
21.655146394524436 290.80292701948537 0.7513243626171239
21.66037394947785 288.1314244713601 0.747298363697499
21.665601504431265 287.1188345762838 0.7463828428934456
21.67082905938468 288.58924009372606 0.7475135111819109
21.676056614338094 292.24150126369597 0.7509532255267962
21.68128416929151 290.30783474502505 0.7474257025843491
21.686511724244923 290.7925614634313 0.7476052727158226
21.691739279198337 288.464375735003 0.7444237395519984
21.696966834151752 290.6783890880105 0.7460904189118407
21.702194389105166 290.17034529547357 0.7449313619471053
21.70742194405858 292.4342571989761 0.7481886642716213
21.712649499011995 293.8244428588856 0.7494477456894861
21.71787705396541 295.44348065089935 0.7501548051634365
21.723104608918824 298.16915514811814 0.7519187361059501
21.72833216387224 299.46266692289254 0.752848367694065
21.733559718825653 296.79751785593436 0.7503568918714083
21.738787273779067 294.89473444066874 0.7479113025028878
21.74401482873248 297.29396892805 0.7504385696711227
21.749242383685896 302.89848396638433 0.7577839665257897
21.75446993863931 307.14717507808626 0.7631991412272732
21.759697493592725 308.92489866115216 0.7655126696014118
21.76492504854614 308.0650484794988 0.7626395676564588
21.770152603499554 308.0174987329182 0.7613569573807936
21.77538015845297 306.060687957502 0.7585450694981917
21.780607713406383 309.99002002008524 0.7629748714958057
21.785835268359797 312.4125710888969 0.766954407047935
21.79106282331321 315.6842282859678 0.7708561563136744
21.796290378266626 318.05520907351155 0.7731661223074335
21.80151793322004 315.6948083006379 0.7690643493735285
21.806745488173455 315.5181279398093 0.7682068424018137
21.81197304312687 314.790315795469 0.767525437100084
21.817200598080284 319.01080419652715 0.7731738640958641
21.822428153033698 325.2580509337574 0.7803577805333656
21.827655707987113 330.2324097291835 0.7863028177354597
21.832883262940527 331.8164159405576 0.7881236291756969
21.83811081789394 332.3732103659392 0.7886922609697015
21.843338372847356 329.79800366989866 0.7855903016855841
21.84856592780077 329.8270315264539 0.7851750856435474
21.853793482754185 330.879311305423 0.7859170625891434
21.8590210377076 331.6514526397422 0.7861999099401299
21.864248592661014 331.76306839564154 0.7866352335687027
21.869476147614428 328.46226905953034 0.7822149689162782
21.874703702567842 327.96019516536757 0.780975195876086
21.879931257521257 325.5345054576054 0.7775589605634811
21.88515881247467 325.16312185297113 0.7773193991273625
21.890386367428086 321.56828381720095 0.7736327666535046
21.8956139223815 319.37715095427484 0.7717848966812951
21.900841477334914 315.2223212244627 0.7665604602512499
21.90606903228833 313.72086066098313 0.7642025045698208
21.911296587241743 314.9087921165122 0.764207097750239
21.916524142195158 315.191384916762 0.7651239691699528
21.921751697148572 311.55521892966647 0.760965521328463
21.926979252101987 307.6037281680849 0.7554352633738984
21.9322068070554 306.9977064785273 0.754800719800239
21.937434362008815 310.69623135558834 0.7590642344886271
21.94266191696223 313.23918790030314 0.7630712958334664
21.947889471915644 311.3099146949764 0.7603494828122452
21.95311702686906 307.644169237986 0.7557295122846883
21.958344581822473 305.93294332099475 0.7536879090394215
21.963572136775888 307.20077981995524 0.7545307777591871
21.968799691729302 308.8529150746296 0.7556452660501468
21.974027246682716 310.3476361219056 0.7568091385617203
21.97925480163613 312.24953271084763 0.7591371427876876
21.984482356589545 310.2615102886462 0.7567854330946117
21.98970991154296 310.53257612141476 0.7567830737186281
21.994937466496374 308.8567253584442 0.7537496122061268
22.00016502144979 309.1003444176797 0.7546366628895453
22.005392576403203 311.4877382003619 0.7567981707456745
22.010620131356617 311.784252762659 0.7578060536038779
22.015847686310032 313.3117621341302 0.7590658561009164
22.021075241263446 317.1374118403613 0.7633471023580835
22.02630279621686 321.1026705314183 0.7682829532424059
22.031530351170275 322.9467335624071 0.769245246637237
22.03675790612369 319.6335318543204 0.7657067346547272
22.041985461077104 318.0647895152756 0.7640470768850866
22.04721301603052 322.37200201171646 0.7693179334257396
22.052440570983933 327.22979330546445 0.7745962693389016
22.057668125937347 327.57034776337923 0.7737676452285066
22.06289568089076 326.14268754845284 0.7715874345613116
22.068123235844176 322.89870549286746 0.7679876943656703
22.07335079079759 321.828063217997 0.7672907221687177
22.078578345751005 322.0535711578823 0.7677602979074971
22.08380590070442 325.2970853210941 0.7709477446320041
22.089033455657834 328.2944473044193 0.7744062834390384
22.09426101061125 326.14656108739825 0.7726760856962298
22.099488565564663 325.27887963675136 0.7709634206979629
22.104716120518077 325.93297203567647 0.7707313368337749
22.10994367547149 328.0764550035559 0.7728143230122723
22.115171230424906 325.4966983455441 0.7695595054544997
22.12039878537832 323.28287055436635 0.767712909942743
22.125626340331735 322.8801638563366 0.7664430912777506
22.13085389528515 323.07397254255915 0.7673462186020599
22.136081450238564 320.62970076423005 0.7646239983255115
22.141309005191978 316.1795679846863 0.7589370183338983
22.146536560145393 314.23030691070136 0.7566327672268753
22.151764115098807 313.4361119642356 0.7548121810910007
22.15699167005222 314.6959032430816 0.7562359132155768
22.162219225005636 316.60944102929955 0.7581034433664948
22.16744677995905 315.46698942637573 0.7563706325471404
22.172674334912465 317.15515470758004 0.7585552584339659
22.17790188986588 319.0712277636263 0.7608170505236389
22.183129444819293 317.77991204801066 0.7601645216312489
22.188356999772708 315.38980682196313 0.756710457898588
22.193584554726122 312.44270827954904 0.7530337379542847
22.198812109679537 314.52093111976984 0.7549750284369486
22.20403966463295 318.58801664084456 0.7597017789811045
22.209267219586366 319.9180515827472 0.7614066059967182
22.21449477453978 316.2582904980065 0.7567213188667371
22.219722329493194 311.71807599260217 0.751334333960673
22.22494988444661 310.42870941890544 0.7494715252918197
22.230177439400023 313.83586430634494 0.7532450746909496
22.235404994353438 314.59646482883755 0.7541872764453978
22.240632549306852 315.3856944607409 0.7546885883526608
22.245860104260267 317.87677201226967 0.7583445973810614
22.25108765921368 316.35099685379146 0.7570367254287212
22.256315214167095 314.34277370469135 0.7544572572583542
22.26154276912051 313.3838984577689 0.7534570934709003
22.266770324073924 318.690447797203 0.759597842641802
22.27199787902734 321.29097710862743 0.7628126903001264
22.277225433980753 319.41468407666764 0.7607012580433665
22.282452988934168 312.76791730905325 0.7526368183150502
22.287680543887582 308.9820035015283 0.7479880966237544
22.292908098840996 310.3555991023933 0.7494261982170087
22.29813565379441 311.8448880794941 0.7511017902940231
22.303363208747825 309.53552175087367 0.7476189547240641
22.30859076370124 305.9117207227342 0.7430268816178852
22.313818318654654 304.5376238565292 0.7413519914967408
22.31904587360807 306.81702771998795 0.744395867178178
22.324273428561483 308.99082592963526 0.7469335173108812
22.329500983514897 311.08614953272104 0.7493972012605967
22.334728538468312 307.2100650265794 0.7449183765519192
22.339956093421726 302.8066944927866 0.7390265796319965
22.34518364837514 299.0226336845528 0.7341859094190559
22.350411203328555 298.7495139210651 0.7329793063505495
22.35563875828197 298.4292514809252 0.7335029140906627
22.360866313235384 298.9469147265703 0.7342118142952873
22.3660938681888 296.4757106943072 0.7317125045925472
22.371321423142213 296.2024479779429 0.730844910063734
22.376548978095627 295.1375345451402 0.7293566576904463
22.38177653304904 293.7384355552931 0.7269813065317625
22.387004088002456 291.5973618569619 0.7245995031546232
22.39223164295587 292.43440332814316 0.726086013922339
22.397459197909285 291.2427811860278 0.7257159227841949
22.4026867528627 292.15936807311647 0.726571052363318
22.407914307816114 291.58834186543 0.725903679817933
22.41314186276953 290.17315225344635 0.7234540336568756
22.418369417722943 292.17846827895204 0.7258392125294062
22.423596972676357 288.5826197378677 0.7216360332019573
22.42882452762977 286.5974727891065 0.7180827673147477
22.434052082583186 283.0794896892555 0.713725904737714
22.4392796375366 285.0852174472192 0.7154801098318698
22.444507192490015 285.4261253804188 0.7159571438310898
22.44973474744343 284.6078997006775 0.7159014494521425
22.454962302396844 280.9262144234452 0.711396150310607
22.460189857350258 279.19304556269356 0.7095009257790795
22.465417412303673 280.6297855787686 0.7109580235094749
22.470644967257087 282.21511795509616 0.7124996730149981
22.4758725222105 281.3985252728698 0.7114486084046007
22.481100077163916 283.4146813100343 0.7141624606609589
22.48632763211733 287.8484392975908 0.720437816407368
22.491555187070745 289.3020061400173 0.7229147109006742
22.49678274202416 287.9321408714107 0.7198081467556443
22.502010296977573 284.91984799145655 0.7154435304650979
22.507237851930988 281.6745774870801 0.7106271089198563
22.512465406884402 281.0087799333667 0.7100491814270811
22.517692961837817 283.66793611446565 0.7139133245945494
22.52292051679123 286.7019011211886 0.7187994266469148
22.528148071744646 286.0649824762429 0.7184463914563332
22.53337562669806 282.2208376958861 0.7132944522442629
22.538603181651474 281.74773597647277 0.7123279380410671
22.54383073660489 282.4333523363341 0.7131018797890938
22.549058291558303 279.8148361333797 0.7098661262251075
22.554285846511718 278.54018741529654 0.7083282995772254
22.559513401465132 277.2816612147077 0.705980957027856
22.564740956418547 277.24125395789883 0.7053756938561889
22.56996851137196 277.60070716970347 0.7069538747453454
22.575196066325375 276.6806110803961 0.706391117138228
22.58042362127879 275.4565346165023 0.7051059462827565
22.585651176232204 274.4105438471552 0.7013499003851703
22.59087873118562 272.21927088154746 0.6985507213704718
22.596106286139033 271.56704188114855 0.6979425849394588
22.601333841092448 270.824873267177 0.6975058714749607
22.606561396045862 274.72846220575224 0.7013130644804262
22.611788950999276 273.27109961342654 0.699765785358354
22.61701650595269 275.62218795832945 0.7022010641951004
22.622244060906105 275.43936008329194 0.7034894743429376
22.62747161585952 274.6348974925866 0.7022111468209196
22.632699170812934 272.19876919221315 0.7000402513536106
22.63792672576635 271.9390765743808 0.6993974833704814
22.643154280719763 275.03909995252377 0.7036604094790114
22.648381835673177 277.2421821464139 0.7065118809122608
22.653609390626592 274.4106939789851 0.7019747441634796
22.658836945580006 272.6046362044075 0.6997977548858056
22.66406450053342 271.757615390589 0.6977241033447115
22.669292055486835 276.24299375376717 0.7036884756544488
22.67451961044025 274.4941009232297 0.7011679491200576
22.679747165393664 276.98038243790785 0.7039531969825227
22.68497472034708 277.02638715510756 0.7046739282638246
22.690202275300493 276.71569544570286 0.7039850882666214
22.695429830253907 275.02206198314434 0.7025440690034376
22.70065738520732 273.73314551612606 0.7003477247159514
22.705884940160736 273.9858849552772 0.6999235753010644
22.71111249511415 276.41764514819494 0.7038758417815525
22.716340050067565 279.28940581444704 0.7067588905667114
22.72156760502098 280.72952010942106 0.7081629902604741
22.726795159974394 277.94245527774143 0.7035212025133789
22.73202271492781 282.6645774350127 0.7093457404271325
22.737250269881223 283.4491814797351 0.7112566704722846
22.742477824834637 284.49813732101654 0.7128469474256992
22.74770537978805 285.60944043990906 0.7140962612820022
22.752932934741466 288.0028500743853 0.7167000456332067
22.75816048969488 290.34845340118216 0.7195141487276436
22.763388044648295 287.22643885047125 0.7153083428889542
22.76861559960171 290.35385285901185 0.7185810224895309
22.773843154555124 292.41773030023717 0.7196217707945095
22.779070709508538 293.68649866381077 0.7208950545911849
22.784298264461952 292.62685371165736 0.7201535112506827
22.789525819415367 291.51214365209773 0.7196584172092814
22.79475337436878 292.2714571295477 0.7206990257822428
22.799980929322196 295.78550321553234 0.7244784080107892
22.80520848427561 295.3021983528758 0.7242404764639455
22.810436039229025 296.7603141188848 0.7257737271846995
22.81566359418244 293.5099487490084 0.7214844545327819
22.820891149135853 294.09263740023397 0.722535842198525
22.826118704089268 293.15897984647137 0.7221762158847391
22.831346259042682 293.68534274452696 0.723044468646038
22.836573813996097 294.6701230361906 0.7238009047376873
22.84180136894951 296.7051530032784 0.7257458746354472
22.847028923902926 300.3474570176851 0.7306165062104703
22.85225647885634 300.92472211133685 0.7309040092826731
22.857484033809754 300.5647035676006 0.7299688178575663
22.86271158876317 298.30001211683594 0.7265412585295646
22.867939143716583 297.82552598150113 0.7260532486434464
22.873166698669998 296.28522927408216 0.7240839947524016
22.878394253623412 295.11167133759255 0.722261094952149
22.883621808576827 296.7727501378494 0.7242802184436968
22.88884936353024 296.1825879175054 0.7235944065173648
22.894076918483655 294.9196309004001 0.7226258814760361
22.89930447343707 294.4420814334301 0.7220438109994508
22.904532028390484 296.0353447920323 0.7244412314671557
22.9097595833439 296.80185303802466 0.7258015114460642
22.914987138297313 293.81400516208123 0.721799349384193
22.920214693250728 293.5595474372152 0.7211477015298917
22.925442248204142 293.31597569543504 0.720328041894529
22.930669803157556 292.09092059406186 0.7182817023578052
22.93589735811097 290.54401293378004 0.7171414825796604
22.941124913064385 291.89983878573247 0.7186141618210721
22.9463524680178 294.51903482743984 0.7221912119821376
22.951580022971214 297.79655961892894 0.7260549106377984
22.95680757792463 293.969381784132 0.7214203271053243
22.962035132878043 289.9561659116553 0.7167904042114467
22.967262687831457 286.34876295614214 0.7118517979398729
22.972490242784872 289.01323490903195 0.7153375427439164
22.977717797738286 293.97550936598293 0.7216479495606295
22.9829453526917 292.82082069366373 0.7201272083052375
22.988172907645115 289.5619722208326 0.7157114407543461
22.99340046259853 286.2015686926882 0.7104754212422644
22.998628017551944 285.82722812910794 0.7105847859012284
23.00385557250536 283.66880708051656 0.7074787523338906
23.009083127458773 283.89386290415234 0.707421239620217
23.014310682412187 287.5804610562521 0.7122641807938267
23.0195382373656 292.8825631055964 0.7184924823921548
23.024765792319016 293.3846366430094 0.7190768602854748
23.02999334727243 289.98216633473464 0.7143936675130658
23.035220902225845 285.98931393554653 0.709719350880813
23.04044845717926 283.98595335934175 0.7072708226349027
23.045676012132674 287.221971167352 0.711040676352916
23.05090356708609 288.95490717599733 0.713882735273623
23.056131122039503 289.00365251999887 0.7141942567494947
23.061358676992917 288.3295237641626 0.7134778093828356
23.06658623194633 286.35891353252237 0.7117121545441224
23.071813786899746 282.9990557357897 0.7076666999627071
23.07704134185316 280.4142154627858 0.7048651771754956
23.082268896806575 282.0332498355207 0.7064988780139507
23.08749645175999 286.7336132239694 0.7111727756698518
23.092724006713404 290.6346356740599 0.7161957897026382
23.097951561666818 295.2953833613823 0.7217924592861255
23.103179116620232 292.90862184717474 0.7192199033813821
23.108406671573647 289.9031209987265 0.714924678469155
23.11363422652706 284.91189517774757 0.708601362883831
23.118861781480476 281.12885885080425 0.7040501089255855
23.12408933643389 279.5943910887503 0.7029301804385072
23.129316891387305 284.51381785384785 0.7088352470847133
23.13454444634072 290.87983827058906 0.716405779918077
23.139772001294133 290.4091139448798 0.7156812374582291
23.144999556247548 289.1264946776996 0.7133041506256924
23.150227111200962 289.0230255800234 0.7120617078344459
23.155454666154377 288.8554525619701 0.7111539993043497
23.16068222110779 291.0334479692042 0.7142430141613512
23.165909776061206 291.0923138656963 0.7146152852421319
23.17113733101462 292.67837669043627 0.7172079842890596
23.176364885968034 293.55251011602684 0.7183272616839744
23.18159244092145 291.1251681752875 0.7157205276319305
23.186819995874863 290.50068382594714 0.7142254790690704
23.192047550828278 292.7451093895061 0.7169941981424421
23.197275105781692 292.74746321270334 0.7169592827490692
23.202502660735107 290.8148822594953 0.71424135352733
23.20773021568852 288.52490525535455 0.7111089285704952
23.212957770641935 289.1806409389799 0.7121922745994312
23.21818532559535 291.40843458498995 0.7151147102883895
23.223412880548764 295.7925921513384 0.7217694453998174
23.22864043550218 296.0421945261793 0.7213047565604386
23.233867990455593 294.2505621844083 0.7195368854605942
23.239095545409008 293.1473683561738 0.7168449904734158
23.244323100362422 291.1259057824963 0.7137447704162413
23.249550655315836 294.4656745462105 0.7171550392801702
23.25477821026925 294.6543024426766 0.7164840989879041
23.260005765222665 293.8844448772554 0.7164210472799727
23.26523332017608 290.41576343935606 0.7135531516479284
23.270460875129494 290.05841030318743 0.7148981111920075
23.27568843008291 292.59301766000846 0.7184767834341481
23.280915985036323 291.7624916973562 0.7156137233798832
23.286143539989737 292.3053357384166 0.71639931495969
23.291371094943152 293.71765588380015 0.7170586194713737
23.296598649896566 294.8773087044216 0.7184353089707955
23.30182620484998 294.94098266657613 0.7188053593421397
23.307053759803395 293.2694575740054 0.7165708142591145
23.31228131475681 292.9398134983892 0.7172131444664538
23.317508869710224 291.08659523154256 0.7142861589362006
23.32273642466364 292.3711398687588 0.715743237747067
23.327963979617053 294.987803591237 0.718169637470124
23.333191534570467 295.73123533056463 0.7193653213783335
23.33841908952388 292.1693609966981 0.7155363567113036
23.343646644477296 290.3146967047785 0.7129986332367444
23.34887419943071 288.8892710924235 0.710198219129559
23.354101754384125 290.4796754136352 0.7127200736489908
23.35932930933754 293.6897633005993 0.7167238737601829
23.364556864290954 294.5234177081888 0.7176758816264863
23.369784419244368 296.1580082921035 0.7191172294124392
23.375011974197783 296.7528385393485 0.7206086238975853
23.380239529151197 295.26882278363576 0.7195625590315516
23.38546708410461 294.61839858754155 0.7187265539893093
23.390694639058026 294.99151986715725 0.7181343866491967
23.39592219401144 295.67781610029346 0.7186460976064382
23.401149748964855 289.76508196544796 0.7124601927819021
23.40637730391827 286.87184044453346 0.7089962903130237
23.411604858871684 286.0915464674319 0.7076873751529938
23.416832413825098 285.92495861483775 0.7068451848727041
23.422059968778512 287.42055614503346 0.7091931083923786
23.427287523731927 291.88853873509396 0.714280980121683
23.43251507868534 293.6753822679531 0.716447993377669
23.437742633638756 293.72721350268364 0.7161278616098764
23.44297018859217 292.1801550790776 0.7146140465889552
23.448197743545585 296.0690762868611 0.7192853858462972
23.453425298499 297.56316481586254 0.7204124648177516
23.458652853452413 295.9305194611719 0.7184905820621519
23.463880408405828 292.0843540815524 0.7140250105487027
23.469107963359242 289.54352445771394 0.7110853620533684
23.474335518312657 288.7188446298616 0.7094966103969692
23.47956307326607 288.74502992982906 0.709330227260309
23.484790628219486 291.60830137100504 0.7134392155871361
23.4900181831729 295.9426487519699 0.7194399817619948
23.495245738126314 297.35487806145306 0.7213382494163907
23.50047329307973 296.3637858546325 0.718976208394041
23.505700848033143 294.35253851316264 0.716294959389127
23.510928402986558 292.81172694689593 0.7143791377380112
23.516155957939972 292.1769287481138 0.7133227602639438
23.521383512893387 291.5605774092197 0.7129286745145597
23.5266110678468 289.7935903460496 0.7110176489513955
23.531838622800215 292.3580276707042 0.714516304861278
23.53706617775363 295.46770609150286 0.7171795491463661
23.542293732707044 301.8484744808694 0.7224243999241927
23.54752128766046 303.39616322226044 0.7233793251308679
23.552748842613873 305.65095628849326 0.7266887676474523
23.557976397567288 304.5886150462707 0.726222633742719
23.563203952520702 303.4072250370285 0.724717893835246
23.568431507474116 302.02020643883463 0.7217872498794278
23.57365906242753 303.24311267554515 0.72247280521465
23.578886617380945 301.256510358345 0.7188832536760525
23.58411417233436 301.67726784071266 0.7194441018459263
23.589341727287774 298.89884494264027 0.7161766111595453
23.59456928224119 300.1463376360688 0.718064905129433
23.599796837194603 300.9694429686699 0.7187831235201787
23.605024392148017 302.6575387281143 0.719804310270465
23.610251947101432 304.4251609699637 0.7218777184394428
23.615479502054846 303.49942592439766 0.7205383004090125
23.62070705700826 301.38213379887986 0.718001889001204
23.625934611961675 298.6917066936488 0.7141863047174088
23.63116216691509 298.30386218163767 0.7133738989386132
23.636389721868504 300.03454470505886 0.7153315919812788
23.64161727682192 299.84085795468576 0.7159252098488069
23.646844831775333 297.7755539254642 0.7132665137323776
23.652072386728747 296.0075637262683 0.7104888430269632
23.65729994168216 298.17069106034785 0.7121725607998102
23.662527496635576 300.8172047387417 0.7153020929788593
23.66775505158899 303.329841798053 0.7181947001131186
23.672982606542405 301.4160032031343 0.7152375896420669
23.67821016149582 301.79129083228736 0.7160425047250554
23.683437716449234 300.26706542224616 0.714107104580009
23.688665271402648 302.6448197506144 0.7175559676683114
23.693892826356063 305.4656252519668 0.7204255816005386
23.699120381309477 304.57368139517416 0.7184440906519454
23.70434793626289 305.04910520836467 0.718352216456366
23.709575491216306 303.2130079858588 0.7151625326457353
23.71480304616972 304.3737981313421 0.7167712491139101
23.720030601123135 304.9352067930532 0.7175340778427857
23.72525815607655 308.4469093259127 0.7216748457277452
23.730485711029964 308.5240012274222 0.7211428459904445
23.735713265983378 306.1742563741804 0.717934947362133
23.740940820936792 304.186487671272 0.715584049503658
23.746168375890207 307.97124070581975 0.719510485363247
23.75139593084362 309.33607217449776 0.7211249276140089
23.756623485797036 309.76905217292807 0.7214670132555129
23.76185104075045 307.6021498792275 0.7188656661647344
23.767078595703865 303.98187498985527 0.7144791900854609
23.77230615065728 299.9980289779878 0.7096875125497244
23.777533705610693 299.5000803167119 0.7082639639394943
23.782761260564108 303.4915031305326 0.7124244948799553
23.787988815517522 307.8025972291397 0.7169589835940073
23.793216370470937 311.00519039349604 0.7212021696005555
23.79844392542435 312.20975513427607 0.7226611733374187
23.803671480377766 311.0966041989658 0.7211977852807336
23.80889903533118 311.4692381881514 0.721081925616828
23.814126590284594 311.9269267303922 0.7213389829015225
23.81935414523801 314.27728141729915 0.7240686222562114
23.824581700191423 314.2944698407295 0.7231677724634984
23.829809255144838 309.9672326567462 0.7179758718819144
23.835036810098252 307.9504133217629 0.7149731394251552
23.840264365051667 310.2619586555938 0.7166404609049118
23.84549192000508 315.1667562949356 0.7228002817603593
23.850719474958495 315.71771300586965 0.7226349220733149
23.85594702991191 315.5460594277485 0.7227256996989111
23.861174584865324 317.9371848180255 0.7251152833217609
23.86640213981874 317.19739315039163 0.7246511341846227
23.871629694772153 317.0683655220838 0.7238468893212933
23.876857249725568 313.57909018496883 0.7189135757183585
23.882084804678982 312.0386289910167 0.7159730206562657
23.887312359632396 312.243543265502 0.7166799744621228
23.89253991458581 315.513067862954 0.7203052645813856
23.897767469539225 318.09877850361175 0.7231965587802318
23.90299502449264 316.3775051550774 0.7201880413234971
23.908222579446054 314.19443697789126 0.7172980333150097
23.91345013439947 309.8942923279991 0.7128625842386133
23.918677689352883 312.49700299984016 0.7155820484920399
23.923905244306297 314.5022685922874 0.7181099621352578
23.929132799259712 318.3648735858982 0.7215101885097169
23.934360354213126 315.21994970996855 0.7188309387931162
23.93958790916654 311.25435466078477 0.7146943554341545
23.944815464119955 307.22427913136636 0.7095884149601148
23.95004301907337 307.7728916312715 0.7106522666718713
23.955270574026784 308.21043178232264 0.7102723038988283
23.9604981289802 308.2328884931038 0.7111120840108613
23.965725683933613 307.6712190541284 0.7098354887173921
23.970953238887027 306.15168074300794 0.708456421892844
23.97618079384044 306.007325789498 0.7090554666440532
23.981408348793856 303.5305030829214 0.7064093324790978
23.98663590374727 306.84979105958394 0.7106820190922994
23.991863458700685 307.68714662048126 0.7114704549265344
23.9970910136541 310.30200816294285 0.7143067678718971
24.002318568607514 311.9799982347547 0.7156540791307787
24.007546123560928 310.7822896052108 0.7131351878244314
24.012773678514343 311.2406519063863 0.7146441201578405
24.018001233467757 311.93567797798175 0.7150320700948739
24.02322878842117 311.8934532572281 0.7150309078710246
24.028456343374586 314.1355791127301 0.7166542628520235
24.033683898328 315.73190909854264 0.71853472165612
24.038911453281415 316.0390139618162 0.7194656709252387
24.04413900823483 313.6979954105858 0.7167841743925742
24.049366563188244 310.77859384628306 0.7134368985379173
24.054594118141658 313.875663395622 0.7165677869284006
24.059821673095072 313.44259280412257 0.7156853546600952
24.065049228048487 311.33685738082494 0.7140585252588065
24.0702767830019 306.1762583196519 0.7218305634759804
24.075504337955316 307.3970938991873 0.7332360052041325
24.08073189290873 309.9350486059267 0.7426789219350655
24.085959447862145 311.9867064397251 0.749529118232194
24.09118700281556 313.2324456097742 0.7550765350806241
24.096414557768973 313.80219106946805 0.7602202748020181
24.101642112722388 312.7017576018764 0.7637189975977313
24.106869667675802 312.18593929137614 0.7683631578588936
24.112097222629217 309.73833524247704 0.7694729582661912
24.11732477758263 311.28204519111847 0.774473970227079
24.122552332536046 311.0079602290601 0.7778892264442268
24.12777988748946 312.04147591464135 0.782945934985674
24.133007442442874 311.73238385258446 0.7871944303208175
24.13823499739629 314.4720327096814 0.7932447287821618
24.143462552349703 312.6704488892878 0.7936686292356423
24.148690107303118 310.79882466758363 0.7933588687856375
24.153917662256532 307.81557196177977 0.7924395201911671
24.159145217209947 308.63287450100813 0.7965037850476807
24.16437277216336 308.49434179311856 0.799327648415242
24.169600327116775 311.2126413008827 0.8066334881824421
24.17482788207019 309.7725724624034 0.8081736104744673
24.180055437023604 312.9868100901362 0.8141868260764819
24.18528299197702 311.49268176248387 0.8136005998191664
24.190510546930433 313.0649968183264 0.8181723075975462
24.195738101883848 313.06360122540406 0.821082953544662
24.200965656837262 313.04059326763627 0.824154950711054
24.206193211790676 311.7524077044296 0.8241951411548087
24.21142076674409 311.17880532715645 0.8273732928232304
24.216648321697505 309.83161754729423 0.829022059885872
24.22187587665092 310.1812839753975 0.8326244185483912
24.227103431604334 308.7350075642767 0.8325220776429345
24.23233098655775 306.30820875782047 0.8314482716384016
24.237558541511163 302.9525579452436 0.8296169230437177
24.242786096464577 301.65050898913387 0.8302018080477367
24.248013651417992 303.7837431930663 0.836199563850702
24.253241206371406 304.14791980475565 0.83897762647863
24.25846876132482 304.4890388896029 0.8423821530779732
24.263696316278235 302.96966188039966 0.843046060350873
24.26892387123165 300.95941468365123 0.8419721723877232
24.274151426185064 301.0366917464917 0.8421158256817882
24.27937898113848 301.9011681280981 0.8442949448923299
24.284606536091893 303.8631280733406 0.8487367546099933
24.289834091045307 301.4017070251039 0.8481498919357412
24.29506164599872 299.47219262498646 0.848712867003759
24.300289200952136 299.5593995078198 0.8512536211582589
24.30551675590555 299.74435911400604 0.8545642668025738
24.310744310858965 296.3031972475351 0.8501478837157923
24.31597186581238 295.65652700557195 0.8518195773665707
24.321199420765794 297.63298414822435 0.8558232055748188
24.326426975719208 300.21647682381615 0.8618625260575382
24.331654530672623 298.4699206071406 0.8621774772353764
24.336882085626037 297.8556509329096 0.8627305227073339
24.34210964057945 297.12620222487334 0.8630746606305533
24.347337195532866 296.2222740474387 0.8637143481758699
24.35256475048628 295.92879079306397 0.8660683092733057
24.357792305439695 294.26794913567596 0.8656020021997582
24.36301986039311 293.2170442744216 0.8658772258420789
24.368247415346524 295.8677337809388 0.8716038906079294
24.373474970299938 300.32911017182505 0.8804562025355217
24.378702525253352 299.1287457488718 0.8807129515565336
24.383930080206767 296.07273515321316 0.8784502644435181
24.38915763516018 293.92796676756484 0.8773758904278701
24.394385190113596 298.6020923798757 0.8849877533997289
24.39961274506701 299.4993703256224 0.8884370744640498
24.404840300020425 301.5331020518474 0.893982733768181
24.41006785497384 304.4996488195341 0.9012115355498657
24.415295409927253 306.33955040460927 0.9055219823504561
24.420522964880668 301.84507262683235 0.9014224113768562
24.425750519834082 300.72103382447517 0.9017156063990698
24.430978074787497 299.99530253276356 0.9038171777823815
24.43620562974091 303.19265160286596 0.9108423655799524
24.441433184694326 304.3944673075967 0.9154087032592673
24.44666073964774 307.7311964812947 0.9221661788504464
24.451888294601154 310.4001834684979 0.9283423743252027
24.45711584955457 309.0305775675039 0.92828859517945
24.462343404507983 304.90163443735673 0.9252653290181597
24.467570959461398 302.12387993628437 0.9232034237235761
24.472798514414812 303.02425988115635 0.9260746393895675
24.478026069368227 303.9291931620321 0.9297872216797157
24.48325362432164 300.71175163416575 0.9275309861068416
24.488481179275055 301.805997985077 0.9317605935856553
24.49370873422847 303.09261605976235 0.9361429403208641
24.498936289181884 306.75779754518874 0.9432404703597862
24.5041638441353 305.5244314789061 0.9434519596654575
24.509391399088713 309.2237935202788 0.9526433058804002
24.514618954042128 306.52145301781655 0.9518873712113497
24.519846508995542 306.64904593567695 0.9540762212014913
24.525074063948956 304.2128772860956 0.9517455158611217
24.53030161890237 307.3846673839558 0.9585817433891608
24.535529173855785 310.8969761352124 0.9676360327079344
24.5407567288092 309.37464322157933 0.967082211443974
24.545984283762614 307.28508284314535 0.9661587816367552
24.55121183871603 304.06780747945527 0.9628256415773273
24.556439393669443 304.5311236041194 0.9681533479561787
24.561666948622857 311.46577603112155 0.9806697232895272
24.566894503576272 315.087543389084 0.989281971121135
24.572122058529686 315.97977451206225 0.9922699406393393
24.5773496134831 309.4303707731876 0.984535283979091
24.582577168436515 306.13911574447644 0.9809104792754986
24.58780472338993 311.36890156529824 0.9914955319176337
24.593032278343344 318.54287041362545 1.0056889153094337
24.59825983329676 322.13556239305973 1.0143358624901453
24.603487388250173 317.98534550654165 1.011254225273867
24.608714943203587 312.10904900967796 1.0047033950136806
24.613942498157 309.274767275166 1.002775900310022
24.619170053110416 305.5684566398799 0.9972698581937743
24.62439760806383 303.92609761259837 0.9962445597617829
24.629625163017245 303.6481432413171 0.9993468500031073
24.63485271797066 306.7913519700278 1.0079627023346
24.640080272924074 304.21794462787386 1.0071968535171714
24.645307827877488 303.17618081554417 1.0066285452424357
24.650535382830903 299.94528577404975 1.0040647696904477
24.655762937784317 300.7477589591866 1.0074560705537308
24.66099049273773 302.03800082119255 1.0123776448186987
24.666218047691146 301.61574275045325 1.0141533347878489
24.67144560264456 302.3956567859293 1.018268943971315
24.676673157597975 299.6743684005996 1.0151374959452293
24.68190071255139 297.39959486685535 1.0144713495614446
24.687128267504804 295.19377504072065 1.0136080032931043
24.692355822458218 295.18882516643174 1.0166788204733097
24.697583377411632 299.7545074806839 1.0260260904231695
24.702810932365047 302.85271650736775 1.031512320136024
24.70803848731846 303.6896632450309 1.034078667408255
24.713266042271876 300.13174036869935 1.0299919619391698
24.71849359722529 303.9117746279269 1.03911528022673
24.723721152178705 306.2810524897466 1.048139127805937
24.72894870713212 308.700115736043 1.0561221803852343
24.734176262085533 302.7359187568219 1.0487052284007643
24.739403817038948 300.48799692276424 1.045501680825895
24.744631371992362 300.4900470964439 1.0479553149666596
24.749858926945777 303.8744212474483 1.05878361708191
24.75508648189919 304.05246188920546 1.0616099208621768
24.760314036852606 302.7174345192292 1.0609141825106243
24.76554159180602 303.38448317464736 1.063899633150745
24.770769146759434 301.6577552891941 1.064525997577142
24.77599670171285 303.6852527449346 1.072837515113858
24.781224256666263 304.63015129452555 1.077386410085483
24.786451811619678 308.2922231722739 1.08542909426282
24.791679366573092 306.5418755259433 1.0848458228856386
24.796906921526507 303.7581682982191 1.0830779129380617
24.80213447647992 299.53876689325057 1.0797026032478165
24.807362031433335 298.90715741129475 1.0809779848029977
24.81258958638675 297.67657085417346 1.080517961290192
24.817817141340164 297.96396854874985 1.0831859251002707
24.82304469629358 296.24318124582555 1.0821353261633782
24.828272251246993 297.3671856060249 1.0869826267762375
24.833499806200408 292.2214780635811 1.0804692929192559
24.838727361153822 290.7821285650375 1.0817597300095598
24.843954916107236 292.8945544437616 1.0878983843484884
24.84918247106065 300.3999956894829 1.104296516020765
24.854410026014065 302.5577802589063 1.1103614128816195
24.85963758096748 301.7099076225984 1.1124294597615825
24.864865135920894 298.43276132492633 1.11039926466792
24.87009269087431 296.02609616193655 1.1102747638168797
24.875320245827723 296.7993161962174 1.1143175778946268
24.880547800781137 299.9743701129487 1.1217833508218256
24.885775355734552 302.98501333893586 1.1294035727143863
24.891002910687966 306.13809549043566 1.1392800371393945
24.89623046564138 305.5280458751328 1.1437149327737708
24.901458020594795 303.0429958415819 1.1417958975750422
24.90668557554821 303.2716852581239 1.1454274824430326
24.911913130501624 304.41791601923626 1.148951177478267
24.91714068545504 309.97734980543254 1.1621433033963273
24.922368240408453 306.74720214317523 1.159250896715339
24.927595795361867 303.3022953520077 1.1566978530808796
24.93282335031528 299.263227984161 1.1515393190341912
24.938050905268696 300.5540032449887 1.158626528116076
24.94327846022211 300.2062601931189 1.1612614067350318
24.948506015175525 300.5897059097089 1.1655674078846188
24.95373357012894 299.23371740876814 1.164843604032526
24.958961125082354 301.4241768619979 1.1718319208672887
24.964188680035768 301.9959686754843 1.1769386600242597
24.969416234989183 303.5310596707311 1.1820941581189701
24.974643789942597 304.1933527937403 1.18706131797346
24.97987134489601 308.9830704421314 1.2004211869133028
24.985098899849426 312.28811219027307 1.2090451086586171
24.99032645480284 310.0576504312521 1.2084868608068524
24.995554009756255 302.3066219837592 1.1960020879772908
25.00078156470967 299.42181254796157 1.1947382132040687
25.006009119663084 302.1584283670228 1.2041208958395737
25.011236674616498 307.6544674989872 1.2189111991896655
25.016464229569912 309.4959146459314 1.225794401128301
25.021691784523327 309.4507282320518 1.2275442283820013
25.02691933947674 311.69902322278955 1.2348116066069867
25.032146894430156 313.20495837173485 1.2418852651562655
25.03737444938357 316.85667003342786 1.2528018897092839
25.042602004336985 316.04643866960924 1.253535116983212
25.0478295592904 315.1904446951325 1.2546855914682606
25.053057114243813 313.1511627076077 1.2535826833540864
25.058284669197228 311.9187278593844 1.258333442404756
25.063512224150642 307.2608041127866 1.2548972134652694
25.068739779104057 305.2014802984276 1.2546599476588869
25.07396733405747 305.80700622822843 1.2587679926169602
25.079194889010886 309.5774845823013 1.2692971137284883
25.0844224439643 314.2340682863938 1.2841278850030367
25.089649998917714 317.62064909277854 1.2953120174275574
25.09487755387113 314.5292504317554 1.2924995692240666
25.100105108824543 315.13584187467137 1.2972067651423052
25.105332663777958 312.1862775858546 1.2956196405074372
25.110560218731372 318.5969802299333 1.313302136873697
25.115787773684787 316.7591442637112 1.3144196530427281
25.1210153286382 314.73369816646954 1.316974372172647
25.126242883591615 311.61819364417426 1.3150431902745983
25.13147043854503 308.9024105675152 1.3152797546276014
25.136697993498444 317.16396505591734 1.3337316568364446
25.14192554845186 317.7498364443081 1.3380861917659577
25.147153103405273 320.09957967670755 1.3457449534863493
25.152380658358688 321.0550872040164 1.35263905929075
25.157608213312102 319.9202593741895 1.3548216791713328
25.162835768265516 323.3897475826932 1.3660023923995968
25.16806332321893 320.02699332483724 1.3614241927983115
25.173290878172345 318.0116641829319 1.3606490954071218
25.17851843312576 315.3575032924692 1.359654004742647
25.183745988079174 314.26536807397497 1.3637701884165443
25.18897354303259 318.9260053088209 1.3794209364938028
25.194201097986003 321.2023955806645 1.387686389093113
25.199428652939417 324.98533155789823 1.3991281799058488
25.204656207892832 327.85731097410485 1.4092919721707193
25.209883762846246 329.89741955835757 1.4207375139282379
25.21511131779966 328.94592286683525 1.4218804681773276
25.220338872753075 324.73165314830567 1.4173284963470811
25.22556642770649 321.8936175052958 1.4154312022566842
25.230793982659904 318.59573387426406 1.4139556367835822
25.23602153761332 321.3077130870507 1.4254593385910017
25.241249092566733 322.9888270189537 1.434399938923574
25.246476647520147 331.064623581923 1.4563100516019991
25.25170420247356 333.9888405487715 1.468055708856826
25.256931757426976 335.7622819651911 1.4768766893915162
25.26215931238039 329.9892648002813 1.4688034598647834
25.267386867333805 322.9789797047654 1.4574085166723538
25.27261442228722 319.1313295646474 1.4541321708684596
25.277841977240634 321.4292479728454 1.4657804045341873
25.283069532194048 325.31657241391565 1.4801085275017498
25.288297087147463 332.16843580518565 1.5024399642363069
25.293524642100877 331.2468517306032 1.5067481672165137
25.29875219705429 326.1197840454945 1.5042189985714975
25.303979752007706 317.3078130549216 1.489611171601858
25.30920730696112 319.2623549579661 1.5014661056126553
25.314434861914535 322.4041104056676 1.5117191562477055
25.31966241686795 327.26731347781936 1.5265841740590997
25.324889971821364 326.331785072617 1.5308751743361102
25.330117526774778 327.4776789364971 1.5400452405757783
25.335345081728192 333.50426978886105 1.5613441942549566
25.340572636681607 334.80734448943065 1.5698967787185047
25.34580019163502 335.22080159447034 1.579667048436556
25.351027746588436 330.36959046289 1.576249837435948
25.35625530154185 328.0695694527856 1.5774964233167657
25.361482856495265 326.79882636916 1.5780914785261186
25.36671041144868 327.0016141690851 1.586098722954265
25.371937966402093 325.43435351128903 1.5862113615175668
25.377165521355508 330.06488018852446 1.6034004646148088
25.382393076308922 327.8457255496229 1.6037878551181148
25.387620631262337 325.27437033458466 1.6065430005898684
25.39284818621575 315.7575595586982 1.590838859072298
25.398075741169166 314.4989645433153 1.5936016852613992
25.40330329612258 314.4759913902588 1.6007667294628654
25.408530851075994 317.26224103718243 1.6134525764716459
25.41375840602941 322.7282181816842 1.6379681542428077
25.418985960982823 323.16474718947245 1.644102647078643
25.424213515936238 322.11658904442976 1.6497419961634239
25.429441070889652 316.4931461225695 1.642670321768966
25.434668625843067 314.5444939929107 1.647455054616829
25.43989618079648 315.35755207165965 1.6635952293345209
25.445123735749895 316.0229883972384 1.6697984874862584
25.45035129070331 317.34784924773624 1.6797314444424034
25.455578845656724 316.26441317755814 1.6807435366034205
25.46080640061014 319.85480323301874 1.6993449409127264
25.466033955563553 317.69976628966776 1.6978377356483565
25.471261510516968 320.58526886854685 1.712742968527135
25.476489065470382 322.5437739771656 1.722058256197337
25.481716620423796 328.4405345360461 1.7527277084697195
25.48694417537721 335.6516631067788 1.7785959921705439
25.492171730330625 342.60610547115584 1.8061177767026133
25.49739928528404 338.2909078005357 1.7986916260707713
25.502626840237454 338.27449205027193 1.8078360571214043
25.50785439519087 329.3566466078931 1.7943473461942496
25.513081950144283 329.9671591441641 1.8066636392173563
25.518309505097697 327.75358377631676 1.8118508795619885
25.523537060051112 320.57232346415236 1.8027148523602903
25.528764615004526 319.1349533183601 1.8086531715030267
25.53399216995794 315.60112853735717 1.8035522311968981
25.539219724911355 322.8022332878982 1.8321878813023273
25.54444727986477 323.4721445812526 1.8421645963179694
25.549674834818184 324.48084428388165 1.8594150995962526
25.5549023897716 329.0443156186267 1.8804115129690293
25.560129944725013 330.6313279486018 1.8958539558652885
25.565357499678427 342.72280933161187 1.9396233329889898
25.57058505463184 343.1179795846355 1.9545681736164222
25.575812609585256 346.8153618402338 1.9773457344535583
25.58104016453867 339.32403485384043 1.969731095568595
25.586267719492085 334.3586228627715 1.967347021874812
25.5914952744455 329.2381821175628 1.961087628514874
25.596722829398914 329.1396406345734 1.9733068429354752
25.601950384352328 325.2066600275726 1.9734769191156902
25.607177939305743 328.81046540680705 2.0002562425925734
25.612405494259157 326.3714479234246 2.000368701142262
25.61763304921257 325.9684711809701 2.008975321119661
25.622860604165986 327.079801006121 2.0289382731238472
25.6280881591194 328.0914977767738 2.047502053889825
25.633315714072815 330.61794654696297 2.0685973224593996
25.63854326902623 324.25577746843175 2.056282498164003
25.643770823979644 328.85078806056947 2.083185690306268
25.648998378933058 335.0840910262689 2.119153377460856
25.654225933886472 344.40305723971386 2.1664751325528075
25.659453488839887 340.530729241158 2.1700454985808753
25.6646810437933 338.16157325648646 2.1778517528363492
25.669908598746716 329.82503682113395 2.161152481274476
25.67513615370013 329.5455545747043 2.1784723777821537
25.680363708653545 324.58727453108577 2.176828200326704
25.68559126360696 332.4251446391634 2.221495378716903
25.690818818560373 339.30593263775035 2.25748113102205
25.696046373513788 346.22835770762646 2.2947596024153456
25.701273928467202 344.2413628337731 2.307025669053365
25.706501483420617 342.0280790183451 2.320821098626692
25.71172903837403 343.1716241333794 2.3484735355337976
25.716956593327446 347.66691559410475 2.3895909365913366
25.72218414828086 344.34931679424506 2.39804785629206
25.727411703234274 347.6582592630411 2.428670755023895
25.73263925818769 338.8712983833802 2.4115575219127927
25.737866813141103 332.55476700270026 2.4040726872298155
25.743094368094518 322.8274169126057 2.387113426753599
25.748321923047932 322.83024944667716 2.4100317080392557
25.753549478001347 329.3212683498963 2.4599903268785113
25.75877703295476 336.59175411557015 2.5153989874891027
25.764004587908175 335.3809820397065 2.539043647544406
25.76923214286159 329.3082364917689 2.5448238634956213
25.774459697815004 325.7683000438393 2.5495449397994006
25.77968725276842 329.3142550994115 2.584798502386283
25.784914807721833 320.4456614334085 2.5643558903338444
25.790142362675248 321.0763948151021 2.5943276623275238
25.795369917628662 316.61972369090716 2.6018921074360493
25.800597472582076 322.0342351710947 2.6623985523981966
25.80582502753549 318.90012679745644 2.6733723661571926
25.811052582488905 327.78991363140204 2.7412829307261224
25.81628013744232 337.98329052857343 2.8065125224192213
25.821507692395734 343.1197999455672 2.8620797968006806
25.82673524734915 340.0684582732881 2.8847532254407513
25.831962802302563 341.95649067732916 2.924371433819735
25.837190357255977 354.22207991429207 3.0192047764452927
25.84241791220939 360.5627253949872 3.0817213160605954
25.847645467162806 365.01485215376977 3.1586451588085005
25.85287302211622 357.09746923007197 3.1644211698414226
25.858100577069635 353.1418611213616 3.2058356279584794
25.86332813202305 337.4676660162593 3.157905706046727
25.868555686976464 333.9543055658647 3.1915950051096313
25.87378324192988 333.00815276579493 3.21705970905929
25.879010796883293 335.1139673164706 3.2811937176878616
25.884238351836707 342.5622086766089 3.3773314085040598
25.88946590679012 344.078784336873 3.4509150749207795
25.894693461743536 352.5906345690967 3.55928369237117
25.89992101669695 353.95695455586025 3.6262432574124586
25.905148571650365 344.40759386279643 3.648222256539338
25.91037612660378 333.65361967587074 3.649279606601864
25.915603681557194 328.3204060594249 3.712465840741109
25.920831236510608 334.7690775774755 3.804684650520187
25.926058791464023 349.91823625206894 3.985150422166026
25.931286346417437 336.60862841022606 3.96707345123515
25.93651390137085 332.1832329085753 4.037190397971488
25.941741456324266 323.44069243767007 4.101193011187064
25.94696901127768 336.4351684223898 4.294339246652729
25.952196566231095 341.5926292069514 4.449134252274683
25.95742412118451 336.1191561728158 4.488252577273467
25.962651676137924 324.3513199850037 4.520221646166446
25.967879231091338 337.34239393641275 4.728262910453945
25.973106786044752 337.0653115095194 4.8048557365506825
25.978334340998167 333.63456084540843 4.856452947186903
25.98356189595158 311.06244959539623 4.727776715894284
25.988789450904996 315.4400504776393 4.827440724918878
25.99401700585841 318.2080103412186 4.957985354138829
25.999244560811825 346.15950203761696 5.293741663679581
26.00447211576524 361.6809323132907 5.571753912246725
26.009699670718653 349.75128204535395 5.558485461281162
26.014927225672068 339.6934627042274 5.574584396536882
26.020154780625482 332.20366970022263 5.582349378054497
26.025382335578897 345.6504172321895 5.844868387270094
26.03060989053231 335.12676487741464 5.882261736999804
26.035837445485726 322.0773023076889 5.917797789507314
26.04106500043914 303.24433133774403 5.899850257006639
26.046292555392554 298.0847130421327 6.001124519664542
26.05152011034597 293.40084461492876 6.15707466223775
26.056747665299383 279.30623878179506 6.160944637323115
26.061975220252798 294.7460679392576 6.723149018265446
26.067202775206212 287.55064852121535 6.85228870014668
26.072430330159627 293.19205235589607 7.313531303783719
26.07765788511304 274.79380616491153 7.1641556842382395
26.082885440066455 280.5331540043417 7.580133640565664
26.08811299501987 298.9518810956895 8.146681644808085
26.093340549973284 280.0693187909313 8.401405982186988
26.0985681049267 291.81206150588247 9.082269072680097
26.103795659880113 270.6738190918471 9.413264191062162
26.109023214833528 278.15246587059755 10.399179370716665
26.114250769786942 260.3499275179472 11.023121986821906
26.119478324740356 244.66354560238636 12.336111370547783
26.12470587969377 249.47169531607074 14.231355274552659
26.129933434647185 174.20545692783938 16.439620064941842
26.1351609896006 175.06730268514426 23.312874837755228
