# Supplementary material for: Unraveling metal effects on CO2 uptake in pyrene-based metal-organic frameworks
Source: Nat Commun. 2025 Feb 11;16:1516. doi: 10.1038/s41467-025-56296-w (PMC11814143; doi:10.1038/s41467-025-56296-w)
Supplement: Supplementary file 3 — Source Data [file 41467_2025_56296_MOESM3_ESM.zip › SourceCode/SuppInf/FigureS5_Ga-TBAPy_InSitu_VariableT_PXRD/Data/GaTBAPy_0089p.dat]

0.002613777476707968 8.281988327949671 3.17630957431099
0.007841332430123905 9.690086592371983 3.13210892126459
0.01306888738353984 10.187736976232213 2.90077271346143
0.018296442336955775 9.929278250602021 2.216470626127577
0.02352399729037171 13.758938761367366 2.4068622104430997
0.028751552243787646 13.36196350630754 2.2763417877637626
0.03397910719720358 12.932150418304811 2.006342794693277
0.03920666215061952 15.530842568803287 2.1690660336255045
0.04443421710403546 15.326778595077162 2.0059511022104255
0.0496617720574514 17.372688715565356 1.844850472697927
0.054889327010867336 18.282529172946962 1.8450178791662777
0.060116881964283275 17.417719485657795 1.785015623287501
0.06534443691769921 16.916882289345317 1.8403215420449106
0.07057199187111515 15.114500229139455 1.968137227692397
0.07579954682453109 15.098413469568822 1.9270718081318496
0.08102710177794703 17.27137621545415 1.7971409404959564
0.08625465673136297 18.462324244835944 1.7077434133709575
0.09148221168477891 17.463625084213263 1.469519979061868
0.09670976663819485 17.52977233676516 1.3813863519570184
0.10193732159161079 19.490847709034632 1.4510322629566843
0.10716487654502672 20.193778158962754 1.515220318296474
0.11239243149844266 19.89769183029647 1.5042850175419809
0.1176199864518586 19.001360300900483 1.433176889041171
0.12284754140527454 18.54168182893459 1.3113930762337558
0.12807509635869047 18.785882024164394 1.242455746678126
0.1333026513121064 19.17489075109917 1.2443186219404303
0.13853020626552232 20.751538157062395 1.2568580826225704
0.14375776121893824 20.41718903995431 1.2343979048768592
0.14898531617235417 19.56459895625886 1.2465189062814106
0.1542128711257701 19.77597169912401 1.2697343533267937
0.15944042607918602 20.503277238056558 1.299251114297298
0.16466798103260194 20.983471032318494 1.288012149245249
0.16989553598601786 20.677806408454355 1.178924692110685
0.1751230909394338 19.40595761432723 1.0794492871803443
0.18035064589284971 19.90096071112089 1.101638839205138
0.18557820084626564 19.83318149677362 1.0870375331687419
0.19080575579968156 19.799855917014288 1.0883325989073362
0.1960333107530975 20.291750912426558 1.082366950716567
0.20126086570651341 19.036299097333984 1.0226594594435703
0.20648842065992934 18.86510392272083 1.0076443064933311
0.21171597561334526 18.066986737549144 0.9842596666419854
0.2169435305667612 17.939503314856342 0.963419768515171
0.22217108552017711 17.9267262312839 0.9385216158387557
0.22739864047359304 19.201180647661662 0.9609933146180532
0.23262619542700896 18.60283818500847 0.9323553978576958
0.2378537503804249 17.289985575590094 0.907430177350002
0.2430813053338408 16.984926791421284 0.8964220784667002
0.24830886028725674 16.709085855690827 0.8823335555506313
0.25353641524067266 17.906544100432626 0.8955504996574226
0.2587639701940886 18.72457884485415 0.9249133158610734
0.2639915251475045 19.98554277335338 0.9518183209440992
0.26921908010092044 19.334758753502562 0.915207937301221
0.27444663505433636 19.72575806163615 0.9097049272724882
0.2796741900077523 19.09715400058922 0.8710252733204766
0.2849017449611682 17.89915790613515 0.8322053724988373
0.29012929991458414 17.919691964992644 0.8165287651330188
0.29535685486800006 17.00193360931239 0.8027924189493204
0.300584409821416 16.73713281373074 0.7931829310124366
0.3058119647748319 15.492100038955796 0.7607914407117137
0.31103951972824784 15.347787514460089 0.7818826825018781
0.31626707468166376 15.578542367567888 0.755538713808222
0.3214946296350797 16.714930077245192 0.7707425207759678
0.3267221845884956 18.576511186420266 0.7975356478216646
0.33194973954191154 19.82893811293262 0.8451722480177609
0.33717729449532746 20.262040332421133 0.8533528933776512
0.3424048494487434 19.650224552534 0.86050948807853
0.3476324044021593 19.033956199815183 0.8491439190850354
0.35285995935557524 17.692340401842515 0.8076534369912375
0.35808751430899116 17.65501048003914 0.7910665648616233
0.3633150692624071 17.833589436254158 0.7939177788925686
0.368542624215823 18.340437826520144 0.811553584299415
0.37377017916923894 19.475403784904533 0.8425052751853269
0.37899773412265486 18.767464782049796 0.8154320267766922
0.3842252890760708 17.751555663152356 0.8075619709347472
0.3894528440294867 16.593598728646125 0.7839082490515075
0.39468039898290264 16.587070661948992 0.7737970578415415
0.39990795393631856 17.12101070762844 0.7733979732508061
0.4051355088897345 19.20905992750439 0.7978830298032008
0.4103630638431504 19.592290061391616 0.7843813226733329
0.41559061879656634 19.963771867999448 0.8047382123445386
0.42081817374998226 19.371063253304136 0.8076585173712771
0.4260457287033982 19.12637280023591 0.8233108523631695
0.4312732836568141 19.734295055805518 0.8402729098481
0.43650083861023004 20.599079833197674 0.848518904046952
0.44172839356364596 20.43066983442499 0.8264248888786834
0.4469559485170619 20.83688653490672 0.8101125774568879
0.4521835034704778 20.869475208324644 0.8330061512953809
0.45741105842389373 20.27882590153474 0.8238590861397979
0.46263861337730966 19.420508365348706 0.800500524687966
0.4678661683307256 18.449127065007495 0.7664061405806579
0.4730937232841415 19.373299340426176 0.783697058936439
0.47832127823755743 20.292709799273002 0.8106344546786678
0.48354883319097336 21.39703478513119 0.8254023603295289
0.4887763881443893 20.642500489313836 0.8115245853522848
0.4940039430978052 20.222013383374932 0.7851754608953301
0.49923149805122113 19.496303953251395 0.7531747201458492
0.5044590530046371 19.714475552720565 0.7780511066559423
0.5096866079580531 19.50412372971286 0.7860862533092016
0.5149141629114691 19.992519714282174 0.7972534508713689
0.5201417178648851 19.457410769770014 0.7703821071626167
0.525369272818301 18.808618421767545 0.7491202408493294
0.530596827771717 18.16773631261667 0.7278972472941443
0.535824382725133 17.222132595337122 0.7040310582289319
0.541051937678549 17.63447852883209 0.721311235785827
0.546279492631965 17.36856300441608 0.7289677517840465
0.5515070475853809 18.699893817327638 0.7619362385608213
0.5567346025387969 19.12450864892444 0.7718694349602275
0.5619621574922129 19.153337958323075 0.7412841279710846
0.5671897124456289 19.519249251653015 0.7329813416475992
0.5724172673990449 19.67803580352472 0.7209781344202846
0.5776448223524608 20.08290566122835 0.7120637720512817
0.5828723773058768 19.99669940588181 0.7063623027627973
0.5880999322592928 19.55339305403476 0.719199495790561
0.5933274872127088 19.283222400630873 0.7544514751292314
0.5985550421661248 19.98322765906846 0.7896765808657988
0.6037825971195407 20.60512729421526 0.7977801776124541
0.6090101520729567 19.990399970885196 0.7803921392412432
0.6142377070263727 20.574515244763678 0.7711871853973876
0.6194652619797887 20.347158013638584 0.7463914128720363
0.6246928169332047 20.314436099105272 0.7223438133150379
0.6299203718866206 21.296978753409768 0.732491292530031
0.6351479268400366 21.079985040758135 0.7386477804071888
0.6403754817934526 21.86321963080928 0.7694765829998569
0.6456030367468686 21.54864130538599 0.7647457767981691
0.6508305917002846 21.458418172745976 0.7500413171305765
0.6560581466537005 21.225075708719714 0.7271871190089274
0.6612857016071165 19.966525752019127 0.6940261865203264
0.6665132565605325 19.592583521351738 0.677137014849306
0.6717408115139485 19.174056546957022 0.6766874023378215
0.6769683664673645 18.980943191775076 0.6630585989862653
0.6821959214207804 19.403683445326227 0.6827576950403813
0.6874234763741964 20.234846651917735 0.7086239925384564
0.6926510313276124 21.900283133610703 0.7282034553544513
0.6978785862810284 22.182041815181474 0.7485372710269745
0.7031061412344444 21.866468271494444 0.7347746111639947
0.7083336961878604 21.37657033139018 0.7183799832894446
0.7135612511412763 20.87999259381999 0.7093712412453739
0.7187888060946923 20.950326138811974 0.7215866908275933
0.7240163610481083 22.78883823642342 0.7640514658950569
0.7292439160015243 23.779977398625313 0.7668436396445847
0.7344714709549403 24.65514157592606 0.773079812143966
0.7396990259083562 25.296595219231012 0.7712368007028796
0.7449265808617722 25.528704735800908 0.7668045826149742
0.7501541358151882 26.335221125060393 0.7828767194515086
0.7553816907686042 27.1994958775043 0.7965032892315308
0.7606092457220202 28.849743288601676 0.8165869301310678
0.7658368006754361 28.876933144252583 0.8065995889576356
0.7710643556288521 30.000980381864697 0.8135157515149893
0.7762919105822681 30.807281420317906 0.8245949361548419
0.7815194655356841 30.562486544161587 0.8187212272423153
0.7867470204891001 31.072066217393868 0.8238486567760238
0.791974575442516 30.63273230566059 0.8105886742052817
0.797202130395932 31.476116166641326 0.8145474229556594
0.802429685349348 31.595372655856057 0.8299528408954516
0.807657240302764 33.26851370647684 0.8648700677119208
0.81288479525618 35.23249297561448 0.894787267884445
0.8181123502095959 36.049688107006176 0.9105192616170864
0.8233399051630119 38.539117757899 0.9505812113423149
0.8285674601164279 40.80115839363033 0.995195190894987
0.8337950150698439 45.83803595174612 1.0732672315946612
0.8390225700232599 50.95682726813993 1.1179998711892656
0.8442501249766758 52.90233683414983 1.1223354071510896
0.8494776799300918 53.63414483510123 1.148449289898053
0.8547052348835078 54.72630700374526 1.1712041142244147
0.8599327898369238 58.849989059524766 1.219944203613299
0.8651603447903398 62.55621538965491 1.2589249614132425
0.8703878997437557 67.65075775544686 1.2886561029026002
0.8756154546971717 69.34806631169192 1.2819963628138211
0.8808430096505877 74.1923518602531 1.3446975613585668
0.8860705646040037 77.70505542122122 1.3552166574671827
0.8912981195574197 78.66965476234832 1.3627039737885973
0.8965256745108356 83.14039660476283 1.4058644960173516
0.9017532294642516 85.48144074746574 1.4350474537901048
0.9069807844176676 82.1751982161956 1.437249246630355
0.9122083393710836 83.13649347960614 1.4754431569261253
0.9174358943244996 84.20542981172028 1.467274097449447
0.9226634492779155 87.86768844682004 1.4531129655467856
0.9278910042313315 94.14468668216148 1.4724069085993106
0.9331185591847475 96.36544142479565 1.481964594385546
0.9383461141381635 100.14742010481385 1.5015220386158532
0.9435736690915795 100.12665879331637 1.5340209911439107
0.9488012240449955 98.899680010126 1.5085321738665596
0.9540287789984114 99.95842610712421 1.5254498008952546
0.9592563339518274 97.74467438881217 1.507269129259885
0.9644838889052434 95.02481321629986 1.4701938427462444
0.9697114438586594 95.00787737554475 1.4530494672449359
0.9749389988120754 99.21278090240541 1.4741263429558837
0.9801665537654913 105.17786443568937 1.5111823411561016
0.9853941087189073 110.9564744867756 1.5394626822654982
0.9906216636723233 111.9503122592255 1.5440354953440163
0.9958492186257393 107.7353976952265 1.513823961455447
1.0010767735791553 104.02302614534287 1.4868310161859908
1.0063043285325712 105.37011561735304 1.516275951574395
1.0115318834859872 110.28649714598318 1.5560907597325215
1.0167594384394032 121.78811101453482 1.6477090497670674
1.0219869933928192 128.74621359232157 1.6985549280987506
1.0272145483462352 125.99624747396363 1.6598054966017763
1.0324421032996511 122.10739674706603 1.6296771333408044
1.0376696582530671 120.6781498960461 1.6003900584227648
1.042897213206483 121.88569335271546 1.6124342953717439
1.048124768159899 124.72622301760194 1.6249646569405318
1.053352323113315 124.8630389228886 1.6138869051392761
1.058579878066731 123.43542882689067 1.5931597548861824
1.063807433020147 123.18445556699636 1.593330199002023
1.069034987973563 122.33924050017792 1.5699549579189536
1.074262542926979 123.45876845128146 1.5801893596283
1.079490097880395 125.0771427995776 1.5903799433029706
1.084717652833811 126.22872936738665 1.608342108924813
1.089945207787227 125.5399701432188 1.6165382328079267
1.095172762740643 129.78698236880533 1.642027682011591
1.1004003176940589 128.9393989047298 1.6325936120130178
1.1056278726474749 130.16947438765467 1.6218158825636926
1.1108554276008908 134.56818263313414 1.6392510469845576
1.1160829825543068 131.98698264682747 1.62433706415764
1.1213105375077228 135.09485663816116 1.6339759819469764
1.1265380924611388 136.14397909851354 1.6386034047778166
1.1317656474145548 131.60398699743433 1.5939890091517872
1.1369932023679707 131.32242608775178 1.5850933806136591
1.1422207573213867 138.0498181269455 1.6437038933002097
1.1474483122748027 138.92714033736476 1.668631830250245
1.1526758672282187 142.59385985433022 1.6858209741827717
1.1579034221816347 140.7578759846144 1.6679151431828747
1.1631309771350506 133.12573715836925 1.5994924522786322
1.1683585320884666 135.8278330198063 1.601194944145708
1.1735860870418826 137.00476134869467 1.6316543671853185
1.1788136419952986 139.36716157771315 1.672297176281095
1.1840411969487146 141.81826874159466 1.650785571689721
1.1892687519021305 143.89732671512502 1.6749903037078817
1.1944963068555465 150.2249258142965 1.6988682234498245
1.1997238618089625 148.98817846439542 1.6587580717833037
1.2049514167623785 152.53213967797225 1.6992006333965393
1.2101789717157945 154.3185981367809 1.7285006353176606
1.2154065266692105 154.91972168991376 1.7243064758451927
1.2206340816226264 155.12567063267662 1.7260272805383303
1.2258616365760424 148.80299283747217 1.6649939257340818
1.2310891915294584 147.0084648994128 1.6313210939780913
1.2363167464828744 142.51344430552055 1.6142550845749626
1.2415443014362904 138.61189403717896 1.5971981803700375
1.2467718563897063 137.2761229731783 1.6028766621807533
1.2519994113431223 135.64189501368858 1.606120701271792
1.2572269662965383 135.9441673844895 1.5920674346468082
1.2624545212499543 138.93183283387708 1.5873787375981656
1.2676820762033703 142.84260586382356 1.6163015185079996
1.2729096311567862 144.88036659353196 1.6238134252186458
1.2781371861102022 149.08694570458778 1.6465087425969303
1.2833647410636182 151.48437763949977 1.6526708567668242
1.2885922960170342 155.53359578438068 1.6894129026693543
1.2938198509704502 158.82522029127438 1.7172185867268108
1.2990474059238661 156.19804185914015 1.701133829782063
1.3042749608772821 157.63711121181444 1.7114570718441142
1.309502515830698 156.84937408774394 1.6992230939212218
1.314730070784114 160.04976547967007 1.7233677574764874
1.31995762573753 158.79082434856616 1.7045381746192085
1.325185180690946 163.1789212256394 1.7448650431674821
1.330412735644362 162.6953818975501 1.750057056292309
1.335640290597778 161.879696818894 1.7389509694006235
1.340867845551194 163.13025080442628 1.7527415940917432
1.34609540050461 159.81094547350546 1.7170460480029117
1.351322955458026 159.17717541852068 1.7105609292199686
1.356550510411442 154.0429402430414 1.6715467950679106
1.361778065364858 152.12070805352076 1.64997744506193
1.3670056203182739 147.2017471020738 1.634038578417554
1.3722331752716899 141.379717276624 1.6127944041506792
1.3774607302251058 141.1772387475148 1.617800808024651
1.3826882851785218 142.89697160565927 1.6161856498103337
1.3879158401319378 149.37328996333866 1.6234628214715847
1.3931433950853538 150.56368993611167 1.6240745422690919
1.3983709500387698 147.700365375295 1.6143011863880443
1.4035985049921857 145.84667140433072 1.6164328028943393
1.4088260599456017 148.83417272581653 1.6614550537276511
1.4140536148990177 153.97966782807532 1.6919792918401235
1.4192811698524337 157.6927687318471 1.7108960605591437
1.4245087248058497 157.30354494987594 1.6948913089087165
1.4297362797592656 161.34445045484227 1.6951172941054298
1.4349638347126816 162.25753656884712 1.6910589261253592
1.4401913896660976 163.2201507235143 1.692387483000889
1.4454189446195136 162.777707093155 1.6959398900574425
1.4506464995729296 158.20875112636995 1.6852473267204038
1.4558740545263456 155.5160454482336 1.6721392437277662
1.4611016094797615 150.4524454345215 1.645027568461418
1.4663291644331775 148.11216520938677 1.656997381813618
1.4715567193865935 153.3448566887458 1.6869635194425974
1.4767842743400095 155.28383998949212 1.6950651550520115
1.4820118292934255 154.70140050569262 1.6859264316638436
1.4872393842468414 151.6019175443918 1.63769276312045
1.4924669392002574 150.64448484937918 1.629698103752005
1.4976944941536734 146.83794146155063 1.611550320237387
1.5029220491070894 152.62756479395694 1.6849085666596297
1.5081496040605054 153.07651293747364 1.7060179155262074
1.5133771590139213 160.30376591959708 1.7631519115572967
1.5186047139673373 171.23641982471855 1.832823217558884
1.5238322689207533 168.07206289398465 1.8062178820601824
1.5290598238741693 167.53741237226873 1.8117478170166823
1.5342873788275853 166.1994017314475 1.7733105594328273
1.5395149337810012 161.50794253854136 1.7219787799433888
1.5447424887344172 162.82622867242017 1.7252582591038437
1.5499700436878332 155.9025288767411 1.6558066672196128
1.5551975986412492 157.3302185454434 1.6703795713170722
1.5604251535946652 158.74150054230117 1.6879414816818892
1.5656527085480811 160.047125697932 1.7221192388516344
1.5708802635014971 163.6820046438924 1.7441905071177588
1.576107818454913 163.8323941478537 1.7616979726989015
1.581335373408329 168.1588614221202 1.77569646769929
1.586562928361745 171.77885362864933 1.7816687490575622
1.591790483315161 164.81227022962048 1.732666903158784
1.597018038268577 165.30575306130388 1.7230871454036658
1.602245593221993 166.6141356165215 1.7091822482030714
1.607473148175409 173.14910239302796 1.7470636576070182
1.612700703128825 181.6086880641565 1.7810790947204882
1.617928258082241 179.26558171932996 1.7549206122324243
1.623155813035657 184.54971210940883 1.784374432962559
1.628383367989073 188.12237921523337 1.810306441086899
1.6336109229424889 184.11935212874448 1.7861819136637247
1.6388384778959049 182.07163570867343 1.7656439990314297
1.6440660328493208 180.89540035451176 1.7557075959350377
1.6492935878027368 191.0422519066368 1.8001773302458768
1.6545211427561528 205.901823424176 1.8872264651899344
1.6597486977095688 214.39622221358718 1.9407093799920219
1.6649762526629848 220.9856513018763 1.9649974171830522
1.6702038076164007 227.05879697660671 1.9705343454640327
1.6754313625698167 223.08783227142825 1.9294881909081552
1.6806589175232327 224.4851629632736 1.9260802349671537
1.6858864724766487 219.24688941075885 1.9052544576085342
1.6911140274300647 217.22178577246325 1.8993056438909282
1.6963415823834807 222.84967338882848 1.905871842421306
1.7015691373368966 214.60452259766222 1.8463499665973626
1.7067966922903126 215.39986191848735 1.8279349619151766
1.7120242472437286 224.51224716800647 1.896729288452783
1.7172518021971446 227.94955329992737 1.9166579756749489
1.7224793571505606 236.53666641354187 1.9692946756052983
1.7277069121039765 235.69089112566095 1.9716645329326006
1.7329344670573925 237.37973210394136 1.9688562094515096
1.7381620220108085 235.9175359166751 1.9595239769363233
1.7433895769642245 237.27578624713286 1.9646480981960446
1.7486171319176405 239.3873796537475 1.9641297830295565
1.7538446868710564 251.35253105486632 2.0087308247378974
1.7590722418244724 256.5499409389036 2.010358639029269
1.7642997967778884 257.225120201535 2.0150886899803107
1.7695273517313044 253.37980271475294 1.9774232497377773
1.7747549066847204 254.18833111916064 1.9589192487112075
1.7799824616381363 249.2645117548624 1.9319639103663355
1.7852100165915523 256.67729266989136 1.9438095049776791
1.7904375715449683 263.47027605461307 1.9802073436559862
1.7956651264983843 258.0402290744177 1.9585015397388221
1.8008926814518003 267.1796489451293 1.9756644802021257
1.8061202364052162 264.4393525261666 1.948556066868272
1.8113477913586322 262.4172118462224 1.9110627044244621
1.8165753463120482 267.3871362148716 1.9142442179244323
1.8218029012654642 268.71823299469537 1.9034783072075123
1.8270304562188802 276.814184499354 1.966438477754808
1.8322580111722961 274.3910776835411 1.9513086601204659
1.8374855661257121 273.55524029421076 1.9596290693063476
1.842713121079128 266.70570091235186 1.9258457830143174
1.847940676032544 266.6072106499111 1.8882092883899741
1.85316823098596 273.42724433458704 1.9080588109616736
1.858395785939376 282.3159362765646 1.9434037003458582
1.863623340892792 292.2147912698258 1.9846848966672521
1.868850895846208 291.622373354878 1.9753429596907148
1.874078450799624 281.7118868957451 1.921001303634474
1.87930600575304 283.64549024114064 1.9334012047616367
1.884533560706456 275.61779078386047 1.8895379197694981
1.889761115659872 266.8141617361728 1.840607576064357
1.894988670613288 273.76613241897473 1.868764793382879
1.9002162255667039 278.97804996623415 1.865548156772414
1.9054437805201199 277.798302099262 1.8505282467575053
1.9106713354735358 282.2694696832313 1.8483340652359403
1.9158988904269518 282.28486923015885 1.8423458806665705
1.9211264453803678 281.30022830829074 1.8420032137653561
1.9263540003337838 279.5458451161323 1.8347694168963788
1.9315815552871998 271.31410333659716 1.8128473988715763
1.9368091102406157 271.867111586967 1.8045951259947606
1.9420366651940317 268.6557390738037 1.7841453389671198
1.9472642201474477 265.5560209024397 1.7688917530971144
1.9524917751008637 265.59504244008014 1.749435360405
1.9577193300542797 259.77285506619137 1.7232219611213717
1.9629468850076957 261.9374767138807 1.7371290950266554
1.9681744399611116 268.6663196105382 1.7586900926356468
1.9734019949145276 271.90841581613427 1.7703142803113492
1.9786295498679436 267.1676701582125 1.740956887334019
1.9838571048213596 265.51661386218467 1.7065408565680855
1.9890846597747756 260.66745464817257 1.674359319705818
1.9943122147281915 256.8302892244384 1.6460740424121858
1.9995397696816075 253.5824867404493 1.633003910544283
2.0047673246350235 250.51273083912722 1.626824896478885
2.0099948795884393 247.47965037957962 1.6295302248547452
2.015222434541855 246.24516720759055 1.6096401761360817
2.0204499894952708 247.05146826564626 1.602459622766183
2.0256775444486865 242.98202415895713 1.5827590794957964
2.0309050994021023 240.61981520788711 1.553301199050138
2.036132654355518 243.63963276172714 1.5712095056000344
2.041360209308934 238.43699338540597 1.560917699674535
2.0465877642623496 245.3006509099711 1.588146927019296
2.0518153192157653 248.2851925780302 1.618566728856114
2.057042874169181 250.84337805389 1.6431660590320851
2.062270429122597 254.95111677310433 1.6568179283215674
2.0674979840760126 251.53414622238134 1.6390961629231506
2.0727255390294284 247.25652180100104 1.604863644359568
2.077953093982844 244.6014193503951 1.5889484392649014
2.08318064893626 238.37736047977705 1.5716700312994487
2.0884082038896756 238.94688606384076 1.5843618360866838
2.0936357588430914 232.91093743485055 1.5518265465294234
2.098863313796507 233.81531038854183 1.5789122722546236
2.104090868749923 233.3015922098426 1.5720874952335222
2.1093184237033387 229.2259567946873 1.5308681017371242
2.1145459786567544 228.70883903298042 1.5216204385278556
2.11977353361017 229.62358175123916 1.520151114222262
2.125001088563586 232.69073197087934 1.5238669079307778
2.1302286435170017 230.7584445056154 1.5135098008997803
2.1354561984704175 228.0994545765366 1.491110511956694
2.140683753423833 225.10569481334255 1.478521651562086
2.145911308377249 223.61865168808202 1.4839724227346787
2.1511388633306647 221.9183241468902 1.473534821264758
2.1563664182840805 231.72552893447968 1.5067034568519744
2.1615939732374962 233.51574261298305 1.5150873601300048
2.166821528190912 241.88775460042467 1.5680063074700394
2.1720490831443278 242.37864544868344 1.5872382466797772
2.1772766380977435 234.3828518567303 1.5650860421825885
2.1825041930511593 235.4949273485467 1.5573060368650187
2.187731748004575 235.84647013261343 1.5524668953051912
2.192959302957991 238.6138580271187 1.5543750084514203
2.1981868579114066 233.5222269439598 1.5257125909765352
2.2034144128648223 231.6850997149221 1.5256958153977629
2.208641967818238 228.590417663461 1.5141444616506499
2.213869522771654 229.20031408025397 1.5202529361173958
2.2190970777250696 232.81480906737534 1.54628319872909
2.2243246326784853 234.45485085195412 1.5585086480351982
2.229552187631901 237.81712062867203 1.571947631909969
2.234779742585317 249.65466464276844 1.6165460540963863
2.2400072975387326 246.999597344231 1.5928928462864558
2.2452348524921484 245.2735135157554 1.5857314366877384
2.250462407445564 242.96391284933802 1.579034172144359
2.25568996239898 237.80281377870392 1.565544763751733
2.2609175173523957 233.7378143656822 1.5400677331920647
2.2661450723058114 231.81249607778807 1.525268155773207
2.271372627259227 226.34778143273502 1.493200690394653
2.276600182212643 228.90020252089704 1.5187037995740718
2.2818277371660587 235.67022343072574 1.5577782088790855
2.2870552921194744 233.98905614855195 1.5449198887857172
2.29228284707289 232.0797154988014 1.538904465165364
2.297510402026306 232.78349936076086 1.5480759128413057
2.3027379569797217 228.40819114986803 1.5230945664523152
2.3079655119331375 238.34129447205393 1.5625278461102814
2.3131930668865532 239.36307898837535 1.5621589622800363
2.318420621839969 235.0699683384998 1.5477538397060535
2.3236481767933848 231.71587591651863 1.5347989972875289
2.3288757317468005 226.4994524890874 1.5118500554576004
2.3341032867002163 227.96006207946604 1.5222363384155129
2.339330841653632 230.11440652895678 1.52784378742838
2.344558396607048 234.173421643155 1.561528746270912
2.3497859515604635 243.83679876417858 1.6018043244881959
2.3550135065138793 245.9412595630839 1.5894671778006089
2.360241061467295 245.03877242147527 1.5623367402417756
2.365468616420711 242.9689807691095 1.535103869374726
2.3706961713741266 241.70999099358121 1.5050930969117975
2.3759237263275423 241.66869195010233 1.510794403505425
2.381151281280958 241.98145904197182 1.5077210340089284
2.386378836234374 238.8051139781018 1.5060945043387322
2.3916063911877896 238.88894919378308 1.5123013815536321
2.3968339461412054 237.69029163013073 1.5274998693049069
2.402061501094621 234.0820203531787 1.5211893838061703
2.407289056048037 233.42929781033308 1.5188479485326574
2.4125166110014526 226.94061877797645 1.489078749992778
2.4177441659548684 224.7124265822942 1.4679052181700887
2.422971720908284 228.46492038896636 1.4719793266466041
2.4281992758617 232.88373163078143 1.4968346013074012
2.4334268308151157 235.50960850238422 1.4998631196180303
2.4386543857685314 236.0358954330829 1.485231056814538
2.443881940721947 233.22708733261751 1.4507283849635446
2.449109495675363 242.23984903460183 1.4563528646507415
2.4543370506287787 254.78532116458808 1.4885849715329054
2.4595646055821945 266.0051836650585 1.475982409842638
2.4647921605356102 288.9154514483215 1.4968880546359564
2.470019715489026 315.8555595956269 1.5003983118484314
2.4752472704424417 383.15552898323443 1.578513620859845
2.4804748253958575 520.4609259413025 1.780622089644085
2.4857023803492733 736.4634993088176 2.0563927331524336
2.490929935302689 1027.4093722314014 2.3995325116427813
2.496157490256105 1389.303015139915 2.7800640151575835
2.5013850452095205 1772.3715824664955 3.1337196158956457
2.5066126001629363 2090.629312158963 3.3911687304805804
2.511840155116352 2389.851390507662 3.6341935827611933
2.517067710069768 2635.811045557437 3.8118673042605105
2.5222952650231836 2887.4905158721026 3.987461035832777
2.5275228199765993 3270.9038840811945 4.246082232438305
2.532750374930015 3738.4977554243756 4.528953596376046
2.537977929883431 4433.287388036319 4.929672312591063
2.5432054848368466 5247.2051683259615 5.364351325465318
2.5484330397902624 6029.682076064925 5.732511864322388
2.553660594743678 6617.4620579093 6.003742791700724
2.558888149697094 6847.540101077292 6.09436877452011
2.5641157046505096 6745.259325486278 6.04528259558855
2.5693432596039254 6362.831104510973 5.867387846278781
2.574570814557341 5860.922492732151 5.623780282888973
2.579798369510757 5331.326748874842 5.342027998313888
2.5850259244641727 4929.342957822089 5.129750863404419
2.5902534794175884 4613.700734370002 4.956425411730192
2.595481034371004 4338.797097550399 4.81267367052279
2.60070858932442 3993.911510385808 4.619714861986716
2.6059361442778357 3524.9465910008507 4.34633655807755
2.6111636992312515 2953.2028789451483 3.976116319152423
2.6163912541846672 2337.8456190757765 3.532103475654272
2.621618809138083 1737.1825548469753 3.033924810596943
2.6268463640914987 1250.6407738794583 2.566683406125203
2.6320739190449145 890.7496586813351 2.178829718393345
2.6373014739983303 651.5443416550585 1.888805691338768
2.642529028951746 495.1476244948428 1.6831366155858896
2.6477565839051618 385.97630999739704 1.5183013263737413
2.6529841388585775 328.9755021508587 1.4419290927954647
2.6582116938119933 299.1056222216741 1.414213049987293
2.663439248765409 278.6702151747542 1.395375702506159
2.668666803718825 269.4597952013987 1.3876171845876875
2.6738943586722406 257.0472817436493 1.3668493051355626
2.6791219136256563 249.39443099258187 1.36876933783598
2.684349468579072 242.9661903017762 1.383068696554925
2.689577023532488 240.73159202201387 1.401247085092821
2.6948045784859036 240.65122032512343 1.412420226930338
2.7000321334393194 239.09500494210556 1.4163688382160904
2.705259688392735 237.15436746875744 1.4116773592338536
2.710487243346151 241.36405624688584 1.434428894806813
2.7157147982995666 246.7654039195044 1.4617873928913308
2.7209423532529824 245.9131596628685 1.4707448792904148
2.726169908206398 241.9344008386398 1.4696034179364368
2.731397463159814 231.79685037053747 1.442686640113803
2.7366250181132297 228.61143477211058 1.4425642258709834
2.7418525730666454 229.52794802202078 1.4668713808144254
2.747080128020061 226.55092899500815 1.465095029180857
2.752307682973477 226.02396547935894 1.468706023140282
2.7575352379268927 226.31535735574363 1.4636405083545925
2.7627627928803085 224.12458071778798 1.4420251851337165
2.767990347833724 226.8656192401537 1.4538058766809823
2.77321790278714 228.2482781383758 1.457374174260934
2.7784454577405557 230.71623388793185 1.4736816973016975
2.7836730126939715 235.9155609759148 1.4980985825521405
2.7889005676473873 233.7096801300126 1.5068682068479653
2.794128122600803 229.89689406943725 1.4935224836511327
2.7993556775542188 228.67063532892368 1.4846219016780342
2.8045832325076345 239.26060366278998 1.5222330996988058
2.8098107874610503 239.24601430102024 1.5190202883134047
2.815038342414466 240.173583386342 1.5289149154420927
2.820265897367882 237.9178364961931 1.5366422469156074
2.8254934523212976 234.80035691318793 1.5216608932938713
2.8307210072747133 243.20900113650632 1.5509040494854254
2.835948562228129 241.35772811927134 1.5307318666633243
2.841176117181545 233.96407288953475 1.4949773449896948
2.8464036721349606 234.17302909656877 1.511705041438817
2.8516312270883764 233.3352009340975 1.5205559292481798
2.856858782041792 229.18527805022063 1.5099623224614505
2.862086336995208 234.47824326857645 1.5300495637751155
2.8673138919486236 228.10881063652923 1.506070516518989
2.8725414469020394 218.71343931368543 1.441827711297221
2.877769001855455 225.91374322317697 1.463345209232361
2.882996556808871 230.84426351027824 1.4910206442967524
2.8882241117622867 233.9391203604545 1.5119630567446283
2.8934516667157024 236.88055679341056 1.523265114861381
2.898679221669118 237.41949212193748 1.5270723026788764
2.903906776622534 234.87004281304863 1.5100527172949283
2.9091343315759497 237.73055127097902 1.5185106295624395
2.9143618865293655 234.459176002305 1.5171375720431213
2.919589441482781 233.45896287204593 1.5212959525219356
2.924816996436197 232.6681842992765 1.518545809829994
2.9300445513896127 233.45332057187997 1.522678440196902
2.9352721063430285 243.5861393949495 1.5684418620587421
2.9404996612964442 239.83074137648666 1.5306192110760484
2.94572721624986 235.80784068354424 1.4947718963385441
2.9509547712032758 230.20075272809135 1.460971257354892
2.9561823261566915 232.0689042454066 1.4573743548130644
2.9614098811101073 232.09431266070774 1.4621284739477305
2.966637436063523 232.89595217308377 1.4786210194400524
2.971864991016939 231.22648162212462 1.4790895555911545
2.9770925459703546 226.9563363612618 1.452785189334551
2.9823201009237703 237.16742857619863 1.506480701916189
2.987547655877186 239.04944628561688 1.5051475066201097
2.992775210830602 236.55581762964624 1.4936745756086645
2.9980027657840176 233.89215503616805 1.4927903302736267
3.0032303207374333 225.84640044786786 1.4618787073953294
3.008457875690849 233.746508094635 1.4942737910783523
3.013685430644265 238.3032531887873 1.497151221600451
3.0189129855976806 235.5711526996826 1.4796247490370595
3.0241405405510964 232.4325656515759 1.455353806305087
3.029368095504512 228.84842042755554 1.4271815825763745
3.034595650457928 229.9409304453396 1.4261243661101064
3.0398232054113437 228.2721195447076 1.4181365310703822
3.0450507603647594 231.07035202393476 1.4305877265229536
3.050278315318175 227.97779719971646 1.411431730807278
3.055505870271591 226.83626489511823 1.3962549841727798
3.0607334252250067 226.60481569617775 1.3853822748032192
3.0659609801784224 235.95953383921923 1.4071411899533532
3.071188535131838 241.9940105615589 1.43765583507061
3.076416090085254 243.31634442515676 1.4474320733995214
3.0816436450386697 235.52853801002442 1.4152746698068677
3.0868711999920855 225.78061075680063 1.3661966858171082
3.0920987549455012 228.85908189916333 1.3715723595210128
3.097326309898917 235.53258229493105 1.3878466612408387
3.1025538648523328 240.51500210696767 1.4032016567705188
3.1077814198057485 239.43537137726526 1.403579297183404
3.1130089747591643 237.02952301596693 1.3779494027590373
3.11823652971258 231.30771892172635 1.3458890899607205
3.123464084665996 235.45221238266643 1.3464076480168032
3.1286916396194115 236.220133382203 1.3310159313647054
3.1339191945728273 242.51660796408203 1.335653814198442
3.139146749526243 255.27987228686365 1.3673723466252583
3.144374304479659 260.6859454895242 1.3625819070856218
3.1496018594330746 256.96880868099856 1.3295276897230157
3.1548294143864903 256.4639902757221 1.3197755881200157
3.160056969339906 254.45072914653176 1.3129634276729492
3.165284524293322 252.4728619877208 1.2980878033784327
3.1705120792467376 256.9964251893512 1.2981541055525225
3.1757396342001534 266.31610448430246 1.2969270880135915
3.180967189153569 274.74003780251275 1.2959369656111939
3.186194744106985 288.4632645701683 1.309787258535184
3.1914222990604006 299.092972490016 1.3156076322964998
3.1966498540138164 306.9903687683465 1.3182380753456882
3.201877408967232 323.6037745204572 1.3410831491743118
3.207104963920648 341.42979345445127 1.3575825067944167
3.2123325188740637 354.45612020878036 1.3676054990843853
3.2175600738274794 372.9076672755774 1.3880975778233202
3.222787628780895 390.19883565516795 1.4124669116272877
3.228015183734311 406.6108437080996 1.4331123874156069
3.2332427386877267 433.3899196013234 1.4719114863208864
3.2384702936411425 456.6381242296123 1.500446956063465
3.2436978485945582 488.3527302256011 1.5473789281805341
3.248925403547974 525.8305819240092 1.6042730631038715
3.2541529585013897 562.3149220063373 1.6569184430905215
3.2593805134548055 601.0482165157123 1.7124647681840233
3.2646080684082213 640.7527754967191 1.7660493739747463
3.269835623361637 679.5021210684064 1.8150574205507493
3.275063178315053 721.2215248867996 1.8663375414287577
3.2802907332684685 766.4539111893837 1.9147620410566952
3.2855182882218843 819.2860279261619 1.9752535717891284
3.2907458431753 873.8896179461353 2.0358783815676422
3.295973398128716 938.0272155446454 2.1076876033838965
3.3012009530821316 1000.2888006923911 2.1786947983782303
3.3064285080355473 1045.4173714739595 2.228717657654256
3.311656062988963 1084.5138654867683 2.2730005703918006
3.316883617942379 1084.081334426523 2.2639134169607447
3.3221111728957946 1076.8082050102669 2.25190769942893
3.3273387278492104 1042.8952179502555 2.210645418229579
3.332566282802626 992.4300615831772 2.1519950558096914
3.337793837756042 933.7255965923046 2.089583293265977
3.3430213927094576 853.8126750449517 1.993428784030048
3.3482489476628734 779.620411737359 1.9058002283329403
3.353476502616289 703.300348076119 1.8090240524895
3.358704057569705 637.525044402183 1.7237785520368216
3.3639316125231207 568.6249259433338 1.6265204886728224
3.3691591674765364 510.0870273534159 1.5448091295056214
3.374386722429952 460.831560604952 1.4766676213365435
3.379614277383368 414.57525103489 1.4055036825010696
3.3848418323367837 376.80705048309505 1.3506067455732353
3.3900693872901995 350.17956260339656 1.3116958218640609
3.3952969422436152 328.93720186716314 1.2864302252281017
3.400524497197031 312.8558970155736 1.2647718261292036
3.4057520521504467 298.0350923742665 1.2448458551526718
3.4109796071038625 284.42476333106066 1.233382919488408
3.4162071620572783 272.5360424578785 1.2113589415066293
3.421434717010694 266.4735283106546 1.2155138144712947
3.4266622719641098 261.38557470772326 1.2210897534642549
3.4318898269175255 251.31974763196453 1.2048818109405295
3.4371173818709413 242.49984131073623 1.19864745249816
3.442344936824357 241.09542079675236 1.2061999604482558
3.447572491777773 238.51246299315292 1.2090568680718914
3.4528000467311886 238.25494293114446 1.2229102839337378
3.4580276016846043 232.91040451505208 1.2035413346847728
3.46325515663802 228.883920447272 1.1921678023584688
3.468482711591436 226.86969775286929 1.1788709269069984
3.4737102665448516 227.5390867773294 1.1819556822086155
3.4789378214982674 231.02517854583948 1.196969450929327
3.484165376451683 233.03855695622192 1.2046932191761133
3.489392931405099 240.98129897076436 1.2451852614849495
3.4946204863585146 241.63247886430645 1.245540695330358
3.4998480413119304 243.51551679788884 1.2460978609931694
3.505075596265346 242.01856966610663 1.2398239828533375
3.510303151218762 243.1286905304778 1.2388262256238405
3.5155307061721777 244.14292870366333 1.2203337357127433
3.5207582611255934 245.7142441164521 1.2137689018240798
3.525985816079009 258.41731269608664 1.2233695672620972
3.531213371032425 265.36987739260246 1.2171287194904696
3.5364409259858407 274.70639719400657 1.2113033885104283
3.5416684809392565 289.2282488544329 1.2186069906552088
3.546896035892672 311.985926206472 1.243915770602543
3.552123590846088 358.8830196004681 1.3180813410117518
3.5573511457995037 444.8874431240496 1.4497997980485717
3.5625787007529195 592.4783730529352 1.6573161267717667
3.5678062557063353 847.3146311100779 1.9724321125788173
3.573033810659751 1317.4669521943033 2.455929331550045
3.5782613656131668 2146.579329220693 3.13655490281999
3.5834889205665825 3629.4284704697247 4.079762358665924
3.5887164755199983 6128.564359514079 5.301129924188149
3.593944030473414 9734.209889174073 6.638372257649638
3.59917158542683 13657.403455593252 7.822373905931396
3.6043991403802456 17332.618394236277 8.782375795475916
3.6096266953336613 19379.3642713978 9.258606989429541
3.614854250287077 19359.481351530758 9.238603820593266
3.620081805240493 17408.819171035673 8.75397556759458
3.6253093601939086 14149.18434063639 7.906085839746799
3.6305369151473244 10683.854127295912 6.872160929064066
3.63576447010074 7358.029983988965 5.693321581994527
3.640992025054156 4893.757948857236 4.6303796960390535
3.6462195800075716 3091.585062803676 3.665751840423501
3.6514471349609874 1962.2251539376496 2.9160651932958985
3.656674689914403 1264.4082309171877 2.336053685359074
3.661902244867819 883.531251768694 1.9530549330926388
3.6671297998212347 661.6538875775553 1.69052426739555
3.6723573547746504 542.9117717590024 1.5408780823121981
3.677584909728066 465.3684339611726 1.43330301461819
3.682812464681482 410.73598585108004 1.3499376157194163
3.6880400196348977 375.61750030527554 1.2972929225175531
3.6932675745883135 350.6371976288031 1.2577601481176401
3.698495129541729 329.95999181981426 1.2304801935802858
3.703722684495145 317.0422648334826 1.2081600347189663
3.7089502394485607 308.5881375263827 1.1945193243451833
3.7141777944019765 301.2869634954852 1.1787629296662672
3.7194053493553922 299.3392266645505 1.1784231564485645
3.724632904308808 292.54241860756764 1.1644223515872612
3.7298604592622238 284.3699122107323 1.1472648655878577
3.7350880142156395 278.7120523796744 1.1413667151666946
3.7403155691690553 275.0568462161571 1.1420099033661177
3.745543124122471 273.1022438213631 1.151231029813863
3.750770679075887 269.1704073575179 1.1475720471357822
3.7559982340293026 265.7743761426927 1.1385633906949983
3.7612257889827183 264.55521662161294 1.1335704693042352
3.766453343936134 263.71165652391494 1.1318642135820374
3.77168089888955 267.6925126873065 1.1436488141568917
3.7769084538429656 264.4961361947786 1.1411656909300665
3.7821360087963813 263.4019964484639 1.1413253068485565
3.787363563749797 263.4618649911024 1.1376547883153298
3.792591118703213 263.542348122826 1.132493891753019
3.7978186736566286 264.8820208709436 1.1229737286793282
3.8030462286100444 274.73841602564283 1.1313661511171405
3.80827378356346 284.867085192706 1.138909969006479
3.813501338516876 297.4080185134136 1.158354446274668
3.8187288934702917 307.3976300474588 1.1735430259403177
3.8239564484237074 310.19908272857907 1.1695036353539483
3.829184003377123 308.4016427746206 1.1581449996211297
3.834411558330539 303.0067891634468 1.142930384307947
3.8396391132839547 300.2302884966256 1.1327922726081088
3.8448666682373704 299.3109165875402 1.133136736260792
3.850094223190786 299.721758568437 1.137048680058501
3.855321778144202 294.7304889365919 1.1372280975618854
3.8605493330976177 286.8647068241641 1.1276094081225088
3.8657768880510335 279.8457722704156 1.1155483058334046
3.8710044430044492 274.97091755536746 1.1124995974228933
3.876231997957865 274.33600544515554 1.115080376505696
3.8814595529112808 274.2549379762492 1.1201047749506845
3.8866871078646965 271.4147186080045 1.116622809340636
3.8919146628181123 270.26139843535475 1.1138545087136524
3.897142217771528 269.47924430528417 1.1104565997427556
3.902369772724944 270.67879196559096 1.1087831993728574
3.9075973276783595 277.11853786541536 1.1186226123683956
3.9128248826317753 278.51948652795477 1.1196974026572688
3.918052437585191 280.2235386408215 1.1265589893569594
3.923279992538607 272.85660658784406 1.0998823595118559
3.9285075474920226 275.8861760994048 1.0984103388458903
3.9337351024454383 277.4312535078439 1.0917605860552306
3.938962657398854 284.6900411481973 1.1051894805739992
3.94419021235227 286.97836215132037 1.1049503459704624
3.9494177673056856 296.66544188736117 1.1244951613602299
3.9546453222591014 304.4555690748779 1.1377893677400153
3.959872877212517 312.8716292564888 1.1451156276651806
3.965100432165933 326.4037734509227 1.1695195005357395
3.9703279871193486 335.49582866513174 1.1806626219395542
3.9755555420727644 345.1905722100034 1.1857261403366643
3.98078309702618 357.1849993450188 1.1979791238936974
3.986010651979596 374.18035309719215 1.2197413681386249
3.9912382069330117 394.2249443417269 1.2464115227812609
3.9964657618864274 410.9777578002884 1.2703273766082268
4.001693316839844 428.0308890646796 1.2939941067687006
4.00692087179326 449.0571855286156 1.319917999980699
4.012148426746676 473.135818162442 1.3568092718979963
4.017375981700092 501.11411100694863 1.4113322173979594
4.0226035366535084 537.7684864462808 1.469137671128254
4.027831091606925 585.1049420527034 1.5392482592296923
4.033058646560341 646.6472165095911 1.6223143224739118
4.038286201513757 709.3874673584347 1.699725610181151
4.043513756467173 778.6672358827852 1.7853830525419179
4.0487413114205895 841.5153997778232 1.8578919618213305
4.053968866374006 910.1062651601984 1.928358423514833
4.059196421327422 981.3458485333603 2.00411924356247
4.064423976280838 1056.7074776602387 2.080145096054611
4.069651531234254 1147.1522692470903 2.166156735922647
4.0748790861876705 1247.6423923363197 2.2577740290606467
4.080106641141087 1366.716187463067 2.360582353603754
4.085334196094503 1516.7301307413525 2.490626777834962
4.090561751047919 1685.1506454566656 2.6310247205270536
4.095789306001335 1888.0845594966886 2.7893539014101725
4.1010168609547515 2125.318031631037 2.967964054012816
4.106244415908168 2366.68029304846 3.140220829025567
4.111471970861584 2627.9419662796986 3.3052515674718728
4.116699525815 2888.778169863296 3.448761021353497
4.121927080768416 3162.8790052665317 3.558021840228393
4.1271546357218325 3467.4564069259973 3.6883518510517153
4.132382190675249 3789.0007423477737 3.84382707110782
4.137609745628665 4150.036093137918 4.017774910422354
4.142837300582081 4495.090005272479 4.1703282680454645
4.148064855535497 4813.562834552782 4.314278247333526
4.1532924104889135 5103.198961265612 4.424994247795237
4.15851996544233 5401.351594415905 4.5420557160398305
4.163747520395746 5637.240786894574 4.624019590084801
4.168975075349162 5864.797324310781 4.707226404438947
4.174202630302578 6066.341646289201 4.779091446590065
4.1794301852559945 6216.923663026218 4.8417977924265605
4.184657740209411 6297.946602267929 4.862372905787263
4.189885295162827 6299.347988066744 4.859370040525862
4.195112850116243 6213.011567455324 4.8205899191040675
4.200340405069659 6053.796387400027 4.750919907937583
4.2055679600230755 5794.223980754609 4.644615640827583
4.210795514976492 5485.037451483948 4.523540182958708
4.216023069929908 5103.538194437356 4.3633638879056695
4.221250624883324 4667.833092522053 4.16756054405373
4.22647817983674 4267.140651308359 3.9900659932364526
4.2317057347901565 3834.865970900845 3.7757243448276
4.236933289743573 3426.7360604842725 3.5612999486749026
4.242160844696989 3040.8718503320865 3.343717219282447
4.247388399650405 2698.228233461981 3.150172500761245
4.252615954603821 2380.7086357371372 2.955500531006735
4.257843509557238 2130.041365346716 2.7985082054870833
4.263071064510654 1886.3336198120564 2.6294013003236505
4.26829861946407 1672.123583967171 2.4724256149234485
4.273526174417486 1485.4517094365056 2.325889445327712
4.278753729370902 1323.3206139531997 2.191729666209371
4.283981284324319 1184.728551404046 2.076809656774385
4.289208839277735 1064.001860760771 1.9692777760051556
4.294436394231151 958.6745984451035 1.870368649300021
4.299663949184567 859.9896960390794 1.7659652521351892
4.304891504137983 785.5715909640045 1.6848885165948484
4.3101190590914 720.9992711742032 1.6140392898369897
4.315346614044816 660.8462569982122 1.5455635309171387
4.320574168998232 610.6152089675375 1.4846422279463982
4.325801723951648 564.5112494499739 1.426422999018824
4.331029278905064 525.6474509663979 1.381196921766317
4.336256833858481 495.18830347804595 1.341926107988127
4.341484388811897 462.7968799316359 1.2984343729590764
4.346711943765313 430.7145779213765 1.248729326114998
4.351939498718729 406.85225307430466 1.2104006296535674
4.357167053672145 387.10569658245487 1.1814149522767674
4.362394608625562 371.93059765786353 1.1671270960976114
4.367622163578978 363.8619084866696 1.1600316846002865
4.372849718532394 343.9370212277999 1.132705595595227
4.37807727348581 325.4318590966713 1.1009998817308606
4.383304828439226 313.3055751347137 1.0839044348717395
4.388532383392643 303.8627082208081 1.0732667835508227
4.393759938346059 299.920972879729 1.0783495039788797
4.398987493299475 295.9045142393472 1.0781627999951908
4.404215048252891 283.1768914497436 1.0637226362487378
4.409442603206307 273.95167443172585 1.0523553653231918
4.414670158159724 264.08842132704405 1.045426165350724
4.41989771311314 255.38488082309414 1.041728718229252
4.425125268066556 249.34290089954823 1.0429618544872752
4.430352823019972 242.98864296638342 1.0357842314649532
4.435580377973388 237.84658634353013 1.0236415021063436
4.440807932926805 233.37159555993523 1.0114012418329053
4.446035487880221 225.31221010263272 0.9938585889744217
4.451263042833637 215.78702487734117 0.9736234017591725
4.456490597787053 210.71904308501354 0.9667680159382209
4.4617181527404695 204.27509127596932 0.9569104707124155
4.466945707693886 201.24471825476607 0.9508392651192739
4.472173262647302 202.9755438650656 0.9615327734417872
4.477400817600718 209.13499717568703 0.9816115048789615
4.482628372554134 211.2462295009177 0.9942289679572796
4.4878559275075505 215.66354235205722 1.0224967111502428
4.493083482460967 211.52008267084742 1.0179014802743696
4.498311037414383 207.2334586446676 1.0233561584810438
4.503538592367799 208.85429446749978 1.0362682369118559
4.508766147321215 202.19764765310904 1.0155460919540518
4.5139937022746315 195.96255961312866 0.9922007083267798
4.519221257228048 190.81000001442877 0.9782322372064728
4.524448812181464 187.52978789296006 0.9687747913954137
4.52967636713488 191.3091605992795 0.9915762129461708
4.534903922088296 192.44160374089913 0.9898721983743985
4.5401314770417125 191.35276445019934 0.982272824933937
4.545359031995129 188.93346946391702 0.9712003299849973
4.550586586948545 189.17696913533345 0.9702602875028649
4.555814141901961 190.52097271163365 0.9747735053814891
4.561041696855377 189.38459274022557 0.9736339052492439
4.5662692518087935 194.9067623089388 0.9872606837482282
4.57149680676221 191.97898011708384 0.9754414262682894
4.576724361715626 186.44781899015226 0.9610038417236392
4.581951916669042 185.07213216828944 0.9685582497998699
4.587179471622458 184.61721889699004 0.9768452874950299
4.5924070265758745 183.68081194786328 0.9826523278722769
4.597634581529291 186.72679730441047 0.9951850733263239
4.602862136482707 183.05200098100542 0.9848058159643754
4.608089691436123 181.5863125146416 0.98064463765674
4.613317246389539 178.48091574263316 0.9714476844127873
4.6185448013429555 179.6504779129051 0.9778927916416114
4.623772356296372 178.54349644351603 0.980134047321298
4.628999911249788 177.73798279881458 0.9761194600607137
4.634227466203204 177.33259295549212 0.9815590965221799
4.63945502115662 175.7653830159152 0.9816377824442464
4.6446825761100365 175.96071302770974 0.9815865725736571
4.649910131063453 174.25110753180607 0.9709511976942296
4.655137686016869 174.31797931924362 0.9693212286257792
4.660365240970285 172.08782816056421 0.961517710615041
4.665592795923701 172.43159898838303 0.9715250049393378
4.6708203508771176 172.88106857397426 0.9795473804304293
4.676047905830534 175.54229109654867 0.9858484924263698
4.68127546078395 175.04542950039533 0.9844449640096893
4.686503015737366 175.0961894351324 0.9836445309038406
4.691730570690782 173.37057753594718 0.9850751858862256
4.696958125644199 175.73670845090797 1.0014863316380591
4.702185680597615 171.23222893718935 0.9831997583862044
4.707413235551031 168.69966551216493 0.9643381619116109
4.712640790504447 171.3177159149664 0.9688174486004119
4.717868345457863 169.58108605071197 0.9615480432676121
4.72309590041128 169.61084558632962 0.9677340710752362
4.728323455364696 165.72631605966413 0.9656397645225546
4.733551010318112 165.6065890557881 0.9677428674556537
4.738778565271528 170.3539149665695 0.9797372634992989
4.744006120224944 171.19826637444848 0.9749958239139631
4.749233675178361 175.17290584241454 0.9904752379843145
4.754461230131777 175.79269776764056 0.998639630028266
4.759688785085193 174.98711903388502 0.9977361782507198
4.764916340038609 172.07094735402433 0.9862283846610346
4.770143894992025 168.09509494737594 0.9682152849103253
4.775371449945442 169.7767128280905 0.9666032845506926
4.780599004898858 174.21185768273781 0.9751125382742509
4.785826559852274 176.25802243750843 0.9868745572821289
4.79105411480569 169.65184005114733 0.9799995673742931
4.796281669759106 165.82764512544952 0.9746961699107125
4.801509224712523 163.41317482835342 0.956356461470729
4.806736779665939 159.89893447576878 0.9229803951275797
4.811964334619355 163.31814825288677 0.9275869446930435
4.817191889572771 164.03233500656793 0.9392109962330636
4.822419444526187 162.980402191851 0.948638437719343
4.827646999479604 165.83803200730318 0.9689453256565608
4.83287455443302 163.0054716135768 0.9587696569401694
4.838102109386436 165.15097377116052 0.9519098465646668
4.843329664339852 169.9102598218798 0.9635155939038993
4.848557219293268 166.99916682987703 0.9426150654275435
4.853784774246685 165.63210189430055 0.9416932843204534
4.859012329200101 163.6109819468979 0.9314858414595396
4.864239884153517 161.76604491259639 0.9245892860537483
4.869467439106933 158.74258106595943 0.9126622440455654
4.8746949940603495 158.0563119760496 0.9118464998568963
4.879922549013766 161.19884098224088 0.9278116440021704
4.885150103967182 165.44793824957367 0.9473978733777443
4.890377658920598 171.6048503525459 0.9632452669304552
4.895605213874014 166.93250580123882 0.9436573361171926
4.9008327688274305 166.64968562214642 0.935133021679259
4.906060323780847 166.91516757522032 0.9314664326348782
4.911287878734263 169.36583755717103 0.9366047841504145
4.916515433687679 172.1008385927074 0.9479237272309367
4.921742988641095 170.63967705356512 0.9504883603501738
4.9269705435945115 170.87525209594045 0.9501856074458853
4.932198098547928 165.831493817574 0.9457388212053529
4.937425653501344 162.24335396842818 0.9353745481443354
4.94265320845476 161.43402077311717 0.9383978080280168
4.947880763408176 161.02280360504517 0.932298951391762
4.9531083183615925 165.01200110894894 0.9469569043647877
4.958335873315009 167.24100966938667 0.9546692227890436
4.963563428268425 171.64360717459914 0.9626951228542217
4.968790983221841 173.05728579970352 0.9567835426711954
4.974018538175257 172.63549868603562 0.9420524330170662
4.9792460931286735 177.82003812520497 0.9449419875127333
4.98447364808209 175.46959132413298 0.9313752506482725
4.989701203035506 175.9530718970886 0.9199828030186015
4.994928757988922 173.81818337879506 0.8982577420118919
5.000156312942338 176.02127684283616 0.89701689851914
5.0053838678957545 182.61651766262096 0.8974315387061548
5.010611422849171 189.84824517809562 0.907626044884648
5.015838977802587 192.77314547427912 0.9013920571654581
5.021066532756003 194.15183651053812 0.8871376093846208
5.026294087709419 197.69099549972304 0.8900730662779097
5.0315216426628355 198.59348312898857 0.8861383320833621
5.036749197616252 205.29777530581939 0.9062000319815813
5.041976752569668 209.85306656689525 0.9189619724225413
5.047204307523084 209.19809566633919 0.9101012607262876
5.0524318624765 208.99027762682613 0.9083172473815341
5.0576594174299165 213.43419269812688 0.9094844295168706
5.062886972383333 218.25583681891598 0.9132707736547764
5.068114527336749 225.75461029188602 0.9189967506938551
5.073342082290165 238.10400734608066 0.9309613882090323
5.078569637243581 249.51643413728266 0.9358375612436924
5.0837971921969975 267.3858523041123 0.9540592453660914
5.089024747150414 285.4949030114402 0.9746639267802005
5.09425230210383 299.8880917104424 0.9861107034337789
5.099479857057246 315.8662900069858 1.001216695660289
5.104707412010662 337.7212942431889 1.0258766334286584
5.109934966964079 362.0001284046947 1.0529824663101652
5.115162521917495 386.7010426222402 1.0825734561505078
5.120390076870911 408.72157368219206 1.1116112367013398
5.125617631824327 413.7070811925645 1.1161237508099595
5.130845186777743 404.18826113142387 1.1048945009653264
5.13607274173116 384.51459670614304 1.081152631425921
5.141300296684576 359.41572284780733 1.0538241180842638
5.146527851637992 330.22775699811024 1.019162831296036
5.151755406591408 299.97726714499515 0.9834171452633775
5.156982961544824 272.3964849279929 0.9549847183489831
5.162210516498241 251.10263474876172 0.9367405585642314
5.167438071451657 233.04973182798852 0.9233083377413961
5.172665626405073 217.96950341001585 0.9125041297965207
5.177893181358489 206.9622782814006 0.8977321323847641
5.183120736311905 202.3478917024083 0.8974414401803835
5.188348291265322 197.64762331387243 0.8889129021868446
5.193575846218738 193.48219623492267 0.8818974619622632
5.198803401172154 189.72654492065266 0.879701246465499
5.20403095612557 185.66379009904873 0.8761130397212917
5.209258511078986 178.70558616612018 0.8644057829576111
5.214486066032403 175.43523245355354 0.8644232114029184
5.219713620985819 172.55028071847372 0.8689896077415755
5.224941175939235 171.46243386583134 0.8733924188930774
5.230168730892651 176.4557951815553 0.8954780985846268
5.235396285846067 173.15840956047657 0.8880166723388159
5.240623840799484 167.25718453113862 0.8761211276993021
5.2458513957529 163.60920085805293 0.8782110742026793
5.251078950706316 163.29808808904386 0.8819272703139314
5.256306505659732 171.12524464889307 0.9101807987124535
5.261534060613148 171.64301195293908 0.9151361510581567
5.266761615566565 172.87191985639484 0.9101799458917671
5.271989170519981 171.4100514808774 0.8989799587369401
5.277216725473397 170.45255867403054 0.891960311201911
5.282444280426813 167.298191927173 0.8831629060271501
5.2876718353802294 166.29389875424076 0.8878549255603636
5.292899390333646 163.9819436368877 0.8931424626126815
5.298126945287062 160.96470789104055 0.8939018963996904
5.303354500240478 159.24490789501874 0.8835106567422768
5.308582055193894 159.43747378903225 0.8732039706460214
5.3138096101473105 160.19275526343412 0.8598097811018653
5.319037165100727 161.2986354109393 0.8582985709472101
5.324264720054143 160.18977313245708 0.8648150787735388
5.329492275007559 161.93256869317358 0.8796478079298778
5.334719829960975 160.35027702480002 0.8824993757121568
5.3399473849143915 160.0696608239503 0.8861172355731751
5.345174939867808 157.36151593443492 0.8731203001281185
5.350402494821224 160.17545019014798 0.8834044977783079
5.35563004977464 161.3884445081303 0.8814708419521026
5.360857604728056 166.87997124889262 0.8892345052744588
5.3660851596814725 171.23209794642483 0.9002283046659108
5.371312714634889 173.60116629219033 0.8921060471574518
5.376540269588305 174.67537108660628 0.886342962239093
5.381767824541721 171.2816555313572 0.879617813493037
5.386995379495137 168.94408835599873 0.8681762985150536
5.3922229344485535 169.03778129408678 0.8669958001536344
5.39745048940197 166.55657933633105 0.8601096183443913
5.402678044355386 163.65023950142282 0.8411040055460055
5.407905599308802 163.88135885130615 0.8416203120027023
5.413133154262218 166.9095549912655 0.8448525965700707
5.4183607092156345 166.82221746738117 0.8345327716359049
5.423588264169051 168.0290533581451 0.826866803163976
5.428815819122467 170.9372035341211 0.8181298991723287
5.434043374075883 176.94761591184752 0.8291263295985329
5.439270929029299 183.17580138408314 0.8404151921796998
5.4444984839827155 188.84207320218542 0.8514371070618382
5.449726038936132 189.45072738624688 0.8479816605277581
5.454953593889548 190.41624274538972 0.85173847826294
5.460181148842964 187.77155645741786 0.8461605911153676
5.46540870379638 184.5336594009095 0.8444154925233657
5.4706362587497965 183.97249838167224 0.8481874293770845
5.475863813703213 183.31551919394497 0.8540872294216738
5.481091368656629 182.44887293536462 0.8581184455953955
5.486318923610045 177.7424081951551 0.8486173365419319
5.491546478563461 176.0257667571053 0.8514242015807477
5.4967740335168775 172.72194560672403 0.8467931148262001
5.502001588470294 171.14680530140984 0.8460424703491795
5.50722914342371 169.34520496775554 0.8475648967786544
5.512456698377126 168.21600987863636 0.840695015211351
5.517684253330542 164.5561787760588 0.8322406579064449
5.522911808283959 164.81498598425176 0.8345182059873798
5.528139363237375 169.32007154231022 0.8449721445900422
5.533366918190791 174.78120596112092 0.8632668908709639
5.538594473144207 179.05288982217672 0.8850952870011575
5.543822028097623 177.28549827976425 0.876784641065383
5.54904958305104 171.2238724229787 0.8582677034090409
5.554277138004456 167.8590636991009 0.8480306963136979
5.559504692957872 170.28564371502048 0.8501808276895104
5.564732247911288 175.49138498620678 0.8636083937348853
5.569959802864704 178.5111423112258 0.8684438727848005
5.575187357818121 176.06209332595657 0.8509264161189387
5.580414912771537 174.29701689688133 0.8310720745776371
5.585642467724953 175.52816494853326 0.8286109978031894
5.590870022678369 176.87263190296161 0.8185564778551594
5.596097577631785 175.2747836572226 0.8121890976896355
5.601325132585202 175.71426855082044 0.8077258846863626
5.606552687538618 182.83841442910585 0.81977603448135
5.611780242492034 188.82418567672127 0.8231713801566196
5.61700779744545 197.22937102822442 0.8291293944575224
5.622235352398866 211.8240855426617 0.8364183213663257
5.627462907352283 237.26131251438727 0.8583160146879126
5.632690462305699 284.1204201744306 0.9141438079379317
5.637918017259115 358.4421291023491 1.0050150478892717
5.643145572212531 449.0859078145677 1.1088618435894064
5.648373127165947 554.2409108232578 1.220256256799217
5.653600682119364 655.4751616069414 1.3193741087227597
5.65882823707278 742.6594130430659 1.4011374752471257
5.664055792026196 800.4394771392995 1.4525127168186103
5.669283346979612 840.5802457126391 1.4890970675760973
5.674510901933028 852.2339131637948 1.4970103412543099
5.679738456886445 849.0706563189234 1.493794760482319
5.684966011839861 832.0967101217037 1.4771312706726838
5.690193566793277 811.0421185410252 1.457596860709716
5.695421121746693 797.7581122153725 1.4462761922356646
5.700648676700109 792.9856434116607 1.4414758812805724
5.705876231653526 790.8447593405659 1.4389586087579427
5.711103786606942 785.7385618997379 1.4330518845300533
5.716331341560358 788.8192850445557 1.4351353730465661
5.721558896513774 792.4516722859858 1.4393569301307703
5.7267864514671905 803.4012854388263 1.4501500999302899
5.732014006420607 815.7835084190328 1.460902162534142
5.737241561374023 830.9480087307815 1.4729121779617573
5.742469116327439 850.2214629911989 1.4888029855279743
5.747696671280855 892.3712972466077 1.5249004920293872
5.7529242262342715 942.9058855743536 1.5651394835043089
5.758151781187688 1007.6405164852484 1.6149108447650875
5.763379336141104 1086.192351998974 1.6757381581007138
5.76860689109452 1163.2612112075028 1.734937724435925
5.773834446047936 1231.6104944036076 1.7847177396092766
5.7790620010013525 1269.4810549394526 1.8107906875321833
5.784289555954769 1262.2505210158342 1.8026851111115878
5.789517110908185 1220.5616303167733 1.771002985055733
5.794744665861601 1124.4692685528773 1.6987284076898848
5.799972220815017 992.2262379947462 1.594673025706267
5.8051997757684335 841.6968540547413 1.46854969745814
5.81042733072185 687.4181751494477 1.3288514845486512
5.815654885675266 559.1331010923542 1.2019146475552667
5.820882440628682 451.5770136823881 1.0877906588456816
5.826109995582098 376.97705538884065 1.0049261239747245
5.8313375505355145 321.3850776250161 0.9430992537886485
5.836565105488931 281.02212598938735 0.8959249932560206
5.841792660442347 253.93801610841967 0.8671397710030269
5.847020215395763 235.96130746051563 0.8450887079730952
5.852247770349179 226.93204573377534 0.8375491116950485
5.8574753253025955 219.21258122827354 0.8288724603584021
5.862702880256012 213.56216705687368 0.8262471930706727
5.867930435209428 210.52056166659742 0.8240704359472195
5.873157990162844 206.08799967867589 0.8163865733816742
5.87838554511626 203.2105104708194 0.8063795365825775
5.8836131000696765 201.04280247430722 0.8060972502810928
5.888840655023093 201.32710283194885 0.8036636340637329
5.894068209976509 202.75391560695297 0.8016403467466348
5.899295764929925 205.22544757564248 0.8003860839635463
5.904523319883341 206.66736177259665 0.7966238762317422
5.9097508748367575 208.45207673326556 0.7960392065435667
5.914978429790174 210.89221798925587 0.7990263202434578
5.92020598474359 214.06777995638706 0.8035170436110802
5.925433539697006 218.76876426474666 0.8111035915027854
5.930661094650422 220.60331803227538 0.8123430365335483
5.9358886496038386 223.41799839149667 0.8144024907716002
5.941116204557255 224.82370565116662 0.8130226785240355
5.946343759510671 229.84680038019593 0.8178107231434016
5.951571314464087 235.23527304390927 0.8325038112700398
5.956798869417503 241.52447695416328 0.8402698415033198
5.96202642437092 251.278441127173 0.8548389549731081
5.967253979324336 260.3905356906634 0.8667906204486647
5.972481534277752 271.33352935472004 0.8786601125216933
5.977709089231168 284.02422226668864 0.8971343538401582
5.982936644184584 299.3973409614407 0.9215804145411329
5.988164199138001 319.70633138098975 0.9510424597994167
5.993391754091417 343.38871960081434 0.9849265412262821
5.998619309044833 369.92656409510414 1.0194624486732469
6.003846863998249 405.3482202182369 1.064861043043951
6.009074418951665 451.0490209496501 1.1215154799236111
6.014301973905082 504.7974778886878 1.1859257330305577
6.019529528858498 575.3594701426758 1.2640211469993556
6.024757083811914 660.4452642322987 1.354020314468606
6.02998463876533 759.9275108359408 1.4508855718719598
6.035212193718746 892.5875721141188 1.5726340997426664
6.040439748672163 1049.0529181538275 1.7068108023334019
6.045667303625579 1224.2063796390257 1.8441758050974604
6.050894858578995 1424.8683840401234 1.991711891159918
6.056122413532411 1605.408510645589 2.114223526012521
6.061349968485827 1771.4643645147632 2.2232109170321355
6.066577523439244 1905.018856300479 2.307037570910328
6.07180507839266 1969.8497769640126 2.349635289265765
6.077032633346076 1980.045806156714 2.3596781745830526
6.082260188299492 1928.4948692242044 2.3317668282544237
6.087487743252908 1826.6694742915045 2.2711210853498938
6.092715298206325 1695.8764336745319 2.189326897095024
6.097942853159741 1552.223172776848 2.0963302802464403
6.103170408113157 1419.1845688500048 2.009013402380787
6.108397963066573 1285.087339746331 1.9120606082630291
6.113625518019989 1164.4231808891686 1.822336721630085
6.118853072973406 1059.9991671890493 1.7401315509157336
6.124080627926822 961.2155758074161 1.658846331939458
6.129308182880238 870.2771689459478 1.5814500121082522
6.134535737833654 787.9424351827809 1.5103157283393933
6.1397632927870704 707.6607108296347 1.4338640661116082
6.144990847740487 637.1085722007844 1.3628305771177072
6.150218402693903 573.2823619220324 1.2933721140465566
6.155445957647319 513.0317832646251 1.2238009594411865
6.160673512600735 464.4180131336353 1.1681905474299776
6.1659010675541515 428.88066813265505 1.1285261052748392
6.171128622507568 396.05617541365314 1.0882555436510055
6.176356177460984 371.6545664260308 1.0597108172182301
6.1815837324144 349.4353141947756 1.031338897313138
6.186811287367816 325.07299502812185 1.000451443088415
6.1920388423212325 308.55705956533694 0.9808256310027202
6.197266397274649 297.1516451213997 0.9684427679443143
6.202493952228065 290.70386997839205 0.9626947072940436
6.207721507181481 280.2456115157501 0.9386775658241376
6.212949062134897 269.72890164122765 0.9211781942223877
6.2181766170883135 257.8228937571334 0.8997479407916992
6.22340417204173 250.6941592588384 0.8898105247369107
6.228631726995146 246.60468331345794 0.8832958030028646
6.233859281948562 241.64949687444408 0.8726189505266987
6.239086836901978 236.31692502172615 0.8639776062087944
6.2443143918553945 227.90156412878193 0.8423993821574486
6.249541946808811 226.46114674448035 0.844239005750044
6.254769501762227 225.44356431782364 0.8461074908488221
6.259997056715643 226.54588754641455 0.847117402276404
6.265224611669059 223.308264230459 0.8428164539128538
6.2704521666224755 219.42762507010067 0.8376935171724497
6.275679721575892 215.28094376105994 0.8300666271555692
6.280907276529308 211.63617986618038 0.8231287442417534
6.286134831482724 212.7432562182516 0.8328367005400802
6.29136238643614 210.5445005541632 0.827498367080022
6.2965899413895565 209.92217683945958 0.8287898304919582
6.301817496342973 211.0709182406121 0.830891733070778
6.307045051296389 214.0826208167865 0.8326678337368973
6.312272606249805 214.75340964592593 0.8361722046899123
6.317500161203221 213.46606614746514 0.8364765237677482
6.3227277161566375 211.20790350417957 0.8374382962478488
6.327955271110054 207.44024251191334 0.8292967103908745
6.33318282606347 205.58417800825924 0.82556896887092
6.338410381016886 203.44433292545264 0.8191477170134036
6.343637935970302 207.13888526003493 0.8218357217699797
6.3488654909237185 207.38720852019267 0.8204279607962298
6.354093045877135 207.0393155227443 0.8174404370299718
6.359320600830551 207.12737933143015 0.8112647354084922
6.364548155783967 206.54372503851334 0.8129697674952475
6.369775710737383 207.56872015867336 0.8116410129438009
6.3750032656908 206.80796654225216 0.8088144799372327
6.380230820644216 209.94036372081857 0.8191674648982268
6.385458375597632 211.61083940369934 0.8223233263773201
6.390685930551048 209.55150639938327 0.8158779339765297
6.395913485504464 208.48466992958438 0.8057884167886338
6.401141040457881 204.83134622411148 0.7943439617675797
6.406368595411297 203.13526212776756 0.7927470486657701
6.411596150364713 205.52504748556254 0.7993960403914796
6.416823705318129 203.8781649791504 0.795597141258024
6.422051260271545 204.82116500810645 0.7982330749830541
6.427278815224962 201.24238203551886 0.7884361580633766
6.432506370178378 201.95139709787006 0.7860189214350988
6.437733925131794 206.00275065676308 0.7946596053547601
6.44296148008521 207.6325437153193 0.795496025543132
6.448189035038626 206.4934334663067 0.7904171174191065
6.453416589992043 206.30602682788648 0.7892400219403862
6.458644144945459 205.88877553624118 0.7847801896457248
6.463871699898875 208.98447593096498 0.7905657353710676
6.469099254852291 214.32606246940173 0.8003744071599936
6.474326809805707 218.6413229587629 0.8049545358485288
6.479554364759124 223.82204890707285 0.8119137442252675
6.48478191971254 224.61270426069763 0.8071762388306717
6.490009474665956 228.55448494320234 0.8103600030380863
6.495237029619372 234.91204431431126 0.8186354594468029
6.500464584572788 236.29205152504545 0.8147119466427434
6.505692139526205 238.63878264394648 0.8108192294645373
6.510919694479621 246.27828570995626 0.8167524683823276
6.516147249433037 254.8547212290803 0.8254269380869531
6.521374804386453 269.62350920551756 0.8446314286225869
6.526602359339869 288.9794469266425 0.8683074826028665
6.531829914293286 313.0455074290778 0.8977982380174324
6.537057469246702 340.8165828536194 0.9286727393842864
6.542285024200118 373.6023481252905 0.9657694635485474
6.547512579153534 408.6044513925275 1.003661861524502
6.55274013410695 449.1209063039317 1.0491863025819668
6.557967689060367 487.64834128372337 1.090004080497989
6.563195244013783 518.9339390088343 1.1216890447014125
6.568422798967199 543.1402990310033 1.1471590367848246
6.573650353920615 551.7448051975766 1.154037789599619
6.5788779088740315 551.461245307484 1.1513955367436093
6.584105463827448 541.2906928285149 1.141619594790354
6.589333018780864 517.9565213795896 1.1184673888980834
6.59456057373428 493.4863987695606 1.0928222036141049
6.599788128687696 461.2620713766946 1.057166339575037
6.6050156836411125 432.0779374008244 1.0235818155612113
6.610243238594529 405.15562599315615 0.9920642291518577
6.615470793547945 379.76168027768955 0.9629632045690405
6.620698348501361 360.1772531402553 0.9401695063420905
6.625925903454777 341.45678277241484 0.918485450948685
6.6311534584081935 324.31766958939795 0.8992983494080035
6.63638101336161 310.07202553197726 0.8830692297910712
6.641608568315026 300.24269614529334 0.8741042150796425
6.646836123268442 292.45662312578435 0.8650797152719605
6.652063678221858 281.7826997203003 0.8493509312853985
6.6572912331752745 272.73830900987144 0.8404641322080918
6.662518788128691 261.985240382044 0.8239732679635975
6.667746343082107 256.00160555482677 0.8172573357485182
6.672973898035523 251.41282181359466 0.8153471747052516
6.678201452988939 247.79172470733033 0.8100573131519923
6.6834290079423555 241.48167092906817 0.8034146132955191
6.688656562895772 240.53104649924123 0.806055364273282
6.693884117849188 237.075861741118 0.7981908692779331
6.699111672802604 230.9216131927184 0.7888476428422283
6.70433922775602 227.54641171141057 0.7831304640555952
6.7095667827094365 224.4095036762816 0.7765949076918225
6.714794337662853 225.30725505035718 0.7773413848955539
6.720021892616269 225.726733849551 0.7797410640449984
6.725249447569685 227.90506666099412 0.7860984981851686
6.730477002523101 228.01946991040685 0.7870249629580387
6.7357045574765175 230.8242745196143 0.7929304147928299
6.740932112429934 230.8910613025876 0.7919609384445802
6.74615966738335 231.3718730795825 0.7930275828710487
6.751387222336766 229.35447701214318 0.7860117707828774
6.756614777290182 228.5807399201373 0.7851659255909966
6.7618423322435985 227.24204887396465 0.7826991733754639
6.767069887197015 231.4618104850752 0.7929736071911715
6.772297442150431 232.2853259193791 0.7958488045565018
6.777524997103847 231.83842408489772 0.7922940386545757
6.782752552057263 231.55917929706146 0.7921513251610386
6.7879801070106796 229.97473570915264 0.7882435451390625
6.793207661964096 229.66216794341224 0.7876050327799108
6.798435216917512 229.81109387941822 0.7865179788607953
6.803662771870928 230.97865940738927 0.7894932830703217
6.808890326824344 235.33645896413267 0.7944269109602202
6.814117881777761 237.2542152762587 0.7985755780116109
6.819345436731177 233.01274807456946 0.7886074641423461
6.824572991684593 230.04003838077196 0.7819958174016552
6.829800546638009 230.9947814620753 0.7835100219486832
6.835028101591425 230.14593212972318 0.7824120114891421
6.840255656544842 236.37699649046849 0.791585055033845
6.845483211498258 237.12856755757156 0.795460595461938
6.850710766451674 239.94591309027976 0.7988299716818602
6.85593832140509 243.31225192461164 0.8024522099732798
6.861165876358506 242.69704387727157 0.8018763555136581
6.866393431311923 241.5025168492074 0.7943437354247402
6.871620986265339 246.7434165859772 0.8013369666094268
6.876848541218755 248.29257760236905 0.8001427220159998
6.882076096172171 250.5977547629338 0.8013874055484206
6.887303651125587 250.49223136489098 0.7976846346880195
6.892531206079004 249.00530838399186 0.7913093030048545
6.89775876103242 249.41732318771977 0.787153144204222
6.902986315985836 253.9804084144828 0.7921652809794786
6.908213870939252 260.26367024814306 0.7995136076916809
6.913441425892668 263.6411232915221 0.8036342015502145
6.918668980846085 266.3557690979271 0.8063416847642373
6.923896535799501 270.02628809769794 0.810545981425494
6.929124090752917 272.87239463055266 0.8146113426142894
6.934351645706333 274.82791944264244 0.8173688066098624
6.939579200659749 279.44157125728054 0.8227618251528236
6.944806755613166 284.63531802552296 0.8295608068542779
6.950034310566582 288.2110081999364 0.8286579331105561
6.955261865519998 292.7932541402123 0.8298370637032599
6.960489420473414 299.96280331891967 0.8354709201360307
6.96571697542683 308.67866202194836 0.8457732144806315
6.970944530380247 317.5934341455422 0.8544328237805986
6.976172085333663 331.2416460854711 0.8688759856250678
6.981399640287079 344.6759967642401 0.8813228967013079
6.986627195240495 369.99049591182995 0.9095785156021147
6.9918547501939114 400.97208496695237 0.9450677747825791
6.997082305147328 443.27769801185764 0.9910748868951014
7.002309860100744 499.7166207304634 1.0510902067374093
7.00753741505416 584.7955043557608 1.13388399428971
7.012764970007576 699.3284509191221 1.2379267878191234
7.0179925249609925 844.2389052230361 1.3595941603609856
7.023220079914409 997.5238047768291 1.4766792727746036
7.028447634867825 1138.0553443074477 1.5752878853962826
7.033675189821241 1244.5167123381486 1.6432844090160619
7.038902744774657 1312.2822470708056 1.685737038288112
7.0441302997280735 1314.9530159694928 1.6866545972336096
7.04935785468149 1272.8203665097526 1.6602467305631987
7.054585409634906 1198.218237040953 1.6088227258771297
7.059812964588322 1106.2401306370132 1.5450309000463762
7.065040519541738 1016.9579167453277 1.4814004576173696
7.0702680744951545 933.0498531054546 1.418356104948664
7.075495629448571 857.0010125884444 1.358608090822227
7.080723184401987 794.1569045499062 1.306969992309911
7.085950739355403 741.3037543109835 1.2629646685040066
7.091178294308819 700.8723258832763 1.2277838422586467
7.0964058492622355 666.0820628766855 1.196448849939114
7.101633404215652 633.111062096563 1.1661472329542928
7.106860959169068 606.8604539926498 1.1409223015436454
7.112088514122484 581.7919723182274 1.1172887604967885
7.1173160690759 561.6988983789906 1.0981761599105382
7.1225436240293165 547.5233158747936 1.0858258457543142
7.127771178982733 529.8291417994109 1.0691662626259282
7.132998733936149 511.92918049314443 1.0516559156293406
7.138226288889565 496.9682911655495 1.0376193666111129
7.143453843842981 487.19389859767415 1.0270676100705511
7.1486813987963975 482.6880209683951 1.022798743710383
7.153908953749814 479.95704992588213 1.016776340454546
7.15913650870323 481.0116282716274 1.0167748073659497
7.164364063656646 483.96894924491505 1.0192517634933642
7.169591618610062 491.120665560086 1.0257828033525545
7.1748191735634785 503.0776365498068 1.036444901168659
7.180046728516895 528.2713151080326 1.061302428687635
7.185274283470311 567.1300391870623 1.0991117506467452
7.190501838423727 628.935930308704 1.1580215102296585
7.195729393377143 709.0041982855129 1.2273515694135997
7.2009569483305595 832.0287835914048 1.3289362054400669
7.206184503283976 995.5880662247075 1.4514376645432485
7.211412058237392 1221.1417179953144 1.6060822972006068
7.216639613190808 1508.91615716022 1.7847091145009841
7.221867168144224 1870.3203970179895 1.9854565685937675
7.227094723097641 2251.34555064335 2.176159492132125
7.232322278051057 2583.045050533328 2.329161052236456
7.237549833004473 2788.2484463698847 2.415481454982105
7.242777387957889 2799.7735438849118 2.4172611052195836
7.248004942911305 2636.0808356241573 2.3418831541393588
7.253232497864722 2346.3183522252407 2.208832529724796
7.258460052818138 1976.074414326182 2.0288113465601003
7.263687607771554 1604.6805853147102 1.8279597892308113
7.26891516272497 1262.6817658290838 1.6208532710767813
7.274142717678386 986.9453273110381 1.4323526820434804
7.279370272631803 782.507822215727 1.2756047498863419
7.284597827585219 628.7527483272684 1.1448598216815555
7.289825382538635 529.5076258746848 1.0506834723846308
7.295052937492051 466.59645856625093 0.9879873813580249
7.300280492445467 425.1738761475168 0.9466308952059823
7.305508047398884 395.32147804560674 0.9146432483795218
7.3107356023523 376.71839684808776 0.8931310099117081
7.315963157305716 361.73134551647325 0.8748849512962005
7.321190712259132 352.68449924706556 0.8643716649169464
7.326418267212548 348.8927665771109 0.8600161123380745
7.331645822165965 343.72257331783476 0.8534376297390868
7.336873377119381 340.51644672956434 0.851587817743056
7.342100932072797 336.5803589226598 0.8475750840648363
7.347328487026213 334.0817367272261 0.8443387266441844
7.352556041979629 332.9978267374513 0.8447340969742608
7.357783596933046 330.1538122155494 0.842384236114425
7.363011151886462 328.3616919916473 0.8383747397591623
7.368238706839878 324.58335784719543 0.8343598913629063
7.373466261793294 323.8487422007293 0.8326316259447074
7.37869381674671 321.2484784587656 0.8331454679236555
7.383921371700127 317.45606090564655 0.8300715429385029
7.389148926653543 316.0368302679855 0.8288139520312873
7.394376481606959 318.46009313777387 0.8323589266740751
7.399604036560375 327.0616115274528 0.8447482553133512
7.4048315915137914 326.69796191440696 0.8408388379654438
7.410059146467208 326.29924892972736 0.841241087203869
7.415286701420624 324.7642244273686 0.8377171676887137
7.42051425637404 325.14376395679943 0.8384617705722404
7.425741811327456 328.56075707198437 0.8419061980703547
7.4309693662808725 330.4352600387382 0.8412433418320309
7.436196921234289 330.4428218656086 0.8399984082049172
7.441424476187705 330.251972145157 0.8391862543351557
7.446652031141121 329.732390907654 0.8370278876186534
7.451879586094537 333.1004574314593 0.8431655001224305
7.4571071410479535 337.53312017802085 0.8468372007371382
7.46233469600137 344.3745292750451 0.8544423651327417
7.467562250954786 354.4763287846355 0.8646630180512811
7.472789805908202 361.87653191992257 0.8706493180249393
7.478017360861618 372.0628816126084 0.8822500138946379
7.4832449158150345 379.6180616475427 0.8883781694667988
7.488472470768451 389.089858571607 0.8985085522547703
7.493700025721867 397.2021112047309 0.9089296499309607
7.498927580675283 410.2971413572921 0.9211131481146567
7.504155135628699 424.48600755148937 0.9340553823485863
7.5093826905821155 444.7833227892105 0.9536302879896592
7.514610245535532 464.6400902145234 0.9714470047679734
7.519837800488948 485.3888609206733 0.9919622521008354
7.525065355442364 500.5713912203391 1.0072779080249914
7.53029291039578 517.5095748085929 1.025059173626325
7.5355204653491965 526.1716331840784 1.0340806538836131
7.540748020302613 527.02285783392 1.0342434762536519
7.545975575256029 521.789153097169 1.0267679453733725
7.551203130209445 514.9043780741548 1.0180940081386678
7.556430685162861 508.60856852838566 1.0125001875410404
7.5616582401162775 501.3786791238389 1.0048149371024262
7.566885795069694 486.0089972760101 0.9910292893337587
7.57211335002311 472.97778453618076 0.9770677222865077
7.577340904976526 461.3469482177377 0.9641776489374317
7.582568459929942 449.5492505920702 0.9515525542130248
7.5877960148833585 442.0971919417481 0.9442923858917467
7.593023569836775 430.95372415445667 0.933912139659888
7.598251124790191 421.7363926821161 0.9250640621795196
7.603478679743607 415.09303809343305 0.9171022333688398
7.608706234697023 408.72364646910626 0.9084194779513632
7.6139337896504395 409.6455955854957 0.9075850788562961
7.619161344603856 407.8510496714122 0.9067554992206015
7.624388899557272 408.34562739819637 0.9080263230085421
7.629616454510688 411.4989365420101 0.910452374163949
7.634844009464104 411.8335188209084 0.9097531000082053
7.6400715644175206 418.8820742003707 0.916982468136284
7.645299119370937 429.00991895953416 0.927006419416017
7.650526674324353 439.50336701296885 0.9362442994274859
7.655754229277769 451.79738993494385 0.9485811337837036
7.660981784231185 458.51454015633897 0.9546463462517648
7.666209339184602 467.7293144095651 0.9638673873234693
7.671436894138018 476.7035494090001 0.9738765321400629
7.676664449091434 488.42631425357627 0.9843940363996185
7.68189200404485 500.881377961019 0.994437576628741
7.687119558998266 510.84891742177973 1.0033723073137086
7.692347113951683 517.5417712259266 1.0085780892728904
7.697574668905099 519.2566707958732 1.0114537723603887
7.702802223858515 518.7247744317052 1.0105280370011323
7.708029778811931 518.8160279163707 1.0106724776665614
7.713257333765347 517.208858810032 1.0077040636602348
7.718484888718764 508.90396904971766 0.9980091342788815
7.72371244367218 497.18769220219104 0.9866671313618021
7.728939998625596 492.11179437250377 0.9816733231679022
7.734167553579012 490.44214796574244 0.9805404614094964
7.739395108532428 490.5736433604703 0.980766687557414
7.744622663485845 492.8038918597915 0.9837778526218489
7.749850218439261 489.9684096915133 0.9812479859576885
7.755077773392677 488.92526159751833 0.9797050626652598
7.760305328346093 487.1767840115239 0.9773882741881572
7.765532883299509 483.3531391381789 0.9723042694240991
7.770760438252926 478.0200458034653 0.9661712032769183
7.775987993206342 473.29564344936824 0.9604107065792526
7.781215548159758 470.8996220796189 0.9581053358140998
7.786443103113174 465.22061716522245 0.9525321472022131
7.79167065806659 463.3048674926184 0.9525366546272225
7.796898213020007 452.56960644488595 0.9410925346743967
7.802125767973423 446.39028638878784 0.9340981562687314
7.807353322926839 438.6395175490755 0.9266256611348624
7.812580877880255 431.19908624188514 0.9186717310695679
7.817808432833671 427.0300229094575 0.9155887349605034
7.823035987787088 419.89599720103524 0.907396241032913
7.828263542740504 417.04696345943626 0.9029075094276964
7.83349109769392 411.51439334997013 0.8960749037555443
7.838718652647336 408.14687202257045 0.892121056217998
7.8439462076007525 408.57648191152083 0.8929755249967227
7.849173762554169 412.5258811210908 0.8974728424468256
7.854401317507585 412.3086489115566 0.8968007916066647
7.859628872461001 411.1838223605259 0.8954804676288527
7.864856427414417 410.2597246681002 0.8933762900738829
7.8700839823678335 409.8772176368451 0.892169977190278
7.87531153732125 413.3624691192452 0.8962041682273992
7.880539092274666 414.79998690622614 0.8970060970646615
7.885766647228082 422.0188683020595 0.9044614207453883
7.890994202181498 427.10302264560374 0.9092172406874272
7.8962217571349145 435.1170683289225 0.917157572038263
7.901449312088331 442.80140408316214 0.9245479180957624
7.906676867041747 445.6212106408387 0.9282993690058936
7.911904421995163 446.2656525260574 0.9283562813352151
7.917131976948579 445.10287453060596 0.9265038704395473
7.9223595319019955 450.44288335790014 0.9302103416164129
7.927587086855412 454.29714454996827 0.932404406498579
7.932814641808828 463.23476898631407 0.9397470016558706
7.938042196762244 472.07190726257744 0.9485615061712783
7.94326975171566 481.54668571798516 0.9575244121214419
7.9484973066690765 491.4800287283326 0.9665772329915517
7.953724861622493 498.8738604421045 0.9727094187389072
7.958952416575909 508.06416770738826 0.9811482293732267
7.964179971529325 522.2196806037831 0.9944707296464168
7.969407526482741 529.1163777221207 0.9993638538022394
7.9746350814361575 539.6718609890138 1.0078429119356218
7.979862636389574 547.9378901013098 1.0147104845831094
7.98509019134299 559.7940391432992 1.026168680570082
7.990317746296406 572.7796057579352 1.0389362017415809
7.995545301249822 581.7204085973411 1.047464911751068
8.000772856203238 589.5336776815703 1.053124099939486
8.006000411156654 591.425900421437 1.054095408657302
8.01122796611007 596.1510906504942 1.0584514417086381
8.016455521063486 598.1694475461703 1.0592581043267608
8.021683076016902 603.8046407058466 1.0641732878173433
8.026910630970319 609.5639539184588 1.067795081272604
8.032138185923735 617.6755883840236 1.0750561447800038
8.037365740877151 627.230354656356 1.0831836057652293
8.042593295830567 637.2604271789858 1.0911389730240888
8.047820850783983 648.037423856124 1.100276383315151
8.0530484057374 656.692135704724 1.1065155432472022
8.058275960690816 659.5637432945575 1.1074785835932068
8.063503515644232 666.1134399036589 1.1128881572067577
8.068731070597648 673.1264686654586 1.1186259690454001
8.073958625551064 680.3632169802546 1.124513057140575
8.07918618050448 682.3878230642496 1.1248306712985383
8.084413735457897 686.3880707351601 1.1271956700854504
8.089641290411313 692.0497887462087 1.131500684163343
8.09486884536473 692.950682012975 1.1316229062122833
8.100096400318145 695.97038955512 1.133391817868009
8.105323955271562 689.69004036728 1.1275648527433422
8.110551510224978 687.3998492204744 1.1252458853562801
8.115779065178394 684.4494291211138 1.1219700968611828
8.12100662013181 681.0240624195869 1.1189117555890835
8.126234175085226 683.0439758969374 1.1207301942683052
8.131461730038643 683.5236585175384 1.1215812713741653
8.136689284992059 686.7487450235255 1.122765630445379
8.141916839945475 693.1826819667441 1.1281481099383077
8.147144394898891 700.1080208171563 1.1330668212285118
8.152371949852308 714.8906573905208 1.144740903624103
8.157599504805724 729.8323565060725 1.1556069717124167
8.16282705975914 747.376856524422 1.1692839852371975
8.168054614712556 765.3040603745638 1.1831470042114773
8.173282169665972 780.5255189871143 1.1945979898728976
8.178509724619389 784.7651604556062 1.19704106274114
8.183737279572805 788.8937697187157 1.1994662766183986
8.188964834526221 781.69164513702 1.1921146977364177
8.194192389479637 769.2609789178175 1.1819750716440753
8.199419944433053 756.2275032198512 1.171349126633307
8.20464749938647 741.7556950149626 1.160140033758115
8.209875054339886 729.0816630540803 1.1502032442359744
8.215102609293302 714.7082720427001 1.1386301321058176
8.220330164246718 697.6329053067761 1.1242667245955476
8.225557719200134 684.9454104252266 1.1144636718654248
8.23078527415355 676.7862450880026 1.1077616619598092
8.236012829106967 675.706004746141 1.106896898099359
8.241240384060383 666.8590791003764 1.0983201728519512
8.2464679390138 660.2375082252856 1.0926011627044825
8.251695493967215 656.3157280398981 1.0896211812343697
8.256923048920632 651.8857280285066 1.085351215833883
8.262150603874048 648.894641240372 1.0818506155031453
8.267378158827464 647.6454406764876 1.0802469199440465
8.27260571378088 647.2470566555058 1.0789087975220177
8.277833268734296 650.8570939067146 1.0816352290215345
8.283060823687713 648.4216543571126 1.0793024146984718
8.288288378641129 648.8048188598148 1.0798197757004222
8.293515933594545 648.1412397565733 1.0788038116036585
8.298743488547961 652.096955597807 1.0816083953763256
8.303971043501377 663.6911375013583 1.0912563446595014
8.309198598454794 668.916135757624 1.0953743761801895
8.31442615340821 669.3815500968411 1.0954958135702049
8.319653708361626 670.2308721858758 1.0962703436175272
8.324881263315042 671.0634576889712 1.0971443014273903
8.330108818268458 677.3835095841155 1.1019340032919287
8.335336373221875 680.4783077081579 1.102837967753914
8.34056392817529 689.1117482599356 1.1076246639716276
8.345791483128707 697.5630904484799 1.1138611687980353
8.351019038082123 702.5512986741707 1.1174745846400138
8.35624659303554 707.0555286761796 1.1212575360364043
8.361474147988956 709.704790175772 1.1230206015149782
8.366701702942372 712.0188052195931 1.1245216340591566
8.371929257895788 720.2905936994538 1.1309383840977414
8.377156812849204 729.5313613398702 1.1380826926665457
8.38238436780262 740.1154144642846 1.1465145534858345
8.387611922756037 741.5666369916897 1.1466495662124538
8.392839477709453 740.4781017059044 1.1447474559484037
8.398067032662869 736.7184648611665 1.141820436484667
8.403294587616285 727.9145351635443 1.1343834219461144
8.408522142569701 722.4611805180965 1.1302913186708505
8.413749697523118 719.4866289587482 1.1271974763979826
8.418977252476534 713.495725802322 1.1225185594751883
8.42420480742995 703.8284962064757 1.1133393439569796
8.429432362383366 702.9910863491194 1.111928818572435
8.434659917336782 687.9416957080131 1.0996756917060244
8.439887472290199 680.1739467182745 1.0931292201278362
8.445115027243615 662.5417202401194 1.0791251539517395
8.450342582197031 641.6281387753439 1.0622135299686402
8.455570137150447 631.8621670488847 1.0538814738850584
8.460797692103863 618.8597057183526 1.042832528490452
8.46602524705728 611.9142834189288 1.0364075445139564
8.471252802010696 606.0819118696119 1.0307212796463905
8.476480356964112 599.7247573944802 1.024562644837731
8.481707911917528 591.4611261251995 1.0169300235663776
8.486935466870944 583.8400263977451 1.011150792167518
8.49216302182436 580.3046014763469 1.0084967742530935
8.497390576777777 579.7530095754656 1.0076424836524982
8.502618131731193 574.1041092140811 1.0021293008364096
8.50784568668461 568.282527615848 0.9968475252731585
8.513073241638025 561.9096562259821 0.9901372182752318
8.518300796591442 558.9381173148086 0.9875775681181939
8.523528351544858 557.3028218399303 0.9862743313710981
8.528755906498274 553.0684475629306 0.9825761209278338
8.53398346145169 549.5817673095696 0.979610411813243
8.539211016405106 542.05035918325 0.9728168457998582
8.544438571358523 543.6099893093607 0.9740116425849172
8.549666126311939 537.160240554611 0.9673199564007766
8.554893681265355 537.8462624849028 0.9674113658791574
8.560121236218771 532.3759933811398 0.9607299867027048
8.565348791172188 532.88562063405 0.9605668146418563
8.570576346125604 535.0378519177966 0.9631241874128156
8.57580390107902 535.9147059089471 0.9647443795072274
8.581031456032436 538.8210347849213 0.9683760530393186
8.586259010985852 537.391749776856 0.9660853526649772
8.591486565939269 540.8212439996281 0.9687957688180785
8.596714120892685 541.2798983752574 0.9682391704948321
8.601941675846101 542.0136016961802 0.96806759413225
8.607169230799517 542.3050711434635 0.9681586318291052
8.612396785752933 542.2882549455283 0.9677344675791056
8.61762434070635 542.9225805865639 0.9687920578234337
8.622851895659766 542.7643369908906 0.96877354903068
8.628079450613182 541.3491025714079 0.966363864548793
8.633307005566598 546.0389390694368 0.9696257453484567
8.638534560520014 546.6120075695991 0.9696100492566244
8.64376211547343 552.7384143341374 0.974951415568757
8.648989670426847 562.1141948590958 0.9826158276500184
8.654217225380263 565.5278527947914 0.984815664131026
8.65944478033368 575.4977937631973 0.9925204056123919
8.664672335287095 579.6314740977167 0.9958001195860533
8.669899890240512 586.5728761495218 1.0016177061441758
8.675127445193928 595.8896774339128 1.0094835249085559
8.680355000147344 606.757765592612 1.0178699747821713
8.68558255510076 620.8674587393089 1.029764420537185
8.690810110054176 632.4982828592623 1.039334785075252
8.696037665007593 642.6811991436088 1.0465493515924802
8.701265219961009 655.2269971794327 1.0553702204317492
8.706492774914425 664.8207024139552 1.0624278800041294
8.711720329867841 672.010976551954 1.0674894613749166
8.716947884821257 677.1156231008043 1.0710883016061523
8.722175439774674 681.4072163926407 1.0748730474909258
8.72740299472809 684.7779636544942 1.0786235629694791
8.732630549681506 689.3448376956452 1.0828240379765772
8.737858104634922 693.8496511393781 1.08665031632466
8.743085659588338 695.9086008308321 1.08811903369125
8.748313214541755 694.8455990547988 1.0877211166824874
8.75354076949517 689.1863643503315 1.082674458741744
8.758768324448587 681.8288970077057 1.0753899745040971
8.763995879402003 665.0709812695924 1.0612816771319749
8.76922343435542 650.882039340668 1.04830124880281
8.774450989308836 637.195589371988 1.0360886587715619
8.779678544262252 627.0104793933149 1.0266780547925891
8.784906099215668 620.242719126395 1.0209945024690925
8.790133654169084 613.7409876599916 1.015884391974542
8.7953612091225 605.8711803604524 1.0100074604047302
8.800588764075917 598.237676914144 1.0033105042062331
8.805816319029333 593.3047364361208 0.9990282316418684
8.811043873982749 585.0148829259829 0.9918228645872543
8.816271428936165 576.6434322000935 0.9845570100909322
8.821498983889581 568.5321625814342 0.9782564217733931
8.826726538842998 564.2537872011626 0.9746117169699191
8.831954093796414 563.2647207542548 0.9736022369468973
8.83718164874983 562.9478310210161 0.9728105667483831
8.842409203703246 560.2682026295234 0.970306748616182
8.847636758656662 555.225397011786 0.9658198187929483
8.852864313610079 553.5977670193373 0.9636722856635183
8.858091868563495 555.6615730285841 0.9643537326485846
8.863319423516911 557.3133490931708 0.9649218657739316
8.868546978470327 558.2964784792439 0.9657880519813163
8.873774533423743 558.4716258463702 0.9663403759871937
8.87900208837716 555.9994481819873 0.9640871663164354
8.884229643330576 552.3319989468515 0.9603883652128233
8.889457198283992 551.5691197624576 0.9592780931946869
8.894684753237408 549.0336696332813 0.9568735643675683
8.899912308190824 555.152671913259 0.962626089376235
8.90513986314424 556.1724022991077 0.9619237434013433
8.910367418097657 560.143795390019 0.9631929260366182
8.915594973051073 561.8221653959629 0.9634758413325542
8.92082252800449 564.4087020239199 0.9648209889478258
8.926050082957905 567.9707749681726 0.9686979273803461
8.931277637911322 567.2906184848515 0.9676560887719097
8.936505192864738 570.9789110935099 0.9720180864914247
8.941732747818154 571.0465930210004 0.973088709400573
8.94696030277157 576.253497645912 0.977268186098374
8.952187857724986 577.0317521249958 0.975979406382613
8.957415412678403 574.5836272794395 0.9725771083875957
8.962642967631819 575.4888731312299 0.9723766891712038
8.967870522585235 580.899086604587 0.9782630179915921
8.973098077538651 581.9722528794042 0.9791503322083542
8.978325632492067 587.5775948952936 0.9833293194910209
8.983553187445484 593.8935917985142 0.9875258852700975
8.9887807423989 599.5567097523616 0.9916349338173821
8.994008297352316 604.1499060702359 0.9959941618440106
8.999235852305732 604.6899784685259 0.9965594772749953
9.004463407259149 608.6879096113651 0.9993312804463469
9.009690962212565 611.6564852508884 1.000611782514371
9.014918517165981 620.4559036923392 1.0069760299727941
9.020146072119397 629.5825898335574 1.014132482193262
9.025373627072813 641.7926357764926 1.0234910190930049
9.03060118202623 648.643404516494 1.0275766342680364
9.035828736979646 659.9584278903385 1.036694712648422
9.041056291933062 677.8755857761325 1.049927420912928
9.046283846886478 693.1142075494855 1.061716424873818
9.051511401839894 709.3641741697405 1.0735236229162453
9.05673895679331 730.2107717872088 1.0880687350979779
9.061966511746727 753.8532232093604 1.1055025582724394
9.067194066700143 782.6034949619303 1.1260462341760913
9.07242162165356 805.3943859721605 1.141737017358866
9.077649176606975 826.7775621751887 1.1560597331765996
9.082876731560392 839.6257771633349 1.164880246760109
9.088104286513808 850.6383182556502 1.1726998790076155
9.093331841467224 860.02374357281 1.178554643129816
9.09855939642064 864.089102840312 1.1807049113178625
9.103786951374056 862.2855801153635 1.1784898785337636
9.109014506327473 856.0346050186706 1.1725634835348093
9.114242061280889 847.0537627917245 1.1668230010801626
9.119469616234305 842.4610507095776 1.1643670100669692
9.124697171187721 838.8169822618364 1.161926015479479
9.129924726141137 832.5061978676032 1.1569687289286414
9.135152281094554 833.1784427968737 1.1561293639848766
9.14037983604797 846.7732489079617 1.1660707595937527
9.145607391001386 869.7099418369696 1.1809086394058628
9.150834945954802 899.2160844630512 1.2004064701073351
9.156062500908218 929.6138517036861 1.220726822815913
9.161290055861635 962.2947000324131 1.2516778686201002
9.16651761081505 1002.8805021441312 1.285278020751313
9.171745165768467 1042.2333232223211 1.3153740096260191
9.176972720721883 1066.840569244343 1.3340793926755228
9.1822002756753 1074.5422481456878 1.3410234685627818
9.187427830628716 1072.8545862052836 1.3429056840826783
9.192655385582132 1054.021173157764 1.3332227393939609
9.197882940535548 1043.359645977751 1.329529003225559
9.203110495488964 1030.7706575792356 1.323869659247307
9.20833805044238 1018.7289776339702 1.3192235827965513
9.213565605395797 1015.5912249460816 1.3190725449216678
9.218793160349213 1004.4210437562504 1.3138769994473194
9.224020715302629 998.8238173792167 1.313148572643573
9.229248270256045 991.9837015176654 1.3095988653948312
9.234475825209461 982.3323706998214 1.3048682086841856
9.239703380162878 975.8017999205448 1.300496710895324
9.244930935116294 976.1740586474438 1.3016945133220568
9.25015849006971 973.3420887230532 1.301457731743691
9.255386045023126 977.7877142936012 1.3059383176197474
9.260613599976542 986.5928658531899 1.3131022667493544
9.265841154929959 999.7280473947174 1.3247266257534367
9.271068709883375 1013.0803011835668 1.334773697137569
9.276296264836791 1031.1079428724486 1.348072622882652
9.281523819790207 1047.2340804382634 1.360586832259437
9.286751374743623 1067.4062799041694 1.374725605101614
9.29197892969704 1088.3498526052372 1.3901768736824494
9.297206484650456 1104.5041480784828 1.4016956717277431
9.302434039603872 1106.6520489924183 1.402734804404626
9.307661594557288 1094.7898156211472 1.3972313037651025
9.312889149510704 1064.1765685224411 1.3793166287241523
9.31811670446412 1024.3614260547124 1.3542946389629658
9.323344259417537 976.0341275513863 1.3235866383985857
9.328571814370953 926.6517082867898 1.289450255128071
9.33379936932437 879.9934748868727 1.2575043790455251
9.339026924277785 830.5519675018757 1.222432623520231
9.344254479231202 791.8220574088667 1.1954937039260944
9.349482034184618 755.7349767923856 1.1696586417407102
9.354709589138034 727.0250148868134 1.149234758436293
9.35993714409145 706.613775342036 1.1336965733678936
9.365164699044866 691.4925945242283 1.1218032107059828
9.370392253998283 677.2322079678988 1.1103714885830738
9.375619808951699 664.7275488860672 1.100740036280361
9.380847363905115 658.4480847505514 1.0965518513780184
9.386074918858531 653.1247233703768 1.0938262369079867
9.391302473811947 652.3349637670935 1.094298809867683
9.396530028765364 649.2237411536601 1.0924960042846434
9.40175758371878 647.4453278996609 1.0906534142566249
9.406985138672196 645.4694055310258 1.0887456178283392
9.412212693625612 645.4787695832471 1.087586086637855
9.417440248579029 644.7727696126897 1.0771810452264525
9.422667803532445 639.9811212198631 1.06773658451501
9.427895358485861 639.2631763924193 1.0638698975423726
9.433122913439277 639.6381288581528 1.0616536978895896
9.438350468392693 637.2880881959812 1.0570855840797013
9.44357802334611 636.3989159197235 1.0547581616371704
9.448805578299526 640.1484669915051 1.054893407982918
9.454033133252942 643.7543800240034 1.0562768785040617
9.459260688206358 644.6727960563409 1.0552619162800871
9.464488243159774 643.1407113814711 1.0528016501097797
9.46971579811319 638.6941417568244 1.0473044114339125
9.474943353066607 629.8385230732048 1.038041199520331
9.480170908020023 628.2140157968523 1.0339794970276346
9.48539846297344 627.2193783450814 1.0313777900676708
9.490626017926855 625.2962830733993 1.0276030777180705
9.495853572880272 628.3125843079026 1.03002346966559
9.501081127833688 630.1420004060456 1.0305534422855485
9.506308682787104 633.3981771347459 1.0332050126790044
9.51153623774052 631.7427000317382 1.030659828970566
9.516763792693936 627.9800410906291 1.0268362764374734
9.521991347647353 625.5611078208987 1.0231806737805282
9.527218902600769 628.6446918333305 1.0246512080331303
9.532446457554185 630.8171740234583 1.0257508993002133
9.537674012507601 631.4430610850294 1.0252555313029195
9.542901567461017 633.5487655747593 1.0259640366325764
9.548129122414434 634.5948250083443 1.0263072142166427
9.55335667736785 638.604234171477 1.0301358875366928
9.558584232321266 637.3181754068297 1.028665715887448
9.563811787274682 637.5814939046188 1.0281575881305924
9.569039342228098 634.0404072321219 1.0234427274095417
9.574266897181515 627.1523051756096 1.017591896706985
9.57949445213493 628.3485622430834 1.0176045740268012
9.584722007088347 627.0204045682494 1.0154565072075807
9.589949562041763 632.6952513929406 1.0191087286803266
9.59517711699518 632.3336465355806 1.0181286140304113
9.600404671948596 637.7155937349792 1.0229016457950206
9.605632226902012 637.8254712641626 1.0221785930879044
9.610859781855428 635.3946594334611 1.019830377647942
9.616087336808844 635.8897093636631 1.018736273375679
9.62131489176226 634.576775596968 1.016753602200335
9.626542446715677 636.7238707627133 1.0174302367866146
9.631770001669093 637.9759546156182 1.01904578465819
9.636997556622509 636.2661640306559 1.0171041902508655
9.642225111575925 634.9330686918751 1.0145101693942662
9.647452666529341 634.8682903959364 1.0137167756399743
9.652680221482758 633.7461947491608 1.0130045470975377
9.657907776436174 633.7596470101768 1.013359470803366
9.66313533138959 632.8479138860403 1.011409310912845
9.668362886343006 635.1843549577317 1.0132154729952132
9.673590441296422 638.1687509876901 1.0158243668377838
9.678817996249839 642.6354542454982 1.018342358232649
9.684045551203255 639.9142445286942 1.015369022298859
9.689273106156671 639.5331121967558 1.0127693596560858
9.694500661110087 636.8893995168869 1.0086416205022042
9.699728216063503 638.7840931503627 1.009452818935146
9.70495577101692 640.6884800655156 1.010095159882173
9.710183325970336 645.8648085315662 1.0146579172769725
9.715410880923752 647.8763978645508 1.0159123991742591
9.720638435877168 647.8143446057251 1.0156593338435218
9.725865990830584 648.3985317272727 1.0163230735721926
9.731093545784 644.4753340388139 1.0121408491891077
9.736321100737417 648.1780098962125 1.0148437028699901
9.741548655690833 654.5088088246304 1.019234884582102
9.74677621064425 655.0367866044177 1.0186177931886198
9.752003765597665 655.8034080768135 1.0185309156288043
9.757231320551082 653.4111257759846 1.0163404529074378
9.762458875504498 656.2151289678417 1.0177264063153282
9.767686430457914 656.2305216050637 1.017212831437629
9.77291398541133 657.9337829631104 1.0178872546902429
9.778141540364746 658.0648184032962 1.0166331682821337
9.783369095318163 653.5896141171036 1.0129431207609534
9.788596650271579 652.406180244957 1.0113550544085517
9.793824205224995 655.318126289345 1.0140306517235818
9.799051760178411 660.1348512884882 1.0165854573196853
9.804279315131827 659.2174294747774 1.0154159880073463
9.809506870085244 659.1431431397993 1.0143345437359113
9.81473442503866 658.318828490862 1.0130282292935011
9.819961979992076 665.5832905224139 1.0175888837743543
9.825189534945492 669.5879338393149 1.020674794477554
9.830417089898909 675.6402704232189 1.0249115551837151
9.835644644852325 678.8207248452042 1.0253828453478462
9.840872199805741 680.0900613343949 1.0249448933191736
9.846099754759157 683.307548734167 1.0271299315934506
9.851327309712573 686.2258469005806 1.0298689760516127
9.85655486466599 685.5913964214191 1.0291494475998197
9.861782419619406 686.7414706019761 1.0302047971064783
9.867009974572822 689.7458160697388 1.0317508300484632
9.872237529526238 692.2309413335165 1.0334587084930598
9.877465084479654 694.0337609336486 1.0346067920217956
9.88269263943307 700.3255318052107 1.0385611504237544
9.887920194386487 703.3993212082632 1.039631454621226
9.893147749339903 707.6964493271317 1.0428734126425434
9.89837530429332 707.6282200011855 1.0418015331888948
9.903602859246735 706.5057503671432 1.0406390033622603
9.908830414200152 706.350076487062 1.0398976497947887
9.914057969153568 713.5647788757948 1.0447765465021728
9.919285524106984 722.9021698261693 1.0512957827682297
9.9245130790604 729.7959973610054 1.0552401778616558
9.929740634013816 733.5231069556984 1.0576991220693297
9.934968188967233 736.0666212233529 1.0590599844890456
9.940195743920649 733.8492393881367 1.0575240624708306
9.945423298874065 733.0286399577876 1.0566190240779485
9.950650853827481 732.2423957767886 1.0557680660669597
9.955878408780897 735.7970315855218 1.0587718853781698
9.961105963734314 742.7742680915277 1.0639313624148792
9.96633351868773 745.2584782614466 1.0655178724883099
9.971561073641146 742.5805806050051 1.0617223742224877
9.976788628594562 739.8010057134239 1.058473670609163
9.982016183547978 738.7156797444629 1.0572521964337283
9.987243738501395 739.0900014563053 1.057196942081887
9.99247129345481 736.638650013673 1.0549708148882668
9.997698848408227 734.5014896448952 1.0533848559325023
10.002926403361643 727.0346783485782 1.0464051497213929
10.00815395831506 719.7088196718165 1.0401245071432275
10.013381513268476 711.679835936183 1.0334048623309846
10.018609068221892 707.2486324816814 1.0307219217519914
10.023836623175308 700.8479555826846 1.0260667479287335
10.029064178128724 701.0048817752131 1.0262763286755998
10.03429173308214 704.6923767299535 1.0284220477660324
10.039519288035557 707.4793279900887 1.0303164533780078
10.044746842988973 705.5635859483051 1.02799639548189
10.049974397942389 701.3477452767946 1.0244943988727027
10.055201952895805 698.71226154006 1.0224001564378156
10.060429507849221 696.1626974907724 1.0213937595293634
10.065657062802638 691.4935120717805 1.01835277891386
10.070884617756054 690.7623033343607 1.01755362602786
10.07611217270947 688.0689734170167 1.0146984572267093
10.081339727662886 690.5230855701061 1.015597431615051
10.086567282616302 686.0911509137923 1.012406924821115
10.091794837569719 681.2624437909583 1.007952831376738
10.097022392523135 679.3429461080573 1.0052710186950171
10.102249947476551 685.7590904643765 1.0098107842814257
10.107477502429967 688.1668576582314 1.0113972921195065
10.112705057383383 689.8375719005695 1.012150779929814
10.1179326123368 688.5183771835328 1.0111412656345944
10.123160167290216 683.5652260780346 1.0076891841206812
10.128387722243632 683.531825245897 1.007294602916315
10.133615277197048 681.5004619256831 1.0050309183923918
10.138842832150464 679.5815351004534 1.0025984269548553
10.14407038710388 677.0456001565474 1.0004827189872196
10.149297942057297 675.1754842686063 0.9992263012604512
10.154525497010713 674.2984532512119 0.9985967240971022
10.15975305196413 674.3008980143259 0.9984677752116168
10.164980606917545 678.7588032803881 1.001470492423387
10.170208161870962 679.4226142507337 1.001323682173198
10.175435716824378 682.2613596986832 1.00326101498466
10.180663271777794 683.2953897055166 1.0023331586060558
10.18589082673121 681.9549979174204 1.0007530010417565
10.191118381684626 680.8534339393935 1.0000097983227734
10.196345936638043 682.7137626145618 1.0014229705488573
10.201573491591459 683.3563959837741 1.0018866872359997
10.206801046544875 681.5726918851199 1.0004242122405764
10.212028601498291 684.4974562543277 1.0023588342609016
10.217256156451707 688.7730555616057 1.0055245149207066
10.222483711405124 694.9574829979913 1.010267477756254
10.22771126635854 696.0008682137087 1.0117104460869424
10.232938821311956 688.6451220824347 1.0062185024969807
10.238166376265372 686.0147885363654 1.0030649289929587
10.243393931218788 682.542569571752 0.9999268005125914
10.248621486172205 681.7949734118795 0.9991217953319781
10.253849041125621 682.9756848509066 1.0001240055180833
10.259076596079037 681.6147402511085 0.999596777199914
10.264304151032453 679.7249142298642 0.9978448310214966
10.26953170598587 678.6056739785387 0.9960717146252345
10.274759260939286 679.5644249017224 0.9966197188507543
10.279986815892702 680.2362018080621 0.9967464493312532
10.285214370846118 677.5780805170635 0.9956967596342712
10.290441925799534 676.1030326177778 0.9942808395902197
10.29566948075295 673.3604607272318 0.9918479844082725
10.300897035706367 667.4056799010708 0.9856417054915415
10.306124590659783 671.001063507433 0.9873845458238162
10.3113521456132 666.3427015319539 0.9839176912123573
10.316579700566615 665.0399521756391 0.9833235736833099
10.321807255520032 662.6446955283366 0.9811011560200708
10.327034810473448 659.3698018497447 0.9787174540865127
10.332262365426864 658.9217320387103 0.9778132390312059
10.33748992038028 658.0402045647213 0.9767761362331328
10.342717475333696 656.4625573318168 0.9742927357783939
10.347945030287113 657.6524045443318 0.9741395444669151
10.353172585240529 660.1096760306752 0.9757865107800947
10.358400140193945 663.8847600985071 0.9783407114746938
10.363627695147361 666.4312674167734 0.9791598948335974
10.368855250100777 669.0624070315762 0.9809724898089616
10.374082805054194 669.8747636521701 0.9811220136450779
10.37931036000761 669.3934924300221 0.9805432354529594
10.384537914961026 665.2685701286368 0.9776457570200523
10.389765469914442 663.9176028856314 0.976443193799879
10.394993024867858 666.4674424955399 0.9781089246258913
10.400220579821275 666.2440168312099 0.9781795544636421
10.40544813477469 664.6352376521422 0.975984582626257
10.410675689728107 658.1474202683556 0.9710787826669849
10.415903244681523 654.0569955916116 0.9685522508000094
10.42113079963494 653.24387408963 0.9681383932690054
10.426358354588356 644.7382573657957 0.961719118771709
10.431585909541772 639.7274859869549 0.9576510481743982
10.436813464495188 635.4831005363961 0.9542660801081311
10.442041019448604 628.6419629358556 0.9490008164224616
10.44726857440202 622.4531904854622 0.9433495835570019
10.452496129355437 616.8585243058199 0.9381973721840072
10.457723684308853 614.1743268214008 0.9360982506092684
10.462951239262269 611.3241759907255 0.9337312861831379
10.468178794215685 608.662697489165 0.9323141478271861
10.473406349169101 604.5495055092647 0.9292968173896484
10.478633904122518 599.2543810275781 0.925206619566656
10.483861459075934 594.7332817818999 0.921616304421084
10.48908901402935 586.3709358842765 0.9143457424021558
10.494316568982766 577.8479611115513 0.9052237476384266
10.499544123936182 572.0599871720156 0.9004544852121431
10.504771678889599 569.5202736775349 0.8986404522958888
10.509999233843015 569.6793983414686 0.8991872417595602
10.515226788796431 570.7200654505401 0.8993846547492298
10.520454343749847 567.166600648521 0.8957204987861159
10.525681898703263 567.1774791902667 0.8950997326653227
10.53090945365668 565.5070294292858 0.8935848149677971
10.536137008610096 572.0028187826443 0.8991180385278147
10.541364563563512 571.6768465168302 0.8989981423808843
10.546592118516928 570.7308882307201 0.898166779277893
10.551819673470344 565.7280559460434 0.8943509533360612
10.55704722842376 561.1250470657654 0.8912256535696526
10.562274783377177 558.0669454607818 0.8888808861541103
10.567502338330593 551.9668564844545 0.882957974965599
10.57272989328401 550.2312271091964 0.8814263593714198
10.577957448237425 551.265347634208 0.8820891109539699
10.583185003190842 550.7384414792502 0.8819353371262085
10.588412558144258 549.1356398173352 0.8795894789611352
10.593640113097674 547.5006534798043 0.8779975621522406
10.59886766805109 548.0727654714599 0.8781652701604281
10.604095223004506 544.9857402436329 0.8751182394357587
10.609322777957923 541.3583719949974 0.8724822126919762
10.614550332911339 537.2596372185129 0.8675459657510866
10.619777887864755 533.2933802770301 0.8635933668763177
10.625005442818171 530.8302565984335 0.8624165329089011
10.630232997771587 529.3701726445557 0.8618680508225894
10.635460552725004 528.6518908151404 0.8612274332901542
10.64068810767842 528.6802914414882 0.8607494713987073
10.645915662631836 530.0290809443512 0.8612172247404384
10.651143217585252 530.3723602796257 0.8616725885167965
10.656370772538668 528.975445887187 0.860182647823435
10.661598327492085 527.1661720617474 0.8577069303235085
10.666825882445501 532.3072636977275 0.8613511446576769
10.672053437398917 532.2126433375532 0.8595274769443184
10.677280992352333 537.1550528237465 0.8636716751946097
10.68250854730575 539.6404261190783 0.8665761065770344
10.687736102259166 544.1211834269798 0.8702667016932608
10.692963657212582 548.5384429408379 0.8738640068961059
10.698191212165998 549.5354539128839 0.8741386650810757
10.703418767119414 551.175028204601 0.8737489041582449
10.70864632207283 553.7391886466254 0.8754413383367929
10.713873877026247 559.7049919021495 0.8800849834894618
10.719101431979663 567.8759387193846 0.8874678213196603
10.72432898693308 577.4912628647261 0.8945545058091814
10.729556541886495 585.6860487974022 0.8997145091735844
10.734784096839912 593.7468140456186 0.9047983574124844
10.740011651793328 598.5492075209296 0.907935372818512
10.745239206746744 601.6878973053186 0.9102365135132061
10.75046676170016 606.676410253364 0.91421349014452
10.755694316653576 611.618233164332 0.9174773001727078
10.760921871606993 616.6115591218424 0.9201566577228775
10.766149426560409 623.2081589152331 0.9245544993430195
10.771376981513825 623.5270338092514 0.9245856096818726
10.776604536467241 623.0093328264304 0.9247103380404977
10.781832091420657 621.7147862040761 0.9234878688903994
10.787059646374074 618.8586448706785 0.9208619447891245
10.79228720132749 616.4953855609614 0.9176352575262965
10.797514756280906 612.5197915894158 0.9140571367275486
10.802742311234322 611.6873284004158 0.9133591372726098
10.807969866187738 610.9050007271819 0.9138266205672533
10.813197421141155 608.0407412292824 0.9116366277460561
10.81842497609457 607.5041161644814 0.9111893960803635
10.823652531047987 610.3196229514472 0.9120272891113925
10.828880086001403 615.5987513872586 0.9154601453150464
10.83410764095482 623.5276883413599 0.9212628988873153
10.839335195908236 636.8143194941637 0.9307992666244049
10.844562750861652 653.9596653335298 0.9431823004033296
10.849790305815068 677.6212268925549 0.9596779890709719
10.855017860768484 706.4787191641358 0.979688428446142
10.8602454157219 734.4175742775552 0.9989011260958903
10.865472970675317 758.8524583831144 1.0147556811080705
10.870700525628733 771.5533448021961 1.0224697203793827
10.875928080582149 776.3913733935169 1.0257415345247707
10.881155635535565 769.3434649676116 1.0207916505930221
10.886383190488981 757.0457079242425 1.012126929396907
10.891610745442398 735.4261832019744 0.9975161640763028
10.896838300395814 711.7694477318075 0.9794915402301623
10.90206585534923 689.5053456783726 0.9639615570125075
10.907293410302646 672.2883471353064 0.9517758395042111
10.912520965256062 657.2044860912023 0.9407828241459494
10.917748520209479 644.3082164780969 0.931312050823043
10.922976075162895 632.0434336004988 0.9223944952018345
10.928203630116311 622.1045039739049 0.9153258635478959
10.933431185069727 613.9966876136244 0.909313704310907
10.938658740023143 602.5758323204842 0.9003328161571887
10.94388629497656 595.4028803236525 0.8947022466298576
10.949113849929976 586.469269680116 0.8879025523631032
10.954341404883392 577.4381603531699 0.8809011033347727
10.959568959836808 569.9872649320816 0.8752765854868821
10.964796514790224 565.7527086659121 0.8720647351040611
10.97002406974364 567.1569547335201 0.8748001824264774
10.975251624697057 566.5957072963171 0.8765466832587351
10.980479179650473 559.5778729165531 0.872640715281996
10.98570673460389 552.9866146339438 0.8689195931411972
10.990934289557305 548.9200175863316 0.866309491218498
10.996161844510722 545.1081205446008 0.8641618824870898
11.001389399464138 540.1387752954395 0.860741814939514
11.006616954417554 532.729489207434 0.8553916392091262
11.01184450937097 524.9257768507042 0.8500234691963501
11.017072064324386 521.9992805156835 0.8483812333006244
11.022299619277803 522.1015460461434 0.849244136556116
11.027527174231219 520.1209955544367 0.8480484876599074
11.032754729184635 519.8119921139776 0.8485332744188765
11.037982284138051 516.9187722518346 0.8465661075292467
11.043209839091467 513.452372809725 0.8435829454025602
11.048437394044884 511.89191953624794 0.8424847670780958
11.0536649489983 510.5097441542848 0.8417308237414074
11.058892503951716 508.5873140313521 0.8401542312965022
11.064120058905132 508.3211607464043 0.8405111919171582
11.069347613858548 507.46795134874884 0.8412416809874178
11.074575168811965 505.54380015012777 0.8399935542845811
11.079802723765381 503.0947852071805 0.8382984825434548
11.085030278718797 503.59186362109926 0.8383028531494581
11.090257833672213 503.6977076106999 0.8381678891075754
11.09548538862563 506.39361010539824 0.8401635211737377
11.100712943579046 503.1791902400936 0.8380218039350817
11.105940498532462 501.1338739255031 0.8371060001791141
11.111168053485878 498.12044338267776 0.8348665961744863
11.116395608439294 492.259403773458 0.8305842347655916
11.12162316339271 489.6147125533706 0.8282015616425749
11.126850718346127 491.0622417050551 0.8296779612845175
11.132078273299543 490.8983155554211 0.8298404791285238
11.13730582825296 492.86139473566436 0.8320246519055889
11.142533383206375 491.22178527791687 0.83064761037177
11.147760938159792 487.8204591262564 0.8277391323419516
11.152988493113208 485.43446503508767 0.825107483138303
11.158216048066624 483.80606519856224 0.8242670606864192
11.16344360302004 485.39911414222405 0.8260068209157926
11.168671157973456 485.72725633321244 0.8263955130675953
11.173898712926873 487.7436520083481 0.8287352510179399
11.179126267880289 486.2116396134885 0.8272592118165127
11.184353822833705 484.25837597370725 0.8249837987470451
11.189581377787121 480.87632448606905 0.8224785914451447
11.194808932740537 478.5775765182643 0.8206183880229889
11.200036487693954 481.7020830288058 0.823780436342587
11.20526404264737 482.13184519096563 0.8245321374552894
11.210491597600786 481.67712123458364 0.824084337103773
11.215719152554202 479.58498702377506 0.8226034352520113
11.220946707507618 478.70549885597353 0.8219401736395258
11.226174262461035 480.9884843241885 0.823585478072214
11.23140181741445 485.8167339499228 0.8284856069950259
11.236629372367867 485.3675384490296 0.8273577925701464
11.241856927321283 484.4320447045111 0.8261370034604835
11.2470844822747 481.5227999577485 0.8239417204525079
11.252312037228116 482.2681440685721 0.8239868022333248
11.257539592181532 480.7828225943906 0.8230267337639653
11.262767147134948 480.250815030794 0.8227738755418421
11.267994702088364 478.1724128871942 0.8209660420431798
11.27322225704178 477.29243018534777 0.8206479486820135
11.278449811995197 478.97537902794875 0.8221727050537211
11.283677366948613 481.64223873416034 0.8238045226816018
11.288904921902029 483.9987299908115 0.8256148511594855
11.294132476855445 481.4590868058219 0.8225591645759123
11.299360031808861 478.277886135145 0.8197373765326585
11.304587586762278 474.90199975642673 0.8169462138342409
11.309815141715694 473.603027680071 0.8155489208480918
11.31504269666911 476.29237918579855 0.8182772299466303
11.320270251622526 480.881505875356 0.8225129128292461
11.325497806575942 483.79035854732274 0.8246235358944698
11.330725361529359 484.7197816397496 0.8249204828515582
11.335952916482775 488.690083761352 0.827818149152248
11.341180471436191 485.1075170582054 0.8244063245968385
11.346408026389607 480.3820211716492 0.8205531226641974
11.351635581343023 478.4563429337142 0.8190052069789024
11.35686313629644 474.57030184709566 0.8157337983563974
11.362090691249856 475.0530372075683 0.8157292813660765
11.367318246203272 476.90690804444773 0.8178865275185604
11.372545801156688 477.0010218859099 0.8187879026830771
11.377773356110104 474.53884172642114 0.8167372688613447
11.38300091106352 474.3788478422962 0.8167161223833943
11.388228466016937 470.55372649339233 0.8131470753031302
11.393456020970353 464.41740859572957 0.8075027402452273
11.39868357592377 458.54587907916226 0.8028711967323671
11.403911130877185 451.6745459986367 0.7966417706090569
11.409138685830602 448.61604491164394 0.7940129380780744
11.414366240784018 450.41703318891354 0.7956368639593377
11.419593795737434 449.32643150835264 0.7947058273812106
11.42482135069085 447.7746268064075 0.7939537623652048
11.430048905644266 443.13999281597006 0.7895814923797789
11.435276460597683 438.35719299717647 0.78509830839669
11.440504015551099 435.67871244675314 0.7825540985469956
11.445731570504515 431.74487426907876 0.7788099479001044
11.450959125457931 432.97032161155374 0.7796666757113322
11.456186680411347 433.5712589474674 0.7805457768020494
11.461414235364764 432.51648571467575 0.7798228873113608
11.46664179031818 430.2383169923632 0.7785682979021881
11.471869345271596 427.28643754666075 0.7753901413101454
11.477096900225012 427.2532462780437 0.7766243661985158
11.482324455178428 426.5149936677207 0.7832952576671602
11.487552010131845 425.01837763366393 0.7845684843386902
11.49277956508526 423.7239558978875 0.7856182577697055
11.498007120038677 423.1766732691934 0.7860021858435697
11.503234674992093 426.27874265189 0.7886711959982547
11.50846222994551 430.3800569005699 0.7932660236988984
11.513689784898926 434.1273040013951 0.7973906578720006
11.518917339852342 432.99177734056894 0.7980795134243097
11.524144894805758 430.5551073706539 0.7961064005760314
11.529372449759174 428.23875352360744 0.7948462213732801
11.53460000471259 430.8416524132537 0.7972820731340128
11.539827559666007 435.29420091484513 0.8019357916917486
11.545055114619423 437.5553925506406 0.8051205714858862
11.550282669572839 435.8685928842254 0.8036261791897652
11.555510224526255 435.54555620258407 0.8038741806443777
11.560737779479672 436.14503668476374 0.8056962806944619
11.565965334433088 434.77319377043875 0.8047414046817866
11.571192889386504 432.1088079061197 0.8029167322470843
11.57642044433992 427.34168998414134 0.7991075344070124
11.581647999293336 421.74937544836575 0.7944235937534935
11.586875554246753 416.93452229611574 0.7905107934286757
11.592103109200169 415.26111858435894 0.7891355355213965
11.597330664153585 415.5896390881769 0.7905771382948484
11.602558219107001 415.46781294543433 0.791059627864368
11.607785774060417 413.75159223141605 0.7898706959661332
11.613013329013834 411.63179296680534 0.7882288443631623
11.61824088396725 405.0098452258041 0.7825446665891882
11.623468438920666 403.56857187804576 0.7819391794304033
11.628695993874082 400.125763350809 0.7789680152634986
11.633923548827498 399.50348788284634 0.779013512838999
11.639151103780915 401.6650309488121 0.7810730910140429
11.64437865873433 396.8052816300623 0.7769362536439837
11.649606213687747 395.4112235558485 0.7768141480453612
11.654833768641163 387.35592865705183 0.7701411705485753
11.66006132359458 384.758739332044 0.7701439322492496
11.665288878547996 384.26540413290286 0.7700592283030477
11.670516433501412 384.33734195733155 0.7695184034301603
11.675743988454828 383.5542853172859 0.768626783329484
11.680971543408244 383.21774621505483 0.7670121822969374
11.68619909836166 383.80871309824545 0.7682753611428194
11.691426653315077 382.2459569308403 0.7675881391680267
11.696654208268493 381.47934870668024 0.7677994771086447
11.701881763221909 377.8743234328146 0.7656123558574809
11.707109318175325 376.9841278433721 0.7651835740547347
11.712336873128741 376.54854561624427 0.7642152553220768
11.717564428082158 378.0351844431067 0.7656637951601372
11.722791983035574 381.09684831254924 0.7684637350993413
11.72801953798899 379.481157747598 0.7668411305659742
11.733247092942406 380.2742979109536 0.7693541523613021
11.738474647895822 377.6421621587126 0.7667544514946196
11.743702202849239 377.9987907065167 0.7694910651506234
11.748929757802655 380.1699418132006 0.7730650205842676
11.754157312756071 380.54772004385813 0.7739759287121664
11.759384867709487 383.84016903848874 0.7778188930943454
11.764612422662903 384.7283939351302 0.7782978211838659
11.76983997761632 384.61319351873004 0.7766156694158011
11.775067532569736 383.15702989709587 0.773630781178197
11.780295087523152 386.6511369752392 0.7762621094159124
11.785522642476568 389.45318272015265 0.7783958553339165
11.790750197429984 391.1280929138327 0.7806615676521574
11.7959777523834 393.3728734937537 0.7832606784662136
11.801205307336817 391.1419339713246 0.7808255547950471
11.806432862290233 389.88917050302547 0.7794733834161643
11.81166041724365 392.05274816042663 0.7814929598658894
11.816887972197065 393.6421858490105 0.7833303548374652
11.822115527150482 393.5516313479305 0.7829872165330215
11.827343082103898 393.1107065090755 0.782116752999899
11.832570637057314 392.19058998582136 0.7806249861625276
11.83779819201073 395.5396046200619 0.7842139631506024
11.843025746964146 395.43147296581975 0.7844461484892483
11.848253301917563 397.76384443309496 0.7872423056929666
11.853480856870979 398.16807033898795 0.7876083116120683
11.858708411824395 396.2445967723114 0.7858353612842012
11.863935966777811 395.28751434625195 0.7852130377979762
11.869163521731227 392.6387950275183 0.7837851020848465
11.874391076684644 386.9363180859384 0.778815298338049
11.87961863163806 382.82184057427764 0.7755526440450147
11.884846186591476 379.67184370056015 0.7727390917225037
11.890073741544892 375.94518443563476 0.7695170876455245
11.895301296498308 376.50598288942405 0.7705162939018197
11.900528851451725 372.925475889658 0.7666547390309231
11.90575640640514 371.7616264558866 0.7657955949463373
11.910983961358557 371.884468750698 0.7649895733209037
11.916211516311973 372.0816411674001 0.7651164430004206
11.92143907126539 371.5075196956442 0.7654198003146543
11.926666626218806 372.4938274890549 0.7673851929656994
11.931894181172222 370.685067338096 0.7672609198005281
11.937121736125638 373.3122820622922 0.7707384989236775
11.942349291079054 374.18119269414353 0.7710974063478423
11.94757684603247 370.45032875706136 0.7665865478167387
11.952804400985887 368.19887628508195 0.7645599484108577
11.958031955939303 368.1258793475537 0.7647522397940245
11.963259510892719 368.53355674185985 0.7658835849046719
11.968487065846135 368.5003856581554 0.7662508743772858
11.973714620799552 364.1255073045829 0.760024687752006
11.978942175752968 361.0230893187129 0.7561710578181803
11.984169730706384 362.0151077134378 0.75733984379398
11.9893972856598 361.2573142954064 0.7576407409700443
11.994624840613216 364.5828989760039 0.7624876097913846
11.999852395566633 362.51670761590344 0.7614256819831932
12.005079950520049 363.13349800947924 0.7614236093377004
12.010307505473465 362.6184756656371 0.760473459671019
12.015535060426881 361.54609791636886 0.7592700065907396
12.020762615380297 363.566036288697 0.761864558823134
12.025990170333714 362.70409607344254 0.7619057811373933
12.03121772528713 361.24796934537386 0.7608149396305819
12.036445280240546 362.9332635835556 0.7625152024268178
12.041672835193962 362.81521827752755 0.762073850557578
12.046900390147378 363.2754353852938 0.7627453841483955
12.052127945100795 366.02900641210255 0.7671350505693189
12.05735550005421 368.6331726568929 0.7697331145648766
12.062583055007627 371.4201990528983 0.7718346571279415
12.067810609961043 376.10700564620396 0.7761384524321906
12.07303816491446 378.19981041376866 0.778318414237459
12.078265719867876 381.856168448512 0.7818361121731269
12.083493274821292 388.55737450915456 0.7879589212630758
12.088720829774708 396.640404358055 0.7958833218625084
12.093948384728124 404.0462256710083 0.8029673773557007
12.09917593968154 415.8787138742034 0.8149586435729514
12.104403494634957 425.2201259834107 0.8242713305900559
12.109631049588373 435.85030247148546 0.8331661665916708
12.114858604541789 453.48610533575646 0.8491768398242179
12.120086159495205 473.08853394765623 0.8669912823689941
12.125313714448621 494.7307531863544 0.8859814664398056
12.130541269402038 514.5080220158198 0.9036614237266747
12.135768824355454 533.0709818135392 0.9200850312002198
12.14099637930887 549.9941495637227 0.9341767358640347
12.146223934262286 563.811611810028 0.9462568464371969
12.151451489215702 571.6031554442347 0.9528872131060536
12.156679044169119 570.138444972718 0.951688864518541
12.161906599122535 564.6346379350657 0.947551283005389
12.167134154075951 551.2712551112289 0.9361426736576627
12.172361709029367 537.5362372994135 0.9247529567978974
12.177589263982783 524.3094276009692 0.9139312408981006
12.1828168189362 506.0439163916112 0.8982178117816109
12.188044373889616 494.8966761575657 0.8895883412218822
12.193271928843032 479.33184942312766 0.8763199510875247
12.198499483796448 468.6555021745502 0.8666882259227964
12.203727038749864 458.1187754325918 0.8572934476508414
12.20895459370328 449.8036830681363 0.8499362977961402
12.214182148656697 438.02432272298955 0.8395222431219481
12.219409703610113 427.3393874063143 0.8297405491741479
12.22463725856353 418.5151782462494 0.8212154684112009
12.229864813516945 409.51733274548997 0.8127022968853388
12.235092368470362 407.2399335957077 0.8105553067711291
12.240319923423778 400.53338305003376 0.8045618484072953
12.245547478377194 391.20179853863857 0.7952258524082828
12.25077503333061 381.9497040887524 0.7858061499083473
12.256002588284026 370.97536706587584 0.775353731387815
12.261230143237443 366.71962397470736 0.7718183369699012
12.266457698190859 364.3343311638742 0.7701814696063349
12.271685253144275 365.06342026250326 0.7713388916042894
12.276912808097691 362.5522260734992 0.7696211398633839
12.282140363051107 358.40539557422096 0.7650950333126065
12.287367918004524 356.1934841643215 0.7650406331081704
12.29259547295794 351.6500072199111 0.7609295690293846
12.297823027911356 350.72906789833587 0.7606131090637824
12.303050582864772 346.9956768240759 0.7567417144354276
12.308278137818188 344.65576542004436 0.7534965218402728
12.313505692771605 344.63165208762814 0.7561861569225024
12.31873324772502 344.81915780119147 0.7644530084787327
12.323960802678437 344.8185813865038 0.7688193854156137
12.329188357631853 344.90918156973714 0.7723210345780956
12.33441591258527 342.53428710672983 0.7721003592436769
12.339643467538686 343.63109498440065 0.776968301736364
12.344871022492102 341.5840415021999 0.7779714122092278
12.350098577445518 341.16391376424 0.779006489843168
12.355326132398934 340.6180540218167 0.7812062718064912
12.36055368735235 338.00392551293567 0.7792148092503303
12.365781242305767 337.05879229317975 0.7802596085275866
12.371008797259183 337.0590389753707 0.7824026423684302
12.376236352212599 338.7383635365156 0.7868658349116183
12.381463907166015 342.4886570065321 0.7943395314433456
12.386691462119432 345.19834467152805 0.8000825340280269
12.391919017072848 345.2114214633722 0.802425620057702
12.397146572026264 343.16675139956425 0.8028182846739426
12.40237412697968 341.16999803257386 0.8012049471562035
12.407601681933096 340.55348336381667 0.8022153547456745
12.412829236886513 339.8085463341384 0.8006519589487501
12.418056791839929 339.3038388556929 0.8000619753305823
12.423284346793345 333.69661725839075 0.795619405334593
12.428511901746761 329.70365648792216 0.7928150976197629
12.433739456700177 329.2213806017393 0.7945614250808254
12.438967011653594 328.06667952491057 0.794624407382743
12.44419456660701 327.43979783810227 0.7942067758274594
12.449422121560426 327.0664111925301 0.7958400960124198
12.454649676513842 325.1598360451574 0.7958438582742198
12.459877231467258 326.28059284674833 0.7991655488717329
12.465104786420675 324.8135036193766 0.798748026004674
12.47033234137409 321.81465136095636 0.7962178033935483
12.475559896327507 319.02452345461876 0.7923094449836801
12.480787451280923 315.9145474223733 0.7886427101324716
12.48601500623434 312.86433330981225 0.7871902197349924
12.491242561187756 312.7628211579655 0.7864991806354867
12.496470116141172 316.4687679053363 0.7945524415078398
12.501697671094588 316.42717051741363 0.795685204757423
12.506925226048004 319.701445124041 0.7993542365378705
12.51215278100142 317.73202460372215 0.7986711393646608
12.517380335954837 315.6848368245304 0.7973326612435165
12.522607890908253 316.5209549865459 0.8007459875575823
12.527835445861669 312.84220142831975 0.7980066531140306
12.533063000815085 313.04382943731036 0.7989431221388118
12.538290555768501 312.5800008860745 0.7995192905829731
12.543518110721918 313.56951325376974 0.8008536515514112
12.548745665675334 315.22122018679374 0.8039292991823717
12.55397322062875 313.7256072686027 0.8039629188565783
12.559200775582166 311.1397020251122 0.8004095013872708
12.564428330535582 306.2381172105484 0.7892083566096558
12.569655885488999 305.24220650430226 0.7789516676061976
12.574883440442415 308.0470397120206 0.7780920821477616
12.580110995395831 311.21993991007986 0.7791906313402978
12.585338550349247 309.5711826137203 0.7761552604844755
12.590566105302663 307.3168172094383 0.7706944361155493
12.59579366025608 307.19206158485304 0.7681491043184528
12.601021215209496 307.453346313918 0.7667144809843364
12.606248770162912 309.87823740075294 0.7688330757559485
12.611476325116328 310.22191525161685 0.7698251090125076
12.616703880069744 308.7805988077283 0.7679372374198516
12.62193143502316 311.2222536086073 0.7701542290322216
12.627158989976577 314.12812574578214 0.7727315937160877
12.632386544929993 310.3806524224794 0.76740933248814
12.63761409988341 312.2591587435291 0.7690268121265551
12.642841654836825 310.9868300332586 0.7666571201026057
12.648069209790242 316.5040047777553 0.7729168699095239
12.653296764743658 321.32655240638303 0.7771149724729437
12.658524319697074 320.44523535833116 0.7746652126784319
12.66375187465049 323.1260640669974 0.7770910479167051
12.668979429603906 323.26402335063506 0.7759982813879946
12.674206984557323 327.0707553607147 0.7793984976729101
12.679434539510739 331.8387167695311 0.7839606174232545
12.684662094464155 337.84526061135716 0.7895709966461043
12.689889649417571 342.28475880112296 0.7941168354469255
12.695117204370987 344.7672661142536 0.7958108226043111
12.700344759324404 351.5955611872699 0.8024159370586007
12.70557231427782 356.8956565585037 0.8076366489614434
12.710799869231236 364.6132005406122 0.8158676755409472
12.716027424184652 374.5532625589459 0.8269617063949702
12.721254979138068 386.891323428735 0.8404938680435985
12.726482534091485 398.3735564135984 0.8515428133986718
12.7317100890449 407.08360996418907 0.8590754956740559
12.736937643998317 415.4511296520388 0.8671734210951824
12.742165198951733 421.2209006584405 0.872309437631927
12.74739275390515 431.9141147870089 0.8830555764885223
12.752620308858566 442.03483434899204 0.8929843339286492
12.757847863811982 451.03654312056403 0.9012056559682247
12.763075418765398 450.38127885553143 0.900280498631575
12.768302973718814 444.7848943140391 0.894016714429641
12.77353052867223 437.1864955772347 0.8856373738052224
12.778758083625647 424.6307174556528 0.8732695844259868
12.783985638579063 415.21790597161987 0.863559981681208
12.789213193532479 408.0600505492975 0.8556261000590709
12.794440748485895 401.94586916677576 0.8496368505810319
12.799668303439312 396.50144210267365 0.8426888100716378
12.804895858392728 390.0789689180608 0.8354330086857146
12.810123413346144 383.7512403261413 0.829313315681487
12.81535096829956 379.39275241560426 0.8245005144499259
12.820578523252976 375.43667147210175 0.8208395207884338
12.825806078206393 375.7861157342826 0.8221093882056131
12.831033633159809 375.41461186274705 0.8210002674577881
12.836261188113225 378.0684266399151 0.8235825518840626
12.841488743066641 382.1895268127067 0.8275358917345362
12.846716298020057 384.56472449645145 0.8291817250332832
12.851943852973474 390.09195056595667 0.8350044597776728
12.85717140792689 393.4248143686703 0.8383674221691754
12.862398962880306 401.5248489035845 0.8467476347125701
12.867626517833722 405.04768750666835 0.8509834956596255
12.872854072787138 407.78442347385993 0.8535033609900999
12.878081627740555 411.4555682187736 0.856029926500839
12.88330918269397 415.1083400298005 0.8590672424316617
12.888536737647387 418.1906044697539 0.8606449310760871
12.893764292600803 416.9037894905384 0.8587919460349722
12.89899184755422 412.46960121150283 0.8542869069713618
12.904219402507636 407.7573272557538 0.8492344475801609
12.909446957461052 400.1877607673898 0.8411910473058255
12.914674512414468 389.1725940438113 0.8300522684926809
12.919902067367884 376.07213701242455 0.8162594605990404
12.9251296223213 362.4264640087452 0.8024560092899179
12.930357177274717 355.51238839028883 0.7945265141519628
12.935584732228133 348.60158361919343 0.7863413118075703
12.940812287181549 337.27298515995886 0.7735789615822057
12.946039842134965 329.2622046222984 0.763975991488599
12.951267397088381 324.2738683957838 0.757775147968081
12.956494952041798 323.3533660615226 0.75586569837994
12.961722506995214 325.39377298296023 0.7573386084354318
12.96695006194863 326.3958322991529 0.7598844844739759
12.972177616902046 325.48184241497836 0.7598594534375651
12.977405171855462 321.3691163059328 0.7551797785253391
12.982632726808879 318.0925351885718 0.7520523216103651
12.987860281762295 317.3582012932484 0.7495480322748239
12.993087836715711 313.7535375244414 0.7453330440195652
12.998315391669127 312.78557996450354 0.744454141677545
13.003542946622543 312.62423496158414 0.7451980318643856
13.00877050157596 318.03865111016 0.7537275655403699
13.013998056529376 325.38075375526984 0.7623793906092844
13.019225611482792 326.93375877151834 0.7642394181207662
13.024453166436208 327.55115689971655 0.7646374189427294
13.029680721389624 322.4003183398452 0.7592261383203636
13.03490827634304 320.30303262298764 0.7557356163254715
13.040135831296457 320.8501112354349 0.7560150096501521
13.045363386249873 327.08704529915883 0.7630804500418233
13.05059094120329 329.67795987620354 0.7659817584344903
13.055818496156705 331.7768286463979 0.7684107900632379
13.061046051110122 333.9058122610479 0.7701768520365099
13.066273606063538 337.89081936281036 0.7734030944016678
13.071501161016954 345.00662789263714 0.7796982361984967
13.07672871597037 352.1706674612657 0.7868621235737504
13.081956270923786 357.07156779940914 0.7927343395327722
13.087183825877203 356.5004426481924 0.7927519050144113
13.092411380830619 355.6014103316235 0.7917673065672475
13.097638935784035 355.8629398666722 0.7916978283407003
13.102866490737451 353.07378820003987 0.7887670676025823
13.108094045690867 349.0876623165473 0.7849083213631628
13.113321600644284 344.01862328138407 0.7801540491795127
13.1185491555977 340.1970536388101 0.7763933120819759
13.123776710551116 338.8326876276279 0.7752369970926627
13.129004265504532 336.76158623359896 0.7731908278022969
13.134231820457948 338.7886589427232 0.7757380195874866
13.139459375411365 341.84095941893935 0.7797735036369196
13.14468693036478 345.2971361603933 0.7841603854398267
13.149914485318197 350.07079631771376 0.7897462693994914
13.155142040271613 352.6289261876344 0.7925065381637151
13.16036959522503 357.98785697437614 0.7973591151662096
13.165597150178446 361.19521396215765 0.7992648433405017
13.170824705131862 362.4042710323943 0.8004953951321001
13.176052260085278 362.0882131479069 0.7999197155082702
13.181279815038694 358.78187299858917 0.7966284560973141
13.18650736999211 359.78990681315435 0.7985335298206437
13.191734924945527 353.77593353884566 0.7925676294348865
13.196962479898943 353.44479423028537 0.7928159784348473
13.202190034852359 353.6842874871311 0.793519288113695
13.207417589805775 354.9600495872035 0.7945980090954297
13.212645144759191 356.5664268519401 0.795211714895437
13.217872699712608 353.9429267030985 0.7920141023239944
13.223100254666024 353.7295339346123 0.7916611007732102
13.22832780961944 351.5059479260295 0.7895632622961275
13.233555364572856 349.2593876715536 0.7874738324022811
13.238782919526273 348.5089216025658 0.786966125677891
13.244010474479689 342.9576857578459 0.7802919102765121
13.249238029433105 338.58298449565257 0.7751575205308234
13.254465584386521 336.8537259716992 0.772837494468101
13.259693139339937 334.4645859645496 0.7698184235277816
13.264920694293354 333.28762775104383 0.7699572330831834
13.27014824924677 327.57800272221306 0.7633552845264301
13.275375804200186 322.9964588619412 0.7589768693166691
13.280603359153602 319.37747625732976 0.755038467826386
13.285830914107018 316.33090974148615 0.7518167192506205
13.291058469060435 315.4734990058132 0.7524678370897455
13.29628602401385 314.39761597537705 0.7517482516747771
13.301513578967267 312.83329050756106 0.7494392165301946
13.306741133920683 309.8378606234649 0.745510019951081
13.3119686888741 307.8765745930258 0.7422475886344752
13.317196243827516 308.19861487960515 0.7418543513450796
13.322423798780932 309.33688319737047 0.7444201639840918
13.327651353734348 310.3538452885344 0.7463378520791963
13.332878908687764 307.3362931312756 0.7431604291942373
13.33810646364118 306.6180795276516 0.7422065814370529
13.343334018594597 302.4546692883355 0.7350959818370014
13.348561573548013 301.09621197564366 0.734323952981707
13.353789128501429 301.63370895226865 0.7358120772934953
13.359016683454845 299.3299142529671 0.7327429047412698
13.364244238408261 300.2367415107704 0.7339647244150475
13.369471793361678 300.99484631839834 0.7340452644345032
13.374699348315094 303.1645560692648 0.7368771714901777
13.37992690326851 305.08854370033566 0.7407269469309352
13.385154458221926 306.75259376843434 0.7426846527484338
13.390382013175342 307.31870950915504 0.7427347399501197
13.395609568128759 310.12948273161095 0.7457562075186074
13.400837123082175 312.3006843273435 0.7480833155470211
13.406064678035591 311.57087875182447 0.7490987627822212
13.411292232989007 310.05567999760206 0.7474428998127584
13.416519787942423 311.4207825573229 0.7485987666934111
13.42174734289584 311.97094844862715 0.7490046005386329
13.426974897849256 316.5628439440554 0.7532670596503832
13.432202452802672 319.6645003693982 0.7566498853413036
13.437430007756088 320.14941758644534 0.7576738274999836
13.442657562709504 321.21783792745623 0.7587134979273455
13.44788511766292 320.7182524723368 0.7579448269061535
13.453112672616337 322.77487563181256 0.7598379129354718
13.458340227569753 324.9535327520423 0.7627096385224045
13.46356778252317 323.21542663159886 0.7610506491080747
13.468795337476585 322.0339085937337 0.7593775808956301
13.474022892430002 322.69883078214684 0.7587136999273597
13.479250447383418 323.774309193211 0.7598049934596466
13.484478002336834 326.8612358801174 0.7646766292034285
13.48970555729025 326.7064785500326 0.7644131506663718
13.494933112243666 325.61597592091647 0.7631427982500355
13.500160667197083 322.55305424677795 0.7593881247111971
13.505388222150499 324.3039466496905 0.7608948405090903
13.510615777103915 323.57847830295617 0.7607468790050569
13.515843332057331 321.56827269419387 0.7573075311949204
13.521070887010747 319.1373850122056 0.7538521141792209
13.526298441964164 316.39849877271644 0.7503877453019494
13.53152599691758 314.45958625039174 0.7483923769753202
13.536753551870996 313.23847539214773 0.7480990437546966
13.541981106824412 308.8108111425758 0.7442599233868179
13.547208661777828 308.1267367958278 0.7434894578505203
13.552436216731245 305.0205222742436 0.7399893515486604
13.55766377168466 302.8137656979403 0.737942578965763
13.562891326638077 298.17732471880765 0.7325382803905831
13.568118881591493 293.78829237499053 0.7287418516089589
13.57334643654491 291.85489355295846 0.7277589137534725
13.578573991498326 288.1655593142831 0.7227895305508003
13.583801546451742 288.79751377034273 0.7246073375489482
13.589029101405158 285.8098723425316 0.7203389859008542
13.594256656358574 282.9350512408682 0.7175469268904074
13.59948421131199 282.061194239146 0.7170734039488773
13.604711766265407 278.83123056909534 0.7121691787255616
13.609939321218823 278.1071031934831 0.7105346738402541
13.615166876172239 276.40120443071334 0.7089534546704425
13.620394431125655 278.2372258707778 0.7119407026509302
13.625621986079071 277.35860637579356 0.7116296991934545
13.630849541032488 278.6251039750404 0.7148050068361442
13.636077095985904 279.0659615109507 0.7137621579401526
13.64130465093932 277.4963730176354 0.7120423990777138
13.646532205892736 275.7377733030055 0.7093976683023826
13.651759760846153 270.57498621801346 0.7013285380558825
13.656987315799569 268.43940038197115 0.6990538919899568
13.662214870752985 268.5407718482261 0.6984608057912615
13.667442425706401 268.21146846975006 0.6982419611236578
13.672669980659817 271.1740062176273 0.7038505235019074
13.677897535613234 268.67448731525815 0.7010684111059451
13.68312509056665 268.3170180470417 0.7004652035784986
13.688352645520066 270.80214325940585 0.7041153284192473
13.693580200473482 273.86368411466344 0.7080893019515433
13.698807755426898 276.1445666599004 0.7123197804686998
13.704035310380315 276.39536605017634 0.7127196747054699
13.70926286533373 272.3273514151328 0.708353721920311
13.714490420287147 270.4417191808167 0.705992499675825
13.719717975240563 270.3043321889436 0.7060780815457536
13.72494553019398 274.49486387428203 0.7122389835312191
13.730173085147396 277.1509714522783 0.7150427788324953
13.735400640100812 280.5229137438885 0.7188799870016825
13.740628195054228 282.1408968596276 0.7184469790170368
13.745855750007644 283.04809736204237 0.7191535917599624
13.75108330496106 283.2257102460606 0.7192295071775486
13.756310859914477 281.34042372958197 0.7172300561902246
13.761538414867893 277.4284945760212 0.7134725641423827
13.766765969821309 274.0585507168842 0.7081288980212292
13.771993524774725 271.4840790471984 0.7044872681567593
13.777221079728141 270.97633088966364 0.7045352375551104
13.782448634681558 267.8389723697997 0.7016187894042457
13.787676189634974 267.2663910585539 0.7019440633175474
13.79290374458839 266.19765866921534 0.7006017807987227
13.798131299541806 267.7203338381007 0.7015210551636482
13.803358854495222 266.9251806079087 0.7008516949030424
13.808586409448639 266.40424618770214 0.7014434677169654
13.813813964402055 265.25205255517244 0.6999313409736176
13.819041519355471 265.06458911262615 0.699336559683689
13.824269074308887 265.95680486611076 0.6994604626884244
13.829496629262303 267.70588240024466 0.7023489413936633
13.83472418421572 269.43308759426515 0.7067538912236029
13.839951739169136 271.9963837889182 0.7088903843248388
13.845179294122552 273.65245676319927 0.711147818045312
13.850406849075968 275.0338041932838 0.7118619180135501
13.855634404029384 273.60471390927836 0.707704043880156
13.8608619589828 272.4072374769906 0.7055642245374646
13.866089513936217 274.4845027083538 0.707158888320186
13.871317068889633 276.9551482895308 0.7101661218675717
13.87654462384305 278.54393130170973 0.7135905856613427
13.881772178796465 277.2938097039787 0.7112831172953066
13.886999733749882 279.41544324117064 0.7137918539463688
13.892227288703298 280.59568322786754 0.7145288082844167
13.897454843656714 283.00594925073347 0.7156450470482597
13.90268239861013 289.420533042704 0.7236137126396841
13.907909953563546 290.41696592252094 0.7243013537859718
13.913137508516963 295.40542393194414 0.731077612374622
13.918365063470379 295.22372106459943 0.7310537868726577
13.923592618423795 293.47206508712634 0.7279322595964288
13.928820173377211 292.8618248426257 0.7263064301768443
13.934047728330627 290.82733999733546 0.7230097528536059
13.939275283284044 292.9650013333361 0.7257518823404825
13.94450283823746 292.6691146321091 0.7260056342181362
13.949730393190876 290.0936965180348 0.724159463455976
13.954957948144292 288.48526502090044 0.7224300422006248
13.960185503097708 285.38625217518745 0.720211818302195
13.965413058051125 287.12129917377007 0.72340279153157
13.97064061300454 288.10432449847383 0.7250506512461677
13.975868167957957 283.454749204386 0.7188597608959264
13.981095722911373 280.5351916874267 0.7138256384647335
13.98632327786479 279.1010302719531 0.7121079035814072
13.991550832818206 276.4248329474214 0.7091936862309361
13.996778387771622 277.30568011263455 0.7122061760238558
14.002005942725038 274.47649666605537 0.7089510662223873
14.007233497678454 271.28367514266887 0.7054692367142933
14.01246105263187 272.070535732928 0.7064904123422708
14.017688607585287 270.0449526190948 0.704080332415542
14.022916162538703 271.68355300228507 0.7066194528693029
14.028143717492119 270.69057228296475 0.7055789503397617
14.033371272445535 272.3990189983427 0.7073375912914373
14.038598827398951 273.2457466394837 0.7084981120280706
14.043826382352368 274.0380294761727 0.7084562143896495
14.049053937305784 276.90330090066544 0.7114792769712747
14.0542814922592 277.2740507480878 0.7113418534133711
14.059509047212616 280.49679056287766 0.7155598827318889
14.064736602166032 281.33794455925545 0.7154665043900893
14.069964157119449 279.6521086210734 0.7128020632734163
14.075191712072865 278.41468039128273 0.7108775394978422
14.080419267026281 277.6365939681785 0.7108347228845513
14.085646821979697 284.7986656307885 0.7199480553021602
14.090874376933114 289.3923681522239 0.7271025507546142
14.09610193188653 293.91759277978656 0.732176280968993
14.101329486839946 295.16032974765756 0.7325050428473687
14.106557041793362 295.90035461256247 0.7330711550952728
14.111784596746778 296.82399310713515 0.7319821001390717
14.117012151700195 297.2745178811791 0.7323358816875913
14.12223970665361 298.4699172009872 0.7341936473951577
14.127467261607027 295.55992096350155 0.7318341576128883
14.132694816560443 290.6662297240594 0.7270802876991107
14.13792237151386 285.56768487408107 0.7209179132489595
14.143149926467276 283.6597433023193 0.7183545722018865
14.148377481420692 284.5879579746944 0.7202663622511225
14.153605036374108 285.39404686194354 0.7221610938190343
14.158832591327524 283.4751355847572 0.7186273585452425
14.16406014628094 281.8386519259484 0.7159548803473831
14.169287701234357 280.73879281685186 0.7131385076612488
14.174515256187773 280.61283290450376 0.7120514196199509
14.179742811141189 281.3127536620578 0.7143330656508917
14.184970366094605 280.4610324311097 0.711721898942657
14.190197921048021 281.6802057634807 0.7140898818620459
14.195425476001438 280.1269386421047 0.7127718128721718
14.200653030954854 281.04862861567136 0.7137052340162785
14.20588058590827 281.9135582181491 0.7149301484273954
14.211108140861686 284.3944733646476 0.717253982701631
14.216335695815102 287.6295489733341 0.7205535591883936
14.221563250768519 289.29022991496646 0.7230564153952669
14.226790805721935 290.0642763377376 0.7236646490402863
14.232018360675351 290.2221520732474 0.7224033967701969
14.237245915628767 289.0908033781499 0.7204148820188644
14.242473470582183 286.74988709644185 0.7156400687166661
14.2477010255356 287.37506503527646 0.7181318060872109
14.252928580489016 286.9073861432894 0.719033058697489
14.258156135442432 286.9440183573368 0.7197144222347974
14.263383690395848 292.1320008978072 0.7254844272596312
14.268611245349264 295.27400606673956 0.7286682396399572
14.27383880030268 296.3935164756382 0.7293393542744899
14.279066355256097 294.56301332267924 0.7259489858844641
14.284293910209513 294.7650559636105 0.726611280939972
14.28952146516293 300.3443600140564 0.7328154863015438
14.294749020116345 305.604702216534 0.7393394947896663
14.299976575069762 308.2127294541478 0.7416593829169194
14.305204130023178 309.35196704323874 0.7423804775783641
14.310431684976594 308.0955777253476 0.741041402011364
14.31565923993001 308.62230622825325 0.7411772114903334
14.320886794883426 310.1834780889084 0.7422430289387132
14.326114349836843 311.07328491949886 0.7432677174088101
14.331341904790259 316.016284650792 0.7476364417542543
14.336569459743675 317.7093152515335 0.7503504626536232
14.341797014697091 319.9233804582576 0.7538372899975723
14.347024569650507 319.6170352999065 0.7542519912359037
14.352252124603924 321.4537309749351 0.7564919196107518
14.35747967955734 320.66562904238754 0.7544619175399871
14.362707234510756 320.42076208602407 0.7536548905190994
14.367934789464172 319.5364400669095 0.7530018176225469
14.373162344417588 319.33192751402396 0.7531271094906601
14.378389899371005 321.721092389272 0.7568475167229007
14.38361745432442 327.18760053084293 0.7632774929660422
14.388845009277837 329.9463153469369 0.7654123363808439
14.394072564231253 329.1518902264562 0.7638875161416186
14.39930011918467 327.2415950760443 0.7606734276683622
14.404527674138086 328.14218300105273 0.7608776927364151
14.409755229091502 331.02065297806865 0.7647280443754918
14.414982784044918 335.2803433049583 0.7693948680772371
14.420210338998334 338.29456521795674 0.773473225456375
14.42543789395175 340.2665640352011 0.7756279427125561
14.430665448905167 340.3795501058551 0.7745709790676284
14.435893003858583 337.47506168398445 0.7706177317688896
14.441120558811999 339.6204755958563 0.7731691629803084
14.446348113765415 341.4588136710378 0.7760448688543377
14.451575668718831 343.4286634035998 0.7794422526542569
14.456803223672248 345.4821988076332 0.7815662609322653
14.462030778625664 346.07321017095643 0.7818445682709112
14.46725833357908 345.0948757076999 0.7805840557226646
14.472485888532496 349.72299264702633 0.7850314587312921
14.477713443485912 352.4561339389253 0.7880630681613969
14.482940998439329 357.8765079745377 0.7934315872937647
14.488168553392745 364.599177065922 0.8014521331393937
14.493396108346161 370.51318372271913 0.8075324216594857
14.498623663299577 379.0947635937933 0.8168409359137287
14.503851218252994 386.04880449957693 0.8231218910723932
14.50907877320641 393.2453468604276 0.8306538347012593
14.514306328159826 396.9586776945354 0.8347790503110745
14.519533883113242 395.1492924266167 0.8331551578332927
14.524761438066658 389.293609809377 0.8274015747297282
14.529988993020075 379.486306309159 0.8183998492520173
14.53521654797349 371.3832481348757 0.8106595827635326
14.540444102926907 360.30749808758475 0.7986851766105851
14.545671657880323 346.1537006911986 0.7822639766963903
14.55089921283374 332.5540680840816 0.765239095465608
14.556126767787156 322.7483769322498 0.7547609222251633
14.561354322740572 318.157147357686 0.7514503830698689
14.566581877693988 312.1063065554705 0.7456697171575424
14.571809432647404 308.16940086750384 0.7413130990807205
14.57703698760082 304.94756461368064 0.7369569644518458
14.582264542554237 304.64573322311685 0.7355688410873581
14.587492097507653 306.6264628475774 0.7381349646522334
14.592719652461069 307.42213957861895 0.7386426751272906
14.597947207414485 306.50315563625054 0.7374995585414383
14.603174762367901 307.32967595455915 0.7372596825133402
14.608402317321318 309.1716817844612 0.7382926523549566
14.613629872274734 313.6200538665399 0.742916315508404
14.61885742722815 322.1221084738277 0.7526855812296184
14.624084982181566 329.97032693583026 0.7622871334220276
14.629312537134982 334.71292539615956 0.7677787714435403
14.634540092088399 341.17253852229777 0.7747681175195951
14.639767647041815 344.8440235343988 0.7782909718135888
14.644995201995231 341.17174337320296 0.7738374225548897
14.650222756948647 338.52163914369964 0.7701828916538613
14.655450311902063 334.6614232399448 0.7656834918036941
14.66067786685548 335.06986904201256 0.766520948505498
14.665905421808896 338.48212906169977 0.7701586489996574
14.671132976762312 339.4892954854366 0.7704638024099785
14.676360531715728 340.74896989862435 0.770959739115418
14.681588086669144 338.5085668170728 0.7674006299889056
14.68681564162256 339.5187118336771 0.7691703098064757
14.692043196575977 339.26674341140733 0.769279773635862
14.697270751529393 338.06372779001185 0.7692508809414242
14.70249830648281 337.9215062441228 0.7694202888902897
14.707725861436225 339.8460119699858 0.7710919640639929
14.712953416389642 340.89072273985283 0.7720839457852963
14.718180971343058 346.1826985004616 0.7783231610697255
14.723408526296474 350.1034514937257 0.7824614351528052
14.72863608124989 354.9239991028531 0.7872599908460488
14.733863636203306 356.74281074664134 0.788137243052227
14.739091191156723 356.80585634049504 0.7877332361184692
14.744318746110139 353.496462323862 0.7840315804550275
14.749546301063555 352.2168090931243 0.7830638108702778
14.754773856016971 350.95374536791724 0.782592921668197
14.760001410970387 348.2495786836741 0.7809742340171065
14.765228965923804 347.70637629778736 0.7798192704641269
14.77045652087722 344.26857939406983 0.7762848379001904
14.775684075830636 341.32814260274654 0.7724600773411551
14.780911630784052 337.2116511931107 0.7672834240936086
14.786139185737468 337.798924703002 0.768902145457468
14.791366740690885 338.41130703450455 0.7692397954493604
14.7965942956443 337.8142309818432 0.7687212469013313
14.801821850597717 336.72940035818283 0.7680482170678439
14.807049405551133 336.1430605896986 0.7675234050510457
14.81227696050455 337.23143097320803 0.7683306922400209
14.817504515457966 341.4912160189477 0.772149675678404
14.822732070411382 345.6736599187292 0.775907097339452
14.827959625364798 350.9533093117157 0.7825122834837897
14.833187180318214 355.226569933546 0.7872778116367044
14.83841473527163 358.60663126864193 0.7915525993270757
14.843642290225047 356.4567489324381 0.789555575532872
14.848869845178463 357.92582969823945 0.7903990554073484
14.854097400131879 359.6601576518301 0.7921615002111695
14.859324955085295 360.72648821441834 0.7929046572002988
14.864552510038711 361.68955148694124 0.7936404909976906
14.869780064992128 359.57388779547745 0.7914075250191476
14.875007619945544 358.6526685791576 0.7903903916632768
14.88023517489896 360.8070417368876 0.792101323711746
14.885462729852376 359.685941524489 0.79140883983708
14.890690284805792 359.09430942767693 0.7907973101763882
14.895917839759209 358.06117696920364 0.7899021741519275
14.901145394712625 361.0707717622335 0.7935453684341832
14.906372949666041 365.93822109149755 0.7984334497367437
14.911600504619457 366.6696152872738 0.7992563386819743
14.916828059572873 365.9389457992001 0.7988925199288047
14.92205561452629 358.2571115903446 0.7904919096911561
14.927283169479706 352.8563997108724 0.7854009313136657
14.932510724433122 350.8229027041783 0.7836590652284656
14.937738279386538 348.2820196571394 0.7808408196476274
14.942965834339955 345.1668825333142 0.7779430442349865
14.94819338929337 338.56337458869234 0.7710210079453851
14.953420944246787 331.7646667160704 0.7640105148939004
14.958648499200203 326.7437682827661 0.7588360105414743
14.96387605415362 323.479534345262 0.7554569760730655
14.969103609107036 319.8947420155661 0.7512563379432813
14.974331164060452 317.64466769557913 0.7474987969822231
14.979558719013868 314.7079638246796 0.7430426669898873
14.984786273967284 307.0757527377973 0.7331811770600187
14.9900138289207 305.4755658892997 0.7317671885629099
14.995241383874117 307.3085587017121 0.7342540262974616
15.000468938827533 313.05409632237684 0.7415613192461972
15.005696493780949 316.34942125795817 0.7454741485147985
15.010924048734365 315.5960683719399 0.7447481433776557
15.016151603687781 314.34425347569675 0.7442073609840226
15.021379158641198 314.3020557605904 0.7435004015110483
15.026606713594614 311.83820057380746 0.7401001602235665
15.03183426854803 312.5291790223048 0.7408134385980861
15.037061823501446 315.44096762602845 0.7439951193255476
15.042289378454862 316.16924196242064 0.7449572403060426
15.047516933408279 316.90903579955 0.7458727036500298
15.052744488361695 315.26011527723847 0.7443554740873982
15.057972043315111 315.15901138378166 0.7445402804574723
15.063199598268527 314.790842355322 0.7438113665926228
15.068427153221943 316.45784048335776 0.7454014782844343
15.07365470817536 315.2039263369708 0.743244195209651
15.078882263128776 315.00533443942686 0.7431192843079247
15.084109818082192 312.55689014777886 0.7414065280012601
15.089337373035608 312.8267546506325 0.7425841273079712
15.094564927989024 318.07365140980585 0.7498703625632668
15.09979248294244 321.0299664492433 0.7523973631140448
15.105020037895857 320.23633759521164 0.7505041480826352
15.110247592849273 316.43913382710815 0.7449633677651278
15.11547514780269 315.0185720065845 0.743890046862402
15.120702702756105 315.76388216970383 0.7454994855939734
15.125930257709522 314.9926564974365 0.7446294759203372
15.131157812662938 313.17223117684273 0.744064795563573
15.136385367616354 309.6290932015878 0.7396053570901593
15.14161292256977 304.8222434326379 0.7349655331706682
15.146840477523186 299.3759515171918 0.7276369018076234
15.152068032476603 295.5690914415931 0.7226729134195963
15.157295587430019 290.4839677139387 0.7157102283979074
15.162523142383435 287.5346452866645 0.7121003503531596
15.167750697336851 283.2875101765905 0.7078450158997902
15.172978252290267 279.4568774532609 0.7032706124643731
15.178205807243684 275.78627481008675 0.7000989603431653
15.1834333621971 272.7628291507779 0.6955668682234862
15.188660917150516 269.23477678492856 0.6920841018858036
15.193888472103932 267.35698407295916 0.6894642694267258
15.199116027057348 268.2073624317764 0.6909102592669063
15.204343582010765 269.15008659080416 0.693264227491008
15.20957113696418 273.802726725854 0.7003540947945217
15.214798691917597 275.872988408148 0.7028896891336672
15.220026246871013 275.3389246904542 0.7027869049149287
15.22525380182443 269.6991112314383 0.6939793962501265
15.230481356777846 266.3474681573858 0.6900551292064464
15.235708911731262 264.5297700102646 0.6884326601748051
15.240936466684678 266.50626462175285 0.6907441696648549
15.246164021638094 268.29460464507423 0.6939071092249312
15.25139157659151 269.86682016944536 0.6953196438799218
15.256619131544927 269.7682765474338 0.6950584491231895
15.261846686498343 268.6315298989551 0.694886310120515
15.267074241451759 267.910439226854 0.6938998874471509
15.272301796405175 268.36639655501676 0.694322937015688
15.277529351358591 267.3196335304647 0.6929187376660934
15.282756906312008 267.4863110494733 0.6931530967397409
15.287984461265424 266.948885547126 0.69309540151151
15.29321201621884 269.0986034238077 0.6965626215889512
15.298439571172256 268.52441629104436 0.6947287076504047
15.303667126125672 268.4728143086888 0.6936434883583639
15.308894681079089 269.67401715298104 0.6934853862500933
15.314122236032505 268.3356649870914 0.6904883793707663
15.319349790985921 268.2119922941515 0.6910987828859493
15.324577345939337 272.28360867853 0.6958145720198291
15.329804900892753 274.61644845828323 0.6992611282094157
15.33503245584617 278.5761943587087 0.7040149888676118
15.340260010799586 277.7649128720794 0.7025705220989206
15.345487565753002 278.8250938569994 0.7042716788995828
15.350715120706418 278.46670444620133 0.7042841845324534
15.355942675659835 282.7293815737984 0.7098638247981834
15.36117023061325 285.6880573832624 0.7140993967622232
15.366397785566667 284.8112071268794 0.7119357860897836
15.371625340520083 287.3408880455471 0.7141227328593365
15.3768528954735 286.5491818242422 0.7132631221425746
15.382080450426916 288.3696517258077 0.7151715124000367
15.387308005380332 290.3745574122044 0.7188327572751916
15.392535560333748 291.01652106993356 0.7200040074071414
15.397763115287164 291.0723872077777 0.7295365938936161
15.40299067024058 290.7451443610005 0.7359906409798349
15.408218225193997 288.5557227498498 0.7377741575681067
15.413445780147413 285.7111171897438 0.7367867847978439
15.418673335100829 285.3341895304653 0.7390089938194575
15.423900890054245 286.45529763590184 0.7430874801560307
15.429128445007661 287.24112843065626 0.7470631642569185
15.434355999961078 287.9924673897536 0.7510851111118159
15.439583554914494 291.0532729767862 0.758261931537503
15.44481110986791 292.8690492195976 0.7625725346344235
15.450038664821326 295.4169408816905 0.7683661831932108
15.455266219774742 290.8498129514171 0.7641812556665468
15.460493774728159 288.43701649324845 0.7641713721256932
15.465721329681575 286.1880653671762 0.7649860528361269
15.470948884634991 288.92003001954527 0.771199775819513
15.476176439588407 291.81121111655307 0.7767889387372069
15.481403994541823 293.8721455090642 0.7806169426917355
15.48663154949524 290.89091376606444 0.7776160000430483
15.491859104448656 293.00349120050555 0.7831244592401685
15.497086659402072 291.99921615878515 0.7832783957732229
15.502314214355488 293.87434748460134 0.7878881877082411
15.507541769308904 295.5893347635389 0.7915261131669515
15.51276932426232 295.0241325812378 0.7921826667629674
15.517996879215737 296.7631372562034 0.7966412044419601
15.523224434169153 296.0929220038674 0.7972990663472542
15.52845198912257 298.40827788879136 0.8017396354746761
15.533679544075985 298.23308910495507 0.802275363423259
15.538907099029402 300.7668720804385 0.8052608859994731
15.544134653982818 303.1412966187199 0.810925544217774
15.549362208936234 304.8157444541135 0.815517419168409
15.55458976388965 305.2124302642176 0.8189404899460136
15.559817318843066 306.56732277440915 0.8233368720267308
15.565044873796483 306.7865556073163 0.8246295141442271
15.570272428749899 310.88472271181763 0.8310504357743634
15.575499983703315 314.53983326140553 0.8365344047110266
15.580727538656731 314.3838794105188 0.8373611747073937
15.585955093610147 312.902934557723 0.8370907472459345
15.591182648563564 307.41454283240927 0.8316554892138169
15.59641020351698 305.4624292666237 0.8315670737135519
15.601637758470396 303.9813203146642 0.8322699542601996
15.606865313423812 302.0122507211129 0.8315279476703024
15.612092868377228 299.7604684284288 0.8294659363171586
15.617320423330645 298.5500131699405 0.8294248506245673
15.62254797828406 297.22243244631704 0.8280307021700554
15.627775533237477 294.5150350975545 0.825123257325183
15.633003088190893 293.8401864503819 0.8271351555425658
15.63823064314431 292.2344756577442 0.8222534438301982
15.643458198097726 288.02975481193016 0.8047777969327418
15.648685753051142 285.9510862487372 0.7961583492850147
15.653913308004558 281.8723358492946 0.7852447287982615
15.659140862957974 278.8446131248455 0.7788458718603245
15.66436841791139 280.1265991317561 0.7762009720380765
15.669595972864807 281.8812091158333 0.7767678427057761
15.674823527818223 282.1086204120867 0.7757719303918721
15.680051082771639 284.09014267887665 0.7772560511229107
15.685278637725055 285.8918180571308 0.7784094194009087
15.690506192678471 286.35787050674725 0.7775390788563742
15.695733747631888 283.39248709032694 0.772368678348586
15.700961302585304 279.78954907290006 0.7662424457389507
15.70618885753872 278.72946462286075 0.7633249982825603
15.711416412492136 278.08799094877594 0.7601260967070891
15.716643967445552 277.55459143373633 0.7572254688124892
15.721871522398969 278.67786215930204 0.757857481931092
15.727099077352385 280.5771612409964 0.7585119478420089
15.732326632305801 281.3056082186341 0.7584896536709685
15.737554187259217 279.6884837501056 0.755685142742005
15.742781742212633 280.3032469228843 0.7572950496716913
15.74800929716605 283.4025328799214 0.761595314221844
15.753236852119466 284.24155547701935 0.7614897389181953
15.758464407072882 283.7587930797207 0.7580853520649341
15.763691962026298 283.802580454442 0.757202986342543
15.768919516979715 284.85291249906146 0.7568382173395207
15.77414707193313 285.49313376227883 0.7586088952344036
15.779374626886547 287.0819462310612 0.7594289857140397
15.784602181839963 286.1874564482543 0.7566758724937829
15.78982973679338 289.61978230070963 0.7611388850284263
15.795057291746796 288.5888969617184 0.7604861532276956
15.800284846700212 288.0405150216951 0.7613014344970677
15.805512401653628 284.15631047336666 0.7545970722801181
15.810739956607044 284.8369536064981 0.7532508070079796
15.81596751156046 283.2360048918534 0.749229512677136
15.821195066513877 286.38206064174125 0.7532068670774809
15.826422621467293 290.62952194678695 0.7596401502190903
15.831650176420709 291.0868415677325 0.759604846030649
15.836877731374125 290.35861346695634 0.7580720778136832
15.842105286327541 289.1272227870692 0.7557268051497094
15.847332841280958 289.1219752386495 0.7549510994158114
15.852560396234374 289.85057067461247 0.7569436263638784
15.85778795118779 293.27351660789424 0.7622295887634094
15.863015506141206 293.91742886396713 0.7634783571135532
15.868243061094622 291.7765367395208 0.7596899614749566
15.873470616048039 288.51420952115774 0.7540676777616101
15.878698171001455 286.8291171563102 0.7501558687511323
15.883925725954871 286.59283598704513 0.7479262033974989
15.889153280908287 285.89360729719215 0.7462251301385217
15.894380835861703 286.6597076486153 0.7471686759932038
15.89960839081512 287.5585136368879 0.7474523312539976
15.904835945768536 288.62662167670936 0.7491725752231623
15.910063500721952 289.04209132225355 0.7498940846497678
15.915291055675368 287.6133360640975 0.749841827039731
15.920518610628784 285.0041641743354 0.7465083883152425
15.9257461655822 284.7799257456459 0.7460312405585174
15.930973720535617 286.3644702060039 0.7482428338031069
15.936201275489033 285.23550979741293 0.7459732547099802
15.94142883044245 286.20480066818175 0.7476905518749838
15.946656385395865 285.80839607632015 0.7469555056207046
15.951883940349282 286.0023184295296 0.7466364964057625
15.957111495302698 285.02580066329915 0.7440804553491438
15.962339050256114 284.9977912126234 0.7435138878219003
15.96756660520953 285.90261390980334 0.7449830349795991
15.972794160162946 286.96489636504333 0.7467426222111461
15.978021715116363 287.17243562109405 0.7465145022026045
15.983249270069779 287.609874579885 0.7460687266650404
15.988476825023195 288.1924788654503 0.7464892784808685
15.993704379976611 287.9442744014746 0.747304795708294
15.998931934930027 286.76171116511375 0.7446455866241128
16.004159489883442 283.4321651466176 0.7410330505604074
16.009387044836856 283.08085528251536 0.7395458950724643
16.01461459979027 284.59603099012736 0.7416293800652133
16.019842154743685 286.48096894575934 0.7444954000943211
16.0250697096971 286.75183467929014 0.7447013442533833
16.030297264650514 286.88575983823614 0.744373432057798
16.03552481960393 290.4356397873043 0.7495078055616791
16.040752374557343 292.5922293882368 0.7519498654425812
16.045979929510757 293.56378098919384 0.7523914921476804
16.05120748446417 294.083557550115 0.752346648950076
16.056435039417586 298.5489115645527 0.7577953532131934
16.061662594371 304.97153406676773 0.7657462418241501
16.066890149324415 310.96372507293466 0.7721493304313034
16.07211770427783 314.0854350370624 0.7758346912540629
16.077345259231244 315.4571567972832 0.7761099551612466
16.08257281418466 317.25287440241175 0.7777562197427026
16.087800369138073 320.69498366001693 0.7810403942961803
16.093027924091487 320.38657578917713 0.7802814342544094
16.0982554790449 323.8921293908487 0.7840890656431823
16.103483033998316 328.27464842284803 0.7902853909825623
16.10871058895173 331.9336795795666 0.79439069250642
16.113938143905145 332.66882085565334 0.7957912679719408
16.11916569885856 330.41647835573104 0.7926474320924459
16.124393253811974 333.4582490158748 0.796547183997978
16.129620808765388 334.08408759538753 0.7980130400811822
16.134848363718802 335.78928647830344 0.8005520476965134
16.140075918672217 334.6891414432473 0.7988988338909104
16.14530347362563 333.0251381314826 0.7977392418226413
16.150531028579046 332.17224831499294 0.7965527126916403
16.15575858353246 333.4981875264479 0.7981334681214045
16.160986138485875 332.4538165508889 0.7968073462157643
16.16621369343929 331.0832062905805 0.7951693053796222
16.171441248392703 325.0364595173021 0.7882620858705249
16.176668803346118 319.8593792309017 0.7814482049887305
16.181896358299532 313.6483723587779 0.7735932408918458
16.187123913252947 313.04906800807294 0.7735058261345815
16.19235146820636 308.4858747538844 0.7683079607178301
16.197579023159776 305.4342401407547 0.7643267323168653
16.20280657811319 299.23101892100516 0.7566810983832553
16.208034133066604 295.5291622020504 0.7521655697901816
16.21326168802002 289.90431354630914 0.7460325108135948
16.218489242973433 283.3097575176821 0.7385406749049676
16.223716797926848 276.0856797695642 0.730761938238171
16.228944352880262 273.70446099883793 0.7280192558859105
16.234171907833677 270.38369731540564 0.7234482781227659
16.23939946278709 269.83182726256246 0.7228759330785082
16.244627017740505 266.6340979887333 0.7203293056414849
16.24985457269392 265.0475470714501 0.7180512737693124
16.255082127647334 263.8162805481294 0.7153905207864579
16.26030968260075 261.2026065316779 0.7106478123747915
16.265537237554163 259.1421810550918 0.7073452923923174
16.270764792507578 256.3690152565172 0.703374097268582
16.275992347460992 251.38899736854518 0.6971349105606417
16.281219902414406 249.4451672830529 0.6951570160746163
16.28644745736782 249.62563013960462 0.6956283088312566
16.291675012321235 251.3285528021269 0.697472092868419
16.29690256727465 253.73114080195612 0.7001613316450408
16.302130122228064 254.28819613816276 0.7012385376497916
16.30735767718148 254.89302565691415 0.7012625485976437
16.312585232134893 253.4608376734916 0.6983398310563348
16.317812787088307 254.84002081239262 0.6997836317739986
16.323040342041722 254.9424499056452 0.7000036666790279
16.328267896995136 256.45672333898744 0.7016564537401119
16.33349545194855 256.1560819297352 0.7016311275806039
16.338723006901965 252.41143340115136 0.6969580820186728
16.34395056185538 257.3929767681422 0.7030716475320004
16.349178116808794 260.1940899917991 0.7058886262310249
16.35440567176221 265.5746618546865 0.7114120063458377
16.359633226715623 266.0848531870323 0.710234604727387
16.364860781669037 268.2540626201397 0.712226093626045
16.37008833662245 271.980881459484 0.7170387435339073
16.375315891575866 275.97139585605544 0.7229089257233877
16.38054344652928 281.30502156794796 0.7291321403159462
16.385771001482695 286.2498660676552 0.7353456405490085
16.39099855643611 289.59972499408417 0.7383524882791881
16.396226111389524 290.23781989164746 0.7389796888251032
16.401453666342938 290.2760017010324 0.7387498535785437
16.406681221296353 290.34340404350263 0.7385017910535169
16.411908776249767 291.6806331366697 0.739969851599032
16.41713633120318 289.9038107726136 0.7365336976697735
16.422363886156596 286.2081645709591 0.7317463135061975
16.42759144111001 284.24602481368396 0.7292502219711344
16.432818996063425 283.4741447286829 0.7289395148127317
16.43804655101684 284.57657151171657 0.7306110258509567
16.443274105970254 283.1436722700885 0.7290532825515645
16.448501660923668 282.63680290653093 0.7291647666677836
16.453729215877082 281.4255831946302 0.7268555518138213
16.458956770830497 278.4884834571126 0.7229598429120971
16.46418432578391 275.58562666766653 0.7188735590709591
16.469411880737326 274.5951427629773 0.716146369309966
16.47463943569074 275.7027696244275 0.7180934971455142
16.479866990644155 275.52990287324866 0.7173335744516678
16.48509454559757 274.7386573289633 0.716147034804761
16.490322100550983 275.91664856261525 0.71753756588773
16.495549655504398 279.06925651092143 0.7214749621408357
16.500777210457812 280.06842114333926 0.7232294521510582
16.506004765411227 283.04619942865287 0.7270056453334982
16.51123232036464 282.4513711416568 0.7254920315410825
16.516459875318056 282.8368453778503 0.7261255041202461
16.52168743027147 281.8220761106357 0.7245957317006728
16.526914985224884 278.5984175224546 0.7205734211632947
16.5321425401783 277.9864587275905 0.7201780635188488
16.537370095131713 276.1271537463787 0.7178703450202424
16.542597650085128 270.61395655779984 0.7107888716357846
16.547825205038542 264.8998601891326 0.7027915311014353
16.553052759991957 260.317604778896 0.6972692928569223
16.55828031494537 256.149829820253 0.6927552910490039
16.563507869898785 255.02879802693616 0.6933978937544181
16.5687354248522 253.6503433152877 0.6922199159576771
16.573962979805614 249.76064996862604 0.686857817588749
16.57919053475903 247.47186234348572 0.6836809526335119
16.584418089712443 246.31634231278522 0.6817518452609035
16.589645644665858 246.66831853443688 0.6829007894533989
16.594873199619272 247.76337620818066 0.6848228081423314
16.600100754572686 248.57198154850465 0.687051582442913
16.6053283095261 249.3079697804774 0.6875971590909283
16.610555864479515 249.628472734857 0.6869095829595379
16.61578341943293 247.98094824831753 0.6835833628592464
16.621010974386344 245.2031352473024 0.6798440824976073
16.62623852933976 246.06176841904494 0.6812877555330414
16.631466084293173 248.3453377597098 0.6846179064528809
16.636693639246587 251.30196203622526 0.6873836382403027
16.641921194200002 252.51629006885835 0.6885438642841075
16.647148749153416 251.70820622942904 0.6863315228198359
16.65237630410683 253.1992770211782 0.6886168088565897
16.657603859060245 253.62574801185167 0.6910281926196099
16.66283141401366 253.2870588326152 0.6912148865703076
16.668058968967074 251.62778394575196 0.6889331960140644
16.67328652392049 248.58225579357514 0.6842003516056933
16.678514078873903 249.848037140954 0.6857862912286974
16.683741633827317 253.14021971720524 0.6900293746895383
16.68896918878073 251.9982580210905 0.6870402245368483
16.694196743734146 250.29223465213744 0.6844766505801197
16.69942429868756 248.1087070585523 0.681850367771879
16.704651853640975 249.13362194036335 0.6825097807442954
16.70987940859439 251.98717684892927 0.6850771205158044
16.715106963547804 250.64587967795904 0.683059572149194
16.720334518501218 246.12429532873458 0.6769075069521976
16.725562073454633 243.84201419605037 0.6755470266464498
16.730789628408047 242.43953296694846 0.6729493239702491
16.73601718336146 241.49504339354107 0.6723575778070952
16.741244738314876 239.4291492119165 0.668867073148559
16.74647229326829 236.16955556572955 0.6647264621105003
16.751699848221705 235.40231372486917 0.6617778848337758
16.75692740317512 232.97676794644983 0.6582278742466691
16.762154958128534 234.89178483833135 0.6617935725797305
16.767382513081948 236.21144676592425 0.6658493267021359
16.772610068035362 236.10953666300577 0.6669265806410306
16.777837622988777 233.71667246590053 0.6644303055560962
16.78306517794219 230.3765830772324 0.6578534015241491
16.788292732895606 228.153680470677 0.6536020343019663
16.79352028784902 227.8443953850163 0.6523582712896276
16.798747842802435 226.47146369894597 0.6500562220021756
16.80397539775585 226.58600136175937 0.6506417672025054
16.809202952709263 226.2531388415731 0.6515160242846844
16.814430507662678 225.4479942941222 0.6497486751123571
16.819658062616092 225.44235700122007 0.6515407535858877
16.824885617569507 223.2832060139106 0.6485600664602332
16.83011317252292 220.61229958593538 0.6440814820370775
16.835340727476336 218.64037135301672 0.6390200324787115
16.84056828242975 218.33455062131497 0.638686620061938
16.845795837383164 220.23347804750097 0.6423481146202641
16.85102339233658 220.09174449260854 0.6443739403481541
16.856250947289993 220.20286660259924 0.6440020443041466
16.861478502243408 219.23490528666642 0.6448201650227898
16.866706057196822 220.55314167401258 0.6476691418373564
16.871933612150237 221.1276002346647 0.6493037727983786
16.87716116710365 223.16835159968912 0.6528730454645951
16.882388722057065 222.37675013183514 0.6507828143181494
16.88761627701048 221.83800255106306 0.6505776039555258
16.892843831963894 220.13599110200366 0.6479032452785203
16.89807138691731 218.61163334414667 0.6445565200674508
16.903298941870723 218.72392482797792 0.6459482036111411
16.908526496824138 217.32107574929006 0.6432348402335086
16.913754051777552 217.08938846208451 0.6458399350025849
16.918981606730966 215.43394250276162 0.6413872648886212
16.92420916168438 215.288506918404 0.6383363305553645
16.929436716637795 215.17435158346373 0.6364316090709197
16.93466427159121 215.82341859416087 0.6349856743941412
16.939891826544624 216.50588668001518 0.6368714263366676
16.94511938149804 216.4151567663665 0.6390177723497906
16.950346936451453 214.43892043195225 0.6377518734441574
16.955574491404867 213.18967693161474 0.6363020124587742
16.960802046358282 213.3618345152268 0.6353783103207394
16.966029601311696 216.24301210076112 0.6388327997459663
16.97125715626511 218.54184562852933 0.6430261593944595
16.976484711218525 217.25525948706616 0.6414066601945217
16.98171226617194 214.3490309533084 0.6384468735806477
16.986939821125354 211.61050014504707 0.63457955206304
16.99216737607877 211.45799191851222 0.6332446165913516
16.997394931032183 212.45446641278505 0.6344987239292259
17.002622485985597 214.34230891112745 0.6371858819371605
17.00785004093901 216.4707803947316 0.6396148708641952
17.013077595892426 218.1450263594803 0.6419044584652067
17.01830515084584 218.67895363953346 0.6426725077661173
17.023532705799255 219.65827048958815 0.6438012393739343
17.02876026075267 220.71429041481431 0.6466805734530122
17.033987815706084 221.32278179269662 0.6481722344353882
17.039215370659498 219.5592437681469 0.6456690167047537
17.044442925612913 217.72299843212969 0.6415540274417579
17.049670480566327 217.2054313164301 0.6397602752268114
17.05489803551974 218.2941085412804 0.6402845741926505
17.060125590473156 221.87854795721972 0.6458247246954704
17.06535314542657 221.77067421734998 0.64588392906752
17.070580700379985 222.91445456643217 0.6473214302210092
17.0758082553334 221.38603560692584 0.6457647140604633
17.081035810286814 219.8979533848848 0.6423472718279707
17.086263365240228 220.40985364403892 0.6412248749940809
17.091490920193642 218.72139654700337 0.6381920175403791
17.096718475147057 218.37583590751854 0.6376556046584623
17.10194603010047 218.73672962976747 0.6388551478667157
17.107173585053886 219.39912485684243 0.6405954016923056
17.1124011400073 220.74462864567423 0.6429510651137081
17.117628694960715 222.97153771909063 0.6464423174464126
17.12285624991413 224.8373773402045 0.650133960481801
17.128083804867543 226.38468060654375 0.6514753604000534
17.133311359820958 226.7512017064273 0.6507686496515107
17.138538914774372 223.6949227177625 0.6455019967093252
17.143766469727787 223.539790671275 0.6444670236668325
17.1489940246812 227.24612983992 0.6494037006997345
17.154221579634616 228.2148519055278 0.6517660130373177
17.15944913458803 228.77709600784593 0.6531165339818399
17.164676689541444 229.1422791960033 0.6539950313727355
17.16990424449486 230.3155101685859 0.6536582500673541
17.175131799448273 233.11819033390796 0.656980757953985
17.180359354401688 236.77982333928549 0.6616800483262639
17.185586909355102 240.62178120986204 0.6661932199420623
17.190814464308517 242.46681776397284 0.6692831916895282
17.19604201926193 245.7380267733732 0.6732197840366162
17.201269574215345 245.51789983136712 0.6721407125517482
17.20649712916876 243.80045301282277 0.6696641451266472
17.211724684122174 242.25701658026958 0.6687227317488623
17.21695223907559 240.8863418146976 0.6662839225995704
17.222179794029003 243.903165324374 0.6703810161519116
17.227407348982418 245.79232376579463 0.6723584780735904
17.232634903935832 247.38016757940736 0.6750162487672304
17.237862458889246 247.1284386757996 0.6748987080365298
17.24309001384266 245.22778560822357 0.6732398030268765
17.248317568796075 245.90880992896697 0.6736646176325107
17.25354512374949 244.66671626586634 0.6713081685584206
17.258772678702904 243.9873052198206 0.6696679271291657
17.26400023365632 241.13377708127317 0.6648285058434086
17.269227788609733 236.79078447559752 0.6585358753874867
17.274455343563147 231.82676712515592 0.6520385127310856
17.279682898516562 230.50128838421136 0.6510220202839769
17.284910453469976 232.2419523952801 0.6534415893517775
17.29013800842339 238.4825793131071 0.662201458974879
17.295365563376805 239.60181098822792 0.6643683011523074
17.30059311833022 240.4311687664856 0.6654236939540263
17.305820673283634 240.01094949033248 0.665518180080733
17.31104822823705 239.3521631439509 0.6654243578249237
17.316275783190463 241.24666394172453 0.6671217781618505
17.321503338143877 239.67283845836397 0.6646898312301652
17.32673089309729 237.27733531325197 0.6632208178837855
17.331958448050706 235.50036963726876 0.6621814487747716
17.33718600300412 234.72544019334416 0.6605425640728612
17.342413557957535 236.56581093319102 0.6617685803192557
17.34764111291095 237.3728809207009 0.6606859743109875
17.352868667864364 238.23799187846384 0.6626147288711641
17.358096222817778 238.76162539616286 0.6638274143951484
17.363323777771193 234.79696826781796 0.6589930895279108
17.368551332724607 232.50143614347428 0.6560540834605348
17.37377888767802 228.65132074565992 0.6511891974360652
17.379006442631436 229.46829042625288 0.6524779471866736
17.38423399758485 231.3295379668297 0.6547839247267937
17.389461552538265 228.93028525030047 0.6502996599616002
17.39468910749168 227.34455673690113 0.6472908090216557
17.399916662445094 227.67478145690367 0.6455016277229321
17.405144217398508 231.84594135471932 0.6514354182935821
17.410371772351922 232.9159145354572 0.6531989186569953
17.415599327305337 235.3171782484686 0.6576879125363692
17.42082688225875 234.795697596974 0.6592230233066235
17.426054437212166 234.72671377197423 0.659248936412546
17.43128199216558 235.63772832941234 0.6610054868909669
17.436509547118995 235.36038561060926 0.6592755493446498
17.44173710207241 236.62884692312844 0.6602116301852068
17.446964657025823 237.39932096365547 0.6622315569733191
17.452192211979238 237.44092960204475 0.6618186533952117
17.457419766932652 234.39099779829925 0.6569894249865854
17.462647321886067 232.2978416238146 0.653729372087833
17.46787487683948 233.47822379327454 0.655152457791345
17.473102431792896 231.00176325351418 0.652915612561148
17.47832998674631 230.05174251510908 0.6522102916195861
17.483557541699724 230.531123276464 0.6519873206406438
17.48878509665314 233.07647240061283 0.6542483584653206
17.494012651606553 237.74325054602497 0.6596111060304708
17.499240206559968 238.58782190908514 0.6603924704656382
17.504467761513382 239.18589998440424 0.6612755757341977
17.509695316466797 239.62444265731864 0.6627382733991716
17.51492287142021 239.30801627318567 0.6634783034349145
17.520150426373625 237.05027905486355 0.6611228689251591
17.52537798132704 238.90092039769794 0.6641604584906984
17.530605536280454 239.8082727346272 0.6634620235473317
17.53583309123387 242.2205130553164 0.6668460801810716
17.541060646187283 240.76831486811207 0.6635881623797306
17.546288201140698 242.60282845178884 0.6674711513714527
17.551515756094112 242.71421697256525 0.6672949685409216
17.556743311047526 246.0352711714315 0.6728315004465125
17.56197086600094 246.56716505151394 0.673327667788156
17.567198420954355 248.67096816822217 0.6754983596214768
17.57242597590777 246.85098235791563 0.6726261192429246
17.577653530861184 243.75303377944837 0.6685860805420067
17.5828810858146 240.74375998499778 0.6645945268934457
17.588108640768013 239.1263008510308 0.6625410864484471
17.593336195721427 241.00695313288182 0.6648355124319862
17.598563750674842 245.41282188901397 0.6705968450267841
17.603791305628256 246.9516165125403 0.67259346351342
17.60901886058167 245.72013104013078 0.6710572694697878
17.614246415535085 245.38860988763372 0.6703648268014385
17.6194739704885 246.10819147039558 0.6713122176045399
17.624701525441914 249.32269325125566 0.6758307486638704
17.62992908039533 250.56815226914878 0.6778063994011674
17.635156635348743 250.97664132976325 0.677270311872551
17.640384190302157 248.8591382568639 0.6728332311872272
17.64561174525557 247.73950372934374 0.6699176533756326
17.650839300208986 247.1004250830368 0.6686788499356174
17.6560668551624 247.31021531554364 0.6700922473813383
17.661294410115815 249.32185828845618 0.673892520705941
17.66652196506923 253.03925843627843 0.6790221900421152
17.671749520022644 258.7361274434257 0.685093991824719
17.676977074976058 263.15261449706446 0.6900224885671562
17.682204629929473 265.3140206789167 0.6908119291923106
17.687432184882887 266.1185846208428 0.6916521160605653
17.6926597398363 268.21837125905597 0.6943175122309282
17.697887294789716 272.63103753969574 0.7005559776985264
17.70311484974313 276.1526340816764 0.7049666013328626
17.708342404696545 278.5105776516421 0.70847335767057
17.71356995964996 283.304741440748 0.7147521253190968
17.718797514603374 288.70758333537276 0.721504083735037
17.724025069556788 294.5513797500581 0.7278557520508178
17.729252624510202 298.67141433612943 0.7316591787398614
17.734480179463617 302.39001689685773 0.735292853931596
17.73970773441703 304.8859914813231 0.7381549897035505
17.744935289370446 304.82484250841634 0.7384295789041505
17.75016284432386 308.66992886217446 0.7429315212667997
17.755390399277275 312.9041905047907 0.7475331197766034
17.76061795423069 316.313319365139 0.7514365032948238
17.765845509184103 316.37584922165 0.7510707977423078
17.771073064137518 319.65172176755596 0.7554512088064416
17.776300619090932 319.6488625845411 0.7554040016785556
17.781528174044347 320.12371599497385 0.7561773344870226
17.78675572899776 314.81099362387044 0.7498790780009724
17.791983283951176 313.79230614506946 0.7483112407080903
17.79721083890459 310.88745329732023 0.74507839429507
17.802438393858004 311.21412102154926 0.7458724886663295
17.80766594881142 308.71328809001847 0.7430550769809195
17.812893503764833 305.94762676467303 0.74076793917287
17.818121058718248 304.6810662846409 0.7389213823422901
17.823348613671662 298.2883698410567 0.7307286594163089
17.828576168625077 296.18632871932874 0.728418278523779
17.83380372357849 293.40948844023467 0.7253590024529657
17.839031278531905 291.2875977406679 0.7229411195287221
17.84425883348532 290.41709805435596 0.722115629716922
17.849486388438734 292.26864870922606 0.7237034575914899
17.85471394339215 291.46418738834274 0.7225343222013996
17.859941498345563 291.1986614425899 0.7213959455033725
17.865169053298978 293.0871846269499 0.7231715052471175
17.870396608252392 295.89276972064687 0.7272783830059427
17.875624163205806 298.25198465852975 0.7310423166311004
17.88085171815922 299.58900346561444 0.7332744088081866
17.886079273112635 301.81327994396725 0.7362558534715076
17.89130682806605 304.3613001098787 0.7384301008011177
17.896534383019464 308.07814562248177 0.74243506333394
17.90176193797288 315.06727433395355 0.7493947362586527
17.906989492926293 320.87569484286115 0.7558262827577102
17.912217047879707 327.44659534981497 0.7639568973292648
17.917444602833122 331.7937499698515 0.7686196755773118
17.922672157786536 333.72091400281215 0.7712718187410643
17.92789971273995 332.3649186988417 0.7694337189393708
17.933127267693365 332.5844400396866 0.7689065318963283
17.93835482264678 332.1925270544953 0.7689989232368036
17.943582377600194 328.4833420482531 0.7649014350560152
17.94880993255361 322.4855502951034 0.757610051209525
17.954037487507023 319.05365576457694 0.7538417443999134
17.959265042460437 311.5937173221104 0.7445915013169182
17.96449259741385 306.985401002104 0.7403261865650865
17.969720152367266 301.229397255941 0.7337444088911735
17.97494770732068 298.0062365490348 0.7301941467652399
17.980175262274095 296.5089273510519 0.7294245994950025
17.98540281722751 291.1274189926705 0.7228370321491899
17.990630372180924 284.13632999908725 0.7146590133929891
17.995857927134338 276.78211275135055 0.7057524571397017
18.001085482087753 271.50465263433205 0.6983672919268163
18.006313037041167 269.8104453932931 0.6971576869410507
18.01154059199458 265.31653692711336 0.6919565681812395
18.016768146947996 264.3395065473428 0.6902112422585993
18.02199570190141 262.51257031910427 0.6874778964415149
18.027223256854825 263.461766647387 0.6885872270660932
18.03245081180824 262.2617134737817 0.6885484349695182
18.037678366761654 261.8874061553344 0.6893249119939688
18.042905921715068 263.840055804537 0.690453423484558
18.048133476668482 264.734817614083 0.6904409895947768
18.053361031621897 267.7371082884511 0.6937405980838247
18.05858858657531 267.38167345447476 0.6937588464464377
18.063816141528726 266.4556965762092 0.6938858985528442
18.06904369648214 263.77114798853177 0.6892657693470976
18.074271251435555 265.23839099600735 0.6910002999676046
18.07949880638897 267.52088365461026 0.6927685399301072
18.084726361342383 272.11139278984604 0.6983338661863348
18.089953916295798 273.5938903479819 0.6999975141968344
18.095181471249212 273.9614870896252 0.7003716088168348
18.100409026202627 275.0395761707126 0.7019913715379835
18.10563658115604 275.71635167054313 0.7033993332783279
18.110864136109456 279.25655192771495 0.7075673691169797
18.11609169106287 284.3386481943333 0.7133800401999734
18.121319246016284 288.66076392637285 0.7176601978363011
18.1265468009697 292.1965548282299 0.7213353275815703
18.131774355923113 296.8592916058101 0.7271357826178857
18.137001910876528 301.03996407704557 0.7318121543799141
18.142229465829942 308.58201461091653 0.7407783098025881
18.147457020783357 317.06036861507033 0.7513120067147132
18.15268457573677 326.11463192945433 0.7614278223224819
18.157912130690185 337.24485221158005 0.77463124910428
18.1631396856436 348.0998747813665 0.7867347289051891
18.168367240597014 362.02396633654587 0.8017799923159401
18.17359479555043 375.4327256631168 0.8164798428299895
18.178822350503843 385.81477187343665 0.8270383829634469
18.184049905457258 391.32847439376735 0.8331247700658209
18.189277460410672 392.6826663805747 0.8344377456453335
18.194505015364086 391.8195835051854 0.8329730952054966
18.1997325703175 387.0920558500414 0.8283778488463611
18.204960125270915 384.21502990156046 0.8252987004099259
18.21018768022433 377.6044407952119 0.8181472079979537
18.215415235177744 372.29856044543976 0.8130499226424693
18.22064279013116 372.63005687641436 0.813185935756002
18.225870345084573 376.979402478703 0.8176051407364701
18.231097900037987 376.0347700916452 0.8159583535147403
18.236325454991402 381.2606199365786 0.8209659730293148
18.241553009944816 381.1907296502881 0.8211254223610546
18.24678056489823 384.89358067260906 0.8251341661917735
18.252008119851645 384.4936735839835 0.8252588265357391
18.25723567480506 382.23260302084736 0.8226184394626314
18.262463229758474 374.4780720545793 0.8140756091421203
18.26769078471189 368.21787337723293 0.806894932495887
18.272918339665303 359.96142101940274 0.7983431420183094
18.278145894618717 350.1207869954813 0.7882943371273703
18.28337344957213 341.2073025619353 0.778411254785981
18.288601004525546 332.9408125881633 0.7689025068495566
18.29382855947896 326.3500698472729 0.7611061809403771
18.299056114432375 319.7685922824347 0.7539342098345798
18.30428366938579 314.80153519485555 0.7492005274219657
18.309511224339204 309.9976469420198 0.7444705457032658
18.314738779292618 304.1804395855544 0.7376218058332593
18.319966334246033 298.81358589910127 0.7306231106978497
18.325193889199447 293.4851539734678 0.7246193525349208
18.33042144415286 287.72132103689296 0.7182929867212019
18.335648999106276 285.35028917275275 0.715284746530253
18.34087655405969 282.88005507254167 0.7118267485348735
18.346104109013105 281.50375965986717 0.7090970417465203
18.35133166396652 282.2065100420359 0.7101528805992001
18.356559218919934 280.04789288824645 0.7069578424205856
18.361786773873348 279.53367148806393 0.7066545668119393
18.367014328826762 281.5356186513273 0.7086571010086347
18.372241883780177 283.0350984437695 0.7101352679789192
18.37746943873359 287.61732995337894 0.7160685128250684
18.382696993687006 291.3537693445651 0.7204083844978975
18.38792454864042 297.45760789950793 0.7300279536231222
18.393152103593835 304.50437175213176 0.7492581151526326
18.39837965854725 313.1410008586763 0.7674948198652849
18.403607213500663 322.6012410185587 0.7846936065960208
18.408834768454078 330.9910506483441 0.7996181567466258
18.414062323407492 341.173930664865 0.8150751214376023
18.419289878360907 348.693189268088 0.827832065284667
18.42451743331432 351.52809522102854 0.8347283892206936
18.429744988267736 350.9980910398208 0.8381658473319468
18.43497254322115 347.2519841833419 0.8369602106047902
18.440200098174564 341.039144734862 0.8325222194795944
18.44542765312798 339.29985551705033 0.8347948249516063
18.450655208081393 336.03782978486686 0.8341759600796138
18.455882763034808 328.3788744360447 0.8276777832156371
18.461110317988222 324.1233313626883 0.8247442243151174
18.466337872941637 316.9611927353468 0.8167852366323526
18.47156542789505 314.5687239763708 0.8166575247385969
18.476792982848465 311.904518429673 0.8154525953072541
18.48202053780188 309.55576744162727 0.8156477057263855
18.487248092755294 308.5612148050766 0.8165379007211825
18.49247564770871 305.8446569870863 0.8156115390583742
18.497703202662123 302.638403995815 0.8145530842845203
18.502930757615538 302.2899278929179 0.8155003407015264
18.508158312568952 303.0366860324983 0.8194404675338326
18.513385867522366 303.53768806598 0.8225259055303743
18.51861342247578 304.6303209721852 0.8259580306763624
18.523840977429195 304.2303831674709 0.8288155101009266
18.52906853238261 301.6635848134687 0.8269345179545261
18.534296087336024 301.30309641832923 0.8297329426043454
18.53952364228944 296.07033145775563 0.823723283658069
18.544751197242853 292.6433808946554 0.8194998832655693
18.549978752196267 291.2736225910099 0.8190313677201219
18.555206307149682 285.35414741094763 0.8127758979903715
18.560433862103096 286.38177056611124 0.8172335978477212
18.56566141705651 287.0951160765163 0.8205773579701716
18.570888972009925 290.22052637740325 0.8256028400315505
18.57611652696334 293.28599002771716 0.8310619988384144
18.581344081916754 292.0584284836904 0.8315126544721589
18.58657163687017 293.41422389005345 0.8352980125359768
18.591799191823583 293.3376278389398 0.83737271969041
18.597026746776997 296.2511464610287 0.8438679412924088
18.60225430173041 297.43534314935846 0.846395222420377
18.607481856683826 299.5002145159079 0.8526463996397733
18.61270941163724 299.98715816931696 0.8533917327294919
18.617936966590655 301.63653829156067 0.8580023641762863
18.62316452154407 303.237266242757 0.8597955697116243
18.628392076497484 306.7028956883383 0.8476104476784918
18.633619631450898 312.57448229158825 0.8465577142211905
18.638847186404313 315.6803823766546 0.8432156193037377
18.644074741357727 320.92193327106753 0.8446523407273299
18.64930229631114 322.11995613483936 0.8428891460346674
18.654529851264556 326.2194443010514 0.8433884054890666
18.65975740621797 329.2315457257383 0.8449051024075639
18.664984961171385 332.31241064099635 0.8457203439840892
18.6702125161248 335.1371013728409 0.8468775035372296
18.675440071078214 338.6066581525846 0.8492112012703429
18.680667626031628 342.72926731689205 0.8512896225788872
18.685895180985042 344.90757390810217 0.8507727448433268
18.691122735938457 345.74633394610476 0.8495331584992462
18.69635029089187 346.84317479938653 0.8480186412234438
18.701577845845286 345.9495528397109 0.8453787238843062
18.7068054007987 345.18063511470837 0.8431175376649162
18.712032955752115 343.48854892346816 0.8395209523490693
18.71726051070553 342.94764971936337 0.8381425641001344
18.722488065658943 344.2654183958258 0.8391814422262038
18.727715620612358 343.7886709496067 0.8382540351942053
18.732943175565772 341.350907844063 0.8339262592703033
18.738170730519187 341.0969106518373 0.8314549958494469
18.7433982854726 343.50202781562183 0.8326349802762494
18.748625840426016 345.2916633603437 0.8332987083090336
18.75385339537943 345.1556874125758 0.832176719786167
18.759080950332844 345.5063251776746 0.8323484630304825
18.76430850528626 347.97609392981616 0.834071766859968
18.769536060239673 347.2039649897028 0.8319345017193895
18.774763615193088 345.4522619900169 0.8282360100634691
18.779991170146502 341.2215531174939 0.8211293429076988
18.785218725099917 336.6624574268616 0.8147486215792555
18.79044628005333 335.4432641757764 0.8124132435449405
18.795673835006745 332.5373942035557 0.8081107860411494
18.80090138996016 327.5109999920762 0.8012911227442918
18.806128944913574 325.01038350308863 0.797092232715051
18.81135649986699 318.77131723448997 0.7887537290158209
18.816584054820403 318.1327130305131 0.788344348981492
18.821811609773818 315.2653609359441 0.7844858264894371
18.827039164727232 312.5417286155693 0.7812228571154101
18.832266719680646 310.1301854003845 0.777938416019645
18.83749427463406 306.85026155518057 0.7734378478140089
18.842721829587475 304.9913816654011 0.7714324802935877
18.84794938454089 304.02709703829316 0.7703281596986692
18.853176939494304 301.2035231428415 0.7670881418494628
18.85840449444772 300.40852765085975 0.766439317577929
18.863632049401133 297.23643378966716 0.7625837606862019
18.868859604354547 296.7270055377983 0.7616528589810396
18.87408715930796 296.23928950766737 0.7592245654584241
18.879314714261376 294.9666313633809 0.7557378935706693
18.88454226921479 294.75420232546884 0.7559404621850747
18.889769824168205 292.9044805788786 0.7525958974338357
18.89499737912162 292.2405307976768 0.752320667152553
18.900224934075034 292.7970649635624 0.7518977584905671
18.90545248902845 292.2605314352913 0.7503479701205339
18.910680043981863 292.8113571874837 0.7514905391312111
18.915907598935277 290.4663297738196 0.7485250464867179
18.92113515388869 290.00473250585895 0.7485025735326732
18.926362708842106 290.14387335740076 0.7480373750988115
18.93159026379552 292.07834161543286 0.7507885069337568
18.936817818748935 292.4975146078863 0.7514808714754033
18.94204537370235 292.10813885038095 0.7502302074300365
18.947272928655764 290.01186112230437 0.7457183018425818
18.952500483609178 290.0394575389498 0.7451965582537473
18.957728038562593 286.1092236437237 0.740266442563665
18.962955593516007 283.744925007526 0.7372088311252025
18.96818314846942 281.2323757764255 0.7333814797134777
18.973410703422836 280.54791688695684 0.7315253434703762
18.97863825837625 281.12735031116677 0.7317347761766178
18.983865813329665 282.17215876009686 0.7333027653637029
18.98909336828308 281.70191648838676 0.7337241950649753
18.994320923236494 282.3326125582643 0.7356279310967012
18.999548478189908 282.94456363444203 0.73628946978178
19.004776033143322 280.40610658951164 0.7323171093368387
19.010003588096737 281.60649642562566 0.732879585102207
19.01523114305015 280.24173243993897 0.7308615634786648
19.020458698003566 278.5135195334887 0.7286707866721507
19.02568625295698 277.4960173066082 0.727227361710476
19.030913807910395 275.8194356667222 0.7252111672161513
19.03614136286381 280.86796836904415 0.7316672999705732
19.041368917817223 280.7307691720031 0.7295570490686986
19.046596472770638 279.7261474092222 0.7277671791950293
19.051824027724052 275.43466566035374 0.7218277427001786
19.057051582677467 275.2295686039608 0.7216838222899352
19.06227913763088 273.9400104401098 0.7199720797691718
19.067506692584296 275.05361021918435 0.721524605694824
19.07273424753771 273.1373731894775 0.7177160201399083
19.077961802491124 273.5815443903344 0.7186091943491946
19.08318935744454 274.7749722493415 0.7197175740551494
19.088416912397953 272.17556407463604 0.716228641007782
19.093644467351368 271.0844936592226 0.7143879038247029
19.098872022304782 267.9463064387456 0.7103748680410769
19.104099577258197 267.6955877988216 0.7104539906421264
19.10932713221161 265.3907385647895 0.7079313460057218
19.114554687165025 264.8616272765225 0.707640725481571
19.11978224211844 262.51997876526536 0.7042262631502307
19.125009797071854 262.22926067838955 0.702815157695139
19.13023735202527 262.14345702703497 0.7024961097875273
19.135464906978683 261.6178972033078 0.7019047368389182
19.140692461932098 259.7592218342387 0.6993067091316768
19.145920016885512 260.3364116306459 0.7001821345330617
19.151147571838926 262.9725288176489 0.7027887449313824
19.15637512679234 267.6012891966651 0.7085110511565056
19.161602681745755 267.3399951196068 0.7082708047989633
19.16683023669917 266.069299237982 0.707446658957166
19.172057791652584 264.59301347363936 0.7061435618302189
19.177285346606 263.28119989247904 0.703830686099525
19.182512901559413 264.87206174070946 0.7035323967387771
19.187740456512827 265.7408040740446 0.704426749934425
19.19296801146624 266.25525667241607 0.7050251694645052
19.198195566419656 265.5937456912202 0.7050065063075418
19.20342312137307 264.6413845182916 0.7035679907312641
19.208650676326485 264.40719000431204 0.7036938693609796
19.2138782312799 266.70058099166783 0.7074527250848305
19.219105786233314 267.7423075194485 0.7084530698820104
19.22433334118673 263.8387507840848 0.7028569816570776
19.229560896140143 260.6740639530072 0.6994449289314482
19.234788451093557 263.0725992032611 0.7026330704146331
19.24001600604697 265.68564937341745 0.7059401101468665
19.245243561000386 266.47322226086254 0.7054687333326335
19.2504711159538 266.34239157787465 0.7029717023007152
19.255698670907215 264.83357954734134 0.7002537128636983
19.26092622586063 267.098418937958 0.7039254401508976
19.266153780814044 267.43286302213727 0.7045618858723345
19.271381335767458 270.26959658475084 0.7095867519208109
19.276608890720873 272.56562442696094 0.7115184853229389
19.281836445674287 277.36326124362273 0.7184730707523521
19.2870640006277 281.40512194121857 0.7234745328810445
19.292291555581116 283.88127589601214 0.7270655350306238
19.29751911053453 282.96441654679563 0.7269951434676643
19.302746665487945 284.6416237327378 0.7295777497745667
19.30797422044136 288.2068243177916 0.7334117768432735
19.313201775394774 292.07073707180683 0.737416713375117
19.318429330348188 295.6666068111616 0.7404179306782215
19.323656885301602 296.2295927960898 0.7406469566020437
19.328884440255017 300.1101659979607 0.7447025582886531
19.33411199520843 303.47779094567306 0.7486982202783036
19.339339550161846 303.3566964708611 0.7485620254974567
19.34456710511526 303.57084709592226 0.7474137916345281
19.349794660068675 302.3788813759437 0.7460222454099241
19.35502221502209 304.7927955049553 0.7492854918666652
19.360249769975503 306.8669850202292 0.7513003637159091
19.365477324928918 311.06298027222533 0.7567347291003478
19.370704879882332 313.57461113572083 0.7589357958244738
19.375932434835747 316.48666990628016 0.7625748211968202
19.38115998978916 318.2151180054353 0.7646177720998856
19.386387544742576 321.3814209794021 0.7676057496462271
19.39161509969599 322.9394905789932 0.7698415955410146
19.396842654649404 320.51604748458215 0.766946979351098
19.40207020960282 320.94668721307096 0.7670014959084147
19.407297764556233 319.88900390921077 0.7653391574733965
19.412525319509648 324.21703594735715 0.7697842815686784
19.417752874463062 325.0059053999916 0.7709515744889616
19.422980429416477 322.26968429311245 0.7676728063764742
19.42820798436989 321.2886366138464 0.7663108243875559
19.433435539323305 319.45868866196975 0.7652302944470072
19.43866309427672 319.0182927251718 0.7643367903972267
19.443890649230134 318.7221032868002 0.7639927136265475
19.44911820418355 319.76934680745075 0.7649739976333481
19.454345759136963 318.96192717685346 0.7628961912757285
19.459573314090377 321.8969945839583 0.7664646450378721
19.464800869043792 324.5679151658749 0.7692818970368929
19.470028423997206 326.37801965581207 0.7712858037952808
19.47525597895062 326.15630071500976 0.7713931764392752
19.480483533904035 321.3772137111945 0.7654518896824191
19.48571108885745 321.6644811364641 0.7658106405759835
19.490938643810864 323.6291904437709 0.7680762182159052
19.49616619876428 327.49147466641637 0.772695988348051
19.501393753717693 327.69975402681825 0.7732368439014896
19.506621308671107 325.1015165034909 0.7697054517341553
19.51184886362452 326.2540748955095 0.771205458311452
19.517076418577936 326.80281565876163 0.7714953895719809
19.52230397353135 328.5702668496683 0.772801663761342
19.527531528484765 329.1747547400033 0.7730068146975883
19.53275908343818 330.86386577667645 0.774423540039272
19.537986638391594 333.09659907686904 0.7773649303340692
19.54321419334501 335.85836055116073 0.7811138998456828
19.548441748298423 335.3940428978506 0.7812130538310206
19.553669303251837 336.9944349996419 0.782883722305331
19.55889685820525 339.5874092446404 0.7853008710311783
19.564124413158666 342.26579736780377 0.7878597145936735
19.56935196811208 346.06127938441523 0.7922006159512404
19.574579523065495 346.61048011841274 0.7926583188998272
19.57980707801891 347.26412481540734 0.7930447891501946
19.585034632972324 347.7910895301661 0.7931698494860707
19.590262187925738 347.513948907584 0.7928326014632949
19.595489742879153 350.3630492485477 0.796200308379051
19.600717297832567 358.40772698209923 0.8052016660002339
19.60594485278598 367.4720352434686 0.8150331973374418
19.611172407739396 367.0119134928616 0.8144779194977992
19.61639996269281 365.49273938089937 0.8133470568001634
19.621627517646225 365.9558047018543 0.8145533169201175
19.62685507259964 369.61345517706764 0.8191007355496359
19.632082627553054 373.55231904319174 0.8227715605996654
19.637310182506468 374.68057133976345 0.8231058710625703
19.642537737459882 375.71251811276386 0.8239620837857564
19.647765292413297 377.01433642136226 0.824580018142486
19.65299284736671 381.55861056787074 0.829669618441104
19.658220402320126 386.6074747994765 0.835014986190212
19.66344795727354 389.56348933928285 0.8383075355879255
19.668675512226955 388.78568865638294 0.8374595013408669
19.67390306718037 388.53789483746044 0.8371494594532928
19.679130622133783 388.5094835336226 0.8372407807095974
19.684358177087198 390.3349043582233 0.8394288293835336
19.689585732040612 391.22701152166866 0.8402655134519902
19.694813286994027 391.8242352173359 0.8406303426957067
19.70004084194744 391.7475403460276 0.8404569991825771
19.705268396900856 390.4963560440538 0.8387969498643836
19.71049595185427 391.61954128877335 0.8404440529822054
19.715723506807684 388.8325840621106 0.8368290816047107
19.7209510617611 385.2807828353459 0.8330817900324875
19.726178616714513 380.7012303378171 0.827970360579486
19.731406171667928 378.78275945538667 0.8262420978085973
19.736633726621342 377.0450767656047 0.8250523257346534
19.741861281574757 371.535319069101 0.8185645982283619
19.74708883652817 364.56099526180583 0.8107846433956646
19.752316391481585 362.3789634623356 0.8082935704088752
19.757543946435 360.0670686808388 0.8052818736495975
19.762771501388414 359.0503300950108 0.8041994868188301
19.76799905634183 354.86489722786166 0.7995161960559374
19.773226611295243 353.8904792257967 0.7985981981150332
19.778454166248657 351.7931316944416 0.7962886162105994
19.783681721202072 353.20988417555947 0.7971261301045246
19.788909276155486 350.0919686459509 0.7942588061712842
19.7941368311089 346.6377803394409 0.7901178291102412
19.799364386062315 341.8674897936998 0.7852560414952379
19.80459194101573 336.88070876056935 0.7795973873147699
19.809819495969144 335.9807800933349 0.7782633700713558
19.81504705092256 335.0280866784445 0.7773387185436583
19.820274605875973 336.96419622659187 0.7794046930342705
19.825502160829387 337.3165312359282 0.7796970396380978
19.8307297157828 335.28513638812757 0.77755318248036
19.835957270736216 331.2968559566357 0.7724006680485066
19.84118482568963 327.63007525215426 0.7680657905438216
19.846412380643045 325.98042070421224 0.7665900576227317
19.85163993559646 326.9962176508542 0.7677418292442791
19.856867490549874 329.4753824687862 0.770677916281296
19.86209504550329 328.9685008169238 0.7697992880829273
19.867322600456703 326.253952808214 0.7653823505159632
19.872550155410117 323.859219798969 0.7639200616509612
19.87777771036353 325.20975242582557 0.7655344394185524
19.883005265316946 326.89205037580507 0.7673901965677145
19.88823282027036 326.0310214689835 0.7668742149162405
19.893460375223775 323.92472031920306 0.7645484330714988
19.89868793017719 322.0785744557972 0.7624609070353605
19.903915485130604 320.5517936613353 0.7593821141227931
19.909143040084018 317.84023583651543 0.755298512660456
19.914370595037433 318.5783736475634 0.7569558426926415
19.919598149990847 320.10127226643783 0.759384903090618
19.92482570494426 320.66471269561487 0.7604070232636805
19.930053259897676 320.1894642821008 0.7594378232137273
19.93528081485109 316.49449859216094 0.7547809897284188
19.940508369804505 312.4430097595672 0.750242833389634
19.94573592475792 309.3743058844083 0.7464884539657749
19.950963479711334 307.4390450235943 0.744327099202232
19.956191034664748 307.4695643152103 0.7445936660576227
19.961418589618162 309.51954681866124 0.7466587688181388
19.966646144571577 309.1405017124918 0.7464375519851867
19.97187369952499 310.31326325467666 0.7481033999510529
19.977101254478406 311.9685180926217 0.7495734310556306
19.98232880943182 315.6020471234769 0.7544035379974993
19.987556364385235 313.85896947283163 0.7521493554797585
19.99278391933865 313.19092526542886 0.7521631273963071
19.998011474292063 311.94323364282394 0.7504456242201912
20.003239029245478 314.5233590985666 0.75347054416566
20.008466584198892 319.5837229228053 0.7586622426638413
20.013694139152307 326.1351231282857 0.7652782012600835
20.01892169410572 331.47850534707163 0.7706080287945659
20.024149249059136 340.15549446993515 0.7807168524270288
20.02937680401255 346.90166805845337 0.788277691634725
20.034604358965964 353.1534633295823 0.795626215192902
20.03983191391938 356.44513853893113 0.7991491145650158
20.045059468872793 355.8195705907938 0.7982271200345589
20.050287023826208 353.76044472354096 0.7960504522589023
20.055514578779622 349.4018987533752 0.7907733607039169
20.060742133733036 345.74847961971903 0.7868758777465219
20.06596968868645 339.8353705075658 0.7794196094847415
20.071197243639865 334.45782973772725 0.7728981537138394
20.07642479859328 332.81880257305994 0.7710866231119062
20.081652353546694 333.63933656506543 0.7725616294685022
20.08687990850011 331.11199956962173 0.7701084121713367
20.092107463453523 326.26256944469236 0.7646856975691164
20.097335018406937 326.07946580342525 0.7647476430790333
20.102562573360352 326.74536721692783 0.7661795174443214
20.107790128313766 326.38130916579007 0.7661214256445956
20.11301768326718 324.8511104888532 0.7642920897826202
20.118245238220595 321.0927279167896 0.7602607424590542
20.12347279317401 321.4270396149851 0.7601560538060845
20.128700348127424 321.23002259966637 0.7595806595295092
20.13392790308084 320.765531827862 0.7587303570000817
20.139155458034253 320.81947108999594 0.7585348172960702
20.144383012987667 319.84117053375553 0.7572105597319463
20.14961056794108 322.8045899116305 0.7603329690875562
20.154838122894496 324.17821758830655 0.7612460437650376
20.16006567784791 326.33087884963385 0.7637225297477873
20.165293232801325 326.25166043848435 0.763981327135438
20.17052078775474 325.3115984078456 0.7636655220534303
20.175748342708154 322.04039773106456 0.760073634855386
20.18097589766157 321.73789568329516 0.7590572130272459
20.186203452614983 322.04044148382707 0.7590568285232251
20.191431007568397 319.36916441676965 0.7560117279370431
20.19665856252181 315.2876241911008 0.7517012886353559
20.201886117475226 309.93089935438655 0.7450754610974321
20.20711367242864 306.1205237417544 0.7401814520641951
20.212341227382055 302.7217623138122 0.7356747357552859
20.21756878233547 301.10373721286226 0.7342279241561999
20.222796337288884 296.8073414713047 0.7296715041436218
20.228023892242298 294.00292864074123 0.727383902220395
20.233251447195713 292.227975512088 0.7249374422436484
20.238479002149127 288.4239155430588 0.7205554231091684
20.24370655710254 286.762148146442 0.7184576956239369
20.248934112055956 286.93989683157236 0.7180331361862398
20.25416166700937 291.4785674650362 0.7236669200803619
20.259389221962785 292.8793996900173 0.7246782571659822
20.2646167769162 292.0312904394421 0.7238432327672564
20.269844331869614 289.7760230716373 0.7214990511095737
20.275071886823028 293.0247201205839 0.7252394277599234
20.280299441776442 288.3882494450373 0.7193416888240861
20.285526996729857 287.4704907347493 0.7180906774719827
20.29075455168327 290.27354324977847 0.7227107071730187
20.295982106636686 292.9150041849198 0.7265573522223966
20.3012096615901 294.9016713979792 0.7293283516465681
20.306437216543515 291.9700779242282 0.7250880280659079
20.31166477149693 292.5932825486019 0.7259331787839232
20.316892326450343 292.00290872775935 0.7244058943380962
20.322119881403758 287.9191916873702 0.7197135104866568
20.327347436357172 287.93798206758777 0.7191887316705946
20.332574991310587 288.164215682427 0.7193611163479208
20.337802546264 293.49388836966364 0.7254470485841441
20.343030101217416 293.79909692479447 0.7258110302636201
20.34825765617083 291.38882311933736 0.7224560418003669
20.353485211124244 290.4502834215106 0.7218096689616146
20.35871276607766 289.3424168773762 0.7200428605482808
20.363940321031073 289.8665570022527 0.7211951040516428
20.369167875984488 288.2771236584478 0.7180898199453749
20.374395430937902 286.8787583703397 0.7162724582921121
20.379622985891316 287.63948031746963 0.7169805952397466
20.38485054084473 288.76435047326856 0.7185339281565553
20.390078095798145 289.21203640503785 0.7188889918478384
20.39530565075156 289.82998530215207 0.719714995031778
20.400533205704974 291.80269843241 0.7220554274834868
20.40576076065839 292.3497158779401 0.7231419239464938
20.410988315611803 291.68816735195213 0.7222835167184517
20.416215870565217 287.5037766415853 0.7177459779983225
20.421443425518632 283.8161433801177 0.7129184661628597
20.426670980472046 283.4357178683347 0.7125222463513096
20.43189853542546 284.8499875085628 0.7143408589558006
20.437126090378875 286.89900699517 0.7173179070342879
20.44235364533229 287.1569505864467 0.7184608033171332
20.447581200285704 289.27539790645227 0.7206568589916195
20.45280875523912 288.719968319903 0.7191634678117794
20.458036310192533 289.3344746633425 0.7194434827695061
20.463263865145947 289.75176801948163 0.7188934794062081
20.46849142009936 290.3863626121704 0.7207159438245595
20.473718975052776 288.41699484920514 0.7188686006489508
20.47894653000619 286.9181028888685 0.7162977594523805
20.484174084959605 287.84959840239566 0.7173422337672422
20.48940163991302 290.6272853395883 0.7208405207590026
20.494629194866434 290.433762306404 0.7222544432814614
20.49985674981985 286.96353953809205 0.7182002362578138
20.505084304773263 285.7620759857311 0.7165111356210317
20.510311859726677 288.06813453201323 0.7183719951855426
20.51553941468009 288.16160462388353 0.7178410476094527
20.520766969633506 286.7732728900129 0.7165164610097867
20.52599452458692 285.75981791751866 0.7159435512015243
20.531222079540335 285.0756807652424 0.7143656609941341
20.53644963449375 283.6631677835859 0.713386091965363
20.541677189447164 282.1979642426337 0.7111906075503673
20.546904744400578 282.67683514519024 0.7108123112298813
20.552132299353993 284.59397393507993 0.7132961524191038
20.557359854307407 285.8869422595502 0.7138306682131107
20.56258740926082 288.9544139410228 0.7184586719534828
20.567814964214236 286.9253994309487 0.7158626167271894
20.57304251916765 283.8313395771411 0.7126097739431251
20.578270074121065 284.31297587988854 0.7135700743733017
20.58349762907448 284.56762426639574 0.7135006762248844
20.588725184027894 285.2678804573246 0.7149198902368002
20.593952738981308 284.0508334427274 0.7139189256211094
20.599180293934722 285.2805799193378 0.715120059494962
20.604407848888137 283.48265118009533 0.7114822818201839
20.60963540384155 285.121239186686 0.712909148825356
20.614862958794966 281.83961226912135 0.7082120031865922
20.62009051374838 283.9545657918374 0.7113040954847262
20.625318068701795 285.13109267445867 0.7133571953573778
20.63054562365521 287.50022247889723 0.717774232692704
20.635773178608623 284.4977747535352 0.7143514829855714
20.641000733562038 281.3024348913994 0.7097737206169835
20.646228288515452 281.02368539141435 0.7090470798443193
20.651455843468867 281.48432773545494 0.7083390627018187
20.65668339842228 282.12590485278616 0.709480247036918
20.661910953375695 282.9082894745958 0.7109620239480909
20.66713850832911 282.14551755602054 0.7096944456498814
20.672366063282524 283.53161402834303 0.7113427377165477
20.67759361823594 284.9532956989007 0.7127069772482589
20.682821173189353 287.5828263876372 0.7173196082604905
20.688048728142768 285.7533673800071 0.714929749840671
20.693276283096182 288.6494327442656 0.7181106990371083
20.698503838049596 286.3352731104897 0.7153435688997134
20.70373139300301 288.1375817464966 0.7173870536157312
20.708958947956425 288.9841709219079 0.7182476020647157
20.71418650290984 289.12248483803245 0.7173529881894882
20.719414057863254 288.55752569544075 0.7156265742340056
20.72464161281667 286.31011751147076 0.7127780978535685
20.729869167770083 285.04181608008054 0.7116779840338999
20.735096722723497 284.8663102157554 0.7116127941833871
20.740324277676912 287.5740752361099 0.7152831454487633
20.745551832630326 287.4031536284171 0.7151769942878673
20.75077938758374 287.59932010485795 0.7163199175831785
20.756006942537155 287.8134202606422 0.7171983351375868
20.76123449749057 289.79863589653627 0.719494062908837
20.766462052443984 291.6356997988421 0.7216992128646726
20.7716896073974 294.4090260634485 0.7245500723962576
20.776917162350813 295.1809494956007 0.7250457148440695
20.782144717304227 295.75295341656374 0.7248494282326481
20.78737227225764 293.9088411539519 0.721820964180072
20.792599827211056 292.42281567040544 0.720915995702208
20.79782738216447 295.90335596583935 0.7263986278069228
20.803054937117885 298.256070159233 0.729846754357022
20.8082824920713 303.20033469098416 0.7347078389989544
20.813510047024714 306.15523984040607 0.7372986318149037
20.81873760197813 309.3908707316717 0.7405304665493582
20.823965156931543 309.1051834253259 0.7406320291614311
20.829192711884957 308.6748466272934 0.7392108068306182
20.83442026683837 306.9805779035821 0.7371077764020527
20.839647821791786 308.78680596927336 0.7386445968477553
20.8448753767452 308.12991448604294 0.7402355573226845
20.850102931698615 309.8743882678265 0.7431079374937875
20.85533048665203 308.1384066563756 0.740473575497278
20.860558041605444 306.0970878319602 0.7374026005128929
20.865785596558858 305.26991028597746 0.7358962660438256
20.871013151512273 302.0622213737225 0.7329196690397308
20.876240706465687 300.616117331122 0.7305731099121102
20.8814682614191 298.42603662710985 0.7278323660054713
20.886695816372516 298.08012945508494 0.727478779782118
20.89192337132593 297.4855880688555 0.7266962214250314
20.897150926279345 296.632033019518 0.7251480470405084
20.90237848123276 297.00942214149774 0.7257376736954568
20.907606036186174 296.9393993930245 0.725646350960215
20.912833591139588 295.7134005344731 0.7243986915197724
20.918061146093002 291.9292725494035 0.7202188406761596
20.923288701046417 289.3533292074178 0.7171750174578041
20.92851625599983 288.2411906076908 0.716071810561249
20.933743810953246 290.84431880589943 0.718660289314405
20.93897136590666 291.6310134003463 0.7197937627076717
20.944198920860075 290.6228365023837 0.7186740444663624
20.94942647581349 289.22581649250856 0.7171849255413626
20.954654030766903 287.78274894579704 0.7156223334151889
20.959881585720318 287.47089277819197 0.7147820142295903
20.965109140673732 285.06800482990167 0.7112397735387284
20.970336695627147 285.0712290040893 0.7104053019415115
20.97556425058056 284.07013313975784 0.7096048102972259
20.980791805533975 284.972642283201 0.7116022979805503
20.98601936048739 282.9186424625694 0.7093532935308047
20.991246915440804 284.02986949106463 0.71034591576716
20.99647447039422 279.662065693179 0.7052227814333281
21.001702025347633 277.58457194605467 0.7028921960763993
21.006929580301048 274.9782352039297 0.6991590471264848
21.012157135254462 273.7157118581582 0.6971598421837518
21.017384690207876 273.50168913962887 0.696892258845051
21.02261224516129 271.63490670387154 0.694474598836908
21.027839800114705 273.55476843767224 0.6977649698522339
21.03306735506812 273.63372069218497 0.698740244973609
21.038294910021534 273.64861117065004 0.6989628108904475
21.04352246497495 271.2488644895729 0.6946620372028353
21.048750019928363 270.06051908952884 0.6917830461686773
21.053977574881777 271.8376591248504 0.694199717811251
21.059205129835192 273.7975416806593 0.6965361086268239
21.064432684788606 276.5804050282577 0.7007043341947293
21.06966023974202 276.2137448813108 0.7002849788525933
21.074887794695435 274.80508875151 0.6986833835042077
21.08011534964885 270.35430593269433 0.693190433789273
21.085342904602264 270.69122654498926 0.6930703346728405
21.09057045955568 271.4147499366607 0.6936626671623506
21.095798014509093 272.6888943459913 0.6936838830015511
21.101025569462507 274.1672031911135 0.6948008570923099
21.10625312441592 271.82865593370053 0.691474792879665
21.111480679369336 271.24992282854527 0.6919136464602101
21.11670823432275 269.7839308966683 0.6913198705691511
21.121935789276165 266.74504159827103 0.688112067355887
21.12716334422958 265.07881145389746 0.6850989859593517
21.132390899182994 264.8483526467126 0.6841655248325204
21.13761845413641 269.3904761503152 0.6895766307075034
21.142846009089823 273.6974598610982 0.6950557887452332
21.148073564043237 274.17155863342555 0.6946343833861894
21.15330111899665 273.0696462841725 0.6924000972013656
21.158528673950066 269.82129769645087 0.6884467121040719
21.16375622890348 269.83864587418583 0.6898969713923626
21.168983783856895 269.73470661331953 0.6901049777231201
21.17421133881031 270.67112433044684 0.6903716027553561
21.179438893763724 271.15289958629353 0.6897372230411631
21.184666448717138 269.81724053887797 0.6877057558571144
21.189894003670553 268.9804307530853 0.686728233698374
21.195121558623967 267.92158429199065 0.6850788938696303
21.20034911357738 268.6045585933906 0.6857833815897582
21.205576668530796 268.483179611339 0.6850752051265521
21.21080422348421 270.390620146168 0.6878491244155821
21.216031778437625 269.9246002489723 0.6873059435549546
21.22125933339104 272.4484507414053 0.6898079918042433
21.226486888344454 272.6920905012969 0.6888997578862016
21.231714443297868 270.35264901896113 0.6850578604652148
21.236941998251282 266.1907171966181 0.6792640685726891
21.242169553204697 263.5419798089067 0.6763303015357599
21.24739710815811 264.8854586881324 0.6789195326170828
21.252624663111526 264.6843407682622 0.6795720304315774
21.25785221806494 268.6217926423593 0.6840789499816536
21.263079773018355 269.4931156410736 0.6854945168558243
21.26830732797177 268.9849585905766 0.6843668410844886
21.273534882925183 267.2816220981445 0.681801276600454
21.278762437878598 264.70728685903526 0.6782843259798288
21.283989992832012 265.32832810942 0.686378706780186
21.289217547785427 263.94155468908997 0.6949213690258319
21.29444510273884 262.3377527386057 0.6995451676862982
21.299672657692255 256.4133508304611 0.6958750050977824
21.30490021264567 258.51888265280206 0.7017865728501588
21.310127767599084 261.25144396309764 0.7090752281470885
21.3153553225525 263.80688509902444 0.7170128460309527
21.320582877505913 262.3072652601716 0.7188006393768938
21.325810432459328 260.9149657344611 0.7196921878037403
21.331037987412742 261.23197042323005 0.7225870080372849
21.336265542366156 262.0386403577065 0.7273220627525755
21.34149309731957 259.8445663856637 0.727089479837474
21.346720652272985 258.44645874802774 0.7282836230021342
21.3519482072264 257.60473712755544 0.730070166562081
21.357175762179814 261.70918765792726 0.7386626979441466
21.36240331713323 263.2330679566948 0.743407800695114
21.367630872086643 264.65323792497963 0.7474739576914852
21.372858427040057 260.36522717881434 0.7440718494323764
21.378085981993472 256.23649254679384 0.7399193751738348
21.383313536946886 253.79727505639758 0.7376776803022329
21.3885410919003 256.05485399676184 0.7413944732437807
21.393768646853715 257.8566085558049 0.7463140817841611
21.39899620180713 258.36175091098903 0.7490933388963741
21.404223756760544 261.1885408117914 0.7551710899968729
21.40945131171396 259.90901001299557 0.754695325043045
21.414678866667373 263.9459803028155 0.7626661474501831
21.419906421620787 262.1397968476217 0.7611758440037101
21.4251339765742 261.88446926173657 0.7640876637503182
21.430361531527616 260.5413156529998 0.7643874598061845
21.43558908648103 260.6129272788023 0.7661582760960094
21.440816641434445 260.01959611079513 0.7670514109694723
21.44604419638786 261.85578558977585 0.7709311869202864
21.451271751341274 263.93197354245206 0.7766451921907608
21.45649930629469 266.643523497144 0.7811540205489668
21.461726861248103 268.5967228989917 0.784544861324072
21.466954416201517 269.5037543007487 0.7877730579600014
21.47218197115493 269.023518155451 0.7894746908548876
21.477409526108346 267.1911247468914 0.7906125840830336
21.48263708106176 264.2543943136397 0.7886983595889354
21.487864636015175 265.8748998834397 0.7917533323402988
21.49309219096859 266.9591726483433 0.7947746508359137
21.498319745922004 268.8019742869577 0.7983433574715095
21.503547300875418 269.96300721182587 0.8022782128234237
21.508774855828833 269.02984326371717 0.7987818359773017
21.514002410782247 270.0306113763488 0.7838487390244174
21.51922996573566 270.1119929746461 0.7759920549606388
21.524457520689076 273.5677172102119 0.7740982677166419
21.52968507564249 275.81548272874664 0.7721403630961691
21.534912630595905 275.20464556471586 0.7662676699689857
21.54014018554932 273.44859112880516 0.7600746256030425
21.545367740502734 272.527952945221 0.7558366041878757
21.550595295456148 271.54208290880604 0.7518866450459101
21.555822850409562 271.6440907205463 0.7494765869130251
21.561050405362977 271.755415217947 0.7484339607231263
21.56627796031639 272.9875856232661 0.7482886919658355
21.571505515269806 273.5065207637484 0.7478753494717479
21.57673307022322 274.4067832084824 0.7485096072215813
21.581960625176634 275.1876380979564 0.7479395246428722
21.58718818013005 274.95396921734994 0.7465757559974399
21.592415735083463 276.7082116949565 0.7475446228971576
21.597643290036878 279.98001379395293 0.7495109777183925
21.602870844990292 277.98542237456405 0.7443056340725018
21.608098399943707 279.9950490157653 0.7449164319684022
21.61332595489712 280.5988825074954 0.7444230965503923
21.618553509850535 283.9320173904824 0.7480073984053208
21.62378106480395 283.2320350628008 0.7462015568509323
21.629008619757364 283.7319017019688 0.7461236365120697
21.63423617471078 280.3662338356634 0.7416646948496429
21.639463729664193 281.9439924578525 0.742727690607789
21.644691284617608 281.5972510718459 0.7425006394527562
21.649918839571022 283.18542087021314 0.742829550498001
21.655146394524436 283.2196646940002 0.7418314538962346
21.66037394947785 282.44718411041003 0.7400762923281492
21.665601504431265 281.6120326511261 0.7380831928475513
21.67082905938468 284.1503847996852 0.7404550697395151
21.676056614338094 286.85106965911825 0.7427104305425445
21.68128416929151 287.6434524114197 0.7434539880498279
21.686511724244923 287.20881124881777 0.7417802977078973
21.691739279198337 287.5061071359889 0.7429973582468471
21.696966834151752 287.1140451842032 0.7421784011204715
21.702194389105166 284.9369345787887 0.7396899454166393
21.70742194405858 284.4275395098738 0.7381054290121469
21.712649499011995 283.56613837230844 0.7359711485219809
21.71787705396541 286.29070089209927 0.7377544210063856
21.723104608918824 288.4465644722972 0.7402844417265909
21.72833216387224 288.5625290942961 0.7396000682198277
21.733559718825653 287.3902390158351 0.7386182050616326
21.738787273779067 288.353506435246 0.7395875409738148
21.74401482873248 291.59088756426337 0.7440593369216193
21.749242383685896 296.05651592742544 0.7497088391989922
21.75446993863931 299.4653525027093 0.7530855851023209
21.759697493592725 300.5150750145984 0.7533869242430727
21.76492504854614 300.7086407202306 0.7524384844838105
21.770152603499554 301.70323639000486 0.7538726946481676
21.77538015845297 298.52206341968565 0.7493694071931223
21.780607713406383 301.02983398287677 0.7517403205041829
21.785835268359797 304.2490501895502 0.7555170151711305
21.79106282331321 307.02649526484686 0.7583192548981861
21.796290378266626 310.3866372655808 0.7624407459823929
21.80151793322004 310.53566758333 0.7625570881686502
21.806745488173455 311.4889855385049 0.7642660469149787
21.81197304312687 312.4345590374265 0.7655059634430786
21.817200598080284 316.16847530520107 0.7705073681755527
21.822428153033698 320.1274437961471 0.7749024050372221
21.827655707987113 323.44750655540366 0.7788977198788056
21.832883262940527 322.45840242039054 0.7773858952181748
21.83811081789394 323.0629467717363 0.7778477050681141
21.843338372847356 323.2534207063561 0.7774156837115683
21.84856592780077 325.97272780001197 0.7802783941574855
21.853793482754185 327.3654725977263 0.7823481179432126
21.8590210377076 327.7903548477547 0.7821440079337679
21.864248592661014 327.5073301886219 0.7810929429303779
21.869476147614428 327.541566991689 0.780085656286568
21.874703702567842 326.62943924690296 0.7789321393382534
21.879931257521257 324.5862636123655 0.7774774499245403
21.88515881247467 322.3989151464232 0.7750780020559878
21.890386367428086 321.086754631743 0.7732045302119395
21.8956139223815 321.1861739256229 0.7728067699205318
21.900841477334914 319.27209415939 0.7700477334975763
21.90606903228833 315.82485816857695 0.7656241129349405
21.911296587241743 311.2373069361128 0.7597196691803293
21.916524142195158 309.61329122801646 0.7572879937039365
21.921751697148572 307.4613642284692 0.7546033445397036
21.926979252101987 306.9395339338538 0.7538210822395783
21.9322068070554 307.98503883255086 0.7553538633599498
21.937434362008815 310.7572553776187 0.7588460938741878
21.94266191696223 311.70186443934375 0.7596855013178203
21.947889471915644 307.6953240408756 0.7552650983781917
21.95311702686906 307.98385792431884 0.7559929765726691
21.958344581822473 308.34780456369276 0.7567193545953861
21.963572136775888 312.3716399323647 0.7621655283683522
21.968799691729302 310.6682997008596 0.7593231667102759
21.974027246682716 309.003385073985 0.7574696721525348
21.97925480163613 307.81246245779374 0.7541533876714346
21.984482356589545 307.36851247565033 0.7528872922045375
21.98970991154296 307.6390221149107 0.7533151355439177
21.994937466496374 307.55102108506594 0.752443676079171
22.00016502144979 310.25524780430896 0.7559939163740627
22.005392576403203 308.8149329470764 0.7538564835791208
22.010620131356617 307.5236647778105 0.7525606082829541
22.015847686310032 305.88951922710424 0.7499927565613681
22.021075241263446 308.3281001452546 0.751804354322832
22.02630279621686 311.1925827688068 0.7552663905722882
22.031530351170275 313.33379957367373 0.7576077826228187
22.03675790612369 313.1108749081081 0.7574011265058233
22.041985461077104 312.5745711793159 0.7565841957707664
22.04721301603052 314.34606803109193 0.7590503650138584
22.052440570983933 318.64437732428615 0.7650253695748637
22.057668125937347 319.3675459957291 0.7649920219817781
22.06289568089076 321.03452481345795 0.7661172344425166
22.068123235844176 320.5285869328353 0.7655465015445154
22.07335079079759 320.4272813739042 0.7651914760622692
22.078578345751005 316.4131639092722 0.7602931787209323
22.08380590070442 314.7523487755928 0.7577725712534743
22.089033455657834 313.740260006689 0.7569969149765003
22.09426101061125 314.12816938092425 0.7579242319400633
22.099488565564663 313.8106018961956 0.7568504522873446
22.104716120518077 315.15230924559216 0.7576232733363593
22.10994367547149 317.61268180644805 0.7607174606307238
22.115171230424906 316.4507833355501 0.759102757342835
22.12039878537832 317.31973732794575 0.7605230300956893
22.125626340331735 318.21789287292694 0.7607720894658218
22.13085389528515 315.19189113339485 0.7573896835345976
22.136081450238564 308.9911916006156 0.7502542935492724
22.141309005191978 308.33378663354097 0.7494393514704917
22.146536560145393 308.6276316149493 0.7500512356873602
22.151764115098807 310.1884910461372 0.750926176202761
22.15699167005222 308.64005521911844 0.7489224831631786
22.162219225005636 310.3898374398774 0.7513276716974913
22.16744677995905 312.3758547770905 0.7535103452922933
22.172674334912465 314.2850423597374 0.756140943759304
22.17790188986588 316.1031133812471 0.7571803062926158
22.183129444819293 310.8716246909737 0.7515192631490062
22.188356999772708 308.5633609683248 0.7481623817301939
22.193584554726122 307.2123808543811 0.7461122927791859
22.198812109679537 309.66322124870106 0.7496544330828037
22.20403966463295 310.81817893185195 0.7510221000629403
22.209267219586366 314.3291451208672 0.7560078690021322
22.21449477453978 314.5977869738532 0.7559582110387137
22.219722329493194 315.5246689148175 0.7567983094723015
22.22494988444661 309.8109052869373 0.7494491925799789
22.230177439400023 309.9680228322735 0.7486501927570888
22.235404994353438 307.95981908094984 0.7465257972790077
22.240632549306852 311.81522846046164 0.7508678366490134
22.245860104260267 311.61684143078554 0.7499062261974031
22.25108765921368 310.250980564211 0.7490115629981273
22.256315214167095 307.06462137179756 0.7450557502282794
22.26154276912051 305.8627383188679 0.744434325800511
22.266770324073924 306.26607025881185 0.744881215709512
22.27199787902734 308.2070366183593 0.747709793492974
22.277225433980753 307.42209520631553 0.7468599166013574
22.282452988934168 307.3300780614894 0.7461478644739318
22.287680543887582 306.2218102720428 0.7435392170296123
22.292908098840996 305.1222302112197 0.7418761881355558
22.29813565379441 305.97373381432277 0.742801804002273
22.303363208747825 304.99628420545446 0.7430274424374126
22.30859076370124 305.46966390435546 0.7436071544602266
22.313818318654654 307.54904491882286 0.7459909533956011
22.31904587360807 308.8059784122638 0.7467966512200566
22.324273428561483 306.0967297264038 0.7430607228348453
22.329500983514897 303.61324629644656 0.7403923338166302
22.334728538468312 299.78638458350287 0.7355235323313111
22.339956093421726 295.89729633036364 0.7311693898585261
22.34518364837514 293.24773725406243 0.7274978965333209
22.350411203328555 290.8433838532855 0.7236854312997867
22.35563875828197 290.9839931445211 0.7247758853603765
22.360866313235384 292.5620784742982 0.7261818253044268
22.3660938681888 292.9737952681188 0.7273525160252745
22.371321423142213 293.1588575144007 0.7270955601850456
22.376548978095627 292.1619956995099 0.7263874477511583
22.38177653304904 293.2254790874667 0.7277047193785
22.387004088002456 294.02645615713766 0.7279911601328357
22.39223164295587 291.2419301392962 0.7249509726856437
22.397459197909285 288.1225195459704 0.7210986669213943
22.4026867528627 286.5602797191086 0.7183222963799417
22.407914307816114 286.4147827895335 0.7182548734166148
22.41314186276953 285.4731226475832 0.7169022048548915
22.418369417722943 285.60180810932394 0.7167084025761518
22.423596972676357 283.9696730943954 0.7146100470391838
22.42882452762977 282.5613662789941 0.7120491970992566
22.434052082583186 281.1615761464907 0.710137089824787
22.4392796375366 280.75161550831234 0.7098902123174132
22.444507192490015 281.86226523430526 0.7119248013246987
22.44973474744343 280.9170447999117 0.7117783102950961
22.454962302396844 279.8078438720518 0.7099400773998011
22.460189857350258 279.70688325660404 0.7104721056746728
22.465417412303673 282.2814863459127 0.7140331298335922
22.470644967257087 281.6268414372668 0.7140730153370076
22.4758725222105 280.3955301766949 0.711964860967668
22.481100077163916 278.3072100303003 0.7079728047502296
22.48632763211733 279.63907110792763 0.709355595114579
22.491555187070745 279.6713269781975 0.7102920575690507
22.49678274202416 281.00517194887925 0.7122342095790994
22.502010296977573 281.28954171402523 0.712168125597945
22.507237851930988 278.48067399101217 0.7082470220306426
22.512465406884402 276.87756901106314 0.7080327566963551
22.517692961837817 275.9293453160785 0.7071692214161192
22.52292051679123 276.8404703677188 0.7079450892016298
22.528148071744646 277.77214669283643 0.7078407533031857
22.53337562669806 278.6104571055861 0.7079646091582692
22.538603181651474 277.71909596950366 0.7076035204388085
22.54383073660489 276.58285708049215 0.7058875195019683
22.549058291558303 276.02077495288216 0.7060844337336439
22.554285846511718 277.1587060835483 0.7078669607969461
22.559513401465132 279.66922297294076 0.710467196062873
22.564740956418547 276.2014689160266 0.7059022396580116
22.56996851137196 274.81465677304817 0.7036685079540365
22.575196066325375 269.7337037960039 0.6967904584307603
22.58042362127879 272.07472527043836 0.699879718188477
22.585651176232204 272.0703756367157 0.7004172300366825
22.59087873118562 273.080293242787 0.702180427901142
22.596106286139033 269.4244960688905 0.6960492079108416
22.601333841092448 268.1985369771554 0.6939676195284139
22.606561396045862 268.8203355513347 0.6943092165481973
22.611788950999276 270.23446251542606 0.6956275146638551
22.61701650595269 269.85634876077586 0.6950933558813234
22.622244060906105 269.2543817053959 0.6952249476678978
22.62747161585952 270.91238208318015 0.6980703291126615
22.632699170812934 273.34101390542554 0.7024718110562207
22.63792672576635 274.2373858443445 0.7038683703281762
22.643154280719763 272.7055982197375 0.7024343139088203
22.648381835673177 273.0791885600733 0.700707057186817
22.653609390626592 272.4814249119675 0.6991151233560113
22.658836945580006 271.17414792337627 0.6973035045528643
22.66406450053342 269.6123456968554 0.695873670508024
22.669292055486835 270.16578369620527 0.6974243523153318
22.67451961044025 270.5562646379095 0.6975580279386604
22.679747165393664 272.99985626926485 0.699835040004315
22.68497472034708 273.0329945091904 0.699654274623399
22.690202275300493 272.62128095244475 0.6981868811292548
22.695429830253907 270.62477982759054 0.6950950222639904
22.70065738520732 270.1255264863808 0.6946093275395087
22.705884940160736 272.95269489342144 0.699157644185788
22.71111249511415 276.21228215262494 0.7041518620306851
22.716340050067565 278.8580944080962 0.7072524109333042
22.72156760502098 279.98962743549293 0.7076902739033714
22.726795159974394 278.7768804307392 0.7067232603745203
22.73202271492781 279.2671235626174 0.7060659581032678
22.737250269881223 279.2337249834189 0.7057875746595107
22.742477824834637 281.3254824402515 0.7072311029468514
22.74770537978805 282.42711698950245 0.7083407013065834
22.752932934741466 283.43744333334683 0.7095425782817522
22.75816048969488 284.41306638514 0.7110422275274159
22.763388044648295 284.3025890220393 0.7111979890995352
22.76861559960171 282.69629129481785 0.7090068515384996
22.773843154555124 284.14087789989355 0.7102450550335129
22.779070709508538 284.0132079415206 0.7104851113763653
22.784298264461952 286.27831143145767 0.7130787863989229
22.789525819415367 285.16053008879095 0.711866985128814
22.79475337436878 285.82650939843705 0.7119347269041719
22.799980929322196 289.1139510220537 0.7156455400406092
22.80520848427561 291.2945535107365 0.7184777313863149
22.810436039229025 293.1925261739636 0.7205827384043646
22.81566359418244 290.60339935929676 0.7174691765656994
22.820891149135853 290.0688713258867 0.7170746398277437
22.826118704089268 286.48928467420353 0.7127164324074537
22.831346259042682 287.76879034958705 0.7149824043868812
22.836573813996097 291.10134096585733 0.7198224569291187
22.84180136894951 296.5968597345511 0.7273817457836104
22.847028923902926 295.96921059841065 0.7259091668654999
22.85225647885634 292.376906015446 0.720552657963938
22.857484033809754 289.9564183414391 0.7166958180408882
22.86271158876317 292.3708492235866 0.7201369386266465
22.867939143716583 294.5402421410274 0.7228022199428328
22.873166698669998 294.6519189962437 0.7227779197771559
22.878394253623412 294.49032084390507 0.721786175501557
22.883621808576827 292.71903485786976 0.7195221643286599
22.88884936353024 292.4692312550051 0.7197602278456846
22.894076918483655 292.4332850951927 0.7200239032361672
22.89930447343707 291.28666296190704 0.719055633525302
22.904532028390484 291.0502709294061 0.7179772188348371
22.9097595833439 293.25195783177276 0.7207412409476197
22.914987138297313 293.8776821022469 0.7211578703138722
22.920214693250728 293.5729793952619 0.7209402124482033
22.925442248204142 292.2014863690304 0.7198457893304798
22.930669803157556 291.2427701005244 0.7183483648622698
22.93589735811097 288.7225467291791 0.7148750796367598
22.941124913064385 290.8481825607633 0.7163096021277637
22.9463524680178 293.35362758364096 0.7206081605981627
22.951580022971214 294.0563398826353 0.7221869417956086
22.95680757792463 292.8118451188993 0.7214971227807669
22.962035132878043 289.75599038963605 0.717649976797974
22.967262687831457 291.05411901372827 0.7180171827029992
22.972490242784872 291.525815017408 0.7172307016120404
22.977717797738286 293.779812711382 0.7194782807072617
22.9829453526917 290.99806801958266 0.7161555258187668
22.988172907645115 291.6216644485149 0.717506271421237
22.99340046259853 289.4829043845027 0.7145885034773499
22.998628017551944 288.920381764808 0.7144678561765305
23.00385557250536 284.80588720771965 0.7106546934224452
23.009083127458773 283.6920357251588 0.71050493602618
23.014310682412187 282.65698178216155 0.7094909790790903
23.0195382373656 283.3293406802098 0.7085488052249457
23.024765792319016 286.6630005177792 0.7120593346007887
23.02999334727243 287.83981034909874 0.7122747290544836
23.035220902225845 287.2196457220172 0.7113731399040096
23.04044845717926 285.45697467467346 0.7092612263500848
23.045676012132674 284.66022902518864 0.7092435732057205
23.05090356708609 284.1229278540402 0.7090863316079491
23.056131122039503 283.5888285956579 0.7080823041968742
23.061358676992917 284.6411762828413 0.709448635125377
23.06658623194633 283.04596362989344 0.7073251575843927
23.071813786899746 277.39858069529237 0.6995504110655404
23.07704134185316 278.01579639516046 0.7004119024757673
23.082268896806575 279.9793374013073 0.7031034582105757
23.08749645175999 282.2404142092608 0.7056532770094299
23.092724006713404 280.8560743617414 0.703252654289078
23.097951561666818 283.01499022676893 0.7069925296304435
23.103179116620232 281.7745280882402 0.7060817710860824
23.108406671573647 281.41590351547165 0.7055507724648739
23.11363422652706 281.9234494589312 0.7060825202077776
23.118861781480476 284.1135338870082 0.7093277756930719
23.12408933643389 283.6999017412654 0.7077594762404678
23.129316891387305 287.53333514000724 0.7119409870911573
23.13454444634072 290.45704332700456 0.716540114449974
23.139772001294133 288.70013259921626 0.7144327178661678
23.144999556247548 288.46602396755753 0.7138850573913995
23.150227111200962 289.7309350518924 0.7133236256917523
23.155454666154377 291.68106162153174 0.7160222546042604
23.16068222110779 290.9518304064412 0.7154023861803654
23.165909776061206 290.04495885856466 0.7146728280983977
23.17113733101462 287.2851865410671 0.7111837383528722
23.176364885968034 288.01739421843695 0.711816253342861
23.18159244092145 286.97014575037497 0.711676428478492
23.186819995874863 283.5931650218966 0.7078930814510364
23.192047550828278 286.0149493644351 0.7119660522290506
23.197275105781692 289.7613103761021 0.7159406862709469
23.202502660735107 290.44724736233843 0.7154312516314533
23.20773021568852 289.26995145036096 0.712180574492379
23.212957770641935 286.5117596884558 0.7095126337299897
23.21818532559535 287.91164973344377 0.7119226328339886
23.223412880548764 288.6554974557652 0.7133776762010119
23.22864043550218 290.5999054174675 0.714776577880824
23.233867990455593 291.26373741782726 0.7158707128702763
23.239095545409008 290.42316503278283 0.7141498960954302
23.244323100362422 290.5338129391946 0.7137379712771741
23.249550655315836 288.19672186860043 0.7113142237484607
23.25477821026925 285.5248093222313 0.7089841188976809
23.260005765222665 283.7860484488065 0.7078061937754291
23.26523332017608 283.55636332779756 0.7061691637230896
23.270460875129494 286.8449788036814 0.7098845089704643
23.27568843008291 290.4389141595332 0.7140701702430733
23.280915985036323 292.2167878144517 0.7160803787321411
23.286143539989737 290.6556761352108 0.7144648926750826
23.291371094943152 291.19233037155004 0.7141539066628404
23.296598649896566 293.85077764367804 0.7179960906292774
23.30182620484998 292.9849411541873 0.7162424691308419
23.307053759803395 289.3435471411599 0.7120568870759585
23.31228131475681 286.2624625838183 0.7080061036894771
23.317508869710224 289.3377307582726 0.7111208011992
23.32273642466364 290.75745076794186 0.7130226394417355
23.327963979617053 290.91007843494384 0.7136570246806122
23.333191534570467 289.2253909534607 0.7123860284348537
23.33841908952388 288.5304355604847 0.7118784944073593
23.343646644477296 288.0890912938741 0.711895693744155
23.34887419943071 287.3884043208551 0.7110417600629075
23.354101754384125 289.3406266822183 0.7139188253508792
23.35932930933754 290.15634537677505 0.7137766063421798
23.364556864290954 292.0885874089157 0.7149875559129182
23.369784419244368 287.91202052986915 0.708786355773063
23.375011974197783 285.72910129999883 0.7065926789686652
23.380239529151197 284.82901114663935 0.706100412748636
23.38546708410461 286.51880497411247 0.7077765133200232
23.390694639058026 287.827550471202 0.7092746056881218
23.39592219401144 287.00501865217126 0.709108075257131
23.401149748964855 286.81783165091883 0.7103987629773624
23.40637730391827 284.62541234810095 0.7080134983778459
23.411604858871684 281.31373704244317 0.7031053799281196
23.416832413825098 281.9794152601399 0.7029678592914452
23.422059968778512 285.2592027703486 0.7069363482963726
23.427287523731927 287.59219702644253 0.7103488202857261
23.43251507868534 289.4213173103468 0.7131767113747084
23.437742633638756 286.4160125075029 0.7089537095380799
23.44297018859217 287.71986141843587 0.7093114507310306
23.448197743545585 287.52552491718654 0.7096595463649392
23.453425298499 290.2332380460811 0.7132860081135393
23.458652853452413 290.84872653685 0.7151187477975072
23.463880408405828 290.9924107891097 0.7135409879115673
23.469107963359242 291.7493691218123 0.7144561495938347
23.474335518312657 289.86082502419305 0.7113860284106602
23.47956307326607 290.83931104146797 0.7121427490250616
23.484790628219486 291.3772222626459 0.7122263282461473
23.4900181831729 294.5135886462132 0.7161299736305161
23.495245738126314 291.0984839357661 0.7124731378562479
23.50047329307973 287.6919080959687 0.7075487399742206
23.505700848033143 286.3327066843302 0.7060118398561916
23.510928402986558 287.6685706075678 0.708458716811796
23.516155957939972 289.7000260456615 0.7124481280292612
23.521383512893387 289.12619831731917 0.7120940405924113
23.5266110678468 287.8272653598727 0.7111246201678358
23.531838622800215 287.54848237378224 0.7095606526576705
23.53706617775363 288.93786152771645 0.7100444100672995
23.542293732707044 291.8579954795209 0.7115978774254798
23.54752128766046 293.1490930570235 0.7121933125529705
23.552748842613873 297.4916670281468 0.7174323517878419
23.557976397567288 299.5875184642914 0.7199414886233192
23.563203952520702 300.2944233477043 0.7208974153221264
23.568431507474116 300.2620668209182 0.7200964580004799
23.57365906242753 300.1598137828527 0.7193594635193219
23.578886617380945 299.25364588556624 0.7172668930813668
23.58411417233436 298.11586822716606 0.7174129140705031
23.589341727287774 299.28609595959205 0.7199082044391235
23.59456928224119 302.4654040217513 0.7240962630470367
23.599796837194603 303.5648679524242 0.7244191502263098
23.605024392148017 300.04046908254463 0.7185578147449058
23.610251947101432 296.47580214757136 0.7130674129124343
23.615479502054846 296.13391038503755 0.7118934093026382
23.62070705700826 297.3583948925538 0.7125938970040887
23.625934611961675 297.48873456006635 0.7135776150496388
23.63116216691509 295.97378911718243 0.7115154206101748
23.636389721868504 292.90879931396177 0.7081265796458559
23.64161727682192 291.0502122826892 0.7062834197060815
23.646844831775333 290.5798403147487 0.7055880939756436
23.652072386728747 292.95209362206674 0.7075842081082141
23.65729994168216 295.2704918750366 0.7088308827925992
23.662527496635576 296.0357629398293 0.7094732551494208
23.66775505158899 293.6471137935275 0.7063173347820412
23.672982606542405 292.50450277979803 0.7045491901415634
23.67821016149582 294.9270714080741 0.7075681886624918
23.683437716449234 293.8246234119439 0.706135405513357
23.688665271402648 293.1347037878196 0.7058599389056193
23.693892826356063 294.4222955393684 0.7065369946407606
23.699120381309477 296.7173327132171 0.7090741662948109
23.70434793626289 299.4129669879562 0.7125615165851562
23.709575491216306 303.30392616640916 0.7169900377178181
23.71480304616972 302.8195804792894 0.7158091457201977
23.720030601123135 302.3436151273095 0.7146663042205084
23.72525815607655 301.8494337788336 0.714482421314166
23.730485711029964 303.0436340107038 0.716027944708574
23.735713265983378 301.6392787206994 0.7138114340964126
23.740940820936792 300.22149694592406 0.7105176360508804
23.746168375890207 299.6660102297661 0.7092397787065722
23.75139593084362 299.77948705104046 0.7101494635431171
23.756623485797036 297.80231558647114 0.7081372232021904
23.76185104075045 300.48410873578445 0.7118070690769595
23.767078595703865 300.9606200396654 0.7118367297362168
23.77230615065728 302.6830739706956 0.7131805550286496
23.777533705610693 300.9106022330203 0.7103256988491218
23.782761260564108 301.8916198123897 0.7106613670145985
23.787988815517522 302.0302786963666 0.7102625448549186
23.793216370470937 301.4243077991987 0.7093343269130269
23.79844392542435 300.94101493075385 0.7081386845759025
23.803671480377766 299.6864874842729 0.7062333513634006
23.80889903533118 300.9043043408719 0.7079019233438505
23.814126590284594 301.2620622901104 0.7086477238049614
23.81935414523801 304.6797198531711 0.7124188742506238
23.824581700191423 306.3243035145863 0.7141536842865313
23.829809255144838 308.3045295095675 0.7170695560328819
23.835036810098252 309.771081725224 0.7188480514494412
23.840264365051667 311.74239540781116 0.7197645945840949
23.84549192000508 313.07417158202367 0.7200017108812053
23.850719474958495 313.48892308412957 0.7192908302705379
23.85594702991191 313.49843313948304 0.7187912065794927
23.861174584865324 313.95841587971347 0.7199822149928138
23.86640213981874 312.1359330494698 0.7179200314917562
23.871629694772153 309.539470699847 0.7156263057579378
23.876857249725568 309.69378312652344 0.7154471552700988
23.882084804678982 311.6691216790361 0.7179042689679555
23.887312359632396 312.6460451677573 0.7191194431121256
23.89253991458581 313.1475921722794 0.7191545035559189
23.897767469539225 311.8510399025633 0.7174512515498593
23.90299502449264 309.5141888146892 0.7143802795005519
23.908222579446054 305.8712990211824 0.7106906978563423
23.91345013439947 303.6000308001062 0.7074253975045112
23.918677689352883 305.745592803061 0.7092545767761799
23.923905244306297 307.5276046017549 0.7112170633962392
23.929132799259712 308.8697355330133 0.7125495625272693
23.934360354213126 305.13617047319417 0.7088419019914775
23.93958790916654 303.04055157040233 0.706605859850047
23.944815464119955 305.1082996110875 0.7099147576304007
23.95004301907337 308.10938114494206 0.712656233648093
23.955270574026784 306.14797273986017 0.7098654314141014
23.9604981289802 301.6399622339481 0.7039122421345196
23.965725683933613 300.41542053975263 0.7019087796702306
23.970953238887027 304.3248868295796 0.7065422220795259
23.97618079384044 307.7922260479712 0.7105480507309172
23.981408348793856 309.3424063170363 0.7124104390893659
23.98663590374727 309.90806571309867 0.7133750996680648
23.991863458700685 310.56987669279766 0.7148635004856916
23.9970910136541 311.37370483005367 0.7160890093114541
24.002318568607514 306.12882073023377 0.7093068003497062
24.007546123560928 303.2471335692857 0.7053187433341033
24.012773678514343 300.3553067896821 0.7016170538715614
24.018001233467757 301.5659747710606 0.7017998320148026
24.02322878842117 302.02562088957217 0.7025696053473228
24.028456343374586 306.3093688568507 0.7078722084006687
24.033683898328 308.5420338978901 0.7108900998653314
24.038911453281415 309.4042562202666 0.713197018485199
24.04413900823483 308.96736142733886 0.713437227890482
24.049366563188244 308.6875076060976 0.7131734545223027
24.054594118141658 309.55257789900924 0.7136181683646008
24.059821673095072 309.7269179844256 0.7127946285256631
24.065049228048487 309.8008801324577 0.7137603282206861
24.0702767830019 305.5256146967976 0.7217185625010609
24.075504337955316 305.6695809878304 0.7311303028384208
24.08073189290873 306.9742594889956 0.7384870882815245
24.085959447862145 309.82943658005456 0.7476939293270779
24.09118700281556 307.7700846003267 0.7498764926888247
24.096414557768973 306.24173859079195 0.7529876069434818
24.101642112722388 304.8076379267083 0.7551988028558354
24.106869667675802 304.48235845485215 0.7589150000011865
24.112097222629217 305.0060739400694 0.7636481395039051
24.11732477758263 306.0248329260608 0.7681687147626408
24.122552332536046 303.8279874388875 0.7691512607588069
24.12777988748946 306.4744115196887 0.7749503684826748
24.133007442442874 308.71509909887584 0.781162520893939
24.13823499739629 313.93543446487973 0.7914390477414173
24.143462552349703 310.99097236738754 0.7909856921541155
24.148690107303118 306.6552684352775 0.7886146505837188
24.153917662256532 304.53887015877626 0.7886948687469517
24.159145217209947 305.2935687473467 0.7933092495161049
24.16437277216336 306.9555827898027 0.7989345807528672
24.169600327116775 305.59904268153366 0.8001898668167293
24.17482788207019 304.13926737581966 0.8010326799510022
24.180055437023604 306.3759574555361 0.8058649970415397
24.18528299197702 307.2120501709414 0.8091824432755893
24.190510546930433 307.9645930692881 0.8129994383536083
24.195738101883848 304.64711977155224 0.8110021805198041
24.200965656837262 305.38666525571887 0.8154394909444034
24.206193211790676 305.15996585551727 0.8178904861152235
24.21142076674409 305.63579275929465 0.8208665861699055
24.216648321697505 302.35049994205394 0.8186824790696711
24.22187587665092 301.70597808569863 0.8199455350296349
24.227103431604334 299.71430352070973 0.8205225635892156
24.23233098655775 298.54245650965294 0.8205323505416834
24.237558541511163 299.05296983039966 0.8229542720275839
24.242786096464577 299.8100648010324 0.8259370399133673
24.248013651417992 301.46105148500305 0.831430261372795
24.253241206371406 298.9338437018611 0.8301120844985592
24.25846876132482 298.3293517601888 0.8319427461575508
24.263696316278235 297.6340737001325 0.8330307584139637
24.26892387123165 298.2281502618479 0.8369583847131647
24.274151426185064 299.36565557147384 0.8390919661019579
24.27937898113848 299.46737511260966 0.8410770575753906
24.284606536091893 300.2020311299825 0.8446076738137271
24.289834091045307 298.1158601365582 0.8455722354644536
24.29506164599872 297.55911529521046 0.8489991981033482
24.300289200952136 297.19811137259154 0.850839325682967
24.30551675590555 295.30928049662884 0.8503138305906274
24.310744310858965 292.86193103775383 0.8472980253907806
24.31597186581238 293.2415818829002 0.849976604494417
24.321199420765794 293.6300565640447 0.8525740689655288
24.326426975719208 297.21710717812005 0.8611869048984054
24.331654530672623 298.0215106152338 0.8627848750872719
24.336882085626037 300.48369428285736 0.8667599881362905
24.34210964057945 298.76787743733763 0.8648810338582512
24.347337195532866 296.3885056907771 0.863591231653108
24.35256475048628 292.04529230792224 0.8605940478152078
24.357792305439695 293.43146445274374 0.8653694840665834
24.36301986039311 293.7998264883833 0.8694539884382536
24.368247415346524 298.4058854905445 0.8775575569718229
24.373474970299938 299.09742130588023 0.8796307374638288
24.378702525253352 299.798870330571 0.882335373897321
24.383930080206767 296.8809922311127 0.880243242017341
24.38915763516018 295.01638992777544 0.8803366861786082
24.394385190113596 294.99224906997574 0.8813887799099323
24.39961274506701 294.4852665392789 0.8828410272538982
24.404840300020425 295.2844038270815 0.8849094563117151
24.41006785497384 298.07128346271656 0.890797854440266
24.415295409927253 299.13314265595056 0.8945738346849481
24.420522964880668 297.590199024953 0.8952490707571392
24.425750519834082 294.61017599175983 0.8940758541733523
24.430978074787497 296.3079919610733 0.8992155093527374
24.43620562974091 299.475915775614 0.9065988112355412
24.441433184694326 301.00259591207436 0.9107843751436681
24.44666073964774 300.16939840425636 0.9123892891986086
24.451888294601154 300.3036020312105 0.9160183046805102
24.45711584955457 302.92422165449744 0.9227388203220522
24.462343404507983 302.1411950051549 0.9230967580641226
24.467570959461398 302.6158805056466 0.9253742453470424
24.472798514414812 303.5832707851099 0.9280062614471383
24.478026069368227 304.6499271906873 0.9309630834776222
24.48325362432164 302.83208344452225 0.9311420639883952
24.488481179275055 300.2906960282401 0.9303591669187922
24.49370873422847 302.4959160924869 0.9361060333966056
24.498936289181884 303.9822211576037 0.9396371179509762
24.5041638441353 303.1628997166884 0.9394061401737882
24.509391399088713 301.88612103162245 0.9400290794942094
24.514618954042128 300.8186580229907 0.9421395392420451
24.519846508995542 303.9217678662271 0.9499470959478526
24.525074063948956 302.93873869140447 0.9513119129016098
24.53030161890237 300.24641814692427 0.9481087690192277
24.535529173855785 299.2419203800036 0.9484298948672251
24.5407567288092 300.74472545163917 0.9534587532756209
24.545984283762614 301.3423472194037 0.9579341613269591
24.55121183871603 302.24927711098655 0.9613444900274758
24.556439393669443 303.78392479539104 0.9657501839613851
24.561666948622857 307.23915237170314 0.9724704227685309
24.566894503576272 310.90809968685403 0.980873995281854
24.572122058529686 311.72686360899036 0.9846899696583467
24.5773496134831 313.9146272402756 0.9914287283619473
24.582577168436515 309.9622445930428 0.9881228008337053
24.58780472338993 304.47442979872 0.9821175967064392
24.593032278343344 302.51704502218024 0.980258255404258
24.59825983329676 304.82002582533437 0.9862384720338063
24.603487388250173 309.03273327668103 0.9962409876157635
24.608714943203587 307.5396681046769 0.9961702973456197
24.613942498157 306.69106551022065 0.9968282952368853
24.619170053110416 302.98300133367525 0.9918392244216844
24.62439760806383 300.696824947092 0.9906669590953047
24.629625163017245 296.964761561242 0.9870662520283192
24.63485271797066 297.646111536894 0.9897618896900351
24.640080272924074 296.3104406729141 0.9900249441242227
24.645307827877488 298.5438527051306 0.996531197682403
24.650535382830903 294.73330145745695 0.9943348046250073
24.655762937784317 295.462759422632 0.9994204185358355
24.66099049273773 296.4190131684904 1.003327548384397
24.666218047691146 298.4151744030295 1.0091251980543563
24.67144560264456 299.7955243356821 1.01452862289611
24.676673157597975 296.8203242951353 1.0121937802163714
24.68190071255139 296.3740338314727 1.0145561229661135
24.687128267504804 296.06356786789985 1.015534347339754
24.692355822458218 299.2025919538738 1.0233937020069372
24.697583377411632 302.8390484031157 1.0330540301697382
24.702810932365047 301.700731427785 1.0346743298947791
24.70803848731846 298.60733619512786 1.032868345640872
24.713266042271876 290.18477520131916 1.020123569245011
24.71849359722529 294.3811767352943 1.0293552118179248
24.723721152178705 299.51776903871524 1.039246577140192
24.72894870713212 303.5849399292861 1.0465446343812828
24.734176262085533 300.4913571414555 1.044101190816148
24.739403817038948 298.3647090774628 1.0422966595171275
24.744631371992362 299.56566114930246 1.047649856113103
24.749858926945777 299.98507512476885 1.0501002161204098
24.75508648189919 299.8498985910626 1.0549274097374104
24.760314036852606 296.5162039463141 1.0528557097722753
24.76554159180602 298.39387486712013 1.0588586537327065
24.770769146759434 294.53809512073957 1.0523341645873954
24.77599670171285 294.0182584179363 1.0537215913401599
24.781224256666263 291.2809971751916 1.052381945686168
24.786451811619678 296.79724835260316 1.0655370539169475
24.791679366573092 299.2981143965064 1.0735232776585502
24.796906921526507 300.36425340350763 1.0773098057815655
24.80213447647992 298.0041432319132 1.0755341618969305
24.807362031433335 299.2310088243749 1.0800878587896137
24.81258958638675 302.33806490562637 1.088866470796505
24.817817141340164 300.3865884395168 1.0888045268225583
24.82304469629358 298.6989260527125 1.0889296547796241
24.828272251246993 296.36617127509066 1.0861498662323092
24.833499806200408 294.30012831346426 1.0841956088859144
24.838727361153822 291.15611741185586 1.0830385197532721
24.843954916107236 291.995998710324 1.08880702293441
24.84918247106065 294.8752905854756 1.0974335043300547
24.854410026014065 298.56903859152925 1.1070724597003632
24.85963758096748 297.21056902776223 1.1091776688588553
24.864865135920894 294.2339328230939 1.1067788541610946
24.87009269087431 290.2769052071196 1.1009473484003889
24.875320245827723 290.39396450342247 1.100169304770698
24.880547800781137 297.03451495701864 1.1169206295641665
24.885775355734552 297.7723070298736 1.1199987548724868
24.891002910687966 300.39988487700657 1.127499551098699
24.89623046564138 302.0716104865804 1.1319367920997778
24.901458020594795 302.68752002388845 1.1370961740397596
24.90668557554821 300.7215606988834 1.1378706151532005
24.911913130501624 298.2719553232213 1.136890870759079
24.91714068545504 300.14595927329543 1.1424782395679076
24.922368240408453 300.4838633447836 1.146269184846641
24.927595795361867 301.62484089011383 1.1517859786855615
24.93282335031528 301.4467388896947 1.1559033003873966
24.938050905268696 303.931006681923 1.1643598545062552
24.94327846022211 304.9012119185132 1.1717585100102865
24.948506015175525 304.7777907612544 1.1743986535565119
24.95373357012894 306.0901846706912 1.1797734044631885
24.958961125082354 306.8200490768662 1.1815133540759404
24.964188680035768 307.3016875105992 1.1858712935734492
24.969416234989183 305.8277016977559 1.1857269710040788
24.974643789942597 302.2168869729704 1.1811151883375959
24.97987134489601 303.5182053501394 1.1861954404545938
24.985098899849426 302.2531484919713 1.188988951731899
24.99032645480284 305.427766495774 1.2003854268956087
24.995554009756255 306.8846112129037 1.2058042968650535
25.00078156470967 310.82276733591306 1.214324925623914
25.006009119663084 307.41192840978533 1.212953787769447
25.011236674616498 302.91164425206154 1.2097304060632261
25.016464229569912 298.83636125489477 1.2057855811031521
25.021691784523327 301.0744986783584 1.2119845243784113
25.02691933947674 303.7883002199696 1.219433842091108
25.032146894430156 303.3507640498738 1.2240508118859406
25.03737444938357 303.17540809362595 1.2265376687556893
25.042602004336985 302.0261092548341 1.2270019938931693
25.0478295592904 303.81326199437103 1.2349694052334743
25.053057114243813 307.0052076924601 1.2457274906281135
25.058284669197228 304.4405081708837 1.2441380005287979
25.063512224150642 303.5460338215973 1.2454950010938954
25.068739779104057 302.18356956800625 1.2456168464687285
25.07396733405747 304.0722733065578 1.25385668255783
25.079194889010886 305.17134576452406 1.2609230959239104
25.0844224439643 305.0960542750669 1.2646441773659622
25.089649998917714 308.44894732926434 1.2760690181161982
25.09487755387113 309.50817144405073 1.2814995471920707
25.100105108824543 309.9321722687045 1.2858293337089604
25.105332663777958 305.3726717753788 1.281583480848555
25.110560218731372 309.15258033818566 1.2919765323090544
25.115787773684787 307.9425753795655 1.2935912072858702
25.1210153286382 305.71593869084774 1.2942331140934182
25.126242883591615 304.6448812418252 1.2978003648129892
25.13147043854503 307.5111131820528 1.3089238396392724
25.136697993498444 315.36137586726494 1.3272260786228056
25.14192554845186 314.9652181829175 1.3293347677093146
25.147153103405273 307.0231269832374 1.3174289955697482
25.152380658358688 301.5481080232746 1.3110105952759519
25.157608213312102 302.5705311954041 1.3167993114647034
25.162835768265516 310.6096842843181 1.337134523726409
25.16806332321893 317.62574331559375 1.3550691003915845
25.173290878172345 321.56619879793226 1.3678884056781402
25.17851843312576 317.3727502064865 1.3624429865583711
25.183745988079174 317.3362343251889 1.3653257607664087
25.18897354303259 314.0712566849648 1.3644035729182913
25.194201097986003 312.1798954414766 1.3663310670772633
25.199428652939417 312.36799874242934 1.37200966350067
25.204656207892832 307.6431218617738 1.3661726446472668
25.209883762846246 310.2525760349487 1.3770512170413185
25.21511131779966 313.9498546928015 1.392492427945098
25.220338872753075 316.6920748582146 1.4065944615819306
25.22556642770649 315.5900430090661 1.4102881768099993
25.230793982659904 310.0480167333005 1.4017473089068566
25.23602153761332 312.04137560469104 1.4107554683231132
25.241249092566733 319.567345995637 1.4343091179603689
25.246476647520147 324.1028050786117 1.448782554463231
25.25170420247356 326.9991254493681 1.4586807819601093
25.256931757426976 332.6520247563653 1.4736275269758545
25.26215931238039 331.00174349371304 1.4776966984548918
25.267386867333805 330.2807306894064 1.4836231261512889
25.27261442228722 323.89450296715455 1.4748364594076646
25.277841977240634 323.6470416244332 1.4759973409642502
25.283069532194048 320.48226034785483 1.4695126232018965
25.288297087147463 319.50894734282014 1.4707341849052917
25.293524642100877 322.56564535565155 1.482752623965166
25.29875219705429 327.52863445761125 1.5023925640581275
25.303979752007706 324.7625091424297 1.5020764968336335
25.30920730696112 318.68050046747516 1.4959281215450906
25.314434861914535 312.49344627292203 1.4870095160347085
25.31966241686795 313.586627287997 1.4982586661116932
25.324889971821364 315.31829961123213 1.511674711968005
25.330117526774778 320.3831745471726 1.531291658021556
25.335345081728192 323.27431163934654 1.5421827479707308
25.340572636681607 320.6500216734432 1.5368358670779643
25.34580019163502 320.51868071636255 1.5408220988473602
25.351027746588436 315.9267702436627 1.534722888062431
25.35625530154185 319.36417880977154 1.5520367125885801
25.361482856495265 314.87246580944117 1.5455711735433277
25.36671041144868 317.48705297261563 1.5591037758869424
25.371937966402093 317.30768678537754 1.562442732310752
25.377165521355508 319.2740833511479 1.5744267097824691
25.382393076308922 319.4390700189445 1.5834940440530232
25.387620631262337 324.0715533940843 1.6065335876605567
25.39284818621575 319.17645444459424 1.603881323156765
25.398075741169166 314.628796383425 1.5949911178978362
25.40330329612258 310.0627082272575 1.5888729517189164
25.408530851075994 314.0784680346441 1.6046699027412807
25.41375840602941 326.0989663357028 1.6450599596777091
25.418985960982823 325.3463458201344 1.6483237274261604
25.424213515936238 320.65708163343925 1.643546001691186
25.429441070889652 312.9444699545946 1.6289895117719846
25.434668625843067 314.49385404004494 1.641503640828158
25.43989618079648 316.57648814059013 1.6536259120695092
25.445123735749895 326.92116307329593 1.6887081994591937
25.45035129070331 328.07200642561816 1.7001880881606986
25.455578845656724 325.9653197081904 1.7019466018255913
25.46080640061014 320.90161256299143 1.699727668968029
25.466033955563553 318.16959282997294 1.697119597935876
25.471261510516968 321.3856869131417 1.7158562018811743
25.476489065470382 321.62154892530407 1.7223142405217864
25.481716620423796 323.30892334082654 1.7407915653358397
25.48694417537721 324.0550062055752 1.7518439470943328
25.492171730330625 325.03316667228154 1.762340536731406
25.49739928528404 315.1940769734461 1.7395551230317192
25.502626840237454 309.4153095280948 1.7292728897402843
25.50785439519087 311.0370707986799 1.7437203086230397
25.513081950144283 315.73775769181606 1.7702632380329977
25.518309505097697 321.322494519367 1.7979307152462085
25.523537060051112 318.3993787916499 1.7967228438925305
25.528764615004526 321.7495455532133 1.815276142528018
25.53399216995794 321.61344050980864 1.8206121794275087
25.539219724911355 323.7292611201039 1.8396312310458527
25.54444727986477 318.62675479497835 1.8312266158214987
25.549674834818184 314.62987260050403 1.8325010048005157
25.5549023897716 313.5858633150263 1.842526340840837
25.560129944725013 311.77796885954297 1.8538847662418525
25.565357499678427 324.3767348811457 1.9043650662506433
25.57058505463184 332.15281993507614 1.9321777899935713
25.575812609585256 335.65680361475773 1.9461040704592782
25.58104016453867 334.2117805569509 1.9493577730878244
25.586267719492085 328.2244674208912 1.9488671540042009
25.5914952744455 326.5001951378483 1.9534399643835914
25.596722829398914 325.036564984694 1.962382294555509
25.601950384352328 321.1879924531815 1.9570438956002854
25.607177939305743 320.50824160193145 1.9717902274242147
25.612405494259157 319.21875409878135 1.9799598025031373
25.61763304921257 318.1844299001108 1.993723076443076
25.622860604165986 324.2470729681968 2.0212856992774078
25.6280881591194 323.7166489459769 2.032637281712009
25.633315714072815 323.72896788186836 2.043494438407933
25.63854326902623 318.53203680202586 2.044845308878099
25.643770823979644 324.04060325435074 2.088343362298537
25.648998378933058 323.5756501544984 2.100618582238223
25.654225933886472 325.3768876951801 2.126102990990495
25.659453488839887 324.55735736954426 2.1296845046270763
25.6646810437933 334.18947813929117 2.183602028946985
25.669908598746716 335.0642565416109 2.193956879569075
25.67513615370013 325.19059850964504 2.171294344702337
25.680363708653545 320.6778791795846 2.1589553507385135
25.68559126360696 325.34349536453317 2.196472789783193
25.690818818560373 339.3892969914746 2.259942186350299
25.696046373513788 337.07938778784927 2.2697489489596987
25.701273928467202 330.64265633485394 2.2692176083195617
25.706501483420617 325.0123595100332 2.2680161204904374
25.71172903837403 328.4618281307956 2.300912795472796
25.716956593327446 331.6768258048117 2.322220194406706
25.72218414828086 334.29825665826814 2.350361786147883
25.727411703234274 331.7194636952191 2.360853485691189
25.73263925818769 330.2596497713439 2.380354092990931
25.737866813141103 325.96191946020457 2.3801232071252816
25.743094368094518 331.34535229400825 2.4184008766281724
25.748321923047932 333.0704802522684 2.451234358370809
25.753549478001347 339.49962374212976 2.504962619891711
25.75877703295476 336.11542418483987 2.5149562543925437
25.764004587908175 334.84168918233667 2.527268202761424
25.76923214286159 332.27443063422237 2.5404324315308724
25.774459697815004 324.11145327995564 2.540382554633075
25.77968725276842 322.76713839298685 2.5702737592007487
25.784914807721833 320.8465313349248 2.5840264789412597
25.790142362675248 333.3077983698238 2.652058999784398
25.795369917628662 331.8118617633691 2.6673434221367516
25.800597472582076 332.71857393311575 2.706212177849048
25.80582502753549 322.8994833994417 2.6900916797720287
25.811052582488905 332.1864776326575 2.7616314517024865
25.81628013744232 331.75190664048137 2.7886683881808954
25.821507692395734 323.79934526662004 2.7909366614132263
25.82673524734915 315.99374267378585 2.7916399806481746
25.831962802302563 310.06195941864297 2.7886417211413064
25.837190357255977 317.5248325853752 2.862409053254239
25.84241791220939 322.55270934442206 2.9345877365938526
25.847645467162806 335.2867232118758 3.0488494329556333
25.85287302211622 346.7969140473448 3.1385884877236077
25.858100577069635 341.00175602839545 3.1411032900957556
25.86332813202305 326.33866331120606 3.0986507933693623
25.868555686976464 317.0053327250231 3.0982198199773046
25.87378324192988 313.68156673053784 3.1223112057429674
25.879010796883293 324.4838229289311 3.231189540901851
25.884238351836707 330.3448533587305 3.3269328208080378
25.88946590679012 339.75888323835824 3.444784700548844
25.894693461743536 346.41035617534334 3.5480814123681315
25.89992101669695 334.65538592874543 3.5217827484298816
25.905148571650365 323.6318460213547 3.5217425761273757
25.91037612660378 323.26888035429346 3.569440177180037
25.915603681557194 326.09966902746925 3.6654690838352377
25.920831236510608 329.65366107907494 3.75673432693443
25.926058791464023 317.4443372556991 3.795810943573021
25.931286346417437 310.3654996852046 3.826329711790557
25.93651390137085 310.94263503115764 3.9280862003005885
25.941741456324266 322.5163522470821 4.0619699460337415
25.94696901127768 333.5110194685255 4.238950323999952
25.952196566231095 333.76612319752076 4.358263405921875
25.95742412118451 335.5671992296358 4.484565878680508
25.962651676137924 325.85308990124975 4.524487579150324
25.967879231091338 327.56489133561274 4.611154176247765
25.973106786044752 318.2199282736668 4.618835177171617
25.978334340998167 312.1245774562059 4.645637828461065
25.98356189595158 299.8826208318267 4.676887952255654
25.988789450904996 307.8106412688726 4.825606508100376
25.99401700585841 309.68299884968076 4.952197826187583
25.999244560811825 312.7664784868909 5.010282806149621
26.00447211576524 313.61108562727605 5.119239879885698
26.009699670718653 284.05462391494353 4.940727048906715
26.014927225672068 276.20305782152263 5.001822639092676
26.020154780625482 283.9597328497579 5.161110773822684
26.025382335578897 307.2539049410003 5.510676275323216
26.03060989053231 313.8926578165365 5.692858202721577
26.035837445485726 303.82634967068543 5.747682624066897
26.04106500043914 311.8082381270106 5.982578915946497
26.046292555392554 316.6447945946129 6.273506627820411
26.05152011034597 340.56357858510006 6.773717368895226
26.056747665299383 324.10079016430086 6.784411651906714
26.061975220252798 327.80877570305637 7.029405494546014
26.067202775206212 297.59457090761964 6.862849887549707
26.072430330159627 325.3225691953049 7.70404730072015
26.07765788511304 331.4231620012726 8.018081098529724
26.082885440066455 323.8133904085535 8.354332623790372
26.08811299501987 310.1139645731197 8.297375825071756
26.093340549973284 290.15569181260236 8.551351361820647
26.0985681049267 332.97531547276594 9.701720626864274
26.103795659880113 309.96988640033527 10.07341843814244
26.109023214833528 309.69239121895885 10.972936847477728
26.114250769786942 241.21822359545038 10.610380059142972
26.119478324740356 240.3676078719902 12.227329613202574
26.12470587969377 249.339309724857 14.227578741122914
26.129933434647185 249.42046639032404 19.67102282651294
26.1351609896006 226.74776627972432 26.531684271668798
