# Supplementary material for: Unraveling metal effects on CO2 uptake in pyrene-based metal-organic frameworks
Source: Nat Commun. 2025 Feb 11;16:1516. doi: 10.1038/s41467-025-56296-w (PMC11814143; doi:10.1038/s41467-025-56296-w)
Supplement: Supplementary file 3 — Source Data [file 41467_2025_56296_MOESM3_ESM.zip › SourceCode/SuppInf/FigureS5_Ga-TBAPy_InSitu_VariableT_PXRD/Data/GaTBAPy_0090p.dat]

0.002613777476707968 30.98426254387023 6.1436447996097225
0.007841332430123905 19.347029362239358 4.224429506908034
0.01306888738353984 20.122030903486518 3.620271370754225
0.018296442336955775 21.23354807251545 3.2341408639165556
0.02352399729037171 18.742783485435666 2.8498087367714215
0.028751552243787646 21.936343225139787 2.9518044339485296
0.03397910719720358 22.58349263650502 2.483195139392408
0.03920666215061952 19.96876227128962 2.15724872850518
0.04443421710403546 18.51203356744189 1.9741756806323096
0.0496617720574514 17.852487718026023 1.8134375836306806
0.054889327010867336 17.090356941647276 1.8474526661996085
0.060116881964283275 16.921824006715312 1.879933427676842
0.06534443691769921 18.13378835698576 1.876305249748469
0.07057199187111515 17.268318276919857 1.788202506331068
0.07579954682453109 16.661161566530843 1.6960347621877006
0.08102710177794703 17.562493767849787 1.5726481178948373
0.08625465673136297 18.60853396167808 1.6048169326527628
0.09148221168477891 20.12378566060383 1.581164052428374
0.09670976663819485 20.65693600978126 1.5508870338716985
0.10193732159161079 21.163540616435654 1.5501736453967372
0.10716487654502672 20.241651591589616 1.4977704553978939
0.11239243149844266 19.806249482914797 1.404466832450874
0.1176199864518586 21.51474181125555 1.4415807312861229
0.12284754140527454 21.33451925126174 1.3640983445475752
0.12807509635869047 21.63858387606946 1.3609383219636557
0.1333026513121064 20.28775983378232 1.3112616506291364
0.13853020626552232 20.43417406184182 1.3211407348843063
0.14375776121893824 20.44800295313622 1.358201470162789
0.14898531617235417 19.41923950313185 1.3674330750003303
0.1542128711257701 18.804539413637194 1.2939548390365667
0.15944042607918602 16.46765203817212 1.1116958646945225
0.16466798103260194 16.86119501650005 1.080771370122621
0.16989553598601786 16.539139418091214 1.015741427459071
0.1751230909394338 17.27671212489952 1.037852174116887
0.18035064589284971 19.592375229231184 1.0615859565873633
0.18557820084626564 20.83672482044232 1.0710712056408531
0.19080575579968156 19.496796351264333 0.9973186461750773
0.1960333107530975 18.71335010829321 0.9534211340677471
0.20126086570651341 18.163154190816915 0.9439407694435391
0.20648842065992934 18.64373206838108 0.9542738773966262
0.21171597561334526 19.291482056042717 0.9686685771473772
0.2169435305667612 18.78312778131832 0.9509644197051743
0.22217108552017711 19.01749947159716 0.9656031109259173
0.22739864047359304 18.324074096340535 0.9708117593704468
0.23262619542700896 18.11588762584655 0.960452448095199
0.2378537503804249 17.521148241948005 0.9419833777125705
0.2430813053338408 17.73156688773039 0.9105339115241872
0.24830886028725674 18.295800895367243 0.885886206811331
0.25353641524067266 19.52443318778652 0.8867023803942062
0.2587639701940886 19.52731206308526 0.878854993583916
0.2639915251475045 19.693612587271357 0.8884124739939457
0.26921908010092044 19.06409351821081 0.8862104801205559
0.27444663505433636 18.566589978728704 0.8801001456532891
0.2796741900077523 18.72518864138301 0.8899604430938771
0.2849017449611682 17.57736773549768 0.8472715908581434
0.29012929991458414 17.647606679686305 0.8170820555653401
0.29535685486800006 17.435221966924612 0.818754191649367
0.300584409821416 17.21480575510236 0.7877220584355744
0.3058119647748319 17.936749876670564 0.7962274479537245
0.31103951972824784 17.530542141428846 0.7979552510895676
0.31626707468166376 17.66210589081506 0.7903894349107236
0.3214946296350797 18.423035689129424 0.8140416451300739
0.3267221845884956 18.252088660218252 0.8137379584228216
0.33194973954191154 18.65687573657371 0.8294050961831732
0.33717729449532746 17.79879436653351 0.8101542680011514
0.3424048494487434 16.368694266384644 0.7978701984496449
0.3476324044021593 15.976347864686593 0.8072241561735221
0.35285995935557524 16.219346679960534 0.8029033986315384
0.35808751430899116 16.457846826696482 0.7990055516892165
0.3633150692624071 16.98853304048003 0.7798890931945723
0.368542624215823 16.175662771094036 0.7514234997706313
0.37377017916923894 15.241968846862566 0.7350224793888275
0.37899773412265486 14.572340345209714 0.7203954561044813
0.3842252890760708 14.568664811180813 0.7502837480215266
0.3894528440294867 16.020528431801363 0.7781602777216869
0.39468039898290264 17.667030414223746 0.793109565045746
0.39990795393631856 19.573907846641394 0.8202675456983219
0.4051355088897345 19.594492630025343 0.8083878381687724
0.4103630638431504 20.575699202615713 0.8248057922881439
0.41559061879656634 21.251729209710934 0.8645556583445951
0.42081817374998226 20.164828947100162 0.8372652628738075
0.4260457287033982 19.45502165240861 0.8381900691278483
0.4312732836568141 18.36043456026574 0.789857786413408
0.43650083861023004 18.07344740309565 0.7714171704609428
0.44172839356364596 18.15998624442704 0.7665675558156598
0.4469559485170619 17.457322916500452 0.7486747829899021
0.4521835034704778 17.449826001983446 0.7697638235032765
0.45741105842389373 17.271373590518362 0.7907826256703417
0.46263861337730966 17.868906838042086 0.8016999960417237
0.4678661683307256 17.924334077239394 0.7879023528405045
0.4730937232841415 18.594043541666526 0.7818406390090424
0.47832127823755743 18.234758117011125 0.7676422280694618
0.48354883319097336 19.590698383607727 0.7909283911801823
0.4887763881443893 21.308442960715166 0.8359768613266799
0.4940039430978052 22.221252510417727 0.8526756257822518
0.49923149805122113 21.970898852961888 0.8164036673852723
0.5044590530046371 20.223993085787114 0.7730083979795576
0.5096866079580531 18.967048139995732 0.7448742457823724
0.5149141629114691 17.88037222061172 0.7216066223676151
0.5201417178648851 18.600858611190805 0.7279316653468135
0.525369272818301 19.406487050805865 0.7385409059986389
0.530596827771717 18.70457696702668 0.7187169973973728
0.535824382725133 18.280139418460227 0.7021781143316337
0.541051937678549 17.862722568904882 0.7022375790919587
0.546279492631965 16.975003435425926 0.6901468857762956
0.5515070475853809 17.01652099399963 0.6926318970556298
0.5567346025387969 17.782826752971303 0.7095681515365495
0.5619621574922129 18.079419135421812 0.7068597742782743
0.5671897124456289 18.04883057292474 0.7086303606055198
0.5724172673990449 18.42075433318795 0.7072391915881464
0.5776448223524608 18.40972727307542 0.7102749284921163
0.5828723773058768 19.468787653587793 0.7433147589502587
0.5880999322592928 19.406637724974843 0.7498733774538668
0.5933274872127088 19.358515771700894 0.7678794945793499
0.5985550421661248 18.690213383746574 0.7520436087311199
0.6037825971195407 19.10126085200007 0.7525037292810389
0.6090101520729567 20.353649608935882 0.7584216016408237
0.6142377070263727 19.508730801864996 0.7264469410956862
0.6194652619797887 20.506372163374262 0.7330783437070574
0.6246928169332047 20.835994398702393 0.7383953908371049
0.6299203718866206 20.64274119834293 0.7396420232704282
0.6351479268400366 19.951498865055697 0.7440202332009204
0.6403754817934526 20.456412152298082 0.7424088057013483
0.6456030367468686 21.931608045546692 0.7414589048389415
0.6508305917002846 21.42142792107547 0.7034518808573812
0.6560581466537005 21.430312708873444 0.6992140706725977
0.6612857016071165 21.298037891780446 0.7158030778089256
0.6665132565605325 19.7868155799703 0.6925363801886742
0.6717408115139485 19.2244962825742 0.6957359463854282
0.6769683664673645 19.218093931505333 0.6892161456746023
0.6821959214207804 19.29009884486925 0.6906131003090045
0.6874234763741964 19.983044167873125 0.7076117432485044
0.6926510313276124 22.033610188297963 0.7355853687865299
0.6978785862810284 22.81262425403188 0.7467217448638186
0.7031061412344444 21.957192258850732 0.7233503297907543
0.7083336961878604 21.964670250579616 0.7231028294976884
0.7135612511412763 20.808199885141885 0.7045000451827023
0.7187888060946923 21.252545862307088 0.7206148273468308
0.7240163610481083 23.521778544261664 0.7687072278974127
0.7292439160015243 24.50177357768693 0.7826618974506292
0.7344714709549403 25.41444372119352 0.7803477141921425
0.7396990259083562 26.377382415657163 0.7910944178025756
0.7449265808617722 25.28097243036626 0.7735273504312654
0.7501541358151882 25.908266199353513 0.7879759995405795
0.7553816907686042 25.420895959157914 0.7761452282280303
0.7606092457220202 25.892030622288537 0.7604190970432135
0.7658368006754361 26.642868181619512 0.7605246550683403
0.7710643556288521 27.93356221679293 0.7679469915163784
0.7762919105822681 28.291642316253565 0.7778081303694308
0.7815194655356841 27.6940648143966 0.7783940334572478
0.7867470204891001 28.079884788362897 0.7915178093961964
0.791974575442516 27.285711708104913 0.7940842672395874
0.797202130395932 28.51330307746404 0.8168773059873055
0.802429685349348 30.332166245951534 0.824997986756175
0.807657240302764 32.13365504367048 0.8462489410403813
0.81288479525618 34.76124544957921 0.8925704724133554
0.8181123502095959 37.40477927444799 0.9409052519341647
0.8233399051630119 39.10341254410966 0.9795389590558081
0.8285674601164279 42.035521783029644 1.0349093066006028
0.8337950150698439 43.69715956793584 1.0494319770366094
0.8390225700232599 47.95722295448085 1.1150406244114146
0.8442501249766758 51.56909016537262 1.1639491222470413
0.8494776799300918 54.42820926270968 1.1988483291065533
0.8547052348835078 56.063694837917716 1.1992716330135604
0.8599327898369238 59.71561991979833 1.2372102662194204
0.8651603447903398 60.64346016323101 1.2403660819367501
0.8703878997437557 63.5216737787707 1.2531244216903228
0.8756154546971717 69.40195296106776 1.291069098762325
0.8808430096505877 75.96396851880195 1.341073413972545
0.8860705646040037 79.95822441575054 1.3547891472147016
0.8912981195574197 82.77278587746127 1.3831010816303617
0.8965256745108356 83.32268498266936 1.3897567848840817
0.9017532294642516 82.22815890024947 1.4032647334156163
0.9069807844176676 79.8237213953476 1.3834719096166674
0.9122083393710836 81.19194423954315 1.399916898792764
0.9174358943244996 85.45017644691823 1.432487011854492
0.9226634492779155 88.22806999237004 1.4520573808693156
0.9278910042313315 90.357021378794 1.4602830638541644
0.9331185591847475 86.9833396618612 1.4276965487275919
0.9383461141381635 87.74851415657254 1.4181761436584732
0.9435736690915795 92.69241798277505 1.4513487689289382
0.9488012240449955 98.65910031716638 1.4904815458451366
0.9540287789984114 104.53437501000755 1.5289226528270257
0.9592563339518274 106.85028698639786 1.5577179545956545
0.9644838889052434 106.98825432780724 1.5679431646144906
0.9697114438586594 111.50849332463572 1.6060526651581417
0.9749389988120754 112.74309237505769 1.5971849532502107
0.9801665537654913 109.19866819955834 1.5498122553091374
0.9853941087189073 110.93428485125256 1.543871552645228
0.9906216636723233 110.93288338554974 1.519011907403122
0.9958492186257393 110.93213622606726 1.524656843720508
1.0010767735791553 113.32704996256697 1.5438829051332097
1.0063043285325712 111.40964815532561 1.5383854335460267
1.0115318834859872 108.51708719024265 1.518670555704436
1.0167594384394032 110.71125815761769 1.4935292410130616
1.0219869933928192 114.60333763920023 1.5103224441675362
1.0272145483462352 116.14240041710563 1.5138479113686654
1.0324421032996511 118.60513472621005 1.5555062708755765
1.0376696582530671 121.80506100879276 1.606994389507906
1.042897213206483 125.55061722902505 1.6204694369049797
1.048124768159899 128.3714821205347 1.6325111305438615
1.053352323113315 127.75908322069104 1.602625111055874
1.058579878066731 131.10791020286266 1.622137048098688
1.063807433020147 132.78809226573782 1.61638583487003
1.069034987973563 134.86145902817844 1.6190622752837496
1.074262542926979 135.51200127432645 1.6291232856291669
1.079490097880395 133.3451231148292 1.6134097016710927
1.084717652833811 125.88593798278666 1.5694994859945324
1.089945207787227 125.25685213386014 1.6010454239981742
1.095172762740643 123.71117142303474 1.6070295861226351
1.1004003176940589 126.12249466198031 1.6228327246398364
1.1056278726474749 131.928283241084 1.6533747706250241
1.1108554276008908 134.442011229351 1.6564806336018623
1.1160829825543068 130.24244040312766 1.6072709885007213
1.1213105375077228 129.3471439026807 1.5875283377258882
1.1265380924611388 128.5187388515928 1.589349689491701
1.1317656474145548 125.01496053934673 1.5645780986737428
1.1369932023679707 132.25735124333926 1.6039496550837244
1.1422207573213867 141.54039067306707 1.6746455083011167
1.1474483122748027 146.34521859357744 1.712431330041963
1.1526758672282187 152.59826601137044 1.7394709138155624
1.1579034221816347 150.62875893160614 1.7431555279644553
1.1631309771350506 147.20102582821352 1.7131423549108222
1.1683585320884666 150.92907068453871 1.7211998873797558
1.1735860870418826 150.2585799478975 1.728937909745754
1.1788136419952986 151.34806129521982 1.734883385518532
1.1840411969487146 143.6334808950423 1.6736521316661244
1.1892687519021305 141.11823894268105 1.655368840431736
1.1944963068555465 145.9178171640841 1.6651872515044153
1.1997238618089625 146.7787091985744 1.650329725410219
1.2049514167623785 150.01231612121555 1.6823517838900521
1.2101789717157945 152.52065880178003 1.7108737589640388
1.2154065266692105 153.16570971398235 1.7121635912908553
1.2206340816226264 163.1562628704344 1.7901445277566954
1.2258616365760424 160.50228431983834 1.7851187850058525
1.2310891915294584 168.4553430773261 1.827308986335689
1.2363167464828744 165.55909011111495 1.8020408521870703
1.2415443014362904 160.72701719947838 1.7482335372404711
1.2467718563897063 161.4164483287844 1.7632521947104596
1.2519994113431223 156.2405756226929 1.7263203587844609
1.2572269662965383 149.40211543284087 1.6641845463482388
1.2624545212499543 148.7106286038376 1.6456874770015717
1.2676820762033703 147.5362908123327 1.6424900655435033
1.2729096311567862 144.29912645297534 1.6335528431983202
1.2781371861102022 152.0002378896572 1.6999339963829672
1.2833647410636182 154.93101933790157 1.7224486376966401
1.2885922960170342 156.60130539345118 1.743065222274399
1.2938198509704502 158.60527076937632 1.7418947378720258
1.2990474059238661 156.53523345598478 1.7137630577682554
1.3042749608772821 153.47942806399908 1.6724119800633848
1.309502515830698 153.80296408185836 1.6714916103212096
1.314730070784114 147.8841753633407 1.6414580965597791
1.31995762573753 150.6002730882505 1.6498317486677176
1.325185180690946 148.9092952609351 1.6449237584938365
1.330412735644362 151.06174518360274 1.6590581028508347
1.335640290597778 151.89540957358892 1.6612348066402591
1.340867845551194 151.7678327417299 1.6753250762933967
1.34609540050461 156.11232281417708 1.7044336697728115
1.351322955458026 158.0338693195937 1.7184880728606677
1.356550510411442 155.67480241017006 1.6951003725092204
1.361778065364858 153.14276043590917 1.6653628456387528
1.3670056203182739 148.8582193970697 1.6430657471875583
1.3722331752716899 153.40061528882066 1.6829003012945662
1.3774607302251058 158.18018121559507 1.7211318205606265
1.3826882851785218 163.65946975208894 1.7535912778925056
1.3879158401319378 167.4711815579485 1.749502951580339
1.3931433950853538 168.49542465107913 1.759415961979324
1.3983709500387698 165.396413490166 1.749970681903947
1.4035985049921857 162.4115220618748 1.7297809703071716
1.4088260599456017 165.46704709895064 1.7784388443824244
1.4140536148990177 161.37226235286445 1.7686846073572784
1.4192811698524337 164.56083517335526 1.7937902412132833
1.4245087248058497 164.38756101681597 1.7581548242815435
1.4297362797592656 159.54873534365456 1.7021117787808733
1.4349638347126816 163.958358495624 1.7182849569816656
1.4401913896660976 161.8824966997488 1.6854783282569445
1.4454189446195136 155.405967443694 1.640159859605751
1.4506464995729296 154.98072091463496 1.6357558875698661
1.4558740545263456 156.56390150964393 1.6545623235251554
1.4611016094797615 150.99226421147944 1.6391576812753301
1.4663291644331775 150.48709097503485 1.6604886543945057
1.4715567193865935 148.32026565737874 1.6385258786992474
1.4767842743400095 146.92315269027597 1.6141542047668984
1.4820118292934255 147.963772944897 1.6278500476337925
1.4872393842468414 147.57346985716407 1.628139050581278
1.4924669392002574 149.60476082782665 1.6533226238667496
1.4976944941536734 144.9693600547524 1.6214519527884976
1.5029220491070894 148.91702868695006 1.6529322120983465
1.5081496040605054 156.57215655845388 1.696941487196968
1.5133771590139213 158.55899160846775 1.7241333438210389
1.5186047139673373 157.59983251904237 1.6918620847620225
1.5238322689207533 158.47879468461005 1.6887342766957714
1.5290598238741693 159.86552497779496 1.6886692784966633
1.5342873788275853 160.09492810987857 1.6905093455494784
1.5395149337810012 160.85301869348623 1.7034465743422686
1.5447424887344172 163.26304912867712 1.7274623448540012
1.5499700436878332 164.1902437899829 1.7263555613586223
1.5551975986412492 162.13193795303889 1.7142298328059877
1.5604251535946652 157.69959740481627 1.6898120027478936
1.5656527085480811 153.28234601811803 1.6763123770472605
1.5708802635014971 156.33506414457165 1.6823930264456466
1.576107818454913 163.28017874770413 1.729573024905108
1.581335373408329 163.35925992518142 1.7210019782653032
1.586562928361745 168.75170225236076 1.7497860126074098
1.591790483315161 165.42414075296801 1.7494967173240425
1.597018038268577 161.9194565230224 1.7057940802564016
1.602245593221993 162.32982676726306 1.71187716364208
1.607473148175409 168.9844078700974 1.725211228550456
1.612700703128825 176.84837305868857 1.756164583378053
1.617928258082241 182.08828761525444 1.7806552050493947
1.623155813035657 182.4614821390733 1.7814052427773222
1.628383367989073 185.4538731159984 1.7977352155701696
1.6336109229424889 183.20991759915842 1.780662892560308
1.6388384778959049 192.2390426525128 1.8195056349555023
1.6440660328493208 197.71731574590086 1.8383109300869467
1.6492935878027368 207.0433548398756 1.886117558078994
1.6545211427561528 216.57824551970452 1.9504417689684017
1.6597486977095688 210.7017280179399 1.9153105447027297
1.6649762526629848 217.05207182729237 1.9257660929175604
1.6702038076164007 221.55140406724956 1.9397195749269387
1.6754313625698167 224.0931839952588 1.9365784672704691
1.6806589175232327 230.63865923711742 1.9802491018010024
1.6858864724766487 227.13661158123287 1.9773159947878556
1.6911140274300647 222.46293222641953 1.955768458853679
1.6963415823834807 224.6445764104727 1.9592135567619493
1.7015691373368966 220.56953197429695 1.9249381095811353
1.7067966922903126 220.69038465898402 1.8964732768841308
1.7120242472437286 225.36790359376153 1.926194396091051
1.7172518021971446 226.75050495521342 1.9300006379125572
1.7224793571505606 237.69679834887015 1.9713013873129375
1.7277069121039765 244.79429375052607 2.009252448856888
1.7329344670573925 246.18230518016486 1.9877653956949557
1.7381620220108085 240.5445612620762 1.9479874092508689
1.7433895769642245 232.67086570636337 1.8972832752599713
1.7486171319176405 235.98052191460798 1.9149569347537747
1.7538446868710564 250.22886203185845 1.9680012490521446
1.7590722418244724 260.99290000349987 2.01334144414403
1.7642997967778884 269.0697639930071 2.071961664438512
1.7695273517313044 266.65044077281726 2.047076518241034
1.7747549066847204 270.34818924288004 2.0532559916416244
1.7799824616381363 267.59219374438743 2.0322371071241676
1.7852100165915523 269.70851685531244 2.005297541698942
1.7904375715449683 276.51007574688566 2.039048676557205
1.7956651264983843 278.2653497768404 2.0396176695919626
1.8008926814518003 281.00151253804194 2.0136175299449954
1.8061202364052162 274.391430718082 1.982898707890434
1.8113477913586322 253.48131253731177 1.856286251099023
1.8165753463120482 243.72026277881034 1.7971792453330415
1.8218029012654642 240.9532557289405 1.7908304164051083
1.8270304562188802 251.44968972063947 1.835194396654194
1.8322580111722961 265.5666600251853 1.8840480740491283
1.8374855661257121 271.5936394424392 1.9158196015000877
1.842713121079128 273.2250312078135 1.913801881694091
1.847940676032544 268.00886261351104 1.8702755381254077
1.85316823098596 276.05555401947527 1.9044540818615627
1.858395785939376 275.2541719790814 1.8936235907930887
1.863623340892792 276.96492916205415 1.8973264137669872
1.868850895846208 271.50457248619927 1.8668985582225712
1.874078450799624 261.88237936258656 1.8160226760468818
1.87930600575304 269.0199261466986 1.8406528261126263
1.884533560706456 264.4243032898774 1.8110966135095563
1.889761115659872 269.3432198839369 1.8264807846094722
1.894988670613288 271.28820256266374 1.8291129440118676
1.9002162255667039 277.5000454837555 1.83864214646204
1.9054437805201199 276.95312487905716 1.8222300914595517
1.9106713354735358 276.38567057404026 1.8029550046479401
1.9158988904269518 269.82025149583717 1.7684197602198053
1.9211264453803678 261.92044439626096 1.7336118551784334
1.9263540003337838 260.80919558999045 1.7171582894095405
1.9315815552871998 259.51964796760893 1.7129785477140083
1.9368091102406157 257.8416908506965 1.6976570473740829
1.9420366651940317 257.4492420543904 1.6929834369701677
1.9472642201474477 254.0261137558605 1.6725182276472548
1.9524917751008637 254.90129450990221 1.6578104015965485
1.9577193300542797 254.95280227060033 1.6579072777790074
1.9629468850076957 261.04524576365634 1.6928015349095287
1.9681744399611116 263.4892342371607 1.698087492948429
1.9734019949145276 260.2810939956712 1.686379067270112
1.9786295498679436 253.11379329711355 1.6522959733747968
1.9838571048213596 254.70051215965333 1.6521678865011906
1.9890846597747756 251.44747678624162 1.6367350066923545
1.9943122147281915 250.76684935610734 1.639951838050048
1.9995397696816075 250.71745509108413 1.6297786854180263
2.0047673246350235 244.0658265134378 1.5925461109658392
2.0099948795884393 243.32186630720437 1.5923484976668403
2.015222434541855 242.99937836588404 1.586133584907651
2.0204499894952708 244.0091984587638 1.5883039653506301
2.0256775444486865 250.33078501165403 1.6172055228273214
2.0309050994021023 245.29593208584734 1.595492678199969
2.036132654355518 243.482614648612 1.5775209299443573
2.041360209308934 238.29550014382264 1.555404913260463
2.0465877642623496 244.79907184498921 1.5771605097470174
2.0518153192157653 243.07469788843957 1.573119454951084
2.057042874169181 239.51767546774042 1.5581628366792823
2.062270429122597 248.25796951399687 1.6013555119795255
2.0674979840760126 245.8026001626894 1.5989622381051172
2.0727255390294284 252.97912658665842 1.63614127205003
2.077953093982844 254.26243370196943 1.640455146012809
2.08318064893626 250.47050954209055 1.6350620066090509
2.0884082038896756 247.2126400048514 1.6104891720834615
2.0936357588430914 241.4468521098838 1.5887786441622114
2.098863313796507 239.81864806420285 1.588418477448123
2.104090868749923 234.19886642052597 1.5643089965678911
2.1093184237033387 227.7156230281557 1.5269335477653998
2.1145459786567544 227.38660732761002 1.5219743395165422
2.11977353361017 227.46580392922257 1.5060197427457562
2.125001088563586 235.28684721163262 1.5318504210517063
2.1302286435170017 237.85795924597616 1.538829188954518
2.1354561984704175 237.57068133014732 1.5429576742167588
2.140683753423833 233.64963054495945 1.5256655791243465
2.145911308377249 231.80067989022308 1.515007488300284
2.1511388633306647 229.95899007151496 1.51236370735498
2.1563664182840805 236.80314238782762 1.5393969125094538
2.1615939732374962 238.6278232570171 1.5414684571184993
2.166821528190912 237.28491290151942 1.5461726421883009
2.1720490831443278 246.46955205830133 1.5988902271392103
2.1772766380977435 236.55015562288807 1.5720537544755229
2.1825041930511593 237.6603886077947 1.5871202241877354
2.187731748004575 244.34289633678955 1.6224705811072975
2.192959302957991 245.094865044482 1.62200466598866
2.1981868579114066 246.33254887852286 1.6237291675161143
2.2034144128648223 243.4894025265783 1.6054541164519123
2.208641967818238 232.1621590007825 1.5397419907045236
2.213869522771654 226.07123223495256 1.509841507046665
2.2190970777250696 230.568126742584 1.5423379437107194
2.2243246326784853 228.44026656799363 1.5244692933751394
2.229552187631901 235.09774480749002 1.5522968725954138
2.234779742585317 237.05578540566916 1.541982240030622
2.2400072975387326 228.91235486794625 1.5014653782709697
2.2452348524921484 227.46487123855982 1.5057477388959297
2.250462407445564 230.45430553777697 1.5332174727740011
2.25568996239898 229.9662566680366 1.5512460728065474
2.2609175173523957 239.87679678227857 1.592322116829666
2.2661450723058114 238.30923926184587 1.5828139668066983
2.271372627259227 236.43486220380169 1.578429253166091
2.276600182212643 240.5684525634653 1.5986465414514368
2.2818277371660587 239.4216869678256 1.593425610670383
2.2870552921194744 240.1041845359403 1.5920290311503864
2.29228284707289 243.3737193025897 1.5998611450056297
2.297510402026306 241.81930404729096 1.58579230432658
2.3027379569797217 234.0764348655159 1.544477599480928
2.3079655119331375 237.30591001010492 1.5559356354745666
2.3131930668865532 233.99884372120272 1.5348491795211066
2.318420621839969 228.898079967536 1.5134579686481502
2.3236481767933848 230.7213283955757 1.5299865910152355
2.3288757317468005 225.13722203341555 1.5199004233042717
2.3341032867002163 227.30424622381466 1.5288225524502495
2.339330841653632 235.5429640673655 1.5557999543523093
2.344558396607048 237.83150992672915 1.5635639241431794
2.3497859515604635 242.61416974174102 1.5744023639959501
2.3550135065138793 246.62060388403617 1.5877821454568808
2.360241061467295 245.588827088403 1.573843294783393
2.365468616420711 236.67572243153225 1.5171399179723724
2.3706961713741266 235.5032083058512 1.4860795660751591
2.3759237263275423 235.3688151509334 1.485302656952061
2.381151281280958 232.70154875095994 1.468534141023105
2.386378836234374 238.81821552597575 1.505244686765889
2.3916063911877896 238.93568194262275 1.5018948054701549
2.3968339461412054 235.50355934524475 1.4910156901551288
2.402061501094621 238.95009322405562 1.5061150174698121
2.407289056048037 233.08380797403248 1.4847059199916233
2.4125166110014526 231.60287909613166 1.4885052179191196
2.4177441659548684 227.74000454553786 1.4702848057782476
2.422971720908284 229.45193779603153 1.464546884511409
2.4281992758617 233.0720967021961 1.4699541182387506
2.4334268308151157 235.79233908061946 1.4727018288680485
2.4386543857685314 235.3912734221871 1.4461609896898837
2.443881940721947 232.4895885106981 1.4130108416624738
2.449109495675363 231.35679125100188 1.3956401045570874
2.4543370506287787 238.99190030652284 1.4150368611053954
2.4595646055821945 250.13216909261374 1.430925311623853
2.4647921605356102 274.0799436800527 1.4545397953317163
2.470019715489026 298.3312522718415 1.4427401300995317
2.4752472704424417 363.81211059558166 1.5241365401605123
2.4804748253958575 495.87009948833116 1.7144836782287725
2.4857023803492733 715.7609325192999 2.014303604001625
2.490929935302689 1010.3252371235134 2.3659519320735183
2.496157490256105 1394.6416106816846 2.7805842465915824
2.5013850452095205 1802.1550129040168 3.168662187861922
2.5066126001629363 2150.5281885352138 3.4648246801448344
2.511840155116352 2431.837574704504 3.6811646523335186
2.517067710069768 2674.48408392664 3.8577053555551237
2.5222952650231836 2922.148394710996 4.02791339914283
2.5275228199765993 3298.715504008007 4.274732633091538
2.532750374930015 3776.656058077848 4.55821142646482
2.537977929883431 4472.726677148178 4.962689786604573
2.5432054848368466 5289.498235172788 5.396110788390213
2.5484330397902624 6053.3616840237355 5.74539311012584
2.553660594743678 6574.700900479517 5.959531421375191
2.558888149697094 6798.342774922594 6.0430646236155
2.5641157046505096 6753.984451986186 6.049817013811818
2.5693432596039254 6415.596079472304 5.9101761783616
2.574570814557341 5917.97453431561 5.678539699828929
2.579798369510757 5414.292546257099 5.42664416280989
2.5850259244641727 5002.131977451613 5.201593399470026
2.5902534794175884 4681.976461305117 5.0183946537572925
2.595481034371004 4373.904911889774 4.833429926866496
2.60070858932442 4030.1111307716083 4.642265339985789
2.6059361442778357 3557.3334940153477 4.372084372961947
2.6111636992312515 2975.4828386212957 4.000234410606712
2.6163912541846672 2349.7293986039535 3.5465960254453095
2.621618809138083 1751.9142682010472 3.0559121903000213
2.6268463640914987 1266.669633234008 2.59723321814822
2.6320739190449145 893.7291237879401 2.1909141561452197
2.6373014739983303 647.8031872676346 1.8880724173908774
2.642529028951746 488.052341373197 1.6675258430668496
2.6477565839051618 381.6020506331574 1.5070261259754216
2.6529841388585775 324.89120307582544 1.4277483674519118
2.6582116938119933 296.59886290588287 1.40361022327356
2.663439248765409 275.259058235727 1.3865944645417825
2.668666803718825 263.29003926029236 1.3789949273714008
2.6738943586722406 252.9779528652289 1.3620258485707912
2.6791219136256563 246.9538996285619 1.364399073225202
2.684349468579072 249.7686667130775 1.407826411075162
2.689577023532488 245.95554525470757 1.4208832657823383
2.6948045784859036 243.2648266196423 1.4229805724764975
2.7000321334393194 244.45666484808297 1.4297205336268604
2.705259688392735 241.66397063576804 1.4211838733742372
2.710487243346151 244.15224526310604 1.4412851986539876
2.7157147982995666 247.75108463952782 1.471395945661244
2.7209423532529824 245.41233579025666 1.4800910959320188
2.726169908206398 240.94646650378223 1.4812472287776346
2.731397463159814 233.3170414651187 1.4582658019317731
2.7366250181132297 229.37948193803834 1.4493712021584744
2.7418525730666454 226.41085332746513 1.4421285073216736
2.747080128020061 227.0698394714012 1.4516005929122902
2.752307682973477 226.42382610457932 1.4401076964473944
2.7575352379268927 229.52007247053115 1.4411896266241717
2.7627627928803085 229.42922448808713 1.4474656817725349
2.767990347833724 229.10719542207877 1.4490132860400968
2.77321790278714 228.95900761510342 1.4514973712375063
2.7784454577405557 226.8399107763939 1.4470469829025268
2.7836730126939715 225.54018427595216 1.427896846694459
2.7889005676473873 225.48767938251805 1.4278040495093918
2.794128122600803 224.34105342165574 1.4339561772203773
2.7993556775542188 222.66833509863903 1.4242812088204309
2.8045832325076345 223.05684046611833 1.4339526914901393
2.8098107874610503 225.3948804920177 1.445956695731
2.815038342414466 229.61859861784413 1.4679725432200097
2.820265897367882 240.21756229510737 1.529292480490346
2.8254934523212976 238.08200901353675 1.5141136539783528
2.8307210072747133 236.58884497864724 1.5140256520144881
2.835948562228129 228.33173253344046 1.4732806178966347
2.841176117181545 221.264916353684 1.4412223585202026
2.8464036721349606 219.40238074175974 1.4343162087150345
2.8516312270883764 219.1593697882539 1.4268410195701817
2.856858782041792 212.63572726166444 1.3955620110978126
2.862086336995208 221.4052450424038 1.4407979445164578
2.8673138919486236 221.5296537809191 1.4432670458545593
2.8725414469020394 225.7356129501002 1.4649805114052896
2.877769001855455 235.78646163881493 1.506926107591845
2.882996556808871 236.21859878824534 1.504597672545161
2.8882241117622867 234.01591904618408 1.5019970779784357
2.8934516667157024 228.13771126911925 1.4721266714471428
2.898679221669118 228.37898220437592 1.4799156898080663
2.903906776622534 226.053221450445 1.4597018186370139
2.9091343315759497 237.1697945772932 1.4888530654619132
2.9143618865293655 240.54767574413086 1.5037056311682238
2.919589441482781 240.74919442364342 1.5223624421524435
2.924816996436197 232.43404240710174 1.498879142855918
2.9300445513896127 228.09860906871705 1.4922579016982833
2.9352721063430285 235.2126470298606 1.5087366053001636
2.9404996612964442 241.37600671486138 1.5307586464133394
2.94572721624986 249.05691294188443 1.5666298035503683
2.9509547712032758 247.373889815957 1.5646183165347152
2.9561823261566915 237.18164569531564 1.5221825677023018
2.9614098811101073 226.23267071621166 1.449226001554495
2.966637436063523 219.49160640742957 1.4042757680245936
2.971864991016939 220.14855660369685 1.4114249900643565
2.9770925459703546 222.43052585244544 1.425785843480647
2.9823201009237703 225.18694858670784 1.4506304643339898
2.987547655877186 232.97332996054612 1.4803379184888128
2.992775210830602 233.54348658377376 1.478239401147255
2.9980027657840176 227.9976890145868 1.4569216214868341
3.0032303207374333 224.45815781141283 1.4383870798242548
3.008457875690849 229.54502882856906 1.451616660343309
3.013685430644265 233.1179086102972 1.4477090624950928
3.0189129855976806 233.92728481750464 1.4407310845611154
3.0241405405510964 227.21917694123755 1.412602771094343
3.029368095504512 220.8527330593881 1.3842393834322624
3.034595650457928 224.8841980522941 1.412750115048572
3.0398232054113437 232.43371690015212 1.452554218647558
3.0450507603647594 234.9772721472319 1.456639808579404
3.050278315318175 234.69451141810035 1.4444414056201993
3.055505870271591 227.61087748574164 1.3994230638663274
3.0607334252250067 230.49116810117982 1.4070443089670859
3.0659609801784224 230.03490455663064 1.4014197237973325
3.071188535131838 229.91272669263134 1.4053712132964056
3.076416090085254 233.4042436552202 1.4109696144701884
3.0816436450386697 224.54721435703107 1.356113171873814
3.0868711999920855 225.42073216278212 1.3502855773897995
3.0920987549455012 230.79650932990617 1.365684281206482
3.097326309898917 240.681189756791 1.3981882809987431
3.1025538648523328 249.18711101970857 1.4217257887400134
3.1077814198057485 249.71827291979108 1.4116278420799144
3.1130089747591643 246.4400543046279 1.3962902498338272
3.11823652971258 237.93801785407064 1.3602340104780775
3.123464084665996 236.91518357012683 1.3479325980631152
3.1286916396194115 239.2274161219568 1.3379907309216925
3.1339191945728273 242.93456377379823 1.3366502977396066
3.139146749526243 253.80169755598956 1.3617361278854863
3.144374304479659 260.0647020111405 1.3728362194681585
3.1496018594330746 258.19245938626017 1.354198235552645
3.1548294143864903 258.2097105738031 1.342128848277728
3.160056969339906 251.31405552117866 1.2971105388533577
3.165284524293322 251.21418059981679 1.2798048276588176
3.1705120792467376 257.9757497971745 1.2810550969721455
3.1757396342001534 266.46245800893956 1.2828225469762096
3.180967189153569 276.62517407476145 1.290586501391371
3.186194744106985 283.42695105085477 1.2845694610305953
3.1914222990604006 295.33456002255235 1.2863145060044316
3.1966498540138164 306.2171382904569 1.2996357842944417
3.201877408967232 327.84301802971316 1.3345599080917525
3.207104963920648 343.6834327156039 1.3479165710955812
3.2123325188740637 357.8801745964704 1.3639981050021774
3.2175600738274794 378.07541980288437 1.3940438657514176
3.222787628780895 393.6605810273809 1.4200068974652833
3.228015183734311 414.9665863321655 1.4552709002971165
3.2332427386877267 443.7494815444819 1.4955701520536777
3.2384702936411425 469.8149260894414 1.5257617801704428
3.2436978485945582 502.22478578261325 1.5687100760834902
3.248925403547974 534.7044977861906 1.6166349721713302
3.2541529585013897 571.6931209755131 1.6694553589067311
3.2593805134548055 604.5135503995081 1.7140789358110404
3.2646080684082213 640.7859032759521 1.7613355294930302
3.269835623361637 682.6587650565094 1.816219999188408
3.275063178315053 725.9790790894043 1.8768809999083436
3.2802907332684685 772.4595882277107 1.929740258569783
3.2855182882218843 822.5388379270079 1.9849542789908756
3.2907458431753 875.4884102359007 2.0441604036409364
3.295973398128716 941.5469094495913 2.1183066607144774
3.3012009530821316 1000.1530112663406 2.182704342099855
3.3064285080355473 1040.4303824687986 2.2225432912516236
3.311656062988963 1069.6225975750212 2.2505871807681355
3.316883617942379 1068.5011334634614 2.2388374207643413
3.3221111728957946 1058.5088752841434 2.2220585953362337
3.3273387278492104 1032.2425161991243 2.192576465712767
3.332566282802626 989.8326100442766 2.1521565680413843
3.337793837756042 942.7987643783645 2.1095634944616584
3.3430213927094576 873.0090419247452 2.028664541923407
3.3482489476628734 794.0971102203819 1.9348066848707137
3.353476502616289 718.4032875557083 1.8389224242404973
3.358704057569705 642.8388944503698 1.736879792130356
3.3639316125231207 570.2472541528495 1.63671341487846
3.3691591674765364 512.2766076322549 1.5527525024060964
3.374386722429952 464.53662511595485 1.4836532067191959
3.379614277383368 421.78304297192483 1.4189798127339168
3.3848418323367837 387.95649267752697 1.367600828580025
3.3900693872901995 362.18213948769267 1.333217434812583
3.3952969422436152 334.6551044682505 1.290401863043631
3.400524497197031 314.5392013251864 1.2670507393503065
3.4057520521504467 301.08227761185714 1.2561021519581093
3.4109796071038625 291.0552119044157 1.2580537693578795
3.4162071620572783 286.555737997334 1.2643103615025308
3.421434717010694 277.07754527062104 1.2585335850961463
3.4266622719641098 271.4918966426827 1.2614589435977805
3.4318898269175255 266.6092855595198 1.261048549735581
3.4371173818709413 264.66742625641007 1.2842405565699124
3.442344936824357 263.69154318680745 1.2886798982093215
3.447572491777773 252.28375473599115 1.2624960748964325
3.4528000467311886 244.01382231243358 1.2349819859703721
3.4580276016846043 237.71556585040176 1.2133791691874853
3.46325515663802 236.79415623031923 1.2117941838887816
3.468482711591436 235.72261364078375 1.2053367071276848
3.4737102665448516 234.59687130326665 1.2143123762252042
3.4789378214982674 236.57335078820233 1.2205680350997488
3.484165376451683 231.38751796249457 1.2180632105791724
3.489392931405099 234.10729652914875 1.2414608054216292
3.4946204863585146 237.65085995749507 1.2456322776117255
3.4998480413119304 241.95586321734797 1.2419209260955677
3.505075596265346 246.02513086292905 1.2408975045207997
3.510303151218762 242.9548481806504 1.2168836460550565
3.5155307061721777 246.4310476385077 1.2139789971301398
3.5207582611255934 246.62514537911628 1.2050982895236804
3.525985816079009 255.95884644396546 1.210898471311983
3.531213371032425 264.44771310451273 1.2177094265058082
3.5364409259858407 271.3347439465561 1.2089701716952799
3.5416684809392565 292.1890816666803 1.2284386845666933
3.546896035892672 314.4878842717849 1.2461178628815173
3.552123590846088 364.1073656261659 1.3215015396442282
3.5573511457995037 444.13926410730016 1.4446227019671898
3.5625787007529195 589.5813905826608 1.6504680855723428
3.5678062557063353 844.3257973325752 1.9709416649687845
3.573033810659751 1313.077846219797 2.453622090104151
3.5782613656131668 2141.5871216653077 3.1329055041113567
3.5834889205665825 3612.9293914958025 4.070478666299133
3.5887164755199983 6102.827157650484 5.289987037601959
3.593944030473414 9683.28763700837 6.613944089673234
3.59917158542683 13604.38865614435 7.795622368966835
3.6043991403802456 17287.07490803216 8.757936836634116
3.6096266953336613 19471.31960011023 9.290922829527835
3.614854250287077 19547.315617991488 9.310268691861943
3.620081805240493 17627.323250540067 8.840886967348997
3.6253093601939086 14283.011302454574 7.9536685651409496
3.6305369151473244 10725.485922407983 6.875872830320829
3.63576447010074 7375.398891595333 5.687093217622539
3.640992025054156 4910.36136797215 4.626895166604576
3.6462195800075716 3120.224966131064 3.6830701872167175
3.6514471349609874 1984.5753282145683 2.9307867171751014
3.656674689914403 1274.9114738600795 2.342516651745616
3.661902244867819 890.7032707776784 1.956902347369852
3.6671297998212347 670.3535920046552 1.6994368258828538
3.6723573547746504 553.490124649733 1.55424424354723
3.677584909728066 471.0082418748544 1.4403863634454277
3.682812464681482 419.7181513467649 1.3669304773311306
3.6880400196348977 382.0794982375656 1.3119562076168247
3.6932675745883135 353.83523268830436 1.2687093458429195
3.698495129541729 330.9236415491164 1.230181267828543
3.703722684495145 316.707501888976 1.2052845271246355
3.7089502394485607 305.06896582105145 1.183887934660414
3.7141777944019765 301.09882224680734 1.1743568038550438
3.7194053493553922 298.2230117403386 1.1757224600952807
3.724632904308808 292.6292621751033 1.1697334957687673
3.7298604592622238 285.97776728492653 1.165108743475682
3.7350880142156395 279.1496019192625 1.1527225821553255
3.7403155691690553 274.41013287147837 1.1407416417834289
3.745543124122471 273.0900618950213 1.1460757351167203
3.750770679075887 270.81410866118546 1.1483856514167945
3.7559982340293026 268.5949995527917 1.1470254513292337
3.7612257889827183 265.6395170302324 1.134282687683129
3.766453343936134 264.0271283463636 1.1301316276148714
3.77168089888955 271.0869473298161 1.1442177836748715
3.7769084538429656 268.7240311704516 1.1392762525620412
3.7821360087963813 269.60594518960585 1.1433534292872958
3.787363563749797 270.9370725215964 1.1413486402309214
3.792591118703213 272.1125246086132 1.145540511088162
3.7978186736566286 276.76758009630294 1.1441323408547042
3.8030462286100444 282.51887613453056 1.144121330871737
3.80827378356346 291.1152446970828 1.147937709663545
3.813501338516876 299.11792567072445 1.1568663449986263
3.8187288934702917 307.75864927632244 1.1688436134377453
3.8239564484237074 312.40237418021627 1.16790616626221
3.829184003377123 312.1865219426376 1.160591159255244
3.834411558330539 305.90425664714974 1.1419656797516575
3.8396391132839547 305.3675505199284 1.1448880954000404
3.8448666682373704 305.37331423182167 1.1491439796223073
3.850094223190786 305.60519347946627 1.15618355569627
3.855321778144202 301.2708043286324 1.1576863139335765
3.8605493330976177 293.37610697280644 1.1481162565760339
3.8657768880510335 286.8501569988915 1.1352038386136556
3.8710044430044492 279.5643169003185 1.1157618225632515
3.876231997957865 277.6175509373952 1.1126724612081067
3.8814595529112808 273.13049503656606 1.1087837570111856
3.8866871078646965 273.58412131618496 1.118950550284084
3.8919146628181123 273.58022114777754 1.11770416472521
3.897142217771528 273.4127023126229 1.1175497350411254
3.902369772724944 273.8032253393798 1.1155131239868739
3.9075973276783595 268.7611920133035 1.099296628981616
3.9128248826317753 271.0364710984326 1.099062714402299
3.918052437585191 274.18471646119406 1.0998187046563415
3.923279992538607 277.9746525211744 1.1006921737631588
3.9285075474920226 284.11284949065987 1.1083875105942413
3.9337351024454383 285.3889455259553 1.108093138491088
3.938962657398854 289.72830290214887 1.1197055355608134
3.94419021235227 293.4475199050059 1.12635127029814
3.9494177673056856 300.2965601027331 1.137099911668226
3.9546453222591014 304.8435941794864 1.1380103935615395
3.959872877212517 313.2344627551807 1.1476770926330626
3.965100432165933 322.9659166629568 1.1598333420816538
3.9703279871193486 335.1286124584703 1.1761840244737174
3.9755555420727644 348.93256536767115 1.1878350455856173
3.98078309702618 360.2716842224907 1.1979015968251239
3.986010651979596 373.5234384980314 1.2156936075963298
3.9912382069330117 392.4788774343913 1.2421354480463256
3.9964657618864274 408.00356568723544 1.2637295720330377
4.001693316839844 427.32348024735904 1.2901366058923356
4.00692087179326 455.25020793650344 1.328265785666968
4.012148426746676 478.9182510676779 1.3659674842783536
4.017375981700092 507.43108147084314 1.4223936048395047
4.0226035366535084 546.6902710666626 1.481124902230449
4.027831091606925 596.1467570576326 1.5494149290454997
4.033058646560341 656.2288143732081 1.6276113372505223
4.038286201513757 726.5546069615042 1.712950444356447
4.043513756467173 796.2775470853798 1.800853492998124
4.0487413114205895 860.4086200891264 1.8734663278681525
4.053968866374006 928.0988782797214 1.947693942762672
4.059196421327422 995.3157715615322 2.018628426647402
4.064423976280838 1071.1616340970152 2.0955268882623264
4.069651531234254 1163.2683674876637 2.182007920519193
4.0748790861876705 1274.6957686931712 2.2908176969463585
4.080106641141087 1400.8065024871069 2.400655007902544
4.085334196094503 1550.3502807650193 2.5228726801738848
4.090561751047919 1713.4412224723233 2.655156472942423
4.095789306001335 1916.2609624775992 2.8098205810747183
4.1010168609547515 2155.516710203641 2.9906564197609113
4.106244415908168 2384.138549146703 3.1481704219530586
4.111471970861584 2650.005827862675 3.316932765570179
4.116699525815 2926.3603272356627 3.4751862341651436
4.121927080768416 3214.5275781263035 3.5972890400134694
4.1271546357218325 3519.5325724782597 3.7233443030478988
4.132382190675249 3845.9748512337765 3.879988249555832
4.137609745628665 4183.2408741459685 4.034818050577645
4.142837300582081 4531.4219911021155 4.188488841527739
4.148064855535497 4863.069014838686 4.339407552075141
4.1532924104889135 5155.866292974792 4.447396652051325
4.15851996544233 5470.2505195767835 4.57024751149091
4.163747520395746 5700.927328653855 4.646876043010698
4.168975075349162 5942.746378262939 4.740650795802471
4.174202630302578 6146.791505790426 4.8149460501213115
4.1794301852559945 6278.887652029253 4.868965472722537
4.184657740209411 6354.78263861134 4.892868777248576
4.189885295162827 6350.664617426684 4.88442747569109
4.195112850116243 6256.695048196127 4.842468295898656
4.200340405069659 6082.24225771434 4.765105072740751
4.2055679600230755 5811.62316719816 4.653537674014663
4.210795514976492 5465.25503709787 4.510690215596611
4.216023069929908 5081.659367197967 4.349014762047568
4.221250624883324 4646.651579376118 4.153691511437827
4.22647817983674 4229.898388840491 3.9664374455884523
4.2317057347901565 3800.9286021663893 3.754990565532489
4.236933289743573 3394.329111841162 3.5436054862744686
4.242160844696989 3030.5106917254457 3.347933874216026
4.247388399650405 2698.7299579420337 3.159459774168307
4.252615954603821 2385.8823267664247 2.9678734270133473
4.257843509557238 2134.518104959169 2.806820041690739
4.263071064510654 1891.3110553841327 2.6369311755835065
4.26829861946407 1669.3279131258612 2.4715453986353118
4.273526174417486 1483.0327347330915 2.325639350393452
4.278753729370902 1324.1868771684403 2.194673220204522
4.283981284324319 1181.9963997547532 2.073504691891025
4.289208839277735 1064.952400633898 1.9669572201472914
4.294436394231151 958.9726151505912 1.8650360567762547
4.299663949184567 870.8628755777062 1.7796447102723052
4.304891504137983 793.6219720055019 1.696795905855453
4.3101190590914 721.3781849725935 1.6174166514857304
4.315346614044816 657.3832391341856 1.5439678175921658
4.320574168998232 603.3068050252703 1.4772256941131374
4.325801723951648 557.5702263965277 1.4203026297033061
4.331029278905064 518.8387276169209 1.3721133356449615
4.336256833858481 489.34625360288027 1.332254879142768
4.341484388811897 461.2347980084807 1.2922122329127197
4.346711943765313 439.9870711550962 1.263227674371829
4.351939498718729 414.2643010003106 1.224325305447794
4.357167053672145 395.8404426330292 1.2004719777741348
4.362394608625562 376.76845016650054 1.1768369675325285
4.367622163578978 364.59787630682166 1.1611344725585964
4.372849718532394 350.7750195539193 1.14380902527724
4.37807727348581 334.1055047912872 1.1165029611784654
4.383304828439226 320.43443526466604 1.0976321596315002
4.388532383392643 307.5623541637726 1.0817714346676368
4.393759938346059 298.05460452067587 1.0713428914287058
4.398987493299475 287.0761089385286 1.057265503180091
4.404215048252891 275.262845110158 1.041117297479147
4.409442603206307 267.5535859540737 1.0290557214759812
4.414670158159724 261.5112160361539 1.0219941606283174
4.41989771311314 253.15592928148217 1.0078017474691905
4.425125268066556 245.94635438547468 1.000478231754707
4.430352823019972 238.70449764891652 0.9985761521563602
4.435580377973388 230.11794427790255 0.9861866339264882
4.440807932926805 226.7606119012156 0.9913309568054821
4.446035487880221 218.85182158163468 0.9789357529171054
4.451263042833637 209.27115459713224 0.9616732836577138
4.456490597787053 207.2004677830852 0.9585336725833756
4.4617181527404695 205.472009257266 0.9641107935494102
4.466945707693886 208.60317907315363 0.9762506468550074
4.472173262647302 211.79674353357598 0.9888557710354605
4.477400817600718 215.7940974899448 1.0029739720565534
4.482628372554134 214.17033308913724 0.9982070205969309
4.4878559275075505 207.6870832996416 0.9835317901408641
4.493083482460967 203.95949337948147 0.9769697280748142
4.498311037414383 199.15689688399084 0.9718883833342483
4.503538592367799 197.27679650494704 0.9745699604127034
4.508766147321215 196.52500585770494 0.9805509095681111
4.5139937022746315 192.76351798634306 0.9728787425016353
4.519221257228048 188.6624618330068 0.9640665958178908
4.524448812181464 185.3539647941874 0.9526385179850066
4.52967636713488 187.7463463193558 0.9680177004145846
4.534903922088296 189.7377185921136 0.9751104696164686
4.5401314770417125 192.20976457035488 0.9819630350347247
4.545359031995129 188.98689825004618 0.9763181919435507
4.550586586948545 189.82453849017446 0.9866333324949487
4.555814141901961 188.94436424411842 0.9865099349634529
4.561041696855377 185.80901879719394 0.978665186048604
4.5662692518087935 186.91425785930633 0.9704389866123133
4.57149680676221 180.29922565042077 0.9375739375248731
4.576724361715626 177.8640265595123 0.929408618055089
4.581951916669042 182.4075959612753 0.9485899009083715
4.587179471622458 182.68950433400713 0.959753342345467
4.5924070265758745 190.3158099060258 0.9977108202162498
4.597634581529291 190.5451655882238 1.0028242452095195
4.602862136482707 185.58759631293307 0.9945308018958796
4.608089691436123 184.6207493702082 1.000083257301017
4.613317246389539 178.16206149991675 0.9770014886801481
4.6185448013429555 177.7842641576355 0.9842527948164174
4.623772356296372 177.8077247211006 0.9833930344262743
4.628999911249788 178.44853320854676 0.9845067460156708
4.634227466203204 174.43572414598984 0.9762212520597406
4.63945502115662 172.58880511378175 0.9664593401637906
4.6446825761100365 169.69685021584388 0.9512085967519174
4.649910131063453 167.8977392849802 0.9449749647482713
4.655137686016869 172.3019863020793 0.9615784155252733
4.660365240970285 172.72248447122945 0.9601452753751912
4.665592795923701 172.24037669196326 0.9683532011339245
4.6708203508771176 168.3202734477134 0.9575585766528554
4.676047905830534 167.39404955499182 0.959355985178293
4.68127546078395 169.29525250374857 0.9641380237062216
4.686503015737366 172.9812325159534 0.9779368881978784
4.691730570690782 173.27233532073956 0.9782052883895117
4.696958125644199 168.32707519371309 0.9635838000446265
4.702185680597615 167.42779671002003 0.9567434366382587
4.707413235551031 170.31281916611627 0.965929159725522
4.712640790504447 175.7588556004058 0.9849765185190027
4.717868345457863 181.72524700511173 1.001923511773663
4.72309590041128 182.12597846869315 1.0088544528425318
4.728323455364696 179.14280141696435 1.0015824746694177
4.733551010318112 176.2899589328347 0.986022511772486
4.738778565271528 174.8999025933172 0.9743151587217145
4.744006120224944 172.33093192519462 0.9612155087233574
4.749233675178361 171.3178358203052 0.9520230405275594
4.754461230131777 173.52734566289786 0.9708262634213078
4.759688785085193 172.50980443633526 0.9860703644878688
4.764916340038609 168.02373148537274 0.9829776809517039
4.770143894992025 163.70941420590205 0.9615470738394912
4.775371449945442 162.3370123779742 0.9369731582556918
4.780599004898858 163.56690678384106 0.9286225440290687
4.785826559852274 161.4681525190979 0.9163237711735692
4.79105411480569 157.6861164822469 0.9035250236855411
4.796281669759106 156.67613588545225 0.9059751123004897
4.801509224712523 161.15527905849646 0.9083737882234652
4.806736779665939 163.640303766632 0.9222318846427474
4.811964334619355 165.0644099233433 0.9323916018348196
4.817191889572771 164.0302545544173 0.9314778173816244
4.822419444526187 161.00425703671937 0.9370557653722612
4.827646999479604 163.98046616914445 0.9428045350777121
4.83287455443302 164.50327180428897 0.9438674437135394
4.838102109386436 165.9505331282865 0.9485813068671375
4.843329664339852 166.11615490713493 0.9498038539829055
4.848557219293268 164.60565465994677 0.9465145491708804
4.853784774246685 165.31676643709696 0.9586136403863005
4.859012329200101 166.16836531588103 0.9494563394438115
4.864239884153517 165.38839283581467 0.9388727753651602
4.869467439106933 164.8594112012983 0.9408139137261625
4.8746949940603495 161.86991208995207 0.9386459615678527
4.879922549013766 165.60821660975995 0.9596384497325294
4.885150103967182 166.4333562308211 0.9611343982284365
4.890377658920598 169.77742312421958 0.9548556939304406
4.895605213874014 171.45493979809316 0.9544631799958013
4.9008327688274305 171.87610609223145 0.954545279469512
4.906060323780847 172.31390081485293 0.9657205294647047
4.911287878734263 166.78397989589467 0.9476891387632881
4.916515433687679 164.2293181834266 0.9421591021704816
4.921742988641095 165.05307611956778 0.937922614732987
4.9269705435945115 165.57521794970236 0.9309532115172678
4.932198098547928 166.10633489511423 0.927936668687641
4.937425653501344 169.01652365201633 0.9315846557100655
4.94265320845476 172.55966970749236 0.9518450211131602
4.947880763408176 176.22348089452163 0.9661975524079867
4.9531083183615925 171.2228380639078 0.9499913756875921
4.958335873315009 170.6957555185397 0.9598682698977873
4.963563428268425 168.97221933527567 0.9535244102601763
4.968790983221841 168.48049929008482 0.944548643155117
4.974018538175257 171.91870158247508 0.9396087839096399
4.9792460931286735 174.21519432572987 0.9316630870493574
4.98447364808209 174.40925699945277 0.9248300918120645
4.989701203035506 175.8394173249894 0.9206909221257072
4.994928757988922 176.52820833229927 0.9204242905745078
5.000156312942338 179.44685048493054 0.9196539749792366
5.0053838678957545 180.00459004351765 0.896314121491266
5.010611422849171 183.37128485489987 0.8854003470555515
5.015838977802587 185.98023794570724 0.8790824560666275
5.021066532756003 193.23766677593716 0.8873032346144598
5.026294087709419 195.9792398081863 0.8892033303458436
5.0315216426628355 195.7292401392705 0.8801747985897436
5.036749197616252 194.3909119804251 0.8711249319409453
5.041976752569668 197.19190777701843 0.87741524790379
5.047204307523084 200.46383732096652 0.883182390202641
5.0524318624765 206.77458978880478 0.8942214676867688
5.0576594174299165 212.15841805482563 0.8922779186164961
5.062886972383333 216.46206170370738 0.8942256404327592
5.068114527336749 218.66235867876236 0.8911094043958235
5.073342082290165 224.92629530099498 0.8927563067544825
5.078569637243581 236.8526639426647 0.906163344305575
5.0837971921969975 254.4575637203483 0.9268238886369933
5.089024747150414 274.88656630496325 0.9500209946104369
5.09425230210383 293.8834841179942 0.9708797685867522
5.099479857057246 318.5489349266212 1.0048689137657136
5.104707412010662 343.3135983982589 1.0349473895653456
5.109934966964079 368.7078821555006 1.0643634008139227
5.115162521917495 385.523931689888 1.0816211771886033
5.120390076870911 402.8466225986794 1.1015552072131531
5.125617631824327 407.5195161874318 1.104636149952291
5.130845186777743 399.07506348042716 1.095348358189831
5.13607274173116 388.22198330970457 1.0848454107067813
5.141300296684576 360.5948278665803 1.0548454083613854
5.146527851637992 330.4920545265374 1.0195432069391992
5.151755406591408 300.9040112574678 0.9855802576547306
5.156982961544824 273.90133681804537 0.9577233821637509
5.162210516498241 253.8567289473636 0.9439477821236746
5.167438071451657 237.5899411503035 0.9333616882306737
5.172665626405073 224.9614222430447 0.9268155411016598
5.177893181358489 211.87403881170619 0.907000217518557
5.183120736311905 203.77937373247033 0.898146084639303
5.188348291265322 193.4053056857675 0.8805078628269009
5.193575846218738 188.80773468740662 0.8736770892243683
5.198803401172154 183.87527129506506 0.8702890177789306
5.20403095612557 181.3005515610969 0.8721895997691982
5.209258511078986 182.5048819199126 0.8875023688095108
5.214486066032403 180.20606152895394 0.8891989831310719
5.219713620985819 175.7344581487865 0.8805691227190502
5.224941175939235 168.8908489094757 0.8602675803691849
5.230168730892651 163.46172592809185 0.8537169742223137
5.235396285846067 163.41931321164176 0.8580427162782296
5.240623840799484 162.9845803485647 0.8674858558960126
5.2458513957529 164.19675051211874 0.8778165053020707
5.251078950706316 164.92745986444245 0.8816742214133251
5.256306505659732 169.64076839953927 0.8975214381410951
5.261534060613148 173.2361187956335 0.9094938992504817
5.266761615566565 173.16464328860778 0.9039535628516662
5.271989170519981 168.96711541936847 0.8898890014847827
5.277216725473397 165.98299298203807 0.8821423658556875
5.282444280426813 162.18534995069027 0.8750996577692283
5.2876718353802294 164.4750160485255 0.883297087101326
5.292899390333646 162.8384417032992 0.8797230154097848
5.298126945287062 159.52804212834087 0.8684953153879007
5.303354500240478 160.9981245526798 0.8700118206734292
5.308582055193894 162.06741085724894 0.8668050820255135
5.3138096101473105 164.91222845453134 0.8742256549054462
5.319037165100727 167.5204999517347 0.8801819784351459
5.324264720054143 166.54283286744666 0.8811515672006461
5.329492275007559 164.96685795029325 0.8846006590521043
5.334719829960975 164.5990556096565 0.8878097207685828
5.3399473849143915 167.51573905352222 0.9037057144483057
5.345174939867808 172.5530704223209 0.9231384707495466
5.350402494821224 173.64387858899775 0.925233758986306
5.35563004977464 168.23626022801872 0.9015879812676791
5.360857604728056 168.8893301186492 0.8897227173793799
5.3660851596814725 169.75040333998743 0.8823961882730096
5.371312714634889 171.9052129260811 0.8768307243165717
5.376540269588305 169.82840680914495 0.8758975791692267
5.381767824541721 163.3605983463858 0.8559612194512245
5.386995379495137 162.107196778403 0.8554454984252743
5.3922229344485535 166.114528232902 0.8645638733452075
5.39745048940197 167.50941337975297 0.8644257624852488
5.402678044355386 166.63617833322994 0.857411947073408
5.407905599308802 168.16561828843265 0.8586139393593483
5.413133154262218 171.47115031261433 0.8604157118434185
5.4183607092156345 179.12235283087642 0.8683863276084544
5.423588264169051 178.98723604871688 0.848874586463812
5.428815819122467 181.93335287052727 0.8405820877274776
5.434043374075883 183.46580493377994 0.8314275264874584
5.439270929029299 183.56634591703389 0.8258488258040347
5.4444984839827155 188.55774038103087 0.8386153210406038
5.449726038936132 190.75810257515863 0.8487703780654096
5.454953593889548 197.99129292568765 0.8731990719636507
5.460181148842964 196.81859519658903 0.8784115696559798
5.46540870379638 191.06647379183258 0.8724064724963507
5.4706362587497965 184.06604159319986 0.8551124424981462
5.475863813703213 177.9063104022092 0.8450428893165629
5.481091368656629 178.06471336722493 0.8452887399228095
5.486318923610045 176.99664212164797 0.8506048793571628
5.491546478563461 176.38194600331522 0.8505726419695028
5.4967740335168775 174.9179031427823 0.8391088319600891
5.502001588470294 171.42196661203766 0.8308747126001451
5.50722914342371 168.07862977922898 0.8278756935561535
5.512456698377126 167.0823470473677 0.8319425662623039
5.517684253330542 166.51576659140974 0.8403895391990298
5.522911808283959 168.12222629329935 0.8484690924235052
5.528139363237375 167.78162572956484 0.8505504774426077
5.533366918190791 169.74254123874255 0.8606142590136249
5.538594473144207 171.95121107102324 0.869299403732899
5.543822028097623 172.86021177888554 0.8654698679325259
5.54904958305104 171.48394526382683 0.8480545267342857
5.554277138004456 169.41828476338645 0.8336648355387016
5.559504692957872 166.32278395966992 0.817833145370133
5.564732247911288 166.29512010207878 0.8189937224745191
5.569959802864704 166.85077170353034 0.8256752718278474
5.575187357818121 168.2776940738787 0.8269466710338731
5.580414912771537 174.19759840904015 0.834443386504852
5.585642467724953 179.54479831853297 0.846403205050779
5.590870022678369 183.18085647742905 0.8515873748434863
5.596097577631785 182.6164859786811 0.8464522904631552
5.601325132585202 184.15803118710505 0.8408009981718204
5.606552687538618 191.63225413220334 0.8524866045039259
5.611780242492034 195.16929489382827 0.8429412840182072
5.61700779744545 202.14666204934318 0.8386934261136274
5.622235352398866 216.80707091415726 0.8489283068763923
5.627462907352283 242.52557401409769 0.8703227821981808
5.632690462305699 288.7525130922059 0.9272835408947286
5.637918017259115 354.6041912243498 1.004116439681895
5.643145572212531 448.69268312101946 1.111362004643006
5.648373127165947 551.4637864865039 1.2188391611884295
5.653600682119364 659.6161811559973 1.3286828982440424
5.65882823707278 751.4052032042517 1.4132216050815223
5.664055792026196 809.2794025953344 1.460851393113268
5.669283346979612 849.9318742034405 1.494868476686072
5.674510901933028 859.6820710970285 1.5012824982261423
5.679738456886445 851.7505196799159 1.4943488161698868
5.684966011839861 835.3953250033671 1.47864474191886
5.690193566793277 814.3113241204799 1.4586450037450958
5.695421121746693 795.9778123740156 1.44200825268463
5.700648676700109 788.3775146615995 1.4348559666292764
5.705876231653526 784.0154445537308 1.4290854666321717
5.711103786606942 784.0111759210417 1.4283882535428816
5.716331341560358 787.706956954603 1.4310872303839022
5.721558896513774 796.0997637866762 1.4405909967396744
5.7267864514671905 803.9121803790451 1.4480171947832778
5.732014006420607 814.6257779976213 1.4573307186035882
5.737241561374023 831.3354483872279 1.4699191447584021
5.742469116327439 858.0496573415041 1.4930733940657988
5.747696671280855 902.935116040333 1.5312317299058513
5.7529242262342715 955.3076321624687 1.5757560733432114
5.758151781187688 1017.1364671775517 1.6234242041091158
5.763379336141104 1094.8581231782066 1.6837959356098462
5.76860689109452 1166.5354994325003 1.7360847922370313
5.773834446047936 1237.148734829527 1.7873032756988216
5.7790620010013525 1274.3690652954117 1.8131586196545066
5.784289555954769 1277.1230944277438 1.8151117841450048
5.789517110908185 1238.191264659448 1.7864156320972628
5.794744665861601 1143.9125244485315 1.714808198542424
5.799972220815017 1008.0348496663082 1.6068118989471374
5.8051997757684335 858.4429815517057 1.4834247969679841
5.81042733072185 700.5747681967346 1.3423098987282729
5.815654885675266 573.7011266183368 1.2207052470726492
5.820882440628682 462.3537500805246 1.1028009564243542
5.826109995582098 384.26390293994876 1.0165704910630289
5.8313375505355145 330.46457784934904 0.9560640718690934
5.836565105488931 289.2116753371568 0.9087855734867476
5.841792660442347 258.2221801203413 0.8733414210634028
5.847020215395763 240.59652131394174 0.8523898814999912
5.852247770349179 227.1909757807405 0.8357511796403411
5.8574753253025955 217.3482984685305 0.8182771178813251
5.862702880256012 211.7247951815286 0.8123547271712768
5.867930435209428 209.8305585936828 0.8082790719961264
5.873157990162844 207.65648207718252 0.8066511216654529
5.87838554511626 207.64605328254103 0.8113234824823945
5.8836131000696765 206.6130611610384 0.8133151246194033
5.888840655023093 207.6501692457127 0.8131066657671026
5.894068209976509 209.3823916744534 0.8129950622920664
5.899295764929925 209.69473163650284 0.8038119012440593
5.904523319883341 209.58548450205964 0.802678909880951
5.9097508748367575 209.79078246865984 0.8048650251042085
5.914978429790174 210.99117251930832 0.805895682002505
5.92020598474359 212.90812633927905 0.8103723095678882
5.925433539697006 215.09705018206304 0.8121649933150351
5.930661094650422 217.0655322652237 0.8079801404945293
5.9358886496038386 220.73401982428487 0.81481197489342
5.941116204557255 226.32665780051335 0.8179294143705412
5.946343759510671 232.04534411947606 0.8214902094916549
5.951571314464087 235.97599430843076 0.8300134815298893
5.956798869417503 241.42579803759517 0.8383028408606967
5.96202642437092 251.26493145542952 0.8552977513781378
5.967253979324336 258.8452130953964 0.8687580791469749
5.972481534277752 269.80089822831917 0.8806614147454431
5.977709089231168 281.98307984154064 0.8957155425561423
5.982936644184584 300.9451596005037 0.9235443910237807
5.988164199138001 322.2538208416393 0.9498535603149995
5.993391754091417 345.484924969889 0.98259709654694
5.998619309044833 370.47651796191747 1.015191815048161
6.003846863998249 405.9858865874257 1.061228889666174
6.009074418951665 453.9632572138964 1.1215994551037596
6.014301973905082 510.381539520053 1.190498724355644
6.019529528858498 583.5775210328951 1.2718969921503471
6.024757083811914 669.9724323127487 1.3638545275466312
6.02998463876533 766.6467685600118 1.4579057052930156
6.035212193718746 897.3794700967684 1.579320135681481
6.040439748672163 1049.483136976696 1.7096333118797882
6.045667303625579 1228.1758431948006 1.849615333210387
6.050894858578995 1434.2277894872777 2.000062623538115
6.056122413532411 1627.637836681881 2.132798054722872
6.061349968485827 1795.5534177199543 2.2435016530241745
6.066577523439244 1925.6052429717404 2.324505443157987
6.07180507839266 1988.1271264487696 2.363148002908091
6.077032633346076 1988.7241464727401 2.3627680918737752
6.082260188299492 1936.9718165317756 2.334545999359281
6.087487743252908 1846.4528200960956 2.2835396775650834
6.092715298206325 1722.482460071959 2.2105008701597098
6.097942853159741 1581.1811284946778 2.1196785564017686
6.103170408113157 1442.9604918759107 2.0298906726341537
6.108397963066573 1307.6687581069348 1.9318217664989317
6.113625518019989 1184.4491693058435 1.8401955536676984
6.118853072973406 1075.696247922382 1.7551045009025878
6.124080627926822 973.1879618220186 1.6714610198109259
6.129308182880238 876.736594824127 1.588913072599669
6.134535737833654 789.7574096988292 1.5097978077241596
6.1397632927870704 711.8600612604058 1.434274655172952
6.144990847740487 643.1103222779594 1.3658548437796076
6.150218402693903 582.5117984746479 1.3014948039942205
6.155445957647319 523.891688012803 1.23475098030977
6.160673512600735 473.92933109305966 1.178821260077282
6.1659010675541515 433.80052983152393 1.1333365963112871
6.171128622507568 404.439162821853 1.101060242096195
6.176356177460984 377.47666585613894 1.069864779335179
6.1815837324144 350.1183247302611 1.0338579583684957
6.186811287367816 327.3415865716323 1.0046838279692505
6.1920388423212325 305.88940340439035 0.9757018018123704
6.197266397274649 289.70965568215667 0.9568200976828024
6.202493952228065 284.71453131667135 0.9569566277836581
6.207721507181481 274.0499571929929 0.9352337455108799
6.212949062134897 269.4070248553214 0.926656702184679
6.2181766170883135 258.95103177132285 0.9052599174764849
6.22340417204173 247.89641743421518 0.8805468000222876
6.228631726995146 243.32425138350922 0.8689752428889442
6.233859281948562 241.7483268776931 0.8632737226873286
6.239086836901978 239.0384653719237 0.8593423037482715
6.2443143918553945 236.39849803095134 0.8639172814848448
6.249541946808811 233.9415386236866 0.8604197183221344
6.254769501762227 230.13225745631777 0.8531084599537854
6.259997056715643 228.6357495843814 0.8495731582755438
6.265224611669059 224.97741326777205 0.8427404081247897
6.2704521666224755 219.6870150639038 0.8334297403775424
6.275679721575892 217.5211873665367 0.8300523901833653
6.280907276529308 218.24080569061144 0.8345023432461803
6.286134831482724 217.54174978532245 0.8371869520460095
6.29136238643614 215.3855499745874 0.8356445120420852
6.2965899413895565 216.20017829475722 0.8405271277535197
6.301817496342973 215.14766449399315 0.8355386969901809
6.307045051296389 214.76942855210868 0.8306102828792947
6.312272606249805 213.15366141418932 0.8269999660010723
6.317500161203221 211.32204027452227 0.8226838683706927
6.3227277161566375 210.23925297170663 0.81798616861951
6.327955271110054 211.20288256438693 0.8217686891713515
6.33318282606347 210.3990180144132 0.8213153084419882
6.338410381016886 210.14058212208494 0.8268311973369271
6.343637935970302 208.71939693437665 0.8221155065616781
6.3488654909237185 206.22216489795676 0.8155954358390196
6.354093045877135 204.19138716135697 0.8080268473347247
6.359320600830551 202.6110323999136 0.8002588975351983
6.364548155783967 203.28498045087767 0.7989403518888165
6.369775710737383 204.8872218439587 0.8030497389270939
6.3750032656908 205.26297013942536 0.807053551908418
6.380230820644216 206.66083818121768 0.8143774060951968
6.385458375597632 210.29868263171488 0.8234103314918412
6.390685930551048 209.03458600530539 0.8174047248508441
6.395913485504464 210.46232443392353 0.8141741667948864
6.401141040457881 205.19663436231363 0.8017833054702935
6.406368595411297 202.64812676735238 0.7989249989458629
6.411596150364713 204.84553496840482 0.8010234578094716
6.416823705318129 209.59136569615725 0.8097418320956512
6.422051260271545 215.48018055209167 0.8185869225312589
6.427278815224962 215.39150270329944 0.816943515229709
6.432506370178378 213.99057381065086 0.8188951257684445
6.437733925131794 213.03489353763348 0.8126921136464681
6.44296148008521 213.38275156760156 0.808228024983205
6.448189035038626 214.2764936093299 0.8055888789821327
6.453416589992043 212.64427727918104 0.7955436765015798
6.458644144945459 213.85853921631335 0.7958961315835782
6.463871699898875 217.32108941951904 0.7992575476329078
6.469099254852291 218.46106638247736 0.7986991554265165
6.474326809805707 217.8189633436361 0.7934248852932192
6.479554364759124 222.1954896526629 0.7961090887206415
6.48478191971254 224.4778555352252 0.8010941079850972
6.490009474665956 230.02633773131788 0.8078184405114418
6.495237029619372 234.55474357430114 0.8137693604153291
6.500464584572788 238.06999041686984 0.8155645924211072
6.505692139526205 244.65672658903148 0.8217269329263408
6.510919694479621 254.28744371009816 0.8333721033195894
6.516147249433037 263.23657879855335 0.8433140481880959
6.521374804386453 280.73996266043986 0.8636993256360556
6.526602359339869 294.1834840040976 0.8774860738685965
6.531829914293286 313.91651813221495 0.8979911740100078
6.537057469246702 341.06437755011956 0.9289711380867418
6.542285024200118 376.16885364809957 0.968741281490906
6.547512579153534 416.3270364085581 1.0145213811304237
6.55274013410695 451.75106367452196 1.052896498698303
6.557967689060367 490.82284828387213 1.094640473713928
6.563195244013783 515.9511965406176 1.120192656254601
6.568422798967199 539.7444644347337 1.1443506736469797
6.573650353920615 555.7437063570998 1.1595338389633796
6.5788779088740315 560.5688266529818 1.162288788563057
6.584105463827448 554.3349762744485 1.155466042163969
6.589333018780864 530.3271141545293 1.129117807510586
6.59456057373428 500.8206590736912 1.0968625122435778
6.599788128687696 469.97448201818753 1.0622514807172472
6.6050156836411125 437.9858254980023 1.027027479146918
6.610243238594529 411.3219881623014 0.9988197352245142
6.615470793547945 384.75034735955296 0.9677848110137897
6.620698348501361 363.418212686921 0.9432821379848076
6.625925903454777 341.45963835760745 0.9161459620761344
6.6311534584081935 324.33555491631955 0.8956241256375927
6.63638101336161 311.26228431622934 0.8840003462394586
6.641608568315026 299.1395636170071 0.8682500160232889
6.646836123268442 289.684250345005 0.8584692028601182
6.652063678221858 281.3281539524955 0.84603362996227
6.6572912331752745 273.443130008545 0.8378087918265708
6.662518788128691 268.18996748559806 0.8331701882080327
6.667746343082107 262.7960417136189 0.8274401383118799
6.672973898035523 261.60390244761754 0.8286509644017435
6.678201452988939 255.53587819202824 0.8210519228794941
6.6834290079423555 249.3498786486093 0.8139294241369897
6.688656562895772 245.64225527289784 0.8107130970601869
6.693884117849188 239.45602721813722 0.7998740386740995
6.699111672802604 236.80229344534203 0.7972493667020528
6.70433922775602 235.5036836708045 0.7967573419101236
6.7095667827094365 236.31852081817442 0.7995538496762772
6.714794337662853 236.880094535554 0.8023989155739267
6.720021892616269 237.36805532542402 0.7995991769232441
6.725249447569685 233.344594465631 0.7930516948128237
6.730477002523101 236.79451146323885 0.7984918285976994
6.7357045574765175 238.53542614818465 0.8025270783294449
6.740932112429934 236.84589533891165 0.7991014162699648
6.74615966738335 237.04436357040106 0.8008103234490137
6.751387222336766 234.3125993908832 0.7981476142816051
6.756614777290182 231.62604117575583 0.790603080205001
6.7618423322435985 233.4626781381362 0.7938740934873287
6.767069887197015 232.5873777534721 0.7911348784477134
6.772297442150431 232.97900824728816 0.7953544547511863
6.777524997103847 231.7821038446321 0.7923044080995565
6.782752552057263 227.73770011537556 0.7807934615858599
6.7879801070106796 227.16606196224114 0.7780497091570272
6.793207661964096 226.0877078459698 0.7740691184974835
6.798435216917512 225.41142637758503 0.774808020836447
6.803662771870928 230.3464964057575 0.7880922587001922
6.808890326824344 232.95978831077178 0.7942339269880555
6.814117881777761 233.7475485479479 0.7922464740626225
6.819345436731177 234.4010314567887 0.788296798474369
6.824572991684593 230.50828508547488 0.7767506691487518
6.829800546638009 228.8464559323363 0.7734816703067894
6.835028101591425 227.66351358764155 0.7696140419569631
6.840255656544842 230.978954630329 0.7741086201673203
6.845483211498258 235.67216755535267 0.7803454945314282
6.850710766451674 238.20297574623345 0.7825735308456808
6.85593832140509 243.0478258414975 0.7898614807279006
6.861165876358506 247.1291112872345 0.7988887146163314
6.866393431311923 251.0256595642887 0.806439116207603
6.871620986265339 251.74685988816387 0.8073530847582356
6.876848541218755 253.3217417757817 0.808803555031968
6.882076096172171 253.42498079375588 0.8060290833782581
6.887303651125587 252.91287584903753 0.8013717167248477
6.892531206079004 256.7600440834841 0.807118680766898
6.89775876103242 255.37022931761402 0.8000901061499152
6.902986315985836 257.9459141745377 0.8024013362276458
6.908213870939252 258.87289709303866 0.7992955677847396
6.913441425892668 261.2291112950691 0.797757625418496
6.918668980846085 268.8469988494644 0.8104958457054378
6.923896535799501 274.3462781521816 0.818304304232425
6.929124090752917 279.0776617584611 0.8244075511751854
6.934351645706333 280.12409078873463 0.8258162682956381
6.939579200659749 280.5023723236172 0.8199486396558434
6.944806755613166 282.48472726506714 0.817510064954784
6.950034310566582 287.95441658288746 0.8232568706242892
6.955261865519998 291.4619484264613 0.824912171685348
6.960489420473414 299.9084394154788 0.8346969943678942
6.96571697542683 310.1029060129387 0.8463413885745545
6.970944530380247 318.2211546162526 0.8520987162059169
6.976172085333663 332.8032341011487 0.8702020482209956
6.981399640287079 348.1270009507486 0.8875607405897702
6.986627195240495 369.635720548649 0.9109162280424812
6.9918547501939114 400.8697251763514 0.9463713461927421
6.997082305147328 446.60099607458983 0.9953670012891105
7.002309860100744 503.53720056821476 1.0537754457129431
7.00753741505416 588.1380988389785 1.1360174916622994
7.012764970007576 705.7354901999831 1.2433818289410756
7.0179925249609925 850.4741693951959 1.3646933073496763
7.023220079914409 1005.5769136095389 1.4836854591786612
7.028447634867825 1148.6999969556157 1.582272049871847
7.033675189821241 1256.8575323411312 1.6513296688216332
7.038902744774657 1322.7852145286756 1.692088101938534
7.0441302997280735 1329.809133639769 1.6953454411089521
7.04935785468149 1288.0665737609113 1.668311998401689
7.054585409634906 1210.8760245704188 1.615225667835045
7.059812964588322 1117.2808090315002 1.5508519991411063
7.065040519541738 1023.6132691545613 1.4836105198424643
7.0702680744951545 939.5584329750986 1.4216639719502973
7.075495629448571 861.5248034928748 1.3604902403991739
7.080723184401987 798.1634045340453 1.3089845735917265
7.085950739355403 742.6661313593796 1.2625348049364913
7.091178294308819 704.6111803964768 1.230248041238319
7.0964058492622355 674.2823420903051 1.203186715396986
7.101633404215652 643.489026467465 1.1753981551306136
7.106860959169068 618.8450084112843 1.1534669156792965
7.112088514122484 589.0480300709065 1.1263809523858357
7.1173160690759 566.0429124185945 1.1049693306501438
7.1225436240293165 549.3709093830132 1.0893563603821532
7.127771178982733 533.643149994085 1.0740362873871712
7.132998733936149 520.5342300316061 1.0601452151350754
7.138226288889565 503.8607384660573 1.040949021891931
7.143453843842981 490.9547325394766 1.0271843335054591
7.1486813987963975 485.04568706067136 1.021277419311534
7.153908953749814 483.6966384561104 1.0199011748469093
7.15913650870323 484.9959892600162 1.0213118896119942
7.164364063656646 486.6866625525138 1.0231507561974595
7.169591618610062 492.28620415513325 1.0275817258880062
7.1748191735634785 507.4849580787098 1.0423290522716795
7.180046728516895 530.8717827703065 1.064848642050933
7.185274283470311 568.3178638707008 1.101571585180896
7.190501838423727 630.4718795101517 1.1598765791916608
7.195729393377143 714.6951389117424 1.2332668293779594
7.2009569483305595 838.9946315225825 1.335054305165661
7.206184503283976 1007.2214263898876 1.460234976500341
7.211412058237392 1231.206395870987 1.611812513001878
7.216639613190808 1516.8645143780248 1.7884189759720117
7.221867168144224 1863.7102972847915 1.9801397544400174
7.227094723097641 2244.439646269289 2.1716032514415318
7.232322278051057 2575.912892621392 2.3245599558499754
7.237549833004473 2796.2850978299653 2.4196607530947665
7.242777387957889 2821.241038049883 2.4264704030397493
7.248004942911305 2655.5330913556813 2.349040052063222
7.253232497864722 2360.4018157858745 2.2131265016820945
7.258460052818138 1984.666847952633 2.030626881512938
7.263687607771554 1611.9664916958363 1.832514111194726
7.26891516272497 1271.137870353377 1.627097374189172
7.274142717678386 997.6563069630989 1.4415240647451186
7.279370272631803 792.5880003045579 1.2855686207454247
7.284597827585219 643.1822744566019 1.159919455467954
7.289825382538635 546.0456780243608 1.0694993904835748
7.295052937492051 479.63520184374147 1.0043744332095208
7.300280492445467 434.86683529143676 0.9587426124377866
7.305508047398884 405.6143022223188 0.9281098802605883
7.3107356023523 387.6256496255079 0.9092840388072015
7.315963157305716 374.51517300235025 0.8959368024234545
7.321190712259132 367.29648674910436 0.8898937873191971
7.326418267212548 359.9224288374008 0.8818535798555688
7.331645822165965 354.68117558010044 0.8753797810272559
7.336873377119381 346.13753778627284 0.8652872388580979
7.342100932072797 339.3284103189705 0.8554966520308077
7.347328487026213 336.4255520057612 0.8524691192407432
7.352556041979629 333.1940686623013 0.8482202736436785
7.357783596933046 333.579652834681 0.8485404521090443
7.363011151886462 336.7454541382093 0.8519004822322435
7.368238706839878 333.1547160301966 0.8481582516352915
7.373466261793294 330.0707120570753 0.8433886555770074
7.37869381674671 326.34621738540557 0.8390857154734438
7.383921371700127 323.41069996615147 0.835561054021742
7.389148926653543 322.44041377969 0.835493921647385
7.394376481606959 321.69789280508974 0.8352041527755079
7.399604036560375 320.8989534150102 0.8339941247467073
7.4048315915137914 323.7518512455357 0.8360828993453339
7.410059146467208 326.2273410340408 0.8377837552031375
7.415286701420624 327.53406153631073 0.8387282566270493
7.42051425637404 326.81692300869105 0.8351368684936326
7.425741811327456 327.0476587251431 0.8369923065232485
7.4309693662808725 329.8310805984166 0.8399682792829322
7.436196921234289 334.4675527882353 0.846287025896512
7.441424476187705 340.4623926543285 0.8533093701583163
7.446652031141121 345.3607336601965 0.8567848332202516
7.451879586094537 346.51242819600947 0.8576720656342847
7.4571071410479535 347.502064940376 0.8560837351933456
7.46233469600137 350.02407673571065 0.8583832758618063
7.467562250954786 357.3381278142665 0.8646528793999206
7.472789805908202 364.4839946839413 0.8704190565345519
7.478017360861618 371.42878684591403 0.880157746047132
7.4832449158150345 377.69733693636414 0.8863317476962024
7.488472470768451 385.2136299419795 0.8952535110214717
7.493700025721867 395.70713792298716 0.9061521702104968
7.498927580675283 413.66226436066455 0.9222720773690504
7.504155135628699 428.6027972016367 0.9373343363120709
7.5093826905821155 450.0989529745059 0.9592294824405051
7.514610245535532 473.50575506377487 0.9838439838564581
7.519837800488948 494.96816764743653 1.0052266757398371
7.525065355442364 511.7433958866318 1.0207165658687167
7.53029291039578 523.7543426932835 1.031025159004869
7.5355204653491965 528.5071527923689 1.0343013316988285
7.540748020302613 530.0908374720087 1.0349032332330437
7.545975575256029 524.5442800586679 1.0264885158686328
7.551203130209445 518.9705258850025 1.0196527361598955
7.556430685162861 512.8571971116196 1.0146691151930807
7.5616582401162775 505.9681489264327 1.0085415747372066
7.566885795069694 492.63854530591874 0.9963060118536592
7.57211335002311 478.08351975358516 0.9814812711327936
7.577340904976526 461.858419738913 0.9634600070725728
7.582568459929942 448.2658627102904 0.9496044762039528
7.5877960148833585 440.68696186657434 0.9417312180490125
7.593023569836775 431.47647410779444 0.9330218282387472
7.598251124790191 424.68629814120897 0.9250592743118538
7.603478679743607 420.4065647884007 0.921527508021621
7.608706234697023 422.3096665565205 0.9235034617899431
7.6139337896504395 424.0149424907725 0.9249890031759999
7.619161344603856 420.74989021945754 0.9218610001750922
7.624388899557272 415.11717007458276 0.9134438233683608
7.629616454510688 412.2629871365978 0.9096791329920106
7.634844009464104 415.03287490422605 0.912583467542103
7.6400715644175206 420.44910243158813 0.9187868702751255
7.645299119370937 430.5778769690285 0.9303470639551242
7.650526674324353 441.35904222554876 0.941038621007391
7.655754229277769 449.7283759919838 0.9477611585391297
7.660981784231185 455.272833045608 0.9512900156864575
7.666209339184602 467.3995495313759 0.9622367923045236
7.671436894138018 479.24492565622995 0.9745638542951123
7.676664449091434 495.5404725852964 0.9902366998908146
7.68189200404485 506.6391726858599 0.9999931926913241
7.687119558998266 514.4099477952676 1.0073920281445736
7.692347113951683 521.8673744348112 1.0141850094268714
7.697574668905099 525.896613769097 1.0186476839956893
7.702802223858515 532.7363175819116 1.0243337329119722
7.708029778811931 533.7020202079223 1.023873566037651
7.713257333765347 529.0812113901328 1.0178124128735702
7.718484888718764 521.4654621516966 1.0103865340595195
7.72371244367218 510.30594375727367 0.9999612375992125
7.728939998625596 505.2315631466472 0.9939663571671103
7.734167553579012 499.32460071165804 0.9885411776393086
7.739395108532428 496.6453822087247 0.9859621832976313
7.744622663485845 500.5860719044181 0.9923557366261003
7.749850218439261 501.194266460607 0.9935240201759286
7.755077773392677 503.2871665156042 0.9944851957772495
7.760305328346093 496.2113066404249 0.9868215936712919
7.765532883299509 491.5443844701726 0.9809901862277048
7.770760438252926 488.5180465411124 0.9774348280521663
7.775987993206342 486.6445008687298 0.9754206267239842
7.781215548159758 483.3435942524873 0.9714894050438715
7.786443103113174 474.824844734777 0.9630895073233599
7.79167065806659 466.07435086730874 0.9555776850449453
7.796898213020007 453.0104788906751 0.9426755455420577
7.802125767973423 444.8521463628094 0.9339093552725495
7.807353322926839 436.7702374903481 0.9249696363211646
7.812580877880255 429.30827950457365 0.9170587107150742
7.817808432833671 424.7230778252769 0.9128011529232045
7.823035987787088 420.71189210384364 0.9091325760776017
7.828263542740504 417.55992124057263 0.9053337349417903
7.83349109769392 416.4847348311382 0.9028967197132014
7.838718652647336 415.1021181935544 0.9008645383794293
7.8439462076007525 413.7504661674913 0.898488960518623
7.849173762554169 417.4720529710732 0.9033335434459898
7.854401317507585 415.4302193432937 0.8993610160714597
7.859628872461001 412.7019054308004 0.8961305246215807
7.864856427414417 416.1215239716491 0.8983309209909772
7.8700839823678335 416.6777144050735 0.8986919201953879
7.87531153732125 425.9239502145027 0.9075125931513924
7.880539092274666 429.97049101593666 0.9108397606079777
7.885766647228082 435.0371086141641 0.9160816911018203
7.890994202181498 436.52265797171975 0.9187059888727331
7.8962217571349145 440.16048663519274 0.9238540054892821
7.901449312088331 445.60374636352725 0.9285827941312509
7.906676867041747 452.64361834940024 0.9351411887168656
7.911904421995163 458.07453375992156 0.9397810203490947
7.917131976948579 465.98756012669725 0.9465576613936122
7.9223595319019955 469.63633546497334 0.950043921932229
7.927587086855412 470.85594483448335 0.9496820078908739
7.932814641808828 474.38358883404095 0.9519644639336429
7.938042196762244 481.8979588053685 0.9591199415942826
7.94326975171566 491.2509974764257 0.9668046477439278
7.9484973066690765 497.61414865425763 0.9726263370749423
7.953724861622493 504.22144037697944 0.9778205421077689
7.958952416575909 512.9944083129635 0.9850406277884387
7.964179971529325 524.7669460607824 0.9959844583552646
7.969407526482741 537.9873603104628 1.007801210873129
7.9746350814361575 550.9513745392837 1.0191481582249424
7.979862636389574 563.0039095384698 1.0307788184527567
7.98509019134299 572.810573864645 1.0386920434931188
7.990317746296406 585.9055524093818 1.0498168721948133
7.995545301249822 593.8159723004287 1.0561439266701564
8.000772856203238 601.4535592436358 1.0627583836470502
8.006000411156654 601.48096194768 1.062803245247746
8.01122796611007 605.1274202452879 1.066571297604649
8.016455521063486 609.0449346337188 1.0681073606930853
8.021683076016902 614.2442696662072 1.072102338972048
8.026910630970319 619.6490930937988 1.075529254928541
8.032138185923735 628.1489516521412 1.082684767655597
8.037365740877151 634.4916898853625 1.0878518351510142
8.042593295830567 644.6236908769846 1.0955217900046486
8.047820850783983 651.875491833945 1.1017198731706679
8.0530484057374 659.2410329333021 1.1076628785232498
8.058275960690816 666.4568644586553 1.1136102377516053
8.063503515644232 676.667111150209 1.1221888239597329
8.068731070597648 687.9090710480926 1.1298888273004917
8.073958625551064 695.4531275342075 1.1357105041258773
8.07918618050448 697.6475692594943 1.137656872945988
8.084413735457897 696.4755141669184 1.1362420088244682
8.089641290411313 698.6479453443646 1.137527473088741
8.09486884536473 697.9145375080303 1.1359387513309975
8.100096400318145 698.3947548978244 1.1362970523124392
8.105323955271562 695.6930435749873 1.133229911275879
8.110551510224978 693.1968833301834 1.1305059858547835
8.115779065178394 688.5257387182776 1.1261842967212055
8.12100662013181 683.2368308626417 1.120730950964441
8.126234175085226 683.4284057273936 1.120570213353838
8.131461730038643 678.1848519757232 1.1155035365499357
8.136689284992059 688.3738751705569 1.1232489362203504
8.141916839945475 697.6712148475762 1.1310322970334095
8.147144394898891 710.4174535712241 1.1419343037096996
8.152371949852308 727.1260297365667 1.1543483275398312
8.157599504805724 739.5661674359364 1.163451010633495
8.16282705975914 758.8438093648322 1.1775549208244
8.168054614712556 775.2798620745842 1.1911685201569486
8.173282169665972 785.9586036225719 1.1987574406376875
8.178509724619389 789.1998855486261 1.2010404697429968
8.183737279572805 791.0333011499652 1.2024256462899268
8.188964834526221 783.3855082467254 1.1945736138023988
8.194192389479637 773.8320229506808 1.1861916013622023
8.199419944433053 756.415322035707 1.1702099561811892
8.20464749938647 742.6349539284126 1.1596817474316814
8.209875054339886 732.3444106386527 1.1520134434987384
8.215102609293302 722.7993409635461 1.145395436006758
8.220330164246718 710.1960640195484 1.1349216600551926
8.225557719200134 700.9426242872677 1.1278176054330933
8.23078527415355 691.7703551468059 1.120602023011247
8.236012829106967 686.1766632098788 1.11648742566979
8.241240384060383 678.7386431085636 1.1101820811647805
8.2464679390138 670.8217614289949 1.1032716627306252
8.251695493967215 665.9869386902908 1.0987657477013908
8.256923048920632 664.7431476020172 1.096069391301547
8.262150603874048 663.3871401717665 1.0938780658624288
8.267378158827464 661.0010726723359 1.092421526765235
8.27260571378088 660.1975371062467 1.0906101416740255
8.277833268734296 660.1906081563956 1.0903826485316805
8.283060823687713 657.6026803007669 1.0878691229003967
8.288288378641129 656.6447223416671 1.087135476518468
8.293515933594545 655.2352238578343 1.0857768353445987
8.298743488547961 656.1253362964617 1.0851761722124513
8.303971043501377 659.4903917880144 1.086950574992198
8.309198598454794 662.3880727365064 1.0886212469061909
8.31442615340821 665.2217783940608 1.0908786640681054
8.319653708361626 670.8393996473455 1.095711006642122
8.324881263315042 673.7269138868041 1.0973792713981279
8.330108818268458 683.2429092828847 1.1043795331303476
8.335336373221875 688.5052210275927 1.1075823252062915
8.34056392817529 696.7787484391616 1.1137817712403328
8.345791483128707 700.1995214746488 1.1167130000955432
8.351019038082123 699.0234266027561 1.116563562121237
8.35624659303554 704.5568946291281 1.1206772090766517
8.361474147988956 709.4268790051809 1.1237424790770667
8.366701702942372 717.5437318996356 1.1296306861303735
8.371929257895788 728.6241761670617 1.1376906825466062
8.377156812849204 734.8624173366766 1.1425686963574562
8.38238436780262 741.3240676482823 1.147296378942383
8.387611922756037 740.1357627293104 1.1462905536152703
8.392839477709453 739.6412761337785 1.1448946434861926
8.398067032662869 735.9026708869121 1.1418859099669458
8.403294587616285 730.8304306007412 1.138071343455249
8.408522142569701 724.1044785991666 1.132852110882552
8.413749697523118 719.726202657294 1.1279561050358418
8.418977252476534 709.9821381421957 1.119818324395638
8.42420480742995 698.7011789431787 1.1100278288892729
8.429432362383366 700.8714865461124 1.112377198555827
8.434659917336782 689.8014182011641 1.103457194267823
8.439887472290199 684.2468391071188 1.0987772598560976
8.445115027243615 671.4250898683258 1.0884531749593214
8.450342582197031 653.088004567629 1.073721842904327
8.455570137150447 644.1162975179554 1.065806817359291
8.460797692103863 632.9713730225849 1.055906717344103
8.46602524705728 621.839513814088 1.0459254591957832
8.471252802010696 611.7146299067504 1.0370926264921965
8.476480356964112 603.6110421371301 1.0297117966077822
8.481707911917528 596.4955100570218 1.0228135820707556
8.486935466870944 586.3542982012575 1.013313060191325
8.49216302182436 581.869112157173 1.0093504873172519
8.497390576777777 578.4191586146206 1.0066638940610646
8.502618131731193 576.3511715715707 1.0047684561541395
8.50784568668461 576.7658219866886 1.0051509284623834
8.513073241638025 572.5834475419377 1.0015549084654283
8.518300796591442 564.3149337968354 0.9942003732755033
8.523528351544858 558.3170221603034 0.9889957415778395
8.528755906498274 554.6618308657005 0.9848606819484151
8.53398346145169 546.8587451557609 0.9776915520355715
8.539211016405106 541.3689648859153 0.972738049022628
8.544438571358523 540.0540081101921 0.9713858732346814
8.549666126311939 540.2770411171476 0.9711168119133001
8.554893681265355 541.4801763330867 0.9715709644536371
8.560121236218771 537.0286493422853 0.96506487989383
8.565348791172188 537.3124047657963 0.9639534914941893
8.570576346125604 541.5735785589553 0.9679216030622046
8.57580390107902 541.5130007568375 0.9677834645129492
8.581031456032436 543.01168740434 0.969976737095285
8.586259010985852 542.0737515331845 0.9684082392541745
8.591486565939269 544.3194273665391 0.9707157292350368
8.596714120892685 546.0579984632794 0.9720116731299338
8.601941675846101 545.2445249899232 0.9709508248802533
8.607169230799517 544.2493885757497 0.9702327914770461
8.612396785752933 544.5584518982588 0.9703722517483223
8.61762434070635 542.4651504511055 0.9680956817035838
8.622851895659766 543.4405725787769 0.9684710474112114
8.628079450613182 548.0002792596473 0.9716629228449586
8.633307005566598 553.8117094412305 0.9760876549889533
8.638534560520014 561.124446508461 0.9820702947168249
8.64376211547343 566.1150970138401 0.9861826581633906
8.648989670426847 570.7467544965899 0.9898811352916225
8.654217225380263 576.4684071854929 0.9945962931060222
8.65944478033368 583.9281067585302 1.0009198782307336
8.664672335287095 588.931448419862 1.0039545705144999
8.669899890240512 598.893588616365 1.0120581418435475
8.675127445193928 605.2933811217047 1.0171860389463665
8.680355000147344 617.1461651304226 1.0264364497562992
8.68558255510076 626.5632678156079 1.0332077452614985
8.690810110054176 633.6186376183339 1.0384062024449017
8.696037665007593 644.8816874351796 1.0461723700577628
8.701265219961009 657.5798109392464 1.0565435426172947
8.706492774914425 673.4647839456591 1.0691594803923794
8.711720329867841 684.32135749673 1.0783949215859616
8.716947884821257 694.2258475545837 1.084817644838527
8.722175439774674 699.0886464506599 1.0880465608651948
8.72740299472809 700.5657060521354 1.0892315084577657
8.732630549681506 696.6265395302366 1.0869254913492283
8.737858104634922 692.7893872822265 1.08388774737512
8.743085659588338 693.3617060636091 1.0842582668178842
8.748313214541755 692.5532026149268 1.0842063485965656
8.75354076949517 689.0654085064302 1.0820321480378088
8.758768324448587 681.1148097192873 1.0750297543587646
8.763995879402003 668.9318268993679 1.0651167832814072
8.76922343435542 655.7690186543595 1.053331660612506
8.774450989308836 645.390330834217 1.045006815946294
8.779678544262252 635.2415922538297 1.0348135350426666
8.784906099215668 624.8945377560725 1.024373713484582
8.790133654169084 619.9964727357794 1.0199686012323042
8.7953612091225 610.9912970498242 1.012802902086116
8.800588764075917 606.5610718031724 1.0102065288048154
8.805816319029333 597.2508055290731 1.0017500058900155
8.811043873982749 591.4726944049949 0.9968467682967248
8.816271428936165 583.1472714240788 0.9885267908295645
8.821498983889581 577.5007568306318 0.9837693179479375
8.826726538842998 574.9756710615127 0.982081657147939
8.831954093796414 567.3180812166405 0.974957258016925
8.83718164874983 560.5962828252153 0.9682236070198733
8.842409203703246 558.0982489375109 0.9651677393316261
8.847636758656662 556.2215326690846 0.9640308582567905
8.852864313610079 560.6508597841525 0.9687034992382888
8.858091868563495 564.2516091609049 0.971740211654561
8.863319423516911 560.3829869144826 0.9678017311415187
8.868546978470327 560.4003764401461 0.9675212669538258
8.873774533423743 558.7956284334075 0.9649101861989494
8.87900208837716 556.8541041287262 0.963221639789625
8.884229643330576 556.1984317676706 0.9623974638761215
8.889457198283992 555.8766370366504 0.9631808910245839
8.894684753237408 557.2566863696378 0.9650082575783359
8.899912308190824 563.1425955900803 0.9701134748472615
8.90513986314424 562.2500640446991 0.9679183151440071
8.910367418097657 563.245733046348 0.9679072398362717
8.915594973051073 567.2974390783539 0.9704044227776419
8.92082252800449 569.9038866678222 0.9719883496708035
8.926050082957905 577.8007093780509 0.9792921457726455
8.931277637911322 581.5851276995164 0.9821936946287355
8.936505192864738 580.902843392583 0.9795089155235005
8.941732747818154 579.8640825076759 0.9786390167850814
8.94696030277157 575.5140917447563 0.9741743471743245
8.952187857724986 577.827641514491 0.97631061279479
8.957415412678403 583.0526286253443 0.9806603445063073
8.962642967631819 589.2312127096087 0.984929891972892
8.967870522585235 596.4823138872216 0.9909177225410345
8.973098077538651 594.716531124994 0.9884363063171647
8.978325632492067 593.1366908816593 0.987249166362566
8.983553187445484 595.0822562642481 0.9888971688489633
8.9887807423989 600.2422796897437 0.9924453795866451
8.994008297352316 607.6459865799842 0.9990474632290208
8.999235852305732 609.0275576935277 0.9996450280778532
9.004463407259149 614.3913888261345 1.0035709687952346
9.009690962212565 619.1547388628636 1.0062949751578234
9.014918517165981 626.5105213426449 1.0112822241406276
9.020146072119397 636.1686227548316 1.0189736217577516
9.025373627072813 646.5429166075684 1.0274583013073648
9.03060118202623 656.1023065966433 1.034713747020215
9.035828736979646 670.431449099388 1.0457867342316254
9.041056291933062 686.4097331598778 1.0577267738684073
9.046283846886478 702.4063812718018 1.0696055590965912
9.051511401839894 716.1109462663649 1.0794221261852925
9.05673895679331 735.2997052627278 1.0916039768604282
9.061966511746727 758.750063476399 1.108214441099845
9.067194066700143 787.225019340116 1.1288479864135013
9.07242162165356 817.1013165615942 1.150200736639894
9.077649176606975 840.980765035714 1.1663487222196316
9.082876731560392 858.3347126146839 1.1777116710394315
9.088104286513808 869.4518212874074 1.1846295079460536
9.093331841467224 873.443744475164 1.1867239157245557
9.09855939642064 873.2147847856986 1.1862587388649815
9.103786951374056 865.2822718260729 1.180274991038376
9.109014506327473 858.5040700078256 1.1742896702418146
9.114242061280889 855.7472898277252 1.1727364294097695
9.119469616234305 850.5180656891428 1.1697084669930982
9.124697171187721 848.0557033385145 1.1678931371578762
9.129924726141137 841.609182920265 1.162534686521532
9.135152281094554 839.0416808267339 1.160093277307699
9.14037983604797 851.1815916285337 1.1687643105317373
9.145607391001386 869.8004431974397 1.1808125378817902
9.150834945954802 899.8424043937866 1.1997765050910225
9.156062500908218 937.6308069803171 1.2249714911915792
9.161290055861635 976.9001079954799 1.2604428234660305
9.16651761081505 1016.6174173618266 1.2922597944318417
9.171745165768467 1054.35505090804 1.321499050912834
9.176972720721883 1074.9889997628957 1.338695998392719
9.1822002756753 1088.1561582003762 1.350764776590028
9.187427830628716 1088.218042236786 1.3537920947477815
9.192655385582132 1076.661706308453 1.3495002680497337
9.197882940535548 1065.4141237027814 1.3450724867172075
9.203110495488964 1047.4687656088468 1.3359254982132496
9.20833805044238 1034.3378157685042 1.3296126420311494
9.213565605395797 1023.4631719728507 1.3242084013487805
9.218793160349213 1011.5749778522666 1.3185336599117277
9.224020715302629 1002.4211658590933 1.3147010792567506
9.229248270256045 995.7680968659578 1.3124227306481282
9.234475825209461 988.7367342290662 1.3095847820276452
9.239703380162878 983.4501362349596 1.3074272358942214
9.244930935116294 980.324251284692 1.305630212629628
9.25015849006971 980.827908585985 1.3079571629473739
9.255386045023126 979.1963531347178 1.3080071471638504
9.260613599976542 984.2316245077739 1.3127065762295493
9.265841154929959 995.6134808966506 1.323133250304332
9.271068709883375 1010.7805831747883 1.3345917116971373
9.276296264836791 1032.2678732302393 1.3500508251089256
9.281523819790207 1051.8459337552672 1.3641997787260811
9.286751374743623 1071.2779608336873 1.3760300778037104
9.29197892969704 1094.8717431287932 1.392976194265818
9.297206484650456 1110.7682795183064 1.4030868176051465
9.302434039603872 1116.6630226634863 1.4081261653074122
9.307661594557288 1103.6311963538085 1.4020978575065626
9.312889149510704 1081.475898886054 1.390338656834571
9.31811670446412 1041.034089116926 1.364845748292577
9.323344259417537 996.1611483380175 1.3372090891482542
9.328571814370953 949.4817087784622 1.3058228652289705
9.33379936932437 896.5630537514871 1.2696126711038294
9.339026924277785 847.3280935206346 1.2350905403176797
9.344254479231202 801.0469790190076 1.2024948714767225
9.349482034184618 757.9026287934403 1.1701127772726807
9.354709589138034 729.2859349010495 1.1486255177721592
9.35993714409145 707.6778997066593 1.1319813242893946
9.365164699044866 693.7582847951287 1.121917601218481
9.370392253998283 682.421065908005 1.1140651427049701
9.375619808951699 674.4042926278794 1.109972051547896
9.380847363905115 667.4661436114222 1.1051068204393217
9.386074918858531 659.8441326322611 1.0998953954924289
9.391302473811947 659.9143142686054 1.0994613800213102
9.396530028765364 656.16576222918 1.0969858344197574
9.40175758371878 654.4194926286817 1.0966329504070313
9.406985138672196 653.4066503922369 1.0962070442673228
9.412212693625612 646.4217346268026 1.0891599772954579
9.417440248579029 643.1541516992902 1.0753793480514984
9.422667803532445 645.066584323343 1.071634069493726
9.427895358485861 649.0558177641624 1.0720941518062648
9.433122913439277 653.2784465219345 1.0736364723990552
9.438350468392693 653.7716217687142 1.0719079135929253
9.44357802334611 647.3589529612424 1.064578507832702
9.448805578299526 647.5797860502564 1.06103455471273
9.454033133252942 646.215194981722 1.0575720771394614
9.459260688206358 646.993245733567 1.055834840688567
9.464488243159774 652.1997743374515 1.0591166047784857
9.46971579811319 647.8345366814902 1.0533658476919985
9.474943353066607 644.7655050770941 1.049472625116814
9.480170908020023 641.3585804811198 1.045458427576299
9.48539846297344 642.3993348676375 1.0455027281835427
9.490626017926855 642.1007169797177 1.043091825138693
9.495853572880272 645.9165265316096 1.0453902269500774
9.501081127833688 646.3857780941743 1.0447664923331128
9.506308682787104 642.0630097388059 1.0397962206788092
9.51153623774052 639.8951193196087 1.0363323258003698
9.516763792693936 634.0806495247676 1.0307670076127091
9.521991347647353 636.8058589120265 1.0310696997526827
9.527218902600769 640.6884247657804 1.0329601464177829
9.532446457554185 646.5555123425255 1.0369791362211926
9.537674012507601 647.4674708152266 1.0372474633893176
9.542901567461017 643.8686822168164 1.033045812755118
9.548129122414434 646.1203782681021 1.0342562253367256
9.55335667736785 647.707242566185 1.035579093576383
9.558584232321266 644.563049091902 1.032632029485025
9.563811787274682 648.2507197468157 1.0355653356375865
9.569039342228098 646.5901316159353 1.0342192774315526
9.574266897181515 641.803504147521 1.0307076973403333
9.57949445213493 641.1047992803302 1.0286935077800408
9.584722007088347 637.6922492139335 1.023417473827822
9.589949562041763 638.6142490303199 1.0226773774905342
9.59517711699518 637.3164479916069 1.0201836953734362
9.600404671948596 641.7783080524009 1.024020358442572
9.605632226902012 642.4119947270698 1.0249648849954849
9.610859781855428 644.3829994538125 1.0268532995989164
9.616087336808844 645.9750789661493 1.0286714497589367
9.62131489176226 645.0719402389659 1.0268546708595523
9.626542446715677 645.3102970382062 1.0251073755972786
9.631770001669093 642.8821504441287 1.02279227162028
9.636997556622509 642.9313680496924 1.0221301382868822
9.642225111575925 646.5864234833274 1.0241367554018108
9.647452666529341 648.142623638369 1.0251529410204425
9.652680221482758 645.7971077040643 1.0228383343695142
9.657907776436174 646.6877984256028 1.022085583927745
9.66313533138959 642.9396054661001 1.0180910272800174
9.668362886343006 646.5337598651208 1.0208366609471504
9.673590441296422 643.7466459937847 1.0188454398264706
9.678817996249839 646.4625287244261 1.0197290558415772
9.684045551203255 644.4747849547856 1.017727724234457
9.689273106156671 642.4138225428844 1.0148421520488973
9.694500661110087 644.4590605825024 1.0153561704286058
9.699728216063503 643.1537303487803 1.014020636050941
9.70495577101692 645.3446789754614 1.014771363373672
9.710183325970336 648.3847360455634 1.01706570348216
9.715410880923752 650.2482605341831 1.016961458930297
9.720638435877168 653.1429478199624 1.0180291645491955
9.725865990830584 653.7415771633665 1.0187373362649255
9.731093545784 656.1752792841882 1.0208945811903805
9.736321100737417 660.4267205890188 1.0247934230400912
9.741548655690833 665.5448103660631 1.0285035090321875
9.74677621064425 665.6329308817571 1.0270627161747463
9.752003765597665 666.9723352889396 1.0275166885072557
9.757231320551082 666.7160463999012 1.0267218536793765
9.762458875504498 668.8699445561446 1.0282893994019684
9.767686430457914 670.7752697756925 1.02934678793915
9.77291398541133 670.6096949777898 1.0286177677273627
9.778141540364746 665.6596527737101 1.0225206790788135
9.783369095318163 667.3242100714051 1.023182176645946
9.788596650271579 668.7249421314083 1.0239551176416757
9.793824205224995 672.1362574689547 1.0265557401369634
9.799051760178411 675.2252281917993 1.0281188903415948
9.804279315131827 673.5139083985601 1.0268058136408365
9.809506870085244 676.679024299012 1.0289756031340827
9.81473442503866 678.4893881668942 1.0292753360234939
9.819961979992076 678.4145611284365 1.0278037420553758
9.825189534945492 680.2673413026473 1.0291507771934825
9.830417089898909 685.0215890904476 1.032274996861054
9.835644644852325 686.9348903285637 1.0331347273470781
9.840872199805741 688.6524729391901 1.0339303527419201
9.846099754759157 689.8156601573902 1.0347888958419345
9.851327309712573 691.292245730882 1.0346381194571923
9.85655486466599 691.3840375404268 1.0336081712274847
9.861782419619406 693.3775799399612 1.034427904285906
9.867009974572822 692.4680915082773 1.0335590172443412
9.872237529526238 693.129248030533 1.0338957727335452
9.877465084479654 695.8260087470222 1.0361602825117502
9.88269263943307 706.7021896214703 1.0439954599358645
9.887920194386487 709.0735005931011 1.0454765969525555
9.893147749339903 712.9706075386649 1.0482705236600898
9.89837530429332 712.6164413283415 1.0466336561358145
9.903602859246735 713.8110734905949 1.046596632599814
9.908830414200152 718.1191513173715 1.0491708545843583
9.914057969153568 725.0626994407496 1.0536186113596133
9.919285524106984 729.775292131819 1.056496450443879
9.9245130790604 735.0059236229657 1.0597856230682041
9.929740634013816 740.4819326417279 1.063777665745166
9.934968188967233 742.4693196929064 1.0648116138422379
9.940195743920649 746.221385612538 1.066609789284325
9.945423298874065 748.5811237922322 1.0672485265602243
9.950650853827481 753.853134207464 1.0707121890130828
9.955878408780897 759.3124730314013 1.075201904403877
9.961105963734314 760.7953869979713 1.0765420767923346
9.96633351868773 756.5232050207436 1.0732980025413639
9.971561073641146 753.2929967298561 1.069429244067542
9.976788628594562 756.1049552081354 1.0701239740174855
9.982016183547978 754.0920521585995 1.0683332919861008
9.987243738501395 750.5018143417539 1.06446122393075
9.99247129345481 743.6519811852891 1.0586965265571397
9.997698848408227 738.6224784405479 1.0551033562544256
10.002926403361643 734.1078009658577 1.0515521091239566
10.00815395831506 730.2482490639115 1.0480885526280372
10.013381513268476 720.8173223285162 1.0405460973072806
10.018609068221892 716.7061413661863 1.0368410537321362
10.023836623175308 712.9196392999389 1.0339098870462755
10.029064178128724 707.2447543352104 1.0296072131297678
10.03429173308214 707.938902043905 1.030943295748847
10.039519288035557 711.2832738758623 1.0333713923157812
10.044746842988973 709.8855618432179 1.031434514270166
10.049974397942389 709.292821965577 1.030556727973001
10.055201952895805 705.9673709779418 1.0281061591291327
10.060429507849221 704.6000905535363 1.026812335188672
10.065657062802638 704.0615173754917 1.0265667169561692
10.070884617756054 705.9427058992746 1.027583593304141
10.07611217270947 702.3814717254057 1.0251448255749105
10.081339727662886 700.1501482825919 1.0226361252101723
10.086567282616302 691.7807152883479 1.01657990872485
10.091794837569719 686.2197806293349 1.011459137474404
10.097022392523135 685.2804783044193 1.0100942307333107
10.102249947476551 689.3113402840124 1.013109972141679
10.107477502429967 694.6860670185688 1.017019870045405
10.112705057383383 694.8916463322109 1.0162609671057639
10.1179326123368 692.5384151851383 1.0139999777512585
10.123160167290216 689.2210702516521 1.0105397570906605
10.128387722243632 686.0830782020532 1.0082306522529993
10.133615277197048 682.0696150421405 1.0048507030645628
10.138842832150464 682.6080357280271 1.0043722105226198
10.14407038710388 683.5466168847657 1.0049890671275936
10.149297942057297 685.5433289507989 1.0065199666811082
10.154525497010713 687.6185647323938 1.0086323871723546
10.15975305196413 685.0460199241086 1.0066702346626362
10.164980606917545 688.1895860370215 1.0085383561540426
10.170208161870962 689.9637584851077 1.0089237648076643
10.175435716824378 691.9312110323458 1.0100109507480943
10.180663271777794 697.6986806823147 1.0131382828497872
10.18589082673121 698.3540818166466 1.0140216230173036
10.191118381684626 696.4774610480247 1.0124890087352674
10.196345936638043 692.5814644202833 1.0092720380888445
10.201573491591459 690.8232658216576 1.007557333418477
10.206801046544875 692.8991653713305 1.0088221948320075
10.212028601498291 695.1714247134561 1.0096043394312444
10.217256156451707 697.8142571502492 1.0112184962426374
10.222483711405124 698.4819324464667 1.0121778915613007
10.22771126635854 697.4554711502067 1.012337661307663
10.232938821311956 699.2281321112089 1.0136341112193257
10.238166376265372 695.5471945083929 1.0101769317246208
10.243393931218788 695.7227902623547 1.009148043955355
10.248621486172205 689.6368709659894 1.0044596331314861
10.253849041125621 686.539443015086 1.0024021926935356
10.259076596079037 681.4639368515475 0.9999652370769772
10.264304151032453 681.4596559328036 0.9996632786490326
10.26953170598587 684.727143854772 1.000493054442856
10.274759260939286 686.0138546150811 1.0005812222243151
10.279986815892702 686.4129406637724 1.0008241447980006
10.285214370846118 683.6223180387021 0.9991001011460338
10.290441925799534 682.3527089882294 0.9977024186618302
10.29566948075295 683.152905109505 0.9982204071428534
10.300897035706367 679.155489639218 0.9942698567626407
10.306124590659783 676.6858799739064 0.9919083879846999
10.3113521456132 668.3042089247699 0.9855245983920514
10.316579700566615 666.1279499501342 0.9833424745927819
10.321807255520032 664.0524831825355 0.9813479948380297
10.327034810473448 663.3150970675184 0.9806414576481618
10.332262365426864 664.3547099468316 0.9816569085157125
10.33748992038028 664.4715493083504 0.9810231545256307
10.342717475333696 662.5399698176908 0.9793481237997994
10.347945030287113 660.4647076306642 0.9766689005606951
10.353172585240529 661.0728458561958 0.9768975192180372
10.358400140193945 661.9426640038685 0.976959750576685
10.363627695147361 664.7883244815303 0.9789242014732399
10.368855250100777 671.2424483795031 0.9837134671869641
10.374082805054194 673.3592720193054 0.9857218758262811
10.37931036000761 672.1980498088838 0.9840322654366477
10.384537914961026 674.122747070287 0.9852201052688746
10.389765469914442 671.9943977364593 0.9819232532577247
10.394993024867858 672.776805766274 0.9819343829698765
10.400220579821275 673.4981487388362 0.9824079857998834
10.40544813477469 670.1211765385669 0.9797303116716543
10.410675689728107 664.1451444399503 0.9749970643276425
10.415903244681523 659.3586571341568 0.9714782552348771
10.42113079963494 655.1757298989359 0.9682311413282563
10.426358354588356 646.8250414715953 0.9618313086564326
10.431585909541772 638.6844879025259 0.9562394013842348
10.436813464495188 634.6759869146177 0.9538357135708673
10.442041019448604 628.9715488094876 0.9493508937100595
10.44726857440202 626.1314262259198 0.946211473868073
10.452496129355437 626.3222830610375 0.9457973242443115
10.457723684308853 624.2965352208863 0.9443961053854962
10.462951239262269 620.766110854851 0.9409316307317919
10.468178794215685 614.9912661794059 0.9361650246947039
10.473406349169101 607.3556829200772 0.9304727441896224
10.478633904122518 600.9199190396408 0.9250963805973014
10.483861459075934 598.7190106424052 0.9235145412667625
10.48908901402935 593.1888580533363 0.9185623277005001
10.494316568982766 591.6825589020161 0.9177084745846588
10.499544123936182 588.9915886127308 0.9150034446678373
10.504771678889599 580.5124557615736 0.9082406343518302
10.509999233843015 577.3420148494689 0.9056438510707289
10.515226788796431 575.90662301205 0.9042207546584695
10.520454343749847 570.2391626995718 0.8997379495196934
10.525681898703263 571.4752129373119 0.9008168642654704
10.53090945365668 572.1121267849678 0.9007711251337496
10.536137008610096 571.0490348996341 0.8998659645647465
10.541364563563512 569.4969069386442 0.8974426544967681
10.546592118516928 566.6442086692595 0.8949884118707263
10.551819673470344 564.3185225758106 0.892737489297241
10.55704722842376 566.8616997388398 0.8951131802245621
10.562274783377177 563.6223848130574 0.8922163912238869
10.567502338330593 558.1784479535952 0.887661622881365
10.57272989328401 554.4529390661489 0.8841009375369157
10.577957448237425 554.5799781175867 0.8844670239425477
10.583185003190842 552.9520434956333 0.8828749430738112
10.588412558144258 548.4319210398011 0.8789281835684067
10.593640113097674 544.4230450649465 0.8758135172761563
10.59886766805109 542.4905794790172 0.8738841258270594
10.604095223004506 543.4393662245733 0.8744178339132721
10.609322777957923 542.3693396467687 0.8738080183668262
10.614550332911339 544.3327308554557 0.875081622035178
10.619777887864755 537.9340850673226 0.869026552346494
10.625005442818171 531.23411440825 0.8636707050514011
10.630232997771587 527.8012529626877 0.8615142330840816
10.635460552725004 527.0222198037461 0.8607090113135635
10.64068810767842 527.9752248542691 0.860911466374159
10.645915662631836 531.3943873339476 0.8629324483689403
10.651143217585252 530.3497535330378 0.8620491073587202
10.656370772538668 531.2940785463719 0.8620635256287353
10.661598327492085 528.4017452245745 0.8588374680302624
10.666825882445501 532.7767584341393 0.8626272253460152
10.672053437398917 536.6587711096911 0.865602276472825
10.677280992352333 546.8213347862728 0.8736062572615335
10.68250854730575 551.9174584085613 0.8772163758819365
10.687736102259166 559.295321595025 0.8821861432238012
10.692963657212582 558.2856216730933 0.8808854915301748
10.698191212165998 559.5014064127919 0.8818380813444601
10.703418767119414 561.209773441124 0.8830370877243017
10.70864632207283 563.7310331093826 0.8844171361793529
10.713873877026247 568.0411855890007 0.8868914989562482
10.719101431979663 570.1048730801356 0.8875188368246792
10.72432898693308 575.3005773719502 0.8909374532233176
10.729556541886495 582.3759440295531 0.8956867995759382
10.734784096839912 594.354934451355 0.9048080732290575
10.740011651793328 602.360732183613 0.9107093047968807
10.745239206746744 611.1452234181354 0.9178425987057762
10.75046676170016 618.4041027677558 0.9236889800233193
10.755694316653576 625.0502152471631 0.9282139024081385
10.760921871606993 630.817145713312 0.9312142127937887
10.766149426560409 633.2089852158971 0.9321785161382753
10.771376981513825 632.768932984251 0.9315566341743018
10.776604536467241 624.8194202033648 0.9250272431421407
10.781832091420657 625.227775277433 0.9248627857030216
10.787059646374074 623.0925873118833 0.9234406502220893
10.79228720132749 621.0205711288947 0.9215701697397926
10.797514756280906 618.9995921560383 0.9195387814637934
10.802742311234322 620.0179551996624 0.9201039230609694
10.807969866187738 620.6575663678401 0.921662352588015
10.813197421141155 623.0932278858797 0.9234812014729386
10.81842497609457 622.9973785235904 0.9229620508296466
10.823652531047987 624.204542454586 0.922774500984273
10.828880086001403 630.6365226714295 0.9269893375993301
10.83410764095482 636.2638293434417 0.9312640468286371
10.839335195908236 647.4229506933758 0.9391431773274151
10.844562750861652 660.0126801609429 0.9479287769139236
10.849790305815068 682.2712659509424 0.96285062244876
10.855017860768484 708.8448919490328 0.9804516137962782
10.8602454157219 734.406751086012 0.9980275708043944
10.865472970675317 760.0612274808586 1.0145881054099002
10.870700525628733 772.0031867150259 1.0217894622458048
10.875928080582149 780.8858735158332 1.0277150205343193
10.881155635535565 776.6418850089453 1.024423603796165
10.886383190488981 761.256897050754 1.0142227407974669
10.891610745442398 743.3290100627095 1.0024251964757864
10.896838300395814 722.1054787742381 0.9869836458543468
10.90206585534923 702.1413469899095 0.9731326567200131
10.907293410302646 687.8165595841816 0.9628038220846497
10.912520965256062 667.5744448539709 0.9481939241809605
10.917748520209479 653.932571041671 0.9381788587092843
10.922976075162895 640.8616357062167 0.9288665901824942
10.928203630116311 631.210110063332 0.9223786363429772
10.933431185069727 619.3123958312107 0.9137261790318737
10.938658740023143 604.7989948060838 0.9021941031642297
10.94388629497656 597.9173278414174 0.8964391766499418
10.949113849929976 594.593957621231 0.8937671546181826
10.954341404883392 590.959980419906 0.8910144573449987
10.959568959836808 588.937450702737 0.8895918191186926
10.964796514790224 584.0788122846757 0.885960033961809
10.97002406974364 580.6324911650859 0.8849843326168354
10.975251624697057 573.2077672017311 0.881535470603219
10.980479179650473 561.1195863393353 0.8740224765258597
10.98570673460389 551.6695134752591 0.8672832195320259
10.990934289557305 549.0344538579875 0.866154014794787
10.996161844510722 545.0013342204198 0.864095450141148
11.001389399464138 542.0955628855403 0.8624739866710304
11.006616954417554 538.4377039911938 0.8607343314539779
11.01184450937097 533.2679413515826 0.85741514816594
11.017072064324386 531.8374612311579 0.8570189710333612
11.022299619277803 532.0733690163052 0.8575277007830493
11.027527174231219 528.2667042630532 0.854689834355515
11.032754729184635 526.6690412216029 0.8537406730794236
11.037982284138051 523.624163483116 0.8513580563173521
11.043209839091467 517.8664159716394 0.8467946740520995
11.048437394044884 518.239078256237 0.8473808835471942
11.0536649489983 516.5641898961028 0.8464654019638095
11.058892503951716 516.6634887556922 0.84663960963595
11.064120058905132 521.4168528014405 0.850687379857935
11.069347613858548 521.4271046946328 0.8514599279728311
11.074575168811965 519.2735082841427 0.8500114143950137
11.079802723765381 514.7202212813991 0.84694974520792
11.085030278718797 510.59647185539967 0.8441700867309854
11.090257833672213 508.1528504065422 0.8423380119986674
11.09548538862563 504.64144642497297 0.8396664708178604
11.100712943579046 503.3012760641791 0.838678069447801
11.105940498532462 502.2962955251482 0.8381681911396256
11.111168053485878 503.39551969860264 0.8388998109026831
11.116395608439294 501.2506260727045 0.8372042062864181
11.12162316339271 498.71341125237717 0.8350116476844391
11.126850718346127 497.95907151994254 0.8343510816845006
11.132078273299543 497.8600514619826 0.8346437161925195
11.13730582825296 498.1764563812407 0.8350411105810351
11.142533383206375 496.9753173582453 0.834613896968104
11.147760938159792 497.32241842770486 0.835151699345326
11.152988493113208 496.26821318201024 0.8344244369866364
11.158216048066624 495.28127353077895 0.8334193720400623
11.16344360302004 494.90884116285883 0.8338258609416609
11.168671157973456 491.48554183401353 0.8316870701013226
11.173898712926873 494.1506531649921 0.8347283516844058
11.179126267880289 490.16585539295863 0.8318280063556157
11.184353822833705 490.9157113311141 0.8313518716888961
11.189581377787121 488.1254153230564 0.8289749684963746
11.194808932740537 486.83776974219893 0.8270144449721196
11.200036487693954 484.226442589654 0.8244304530884038
11.20526404264737 484.5221199622099 0.8246689569589383
11.210491597600786 487.14370118755704 0.8268099270840867
11.215719152554202 486.9150179271033 0.8271774179485103
11.220946707507618 489.23966691446964 0.8299131619628711
11.226174262461035 490.2953097570729 0.8306622366803662
11.23140181741445 488.0463700910191 0.8294196880477188
11.236629372367867 485.957544499175 0.8274195682501254
11.241856927321283 483.1843687721007 0.8249341207208439
11.2470844822747 482.42682650974007 0.8244193030502173
11.252312037228116 483.71754955475296 0.8251789126624982
11.257539592181532 482.46918274727955 0.8242757710340496
11.262767147134948 482.1729050954787 0.8244824689675133
11.267994702088364 483.18675081087576 0.8253349886695964
11.27322225704178 484.24856443864974 0.8265655009902969
11.278449811995197 487.0635975209654 0.8287442893584925
11.283677366948613 487.21395482836687 0.8291898113690326
11.288904921902029 489.5646372149927 0.8306671269345273
11.294132476855445 487.7794661849133 0.8287394439953497
11.299360031808861 484.7252899400657 0.8263679092572322
11.304587586762278 486.7531022008816 0.8279309356311215
11.309815141715694 484.4694188562006 0.8257247859619333
11.31504269666911 485.0914128137289 0.8259804347673474
11.320270251622526 489.35579938307404 0.8292719874229676
11.325497806575942 489.25691624766733 0.8282275693300124
11.330725361529359 490.9446959003671 0.829304839609955
11.335952916482775 491.0152749481976 0.8291546620528791
11.341180471436191 487.4230327556061 0.8264024504477313
11.346408026389607 484.11888025762613 0.8234269021368464
11.351635581343023 482.3652478416841 0.8220432618190023
11.35686313629644 483.2290032262572 0.8231726815185403
11.362090691249856 485.1172500272444 0.8246557692153866
11.367318246203272 486.7843341995965 0.8272163272180862
11.372545801156688 485.61644092811326 0.8265156605063414
11.377773356110104 482.31807379908514 0.8231854925148838
11.38300091106352 475.4768554607167 0.8171180981895477
11.388228466016937 473.1074213731957 0.8143599567246176
11.393456020970353 467.7627910815102 0.8091695306659381
11.39868357592377 466.95800705681205 0.8086497092958673
11.403911130877185 465.6153506107226 0.8080037419205542
11.409138685830602 459.4406617741518 0.8031390028233808
11.414366240784018 457.7534140427365 0.8019017649616398
11.419593795737434 452.22956113256595 0.7968173225220181
11.42482135069085 450.3407088543305 0.7955375603409949
11.430048905644266 447.41937318029693 0.7929864500441516
11.435276460597683 442.04155726200935 0.7887241793317648
11.440504015551099 439.57321957942975 0.7873429852655199
11.445731570504515 438.5213581390871 0.7863289396152292
11.450959125457931 441.17205488912265 0.7878305645918183
11.456186680411347 443.46414946058496 0.7896354015969564
11.461414235364764 440.6133239429849 0.787053128566524
11.46664179031818 433.2387549999726 0.7800995174205599
11.471869345271596 429.4533213456318 0.7768722287808032
11.477096900225012 428.8875148497234 0.7768691816998834
11.482324455178428 430.59719358447506 0.7856890700164169
11.487552010131845 431.25092095538815 0.788673294803536
11.49277956508526 428.2411421810752 0.7871600368095067
11.498007120038677 425.9694387036682 0.7865114126468358
11.503234674992093 428.08896086931264 0.7885636135316727
11.50846222994551 433.79180902485353 0.7957968644639936
11.513689784898926 440.0520182452746 0.8027111523533712
11.518917339852342 443.3147994283858 0.8068950576542564
11.524144894805758 444.91181161942245 0.808952655743427
11.529372449759174 442.2573370847144 0.8076854394423888
11.53460000471259 443.69808580443055 0.8106328769653623
11.539827559666007 445.84084609665064 0.8134448818487109
11.545055114619423 446.8430554846028 0.815075108113624
11.550282669572839 445.4687373588893 0.8132831914564711
11.555510224526255 444.066732143653 0.8119853493394472
11.560737779479672 441.1153388617145 0.809201908529956
11.565965334433088 438.6898968894117 0.8079224948163697
11.571192889386504 437.71752961482855 0.8087417099715385
11.57642044433992 435.22396312458505 0.8078932254188433
11.581647999293336 429.81747604638633 0.8037210885131626
11.586875554246753 423.78671209715276 0.7994183660497756
11.592103109200169 417.1492513673547 0.7929244898534096
11.597330664153585 414.9072688333183 0.7910238655477038
11.602558219107001 416.19127422123125 0.7928187259436749
11.607785774060417 415.447995255214 0.791731086342037
11.613013329013834 417.74154603582156 0.7944081138637364
11.61824088396725 414.6051128692347 0.7924282393652533
11.623468438920666 411.9595870510657 0.7897729719253869
11.628695993874082 408.6168665863711 0.7870900062161155
11.633923548827498 407.8884166966926 0.7869572295951376
11.639151103780915 407.85161404237067 0.7879790545373685
11.64437865873433 404.51573808922114 0.7863695528206236
11.649606213687747 403.8609625879962 0.7855548586789526
11.654833768641163 398.26539733205993 0.7808208606419957
11.66006132359458 398.49578708973274 0.781279542583727
11.665288878547996 398.1462131824757 0.7820486254895042
11.670516433501412 393.7886761090203 0.7791281081645023
11.675743988454828 391.31075534698283 0.7776971142049056
11.680971543408244 389.068132667479 0.7741552315882854
11.68619909836166 389.69453334377573 0.7750710709536347
11.691426653315077 391.0368361253618 0.7768388709631603
11.696654208268493 390.3944734918562 0.7766659459620251
11.701881763221909 385.4158661135352 0.7728769448516952
11.707109318175325 383.12418556734093 0.7704446286674514
11.712336873128741 381.8030149981738 0.7702254774525529
11.717564428082158 384.3872331291576 0.7733301945378135
11.722791983035574 384.0508543593962 0.7736676633224033
11.72801953798899 382.7498159569475 0.7713417322442032
11.733247092942406 380.24096808152257 0.7687008930596211
11.738474647895822 381.0635863315252 0.7699681100704338
11.743702202849239 381.5224396022496 0.7708029030285952
11.748929757802655 382.2994337227879 0.7723477307882682
11.754157312756071 383.2100369949115 0.7731569116966849
11.759384867709487 383.8644474711948 0.774141692008381
11.764612422662903 387.25211505841844 0.7769764804158283
11.76983997761632 385.9641463890425 0.7744569308078711
11.775067532569736 384.75367758799223 0.7733302287298924
11.780295087523152 386.08387456336294 0.7741708604233101
11.785522642476568 386.21178426662465 0.7756491392484595
11.790750197429984 389.23371776432515 0.780113453624598
11.7959777523834 393.9981282735768 0.7846879837262793
11.801205307336817 392.40817814953454 0.7823940162637752
11.806432862290233 394.51082337430074 0.7830631614914356
11.81166041724365 397.1101345382005 0.7853058614203939
11.816887972197065 400.5794661440019 0.7895085711586933
11.822115527150482 403.57406776765515 0.7926398073007915
11.827343082103898 404.2243296079045 0.7937554898657598
11.832570637057314 402.02841033990137 0.7910945867211162
11.83779819201073 400.28071100468765 0.7888333883586247
11.843025746964146 397.75905281017987 0.7859474168504355
11.848253301917563 397.7733316110962 0.785616082778496
11.853480856870979 399.96300782589253 0.7881282826886712
11.858708411824395 400.99926570167725 0.7888986816118425
11.863935966777811 398.4916092925782 0.7865437596174796
11.869163521731227 396.4332596245588 0.7856629424699103
11.874391076684644 392.18881861693416 0.7822484002600008
11.87961863163806 391.04706595327787 0.7827529239808646
11.884846186591476 388.9888468300705 0.7814809849052526
11.890073741544892 383.65587722185677 0.7768695819272425
11.895301296498308 384.14193534742617 0.7776040652924536
11.900528851451725 381.96488766814446 0.7755729153943945
11.90575640640514 383.68903709681945 0.7769642989432295
11.910983961358557 386.10646148320575 0.7800701062759758
11.916211516311973 385.2968785488094 0.779472408545554
11.92143907126539 381.0731724616943 0.775454720424732
11.926666626218806 375.7098126981572 0.7698382994069058
11.931894181172222 371.34586830436734 0.765002531888275
11.937121736125638 371.64720118742184 0.7651479832980879
11.942349291079054 370.73293341821824 0.7650023602482167
11.94757684603247 370.13484773372124 0.7657750288515555
11.952804400985887 366.8483752112903 0.7627674896789858
11.958031955939303 368.17844497565864 0.7647656585493785
11.963259510892719 370.3302277977365 0.7665453631526159
11.968487065846135 371.813148774002 0.767974088570418
11.973714620799552 368.7032723379615 0.7647222356805695
11.978942175752968 367.2362442687414 0.7624877319722446
11.984169730706384 369.317068770672 0.7650193970067763
11.9893972856598 366.84617081411886 0.7631225120343822
11.994624840613216 370.2952664886319 0.7674679032943994
11.999852395566633 366.27943535894576 0.7644873226013833
12.005079950520049 367.3396693508724 0.7649171322409156
12.010307505473465 370.59529185061325 0.767688400343443
12.015535060426881 369.3250647345809 0.7659138117620875
12.020762615380297 372.5282283538438 0.7691298402426823
12.025990170333714 370.7712075986713 0.7688823728422335
12.03121772528713 365.9375011527082 0.7641398750847573
12.036445280240546 367.67362930479516 0.7668341579443111
12.041672835193962 367.70070653300036 0.7674925566386219
12.046900390147378 366.06817984539805 0.765111903049318
12.052127945100795 368.24974433261303 0.7671485484736311
12.05735550005421 369.32256303730816 0.7678259045182385
12.062583055007627 373.8721156014664 0.7725852296488853
12.067810609961043 377.9765481605056 0.7770070379032253
12.07303816491446 380.36318267996757 0.7797758429879436
12.078265719867876 383.7472179852109 0.7830574128885864
12.083493274821292 388.23003729509617 0.7870393582201942
12.088720829774708 395.7902872704403 0.7946214348527688
12.093948384728124 404.2692075962302 0.8031615429649589
12.09917593968154 415.4049123903392 0.814056147818304
12.104403494634957 425.4738055396882 0.8236186764041974
12.109631049588373 440.6077942442119 0.8372044265887876
12.114858604541789 456.72847401428294 0.8514676238817311
12.120086159495205 476.76269724982393 0.8700295045803216
12.125313714448621 494.5043727795409 0.8860395671587615
12.130541269402038 515.4762842971795 0.9047416860497927
12.135768824355454 533.4138191450178 0.9202921915988862
12.14099637930887 549.5435224290557 0.9338187508084601
12.146223934262286 563.6810062518738 0.9462424385759745
12.151451489215702 571.3314800712016 0.9527646643461987
12.156679044169119 573.5167054545708 0.9547165474239043
12.161906599122535 571.2126787280131 0.9534569757605637
12.167134154075951 561.8058482947148 0.9453724514571413
12.172361709029367 547.1488171643153 0.9329955317502361
12.177589263982783 533.454422331144 0.9218658552148259
12.1828168189362 517.6675095545573 0.9084051652563716
12.188044373889616 504.2923448540836 0.8978960972083039
12.193271928843032 492.72295415627775 0.887948191435761
12.198499483796448 478.89769653759527 0.8755583078045358
12.203727038749864 464.8476621156162 0.8626443130704304
12.20895459370328 453.92352440339647 0.8524964659654221
12.214182148656697 441.484682220101 0.8416443679059759
12.219409703610113 431.11230351969317 0.8332158477317215
12.22463725856353 421.08390210047446 0.8240793944569371
12.229864813516945 410.8028416325177 0.8145642764532475
12.235092368470362 403.0554606343373 0.8069334002540165
12.240319923423778 395.94242760139855 0.8003626163714285
12.245547478377194 389.65102334726976 0.7954508046348352
12.25077503333061 383.6984470625367 0.7902513712369644
12.256002588284026 378.3546723153779 0.7849295235645164
12.261230143237443 375.67102941702257 0.7816296704936062
12.266457698190859 369.3476838254532 0.7742766244835374
12.271685253144275 366.6240466594673 0.7706595543069188
12.276912808097691 361.6344171799258 0.7667404261512165
12.282140363051107 361.3192709240599 0.7672056825890139
12.287367918004524 359.7539004086817 0.768555120379956
12.29259547295794 357.0535793546043 0.7667953866136877
12.297823027911356 355.14539613491377 0.76386281406329
12.303050582864772 352.6420894697396 0.7605415068479726
12.308278137818188 351.4841047019361 0.7587723669286409
12.313505692771605 351.8394601639927 0.7627266694076225
12.31873324772502 350.1499809011838 0.769623952785691
12.323960802678437 348.27934538325815 0.7720235791735536
12.329188357631853 347.91170394769864 0.7742151610094612
12.33441591258527 344.6362718455351 0.7733603886563255
12.339643467538686 344.11776193071177 0.7753829000399043
12.344871022492102 340.9144898988339 0.7755670008465168
12.350098577445518 343.0894993866234 0.7810113994893368
12.355326132398934 343.8005613693983 0.7851300399087382
12.36055368735235 342.80193889916546 0.7864187137540026
12.365781242305767 341.7617023205135 0.7861095063013048
12.371008797259183 337.8014818309796 0.7825844399179563
12.376236352212599 336.17165298680686 0.7821159627579932
12.381463907166015 338.4054511675903 0.7868755562681939
12.386691462119432 342.6268069849999 0.7947938767620107
12.391919017072848 343.5894022850067 0.7977691721029071
12.397146572026264 346.33898649379114 0.8034643373756536
12.40237412697968 346.307709521386 0.8051608626241936
12.407601681933096 343.0120153271554 0.802790734862877
12.412829236886513 341.8508827020596 0.8038176809748032
12.418056791839929 336.9444744589408 0.7984319493060812
12.423284346793345 332.6766301731627 0.7952933349141603
12.428511901746761 330.8244668578271 0.7944930106949787
12.433739456700177 329.3074457780107 0.7927933291789259
12.438967011653594 330.71327673427805 0.796168965226251
12.44419456660701 331.748293995491 0.7992079826505992
12.449422121560426 331.7416020999563 0.799915772840256
12.454649676513842 330.4495309379076 0.8006771955644834
12.459877231467258 327.6818723155524 0.7981964926610583
12.465104786420675 324.0631320514132 0.7938770770469927
12.47033234137409 321.7361067662417 0.7924214173288644
12.475559896327507 320.65702950534467 0.7934892689055324
12.480787451280923 321.067520102547 0.7958829436856701
12.48601500623434 322.3917909732611 0.7994695393755135
12.491242561187756 324.6859644579796 0.8040620648963248
12.496470116141172 326.747414739221 0.8077748329747356
12.501697671094588 324.9564396479013 0.8056089369423667
12.506925226048004 321.2149817438604 0.8015286164597751
12.51215278100142 316.830712080031 0.7968815504716629
12.517380335954837 312.93109975727805 0.7927141047106661
12.522607890908253 311.39083549024406 0.7927632506391005
12.527835445861669 311.0586527398858 0.7927346463546268
12.533063000815085 314.11856807400346 0.7961450463313735
12.538290555768501 314.43116168542633 0.7989820315260775
12.543518110721918 317.67217596217756 0.8052759309551057
12.548745665675334 317.70721850150454 0.8076244698747256
12.55397322062875 316.9833035855645 0.8091902033851134
12.559200775582166 315.8265078365529 0.8071422788767583
12.564428330535582 314.92585201911663 0.8004501657263903
12.569655885488999 309.99067210584275 0.7853852361984166
12.574883440442415 308.8902113794174 0.7791507988921034
12.580110995395831 309.83731725254654 0.7774355188008236
12.585338550349247 307.46993527507476 0.7719708725328635
12.590566105302663 310.48374006356084 0.7736750723728986
12.59579366025608 311.48141496000295 0.7739297324839749
12.601021215209496 313.7142333517745 0.7749468387942956
12.606248770162912 317.50466662505187 0.7799114859973135
12.611476325116328 317.4426020151207 0.7797178841426536
12.616703880069744 318.08985096686047 0.7797330339152675
12.62193143502316 318.2728320988704 0.7786386362120856
12.627158989976577 321.5233783255424 0.7813169889351971
12.632386544929993 317.6936440676557 0.7762484563345938
12.63761409988341 316.34477006415756 0.7748198904767978
12.642841654836825 315.5709942906574 0.7750995906640284
12.648069209790242 317.99993560467533 0.7760416603246828
12.653296764743658 320.0276814413573 0.7753884630701784
12.658524319697074 322.9982688040677 0.7760227342833483
12.66375187465049 326.4188839900775 0.7795395772109552
12.668979429603906 331.6666729016662 0.7852969770483699
12.674206984557323 335.3096768860799 0.7894830311640233
12.679434539510739 338.8587745930511 0.7943885306700039
12.684662094464155 343.36313965178016 0.7982114421211405
12.689889649417571 345.31629340819217 0.7993942238612886
12.695117204370987 351.1330037756867 0.8038050677792582
12.700344759324404 358.26387276264984 0.8094935926065113
12.70557231427782 363.4698094945421 0.8138985899221642
12.710799869231236 369.5661914110204 0.8187761691492912
12.716027424184652 375.76986141801683 0.8242495022649541
12.721254979138068 385.1178380223796 0.8352154862883767
12.726482534091485 396.28916416927797 0.8472249954353114
12.7317100890449 411.0626867873112 0.8630064001256315
12.736937643998317 421.56797839356165 0.8737369274150616
12.742165198951733 433.72641385466954 0.8853684778604016
12.74739275390515 443.64752116814566 0.8945922304780852
12.752620308858566 452.25763288779564 0.9026540635291713
12.757847863811982 458.84078982612806 0.9089173852881584
12.763075418765398 459.801755630346 0.9105844110682733
12.768302973718814 453.7899838760009 0.9043721345997822
12.77353052867223 445.34978748918024 0.8952644155393955
12.778758083625647 432.9493261095667 0.8818887860231841
12.783985638579063 421.54303467103955 0.8695673116452511
12.789213193532479 415.85411534206054 0.8638836379457037
12.794440748485895 408.39294699652027 0.8557950281880327
12.799668303439312 403.00918756412034 0.8497905421531804
12.804895858392728 397.9428362009733 0.8447159033178722
12.810123413346144 391.07139818452305 0.8371203156981597
12.81535096829956 384.9870998709237 0.8302610399605606
12.820578523252976 381.6221372084727 0.8264802160689888
12.825806078206393 379.86655662553443 0.8245128762605464
12.831033633159809 378.8619629847968 0.8237952154538312
12.836261188113225 380.94213940232913 0.8260256002453255
12.841488743066641 386.29807818464144 0.8320770981259348
12.846716298020057 390.7323878700266 0.8362993117273259
12.851943852973474 396.0836707638015 0.8419964702090432
12.85717140792689 399.30374019518854 0.8444939339957886
12.862398962880306 403.6617513876819 0.8481381892484995
12.867626517833722 404.870459009283 0.8491676197075061
12.872854072787138 413.2653915595796 0.8575948471637782
12.878081627740555 420.0169457788957 0.864049556334157
12.88330918269397 423.4208078473672 0.8671808850018324
12.888536737647387 428.4311908804675 0.8714721201916371
12.893764292600803 421.59746781778694 0.8638775438626147
12.89899184755422 417.4193686066748 0.8593636346879341
12.904219402507636 411.5757736695588 0.852977620614042
12.909446957461052 404.4418487173598 0.8458517063095048
12.914674512414468 397.3326831121347 0.8393378927432107
12.919902067367884 385.0980318459365 0.8266149118405125
12.9251296223213 371.91152390697545 0.8132105470223581
12.930357177274717 361.6868773631943 0.8021180561046576
12.935584732228133 352.68781956823034 0.7911875254352309
12.940812287181549 347.3232343812504 0.7850830292581762
12.946039842134965 340.72187523796435 0.7768013836406472
12.951267397088381 335.21042346807025 0.7705707052207901
12.956494952041798 330.4017064784992 0.7650073631720486
12.961722506995214 327.0851683847002 0.7610007720730309
12.96695006194863 326.199429775678 0.7603061532071853
12.972177616902046 324.70983132131295 0.7584058459561047
12.977405171855462 322.8278993035728 0.7561609520750302
12.982632726808879 324.4910812760101 0.7581965775599503
12.987860281762295 323.1673233276829 0.7560976972906164
12.993087836715711 322.3285245728483 0.7556904776003316
12.998315391669127 322.47896371638103 0.7556305913311395
13.003542946622543 322.48833070637653 0.7566198529969798
13.00877050157596 325.0914479614832 0.760156602914644
13.013998056529376 327.79107182980965 0.7644136556876112
13.019225611482792 326.99126629179915 0.7634883306657105
13.024453166436208 324.5138365980255 0.7606711173448849
13.029680721389624 322.4745181550992 0.7581042247589327
13.03490827634304 323.9481387220464 0.76078171442939
13.040135831296457 327.3853115912837 0.7650776778011567
13.045363386249873 332.60224508639186 0.7717536872932629
13.05059094120329 334.83929798361487 0.7738705612922248
13.055818496156705 336.17743213664994 0.7745108135054125
13.061046051110122 337.98650216777844 0.7749434623775208
13.066273606063538 345.0908164720893 0.7821234814466264
13.071501161016954 350.3785299877938 0.7872027267035953
13.07672871597037 358.8918299851808 0.7954997927527868
13.081956270923786 361.6898535166821 0.7990800081953899
13.087183825877203 361.60195255428636 0.7990372157249161
13.092411380830619 359.7536964930098 0.7961129304901762
13.097638935784035 358.5024070926103 0.7942021872227841
13.102866490737451 355.4277199083183 0.7908690782472126
13.108094045690867 349.6560016796806 0.7847135135760459
13.113321600644284 346.5735668104548 0.7813085917719743
13.1185491555977 345.1635939534901 0.7807829381770788
13.123776710551116 347.0756301508915 0.7823819986614517
13.129004265504532 345.790330459689 0.7816110496746767
13.134231820457948 345.8325002005575 0.782330223324466
13.139459375411365 350.3522060698619 0.7876030642673306
13.14468693036478 349.3341496393093 0.786375281453768
13.149914485318197 351.1693667066044 0.7887149877791143
13.155142040271613 349.58370206578303 0.7864530101120649
13.16036959522503 349.4561838279577 0.7861941400332438
13.165597150178446 353.35381001663507 0.7908987801367828
13.170824705131862 356.2356196986854 0.7950438210754637
13.176052260085278 362.62528796305514 0.8028856451737001
13.181279815038694 361.71545142195316 0.8018167313344092
13.18650736999211 361.1219244571904 0.8012613275583185
13.191734924945527 359.4751962856977 0.798415733793213
13.196962479898943 360.6398215391925 0.7985749729166646
13.202190034852359 363.3244357889782 0.8019069930494604
13.207417589805775 361.7576030886276 0.8003778140765911
13.212645144759191 362.95979153854375 0.8022042768589966
13.217872699712608 360.7701597017013 0.8004761008224975
13.223100254666024 358.18776533373324 0.7968923313974497
13.22832780961944 356.1099192461039 0.7946025853991509
13.233555364572856 349.1225104702479 0.7866035840129817
13.238782919526273 347.26087905454546 0.7845025767767904
13.244010474479689 341.91776706829904 0.7791222142960623
13.249238029433105 341.02043505756257 0.7791294003359105
13.254465584386521 341.0131060463202 0.7793310714786581
13.259693139339937 341.17895819242614 0.7795725558513958
13.264920694293354 338.5690117014276 0.7761607571237881
13.27014824924677 333.13811230160456 0.7696656253380689
13.275375804200186 329.40714744420234 0.7647802638956986
13.280603359153602 325.79761237074274 0.7620809937991312
13.285830914107018 324.69196259785457 0.7616216781117382
13.291058469060435 319.95664839427855 0.7562018610061053
13.29628602401385 319.83911908139174 0.7558341376746608
13.301513578967267 319.65742073371655 0.7547587899866731
13.306741133920683 318.053884404047 0.7536560710035665
13.3119686888741 316.1353613602701 0.7520562758680931
13.317196243827516 310.90859902312303 0.7462758925277313
13.322423798780932 310.0725930920002 0.7450234554090366
13.327651353734348 311.3683778767589 0.7464894234954444
13.332878908687764 311.95164666191874 0.7479725334489814
13.33810646364118 313.8351473706441 0.7505465731565233
13.343334018594597 309.9207415391391 0.7451048714027302
13.348561573548013 310.0886138373017 0.7469103732119738
13.353789128501429 308.3391788069032 0.744813710160608
13.359016683454845 307.3037201841351 0.7437184342865849
13.364244238408261 307.30250430879283 0.7438459015574264
13.369471793361678 306.3377739426327 0.7411873046662757
13.374699348315094 309.5696952494017 0.7451603928893578
13.37992690326851 310.44902455088123 0.7474375041177376
13.385154458221926 314.85779625782544 0.7527089521699099
13.390382013175342 318.4027117927003 0.7575494208464574
13.395609568128759 316.4435451437389 0.7553778068164575
13.400837123082175 314.6252646831188 0.751933990829621
13.406064678035591 311.6512926472331 0.7475091509298621
13.411292232989007 312.8331339875045 0.748137339046659
13.416519787942423 314.1312867270162 0.7512590400477178
13.42174734289584 314.4789225817033 0.7516320456934792
13.426974897849256 317.2563427839308 0.7543778926016311
13.432202452802672 323.7449276650601 0.7611795982404856
13.437430007756088 325.61297323219287 0.7621521638729138
13.442657562709504 325.4592840783605 0.7614974981465921
13.44788511766292 322.0306852973665 0.7577504338807628
13.453112672616337 322.15016141317244 0.759273825467041
13.458340227569753 325.6800231536258 0.7627239006881705
13.46356778252317 326.20361030118585 0.7637682417353903
13.468795337476585 325.3419442729596 0.7623604770903271
13.474022892430002 327.72671643335195 0.764497878352365
13.479250447383418 331.2855946224013 0.7679335932420255
13.484478002336834 334.7163367381785 0.77214169451361
13.48970555729025 331.5620348287656 0.767583645741474
13.494933112243666 329.27457671610443 0.7652316487794381
13.500160667197083 328.85031994317075 0.7654369516096132
13.505388222150499 329.44015947033967 0.7658155354187747
13.510615777103915 328.568305342894 0.7663858510548854
13.515843332057331 326.8527411885663 0.7639322478379768
13.521070887010747 325.18206492819974 0.7621646484906683
13.526298441964164 323.9130475703818 0.7618697329291821
13.53152599691758 319.9894492842527 0.7568994924096529
13.536753551870996 316.84370375239854 0.7535096054813432
13.541981106824412 309.59309929571634 0.7457880764901271
13.547208661777828 306.31670671403253 0.7410378586281847
13.552436216731245 305.75532285817513 0.741032053410123
13.55766377168466 304.7280180784849 0.7402132614843384
13.562891326638077 302.18586358008525 0.7372147657414125
13.568118881591493 298.08022607580466 0.7330702949734246
13.57334643654491 296.2720224795333 0.7318317419280209
13.578573991498326 293.9971667190818 0.7288800134137121
13.583801546451742 291.71370667827136 0.7260218304002859
13.589029101405158 288.2324708395125 0.7216830712236362
13.594256656358574 286.86381200281465 0.7207217983262603
13.59948421131199 286.74789170962345 0.7205092754239519
13.604711766265407 284.2424616217618 0.7173340654696483
13.609939321218823 284.5836559187482 0.719019389734844
13.615166876172239 277.48359892800215 0.7112642871461508
13.620394431125655 276.2103527816845 0.7091019931914693
13.625621986079071 276.1142870398785 0.7089059311300032
13.630849541032488 275.88169890706655 0.7081257294808776
13.636077095985904 277.66041851221985 0.7122692109682441
13.64130465093932 277.6421106855103 0.7123575593716897
13.646532205892736 278.1793708761635 0.7137486385476829
13.651759760846153 276.0061340560387 0.7109466332959582
13.656987315799569 273.77644638842736 0.7065452834822691
13.662214870752985 273.40241508046245 0.7062476665039383
13.667442425706401 270.8189054234192 0.7022961567186671
13.672669980659817 272.6593929026439 0.7062313054461282
13.677897535613234 273.419210831806 0.7073911506302079
13.68312509056665 275.2547280372946 0.7097472690082842
13.688352645520066 279.1875215201309 0.7159470182490643
13.693580200473482 279.6720405325167 0.7178144089491656
13.698807755426898 279.25125546790326 0.7186767304430675
13.704035310380315 277.85782458304595 0.7168625905488686
13.70926286533373 275.26853693403297 0.7122950469337521
13.714490420287147 275.53013656093293 0.711989905471595
13.719717975240563 278.1168614179146 0.7137160553681513
13.72494553019398 281.2897490158692 0.7175073758084148
13.730173085147396 281.75811556573973 0.7172902919167666
13.735400640100812 282.8538090295357 0.7194989445411463
13.740628195054228 280.7245196687953 0.7174388312920815
13.745855750007644 283.42143050195847 0.7212886635865442
13.75108330496106 284.5697409477224 0.722209080217525
13.756310859914477 284.2893813065922 0.7203756410351303
13.761538414867893 281.964645152622 0.7175495748411204
13.766765969821309 280.6318198573089 0.7163117225995465
13.771993524774725 277.4779676155611 0.7145744123455746
13.777221079728141 276.69850535729705 0.7139739484684708
13.782448634681558 272.3257270563417 0.7086122802015907
13.787676189634974 269.11828562819244 0.704386898199119
13.79290374458839 266.7949071828035 0.701032771920748
13.798131299541806 266.21325269452245 0.7008871888693369
13.803358854495222 263.9643355701073 0.6987074826042737
13.808586409448639 263.9600363005698 0.698089164050107
13.813813964402055 263.87864348403906 0.6962697570657671
13.819041519355471 265.6630694105597 0.6970770904832523
13.824269074308887 270.08368497071086 0.700880838989517
13.829496629262303 270.53984827446715 0.7024504670922509
13.83472418421572 271.2667476935304 0.7038739952607606
13.839951739169136 274.2899574695029 0.7079563193906964
13.845179294122552 274.69574458153085 0.7102786943962326
13.850406849075968 277.6160157667142 0.7140537123521535
13.855634404029384 278.7349890037831 0.7155479995459078
13.8608619589828 279.30854205186546 0.7152387706152536
13.866089513936217 279.0295133393566 0.714175256055729
13.871317068889633 278.9795340564156 0.7149236896753371
13.87654462384305 277.2018554217554 0.7125741774411676
13.881772178796465 277.4286215611261 0.7123312143903036
13.886999733749882 281.4777619718819 0.7168093600164402
13.892227288703298 284.94691478225093 0.7221661784531568
13.897454843656714 287.96954348584967 0.7250648188299785
13.90268239861013 293.55115964139327 0.7303831009202207
13.907909953563546 296.1539574403891 0.7323720231959634
13.913137508516963 298.95235778664517 0.7343416408096929
13.918365063470379 297.1776581697709 0.7321818257829499
13.923592618423795 294.0005354882365 0.7284152201753636
13.928820173377211 293.9077072745377 0.7281688922141433
13.934047728330627 293.6386911883193 0.7290258616271341
13.939275283284044 293.7397565574049 0.7292940994866407
13.94450283823746 296.0085825907109 0.73278273008126
13.949730393190876 294.1091409574793 0.7308551620942109
13.954957948144292 292.5324358356843 0.7276694979426765
13.960185503097708 291.59500638204156 0.7269280981634755
13.965413058051125 291.5852007461184 0.7258791388588832
13.97064061300454 289.5075243076836 0.7221482189382246
13.975868167957957 286.7904978801497 0.7188171784661458
13.981095722911373 283.27741651773164 0.7149499031014629
13.98632327786479 282.80692039774425 0.7164796085347913
13.991550832818206 280.7502809251602 0.715582566676347
13.996778387771622 279.906474752984 0.7159522955996817
14.002005942725038 279.50621667627024 0.7164944079153341
14.007233497678454 278.5616663601348 0.7164402245205685
14.01246105263187 278.9967295784491 0.7168652140811447
14.017688607585287 277.6380947097981 0.7140086109741638
14.022916162538703 276.24325519104264 0.7119708871414441
14.028143717492119 276.87175109430035 0.7122782713761681
14.033371272445535 274.97820054393463 0.7096998669062229
14.038598827398951 275.2962091922326 0.7093878122936399
14.043826382352368 274.46037055436926 0.7077803565409881
14.049053937305784 280.2636531260721 0.7160145786965935
14.0542814922592 278.7645639145671 0.714484464074709
14.059509047212616 279.4425889999555 0.7156495473298915
14.064736602166032 277.973334583766 0.712407581107603
14.069964157119449 278.12964575849526 0.7109649047900064
14.075191712072865 284.7518034207824 0.7192209751682126
14.080419267026281 291.3186413702386 0.7276400033566086
14.085646821979697 296.77037685749934 0.7346492202227694
14.090874376933114 297.50441767027445 0.7347562316318229
14.09610193188653 296.36727484209337 0.7319560337320312
14.101329486839946 295.47290461651875 0.730078697462767
14.106557041793362 298.8235581881672 0.7339180956680599
14.111784596746778 301.26981138717736 0.7365033179905088
14.117012151700195 303.432798752941 0.7402504820085055
14.12223970665361 303.8939446161173 0.7418661761792334
14.127467261607027 300.8163157682167 0.739282998860145
14.132694816560443 296.04663406995064 0.7344237856782954
14.13792237151386 292.0206185602796 0.7290317098039988
14.143149926467276 290.74937063445145 0.7273804150638847
14.148377481420692 291.10175938745283 0.7285704150543828
14.153605036374108 290.1683624362819 0.7275403296559073
14.158832591327524 289.03792575385705 0.7256477263728732
14.16406014628094 287.97405969678533 0.7230373698778625
14.169287701234357 289.2629526525974 0.7245116831029242
14.174515256187773 290.9274079492412 0.7251638382413886
14.179742811141189 288.68081501359626 0.7232719924166593
14.184970366094605 288.5059003642808 0.7229455475259827
14.190197921048021 287.6827687733867 0.7221675628102836
14.195425476001438 286.3168044764348 0.7213876978594875
14.200653030954854 289.06881596936375 0.7235590604456706
14.20588058590827 289.25060441175276 0.7234857517754543
14.211108140861686 292.5937819949761 0.7262046432228993
14.216335695815102 294.5487493697155 0.7284034360004132
14.221563250768519 295.7356944924634 0.7294739919281903
14.226790805721935 295.60005134165715 0.7290128658724944
14.232018360675351 293.02011100127135 0.7252864662151065
14.237245915628767 293.89330228531276 0.7269591022636802
14.242473470582183 291.32257289521607 0.7245986492871466
14.2477010255356 292.6480556754989 0.7268633074823294
14.252928580489016 291.50520284679345 0.72609130702216
14.258156135442432 290.1555573408269 0.7227582457319554
14.263383690395848 290.8125900054782 0.7211648820784887
14.268611245349264 293.9990667186248 0.7236677271481755
14.27383880030268 297.261529822329 0.7264296938774719
14.279066355256097 301.29577538836537 0.7323326346365049
14.284293910209513 303.31534087272723 0.7354504578904945
14.28952146516293 305.502200548354 0.7380417848833178
14.294749020116345 306.57390907985814 0.7403784839110582
14.299976575069762 306.1289028792068 0.7385187023249931
14.305204130023178 305.84197973512954 0.7366165460176577
14.310431684976594 307.5291136297964 0.7374237618036609
14.31565923993001 313.4485525818902 0.7450530967694323
14.320886794883426 317.86560110930526 0.7516226838684227
14.326114349836843 321.37119187782105 0.7566731872950275
14.331341904790259 321.3493390287173 0.7557251154551936
14.336569459743675 322.23249571067197 0.7557567830542491
14.341797014697091 320.8416198851037 0.7536080391961402
14.347024569650507 323.3350310352798 0.7559339635481844
14.352252124603924 323.92638071058235 0.7560826321544672
14.35747967955734 327.6360200568769 0.760830642943242
14.362707234510756 328.0454541268904 0.7616870614859855
14.367934789464172 327.1090039284828 0.7605200246629141
14.373162344417588 328.85656047308834 0.7623771078226413
14.378389899371005 327.1049272222204 0.7606490293194887
14.38361745432442 329.7230791920043 0.763871605781949
14.388845009277837 330.778747113436 0.7649151622899025
14.394072564231253 328.9458526827441 0.7627130475088804
14.39930011918467 330.85213490384075 0.7643854010970019
14.404527674138086 331.6932363667021 0.7653368867626424
14.409755229091502 335.6314520301412 0.769958805804317
14.414982784044918 338.33067057160724 0.7729100798871303
14.420210338998334 340.6486183069501 0.7757159535882657
14.42543789395175 341.1766668417971 0.7766594794703258
14.430665448905167 341.9114771076198 0.7775465662837862
14.435893003858583 342.97141940064915 0.7791057687840021
14.441120558811999 345.8199966737448 0.7820345555538806
14.446348113765415 348.73954435179184 0.7844454031480739
14.451575668718831 347.45773067805084 0.783034478791586
14.456803223672248 347.5481512875225 0.7833121735249998
14.462030778625664 348.2162054597227 0.7840857610403037
14.46725833357908 349.3347067254331 0.7856160763337224
14.472485888532496 355.8348095130156 0.7924492706054157
14.477713443485912 358.382249350884 0.7952765661495449
14.482940998439329 364.093964474037 0.8012493641737236
14.488168553392745 369.5738687878275 0.8063516148133045
14.493396108346161 373.87329892789626 0.8108436972987484
14.498623663299577 382.60839137520094 0.8205972176426083
14.503851218252994 391.7675705276035 0.8306872450255404
14.50907877320641 400.26185614819167 0.8393279452907538
14.514306328159826 403.86768271804783 0.8425236526105809
14.519533883113242 402.56591224727316 0.84067786262213
14.524761438066658 396.812321108071 0.83443042610845
14.529988993020075 382.6072035230848 0.8197473732932967
14.53521654797349 372.9102579615234 0.8094090555586727
14.540444102926907 361.80323804317766 0.7982032636907512
14.545671657880323 353.3139451796078 0.7894384423070305
14.55089921283374 345.0065173654392 0.7810019498358584
14.556126767787156 334.1388891899268 0.769551243254376
14.561354322740572 324.7635361203726 0.7594835031610572
14.566581877693988 313.884305067354 0.7464100572332489
14.571809432647404 307.61583389103737 0.7391991713967544
14.57703698760082 308.40762929285063 0.73971806824349
14.582264542554237 309.5225460266007 0.7416012872934509
14.587492097507653 309.49283286223005 0.7417313702125916
14.592719652461069 310.29939577062953 0.7420869558846841
14.597947207414485 311.15464367999374 0.7429603978489242
14.603174762367901 312.1714006389298 0.7422524858556939
14.608402317321318 315.5522626375276 0.745300556687484
14.613629872274734 316.84228512987016 0.7458039864690418
14.61885742722815 320.8575653593036 0.7497019137733415
14.624084982181566 326.15965136629103 0.7556737875970034
14.629312537134982 331.7375811139599 0.7624970770803278
14.634540092088399 339.13555718693044 0.770775476616906
14.639767647041815 343.6834890735592 0.7755158739582617
14.644995201995231 342.94067929454985 0.7745690936198236
14.650222756948647 343.691790192933 0.7740946585984475
14.655450311902063 342.7418124641411 0.7730861705671022
14.66067786685548 341.92796743862914 0.7720962478334964
14.665905421808896 342.12222404424716 0.7727481883163233
14.671132976762312 341.94373315730604 0.7725137907685046
14.676360531715728 343.14887352497897 0.7744447090594176
14.681588086669144 342.9838520956103 0.7743342535674429
14.68681564162256 345.05307315593507 0.7769931716564067
14.692043196575977 343.94929767625206 0.7750807832669975
14.697270751529393 343.9460807965799 0.7740065279623513
14.70249830648281 345.0352840339487 0.774564906530478
14.707725861436225 344.7369744782707 0.7741467410237114
14.712953416389642 347.56504244646646 0.7771280384891717
14.718180971343058 351.1835096988336 0.7820888459997306
14.723408526296474 353.9334016971929 0.7852260993301622
14.72863608124989 355.57109344943973 0.7879066602903178
14.733863636203306 357.2024203072092 0.7894129306588287
14.739091191156723 360.57813542464373 0.7929457417182694
14.744318746110139 360.59898581819056 0.7932018495108392
14.749546301063555 362.04080777125586 0.7945377357063506
14.754773856016971 358.6386728904826 0.7914018954851318
14.760001410970387 356.41827253607187 0.7901125821882317
14.765228965923804 352.6560951100409 0.7852974865482513
14.77045652087722 348.54830561039535 0.7809880287956873
14.775684075830636 345.8116119140176 0.7769396330204954
14.780911630784052 341.66431807613213 0.7712589083421365
14.786139185737468 341.4699059000577 0.7712739798022594
14.791366740690885 342.11518762596984 0.7728698982826172
14.7965942956443 341.41191538576487 0.7721862378450665
14.801821850597717 342.29640369067954 0.7740586817892289
14.807049405551133 342.57552206863403 0.773630013501873
14.81227696050455 344.76837372659116 0.7763550565842605
14.817504515457966 347.5705649761073 0.7797092575422633
14.822732070411382 348.00944308137963 0.7799465000181354
14.827959625364798 352.35306764783905 0.7848913203339573
14.833187180318214 354.9343421332928 0.7875249076319046
14.83841473527163 361.5699026183694 0.7940627673288083
14.843642290225047 361.38845374681205 0.7935165369832571
14.848869845178463 362.24436350289676 0.7940330001916736
14.854097400131879 363.53235765570537 0.7951307354644072
14.859324955085295 364.72778912381847 0.7973376198490403
14.864552510038711 363.63316547415354 0.7955032418997872
14.869780064992128 362.5892386360244 0.7950123342778412
14.875007619945544 363.51034013188416 0.7961943997677587
14.88023517489896 366.0232265934719 0.7985000528395152
14.885462729852376 368.3282438925217 0.8018717877630436
14.890690284805792 368.3857497248383 0.8016199262144406
14.895917839759209 370.1537924925472 0.8032489910386033
14.901145394712625 370.1303199304074 0.8031488538707269
14.906372949666041 371.37290928415774 0.804184476215052
14.911600504619457 370.59752018994993 0.8037109186661925
14.916828059572873 366.40322857066394 0.79980144359242
14.92205561452629 361.19515717284696 0.7946070051228477
14.927283169479706 356.40080619771373 0.7894418063954071
14.932510724433122 352.88466976434484 0.7857384831128342
14.937738279386538 351.9834503247949 0.7842862415061239
14.942965834339955 346.3339312267274 0.7782681428236501
14.94819338929337 340.2694965388292 0.771887246930752
14.953420944246787 331.8720481696266 0.7627025648831749
14.958648499200203 325.8782188434652 0.7557254371990986
14.96387605415362 322.1269089421912 0.7519085004337612
14.969103609107036 314.9757308643611 0.7435976944199388
14.974331164060452 311.48232289107995 0.7391454729458778
14.979558719013868 308.50663962220176 0.7356706317177092
14.984786273967284 309.6932407909018 0.7378610229813459
14.9900138289207 311.18247402404285 0.7402534630273333
14.995241383874117 314.40292403365714 0.7444854434640625
15.000468938827533 313.2926896642352 0.7429836205164979
15.005696493780949 313.4869457906355 0.7424333625471304
15.010924048734365 315.67081770318754 0.7440923638364303
15.016151603687781 317.612141858864 0.7472182682221724
15.021379158641198 320.3786343474236 0.7505022942675832
15.026606713594614 318.0588410549651 0.7481427050945969
15.03183426854803 318.26936662214524 0.7485886532938959
15.037061823501446 316.45786565921446 0.7464602820425127
15.042289378454862 316.578946948918 0.7468905794444645
15.047516933408279 317.50310889390244 0.7483178682362565
15.052744488361695 316.7065682181598 0.7481051949275456
15.057972043315111 320.12049255945084 0.7530883679287494
15.063199598268527 318.8168101191956 0.7510837169321768
15.068427153221943 320.77357886216885 0.7519102616046782
15.07365470817536 321.94305964099124 0.7525854030724618
15.078882263128776 323.1613225110009 0.7534757089242978
15.084109818082192 318.94122896967303 0.7483853774174879
15.089337373035608 320.82663997733454 0.7507151602642902
15.094564927989024 323.2573325622072 0.7545843260253648
15.09979248294244 324.4429952833782 0.7558926201923558
15.105020037895857 321.7085598582196 0.7536290573331375
15.110247592849273 316.738430533582 0.7465057518731466
15.11547514780269 312.64212033477037 0.7414838467949963
15.120702702756105 312.4995492616731 0.7412761276551437
15.125930257709522 311.5978315261142 0.7401803605710806
15.131157812662938 308.09184099876944 0.7371969120651425
15.136385367616354 304.0734009213357 0.7343837932799449
15.14161292256977 298.69684765386245 0.7294484836098036
15.146840477523186 296.5288703975599 0.7275376313911214
15.152068032476603 294.6156522320045 0.7243872389538445
15.157295587430019 294.6294856452904 0.7233239724482801
15.162523142383435 292.8926933001681 0.7205442114430416
15.167750697336851 290.4634261543056 0.7163120778776227
15.172978252290267 288.1041817553404 0.7129593215171296
15.178205807243684 285.7822280040037 0.7115308011623818
15.1834333621971 281.33962241474836 0.7060615930175135
15.188660917150516 277.6898142227675 0.7034202196774689
15.193888472103932 276.6988292543056 0.704194378889311
15.199116027057348 275.1017183324422 0.7018867418290905
15.204343582010765 276.5367827279363 0.7045722735067659
15.20957113696418 277.32473521730054 0.7045095344509811
15.214798691917597 276.10254556533545 0.7015438697067701
15.220026246871013 276.23929044942497 0.7022751013663826
15.22525380182443 277.8918540322031 0.704939717884926
15.230481356777846 276.5974194123257 0.7036219823731711
15.235708911731262 275.8700430737662 0.7044218109604551
15.240936466684678 271.91850277538117 0.6983269635324779
15.246164021638094 271.54687856380104 0.698572826730743
15.25139157659151 272.62103550963604 0.6995801364169287
15.256619131544927 271.70006399194455 0.6974968178227924
15.261846686498343 270.6261799710079 0.6944418681417773
15.267074241451759 269.27842239538455 0.6928646613711402
15.272301796405175 265.09204979189 0.6879573836173553
15.277529351358591 263.5790105028918 0.687566185830369
15.282756906312008 265.3040252906009 0.6900439901962505
15.287984461265424 265.9315230570401 0.6906987658166815
15.29321201621884 269.730878976907 0.6952843906076231
15.298439571172256 270.6217830653656 0.6956916806608874
15.303667126125672 272.8228089804072 0.6986380666000107
15.308894681079089 273.8898144265833 0.6986627181031685
15.314122236032505 274.8854356098332 0.6999302476762066
15.319349790985921 277.445980954256 0.7034716404372464
15.324577345939337 279.03917159977374 0.7054032562463819
15.329804900892753 280.3942568967394 0.7066023979161101
15.33503245584617 282.4044622328979 0.709011067292198
15.340260010799586 283.4039151587769 0.7102081643403695
15.345487565753002 286.2657082014777 0.7133970083973249
15.350715120706418 284.65796393321375 0.7111177850995001
15.355942675659835 284.6669882002718 0.7100705351836434
15.36117023061325 286.3556686476248 0.7128313572817627
15.366397785566667 289.19071841115016 0.7162427176059578
15.371625340520083 293.9781380375406 0.721664192410658
15.3768528954735 295.25718870439135 0.7230896821076378
15.382080450426916 294.7841684752732 0.721840859100629
15.387308005380332 295.4296641943891 0.7224305284052277
15.392535560333748 295.09949724758934 0.721956779136464
15.397763115287164 298.5149037367021 0.7362452846829668
15.40299067024058 299.11768931074386 0.7458211989367284
15.408218225193997 296.6929559945711 0.7479535165368751
15.413445780147413 296.0131005633181 0.7514921167596383
15.418673335100829 290.13091600685607 0.7462628265160606
15.423900890054245 290.1013735078473 0.7478303215056537
15.429128445007661 293.1265142223172 0.7540615134791213
15.434355999961078 292.91595483066504 0.7567105938994658
15.439583554914494 294.0260850502976 0.7615025960571347
15.44481110986791 293.67536808681 0.7653322486251938
15.450038664821326 294.25750284303115 0.7677515893587175
15.455266219774742 291.7981340680428 0.7672966186991236
15.460493774728159 289.00273718692523 0.7644748742405204
15.465721329681575 289.53545333702095 0.7666113889808936
15.470948884634991 292.80967325231245 0.7738750635125601
15.476176439588407 294.0880278042536 0.7773961583394621
15.481403994541823 296.2111115086418 0.7835012968118271
15.48663154949524 295.3486135608074 0.7838427894634282
15.491859104448656 298.4628664300532 0.7893712401421018
15.497086659402072 299.27590986043674 0.7917793085111278
15.502314214355488 302.22116450652953 0.7967560211259022
15.507541769308904 301.22540734876947 0.7972059542304231
15.51276932426232 297.39311070766394 0.7948106044121034
15.517996879215737 296.7583983424659 0.7957034057391185
15.523224434169153 295.44175492622236 0.7957759753633211
15.52845198912257 295.31601817971483 0.7962774416570966
15.533679544075985 299.09945914830695 0.8028125409334409
15.538907099029402 301.99690794719874 0.8075485934095975
15.544134653982818 303.4537211072488 0.8109854807252685
15.549362208936234 307.5752435573035 0.8176800483950714
15.55458976388965 305.8652203943899 0.8168399126521083
15.559817318843066 307.5442437074244 0.8216878532185404
15.565044873796483 309.7222225256792 0.8278798615465218
15.570272428749899 311.20963165339833 0.8314041018875147
15.575499983703315 312.6343630340445 0.834462807291656
15.580727538656731 311.1427218758764 0.832595279920215
15.585955093610147 308.99284592648746 0.8308804893453386
15.591182648563564 308.92553486483223 0.8326063311280149
15.59641020351698 307.646629130187 0.8326183526755346
15.601637758470396 308.31546444534393 0.8344833191485687
15.606865313423812 305.7557581387332 0.8332986882160891
15.612092868377228 300.3822014787487 0.8276208238845576
15.617320423330645 300.8643791045655 0.8308822202037591
15.62254797828406 297.75313164696894 0.8283317828788991
15.627775533237477 297.2212422112128 0.8297866947838473
15.633003088190893 296.0229193739253 0.8295750431199337
15.63823064314431 293.5951193137117 0.8234763865594547
15.643458198097726 287.3101519077642 0.8029119376071804
15.648685753051142 285.74468508260617 0.7935215597343935
15.653913308004558 284.63991936034125 0.7875901537806461
15.659140862957974 283.77461877222987 0.7835016233230153
15.66436841791139 287.5409408495107 0.7858619432860919
15.669595972864807 286.6935931614032 0.7824633046961934
15.674823527818223 285.22743254886166 0.7801170660789248
15.680051082771639 285.3592990296422 0.7798011559759156
15.685278637725055 285.5533042773834 0.7789470072209214
15.690506192678471 285.38239351729305 0.7772202177879366
15.695733747631888 284.1217950467436 0.7721067592672194
15.700961302585304 281.1330350850427 0.7658955931477647
15.70618885753872 279.6149639897044 0.7619954295955338
15.711416412492136 276.8555103810592 0.7574674788556892
15.716643967445552 277.8037702383137 0.7577167884077932
15.721871522398969 280.1758519793197 0.7613350654709258
15.727099077352385 280.4054848336958 0.7609373653189315
15.732326632305801 283.6458437046572 0.7651568932710076
15.737554187259217 281.2174771599017 0.7604046427704034
15.742781742212633 281.31373057294695 0.7589724964510428
15.74800929716605 285.5508922625295 0.7628965106288768
15.753236852119466 283.636077049848 0.7583070759331556
15.758464407072882 284.7931185155875 0.757696182285877
15.763691962026298 282.49735316994276 0.7535932332776198
15.768919516979715 279.44359457360787 0.7486985080129023
15.77414707193313 280.3918729943123 0.7506988151320632
15.779374626886547 282.4693825951617 0.7534864942669105
15.784602181839963 284.128339023907 0.7550212480955261
15.78982973679338 286.9570436723485 0.7585131402171635
15.795057291746796 288.26084602853797 0.7601372270145083
15.800284846700212 287.1746421686073 0.7576288586155256
15.805512401653628 288.7295654012722 0.7589820686833081
15.810739956607044 291.69582339510526 0.7617315543013226
15.81596751156046 291.6769742019576 0.7601624911402959
15.821195066513877 293.90915601540587 0.7629377663710616
15.826422621467293 296.2164785140108 0.7655378398730031
15.831650176420709 296.9064740857884 0.7666383542482894
15.836877731374125 297.2647620642813 0.7672807213806415
15.842105286327541 293.6162390472724 0.7617795361857687
15.847332841280958 294.1568187187122 0.7616954546936435
15.852560396234374 291.557605512628 0.7589880878847867
15.85778795118779 293.52731641680197 0.7619499072423748
15.863015506141206 295.0083789910218 0.7638838102530598
15.868243061094622 294.1429056658923 0.7600118916212291
15.873470616048039 291.10004864878954 0.7547818187771187
15.878698171001455 290.08367225100005 0.7518228298279821
15.883925725954871 289.7548657297626 0.7506414330316514
15.889153280908287 290.0624121894478 0.751587201286039
15.894380835861703 293.7600708660434 0.756584887968608
15.89960839081512 296.7212310680009 0.761069038643037
15.904835945768536 297.54686063650627 0.760727323308464
15.910063500721952 295.82770829468797 0.7581763185040173
15.915291055675368 291.5829458280505 0.7533070563487285
15.920518610628784 288.29817660070836 0.7492788484335858
15.9257461655822 287.24775922019154 0.7469821745161445
15.930973720535617 285.4135318249951 0.7444346983629034
15.936201275489033 285.2820463585869 0.7440697426697827
15.94142883044245 285.3343504034618 0.7435449614408909
15.946656385395865 286.03565525783716 0.7444032455874232
15.951883940349282 287.42232100693076 0.7456680804820869
15.957111495302698 290.0422633654077 0.7490245076681906
15.962339050256114 291.1119633472493 0.7512744578820094
15.96756660520953 291.89048500519186 0.7519824699522294
15.972794160162946 290.27524979297397 0.7497230590440088
15.978021715116363 288.85955991860476 0.7475098912012338
15.983249270069779 289.87804857023264 0.7478461040152244
15.988476825023195 286.43918722826373 0.7432998139003081
15.993704379976611 283.416681191957 0.7396680489632594
15.998931934930027 283.2188420573056 0.739471153186717
16.004159489883442 285.7355372762019 0.7428049060662378
16.009387044836856 287.6791440152872 0.7458736945508099
16.01461459979027 287.8155068083561 0.7462321637591061
16.019842154743685 287.14503513071776 0.7447907634601891
16.0250697096971 287.4639481028749 0.7449155829822376
16.030297264650514 288.3357124149968 0.7453497295473299
16.03552481960393 289.54713429364955 0.7477869580068428
16.040752374557343 294.05319209519376 0.7534288398922595
16.045979929510757 296.66727434808723 0.7573208481523263
16.05120748446417 300.0967719742163 0.7613380835868077
16.056435039417586 303.5771725399942 0.7650369037899275
16.061662594371 306.02037535226 0.7667054831092904
16.066890149324415 312.3345115310177 0.7728822641707855
16.07211770427783 317.33216333187704 0.7788088925865932
16.077345259231244 318.09953352490794 0.7794354215964054
16.08257281418466 320.8703669565405 0.7824389770714545
16.087800369138073 321.6049663063212 0.783149812780964
16.093027924091487 324.4102395812004 0.7863051820554792
16.0982554790449 328.47466227349844 0.7910981477668103
16.103483033998316 331.7091969122062 0.795856459440516
16.10871058895173 334.71910411621917 0.7983759050409999
16.113938143905145 336.70617567996607 0.8006969764931555
16.11916569885856 336.8084892588905 0.8005933874750639
16.124393253811974 335.1313265116296 0.7994136895108502
16.129620808765388 334.4444264227399 0.7993552726588131
16.134848363718802 336.5748881428399 0.8022570204818983
16.140075918672217 339.99118432258064 0.8057427292394377
16.14530347362563 341.1293378241351 0.8070983443734708
16.150531028579046 341.5769521818657 0.8079589860818291
16.15575858353246 339.852902486008 0.80538442099936
16.160986138485875 337.022764684322 0.8014486289113503
16.16621369343929 334.23160163043866 0.7966895994546882
16.171441248392703 326.9378026554928 0.7881111233766731
16.176668803346118 319.8957942294871 0.7804492076614098
16.181896358299532 313.8960479850242 0.7752523615829444
16.187123913252947 311.5023268708257 0.7733452478607427
16.19235146820636 308.7376665577822 0.7702419270992962
16.197579023159776 304.4727348314713 0.7638983806920409
16.20280657811319 298.3977901027704 0.7560563425792614
16.208034133066604 294.3127205121088 0.7518800376300089
16.21326168802002 290.85571703077744 0.7478627157518157
16.218489242973433 284.3307223323791 0.7394418753308967
16.223716797926848 281.5815335270259 0.7362378918600824
16.228944352880262 278.930063279797 0.7315035789047304
16.234171907833677 277.56461614716085 0.7301564310725649
16.23939946278709 275.7727178939 0.727724380948061
16.244627017740505 272.25035655293397 0.7241357349781611
16.24985457269392 268.8900121181129 0.721171591974668
16.255082127647334 264.43155706257573 0.7156299324956598
16.26030968260075 260.06111859700115 0.7092951384625584
16.265537237554163 261.19046488149957 0.7113264556175672
16.270764792507578 260.6551348414515 0.7090303394901807
16.275992347460992 259.0393029735501 0.7064535397028153
16.281219902414406 254.48544649887376 0.6998264778465477
16.28644745736782 250.71907744728503 0.6944888870658998
16.291675012321235 253.36344229386307 0.6992877450720805
16.29690256727465 256.6484687804696 0.7040085491522303
16.302130122228064 258.18906219760026 0.7061349863349548
16.30735767718148 259.81029335451086 0.7074843261731886
16.312585232134893 258.944336397769 0.7049105025681114
16.317812787088307 258.3549465521939 0.7037368640360484
16.323040342041722 258.09398543750257 0.7031699976849636
16.328267896995136 255.2886649144458 0.6999479054309575
16.33349545194855 255.9059039978064 0.6998232005984377
16.338723006901965 254.04599724657268 0.696901250679342
16.34395056185538 259.6463695517214 0.7024514061385537
16.349178116808794 263.04927968445645 0.7085310502918868
16.35440567176221 266.28621260655433 0.7131535719473377
16.359633226715623 267.5454910024453 0.715324909898428
16.364860781669037 272.06666184168444 0.7206153045902495
16.37008833662245 280.92442444004445 0.7302908574379756
16.375315891575866 286.070510949624 0.7362424813731177
16.38054344652928 291.4721252295242 0.7417080038792775
16.385771001482695 294.85676050962047 0.7461103917745955
16.39099855643611 295.3070104861267 0.7451859057887732
16.396226111389524 295.14752399087047 0.7441039732742246
16.401453666342938 293.38501450751806 0.7411359435630914
16.406681221296353 293.283276753102 0.7412228579149845
16.411908776249767 293.4751677537593 0.7411341447145977
16.41713633120318 294.65733074811243 0.7425718031210305
16.422363886156596 290.04964854950106 0.7357573841896206
16.42759144111001 286.8251885832908 0.7314542348302903
16.432818996063425 285.0628095204649 0.7300094552546373
16.43804655101684 287.5881226814923 0.7335576983445277
16.443274105970254 285.4682489161666 0.7312659196512096
16.448501660923668 282.74888054780996 0.7282951301955879
16.453729215877082 280.27091897970377 0.7254485451448894
16.458956770830497 279.9189091694043 0.7248539581223972
16.46418432578391 279.1603118003935 0.7239715080267344
16.469411880737326 279.26481270844795 0.7234957747183163
16.47463943569074 277.3719194673769 0.7210067986995586
16.479866990644155 276.1369142402497 0.7184998601580027
16.48509454559757 280.7489948217663 0.7240006186611915
16.490322100550983 281.91389711915525 0.7261144295972286
16.495549655504398 286.87925263314384 0.7328069408805457
16.500777210457812 288.29493625040266 0.7349991111784507
16.506004765411227 290.083835498735 0.7365231905616626
16.51123232036464 289.67787340166035 0.7347397040197545
16.516459875318056 285.1830766485714 0.7286600834884722
16.52168743027147 281.89167249808 0.7243210655626029
16.526914985224884 277.84552655501693 0.7187280570987059
16.5321425401783 276.025424576398 0.7169720110318626
16.537370095131713 274.09223473478147 0.7156738115488734
16.542597650085128 272.2570761411032 0.7147066040511376
16.547825205038542 269.09799466020144 0.7113434864489417
16.553052759991957 264.42901223259804 0.7043801025339564
16.55828031494537 260.88829931171057 0.7002080597393575
16.563507869898785 256.7139713526988 0.6953710572156097
16.5687354248522 254.44439506009226 0.6914976257980637
16.573962979805614 253.27110759757218 0.6906409859462374
16.57919053475903 251.1186484497729 0.687164909008464
16.584418089712443 249.6031609939389 0.6862342426318618
16.589645644665858 249.06388170776 0.6862918870516882
16.594873199619272 250.05949727824648 0.6863537495847554
16.600100754572686 249.20610521277703 0.6843089499799729
16.6053283095261 247.41042404432 0.681652270516879
16.610555864479515 247.46529205402692 0.6828509480375818
16.61578341943293 245.9641627218974 0.6816009368510989
16.621010974386344 244.18696421939694 0.67871372859688
16.62623852933976 246.29323961079663 0.681220148243365
16.631466084293173 248.43767015342115 0.6843703733507982
16.636693639246587 252.73849056636894 0.6887104637379811
16.641921194200002 255.6216069228679 0.6917233123465831
16.647148749153416 259.7891833765357 0.6968493539673936
16.65237630410683 262.39396538566643 0.7007855487093418
16.657603859060245 265.8439603544676 0.7054263282695246
16.66283141401366 262.43207452025024 0.7009443891950287
16.668058968967074 257.34174783203395 0.693391450135467
16.67328652392049 251.33085411607857 0.6847306236007236
16.678514078873903 248.8625736904396 0.6803916253155216
16.683741633827317 251.88190205774242 0.6848722600638719
16.68896918878073 251.86460029736878 0.6842087298069929
16.694196743734146 252.05224090608343 0.6843786329689053
16.69942429868756 253.0135888790646 0.6854102042837091
16.704651853640975 254.07056080653706 0.6875406464020712
16.70987940859439 252.58692406155936 0.6868822407580953
16.715106963547804 249.6572657829909 0.6840990392744738
16.720334518501218 245.67914946857715 0.6788857174281901
16.725562073454633 244.61313135723523 0.6769853573472195
16.730789628408047 244.51970081816944 0.676578947206694
16.73601718336146 244.7408439181782 0.6775997751197217
16.741244738314876 244.38181896384245 0.676941025486187
16.74647229326829 243.3842899202049 0.6744524928618273
16.751699848221705 241.73767995201638 0.6719194839377521
16.75692740317512 236.35164759300568 0.664532870525479
16.762154958128534 235.22084270605032 0.6640563361583965
16.767382513081948 231.7538102160194 0.6585717217093731
16.772610068035362 231.35442021877185 0.6577197081059695
16.777837622988777 230.38703720640473 0.6559622013147457
16.78306517794219 230.24749654617457 0.6555516759223644
16.788292732895606 231.66804815633668 0.6579789685640339
16.79352028784902 233.07332124669205 0.6611464907968312
16.798747842802435 235.07608860493573 0.6633760885579774
16.80397539775585 232.19316985492918 0.6607913129182655
16.809202952709263 230.28830376496566 0.6581316935718362
16.814430507662678 227.3151539266957 0.6539251011961684
16.819658062616092 227.06205743758358 0.652263644825028
16.824885617569507 226.64590470824143 0.6513200349111545
16.83011317252292 223.90147534770085 0.6488070963190874
16.835340727476336 224.2971920702863 0.6497881855134171
16.84056828242975 223.2537834800627 0.6481490512056948
16.845795837383164 224.82516125371754 0.6504611702887246
16.85102339233658 223.99600155573324 0.6489277368886625
16.856250947289993 224.58522743880397 0.6491236943006988
16.861478502243408 224.36008328540746 0.6488210891706818
16.866706057196822 223.66226440918942 0.6483373433481513
16.871933612150237 223.6773782533142 0.6493475297824592
16.87716116710365 223.76128049315378 0.6505687734420817
16.882388722057065 222.30040026289694 0.6474765096594226
16.88761627701048 220.54335125695607 0.6447227600650965
16.892843831963894 218.7018046298651 0.6406914976753714
16.89807138691731 217.3766323341612 0.640106942011737
16.903298941870723 218.38268191369534 0.6437893882875174
16.908526496824138 218.9479085512575 0.6443175358511255
16.913754051777552 216.65837407583078 0.639701696807451
16.918981606730966 216.89338372273758 0.638911092174921
16.92420916168438 216.22760825714252 0.6363689537774807
16.929436716637795 216.1135162329803 0.6365395689537937
16.93466427159121 216.0649691153117 0.635917310032128
16.939891826544624 217.01556624408775 0.6385734794277407
16.94511938149804 217.82365879188671 0.6413750506465907
16.950346936451453 218.5885735569241 0.6436340169093105
16.955574491404867 217.64912225087036 0.6429160348205089
16.960802046358282 219.112659581948 0.6447860363977962
16.966029601311696 218.57420830709665 0.6436377356868042
16.97125715626511 218.68485725987702 0.6428133775541008
16.976484711218525 217.31799459369128 0.6401574210499171
16.98171226617194 216.7253439600966 0.6393853585115035
16.986939821125354 213.79485215928096 0.6350157080140916
16.99216737607877 212.38254796856967 0.6331333009461108
16.997394931032183 213.94737203305098 0.6357974255385921
17.002622485985597 215.04810198137957 0.6356483221194282
17.00785004093901 217.22702885034784 0.6362386390578294
17.013077595892426 219.17801531604948 0.6381675033583333
17.01830515084584 220.61937686454704 0.6397459330662614
17.023532705799255 220.81852711782844 0.6413172252326048
17.02876026075267 219.77395628291268 0.6405441860050725
17.033987815706084 220.99084674443714 0.6430289208226478
17.039215370659498 221.05164373608417 0.645048759051857
17.044442925612913 222.6225325374267 0.6476518899968285
17.049670480566327 223.51564122654227 0.649005568345318
17.05489803551974 222.773882517099 0.6479764997175794
17.060125590473156 224.79209791713313 0.6499868572751009
17.06535314542657 222.5151522568655 0.6472855990801873
17.070580700379985 222.8388446863969 0.6480245627338894
17.0758082553334 222.1545202794746 0.6471179488484262
17.081035810286814 221.33511329135177 0.6449183398570013
17.086263365240228 220.17074064520486 0.6427337201497583
17.091490920193642 218.65957545133926 0.6410325767464338
17.096718475147057 219.17639957162945 0.6430777535158088
17.10194603010047 218.41691877794392 0.641684871531089
17.107173585053886 219.1128763699417 0.6409826707143145
17.1124011400073 221.07636967844115 0.6440267340410467
17.117628694960715 222.98896053986053 0.6461434625866437
17.12285624991413 223.8163546637014 0.6490306704732781
17.128083804867543 224.61524830923653 0.6497346968790894
17.133311359820958 225.77454888802575 0.6486522881292679
17.138538914774372 225.91570407951943 0.6479244440861662
17.143766469727787 226.08522582578826 0.6465134163745979
17.1489940246812 226.55816833700734 0.6470897082046413
17.154221579634616 225.62478651720434 0.6458936374774427
17.15944913458803 229.05876711934022 0.651198944601638
17.164676689541444 232.56784459170171 0.6556064899259472
17.16990424449486 235.90044198355173 0.6600524359250897
17.175131799448273 238.7614002712205 0.663086550935317
17.180359354401688 238.67064273947722 0.6632342422261001
17.185586909355102 240.44874177184312 0.6650970823525375
17.190814464308517 241.65604693636053 0.6667811354300324
17.19604201926193 244.575501547349 0.6714734987875112
17.201269574215345 244.35301180056678 0.6714723737255839
17.20649712916876 244.51654739983744 0.6716213060593883
17.211724684122174 244.82099312119112 0.6720956951795722
17.21695223907559 246.14041717316942 0.6727613011055253
17.222179794029003 250.113054004423 0.6769962460550764
17.227407348982418 250.00715932194421 0.6770768495008932
17.232634903935832 249.49808124581645 0.6771779573778273
17.237862458889246 249.1299948052648 0.6770523929399386
17.24309001384266 245.5621610729467 0.6722056601992932
17.248317568796075 245.64491273467846 0.6719098763182957
17.25354512374949 245.9130421572026 0.6719097001345788
17.258772678702904 244.09283571076077 0.6689370226005364
17.26400023365632 242.04266831414773 0.6657321138368587
17.269227788609733 242.2277611081008 0.6681309136411565
17.274455343563147 242.17669009596005 0.6682857252769312
17.279682898516562 243.39441307321218 0.6697489065024573
17.284910453469976 242.41876221341772 0.6680462916060861
17.29013800842339 240.36849232883412 0.6642708337167488
17.295365563376805 242.00953392986696 0.6674309647533989
17.30059311833022 241.18656452328258 0.6669914402928682
17.305820673283634 243.50545627953628 0.6704833742442742
17.31104822823705 242.4271652447873 0.6676076951976203
17.316275783190463 242.5449151008497 0.6679047732935579
17.321503338143877 243.0831501260394 0.6687285726240952
17.32673089309729 244.5823268057758 0.6715191996725126
17.331958448050706 243.45342640687042 0.6695443634602412
17.33718600300412 239.5173607485878 0.6642098535678886
17.342413557957535 235.75435502703107 0.6585525219053529
17.34764111291095 235.88696629389665 0.6595129299975031
17.352868667864364 238.39856973431685 0.6636994103503263
17.358096222817778 240.33136486544598 0.6653455004028284
17.363323777771193 239.50491397564937 0.663923484336121
17.368551332724607 236.37980553259862 0.6599701702103891
17.37377888767802 233.1571352239983 0.6554016029141395
17.379006442631436 231.5859566836323 0.6539917644983454
17.38423399758485 231.70066718925406 0.6533857767083668
17.389461552538265 231.28732732264606 0.6529844312888142
17.39468910749168 232.02517592767603 0.655253377395307
17.399916662445094 235.18722024663683 0.6600182265023166
17.405144217398508 236.52303602612972 0.661808309184495
17.410371772351922 236.545624383788 0.6610596715719691
17.415599327305337 234.7785557853496 0.6573199578021648
17.42082688225875 233.15420714726628 0.6552586082752568
17.426054437212166 234.27741115474106 0.6587846559453889
17.43128199216558 234.13197764858538 0.6583371527580664
17.436509547118995 234.49368717817137 0.6586723689143208
17.44173710207241 234.81225717611605 0.6575144143921945
17.446964657025823 235.83876557867077 0.6592735301095267
17.452192211979238 237.4374601772264 0.6620032242887512
17.457419766932652 238.8191141950844 0.6645143905304662
17.462647321886067 238.68905502908297 0.6630169803142449
17.46787487683948 237.9220718386877 0.6610702855100422
17.473102431792896 235.02920336681615 0.6567054206082699
17.47832998674631 233.90940617150045 0.6563569587925193
17.483557541699724 234.4544863504378 0.6577191846890784
17.48878509665314 235.83713890891622 0.6600012547439037
17.494012651606553 238.59973258674174 0.6629088650000888
17.499240206559968 238.2762812319802 0.6604341425728225
17.504467761513382 237.8413881071366 0.6592104185329029
17.509695316466797 238.44534937654467 0.6596440571657315
17.51492287142021 235.33704989998 0.6552123704552668
17.520150426373625 234.2094452893129 0.6548100870936
17.52537798132704 238.49725887026403 0.6620248278727372
17.530605536280454 239.57120742129163 0.6647163737644824
17.53583309123387 240.2436981005714 0.6660219441222285
17.541060646187283 240.1115607706782 0.665445964362318
17.546288201140698 240.6789827700935 0.6651899990507646
17.551515756094112 243.90691141616753 0.6683693125573653
17.556743311047526 245.12529833950552 0.6679601383651258
17.56197086600094 245.63348110292094 0.6677610098377315
17.567198420954355 246.79689296019157 0.6697827131716189
17.57242597590777 247.41847091931857 0.6709968473099281
17.577653530861184 245.51925557827906 0.669281098798941
17.5828810858146 242.9905407121783 0.6669435777116789
17.588108640768013 240.94234893903348 0.6641597215624427
17.593336195721427 244.11822836914163 0.6699648041552124
17.598563750674842 248.49344969836363 0.6748890271376908
17.603791305628256 250.87522807844152 0.6780550870455031
17.60901886058167 251.50079738597566 0.6772656559898168
17.614246415535085 249.59754791864336 0.6735425335683757
17.6194739704885 246.32432867464604 0.6687790643877705
17.624701525441914 244.28211750187324 0.6656821727504633
17.62992908039533 247.79383579132556 0.6706564997893716
17.635156635348743 250.2987674653971 0.6742416699009264
17.640384190302157 251.69557105231752 0.6765738942295438
17.64561174525557 249.89813964719298 0.6750450726355838
17.650839300208986 250.96878233008323 0.6764580698753746
17.6560668551624 251.35699265374677 0.6762498125090778
17.661294410115815 253.86823023310652 0.6789450141347638
17.66652196506923 254.76448209615583 0.6795091908382753
17.671749520022644 259.05582843356945 0.6856542863245938
17.676977074976058 267.2361343076287 0.6960459570864479
17.682204629929473 270.78989799641175 0.7004518762114706
17.687432184882887 274.60840144121534 0.704371641324013
17.6926597398363 276.33131310815185 0.7069878566761265
17.697887294789716 280.167655975597 0.7117249274792944
17.70311484974313 282.47705295816445 0.7144325386718476
17.708342404696545 282.9339165568801 0.7146502447216365
17.71356995964996 285.4827037842556 0.716976878522113
17.718797514603374 291.4983275981236 0.7244157310724221
17.724025069556788 298.3952358050301 0.7323793841651912
17.729252624510202 304.6610271492188 0.739491023739747
17.734480179463617 304.7790495494038 0.7388215115222074
17.73970773441703 305.72378602975994 0.7396389699672902
17.744935289370446 306.10462162318504 0.7412810374813116
17.75016284432386 312.76584665009557 0.7494662680014913
17.755390399277275 318.94623189119665 0.757089597000945
17.76061795423069 324.8815188673819 0.7637995630375372
17.765845509184103 326.03957269156746 0.7638223095615669
17.771073064137518 325.98706695014414 0.7630874395366909
17.776300619090932 326.67465126818297 0.7632882443948499
17.781528174044347 324.1055105827783 0.7605886175378553
17.78675572899776 323.0955410126859 0.7598737971712312
17.791983283951176 320.1680441486109 0.7566025602715455
17.79721083890459 315.9991437388076 0.7518981287180826
17.802438393858004 313.49338058947046 0.7486170677794777
17.80766594881142 310.455519378089 0.7450989670352168
17.812893503764833 306.67600976425786 0.7403283368629032
17.818121058718248 306.24599268581085 0.7401752558069183
17.823348613671662 302.0958789681588 0.7346042540139155
17.828576168625077 301.7430100957578 0.7349446511417912
17.83380372357849 297.01087000623477 0.7289434225188992
17.839031278531905 292.97309446939016 0.7239669428553354
17.84425883348532 290.97086262998147 0.7212845156926623
17.849486388438734 293.0326600375457 0.7235350639859038
17.85471394339215 295.5755324953508 0.7274629578742016
17.859941498345563 298.9023466706868 0.732179132061618
17.865169053298978 297.48151391863735 0.7300773897087236
17.870396608252392 300.3780831528714 0.7340421904899147
17.875624163205806 300.98666272211057 0.7341364156161857
17.88085171815922 301.8149529411062 0.7353039157980717
17.886079273112635 302.95442215795754 0.7366014304416367
17.89130682806605 307.3964564356599 0.7420467866560816
17.896534383019464 314.35720441220536 0.7503841284795126
17.90176193797288 321.86007872986613 0.7589475296790051
17.906989492926293 326.7657014875358 0.7642269483209518
17.912217047879707 333.28683560440766 0.771189768595939
17.917444602833122 336.6908800047151 0.774209293459748
17.922672157786536 337.9898140821594 0.7762535849255758
17.92789971273995 337.7954593194451 0.7761695796767315
17.933127267693365 339.03902956317916 0.7772143422817323
17.93835482264678 336.3628320161786 0.7741173997923854
17.943582377600194 329.87394330485336 0.7664512215386791
17.94880993255361 322.2556581994572 0.758448206928567
17.954037487507023 316.49298298395166 0.7517876982445427
17.959265042460437 313.380770614909 0.7475806197772293
17.96449259741385 308.12658431665994 0.7411246976094477
17.969720152367266 302.44684510393637 0.7354699086701741
17.97494770732068 297.85028814880263 0.7313771095506681
17.980175262274095 294.58378688086316 0.7285298686365373
17.98540281722751 290.5670142342073 0.7240192173441643
17.990630372180924 285.0877717506285 0.7167346352672234
17.995857927134338 282.7038459736984 0.7141356307548982
18.001085482087753 281.46046699927683 0.7119363341798212
18.006313037041167 278.17578780471894 0.7080080008333614
18.01154059199458 275.3534909962852 0.7037297070272485
18.016768146947996 272.76451006009916 0.7006076313054375
18.02199570190141 271.8154463507906 0.7001477677470417
18.027223256854825 272.0372752543833 0.7008079177437513
18.03245081180824 269.6339367095394 0.6978484613768486
18.037678366761654 268.13242720284353 0.6961570170357481
18.042905921715068 266.65313560842554 0.6939540412240897
18.048133476668482 265.66075049642143 0.6925790180028093
18.053361031621897 266.97259054064097 0.6925928116017247
18.05858858657531 265.2046162005899 0.6909392573037711
18.063816141528726 264.9211800504724 0.6908614600878719
18.06904369648214 265.62558117438 0.6920350381150796
18.074271251435555 269.48402665308413 0.6959917040294265
18.07949880638897 270.80929243014094 0.6961988858838378
18.084726361342383 273.9855260974506 0.6994768560232489
18.089953916295798 275.4949157270708 0.7025054615645463
18.095181471249212 276.09945866636485 0.7036358376610327
18.100409026202627 276.79167221742216 0.7051678831664626
18.10563658115604 279.74232710622584 0.7082699645226772
18.110864136109456 282.68586263595546 0.7111786633537366
18.11609169106287 287.73377832379356 0.7177975453687814
18.121319246016284 290.9522136201224 0.7216577228759952
18.1265468009697 294.1496881305988 0.7260578917653476
18.131774355923113 299.0783730981495 0.7317023018682125
18.137001910876528 301.0109116735542 0.73346052394248
18.142229465829942 309.264871122337 0.7429781576692223
18.147457020783357 317.2960498657318 0.75240713663022
18.15268457573677 325.443747370533 0.7614445802566331
18.157912130690185 337.22411519408047 0.7750848044568021
18.1631396856436 350.23943418055853 0.7887717111263182
18.168367240597014 367.09528791501356 0.8069193079877747
18.17359479555043 378.4441002730494 0.8192012929987657
18.178822350503843 386.03242678081045 0.8265860282919841
18.184049905457258 389.269458718411 0.8301149721021718
18.189277460410672 392.2818276503445 0.8335499188609934
18.194505015364086 393.1203906510688 0.8341684979438203
18.1997325703175 390.474821103218 0.8317155923793234
18.204960125270915 385.6282557863725 0.8264958121427757
18.21018768022433 379.7721096746458 0.8202757511252022
18.215415235177744 376.93336937593506 0.8173503512479833
18.22064279013116 377.3800726066692 0.8178747347379023
18.225870345084573 380.05038902948843 0.8203698645160431
18.231097900037987 381.69123990648734 0.82230718651411
18.236325454991402 384.2470964902555 0.8248070751059688
18.241553009944816 383.0660417288878 0.8237520962932919
18.24678056489823 383.07347634415567 0.8239065785445793
18.252008119851645 383.20446544952375 0.824452444447698
18.25723567480506 382.4273080541243 0.8236120065493755
18.262463229758474 379.69749160918286 0.8202280654526285
18.26769078471189 369.7074962412113 0.8092593462010835
18.272918339665303 362.894947057554 0.8014477611017732
18.278145894618717 351.85838318185523 0.7890045604998613
18.28337344957213 343.77349287498333 0.780235055634927
18.288601004525546 338.667091481209 0.7750250151038326
18.29382855947896 330.8111428177172 0.7666850491701994
18.299056114432375 325.9951742384191 0.7616175641826101
18.30428366938579 316.4321005803257 0.7513239029455249
18.309511224339204 311.0697793999966 0.744981318077148
18.314738779292618 305.90785126969234 0.7385503487192095
18.319966334246033 298.82496454651493 0.7299918045606386
18.325193889199447 293.12557409734376 0.7231436528922182
18.33042144415286 287.8179704326585 0.716774187234899
18.335648999106276 286.8911099123246 0.7153740688820192
18.34087655405969 285.57480941226135 0.713708970283093
18.346104109013105 283.42031780689587 0.7104279793951963
18.35133166396652 285.98006681110513 0.715124729712522
18.356559218919934 285.93181339975854 0.7150232745339056
18.361786773873348 285.6359802628832 0.715566399542033
18.367014328826762 286.1823609694276 0.7158721636489352
18.372241883780177 288.2853178044167 0.7186178994323813
18.37746943873359 292.171550041911 0.7228444910853967
18.382696993687006 294.57824656807304 0.7249379704168416
18.38792454864042 299.40910566122585 0.7326748024869401
18.393152103593835 306.1732075246489 0.7519967066949402
18.39837965854725 315.6247385469492 0.7701859533148292
18.403607213500663 324.55225615519987 0.7871345826238569
18.408834768454078 332.2414964367144 0.800540978672359
18.414062323407492 339.93835024559013 0.8138112723769377
18.419289878360907 347.9860977748014 0.8268705640848607
18.42451743331432 351.3597251863649 0.8348893140899614
18.429744988267736 350.4160540552096 0.8384781634421827
18.43497254322115 345.4263071333298 0.8357608504889572
18.440200098174564 341.15900798114126 0.8340476987055538
18.44542765312798 341.0002966038138 0.8369816466258593
18.450655208081393 339.5270307477841 0.8373219264018544
18.455882763034808 334.97685362309903 0.8347070707526002
18.461110317988222 328.5565763328036 0.829445657037501
18.466337872941637 322.38130126116516 0.8244289547184952
18.47156542789505 319.57954703467595 0.82375516862445
18.476792982848465 315.60987371307965 0.8205932796638693
18.48202053780188 313.04083718844373 0.8198855157799073
18.487248092755294 313.69130409851806 0.8238739307731643
18.49247564770871 313.781404541329 0.825470115708117
18.497703202662123 311.6382239899453 0.8262347397826638
18.502930757615538 308.13601673046105 0.8222177305119945
18.508158312568952 301.07847175868085 0.8151097349486958
18.513385867522366 299.49794654738326 0.8156033376622779
18.51861342247578 300.1960654256709 0.8189850751695
18.523840977429195 303.0591917366662 0.8258391758168074
18.52906853238261 302.4487973745026 0.8262945194318835
18.534296087336024 299.06753345854196 0.8235484787601972
18.53952364228944 294.99571517652925 0.8209613976251808
18.544751197242853 290.48973631643497 0.8174530081756408
18.549978752196267 292.7653618991884 0.8229436738083531
18.555206307149682 291.1889394910919 0.8213822751486433
18.560433862103096 292.662882111518 0.8236755211243265
18.56566141705651 294.29920208776707 0.8278772133525792
18.570888972009925 294.77763203625915 0.8299259350103064
18.57611652696334 295.5187825210313 0.8332656269018794
18.581344081916754 293.89225519312663 0.8342005658812728
18.58657163687017 291.104879257772 0.8320589508338393
18.591799191823583 292.50714218292296 0.8367348541202922
18.597026746776997 295.92156675335144 0.8434121903368442
18.60225430173041 299.48304892635895 0.8495313929505648
18.607481856683826 301.3617080229108 0.8541681797385045
18.61270941163724 301.12120908604305 0.8556541455202636
18.617936966590655 302.94103304093056 0.8595682219693673
18.62316452154407 307.08162035726724 0.8657179095151919
18.628392076497484 310.9088031220457 0.8531482193329577
18.633619631450898 317.0663637922073 0.8520433810387988
18.638847186404313 318.6467794410064 0.8469962554351347
18.644074741357727 319.66743014004186 0.8440425815771871
18.64930229631114 317.6360192226599 0.8383129991464011
18.654529851264556 320.2666777340449 0.8374928647666844
18.65975740621797 327.9998650657444 0.8443551385718523
18.664984961171385 333.99656798366493 0.8484975591287762
18.6702125161248 338.5990971294178 0.8508657122804585
18.675440071078214 341.542756487885 0.851831986778177
18.680667626031628 342.0044001026145 0.8496540127355088
18.685895180985042 343.62938175982435 0.8488234928085199
18.691122735938457 343.3064945874053 0.8463767398748794
18.69635029089187 345.6599435485098 0.8468755285255813
18.701577845845286 346.7945449030503 0.8471068756254975
18.7068054007987 347.86035552143517 0.8471301209418378
18.712032955752115 349.566973642902 0.8476553826151425
18.71726051070553 347.51168542271256 0.8440917423939186
18.722488065658943 345.0214519048797 0.8394111694788667
18.727715620612358 340.3749674240286 0.8325938881978614
18.732943175565772 340.48866407021904 0.8318549480536013
18.738170730519187 341.8629617093692 0.8320951774865032
18.7433982854726 345.2725697007959 0.8353513259483006
18.748625840426016 346.35305242589135 0.8349028094569257
18.75385339537943 346.44282689324984 0.8342149625556893
18.759080950332844 348.7020343349228 0.8362099410106282
18.76430850528626 350.39844396890237 0.8368163675402582
18.769536060239673 350.53529240054155 0.8360549294799796
18.774763615193088 345.9983556850004 0.828820315071602
18.779991170146502 340.75354692368967 0.8208297533561606
18.785218725099917 337.55583121832746 0.8151706270200069
18.79044628005333 337.199767679399 0.8135006478331276
18.795673835006745 337.4278919169055 0.8128747539241331
18.80090138996016 333.00597020758204 0.8073059691247078
18.806128944913574 328.03928708090484 0.8011836606989172
18.81135649986699 320.20132822909414 0.7912449355857115
18.816584054820403 317.332448666661 0.7875631994481015
18.821811609773818 316.2297495906358 0.7846232354041841
18.827039164727232 316.61895227117657 0.78556531894891
18.832266719680646 312.1125326713777 0.7796690928094939
18.83749427463406 304.7095158154708 0.7708519524422283
18.842721829587475 302.47241496337017 0.768335039572707
18.84794938454089 300.51527183499917 0.7653486125747171
18.853176939494304 302.9375134861568 0.7679873805912921
18.85840449444772 301.7054096319406 0.7655870398594825
18.863632049401133 302.0843033114707 0.765861492634023
18.868859604354547 305.0235194777675 0.7698861391940466
18.87408715930796 306.48345522969186 0.7703027461200419
18.879314714261376 305.88911145755344 0.7692087650833196
18.88454226921479 302.312069414987 0.7648396539107738
18.889769824168205 298.4103056930495 0.7598933004518319
18.89499737912162 297.30122945792306 0.7585549906152845
18.900224934075034 297.4227689448059 0.7579597462208459
18.90545248902845 294.78950154008083 0.7542208340607701
18.910680043981863 295.00913926480246 0.7538618776532876
18.915907598935277 294.7048281545611 0.7535379759704979
18.92113515388869 294.97332273714017 0.7543064083361695
18.926362708842106 293.8405468013099 0.7524499677111095
18.93159026379552 292.1888361886617 0.7495288186492501
18.936817818748935 290.8799600600466 0.7481022433026131
18.94204537370235 292.40140690956736 0.7497287673443629
18.947272928655764 293.85081218272086 0.7520108544499036
18.952500483609178 290.33739211265953 0.7472388942197552
18.957728038562593 283.9786901191606 0.7384562792315906
18.962955593516007 280.9654096859568 0.7344884248247272
18.96818314846942 282.7914868859149 0.7354021997937418
18.973410703422836 283.8189215599076 0.7362947935767177
18.97863825837625 284.2463920045647 0.735619276623259
18.983865813329665 280.5997322292363 0.7305141540565038
18.98909336828308 280.28313235068606 0.7296973861070156
18.994320923236494 276.9491872588253 0.7250035743736523
18.999548478189908 276.34278059499104 0.7244248583782058
19.004776033143322 276.1972921472678 0.725600116129636
19.010003588096737 279.9580303788673 0.730712724428555
19.01523114305015 281.6464208173523 0.7329839535217659
19.020458698003566 282.2187567500034 0.732526630947292
19.02568625295698 281.890902689487 0.7320390943897817
19.030913807910395 279.9180881042282 0.7286087890956091
19.03614136286381 281.4847265633325 0.7303532022319579
19.041368917817223 281.4137278507808 0.7296563800106336
19.046596472770638 281.35420070472316 0.7299012875730055
19.051824027724052 280.8656279053904 0.729736162570074
19.057051582677467 280.27242825137444 0.7278523069009452
19.06227913763088 280.1631822453741 0.7271901436877833
19.067506692584296 275.29854465439956 0.721228467598318
19.07273424753771 270.4039309628043 0.71505366984578
19.077961802491124 267.64807572686425 0.7118667412896765
19.08318935744454 270.6893138356995 0.7154072615983035
19.088416912397953 270.66063971667364 0.7143436769413966
19.093644467351368 270.76339752572426 0.7146958024149995
19.098872022304782 270.3144387997342 0.7136260794097651
19.104099577258197 269.1974322088996 0.7127001522453013
19.10932713221161 268.3957538629312 0.7123330203407164
19.114554687165025 265.1189734837411 0.7082620959381898
19.11978224211844 261.45937973690627 0.7036644224434863
19.125009797071854 262.417736946909 0.7036893335756892
19.13023735202527 266.66442291487306 0.7084879901154646
19.135464906978683 268.7320588109217 0.7115860687372978
19.140692461932098 268.56045582282906 0.7111078707492191
19.145920016885512 268.2157151512524 0.7105406644271555
19.151147571838926 266.96625131200176 0.7075868119943161
19.15637512679234 269.5634701027664 0.7111997671535555
19.161602681745755 268.4774948185034 0.7109032616289993
19.16683023669917 268.10471047098895 0.7106562541554003
19.172057791652584 264.1295945375627 0.7059026342578557
19.177285346606 264.1175005703276 0.7049153011970739
19.182512901559413 267.0506624375826 0.7065888191030163
19.187740456512827 269.9527007052029 0.7091816174581236
19.19296801146624 271.5865542818388 0.7111616222407142
19.198195566419656 270.02465569307566 0.7106227537432763
19.20342312137307 268.97793688713085 0.7098526351484568
19.208650676326485 267.6690690096588 0.7072985426762933
19.2138782312799 267.5669595241774 0.7071789626932614
19.219105786233314 269.0809019611792 0.7084809647311738
19.22433334118673 270.0132518171229 0.7093158578713312
19.229560896140143 270.1261143872269 0.7098436690265403
19.234788451093557 270.00750412713086 0.7087519840119146
19.24001600604697 267.60256716655283 0.706182070527723
19.245243561000386 267.3620480304607 0.7053857051604226
19.2504711159538 266.8248207859581 0.7039734775482387
19.255698670907215 267.23707849357845 0.7047090974745872
19.26092622586063 268.1400755058367 0.7057010298191162
19.266153780814044 267.72534724539156 0.705382719738379
19.271381335767458 267.8494437395101 0.7061042990158779
19.276608890720873 270.78875958224745 0.7091493569231285
19.281836445674287 276.22223120302687 0.7157146136799726
19.2870640006277 280.4654413350629 0.7210175598515136
19.292291555581116 282.65828327721255 0.7233022663647909
19.29751911053453 281.8238954270842 0.7228047031374492
19.302746665487945 283.73704634826237 0.7247073384780744
19.30797422044136 288.0837669990847 0.729935050867514
19.313201775394774 293.09335538001517 0.7362319628327254
19.318429330348188 297.5481854082882 0.7417420221414917
19.323656885301602 298.57006991386805 0.7430050301037463
19.328884440255017 301.61069181849103 0.7455220349418996
19.33411199520843 302.9716470217483 0.7458308685789494
19.339339550161846 303.8524113610335 0.7470436541531099
19.34456710511526 303.33673326564406 0.7458055304299105
19.349794660068675 304.89355349849313 0.7478134669088146
19.35502221502209 309.463691553591 0.753751568581692
19.360249769975503 310.07665564904414 0.7541549465259494
19.365477324928918 312.9712167610738 0.7582845942504358
19.370704879882332 315.1652934654015 0.7607644270766699
19.375932434835747 319.07463847153406 0.7657995644114525
19.38115998978916 319.00102147532704 0.7657547850095546
19.386387544742576 319.3756700455437 0.7647752956672312
19.39161509969599 321.02189155871196 0.7670350131728506
19.396842654649404 322.8498305677053 0.7693356346164159
19.40207020960282 329.6016882076798 0.776948797652486
19.407297764556233 329.85541113353116 0.7770752143618772
19.412525319509648 330.12090606204913 0.7763948886583255
19.417752874463062 328.9186496931062 0.7757615368139172
19.422980429416477 327.53490871618743 0.7746354516917012
19.42820798436989 325.4029657221483 0.7716519067735214
19.433435539323305 323.35618864949447 0.7689285405471322
19.43866309427672 322.40087202181263 0.767456447255369
19.443890649230134 322.17571001826906 0.7671501834858668
19.44911820418355 319.89363958670606 0.7638593194777731
19.454345759136963 320.0773215183973 0.7636064022453418
19.459573314090377 321.6499157951517 0.7658003154969295
19.464800869043792 323.71350944552813 0.7678114186577152
19.470028423997206 323.099470053522 0.7665147718757516
19.47525597895062 322.06591508078714 0.7662229824548853
19.480483533904035 321.24778516250126 0.7653503485741582
19.48571108885745 324.45665539875426 0.7692164565892485
19.490938643810864 329.6974515925083 0.7748725064113349
19.49616619876428 330.6569910155825 0.7749077567765361
19.501393753717693 332.32228190975843 0.7770586182843322
19.506621308671107 332.4525813783146 0.7774375676760256
19.51184886362452 331.87694485857236 0.7775776372069464
19.517076418577936 330.17375136350216 0.7761541688116811
19.52230397353135 332.8480982572741 0.7786693917651003
19.527531528484765 335.26951105007055 0.7809332007745055
19.53275908343818 336.25908169992294 0.7819605650520933
19.537986638391594 338.4047877685483 0.7842536997628937
19.54321419334501 337.07497284520394 0.7831999255514859
19.548441748298423 336.67327086517406 0.7824436725279914
19.553669303251837 336.9609481843958 0.7827153847393425
19.55889685820525 339.77105210846753 0.7859513234818533
19.564124413158666 343.91080746349064 0.7901678841238281
19.56935196811208 348.37328806656393 0.7950341043942772
19.574579523065495 349.88854649241176 0.7960222744719156
19.57980707801891 349.1048866035925 0.7945980490156849
19.585034632972324 349.878510029754 0.7955442280830352
19.590262187925738 352.3864193253827 0.7989687196446507
19.595489742879153 357.06557736131845 0.8049688723228916
19.600717297832567 361.8728136436015 0.8102815939374379
19.60594485278598 364.7708877566222 0.8128672261850389
19.611172407739396 365.97682507270736 0.814208454764505
19.61639996269281 367.1564663635303 0.8152323370770892
19.621627517646225 371.76097462401907 0.819828045954019
19.62685507259964 373.4418705707069 0.8215484855719417
19.632082627553054 373.9244247542688 0.8217429404710376
19.637310182506468 374.0806865062649 0.8217895670421184
19.642537737459882 376.1267335479868 0.8239875972735254
19.647765292413297 381.9792318864483 0.8302588641407461
19.65299284736671 389.58406092877686 0.8388093180583944
19.658220402320126 390.54487924023556 0.8399066669442753
19.66344795727354 391.9859170164578 0.8414742976900994
19.668675512226955 391.5618639099054 0.8404295521552183
19.67390306718037 393.7325528281377 0.8423237634535188
19.679130622133783 390.99636424746205 0.839483464450224
19.684358177087198 389.9403560679601 0.8386986214162953
19.689585732040612 388.89076237387985 0.83744657877197
19.694813286994027 395.0568867325709 0.8442132126773088
19.70004084194744 397.628678297315 0.8464283967709674
19.705268396900856 395.80550956683396 0.844555625111056
19.71049595185427 393.16087832588863 0.8422140064705259
19.715723506807684 387.689572055802 0.8362868681865792
19.7209510617611 387.8392481232742 0.8370117115041158
19.726178616714513 385.8301184134285 0.8345393608969129
19.731406171667928 383.5095116723453 0.8312528884678044
19.736633726621342 378.4507208402598 0.8256759748928256
19.741861281574757 375.4071554850446 0.8220444877375239
19.74708883652817 371.36429334389373 0.8178551450932547
19.752316391481585 367.8144237307643 0.8140462386536111
19.757543946435 362.70915248416185 0.8078072913735682
19.762771501388414 357.02043832996816 0.801508490624773
19.76799905634183 351.3768605475936 0.7954220407256339
19.773226611295243 350.4220016907704 0.7942454386212858
19.778454166248657 349.79841033425464 0.7942488772124439
19.783681721202072 349.33786894922156 0.7937241023761759
19.788909276155486 349.446214127503 0.7945767295116748
19.7941368311089 347.80246114129676 0.7925207670189444
19.799364386062315 346.24177121769947 0.7904564034445235
19.80459194101573 343.6256345481241 0.787051946780817
19.809819495969144 343.7816278817588 0.7864003948928041
19.81504705092256 340.52592013071 0.7824321339825792
19.820274605875973 339.752735661771 0.7811253367003713
19.825502160829387 337.4871976657839 0.7782475634317003
19.8307297157828 338.61817954921713 0.7798840157425123
19.835957270736216 336.3652015799525 0.7775233084037982
19.84118482568963 331.7915665605776 0.7721694697634381
19.846412380643045 330.97168257664765 0.771734200190225
19.85163993559646 331.9446984837147 0.7724072152604052
19.856867490549874 332.70296127235457 0.7735799833245174
19.86209504550329 330.76010015652685 0.771484234002999
19.867322600456703 327.6321014454952 0.7676791604410171
19.872550155410117 328.98494922320293 0.7694725883330724
19.87777771036353 329.31529987987125 0.7690759227105566
19.883005265316946 333.257252503373 0.7735714690131661
19.88823282027036 332.4624514983184 0.7730240106023841
19.893460375223775 327.3846239987722 0.7668966565517646
19.89868793017719 325.0044559787901 0.7647697684799359
19.903915485130604 321.1873631533899 0.7602062253529882
19.909143040084018 320.69225389073307 0.7604809613429159
19.914370595037433 319.47919693094923 0.7594645768250337
19.919598149990847 321.68355203458367 0.7614116229885074
19.92482570494426 320.50065205361363 0.7601983978480649
19.930053259897676 317.8164551380144 0.7564932249567556
19.93528081485109 316.1491427391543 0.7551179765210099
19.940508369804505 316.9504898312225 0.7560207724561776
19.94573592475792 317.84848299224456 0.7560767274504646
19.950963479711334 317.5765578744926 0.7558524352701174
19.956191034664748 315.8127929458566 0.7542369853476157
19.961418589618162 313.55211464460467 0.7515589182464697
19.966646144571577 310.96119838180033 0.748788804698886
19.97187369952499 309.0545030078675 0.7456206064183362
19.977101254478406 309.1456754934067 0.7450946056211065
19.98232880943182 312.7272896432633 0.7492298935703481
19.987556364385235 313.8178131235167 0.7504662454140754
19.99278391933865 317.0718193895946 0.754736109421297
19.998011474292063 313.5394606892795 0.7509510476372007
20.003239029245478 315.51225700119346 0.7532034404761841
20.008466584198892 318.7906320098161 0.7568919789896836
20.013694139152307 326.6285358764273 0.7659814045696368
20.01892169410572 333.3125914199071 0.7732719645127314
20.024149249059136 340.666940131012 0.7822925568542558
20.02937680401255 346.96440195332224 0.7890007807733606
20.034604358965964 352.84582463073065 0.7954925709896635
20.03983191391938 355.90800755333066 0.798260442471279
20.045059468872793 356.9999573574145 0.7986877633546043
20.050287023826208 356.7822212553038 0.7987539061967335
20.055514578779622 352.4973902375676 0.7936825289694724
20.060742133733036 348.68051497667415 0.7894880000276838
20.06596968868645 341.1307728322686 0.7810674440317507
20.071197243639865 333.7972297912248 0.7728302773084386
20.07642479859328 329.81029315853857 0.7684135354474633
20.081652353546694 329.9080505095263 0.7683798389879766
20.08687990850011 328.6983860349507 0.7666584531473061
20.092107463453523 326.75210746074606 0.7640065538374086
20.097335018406937 324.4056211443944 0.7613798820341078
20.102562573360352 326.5212372257873 0.7646508229790318
20.107790128313766 326.69515264264584 0.7653551469871022
20.11301768326718 326.1763401793645 0.7652493181193977
20.118245238220595 324.0433352026738 0.762845659003075
20.12347279317401 324.39696556015423 0.7633838247307481
20.128700348127424 325.53126953424487 0.7646825200861579
20.13392790308084 326.7092980450561 0.7653038619477721
20.139155458034253 327.6653873590689 0.7659106829257544
20.144383012987667 328.9012159577493 0.7672573585370446
20.14961056794108 331.20879648597696 0.7694722968700477
20.154838122894496 330.17422618750714 0.7681554906277992
20.16006567784791 330.2624387581193 0.7681399606422031
20.165293232801325 327.9704386331458 0.7655750370434704
20.17052078775474 327.9947328044695 0.7659541409730137
20.175748342708154 328.14667121167804 0.7665900439966455
20.18097589766157 328.474759295036 0.7669189634620357
20.186203452614983 327.238214804631 0.7653705580272337
20.191431007568397 323.9049600771765 0.7609797539158222
20.19665856252181 320.1953490025538 0.7566774293158528
20.201886117475226 316.2088770575271 0.7519222488780697
20.20711367242864 311.0959115841196 0.7465331528866264
20.212341227382055 305.6562332658934 0.7403243482540851
20.21756878233547 303.8245879753656 0.7393424962755594
20.222796337288884 298.8129584310392 0.7340203489186153
20.228023892242298 298.6375993345767 0.7336642628066368
20.233251447195713 295.7140448504839 0.7298848689490559
20.238479002149127 295.45572118718275 0.7289777870097248
20.24370655710254 293.32922439607876 0.7256173853304647
20.248934112055956 291.91053760393766 0.7232703103845224
20.25416166700937 294.8550850743777 0.7265960109831882
20.259389221962785 297.8645213811898 0.7305937428794289
20.2646167769162 297.5456602531116 0.7306522752416355
20.269844331869614 295.7111518791097 0.7296139237749949
20.275071886823028 295.90295943910206 0.7299750791386298
20.280299441776442 292.7601282138388 0.7259972199382659
20.285526996729857 292.86044920643974 0.7256213051121455
20.29075455168327 291.1602278750856 0.7229296347958204
20.295982106636686 290.6979649089954 0.7221651990112938
20.3012096615901 290.23317701026195 0.7211257899495984
20.306437216543515 289.1251757837593 0.7200302861461056
20.31166477149693 291.64244411033206 0.7231381630642938
20.316892326450343 293.67058925564015 0.7256130422410837
20.322119881403758 290.209483298178 0.7220954669034734
20.327347436357172 286.77488313827314 0.7175359428221921
20.332574991310587 285.06526099188363 0.7159649151790364
20.337802546264 289.9956219734684 0.7220304429708468
20.343030101217416 294.2894385495657 0.7275793165226764
20.34825765617083 297.46862501993576 0.7311307793923106
20.353485211124244 292.2718736851855 0.724541889355883
20.35871276607766 288.64041471904983 0.7194396702138047
20.363940321031073 287.47535029850224 0.7182522694320492
20.369167875984488 288.5622701866329 0.7187229273608732
20.374395430937902 291.9975265173642 0.7231157294611302
20.379622985891316 292.9553161343772 0.7240058250845485
20.38485054084473 290.54515456009807 0.7212472384800552
20.390078095798145 286.7314072793855 0.7165188972600474
20.39530565075156 288.84833768824853 0.7193396355604817
20.400533205704974 294.4682577584427 0.7258800458512275
20.40576076065839 297.4218980386524 0.7298227011886362
20.410988315611803 296.4218304589949 0.728648456267371
20.416215870565217 292.6938656208343 0.7251822297774576
20.421443425518632 289.341789634341 0.7202725281319062
20.426670980472046 287.6857467405121 0.7178252076947346
20.43189853542546 286.65722077883964 0.7157051469731893
20.437126090378875 287.5097255987573 0.7165886391386829
20.44235364533229 288.7342035253592 0.7195257296525374
20.447581200285704 289.65693090335617 0.721014095705083
20.45280875523912 290.9445144677317 0.7231184924482713
20.458036310192533 290.672155356824 0.7224617583245441
20.463263865145947 289.4247107371091 0.7198773875372976
20.46849142009936 287.10231702349006 0.7157911656909821
20.473718975052776 286.73240526806165 0.7150413786336001
20.47894653000619 288.3309943249433 0.7167606255082701
20.484174084959605 288.98981627014035 0.7192400118582166
20.48940163991302 291.883025162963 0.7221366527808529
20.494629194866434 289.34008016170037 0.7199361588134136
20.49985674981985 289.9647838937906 0.720875876535519
20.505084304773263 291.28351265527454 0.7229545276408481
20.510311859726677 290.70158952650667 0.7219537019932636
20.51553941468009 290.8535952151529 0.7220093204490117
20.520766969633506 290.15042495505855 0.7206960256539322
20.52599452458692 288.4727832525988 0.7184817176139184
20.531222079540335 287.8099448665023 0.7164151480705074
20.53644963449375 286.08855226779923 0.7153478812128532
20.541677189447164 285.6788061252007 0.7156096364729454
20.546904744400578 287.6739021066673 0.718210961161803
20.552132299353993 288.9258271910977 0.7192490221624629
20.557359854307407 289.73209801914567 0.7189497517294803
20.56258740926082 291.7726078901008 0.7216513788356484
20.567814964214236 291.4943131479734 0.7227582948090637
20.57304251916765 287.39269577582 0.7184474154838468
20.578270074121065 286.3148668029844 0.7173783013747101
20.58349762907448 286.2979310348853 0.7162207301405438
20.588725184027894 287.3066538458638 0.7174266412944144
20.593952738981308 287.25877877846096 0.7172666624008445
20.599180293934722 287.5001384144102 0.7169926275345023
20.604407848888137 287.45885518684133 0.7166702470329714
20.60963540384155 287.9433808709042 0.7159347979173712
20.614862958794966 286.02857944940126 0.7131110665333235
20.62009051374838 285.1841640335289 0.7122231204856762
20.625318068701795 283.1800595964454 0.7100243141071354
20.63054562365521 285.09075145080686 0.7139236125292412
20.635773178608623 284.01310323419 0.7133126159936327
20.641000733562038 282.9271190566294 0.7110125909298987
20.646228288515452 281.8652655271348 0.7094149575927194
20.651455843468867 283.8954009072061 0.7105506340514613
20.65668339842228 284.0889276120091 0.7111226221352384
20.661910953375695 285.83082275812933 0.7141326681763469
20.66713850832911 286.1456795743944 0.7145437965419228
20.672366063282524 286.6992900957137 0.7153321697236679
20.67759361823594 288.62072003051713 0.7176497219435669
20.682821173189353 288.58616051797225 0.7184454217614178
20.688048728142768 286.33149063859855 0.7158464253442333
20.693276283096182 288.20878511332563 0.7184773770613335
20.698503838049596 287.48659608259305 0.71811188610453
20.70373139300301 291.25684771559514 0.7226105380658239
20.708958947956425 290.7069582410593 0.7207441641143332
20.71418650290984 291.3630812695978 0.720961564196844
20.719414057863254 290.4355068259405 0.718461113044685
20.72464161281667 290.40869650697465 0.7188105995626355
20.729869167770083 290.1267720074534 0.7183964025019816
20.735096722723497 288.9109287884001 0.7166725455577408
20.740324277676912 290.9847237883884 0.7190172204152355
20.745551832630326 290.7716946776031 0.7192317585123031
20.75077938758374 291.11775309812526 0.7205262691188483
20.756006942537155 292.773740988328 0.7241224054508638
20.76123449749057 293.1359901539844 0.7233770846452453
20.766462052443984 290.99651913129253 0.7201656849552923
20.7716896073974 289.86782403726863 0.7179324286256785
20.776917162350813 290.89549131027746 0.7195557968094997
20.782144717304227 293.0448637036137 0.7231053332451876
20.78737227225764 292.1069093578959 0.7221313665183121
20.792599827211056 290.16233869465196 0.7194104858422219
20.79782738216447 294.3033818280446 0.7238876928568505
20.803054937117885 296.95001950604546 0.7265546902293689
20.8082824920713 302.27820766001224 0.73235933478154
20.813510047024714 307.1688058228738 0.7374977124855857
20.81873760197813 311.8390711430084 0.7430925528500953
20.823965156931543 311.65204169286596 0.7426609800557121
20.829192711884957 308.29249867071366 0.7385417903160331
20.83442026683837 307.0703812569293 0.7368605559511804
20.839647821791786 306.9955738857858 0.7368927744752808
20.8448753767452 309.1524168458359 0.7403733203389846
20.850102931698615 313.2223239226152 0.7456019237175647
20.85533048665203 313.0535494562626 0.7454359118249319
20.860558041605444 309.4230051869477 0.7407105810206832
20.865785596558858 305.02614615057126 0.7346472474702012
20.871013151512273 301.54115717279046 0.7299376238065642
20.876240706465687 300.24814154513837 0.7291670681944697
20.8814682614191 300.03342485835 0.7285596872999714
20.886695816372516 299.3775301011314 0.7276893259633849
20.89192337132593 299.8755435029821 0.7282363142730771
20.897150926279345 300.346423185524 0.7291227433741462
20.90237848123276 299.9608609249658 0.7292132944725498
20.907606036186174 297.522228218816 0.7259690922775741
20.912833591139588 296.2284480134199 0.724930886606366
20.918061146093002 294.76239229904405 0.7230082507121277
20.923288701046417 296.4217771501009 0.726222255656388
20.92851625599983 299.28505895509966 0.7295989813031907
20.933743810953246 299.26352659906763 0.730066228857466
20.93897136590666 297.2791078476305 0.7262718697122361
20.944198920860075 290.25307126780416 0.717184609660328
20.94942647581349 289.67729389181073 0.7161575382333267
20.954654030766903 289.5764493203189 0.7164508540361129
20.959881585720318 292.73182923807383 0.7210363576943954
20.965109140673732 292.07004592831873 0.7208216956498562
20.970336695627147 291.05705102146317 0.7194729677788938
20.97556425058056 286.3023506446449 0.7130353718434258
20.980791805533975 285.3307391019041 0.710833132863911
20.98601936048739 284.1683182882484 0.7086376406275781
20.991246915440804 284.625445621367 0.7092374243467349
20.99647447039422 281.09287209002986 0.706649422039574
21.001702025347633 278.54658794259933 0.7055650179686491
21.006929580301048 279.5213800128398 0.7070166120964356
21.012157135254462 279.207641793149 0.7056937527209604
21.017384690207876 280.8376147160343 0.7079811760624566
21.02261224516129 280.124451262429 0.7065985253842463
21.027839800114705 282.46894253773144 0.7100368918442298
21.03306735506812 281.56597488764663 0.7080578686444609
21.038294910021534 276.56139766091553 0.7024416024613538
21.04352246497495 273.4338374471528 0.6978064817240394
21.048750019928363 272.5620294345472 0.6967410911318054
21.053977574881777 273.36829294513103 0.6971625377796135
21.059205129835192 274.4802245143052 0.6987033798160268
21.064432684788606 275.66679502784774 0.6998917072005061
21.06966023974202 277.0833383714188 0.7007469344494343
21.074887794695435 277.4409946134558 0.7009571573557783
21.08011534964885 274.0157129991249 0.6987123944272933
21.085342904602264 269.8977773715301 0.6952186649369786
21.09057045955568 271.24998543761484 0.6969460783984547
21.095798014509093 271.17144852648903 0.6954150298784678
21.101025569462507 274.937862458226 0.6976674553949371
21.10625312441592 273.5635520590775 0.695807828519449
21.111480679369336 272.6379314124938 0.6931350472207831
21.11670823432275 269.12714425549734 0.6895247855409417
21.121935789276165 266.4548767324957 0.6865824328714568
21.12716334422958 270.4478808330454 0.6911160503190563
21.132390899182994 274.0717974026714 0.6962319106245084
21.13761845413641 275.62998118150074 0.6964824202583492
21.142846009089823 273.69663462979906 0.6937532776052827
21.148073564043237 270.25067567056124 0.6891410212152789
21.15330111899665 269.33653440275964 0.6874407232945996
21.158528673950066 273.60533325742995 0.6931121304915406
21.16375622890348 276.75247554624156 0.6975011952268809
21.168983783856895 274.99226744516 0.6937646445335444
21.17421133881031 273.77619437807135 0.6922338176163473
21.179438893763724 270.7074869718154 0.6879039286558921
21.184666448717138 270.8019246664243 0.6892772488128388
21.189894003670553 268.4372673096122 0.6860773643509512
21.195121558623967 268.0697909706858 0.6851836768545514
21.20034911357738 269.46266150425237 0.6861215084503197
21.205576668530796 269.0767738107985 0.6853879789040955
21.21080422348421 269.35579411906264 0.686245142438368
21.216031778437625 268.99018487801266 0.6856027397785526
21.22125933339104 270.3723481429283 0.6868446866089336
21.226486888344454 269.22552265822725 0.6848625095694707
21.231714443297868 268.941726716232 0.6843073417667836
21.236941998251282 267.4727255348885 0.6809908741705093
21.242169553204697 267.4610263043638 0.6811091019962456
21.24739710815811 268.3192389526795 0.6823488039393145
21.252624663111526 266.7672077260763 0.6812258428615178
21.25785221806494 271.2947702364213 0.6864721173392975
21.263079773018355 275.0562646184589 0.6905703083678374
21.26830732797177 275.8594844445347 0.6923046370715766
21.273534882925183 273.51962493464526 0.6896059474653055
21.278762437878598 269.36053082378055 0.6850064423506531
21.283989992832012 266.88818585843615 0.688524362754525
21.289217547785427 264.77699470391303 0.6961159009654532
21.29444510273884 261.859960455008 0.6987150688640537
21.299672657692255 260.3909137088759 0.7023064179528264
21.30490021264567 262.86225957686037 0.7097510005616173
21.310127767599084 265.38146776951766 0.7163924898661416
21.3153553225525 263.71126983285205 0.7160317499238685
21.320582877505913 264.12815403190973 0.7204341628484033
21.325810432459328 262.62411135609045 0.7219928310238141
21.331037987412742 263.70918294829136 0.7265310506234536
21.336265542366156 261.9446809660727 0.7263191948097297
21.34149309731957 261.8584069495855 0.7288112778901839
21.346720652272985 262.9006808860389 0.7333571718108517
21.3519482072264 260.8815312949891 0.732600742185589
21.357175762179814 261.35935277635656 0.7365431355231914
21.36240331713323 259.54486749555457 0.7357092212934004
21.367630872086643 261.3819089161981 0.7417167729018332
21.372858427040057 261.946925502666 0.7458943527393616
21.378085981993472 265.3853644026675 0.7528124542851674
21.383313536946886 265.6174653769647 0.7550364223111374
21.3885410919003 268.2508509934965 0.7589687870236033
21.393768646853715 267.4240839941811 0.7581312072223846
21.39899620180713 265.56396028806626 0.7570339678594695
21.404223756760544 265.5490807571083 0.758693988520646
21.40945131171396 266.39734514769884 0.7630495347201264
21.414678866667373 269.6403339833592 0.7714517540375456
21.419906421620787 268.2418939197596 0.7709886371402983
21.4251339765742 265.53581260686803 0.7688550707546267
21.430361531527616 261.81808471680887 0.7633152783422247
21.43558908648103 262.93195216960333 0.7656971416574347
21.440816641434445 261.3445417290338 0.7648619574681814
21.44604419638786 261.20635386055017 0.7670650566974563
21.451271751341274 264.38739097774527 0.7742730094186003
21.45649930629469 267.51033293419147 0.7820713439593376
21.461726861248103 273.20557485568514 0.7932545276715616
21.466954416201517 272.41620018774734 0.7946098681701997
21.47218197115493 269.5950999323769 0.7928895867329965
21.477409526108346 266.2316956545858 0.7890157903788352
21.48263708106176 264.08958415835355 0.7877038413720665
21.487864636015175 266.22997216734075 0.7918098806677991
21.49309219096859 268.05044627264124 0.7968212855849338
21.498319745922004 269.0175576840803 0.798322138736952
21.503547300875418 269.55675920912984 0.8010938189353096
21.508774855828833 270.72668029689834 0.8011751820845674
21.514002410782247 272.52903792664665 0.7877391098109697
21.51922996573566 274.35971313957066 0.7821819741563797
21.524457520689076 274.0288154984347 0.7745814180109264
21.52968507564249 274.5827065550745 0.7698621280684494
21.534912630595905 271.77459320121534 0.7605350205083171
21.54014018554932 272.9086674745285 0.7591472251840727
21.545367740502734 274.5128845656576 0.7600401771074569
21.550595295456148 276.44230531051505 0.7600100062672089
21.555822850409562 276.0770306308426 0.7578333603419136
21.561050405362977 276.3124527940938 0.7555191487648442
21.56627796031639 277.92534887474665 0.7568912909313453
21.571505515269806 279.5391256389635 0.7560810220344243
21.57673307022322 280.50060984870015 0.7555536880314874
21.581960625176634 280.84375744595803 0.7546672522904937
21.58718818013005 280.5596219265178 0.7533205243235589
21.592415735083463 280.1665589331031 0.7514602603923959
21.597643290036878 279.41970092173847 0.748777700664537
21.602870844990292 279.716395003592 0.7473118668715045
21.608098399943707 280.45747174750886 0.7461816511016734
21.61332595489712 281.94225971797226 0.7470115921288673
21.618553509850535 284.74718397396435 0.7502875790816316
21.62378106480395 286.56487602166 0.7515743701990292
21.629008619757364 287.64733294094617 0.7517805535557668
21.63423617471078 284.5816776123348 0.7464377785427523
21.639463729664193 282.13078434404565 0.7423933967867876
21.644691284617608 280.87892050374097 0.7399827255899767
21.649918839571022 279.3010055062472 0.7364034791348776
21.655146394524436 279.31454432295556 0.7362119235443368
21.66037394947785 281.1276918155883 0.7371423427331903
21.665601504431265 282.2389881591718 0.7387453279963966
21.67082905938468 286.904126104041 0.7449867469661449
21.676056614338094 288.60717637390627 0.7469828448971488
21.68128416929151 291.19765699830606 0.7490543770725823
21.686511724244923 289.64291259251297 0.7451124943423084
21.691739279198337 290.4960397897622 0.7449941772472604
21.696966834151752 290.8674830132876 0.7449138983935195
21.702194389105166 293.15115908299964 0.7483697174088395
21.70742194405858 292.66209332627636 0.7481723254683443
21.712649499011995 291.64185290239726 0.7458966864784221
21.71787705396541 293.43275873397954 0.7468179688728678
21.723104608918824 297.0781285875776 0.7512079656879833
21.72833216387224 298.71645838747287 0.7528322069393235
21.733559718825653 295.2036493854033 0.7489729413324496
21.738787273779067 292.79838163289065 0.7445545276285156
21.74401482873248 293.61020200223555 0.7463441139078417
21.749242383685896 297.2729085997162 0.7508870669040305
21.75446993863931 300.7708607352935 0.7551237298180491
21.759697493592725 303.47408879955185 0.7585783826021043
21.76492504854614 304.9776999624819 0.7591875543914234
21.770152603499554 305.07336571152115 0.7606481939797954
21.77538015845297 302.7159635336776 0.7573432005707698
21.780607713406383 303.68033564608874 0.7570170965058404
21.785835268359797 308.7407777830015 0.7624986100167492
21.79106282331321 315.16877712373525 0.7698895273800184
21.796290378266626 318.3303455637841 0.7739685809011507
21.80151793322004 319.1707214661315 0.773824156286023
21.806745488173455 315.8803327772042 0.7688172169180125
21.81197304312687 313.0166294618981 0.7641522418821706
21.817200598080284 311.69010160217914 0.7629994790195287
21.822428153033698 318.7810254214514 0.7721704591443616
21.827655707987113 325.22229424791686 0.7808198020541103
21.832883262940527 328.3774074768519 0.7844787945451152
21.83811081789394 328.38964416910915 0.7842142772055315
21.843338372847356 327.82998541600165 0.7830524544775656
21.84856592780077 325.0837272684455 0.779742317506033
21.853793482754185 325.5932549124071 0.7801692105943484
21.8590210377076 327.8329033698561 0.7820944464536328
21.864248592661014 333.22867251535365 0.7885030933418831
21.869476147614428 334.8492751725423 0.7907563073415904
21.874703702567842 329.49468634889297 0.7841542954966606
21.879931257521257 327.7249210008398 0.7817259830720485
21.88515881247467 326.140169678872 0.779737513075944
21.890386367428086 325.7109909366027 0.7787873600633403
21.8956139223815 322.4086030648164 0.7752326727806071
21.900841477334914 318.692656315365 0.7701753924852015
21.90606903228833 315.7017742347454 0.766498304769702
21.911296587241743 315.4333098010763 0.765846151853092
21.916524142195158 314.5706179832298 0.7649293524214472
21.921751697148572 310.5548458647735 0.7605462004612789
21.926979252101987 306.9320811502921 0.7551664868792897
21.9322068070554 307.24563575795196 0.7547080251399972
21.937434362008815 313.2933920581666 0.7624326257072634
21.94266191696223 314.80930586497084 0.764118247840761
21.947889471915644 310.62989528326125 0.7594254944879572
21.95311702686906 304.4950992595627 0.7511922471119226
21.958344581822473 304.6194977435953 0.750948037877436
21.963572136775888 305.0679645492138 0.7503953449436694
21.968799691729302 305.8560995449485 0.7505142132764373
21.974027246682716 307.8359246783328 0.7533276550329927
21.97925480163613 312.3262195576581 0.7590792383574214
21.984482356589545 312.65741146047014 0.7598346332621091
21.98970991154296 312.0941290250533 0.7592096030190978
21.994937466496374 310.43865177910385 0.7571774047803314
22.00016502144979 310.9405931696969 0.7574829174696194
22.005392576403203 311.45918715128795 0.7568506458139349
22.010620131356617 309.1478116030642 0.7535261684805608
22.015847686310032 310.42189629625324 0.7544722535949133
22.021075241263446 313.0174281185242 0.757341696442796
22.02630279621686 315.25854583595753 0.7602132373470053
22.031530351170275 314.5139827977099 0.7587753725407332
22.03675790612369 316.3132821706877 0.7612092596809363
22.041985461077104 316.1197989331723 0.7607502798592175
22.04721301603052 322.3695331719601 0.7677449257280636
22.052440570983933 324.4287340768042 0.7704276866470275
22.057668125937347 323.8284154000939 0.7690138886764263
22.06289568089076 322.2535751154642 0.7670895451457873
22.068123235844176 322.17812754044496 0.7670225936271844
22.07335079079759 322.7558717037643 0.768171514516102
22.078578345751005 320.55234167687814 0.7660891697280573
22.08380590070442 316.9518056869575 0.7612681023033185
22.089033455657834 317.43654555703114 0.7610075210426839
22.09426101061125 317.8648865759668 0.7609692820232113
22.099488565564663 319.86488735150607 0.7632354850962869
22.104716120518077 321.68195033170315 0.7660096885456396
22.10994367547149 325.2971161086767 0.7698267534058879
22.115171230424906 323.44846504389614 0.7667701973593269
22.12039878537832 322.0901652610228 0.7654854196834693
22.125626340331735 321.233242375978 0.7643840209201789
22.13085389528515 316.0854358466974 0.7585288353594065
22.136081450238564 314.26747753858615 0.7563747110264303
22.141309005191978 310.75935503512267 0.7517541525527927
22.146536560145393 312.9434771137499 0.7555885426035731
22.151764115098807 315.6296674516146 0.7590431405815395
22.15699167005222 317.29912562324193 0.7609734718447165
22.162219225005636 316.1139984131587 0.7588611725916369
22.16744677995905 313.1047309141037 0.7547583676002219
22.172674334912465 311.7452959220732 0.7537355901360945
22.17790188986588 313.356681166386 0.7543460970713525
22.183129444819293 312.26529216463865 0.7524133627567424
22.188356999772708 310.57423094621424 0.749470400922634
22.193584554726122 308.5770468516349 0.7475429750663695
22.198812109679537 310.5156727803689 0.7513602512003265
22.20403966463295 312.9750441147613 0.7539273770372662
22.209267219586366 316.4273647755643 0.7587639413047551
22.21449477453978 315.8809311782141 0.7570911295889226
22.219722329493194 317.3050312667212 0.7584086446114671
22.22494988444661 317.8018625591403 0.758579767126805
22.230177439400023 316.41102024538134 0.7558292033234275
22.235404994353438 313.54001590209333 0.7521203796499236
22.240632549306852 313.16709614318466 0.751930117224479
22.245860104260267 311.21299382416765 0.7502185683605789
22.25108765921368 310.21366518051497 0.7498639848936827
22.256315214167095 308.1341867449869 0.7463753680526484
22.26154276912051 311.5471927461619 0.7503323489475812
22.266770324073924 313.9009103290517 0.7526113952075857
22.27199787902734 316.09009179937544 0.7560593768974867
22.277225433980753 318.1490094686516 0.7593027113863344
22.282452988934168 318.2806733714924 0.7589640985490882
22.287680543887582 314.15321499522634 0.7535159619412454
22.292908098840996 309.816023133116 0.7477164961864922
22.29813565379441 309.0461043091811 0.7468267535070692
22.303363208747825 307.9924463273148 0.7466819554339819
22.30859076370124 307.19381110500603 0.7460161768434921
22.313818318654654 308.38052702130295 0.7472814092394877
22.31904587360807 310.3307736438558 0.7488344200171176
22.324273428561483 313.53146466914274 0.7511847908377768
22.329500983514897 314.59160883917986 0.7525062650163028
22.334728538468312 312.08147262440485 0.7497901749813217
22.339956093421726 303.71875561361134 0.7406082296040151
22.34518364837514 299.4569410708345 0.7353757928823553
22.350411203328555 296.4362111791954 0.731391200645434
22.35563875828197 296.55253689695417 0.7311354859996212
22.360866313235384 298.28273883758806 0.7333289558569924
22.3660938681888 298.4994495671621 0.7331301785194421
22.371321423142213 299.44601190640975 0.73435412032453
22.376548978095627 296.81072018887033 0.7312432552358071
22.38177653304904 294.2274924217688 0.7287723633761363
22.387004088002456 291.80517553562925 0.7247662532997692
22.39223164295587 291.88164930403906 0.7251906616672715
22.397459197909285 289.66201073882996 0.7228793381628651
22.4026867528627 287.56342145624296 0.720809531419565
22.407914307816114 285.73380551779934 0.7185045309468502
22.41314186276953 284.46976986922857 0.7153238310359861
22.418369417722943 288.2762298316598 0.7195848096023164
22.423596972676357 287.81350440116927 0.7193618523040073
22.42882452762977 284.99772558420875 0.7162355414456386
22.434052082583186 281.1970454009156 0.7124887496313455
22.4392796375366 283.94895873175363 0.715111795259831
22.444507192490015 285.3248258022398 0.7166691576648112
22.44973474744343 283.71471960691287 0.7152156666300211
22.454962302396844 281.02413346507643 0.7130698877717839
22.460189857350258 280.83062108187517 0.7135485679320528
22.465417412303673 281.5485405295299 0.7140440909118358
22.470644967257087 282.08612294628375 0.713528516865373
22.4758725222105 282.6175441551949 0.7134518090029424
22.481100077163916 281.11437834503045 0.7121508454690115
22.48632763211733 285.134849514935 0.7167579105549969
22.491555187070745 284.7593833250257 0.716457519933796
22.49678274202416 284.8091701770806 0.7155634489969267
22.502010296977573 282.1271545155861 0.713259867551016
22.507237851930988 280.33240836212354 0.71087299672039
22.512465406884402 280.26822320931717 0.7100041225969784
22.517692961837817 280.22833006460786 0.709599214468731
22.52292051679123 279.35602751677726 0.7088516847493627
22.528148071744646 279.6364277963506 0.7101745618272838
22.53337562669806 277.80248604383735 0.7068171791179982
22.538603181651474 277.92456378409986 0.7071509418106762
22.54383073660489 276.1681486468721 0.7044438148253291
22.549058291558303 280.54059272409006 0.7105669894315034
22.554285846511718 280.84589990189994 0.7112509508978146
22.559513401465132 281.6601981847706 0.7114428759995425
22.564740956418547 276.2195466244374 0.7049633038538171
22.56996851137196 275.2759026736155 0.7035592525408731
22.575196066325375 273.7169364292235 0.702035502603506
22.58042362127879 275.1291809252023 0.7031664615677456
22.585651176232204 276.02989546992785 0.7032669665140254
22.59087873118562 275.40218664383116 0.7015495466049885
22.596106286139033 272.92680484677794 0.69783637213117
22.601333841092448 270.1024155493624 0.6941873045252013
22.606561396045862 272.2038672424758 0.6972706434757263
22.611788950999276 273.66294633909337 0.700081656022751
22.61701650595269 276.15707602933986 0.7044104283702206
22.622244060906105 276.5042009748081 0.7053149342326784
22.62747161585952 273.0459596587396 0.7002372210433274
22.632699170812934 272.69888048074694 0.7000140836408832
22.63792672576635 270.03273153755157 0.6955730690777636
22.643154280719763 271.0840407900945 0.697743363828622
22.648381835673177 271.896239337632 0.6986409543297142
22.653609390626592 273.98618066839134 0.7029507716315909
22.658836945580006 275.13901231679154 0.7034897057775151
22.66406450053342 273.6482486089454 0.701324482787201
22.669292055486835 274.5501309163586 0.7015673761089042
22.67451961044025 275.6862695359898 0.7035073882112554
22.679747165393664 278.1124536970057 0.7064251565979943
22.68497472034708 275.4931426597737 0.7025966489432163
22.690202275300493 274.4177528601562 0.7009148458754844
22.695429830253907 276.02332629909546 0.7026504423959491
22.70065738520732 274.4249902896264 0.700461677287308
22.705884940160736 276.4222849743389 0.7034220857525209
22.71111249511415 276.02628401065647 0.7034079826368654
22.716340050067565 276.73603857484994 0.7035709676284556
22.72156760502098 274.2317909029835 0.6999860952461426
22.726795159974394 273.98449777317416 0.6993595561705171
22.73202271492781 278.84256464123615 0.7055145427730634
22.737250269881223 280.74782312129446 0.7086623405091651
22.742477824834637 281.2420438843368 0.7091934063365333
22.74770537978805 280.6160217124786 0.7085901999677106
22.752932934741466 281.41980747208044 0.708933043560795
22.75816048969488 283.2715133985882 0.7114228675232311
22.763388044648295 283.0082726722232 0.7109806110437363
22.76861559960171 286.9959948624686 0.71547099440704
22.773843154555124 291.1317867228343 0.7189960012778386
22.779070709508538 294.27562402937525 0.7229314106247055
22.784298264461952 294.56788519881894 0.7230105788564437
22.789525819415367 291.75311676991964 0.7199443695102351
22.79475337436878 291.1305521406998 0.7194363469115989
22.799980929322196 292.3544303228821 0.7206934725891277
22.80520848427561 293.8508237367597 0.7221427873942008
22.810436039229025 295.45781812424127 0.7231948466605447
22.81566359418244 294.00100302892946 0.7217343485903058
22.820891149135853 293.8207466140338 0.723043168719189
22.826118704089268 290.2641950118505 0.7196565019181201
22.831346259042682 288.6671544173543 0.718259246793519
22.836573813996097 291.58297818576824 0.7211165246585055
22.84180136894951 294.6789239108953 0.7238600611256998
22.847028923902926 295.6581388573086 0.7246891991990799
22.85225647885634 294.4923236362103 0.723334966270623
22.857484033809754 293.7170159858849 0.7222552542769274
22.86271158876317 294.492971796926 0.7229920252911453
22.867939143716583 294.5154004130782 0.721679996321638
22.873166698669998 294.0473767263768 0.7208383026968641
22.878394253623412 294.2608108979143 0.7212505195422372
22.883621808576827 294.8498313379069 0.7219436509331063
22.88884936353024 296.8642138270548 0.7236402461109757
22.894076918483655 298.38278358272436 0.7266543126349623
22.89930447343707 297.63007681756204 0.7271255427747756
22.904532028390484 295.900585339044 0.7251581743816757
22.9097595833439 292.78978553512616 0.7204588127147288
22.914987138297313 290.6188757033371 0.7163143255286692
22.920214693250728 290.5819781384617 0.7157703841786704
22.925442248204142 292.0928671085437 0.7179436478613603
22.930669803157556 292.4485388482628 0.7184036853718819
22.93589735811097 293.53640854081135 0.7208831398044283
22.941124913064385 294.2696139464758 0.7218680256563957
22.9463524680178 294.2216163004751 0.7221334271088288
22.951580022971214 292.8275857544558 0.7201058733521485
22.95680757792463 290.4938634198228 0.7166827987414089
22.962035132878043 289.5198773729803 0.7164506195380723
22.967262687831457 291.0800422831885 0.7187813262929132
22.972490242784872 294.6169209333659 0.7230079952316082
22.977717797738286 296.74746988786274 0.7245771974410335
22.9829453526917 297.1905762981242 0.7247004147053018
22.988172907645115 295.13354411359 0.7229377226968349
22.99340046259853 291.3305778844495 0.7192433253133252
22.998628017551944 286.9655702014024 0.7142179681206982
23.00385557250536 286.02132258538757 0.7122461006250755
23.009083127458773 287.1040127526183 0.7121035759126506
23.014310682412187 284.45490858762065 0.7087044718223056
23.0195382373656 284.59965106364103 0.7087902479278168
23.024765792319016 286.9052676680998 0.7124623011488764
23.02999334727243 289.8586916626944 0.7157719043324468
23.035220902225845 289.0761003582236 0.7134913463038054
23.04044845717926 285.6890266400007 0.7098839177835734
23.045676012132674 284.73740270618197 0.7088893161751824
23.05090356708609 281.7099947935159 0.7053040830375884
23.056131122039503 281.55159351367325 0.7051997575829697
23.061358676992917 281.44092960520044 0.7048964111264311
23.06658623194633 281.9746925127942 0.7064267162019875
23.071813786899746 283.0630328101793 0.7075230311214565
23.07704134185316 285.87709864494246 0.7105384357260253
23.082268896806575 286.4022423082074 0.7100184001964361
23.08749645175999 288.0339060652986 0.7125272456220351
23.092724006713404 286.99222485579975 0.7128766474238695
23.097951561666818 286.6159909093961 0.7124065178188432
23.103179116620232 283.45745105211705 0.7092412317689382
23.108406671573647 281.7334928157199 0.7063259978805956
23.11363422652706 280.621004191621 0.7052527390799591
23.118861781480476 282.0287232478976 0.7065501916721979
23.12408933643389 281.5681752809887 0.7056660944905255
23.129316891387305 287.26023814264937 0.7127175690486209
23.13454444634072 289.3612228650623 0.7144176435016489
23.139772001294133 292.28271717559227 0.7169764155115917
23.144999556247548 292.05933674799417 0.7169410614193547
23.150227111200962 293.77095644778194 0.7183548043160497
23.155454666154377 294.3929193779022 0.7200048288891859
23.16068222110779 293.67978204891136 0.7188559651088061
23.165909776061206 290.50878767635487 0.7163925036955366
23.17113733101462 288.5709442643305 0.7136711071741627
23.176364885968034 288.9800392055434 0.7135305547436317
23.18159244092145 289.8605003235508 0.7148732153342359
23.186819995874863 290.3925130193385 0.7162765333943709
23.192047550828278 291.2229950674748 0.7176194360866965
23.197275105781692 291.4800870683918 0.7170660335655984
23.202502660735107 289.25899109531696 0.7140661406454512
23.20773021568852 292.2181761481206 0.7174457493165041
23.212957770641935 291.68191126905964 0.7162647560882283
23.21818532559535 294.88761394562084 0.7200149156710297
23.223412880548764 294.73740829019874 0.7215098017553325
23.22864043550218 294.7232299118097 0.721720439766835
23.233867990455593 290.0494380361274 0.7162234842833092
23.239095545409008 287.8841263704578 0.7116112248587915
23.244323100362422 289.12653074827205 0.7118913669573489
23.249550655315836 293.64285331646084 0.7178529068421193
23.25477821026925 292.65690111265377 0.7168225967275444
23.260005765222665 290.5077882576848 0.7155291131552445
23.26523332017608 288.58767001446313 0.7127759927492512
23.270460875129494 286.9787869982535 0.710789734856766
23.27568843008291 289.5560958271536 0.7135494667236344
23.280915985036323 290.05985822290313 0.7133823590417225
23.286143539989737 290.83291699396796 0.7142706208893853
23.291371094943152 292.56546895693253 0.715972738833277
23.296598649896566 292.1178336673562 0.7164631532184493
23.30182620484998 293.8535669482366 0.7180840579089575
23.307053759803395 289.9204748360708 0.7121912218369595
23.31228131475681 287.96562399094233 0.7094621097560738
23.317508869710224 285.63228643916085 0.7072265490031909
23.32273642466364 284.1276985552701 0.7053657988032631
23.327963979617053 287.1880819871304 0.7093947586141977
23.333191534570467 292.21901114243104 0.7155076329137281
23.33841908952388 294.42558519806505 0.7189537792971927
23.343646644477296 293.6613233387706 0.7181585861612574
23.34887419943071 288.73699638227475 0.7117182100442768
23.354101754384125 285.29360073563186 0.7069168761877399
23.35932930933754 287.1158241163266 0.7092967502344526
23.364556864290954 290.6783817440372 0.7145299734977444
23.369784419244368 289.7077923841174 0.7128430909108151
23.375011974197783 286.2080124578848 0.7077497164535679
23.380239529151197 286.5776376172512 0.7076074455543094
23.38546708410461 287.3180483273123 0.708367705475267
23.390694639058026 289.6027464280295 0.7111438784352125
23.39592219401144 289.15017049654625 0.7095460100249735
23.401149748964855 290.30214709450837 0.7116621801238806
23.40637730391827 290.97942050155336 0.7136283797923672
23.411604858871684 290.1512702153395 0.7141388944398152
23.416832413825098 291.9336347203906 0.7168926301310992
23.422059968778512 290.60833192583686 0.7156745820132185
23.427287523731927 290.08538226576354 0.7142568523553048
23.43251507868534 288.89596595576626 0.7120336684370432
23.437742633638756 289.1596200171978 0.7119353231342812
23.44297018859217 287.51872675422254 0.7096584920709953
23.448197743545585 288.90419453000004 0.7106868352905147
23.453425298499 290.9273015255385 0.7123528305157035
23.458652853452413 293.91211825001 0.716767672899783
23.463880408405828 293.608206894042 0.7166465953840626
23.469107963359242 292.68255717346375 0.7159593128945095
23.474335518312657 292.67644484481684 0.7155106132486492
23.47956307326607 293.1439508104094 0.7157281093695703
23.484790628219486 292.2779948455507 0.7155349239957701
23.4900181831729 291.50826861674614 0.7145830551237491
23.495245738126314 291.39372102433583 0.713252743248084
23.50047329307973 291.99313576658795 0.713439787329668
23.505700848033143 289.7844901866519 0.7103525774901133
23.510928402986558 291.3401300046173 0.7119184500595706
23.516155957939972 291.71305688384246 0.7117843997143883
23.521383512893387 292.7858456579733 0.714357552151375
23.5266110678468 290.5050092159782 0.7116094389659772
23.531838622800215 289.9432071056492 0.7108728276927172
23.53706617775363 291.59938379705585 0.7119463638451707
23.542293732707044 294.6828718429844 0.7149389877576653
23.54752128766046 296.607459438437 0.7180273314863882
23.552748842613873 297.86560203624936 0.7198433916080018
23.557976397567288 299.04450716131686 0.7209093835699368
23.563203952520702 299.72921742267897 0.7210495662049624
23.568431507474116 300.94439598340676 0.7224888345958774
23.57365906242753 300.9763433809101 0.7223994640901938
23.578886617380945 300.96660011238833 0.7209741876684108
23.58411417233436 301.8810635419347 0.7221810666495025
23.589341727287774 302.3706496072007 0.7228276819011354
23.59456928224119 301.9954321770214 0.7231918020027737
23.599796837194603 300.6810862150164 0.7206940979945371
23.605024392148017 298.0981494005126 0.7157966789601774
23.610251947101432 298.20325962911267 0.714733831230359
23.615479502054846 300.29544013076963 0.7173661660709556
23.62070705700826 301.68478100099264 0.719220285579599
23.625934611961675 299.55365622039096 0.7166582843022912
23.63116216691509 299.62423376297494 0.7162885157589027
23.636389721868504 298.13599390488366 0.7137382331192508
23.64161727682192 298.05978606698613 0.7130564203950336
23.646844831775333 296.64785446503834 0.7100401313535681
23.652072386728747 294.4691373373603 0.7069151642860543
23.65729994168216 296.01209930961755 0.7098372251428544
23.662527496635576 295.79280864586696 0.7097727902719649
23.66775505158899 296.2830852838202 0.7101554325505485
23.672982606542405 295.5584062082134 0.7081858222969076
23.67821016149582 298.823480581679 0.7118657638348036
23.683437716449234 299.2925950378536 0.7121922403751225
23.688665271402648 295.8402277315612 0.708304028406552
23.693892826356063 296.0298507450134 0.7084840719163289
23.699120381309477 295.9016506683912 0.7079596744207302
23.70434793626289 300.43142146146903 0.7124476385967627
23.709575491216306 302.4644208904291 0.7140913103569693
23.71480304616972 307.1287438884976 0.7197584940993489
23.720030601123135 309.58635065604534 0.7223940026955762
23.72525815607655 309.03091188607783 0.721450701944466
23.730485711029964 310.1716587840734 0.722548347744848
23.735713265983378 308.3114449489196 0.7200456969109426
23.740940820936792 306.517739494926 0.7181180520576358
23.746168375890207 305.0868225053639 0.7155532733221982
23.75139593084362 304.36780724198394 0.714436327163204
23.756623485797036 301.6819997079614 0.7114383368200654
23.76185104075045 301.2781741507215 0.7107822486394524
23.767078595703865 298.3245023850011 0.7082017496549525
23.77230615065728 297.99166458923173 0.707001633654486
23.777533705610693 297.29730680739385 0.7058581282050551
23.782761260564108 299.5190276190415 0.70764425310342
23.787988815517522 303.86017102977615 0.7123430124918542
23.793216370470937 304.23861806909485 0.712961589926501
23.79844392542435 306.2627558130909 0.7153055139144365
23.803671480377766 310.73298499674905 0.7201494525862419
23.80889903533118 314.62531908097003 0.7244267028519469
23.814126590284594 314.2633886127556 0.7237582710799019
23.81935414523801 314.3787703411206 0.7243979557770202
23.824581700191423 312.8298334446997 0.7218079176619513
23.829809255144838 310.2995663254167 0.7185588018076609
23.835036810098252 307.81176755932336 0.7149603202557957
23.840264365051667 310.834303587769 0.7187215223504465
23.84549192000508 312.77366179443374 0.720687741396118
23.850719474958495 314.25465839439397 0.7215238677230488
23.85594702991191 311.484746870376 0.717734349654904
23.861174584865324 311.5942350539584 0.7173676401416663
23.86640213981874 312.9688850511914 0.7188548039721213
23.871629694772153 314.57940210365194 0.7203192948245418
23.876857249725568 313.7584549999668 0.7187644628804556
23.882084804678982 314.2405926384245 0.719261614883216
23.887312359632396 316.28705798744807 0.7214358383189553
23.89253991458581 318.43116525281795 0.7226870322346327
23.897767469539225 314.4117125881086 0.7176009482657891
23.90299502449264 310.3203038251369 0.7126760937616535
23.908222579446054 306.5966739710675 0.7095983094388871
23.91345013439947 306.7624324595515 0.7100451842940221
23.918677689352883 307.2969781869778 0.7114284065233231
23.923905244306297 309.03612470114666 0.7133579455848915
23.929132799259712 310.1372028137057 0.7143809400053819
23.934360354213126 310.04209201042784 0.7146309950446117
23.93958790916654 309.55752820415034 0.713309031319499
23.944815464119955 306.27999475149915 0.7094544695716309
23.95004301907337 306.88136403728606 0.7095537967301976
23.955270574026784 307.4936048443837 0.7112236487028859
23.9604981289802 306.4604857540714 0.7113860009097349
23.965725683933613 308.0967245806574 0.7134720626218176
23.970953238887027 308.32474449704426 0.7133178355127222
23.97618079384044 310.21656078291426 0.7144937151607219
23.981408348793856 308.0785498648831 0.7112751354368116
23.98663590374727 307.33388894862486 0.7108038619494847
23.991863458700685 307.7975120799572 0.7118361635057142
23.9970910136541 306.8994386057887 0.710576001833868
24.002318568607514 306.10505349045616 0.7093184961809412
24.007546123560928 303.88753972034914 0.7067183516351149
24.012773678514343 306.3127039800699 0.7101681593597923
24.018001233467757 310.28809622812366 0.7133629540788861
24.02322878842117 312.95804373535174 0.7157089821096289
24.028456343374586 311.43916546839756 0.7131392798736812
24.033683898328 310.16940015347063 0.711552333552933
24.038911453281415 309.65635423908213 0.7112522419205322
24.04413900823483 311.2570930299925 0.7136364504462178
24.049366563188244 312.1022132564775 0.7158828597969906
24.054594118141658 315.82145257859133 0.7206914769150262
24.059821673095072 314.3000796549746 0.7190842437764808
24.065049228048487 312.645477447795 0.717645056764241
24.0702767830019 308.77662069860463 0.7260255113021281
24.075504337955316 311.87582507477805 0.7379234997244815
24.08073189290873 312.30529300510193 0.7447854624543014
24.085959447862145 311.37530188353327 0.7491936911470426
24.09118700281556 309.9918454333412 0.7530270941301017
24.096414557768973 310.8181203035545 0.7592339969121372
24.101642112722388 310.82450870039384 0.76360588235672
24.106869667675802 308.9421602676096 0.7648655212292693
24.112097222629217 306.35288303084883 0.7654164669077501
24.11732477758263 304.580431022988 0.7661469943192301
24.122552332536046 302.7428232956697 0.7674260713359322
24.12777988748946 305.08574820414674 0.7732991886722322
24.133007442442874 310.17066603849855 0.7829114352952765
24.13823499739629 312.85089170505756 0.7891384289255227
24.143462552349703 311.33042111980467 0.7902911836956517
24.148690107303118 308.8162729792311 0.7895474365671077
24.153917662256532 310.06893041149846 0.7953859994104439
24.159145217209947 311.65247432254796 0.8011926246942735
24.16437277216336 311.4876641460556 0.8047677887411785
24.169600327116775 308.9513164031986 0.8041613322137791
24.17482788207019 305.71593782326147 0.8019345518637103
24.180055437023604 305.7535050102117 0.8041696544390288
24.18528299197702 305.4049684711966 0.8060527936525298
24.190510546930433 307.2816635214078 0.8115499891820674
24.195738101883848 306.62394618518994 0.8134583348756694
24.200965656837262 307.5398413153247 0.8170887554105363
24.206193211790676 306.4415438912308 0.8185792438008351
24.21142076674409 307.9890646361803 0.8241560058133833
24.216648321697505 306.7970611123746 0.8263824769915886
24.22187587665092 307.12332693760794 0.8284561638055606
24.227103431604334 304.28364645753174 0.8265221416061361
24.23233098655775 302.61281115954466 0.8262206763257444
24.237558541511163 303.06544971365 0.8295048038278343
24.242786096464577 305.36636404669565 0.8360216328024225
24.248013651417992 307.7835902984014 0.8410475807450418
24.253241206371406 305.9130932798375 0.8403188795781892
24.25846876132482 303.1864999286367 0.8390447557638951
24.263696316278235 301.34457121262045 0.8380951369378757
24.26892387123165 300.4112040268248 0.8394861387910717
24.274151426185064 300.45476586556924 0.8401828550195957
24.27937898113848 302.050097385282 0.8443427744669159
24.284606536091893 303.864121510768 0.8490068072053762
24.289834091045307 302.5396789263863 0.8496502533524593
24.29506164599872 298.4785612749744 0.8471030144355882
24.300289200952136 297.1273312282118 0.8471659161819606
24.30551675590555 296.9448372277192 0.8493286399711206
24.310744310858965 297.92921253687825 0.8529066102755487
24.31597186581238 299.6417646790966 0.8579836800796423
24.321199420765794 297.904145506782 0.8581067711778386
24.326426975719208 294.4666230444196 0.8564544443380652
24.331654530672623 293.1965854540143 0.856361394691546
24.336882085626037 294.0535974841336 0.8584410976811494
24.34210964057945 297.7055378743202 0.864901605297841
24.347337195532866 296.8553007130192 0.8644581299212819
24.35256475048628 297.99693577384824 0.8691192078359559
24.357792305439695 298.1846755040684 0.870605484781692
24.36301986039311 293.9413501256311 0.8668408041374878
24.368247415346524 293.95001662045524 0.8678777028485708
24.373474970299938 295.5749572525596 0.8733291321264623
24.378702525253352 300.1609295407011 0.8820827557797428
24.383930080206767 301.5410395332134 0.886062137357355
24.38915763516018 298.04323688919516 0.881880135028236
24.394385190113596 300.65044707617193 0.8879699381964339
24.39961274506701 302.1443029103479 0.8932112195738876
24.404840300020425 306.092787405683 0.9015472524096887
24.41006785497384 307.0534725521393 0.9049636231386141
24.415295409927253 304.83035353845725 0.9037595458978924
24.420522964880668 302.49702350177813 0.9025989345235392
24.425750519834082 302.338037344411 0.9053942322516884
24.430978074787497 303.5786793193293 0.9097186286473072
24.43620562974091 304.90825476816633 0.9129485305294346
24.441433184694326 303.3837659367486 0.9130603986929123
24.44666073964774 303.0713747032413 0.9149687943495222
24.451888294601154 301.40006354600985 0.9164953314903895
24.45711584955457 300.1398310889082 0.9182025491276842
24.462343404507983 298.0375782392161 0.9167706960459839
24.467570959461398 300.29209805637703 0.9223733765228518
24.472798514414812 302.56022648254645 0.925200326087627
24.478026069368227 302.95210069534454 0.9275209616926046
24.48325362432164 300.60830228037383 0.9247682904622583
24.488481179275055 298.9903413170347 0.924942055863294
24.49370873422847 303.48852586704606 0.9346016690735217
24.498936289181884 305.5037975837438 0.9417348962390161
24.5041638441353 303.8583791451589 0.9419009059316974
24.509391399088713 299.9371409451847 0.9386158908167416
24.514618954042128 295.9236597735415 0.9342632631822047
24.519846508995542 296.0943610661435 0.9374071961042268
24.525074063948956 299.24002421650096 0.9444669995653694
24.53030161890237 303.3586171254154 0.952510629339806
24.535529173855785 305.89790698111983 0.9581642656042142
24.5407567288092 305.6717813009942 0.9609745923187415
24.545984283762614 305.36736181217793 0.9636262586800867
24.55121183871603 308.52505868989624 0.972208293625981
24.556439393669443 311.4959372414573 0.9785093793916563
24.561666948622857 311.5474183978835 0.9803630480774577
24.566894503576272 308.2318079860675 0.9764606957202476
24.572122058529686 305.26986177442546 0.9738770129637956
24.5773496134831 304.4724852655309 0.9758365997592409
24.582577168436515 301.9267315514632 0.9753177476986297
24.58780472338993 304.7293877217502 0.9828194284712944
24.593032278343344 305.202370137145 0.9860690993790373
24.59825983329676 309.0624493185516 0.9933866770466634
24.603487388250173 303.4292690997222 0.9862462150716662
24.608714943203587 302.6309126478461 0.9864787961339068
24.613942498157 300.69206240077284 0.9858674414033163
24.619170053110416 305.3622066381584 0.995203364257528
24.62439760806383 307.60052344095885 1.0017484846196814
24.629625163017245 309.6804023715495 1.0079918724659476
24.63485271797066 310.2982022338617 1.011497929880452
24.640080272924074 307.3544411352573 1.009569120590548
24.645307827877488 305.04835513330715 1.0107088923928487
24.650535382830903 301.7473616027383 1.0095843712355506
24.655762937784317 303.1290910701204 1.013856412348646
24.66099049273773 299.35715455335435 1.0079865471883798
24.666218047691146 297.3391486491795 1.0060591519741353
24.67144560264456 296.59550668990795 1.0083980287353704
24.676673157597975 301.77550974293564 1.0200780315479796
24.68190071255139 305.3955737233471 1.0283785357498172
24.687128267504804 303.5685479401002 1.0262804509670804
24.692355822458218 299.6688129169613 1.021139688308562
24.697583377411632 299.0709595561297 1.0232320478422898
24.702810932365047 298.8162036668316 1.028544598923975
24.70803848731846 294.9846675969227 1.0257526160465116
24.713266042271876 290.15958804334946 1.0196647751766734
24.71849359722529 294.26358646669996 1.0281936484208354
24.723721152178705 297.954178683205 1.0386259889774505
24.72894870713212 304.0618918290608 1.0505035438684052
24.734176262085533 298.27480866896224 1.0429374285294102
24.739403817038948 301.4451652661634 1.050060362150056
24.744631371992362 300.2516835293895 1.0519927465959398
24.749858926945777 302.4405633992864 1.0565883501674869
24.75508648189919 299.0363427303059 1.0543320575731416
24.760314036852606 301.7024785100011 1.0640597509620051
24.76554159180602 300.7262801132068 1.066689009776818
24.770769146759434 301.77693328828843 1.0717615235814413
24.77599670171285 299.0053363495308 1.0668238952519493
24.781224256666263 298.4555239536785 1.067439731835465
24.786451811619678 300.4888482342958 1.0716060945713743
24.791679366573092 300.35765492089934 1.074420513003686
24.796906921526507 300.5070246074339 1.0781582089293573
24.80213447647992 297.0439879917703 1.0740228423792126
24.807362031433335 293.1706126694257 1.0669216828598993
24.81258958638675 294.2701908982811 1.070937376770252
24.817817141340164 296.3112696624206 1.0800284718932263
24.82304469629358 298.1268223766406 1.088661431958445
24.828272251246993 299.8135639070841 1.0951839583072203
24.833499806200408 299.86437330088495 1.09860413795816
24.838727361153822 300.0263627349552 1.1020055958213122
24.843954916107236 296.2538388479508 1.096279218453495
24.84918247106065 294.72378555971335 1.0942675852998347
24.854410026014065 295.4709492235225 1.096107351762915
24.85963758096748 296.83303170469503 1.1033892583345064
24.864865135920894 296.21447216699465 1.1056313141526148
24.87009269087431 294.3461179941259 1.1068152986517654
24.875320245827723 298.67803666200666 1.116633806084629
24.880547800781137 304.03931978912686 1.1296820122698108
24.885775355734552 308.94257684360775 1.1392283572278905
24.891002910687966 307.123554177188 1.1390037614276898
24.89623046564138 307.85262052330233 1.14300691717729
24.901458020594795 303.9174424713006 1.1418107437675504
24.90668557554821 300.70908240035084 1.139980548901359
24.911913130501624 301.22533596503894 1.1442771713157152
24.91714068545504 304.49518878454603 1.151408641783456
24.922368240408453 304.61105338844385 1.1527446569879274
24.927595795361867 302.6156796666264 1.1524832352297667
24.93282335031528 299.9297398047224 1.1511799353459131
24.938050905268696 303.87855612320743 1.162607876370895
24.94327846022211 303.26155291563845 1.1634093206806513
24.948506015175525 301.9795538537982 1.163690912439582
24.95373357012894 304.3912859836356 1.170716165558693
24.958961125082354 307.6382054076091 1.180649154366939
24.964188680035768 313.45768859462044 1.1965957383284775
24.969416234989183 307.19346945407244 1.189131199984032
24.974643789942597 307.3295262229239 1.1941290914175597
24.97987134489601 305.25394668769417 1.1936810402303768
24.985098899849426 307.3908001694959 1.2005361882455097
24.99032645480284 308.5479341002963 1.206200222936099
24.995554009756255 305.5309887677593 1.2021770966003356
25.00078156470967 310.00657235891344 1.2166570840197055
25.006009119663084 305.4161164413093 1.2120372455961559
25.011236674616498 305.94475086754846 1.217900101727703
25.016464229569912 302.3169070815311 1.2119279407548063
25.021691784523327 308.0643657256989 1.225499096979841
25.02691933947674 312.83858314952596 1.2370340790489538
25.032146894430156 310.8454440721015 1.2364933959877953
25.03737444938357 310.3639159853782 1.2396327183012428
25.042602004336985 308.54710997582794 1.2396617160820365
25.0478295592904 312.0766746117199 1.2500119602188577
25.053057114243813 315.4705899530238 1.260427356492858
25.058284669197228 309.8016696098655 1.2543945667925291
25.063512224150642 304.7316607074146 1.2490491863279756
25.068739779104057 300.1418417927048 1.2426309014054842
25.07396733405747 305.484843769824 1.256872552511588
25.079194889010886 309.96232020594823 1.2690667479267277
25.0844224439643 308.8323619174291 1.2716323683265454
25.089649998917714 306.0591353898343 1.2695425530318463
25.09487755387113 308.3415669586535 1.2782035767584752
25.100105108824543 312.7849549988354 1.2920946432461913
25.105332663777958 311.67332017901936 1.294295406991585
25.110560218731372 313.9941032938208 1.302734328838735
25.115787773684787 312.64449081365876 1.3063157006062385
25.1210153286382 310.6171255376826 1.306090267524201
25.126242883591615 311.09692292918095 1.3112179783648015
25.13147043854503 310.281864002877 1.3115522845296483
25.136697993498444 319.18587805175247 1.3361640405418183
25.14192554845186 317.6011478499059 1.3376276550190305
25.147153103405273 314.6144871696429 1.3380874957490767
25.152380658358688 312.5231692642233 1.3353827766974244
25.157608213312102 311.8275573082452 1.338150326194821
25.162835768265516 315.55359976185446 1.3472463028078259
25.16806332321893 316.18116316822795 1.3503274629812911
25.173290878172345 315.49933209434926 1.3542455143711167
25.17851843312576 312.59410434762935 1.352795044007331
25.183745988079174 307.58079057081187 1.3520516640333529
25.18897354303259 310.3023351343459 1.3648253365647223
25.194201097986003 311.8725865125347 1.374898624717001
25.199428652939417 318.2430931963127 1.3903506858255872
25.204656207892832 317.2337478885138 1.3900950925734732
25.209883762846246 320.19968562362544 1.400362357182703
25.21511131779966 319.4433017310241 1.4031473141897937
25.220338872753075 319.1613006418256 1.4077085905107878
25.22556642770649 322.6463960113254 1.4199390913705063
25.230793982659904 323.8998775475825 1.4283070777219855
25.23602153761332 325.15254869590956 1.4348912373558087
25.241249092566733 324.3040236983209 1.4401582830508182
25.246476647520147 326.0921742088548 1.4479466110361214
25.25170420247356 329.55922566332026 1.4597494484256923
25.256931757426976 333.0918218175627 1.471707777351886
25.26215931238039 327.9288187183902 1.4663849603587262
25.267386867333805 322.26905280946664 1.4581595235147726
25.27261442228722 315.2506638526827 1.449363347348447
25.277841977240634 316.3956765182667 1.457458738145588
25.283069532194048 320.0202635244558 1.4703217718162083
25.288297087147463 321.29535560572634 1.4776779408955256
25.293524642100877 324.581927365696 1.4885840948779354
25.29875219705429 331.15641705069226 1.5131683837770964
25.303979752007706 331.2796562254242 1.5185101956142597
25.30920730696112 329.447215672591 1.523384264444489
25.314434861914535 319.1699758833819 1.5053926861930436
25.31966241686795 313.79207096195205 1.497338041648166
25.324889971821364 310.3234094276432 1.4919474313779275
25.330117526774778 309.9690316671909 1.4933478421142519
25.335345081728192 312.510742550738 1.5082232579552328
25.340572636681607 309.7512284539991 1.5097504316073143
25.34580019163502 313.4706297115338 1.526504161177674
25.351027746588436 313.61965089447057 1.5327765272107938
25.35625530154185 317.62396207531924 1.5485212174926988
25.361482856495265 314.580045042465 1.5481096123361835
25.36671041144868 314.41596314904046 1.553621415253799
25.371937966402093 321.1960236894283 1.5745187398228913
25.377165521355508 325.1104022070239 1.5902941778687325
25.382393076308922 323.29179909097115 1.5951049258270462
25.387620631262337 320.19830287488895 1.5990408446593725
25.39284818621575 315.5622803875641 1.5979702116773251
25.398075741169166 323.10599233576335 1.6219857046925514
25.40330329612258 321.83723692988485 1.6226333227113188
25.408530851075994 328.9617643985094 1.642530490822012
25.41375840602941 327.2274072864498 1.6445420759413467
25.418985960982823 328.8253807864134 1.6557585207296317
25.424213515936238 328.3763560828431 1.66610551020021
25.429441070889652 323.4196257685037 1.6628016757191444
25.434668625843067 316.61110264194855 1.6507663469728175
25.43989618079648 313.39200293006513 1.647273457613465
25.445123735749895 317.15307647560877 1.6610166863043823
25.45035129070331 321.22489665709423 1.6793354935143923
25.455578845656724 319.63958590433515 1.6823705057029836
25.46080640061014 316.6594757899529 1.683611355205483
25.466033955563553 318.4378893530984 1.6950363941503348
25.471261510516968 324.0332944714151 1.7205100992477638
25.476489065470382 324.60290337226536 1.7274756061679042
25.481716620423796 315.6445353211947 1.7158269065111311
25.48694417537721 316.0687970592836 1.7228924000925308
25.492171730330625 314.28567792105986 1.7286550017015363
25.49739928528404 315.37895520299423 1.7398187755918455
25.502626840237454 312.7622347383326 1.742705786983126
25.50785439519087 313.13256196326705 1.7540254621165214
25.513081950144283 317.8984772464097 1.7759911337893781
25.518309505097697 317.2227350707738 1.783636285311115
25.523537060051112 318.0966234205348 1.7929475511885486
25.528764615004526 320.7473339956637 1.8094786779340442
25.53399216995794 325.03238207709455 1.8310072072004462
25.539219724911355 334.1761022533458 1.8712906239422091
25.54444727986477 335.5147142755044 1.8840481337997372
25.549674834818184 331.5501198084557 1.8904100599860703
25.5549023897716 320.49179807545414 1.8643890143602615
25.560129944725013 310.67877935313294 1.848526194456644
25.565357499678427 315.48273076065874 1.866493914661341
25.57058505463184 322.661257741659 1.89610425193247
25.575812609585256 331.1505572658615 1.93158554161593
25.58104016453867 326.73890080230234 1.9286078714438566
25.586267719492085 325.74964913774164 1.939545648077802
25.5914952744455 323.25153331117974 1.9400394293025889
25.596722829398914 331.3322822213905 1.9822235061872036
25.601950384352328 331.5631598724402 1.9969883944578501
25.607177939305743 335.1857877410169 2.023597201344944
25.612405494259157 326.62515076049715 2.005613641855037
25.61763304921257 325.4044631966321 2.0175916196781007
25.622860604165986 327.7843238729765 2.0323865738442075
25.6280881591194 328.1710103670349 2.0473275426017943
25.633315714072815 323.93054075099457 2.039371200146738
25.63854326902623 315.5071423969794 2.026055481769158
25.643770823979644 317.99907072408206 2.0485259302705656
25.648998378933058 321.9878178624029 2.0731736355716857
25.654225933886472 322.1159239013622 2.091760326137905
25.659453488839887 319.2691819904769 2.1011003966432353
25.6646810437933 319.10447191179776 2.1193771517446574
25.669908598746716 325.1340252950196 2.150002580891827
25.67513615370013 323.6499555746166 2.1565057371066043
25.680363708653545 327.4624437705358 2.1813461201790787
25.68559126360696 325.7024517806345 2.1937003612886485
25.690818818560373 331.38753978118837 2.227802503439812
25.696046373513788 336.0738194937534 2.260857650371125
25.701273928467202 339.15439749644844 2.2891120257645317
25.706501483420617 342.59160481532433 2.3169225760993375
25.71172903837403 338.34091593294073 2.328054348728908
25.716956593327446 340.739422305681 2.3581713898809435
25.72218414828086 336.37423783307133 2.373296631600256
25.727411703234274 338.3260648018787 2.3937502663663124
25.73263925818769 336.1869639594445 2.4106861941122038
25.737866813141103 328.2849539035545 2.396709317116869
25.743094368094518 325.657543253145 2.4179971976795853
25.748321923047932 324.3419433664783 2.4247314556456923
25.753549478001347 327.63811728707026 2.463018775501496
25.75877703295476 330.171512125489 2.4852531649077374
25.764004587908175 330.5026409136022 2.5097161094124028
25.76923214286159 332.54825829471207 2.5462604633081214
25.774459697815004 321.8532796509673 2.5370215392851088
25.77968725276842 312.11693433791737 2.5357318613776143
25.784914807721833 302.48203721835745 2.515882160520296
25.790142362675248 317.9790348957694 2.5943665403317624
25.795369917628662 329.43148411739435 2.6550394453153223
25.800597472582076 342.8187492047088 2.7374298985832093
25.80582502753549 330.37787270375725 2.711433131279589
25.811052582488905 321.8779741572927 2.7100792027466776
25.81628013744232 313.01241001049596 2.7008480263299086
25.821507692395734 305.2657525403394 2.6995904927680185
25.82673524734915 311.20519868425924 2.759617643902414
25.831962802302563 316.6185932378878 2.813943120914882
25.837190357255977 338.01603802740743 2.949330275468126
25.84241791220939 338.3558927820097 2.981999127482
25.847645467162806 339.1190388930789 3.0333886974349715
25.85287302211622 338.9898158515651 3.077777055329913
25.858100577069635 343.2303847322669 3.1475412397028486
25.86332813202305 338.5027515198537 3.177060641741751
25.868555686976464 334.97525503250483 3.2003707995408823
25.87378324192988 327.4740860751431 3.22084358219053
25.879010796883293 329.7761182449555 3.274885903447029
25.884238351836707 328.07517979537874 3.3210727239641713
25.88946590679012 332.98547002824245 3.3991625627426596
25.894693461743536 339.8488636126613 3.494256252020158
25.89992101669695 330.6693552435733 3.4971412012778265
25.905148571650365 322.0475301918854 3.5063111331415207
25.91037612660378 328.75979203741275 3.5996270497826917
25.915603681557194 321.73064929854667 3.6408316639856078
25.920831236510608 320.9127199020453 3.6998570369424324
25.926058791464023 301.8949787054874 3.6752704376595724
25.931286346417437 314.6056509666687 3.8238261966651765
25.93651390137085 326.13642853218454 3.995316075077277
25.941741456324266 333.5045685063286 4.130586582258816
25.94696901127768 335.0070628590015 4.281351679606846
25.952196566231095 333.85416219076905 4.398815052471017
25.95742412118451 333.6364618073716 4.514867534884319
25.962651676137924 326.5373603674174 4.540649526200679
25.967879231091338 322.18311673113203 4.573117485743546
25.973106786044752 316.59147243000785 4.607001825659906
25.978334340998167 314.5178916753543 4.6634147668971915
25.98356189595158 302.9708123491353 4.664611070448161
25.988789450904996 318.1501186034912 4.848133585028537
25.99401700585841 335.3434610988524 5.0897283850830615
25.999244560811825 345.38634542546794 5.233432972195856
26.00447211576524 342.1818573357402 5.347345767208068
26.009699670718653 323.89841485654773 5.275873107543613
26.014927225672068 324.8280536108729 5.424263913684962
26.020154780625482 316.68481502456694 5.450400563322358
26.025382335578897 312.14755877709445 5.579950179257515
26.03060989053231 311.1167235878075 5.762638813138384
26.035837445485726 293.52464360152203 5.749269254622139
26.04106500043914 312.11514962835844 6.081941424642392
26.046292555392554 320.2973867600031 6.220703240342173
26.05152011034597 330.13161416873766 6.531114502532369
26.056747665299383 317.64640650623414 6.570205617963258
26.061975220252798 315.5049087878378 6.827488944489149
26.067202775206212 320.46565814926953 7.053591323082103
26.072430330159627 307.41465212675746 7.281235436092869
26.07765788511304 296.6734130718085 7.362903255086559
26.082885440066455 279.2943240067517 7.563378246718299
26.08811299501987 290.83457181950445 8.03531885989451
26.093340549973284 274.7603280095101 8.321396525990108
26.0985681049267 283.85253054727 8.957547711036435
26.103795659880113 284.8642683287725 9.656863907718355
26.109023214833528 297.09793925366836 10.747499454409214
26.114250769786942 257.9453632030069 10.972099711742693
26.119478324740356 233.0732012946831 12.040369629966188
26.12470587969377 210.08960612182145 13.059841460065112
26.129933434647185 191.07665606611616 17.217286845693593
26.1351609896006 120.75957572624836 19.362173216367037
