# Supplementary material for: Unraveling metal effects on CO2 uptake in pyrene-based metal-organic frameworks
Source: Nat Commun. 2025 Feb 11;16:1516. doi: 10.1038/s41467-025-56296-w (PMC11814143; doi:10.1038/s41467-025-56296-w)
Supplement: Supplementary file 3 — Source Data [file 41467_2025_56296_MOESM3_ESM.zip › SourceCode/SuppInf/FigureS5_Ga-TBAPy_InSitu_VariableT_PXRD/Data/GaTBAPy_0091p.dat]

0.002613777476707968 24.19115361716372 5.428549550099585
0.007841332430123905 28.63085937836692 5.293992343376763
0.01306888738353984 26.00275882637094 4.454439011612649
0.018296442336955775 20.22273741448417 3.0774259227932634
0.02352399729037171 17.782623383970957 2.5886432298073707
0.028751552243787646 13.33149297546148 2.084887053595976
0.03397910719720358 16.731906096454807 2.0899431352322
0.03920666215061952 19.442398041762573 2.4206540900944744
0.04443421710403546 23.868176110099377 2.7921265323943927
0.0496617720574514 23.146955059456424 2.3995684628453815
0.054889327010867336 19.866191331516927 2.062161635813885
0.060116881964283275 18.359711945798317 1.8737273391179647
0.06534443691769921 19.25327910679134 1.8315308495862135
0.07057199187111515 19.75013928615268 1.9133340285471097
0.07579954682453109 22.378054679367157 1.9112796552094427
0.08102710177794703 21.07693315106261 1.6980643130878184
0.08625465673136297 20.397296691291533 1.6329495787370287
0.09148221168477891 18.378492375852744 1.4333438968065288
0.09670976663819485 18.194714906345443 1.430579826144663
0.10193732159161079 18.548074235307332 1.4477723166227112
0.10716487654502672 16.72834158108368 1.3431376289663897
0.11239243149844266 17.4765066806411 1.322246120122252
0.1176199864518586 18.49029349399517 1.3321593001013459
0.12284754140527454 21.131029535945583 1.362041972834863
0.12807509635869047 23.906797743579187 1.3990643345006182
0.1333026513121064 23.693592041955633 1.4000451083081764
0.13853020626552232 23.548444211939 1.3319213660170968
0.14375776121893824 20.538634797278203 1.2266790637474496
0.14898531617235417 18.61530369699771 1.166124574629292
0.1542128711257701 15.503151812954117 1.0332831477903581
0.15944042607918602 14.805443717282392 0.9996742457892216
0.16466798103260194 16.925354817246898 1.0355444359059491
0.16989553598601786 17.717236915687636 1.0189985659558314
0.1751230909394338 18.727630842899202 1.0437332240287376
0.18035064589284971 18.512883223209652 1.0311429348821528
0.18557820084626564 19.408800228210588 1.0796709952372063
0.19080575579968156 20.139302743094724 1.0945847890383773
0.1960333107530975 20.528177250879505 1.0828454627382738
0.20126086570651341 20.829440581283922 1.07653992483663
0.20648842065992934 19.96782136097764 1.038263671621344
0.21171597561334526 19.510399726713647 1.017546996627415
0.2169435305667612 19.320653539573783 0.9783368443749723
0.22217108552017711 19.84232789014432 0.9659424882180996
0.22739864047359304 20.002099586313353 0.9917317527541821
0.23262619542700896 19.396179497899798 0.9976861156872943
0.2378537503804249 18.57530541360204 0.97108168790016
0.2430813053338408 18.980625872432736 0.9452152842424123
0.24830886028725674 19.30302600751216 0.8981867999520343
0.25353641524067266 18.99098370720383 0.8411137877649056
0.2587639701940886 18.68390318493906 0.8443532687907026
0.2639915251475045 17.39375279195644 0.8338187585584705
0.26921908010092044 17.632029960371636 0.8586956763498755
0.27444663505433636 17.1179171323247 0.8620750228365512
0.2796741900077523 16.805819727442422 0.8608849339496071
0.2849017449611682 15.94521468554831 0.8374834018020433
0.29012929991458414 16.224260565494475 0.8179313854112126
0.29535685486800006 15.992261321308614 0.8197009777879869
0.300584409821416 16.104180145314672 0.7862178748228189
0.3058119647748319 15.986417546069365 0.7572115807726099
0.31103951972824784 16.683383874209074 0.7803808777096216
0.31626707468166376 15.999731837292401 0.7562361532538853
0.3214946296350797 17.68035867209969 0.7980467971002587
0.3267221845884956 19.040083663275524 0.8176947576548914
0.33194973954191154 19.144194496740194 0.8312413739491643
0.33717729449532746 20.775493208795098 0.870894088768429
0.3424048494487434 21.637877241717646 0.9093637041320878
0.3476324044021593 22.100610247012806 0.9266103997330624
0.35285995935557524 22.510251318250774 0.9214959558194151
0.35808751430899116 21.066646396893624 0.8768260884112025
0.3633150692624071 20.36747880200916 0.8667481747752449
0.368542624215823 20.055716589081285 0.8690979821203266
0.37377017916923894 18.2885418397857 0.814327695862594
0.37899773412265486 18.26112031673781 0.8181728478395996
0.3842252890760708 17.094466046658106 0.7923817519367276
0.3894528440294867 17.122566517873576 0.7973074539192366
0.39468039898290264 17.019473387093367 0.8024520561881839
0.39990795393631856 18.352542884292617 0.8130790869848026
0.4051355088897345 19.620905905880235 0.8072955185497294
0.4103630638431504 20.65235047595727 0.8218676263724717
0.41559061879656634 21.391198777331798 0.8382665146454328
0.42081817374998226 20.539742633215734 0.8445646268061057
0.4260457287033982 19.307223705024285 0.8335175962027072
0.4312732836568141 18.744190307575707 0.8141866801295184
0.43650083861023004 19.637672532911207 0.8175681727801867
0.44172839356364596 19.126408622098495 0.7863609230155713
0.4469559485170619 18.554807722017607 0.7587669868253298
0.4521835034704778 17.05454360550164 0.7364387189815131
0.45741105842389373 16.00732175177127 0.716577947118435
0.46263861337730966 16.277494279116446 0.7342060236197775
0.4678661683307256 17.394115288104157 0.754328171560086
0.4730937232841415 18.732535632131043 0.7749261771620818
0.47832127823755743 20.102966312834212 0.7910639220807274
0.48354883319097336 20.34589798453302 0.7694990977667785
0.4887763881443893 19.938273935201085 0.762477503053934
0.4940039430978052 18.91928224198888 0.7389316677075933
0.49923149805122113 17.86968855829415 0.7285953859468933
0.5044590530046371 17.1999146654293 0.7418486740763629
0.5096866079580531 17.691130695875813 0.7610036348841329
0.5149141629114691 18.478054192351113 0.7835772406456317
0.5201417178648851 19.87385627901468 0.7897062756356903
0.525369272818301 19.718445846280474 0.7526095076538827
0.530596827771717 18.657338367333608 0.7172956575911859
0.535824382725133 19.596166106862135 0.7417572972295797
0.541051937678549 19.49921579014217 0.7540805677691412
0.546279492631965 19.126644932077944 0.754166438424252
0.5515070475853809 19.122545601026605 0.7471400912351855
0.5567346025387969 18.549510099080425 0.7134259212256256
0.5619621574922129 18.022647858329208 0.6859886813404716
0.5671897124456289 18.5163101732708 0.7022843485458611
0.5724172673990449 19.68231668330307 0.7241527837272194
0.5776448223524608 21.195104533286173 0.753708031265294
0.5828723773058768 21.507838540620217 0.762037245476482
0.5880999322592928 20.174189468038414 0.7460050743409979
0.5933274872127088 18.73081350823237 0.7523081024488655
0.5985550421661248 18.278999951737056 0.7737918361060663
0.6037825971195407 18.004858286242147 0.7703621931755573
0.6090101520729567 18.760475454069304 0.7609650093651764
0.6142377070263727 20.478433915904734 0.7623253208121087
0.6194652619797887 20.76757568621871 0.7311215615626299
0.6246928169332047 20.731344960552885 0.7304517605095571
0.6299203718866206 20.27671596696132 0.7180978132088692
0.6351479268400366 19.302619096801518 0.7070468255513764
0.6403754817934526 19.005167781081216 0.69290765238513
0.6456030367468686 18.74738854418397 0.6852825782932903
0.6508305917002846 19.26703377325746 0.7012381707560325
0.6560581466537005 20.782937362214046 0.7296456639266484
0.6612857016071165 20.262507135289606 0.7254800774942393
0.6665132565605325 19.760931332585056 0.7041843715891875
0.6717408115139485 18.668856880829587 0.6727259826860509
0.6769683664673645 19.722167572648665 0.6788438371541747
0.6821959214207804 20.607205459730775 0.6939130935380563
0.6874234763741964 21.533886264025085 0.7119469902249038
0.6926510313276124 21.874077459923065 0.73181726831872
0.6978785862810284 20.517128468103063 0.7042386692691296
0.7031061412344444 20.850734408573913 0.7107704097843959
0.7083336961878604 21.374531454623014 0.7074117037993022
0.7135612511412763 21.052102415787097 0.689398115844569
0.7187888060946923 21.469487238775123 0.7059088365882178
0.7240163610481083 22.984336233586912 0.7406368065747845
0.7292439160015243 24.248391164123753 0.7734605540062413
0.7344714709549403 25.45593831694169 0.7951151833558483
0.7396990259083562 26.45824465539839 0.8035753763777642
0.7449265808617722 25.60763911780606 0.7787124589796869
0.7501541358151882 26.074373915402166 0.7956948552054272
0.7553816907686042 27.33696122081473 0.8207986093552284
0.7606092457220202 28.830049525354898 0.8306148932415446
0.7658368006754361 29.57964997586707 0.8188527401417901
0.7710643556288521 30.285299957597605 0.8023510222453365
0.7762919105822681 29.93631202724931 0.7818267665265843
0.7815194655356841 29.38191904009783 0.7768141596962223
0.7867470204891001 31.129299854758603 0.8042534752930401
0.791974575442516 33.120759719369495 0.8501654947694258
0.797202130395932 33.78030192130981 0.8519458938247215
0.802429685349348 34.043123176670676 0.855246335614136
0.807657240302764 34.38692338947033 0.8575015544540106
0.81288479525618 36.73683442698205 0.8888307079690039
0.8181123502095959 39.651982738364744 0.9266841278250825
0.8233399051630119 42.93067515458935 0.9713653911382333
0.8285674601164279 43.93622257232809 1.003102652454812
0.8337950150698439 45.540257286545604 1.0159934194374836
0.8390225700232599 47.78110300242438 1.0492882670208163
0.8442501249766758 50.80070738753816 1.0830315291660082
0.8494776799300918 56.512281262625926 1.161483002004184
0.8547052348835078 62.0941598171586 1.2372471318136988
0.8599327898369238 67.71728817524193 1.2995526241860134
0.8651603447903398 72.29109829171806 1.360082448519518
0.8703878997437557 75.42989017222428 1.3766900933476076
0.8756154546971717 76.2512658572245 1.3673820706718858
0.8808430096505877 76.05988087608289 1.3600737842903294
0.8860705646040037 77.96804152349804 1.3580607649111578
0.8912981195574197 77.70326052667622 1.3567550202862673
0.8965256745108356 78.74974032098805 1.3730598200052808
0.9017532294642516 78.46844427310792 1.3764977382968944
0.9069807844176676 75.8366634301051 1.3470555539021898
0.9122083393710836 80.18015745943447 1.4001997631005556
0.9174358943244996 84.36164146160219 1.4320886292633965
0.9226634492779155 89.94066792538602 1.4759693159198732
0.9278910042313315 93.54343933602263 1.4911494406918617
0.9331185591847475 89.29654882610764 1.420426875077689
0.9383461141381635 90.00439393902467 1.4196747572578734
0.9435736690915795 91.68511205789534 1.435618470476333
0.9488012240449955 97.2099837812232 1.4809627705590964
0.9540287789984114 101.5474639150824 1.521618037178084
0.9592563339518274 102.15650056221484 1.5227390157145682
0.9644838889052434 103.46180920106565 1.534142763761428
0.9697114438586594 101.66251848644427 1.5053176390617606
0.9749389988120754 99.79211393406504 1.4691773211749504
0.9801665537654913 100.98305146019425 1.4724902031564102
0.9853941087189073 107.77657492832623 1.5236565661197605
0.9906216636723233 109.02925093050705 1.523249426263318
0.9958492186257393 109.66273417650653 1.5207568724794722
1.0010767735791553 109.5432891550375 1.514158166911964
1.0063043285325712 105.6858189658224 1.4947717931518898
1.0115318834859872 103.37287223442793 1.4964654592255042
1.0167594384394032 115.17334730000591 1.5886774378398414
1.0219869933928192 121.30953641454313 1.6307650867779149
1.0272145483462352 125.79289151690371 1.6413307515617155
1.0324421032996511 130.20949141723662 1.6818682413104324
1.0376696582530671 126.62748097496714 1.6562063893847259
1.042897213206483 131.66034415530612 1.6843557758940852
1.048124768159899 132.79039342046474 1.6939312204488788
1.053352323113315 132.23149274646687 1.6678669740196237
1.058579878066731 135.26951959167204 1.6586151408569507
1.063807433020147 133.9522235697529 1.6497949643176586
1.069034987973563 130.36335998426597 1.6192279745610596
1.074262542926979 131.81371529167663 1.634934561101162
1.079490097880395 130.14917350963344 1.6154882619470916
1.084717652833811 134.8287540712445 1.6466115886955106
1.089945207787227 137.99807833870554 1.6708759980333003
1.095172762740643 136.06378258952478 1.6483523914734157
1.1004003176940589 134.45979817688283 1.638955139504962
1.1056278726474749 133.17281497297728 1.638670527606783
1.1108554276008908 133.5247806986213 1.649394318948442
1.1160829825543068 133.73450033415622 1.64200256303325
1.1213105375077228 134.73800954959435 1.6409904695725681
1.1265380924611388 140.2271052051667 1.6702302294747904
1.1317656474145548 140.23899502690543 1.654534401325827
1.1369932023679707 145.48562964264397 1.6850244895944437
1.1422207573213867 148.1712895657387 1.7043447381229564
1.1474483122748027 143.55231336796274 1.6715986648906715
1.1526758672282187 142.63759225066275 1.6584333069758763
1.1579034221816347 142.254440145477 1.6677706795302856
1.1631309771350506 143.09540925911378 1.6783405430322915
1.1683585320884666 148.69739241041535 1.7006833097708878
1.1735860870418826 149.22020867275918 1.71534258839013
1.1788136419952986 147.37717978599562 1.6985130188575062
1.1840411969487146 142.55372682224802 1.6535332421635058
1.1892687519021305 142.69984279414274 1.676171779826245
1.1944963068555465 147.67790213456007 1.6887751748049882
1.1997238618089625 155.7224618885359 1.7210292491754386
1.2049514167623785 163.61939208224672 1.7726737109696482
1.2101789717157945 169.51841404475158 1.8232683363269613
1.2154065266692105 166.258443045567 1.8038019550181783
1.2206340816226264 159.0483024102756 1.763729181816571
1.2258616365760424 151.27288286906233 1.6891322058272815
1.2310891915294584 163.14569305826524 1.7364360123285172
1.2363167464828744 160.8580733114831 1.7181596485448813
1.2415443014362904 163.82618708857112 1.757278903282052
1.2467718563897063 157.10471771805328 1.7159682752460526
1.2519994113431223 152.01339687969798 1.6928286258385061
1.2572269662965383 152.1308607000484 1.6911251524059348
1.2624545212499543 154.96586639960128 1.7060949637263032
1.2676820762033703 153.24492489231528 1.691197718581854
1.2729096311567862 150.1933441503656 1.6753511415056692
1.2781371861102022 149.94654740014286 1.667279346200597
1.2833647410636182 148.49152885971526 1.6605429209044489
1.2885922960170342 150.81232012704848 1.6829368445639667
1.2938198509704502 151.5525287670523 1.6794918769865828
1.2990474059238661 154.28659141757933 1.7006303738528832
1.3042749608772821 155.56026719443375 1.6729747499815282
1.309502515830698 161.20689775188387 1.6758933081177794
1.314730070784114 166.36171626281157 1.7210457592951414
1.31995762573753 164.62900032606146 1.7142320877590222
1.325185180690946 160.30375392594462 1.7139414754640028
1.330412735644362 160.96444661263683 1.7306721716546885
1.335640290597778 159.5691736273465 1.7334887954348739
1.340867845551194 161.78646362861468 1.7636493740208214
1.34609540050461 157.4689064608448 1.7291901689891074
1.351322955458026 155.42589503657206 1.7122101994346992
1.356550510411442 148.39317657167408 1.6705129780154717
1.361778065364858 144.7946575951014 1.63188693142699
1.3670056203182739 142.8422544235231 1.6193747145685569
1.3722331752716899 148.06311536618526 1.6298132231730889
1.3774607302251058 154.69882525929012 1.6879661253120288
1.3826882851785218 165.52619705527644 1.7579133822432735
1.3879158401319378 168.7411356884712 1.7583200509973438
1.3931433950853538 169.45225137710634 1.768209636623736
1.3983709500387698 166.31282336328545 1.7230859929083715
1.4035985049921857 159.96997980071143 1.6797001669263167
1.4088260599456017 160.57163239500363 1.7049461047779753
1.4140536148990177 165.2749910046303 1.754130145255109
1.4192811698524337 171.05179511154103 1.7943650854141584
1.4245087248058497 168.41035538758163 1.7677556829052399
1.4297362797592656 166.31222543431858 1.745026555463058
1.4349638347126816 155.3234275273581 1.6790006478946637
1.4401913896660976 148.5138665992852 1.6425585486297556
1.4454189446195136 150.38016693918826 1.6494577572409805
1.4506464995729296 151.75995145489972 1.6574608346537838
1.4558740545263456 154.9632029538796 1.673192496172081
1.4611016094797615 156.10209493511147 1.676222429182624
1.4663291644331775 151.0882326563385 1.653389118588278
1.4715567193865935 148.74825528462918 1.6174045785678044
1.4767842743400095 147.71549169718998 1.6121212997769039
1.4820118292934255 149.33536010628185 1.6359831345686087
1.4872393842468414 151.7271752474923 1.6671006622439923
1.4924669392002574 148.25060981465288 1.6521124819972948
1.4976944941536734 146.11466116322106 1.647931294079587
1.5029220491070894 149.5140387743648 1.6886813329100676
1.5081496040605054 154.13117535130718 1.6961770628355703
1.5133771590139213 155.87508975608756 1.7187510429579038
1.5186047139673373 152.760762778952 1.6863751807192477
1.5238322689207533 148.0826649234962 1.652668238902457
1.5290598238741693 145.0381683304366 1.6284818876180442
1.5342873788275853 154.0228216615489 1.6617582706383274
1.5395149337810012 160.10538142785828 1.6998049118012764
1.5447424887344172 167.94945035114188 1.7443081795048743
1.5499700436878332 171.55920797594803 1.769080631278039
1.5551975986412492 167.81146133471557 1.7548303792817128
1.5604251535946652 167.3368855404307 1.7688295324394336
1.5656527085480811 162.04945799846791 1.728205085848809
1.5708802635014971 162.0763909888205 1.7337112305055613
1.576107818454913 161.85164349234026 1.7323742736620131
1.581335373408329 162.86112937315426 1.7227390489186218
1.586562928361745 163.5826732749157 1.7247181933561198
1.591790483315161 165.50819300023272 1.7325929486652356
1.597018038268577 168.15659016010085 1.7393421937220894
1.602245593221993 178.1322387240731 1.7903961429278261
1.607473148175409 180.84737218816247 1.8035072528178737
1.612700703128825 183.3874654727346 1.806360777912908
1.617928258082241 177.77592448987434 1.779993214161987
1.623155813035657 174.14838719685278 1.7470646329475565
1.628383367989073 178.94600719715498 1.7636127308262328
1.6336109229424889 184.2116705849471 1.7812523062039025
1.6388384778959049 186.86746034584993 1.778194641516555
1.6440660328493208 192.33192789807848 1.815958707768432
1.6492935878027368 198.7404158383222 1.856674164297017
1.6545211427561528 200.43279050304983 1.8748688329859668
1.6597486977095688 203.48838052602963 1.871016258878657
1.6649762526629848 212.52351400752337 1.882718932193817
1.6702038076164007 218.6224396418149 1.9009007290556965
1.6754313625698167 221.12731731764794 1.8992810570212824
1.6806589175232327 222.038245906059 1.9155735217097982
1.6858864724766487 225.87482396666965 1.9607076775881942
1.6911140274300647 223.0029818785534 1.9435078899972056
1.6963415823834807 226.1862645255705 1.952610152975139
1.7015691373368966 218.35324778788066 1.9183724791148773
1.7067966922903126 217.1912561920264 1.8941744251445978
1.7120242472437286 219.05687315722767 1.8923243938561463
1.7172518021971446 225.06224574822207 1.901821798385118
1.7224793571505606 234.48043005566774 1.920291592030154
1.7277069121039765 240.73848691104797 1.9577549521672906
1.7329344670573925 239.87777018938772 1.9505550039342827
1.7381620220108085 237.31640581187892 1.9146180283051482
1.7433895769642245 239.56694436300265 1.9275966801284647
1.7486171319176405 241.1980498077349 1.9296058395598836
1.7538446868710564 257.16976778888517 2.010104506771907
1.7590722418244724 265.7453644228962 2.04802255757794
1.7642997967778884 264.7508963032324 2.0354204158201505
1.7695273517313044 269.144139078473 2.0272977954537432
1.7747549066847204 265.0848847368656 2.0022851250102534
1.7799824616381363 257.67896494786567 1.9607184857950655
1.7852100165915523 257.44884587871127 1.9404332851879262
1.7904375715449683 264.6933101663881 1.9764310188833984
1.7956651264983843 271.3088336348006 2.0117108575080924
1.8008926814518003 276.7128448636332 1.9982961645392365
1.8061202364052162 271.80539546053353 1.9668634143161268
1.8113477913586322 259.8191456764962 1.8877802371282608
1.8165753463120482 256.3067442072067 1.8566994828256316
1.8218029012654642 257.28112081466986 1.8699680043089728
1.8270304562188802 261.27474668250073 1.8866799779448238
1.8322580111722961 268.84199271459283 1.9090416745221686
1.8374855661257121 268.65591074160716 1.9044092324481623
1.842713121079128 264.1254668585811 1.8753309322196603
1.847940676032544 264.6271366002028 1.8582317977839624
1.85316823098596 273.0100161288544 1.9031594919674457
1.858395785939376 281.89614381852016 1.9504372521922733
1.863623340892792 288.11167899340546 1.970788700075995
1.868850895846208 282.98388379496345 1.9299976733818807
1.874078450799624 276.3625917072976 1.8792646607572343
1.87930600575304 272.282715480316 1.8315949562644223
1.884533560706456 270.8051442845396 1.816819388959573
1.889761115659872 265.9089725224874 1.8100438942067667
1.894988670613288 272.87787391262134 1.8349864484190017
1.9002162255667039 279.26579557389886 1.8574012445999446
1.9054437805201199 286.31477958454695 1.8819122528735968
1.9106713354735358 288.76525773898544 1.8673733556832717
1.9158988904269518 282.2284849123973 1.826819242883478
1.9211264453803678 275.84711010562785 1.7958210766524325
1.9263540003337838 274.8339684484235 1.7846666020865656
1.9315815552871998 271.782329518449 1.7744712444871393
1.9368091102406157 270.11652973534734 1.775408724095764
1.9420366651940317 270.2642708101548 1.776186640842734
1.9472642201474477 271.20394875085776 1.7838385112382422
1.9524917751008637 270.0584695404748 1.7640171657190136
1.9577193300542797 270.1311327702001 1.7630315764958837
1.9629468850076957 268.70542076268174 1.7452676254899826
1.9681744399611116 269.6132498639495 1.7408215898114698
1.9734019949145276 263.7884411609789 1.7088685318231918
1.9786295498679436 257.60279359983434 1.6727357864139827
1.9838571048213596 255.17755014237375 1.6567288755043537
1.9890846597747756 252.29897384777317 1.6490812033683844
1.9943122147281915 247.78116491526623 1.6285373547938446
1.9995397696816075 247.66237451774387 1.621571966730562
2.0047673246350235 244.77005068968046 1.6136638531495322
2.0099948795884393 243.72654263242964 1.6098631908046193
2.015222434541855 246.7872036119263 1.6214833454958704
2.0204499894952708 253.46444302144045 1.6509431609107978
2.0256775444486865 256.58693047114144 1.6487181049977433
2.0309050994021023 255.64837347458072 1.6212249604229783
2.036132654355518 247.75424578967952 1.5779648328105806
2.041360209308934 240.19357224430428 1.548170079124085
2.0465877642623496 248.40345519242297 1.5948588944409088
2.0518153192157653 246.79486510306808 1.6017314096936621
2.057042874169181 244.82618144294415 1.5947173172111866
2.062270429122597 247.70519199000407 1.61014579411627
2.0674979840760126 242.90158039858184 1.589237423383785
2.0727255390294284 244.5828796169532 1.5852845325059908
2.077953093982844 247.73527569725783 1.598383942997919
2.08318064893626 247.76751848553454 1.607494179116052
2.0884082038896756 247.37283850284908 1.621038905162833
2.0936357588430914 242.5272673424706 1.5828475823445731
2.098863313796507 242.3162517488512 1.58656050780361
2.104090868749923 246.76132418044392 1.6111658565329663
2.1093184237033387 251.9670387153526 1.6197883292458681
2.1145459786567544 247.87647265922493 1.591057679208837
2.11977353361017 239.96638810130707 1.5416829218987245
2.125001088563586 234.89035649435993 1.5262485251147329
2.1302286435170017 236.4110440688323 1.5572217884601092
2.1354561984704175 235.51102149224798 1.5718868540736832
2.140683753423833 231.77579310586222 1.5582456948295413
2.145911308377249 233.23869453549324 1.562495252776348
2.1511388633306647 227.18747732772454 1.526789119833592
2.1563664182840805 233.46422247496892 1.5433566071604825
2.1615939732374962 236.39224522593392 1.5627035735180255
2.166821528190912 237.56466177205573 1.5630526962193163
2.1720490831443278 246.6239058196455 1.6020930622712113
2.1772766380977435 237.18811680180232 1.5500777220570074
2.1825041930511593 243.94249897660075 1.5775097797461675
2.187731748004575 246.05001245040324 1.5746276223830968
2.192959302957991 247.84452883403827 1.5875434299062694
2.1981868579114066 248.82999235201686 1.588843851645812
2.2034144128648223 244.18779757818817 1.5767677251164356
2.208641967818238 242.27752158488246 1.5762972962634676
2.213869522771654 241.2566796976293 1.561539044760552
2.2190970777250696 245.39021722134513 1.5865120436847426
2.2243246326784853 240.16027747435683 1.5577816487427816
2.229552187631901 245.9299239753544 1.5888695223136435
2.234779742585317 252.4725034558408 1.620190101398565
2.2400072975387326 250.8583580415169 1.6236323970277189
2.2452348524921484 248.30061886655227 1.6051275195201937
2.250462407445564 235.61353440414675 1.5381836897164416
2.25568996239898 231.67675820189467 1.5253344041847345
2.2609175173523957 233.85339313899914 1.528943886080634
2.2661450723058114 237.90248056921004 1.5440077984426483
2.271372627259227 240.59365947812915 1.570121929596175
2.276600182212643 244.70385068069555 1.5946580791099279
2.2818277371660587 244.04074412944885 1.5857723572314584
2.2870552921194744 237.83321757580813 1.5512621213999325
2.29228284707289 227.5840321874401 1.5058694749380175
2.297510402026306 224.36115359953618 1.495339369188329
2.3027379569797217 220.24347796164724 1.480146119049882
2.3079655119331375 228.4360096834405 1.521248877347123
2.3131930668865532 232.49443253738858 1.534401175727888
2.318420621839969 240.0738080579471 1.5626592054508344
2.3236481767933848 243.48623095143154 1.5783693402621426
2.3288757317468005 239.80518597249252 1.5611662500375079
2.3341032867002163 235.72681977777995 1.5466040102009802
2.339330841653632 237.17152478395204 1.561768436771456
2.344558396607048 237.52335952361037 1.5597234016343255
2.3497859515604635 241.10339929153488 1.5644625184009648
2.3550135065138793 243.3030839603744 1.5596561030618965
2.360241061467295 243.3837302608693 1.5497487606375657
2.365468616420711 238.9090977105478 1.5283033836391213
2.3706961713741266 240.3825163203435 1.518243575111323
2.3759237263275423 235.36893569326028 1.4984675577690252
2.381151281280958 235.61558034425144 1.4964581709956777
2.386378836234374 236.5627309425532 1.4996355788799307
2.3916063911877896 236.44676528939266 1.5109972899890014
2.3968339461412054 232.6281733140606 1.4941749237727016
2.402061501094621 229.37303605777916 1.4835562025724465
2.407289056048037 232.44007402275975 1.5143675521456847
2.4125166110014526 225.81933593462227 1.4793039850330536
2.4177441659548684 225.8532002125389 1.4679467760360654
2.422971720908284 224.9896429792055 1.4479023515060423
2.4281992758617 227.02194922149823 1.4405754557891814
2.4334268308151157 229.01561611653625 1.438464800180378
2.4386543857685314 232.31948870382246 1.4421082262480978
2.443881940721947 241.25715070522756 1.4726746161824953
2.449109495675363 247.6247796689251 1.484986157647793
2.4543370506287787 258.3596154804913 1.5115449236492
2.4595646055821945 267.77036103861946 1.4942821067703005
2.4647921605356102 293.35955183381276 1.5136335923112034
2.470019715489026 318.8638395396677 1.5051647412422655
2.4752472704424417 380.1718838562324 1.5721690649727822
2.4804748253958575 511.33824119522086 1.7597352880462556
2.4857023803492733 730.422475454366 2.0452399720475753
2.490929935302689 1026.2084794611578 2.3953955854896085
2.496157490256105 1408.838446506184 2.8025690917789583
2.5013850452095205 1797.8889742386293 3.1643011544532715
2.5066126001629363 2124.480044201674 3.4280999012639857
2.511840155116352 2401.4779090276625 3.641180077314268
2.517067710069768 2638.9137842604546 3.8125355632273417
2.5222952650231836 2898.624765497923 3.9960341417843313
2.5275228199765993 3276.2740572946404 4.244180613520762
2.532750374930015 3744.7607543860568 4.522650655499784
2.537977929883431 4441.888589989406 4.928165753795505
2.5432054848368466 5248.434739114876 5.359449845935696
2.5484330397902624 6031.002708233638 5.729867435799455
2.553660594743678 6583.792219384451 5.9689855664875315
2.558888149697094 6822.946813895164 6.058416149455119
2.5641157046505096 6737.702468323368 6.019249462278565
2.5693432596039254 6367.187776433155 5.854321648778656
2.574570814557341 5867.196099108158 5.6205948911907155
2.579798369510757 5383.975522749831 5.3933113039271365
2.5850259244641727 4975.761615895217 5.1744899556727395
2.5902534794175884 4678.758630582252 5.009646457894485
2.595481034371004 4405.69283714873 4.859114610913988
2.60070858932442 4064.692337523067 4.67175709973557
2.6059361442778357 3583.0004596112485 4.393350709546945
2.6111636992312515 2984.322766301941 4.001857803750038
2.6163912541846672 2370.0781276312105 3.5559426780444747
2.621618809138083 1778.2933433840074 3.076578790715483
2.6268463640914987 1303.6821809857183 2.639378032177191
2.6320739190449145 924.2377345089496 2.226660033157892
2.6373014739983303 670.1899911021063 1.9141374506145052
2.642529028951746 509.4410905357098 1.7035104092893647
2.6477565839051618 396.6690594431696 1.5336434592878696
2.6529841388585775 335.26768580617437 1.4391182435098797
2.6582116938119933 299.9222722525061 1.3923264028065683
2.663439248765409 280.5727894497697 1.368832350566634
2.668666803718825 267.176405606181 1.3690269300361413
2.6738943586722406 258.85444789170856 1.372414253982526
2.6791219136256563 249.7718891627818 1.3736174211367673
2.684349468579072 242.68266771239962 1.359802637764355
2.689577023532488 245.56698861214545 1.3908917075079337
2.6948045784859036 241.53295365766485 1.3864714841112271
2.7000321334393194 237.0209915526179 1.3849568329604365
2.705259688392735 234.25840179372105 1.3858520912940806
2.710487243346151 237.70193119086323 1.4123389207892134
2.7157147982995666 245.33844721313162 1.4555835306044265
2.7209423532529824 248.94345966100406 1.4862576444196494
2.726169908206398 244.86804034442505 1.4650294869254117
2.731397463159814 240.36893148262638 1.4565712660008492
2.7366250181132297 236.3262979358874 1.4465105889447403
2.7418525730666454 231.80057612322912 1.436599414098592
2.747080128020061 231.80639565180053 1.4605433410534743
2.752307682973477 234.64660925200954 1.4703420945974959
2.7575352379268927 242.34772336665958 1.4986273025757897
2.7627627928803085 243.20286702542947 1.502245422781728
2.767990347833724 239.15582055558494 1.4785472289421775
2.77321790278714 234.50352530651742 1.4751604927185396
2.7784454577405557 229.9307133736144 1.4594378871481322
2.7836730126939715 234.77597535772176 1.477798557261884
2.7889005676473873 238.4338492489891 1.5046117774905174
2.794128122600803 240.01852973676677 1.5062322408349897
2.7993556775542188 239.67045343155573 1.4944321207290416
2.8045832325076345 233.09835352460212 1.4721903597771366
2.8098107874610503 235.27149932760904 1.4752659435777633
2.815038342414466 235.64347899367456 1.4868246743287805
2.820265897367882 236.73738053333508 1.5037408922672624
2.8254934523212976 230.7284561767638 1.4734482129163065
2.8307210072747133 229.98813485060128 1.4813846385453635
2.835948562228129 231.67676782784915 1.4890257831905378
2.841176117181545 226.39796945308004 1.4713969735561543
2.8464036721349606 226.85055559788864 1.4745387468502313
2.8516312270883764 228.7581240742957 1.4773980045581045
2.856858782041792 229.73688111165785 1.4779593160297997
2.862086336995208 234.91002487400965 1.4951422492082933
2.8673138919486236 231.4917552147211 1.4885360688927
2.8725414469020394 233.68240374200136 1.4999156281631323
2.877769001855455 235.0856117316487 1.5193567222005924
2.882996556808871 231.62233348204288 1.5166692751860318
2.8882241117622867 230.10161651061372 1.5063882523852143
2.8934516667157024 230.62730733208298 1.5079601054367808
2.898679221669118 230.91923177398186 1.4976858171884817
2.903906776622534 228.3280101813865 1.469157228880286
2.9091343315759497 232.69020235390266 1.4827849886682347
2.9143618865293655 235.51910476547138 1.484710285236763
2.919589441482781 231.93294487113064 1.472194034299958
2.924816996436197 233.2193959581422 1.479027874118329
2.9300445513896127 231.29121971143795 1.4757724985700742
2.9352721063430285 228.38145601977763 1.4671569982909045
2.9404996612964442 229.04848003853846 1.4723561498960995
2.94572721624986 228.4385242976684 1.4709734235155563
2.9509547712032758 228.48029823703882 1.4772056439182173
2.9561823261566915 225.398762968206 1.4666323540484467
2.9614098811101073 220.76418016526836 1.4262023586667016
2.966637436063523 216.7869530032863 1.402476051283637
2.971864991016939 219.88268906318325 1.4154341939061044
2.9770925459703546 222.06534075077613 1.4236982135735388
2.9823201009237703 231.8656920148979 1.4722811664667326
2.987547655877186 238.15452507501226 1.4940369195236585
2.992775210830602 239.34279223306498 1.4918172275046888
2.9980027657840176 231.59290162425515 1.4561423013213246
3.0032303207374333 221.6194769191451 1.4053896848650163
3.008457875690849 214.41206666536075 1.3686295296162176
3.013685430644265 222.3598977650512 1.3863983771530057
3.0189129855976806 226.82679966442268 1.4069070100177994
3.0241405405510964 226.5943631769982 1.4243143332639812
3.029368095504512 224.9348497027992 1.4029003670262403
3.034595650457928 228.21492043107665 1.4085054019452623
3.0398232054113437 235.968103818304 1.4406553718093054
3.0450507603647594 242.76378850742597 1.4605482355840729
3.050278315318175 245.97397863066413 1.4803746678822503
3.055505870271591 238.10883440736274 1.4455231465125824
3.0607334252250067 232.4801383624181 1.4077393947459953
3.0659609801784224 232.24215900332928 1.4015753567561977
3.071188535131838 237.71734963847985 1.4265889918390227
3.076416090085254 239.89954353319982 1.4381273058227875
3.0816436450386697 232.8308972546106 1.40162854232923
3.0868711999920855 226.93967242476575 1.360771129073463
3.0920987549455012 230.24604300280404 1.358863808798275
3.097326309898917 236.21889268864652 1.3574617980709687
3.1025538648523328 241.00357618259702 1.3560929032350535
3.1077814198057485 241.45291369279323 1.3552459495522229
3.1130089747591643 239.01739185813906 1.3457344960309854
3.11823652971258 234.6814406271616 1.3334518914644025
3.123464084665996 233.0852078613356 1.3182639579388586
3.1286916396194115 233.52355092086515 1.3060832803248223
3.1339191945728273 240.0511883830915 1.315013628752964
3.139146749526243 251.20772408522666 1.3340340389716447
3.144374304479659 259.2409399021997 1.3457300701888746
3.1496018594330746 257.4506101359841 1.326889633107519
3.1548294143864903 256.5507268238911 1.3178203151477146
3.160056969339906 251.03254456352857 1.2980883340499734
3.165284524293322 252.01244824037897 1.2837613908163736
3.1705120792467376 256.876908631626 1.278882136234448
3.1757396342001534 263.3813777678877 1.2637101033106706
3.180967189153569 272.67634301100946 1.2651889525811204
3.186194744106985 284.1625757633283 1.275833887409668
3.1914222990604006 298.90497401910164 1.2900795582117743
3.1966498540138164 312.2895426538017 1.3124579248336956
3.201877408967232 332.9685847267683 1.3474727177417818
3.207104963920648 356.76575862234523 1.3777937799646276
3.2123325188740637 372.2286173757556 1.3987942250941925
3.2175600738274794 396.39150160028487 1.4305967121047918
3.222787628780895 409.91005827335204 1.4415895275440425
3.228015183734311 425.057811183351 1.4579034176018615
3.2332427386877267 446.51779771445865 1.4858783887186995
3.2384702936411425 470.9328692855963 1.5216700623148172
3.2436978485945582 502.5684508445075 1.5712209050942498
3.248925403547974 534.4014823060816 1.6209480761515944
3.2541529585013897 568.45884567747 1.6697458574505797
3.2593805134548055 606.8299518922786 1.721219009968709
3.2646080684082213 643.5954515048521 1.7654643785539312
3.269835623361637 682.7452391430509 1.8105837263012343
3.275063178315053 730.9816701158334 1.871618929113982
3.2802907332684685 772.6437504798055 1.918586576900743
3.2855182882218843 828.4871362381274 1.9822763769214766
3.2907458431753 876.9179768767278 2.034591080179021
3.295973398128716 933.1358875768481 2.0985515147897176
3.3012009530821316 995.684840213375 2.168363900106471
3.3064285080355473 1045.2279962353407 2.225255525624704
3.311656062988963 1084.6710340262619 2.2662694338558715
3.316883617942379 1095.1167518664304 2.2732873135597673
3.3221111728957946 1086.2708597336407 2.26334202713016
3.3273387278492104 1053.7148786331204 2.226661456227905
3.332566282802626 1002.8560671189804 2.1705180840675973
3.337793837756042 943.256015646117 2.104994130834514
3.3430213927094576 863.9708808694686 2.008381325002159
3.3482489476628734 785.9788702682285 1.9144405350418983
3.353476502616289 704.6003860913793 1.8081254206380337
3.358704057569705 635.9087044882368 1.7205030870452505
3.3639316125231207 566.0424043424168 1.6260366857708601
3.3691591674765364 512.2318986004107 1.5525177962782177
3.374386722429952 464.9831335133731 1.4871983452022817
3.379614277383368 421.6093019533404 1.4239146212711484
3.3848418323367837 385.8472112252534 1.3697240144747291
3.3900693872901995 358.21439025047164 1.3290176010482746
3.3952969422436152 332.6741402339265 1.2877123946793938
3.400524497197031 317.96618056537613 1.2746835323170154
3.4057520521504467 301.24205932525797 1.2557613586258611
3.4109796071038625 286.8515701405811 1.246923145781425
3.4162071620572783 277.6069234730977 1.2348658224188855
3.421434717010694 270.03743131812587 1.2342692252130838
3.4266622719641098 257.4052462103487 1.2088567683698863
3.4318898269175255 255.07786313650936 1.2155547238897506
3.4371173818709413 248.02302857483585 1.2130855172353465
3.442344936824357 243.104785652723 1.2078141874484225
3.447572491777773 244.7399191016258 1.2231523106840003
3.4528000467311886 240.7882283625669 1.2192572547811054
3.4580276016846043 235.6045029972599 1.2092897119080925
3.46325515663802 234.09184976066115 1.2041674025765863
3.468482711591436 228.63489736734687 1.1857593888322429
3.4737102665448516 227.9476200304658 1.1865382642766487
3.4789378214982674 231.52559135065178 1.1926207117164267
3.484165376451683 230.58720764145696 1.1919058934314555
3.489392931405099 236.09650706195788 1.2166432598335106
3.4946204863585146 238.24966229689065 1.227307858308329
3.4998480413119304 240.67938674176332 1.2279982904250069
3.505075596265346 239.5926200138784 1.2178365302717458
3.510303151218762 245.02149196874694 1.2249344067559562
3.5155307061721777 255.21733650440018 1.2373647771718188
3.5207582611255934 260.118656090613 1.2476251044654296
3.525985816079009 266.71892998829236 1.237548744832237
3.531213371032425 272.3038378736684 1.2271395611636036
3.5364409259858407 277.3104907881888 1.2032347193100414
3.5416684809392565 294.9712438498694 1.2170478450710707
3.546896035892672 319.6681945372908 1.2503252352186858
3.552123590846088 365.57146126493615 1.3250835605601121
3.5573511457995037 448.13942810859015 1.4523069926056695
3.5625787007529195 597.8398238032557 1.665091586116768
3.5678062557063353 855.8060491633865 1.985292249402318
3.573033810659751 1320.0693382496627 2.458497010089101
3.5782613656131668 2141.8990708133083 3.1331336693833185
3.5834889205665825 3602.235462296777 4.064450086103353
3.5887164755199983 6076.293646988325 5.278474764624699
3.593944030473414 9662.607751617863 6.614148507947808
3.59917158542683 13580.491152191893 7.794647583156448
3.6043991403802456 17284.737537471727 8.763905846006107
3.6096266953336613 19440.228469928756 9.278603893463602
3.614854250287077 19519.085285381578 9.29199969293609
3.620081805240493 17585.11336341091 8.811264935494746
3.6253093601939086 14240.953611569885 7.915811078059128
3.6305369151473244 10747.791998626315 6.870814787904699
3.63576447010074 7416.61586928697 5.698779897113835
3.640992025054156 4960.041762206075 4.655469201306214
3.6462195800075716 3146.361214324058 3.6974393667678633
3.6514471349609874 2001.5290867888646 2.9434239639583004
3.656674689914403 1284.5919430032504 2.3537685479838135
3.661902244867819 897.6961166628573 1.9661171529860286
3.6671297998212347 672.3400133428642 1.7040815912063882
3.6723573547746504 554.4726008129031 1.5560111752290855
3.677584909728066 475.5875732588612 1.4470839094371435
3.682812464681482 420.3813256140589 1.3669834452680536
3.6880400196348977 387.1643686028574 1.3222239243085427
3.6932675745883135 361.99161727513956 1.2814806058692834
3.698495129541729 341.74479022875846 1.256140473346836
3.703722684495145 323.30781320200754 1.21956023949628
3.7089502394485607 313.2907834987967 1.204582525820103
3.7141777944019765 305.11167928351955 1.1841679109228318
3.7194053493553922 303.3950959359159 1.1835670885009721
3.724632904308808 297.66419200311026 1.1743181179868114
3.7298604592622238 291.32030821940424 1.1654205355161178
3.7350880142156395 284.77214154590797 1.1564115115945828
3.7403155691690553 278.5671139809117 1.143974085841849
3.745543124122471 277.519515062395 1.1540265309189799
3.750770679075887 278.621201443713 1.1683849772657242
3.7559982340293026 275.1098429849379 1.1704199359057192
3.7612257889827183 274.8501097427731 1.1708932209710574
3.766453343936134 272.72648235852233 1.1694320588759566
3.77168089888955 275.5409235788344 1.1642039595088323
3.7769084538429656 270.3135985474551 1.1450347603104594
3.7821360087963813 268.0647362698939 1.1336926950093114
3.787363563749797 268.98629059978487 1.1313502767950172
3.792591118703213 269.64305414851765 1.1284073635989338
3.7978186736566286 271.18926426219593 1.1187799852363922
3.8030462286100444 280.97873377901 1.1291257815260716
3.80827378356346 288.79482734571815 1.1367337754851503
3.813501338516876 299.43597526992914 1.1553582654317538
3.8187288934702917 310.6825336850501 1.1713230150778913
3.8239564484237074 314.5167883144946 1.1685118112929298
3.829184003377123 318.69467435624483 1.1703795520709803
3.834411558330539 319.9018610592154 1.169774908486795
3.8396391132839547 317.2424575666891 1.1642895924482326
3.8448666682373704 314.63890394116834 1.1604379767930966
3.850094223190786 307.64638080722705 1.1533738228513626
3.855321778144202 300.4072513085088 1.151814519143192
3.8605493330976177 298.1710921288307 1.1548371709015102
3.8657768880510335 296.308461745509 1.1557505136350734
3.8710044430044492 291.72377170429814 1.1494138500451754
3.876231997957865 290.02335248211807 1.1494789817166602
3.8814595529112808 281.4259402693937 1.1366113890720884
3.8866871078646965 279.8287274690079 1.1348358096132236
3.8919146628181123 281.33186530898786 1.1383988540039962
3.897142217771528 277.67584133009893 1.122704432189361
3.902369772724944 277.6108525807687 1.115961860375663
3.9075973276783595 280.7678697391429 1.1168446364085158
3.9128248826317753 283.0985066422972 1.11429759938333
3.918052437585191 285.3035547647472 1.1220523144698058
3.923279992538607 286.1221153140521 1.1190000571971939
3.9285075474920226 288.6315329146941 1.118245965878597
3.9337351024454383 289.70395581352506 1.1143615833966705
3.938962657398854 296.1852240674521 1.121872710165757
3.94419021235227 295.6979892344751 1.1139102631157973
3.9494177673056856 298.34372313431567 1.1135101604343296
3.9546453222591014 303.1709886705163 1.119956692125678
3.959872877212517 310.0064953673845 1.1331231022232036
3.965100432165933 320.1296122604401 1.1496995058527966
3.9703279871193486 333.38619360787675 1.1712552793375564
3.9755555420727644 351.59791876599365 1.191636356872486
3.98078309702618 365.8568739264796 1.2083481190326824
3.986010651979596 383.27787928664225 1.2304672006458326
3.9912382069330117 396.2191825465797 1.245910582570834
3.9964657618864274 409.64730543593066 1.2648752909486394
4.001693316839844 429.3079987256399 1.2926963925664503
4.00692087179326 453.1198468628298 1.3267816270376416
4.012148426746676 482.80169336541996 1.3752599137811168
4.017375981700092 514.650571417583 1.4350500552473775
4.0226035366535084 549.1356308001432 1.4890937908574429
4.027831091606925 603.1585645809851 1.5642194657873887
4.033058646560341 667.3568641320027 1.6496044765164393
4.038286201513757 737.6942234271598 1.7321836354602096
4.043513756467173 807.9181625785584 1.8146371217736175
4.0487413114205895 865.1817057269975 1.876522709823832
4.053968866374006 921.560041878325 1.935527462877869
4.059196421327422 990.5551906451432 2.0109911098763775
4.064423976280838 1068.6201440067844 2.0932090085521007
4.069651531234254 1165.6372192612107 2.184525057931989
4.0748790861876705 1283.8343570726183 2.2982288987020576
4.080106641141087 1413.4148761042095 2.4114845976314894
4.085334196094503 1565.1354461637955 2.538338262853681
4.090561751047919 1731.531348918996 2.6721213258747443
4.095789306001335 1926.1580887277944 2.816347598762731
4.1010168609547515 2157.997679481718 2.9839107635246713
4.106244415908168 2410.62764077308 3.163071823636901
4.111471970861584 2687.594139767709 3.3395399466706293
4.116699525815 2988.7902717554257 3.523647966226543
4.121927080768416 3265.8889572112253 3.630559663035042
4.1271546357218325 3561.056417241301 3.748222457322837
4.132382190675249 3865.4857259468686 3.8835195310742487
4.137609745628665 4210.0243076858405 4.037433774559987
4.142837300582081 4567.46260658576 4.1959772715967265
4.148064855535497 4881.6936300749085 4.329151732613797
4.1532924104889135 5206.684633226109 4.464439951871084
4.15851996544233 5524.4120524149475 4.59188297166595
4.163747520395746 5808.2693176121875 4.710328211209152
4.168975075349162 6032.395713036939 4.7878753136265315
4.174202630302578 6221.156729806942 4.85351436402731
4.1794301852559945 6357.917606353134 4.909941926112474
4.184657740209411 6407.194577891541 4.915427990429773
4.189885295162827 6382.464627100193 4.8987783405069685
4.195112850116243 6264.678498749251 4.843983929913386
4.200340405069659 6088.303965902401 4.771106309888913
4.2055679600230755 5802.586620709949 4.653036847426477
4.210795514976492 5453.2164786845215 4.510305388423251
4.216023069929908 5090.921029333074 4.36332222757544
4.221250624883324 4643.986599149966 4.159238206144851
4.22647817983674 4206.2798791650075 3.9528302892815073
4.2317057347901565 3761.783617252028 3.7277571090748465
4.236933289743573 3351.0200318355123 3.5138974022146563
4.242160844696989 2980.8256723200607 3.3097752640518094
4.247388399650405 2644.838940812549 3.1154264786134314
4.252615954603821 2339.7074096246997 2.9280037370341376
4.257843509557238 2094.714573996684 2.773860829994535
4.263071064510654 1857.1598713472815 2.607747590756824
4.26829861946407 1646.0323967894994 2.4507391499879776
4.273526174417486 1473.390163439227 2.3164516627006972
4.278753729370902 1320.110526820168 2.192465494439561
4.283981284324319 1186.8962209613896 2.0851578951856986
4.289208839277735 1064.979302792129 1.9732817531917104
4.294436394231151 959.4039738871362 1.8712119228939323
4.299663949184567 864.4635039246712 1.7691302177082286
4.304891504137983 784.1522999875845 1.682669707473129
4.3101190590914 715.9732538294784 1.6075534101965634
4.315346614044816 650.2803034686406 1.529168723143062
4.320574168998232 601.631604236137 1.468394864838203
4.325801723951648 558.6415617104591 1.4138088415783787
4.331029278905064 524.7360374666868 1.375831670552287
4.336256833858481 493.0746447995559 1.3338289946724242
4.341484388811897 461.8489800694075 1.2917011258016289
4.346711943765313 433.0199839444814 1.249780011219008
4.351939498718729 412.39645579290925 1.221922384329807
4.357167053672145 393.96504446058265 1.1954230244052069
4.362394608625562 379.24992375092876 1.178706892349405
4.367622163578978 363.6508094011498 1.153857515738361
4.372849718532394 348.8294985570701 1.1351631307095487
4.37807727348581 332.7968704683765 1.1123738425285339
4.383304828439226 323.79481471011394 1.1071035975653225
4.388532383392643 314.804624512781 1.0967235884778528
4.393759938346059 298.8499429152963 1.0725757378917666
4.398987493299475 287.09033652802395 1.0546242115085702
4.404215048252891 274.97861136485574 1.0318738301719037
4.409442603206307 264.6866753251551 1.0133347881017187
4.414670158159724 258.0318559994123 1.0049879487037583
4.41989771311314 246.9535834371505 0.9915241879984643
4.425125268066556 241.07813924750698 0.990107932702636
4.430352823019972 234.9378932409645 0.9877297752942675
4.435580377973388 231.63354845200251 0.9879245798383746
4.440807932926805 225.30478483417093 0.9754312909145568
4.446035487880221 221.59348588844324 0.9692810793916229
4.451263042833637 212.3075998223981 0.9550517422498044
4.456490597787053 210.5540382712044 0.9525802604502526
4.4617181527404695 209.208452820496 0.9612744381054701
4.466945707693886 211.32248591023566 0.9810348598209998
4.472173262647302 212.90986036930497 0.9871911717134964
4.477400817600718 212.74723821120278 0.9949560955186011
4.482628372554134 204.13472785083454 0.9676859700980237
4.4878559275075505 199.57104463499476 0.9537687165258036
4.493083482460967 196.6928465877081 0.9510595653224653
4.498311037414383 195.33992900374682 0.9554601451362419
4.503538592367799 195.5232990384849 0.9651152892914904
4.508766147321215 192.40611489428488 0.9637778721408572
4.5139937022746315 189.37733697072437 0.9602062227808693
4.519221257228048 188.59070726389402 0.95702382390613
4.524448812181464 186.46951291335068 0.9535397467438184
4.52967636713488 186.38522792872703 0.9688545667853666
4.534903922088296 188.199748774195 0.9756910941216913
4.5401314770417125 191.39216084908495 0.9801663277163325
4.545359031995129 190.81563383298982 0.9766474694644192
4.550586586948545 191.32614588103286 0.9755303187594406
4.555814141901961 190.4350589452568 0.9755153388690015
4.561041696855377 185.60304634648546 0.9605698215659261
4.5662692518087935 184.47940772085357 0.9526331013088762
4.57149680676221 181.76491968820957 0.9403757879518443
4.576724361715626 178.47497523180203 0.9294578737904666
4.581951916669042 184.017703570901 0.9505504849110787
4.587179471622458 182.87968238630413 0.9564175395780888
4.5924070265758745 186.26292815729386 0.9842775607976558
4.597634581529291 182.22715172364673 0.9635645744672602
4.602862136482707 178.72202055319076 0.9593052536453075
4.608089691436123 180.79131928058817 0.9747108909488754
4.613317246389539 181.00221853047 0.9824242001272703
4.6185448013429555 179.92180099235114 0.9843275161090778
4.623772356296372 180.66652622749834 0.9862417940430728
4.628999911249788 183.93319594924805 0.9944327465408022
4.634227466203204 182.75902679212248 0.9959987037734054
4.63945502115662 182.9317236497806 1.0025084493557708
4.6446825761100365 181.73524193423282 0.9940813939101437
4.649910131063453 181.06123142376842 0.9873525416864153
4.655137686016869 181.477670796134 0.9866285546971664
4.660365240970285 179.02850446172613 0.9787158134569162
4.665592795923701 177.77421254450456 0.983189316310601
4.6708203508771176 176.1373952010155 0.9841193491622063
4.676047905830534 173.92187232166629 0.9832976522793976
4.68127546078395 173.33825330699338 0.9852126289494965
4.686503015737366 171.85818515760468 0.9727655435839764
4.691730570690782 169.81114928478257 0.9692497634125304
4.696958125644199 171.03866418400813 0.9697916082458199
4.702185680597615 171.61994815371605 0.9640828434418856
4.707413235551031 175.95872347935608 0.9794103387109535
4.712640790504447 180.22649610403062 0.9986091994728021
4.717868345457863 178.183290316159 0.99060521138663
4.72309590041128 175.32720170347005 0.978193046826364
4.728323455364696 170.84792807627178 0.9602784151188992
4.733551010318112 168.83095734920104 0.9512755721123729
4.738778565271528 169.5639864967045 0.9605435785762154
4.744006120224944 169.9709062709776 0.9671778778521196
4.749233675178361 172.4120580417208 0.9754705308794294
4.754461230131777 174.16529216426565 0.9816859069563684
4.759688785085193 176.21438677528667 0.9865710496377382
4.764916340038609 175.5099952790386 0.9810270420514519
4.770143894992025 171.50198373415645 0.9633140110750479
4.775371449945442 172.68951587314243 0.9559615287784751
4.780599004898858 173.78924608067055 0.9549790797866651
4.785826559852274 171.4592442346887 0.9480939096783331
4.79105411480569 170.57974725383247 0.9569923540861506
4.796281669759106 163.9542503595076 0.9334260995613628
4.801509224712523 164.76601679838998 0.9329254245094414
4.806736779665939 164.10313565923767 0.9371970074478327
4.811964334619355 166.32136422604825 0.9450775920606594
4.817191889572771 164.7966041204895 0.9493764526996992
4.822419444526187 166.3176419026096 0.9614209192216419
4.827646999479604 168.80946215285843 0.9621729832565067
4.83287455443302 166.20031242254402 0.9646393793760981
4.838102109386436 168.24909797610908 0.968734574030592
4.843329664339852 169.12230547229524 0.9692004153888706
4.848557219293268 166.10969047924917 0.9524923307028748
4.853784774246685 167.14766073159944 0.9536846699640023
4.859012329200101 169.48653271145224 0.949226128781217
4.864239884153517 168.1623357515564 0.9442566530361591
4.869467439106933 168.77799803520747 0.9447146923927042
4.8746949940603495 164.75751662504456 0.9255302535828318
4.879922549013766 164.96888088323144 0.9239714947307305
4.885150103967182 169.76927417015827 0.9295230464147489
4.890377658920598 173.88167040707256 0.9407070481843527
4.895605213874014 175.59788456393576 0.946604605948158
4.9008327688274305 176.20210243748093 0.9567848915034487
4.906060323780847 175.11110514220422 0.957482240650417
4.911287878734263 168.9903406196318 0.9428451314366885
4.916515433687679 170.9131092074425 0.9580035796417824
4.921742988641095 169.68651372061248 0.9566831860409636
4.9269705435945115 169.28540131218827 0.9494496422832694
4.932198098547928 170.16056495344355 0.9505949765408616
4.937425653501344 164.74184257935497 0.9320468784198432
4.94265320845476 162.57330336371555 0.9357208142244797
4.947880763408176 163.25129826362289 0.9345448274571361
4.9531083183615925 165.95243232499845 0.9434919581413729
4.958335873315009 170.37947185526906 0.95335914004519
4.963563428268425 171.5571615862037 0.9465550648528038
4.968790983221841 172.3079868304745 0.9388214992145555
4.974018538175257 167.1243241823497 0.9121101935311617
4.9792460931286735 168.23588811802458 0.9040450864897134
4.98447364808209 168.9420564690632 0.9001256193903108
4.989701203035506 171.5130659512998 0.9074485468232804
4.994928757988922 175.58034455583544 0.9113290159963967
5.000156312942338 181.48125755372828 0.9206263549603189
5.0053838678957545 181.67696864890087 0.8996047570972783
5.010611422849171 188.54670614627852 0.9018671358525276
5.015838977802587 195.18251046956752 0.9021866494013627
5.021066532756003 197.94795343575734 0.8947494208049058
5.026294087709419 202.74146295283214 0.897362780011627
5.0315216426628355 203.5343238915532 0.893606615722741
5.036749197616252 199.76562378757583 0.8810299105724532
5.041976752569668 201.14821235698366 0.8869939936634738
5.047204307523084 203.4640939032698 0.8874551247757312
5.0524318624765 210.66492162793892 0.9028992256295116
5.0576594174299165 222.04018422101905 0.9221210814090852
5.062886972383333 223.27222922964432 0.91347366118574
5.068114527336749 227.0926797904916 0.9140001905662289
5.073342082290165 235.67526020421346 0.9233570661856604
5.078569637243581 247.54462276509187 0.9287740009415866
5.0837971921969975 263.6088535092362 0.9456341279103838
5.089024747150414 282.1978212963201 0.9643096096479579
5.09425230210383 297.01499998865006 0.9751178060238186
5.099479857057246 317.4303290101005 0.9996494231273793
5.104707412010662 342.67287480017336 1.0298900458142282
5.109934966964079 371.666041964125 1.0639744392696584
5.115162521917495 391.7173991573816 1.0882901305236954
5.120390076870911 406.04185559154786 1.1061569391290487
5.125617631824327 407.606186960199 1.1051583578791908
5.130845186777743 398.6216986203687 1.0931700501416606
5.13607274173116 382.15172224336584 1.0730076192752982
5.141300296684576 358.55601750520685 1.045047088403808
5.146527851637992 333.42829914417075 1.0158127117272673
5.151755406591408 310.5311427217628 0.9958619838403229
5.156982961544824 285.0713251161736 0.9743776287424205
5.162210516498241 263.1839215322287 0.9621157133893231
5.167438071451657 239.8905921905439 0.9443801252102542
5.172665626405073 220.19148527774772 0.921835056357062
5.177893181358489 210.01124282038813 0.9097479431607866
5.183120736311905 202.23520201139164 0.8994789090670539
5.188348291265322 197.4097696408659 0.8874493683033094
5.193575846218738 196.48740391150056 0.9006788803010043
5.198803401172154 195.14160469362977 0.9014367394793543
5.20403095612557 194.42623218790388 0.9099432246220897
5.209258511078986 190.8436005224767 0.9096539246149367
5.214486066032403 185.79140448257112 0.898365797205307
5.219713620985819 178.99250220177234 0.8873671202050051
5.224941175939235 175.6141966138475 0.8732603667274274
5.230168730892651 172.15315644813742 0.8682489020757679
5.235396285846067 169.07242197868194 0.8634054965870126
5.240623840799484 168.31184416936836 0.8670477231537098
5.2458513957529 168.21569426599152 0.8771045852935055
5.251078950706316 167.70837269202798 0.8775720426611673
5.256306505659732 167.56609211647995 0.8774336061356885
5.261534060613148 165.27122959199005 0.8735877141953741
5.266761615566565 168.6395465095137 0.8836905681338306
5.271989170519981 167.856377261128 0.882876988430477
5.277216725473397 169.48253738932456 0.8860350742067329
5.282444280426813 171.01174044531177 0.8959612678828681
5.2876718353802294 170.8659115985126 0.9001724542757239
5.292899390333646 165.7726900961606 0.8870405039754101
5.298126945287062 162.13535678897784 0.8774723915411582
5.303354500240478 163.38624026489427 0.8804037661772376
5.308582055193894 162.9743466949705 0.8792670200903202
5.3138096101473105 163.42358958961637 0.8754387385482516
5.319037165100727 164.64440671046793 0.8810184552445836
5.324264720054143 165.81923633702692 0.8936452402835995
5.329492275007559 162.2892719691515 0.8814330277099053
5.334719829960975 161.86191798336029 0.8760789618304322
5.3399473849143915 160.93201020886946 0.8714721904020946
5.345174939867808 159.17230424809907 0.8612279097477287
5.350402494821224 161.26875729509663 0.8623710195833557
5.35563004977464 160.93473448448393 0.8556382128999838
5.360857604728056 161.76600187066754 0.8453869818144578
5.3660851596814725 162.55240864571974 0.8503705198625662
5.371312714634889 167.21799188374337 0.8618170347361118
5.376540269588305 168.56331740246952 0.8631936195442722
5.381767824541721 169.8301412799119 0.8705792413333377
5.386995379495137 166.33405608581046 0.8599082178707729
5.3922229344485535 167.49129456299593 0.8678256178488336
5.39745048940197 163.47777202740997 0.8587704687932458
5.402678044355386 166.68393585418968 0.8621162428056304
5.407905599308802 168.99020273637788 0.8477893269078592
5.413133154262218 172.02123315901494 0.8454600624154235
5.4183607092156345 178.01798263076972 0.8540154712113822
5.423588264169051 183.1575528745881 0.8604395917376583
5.428815819122467 185.29197918454747 0.8605941521610776
5.434043374075883 188.80027957806246 0.8601198237131276
5.439270929029299 190.08174823625575 0.8538406299560406
5.4444984839827155 194.26417905917225 0.8557781990180588
5.449726038936132 193.0476217332239 0.8430638692795958
5.454953593889548 196.6269691266996 0.8504240896619412
5.460181148842964 195.26551491181831 0.8531223419034833
5.46540870379638 192.85009963175762 0.8572147000419568
5.4706362587497965 191.9510003973611 0.8670053844643485
5.475863813703213 188.66658534402688 0.8716626172763099
5.481091368656629 189.09184646804772 0.8817510159158751
5.486318923610045 185.96669423263228 0.8726786768514365
5.491546478563461 181.8251692455129 0.8607127062207675
5.4967740335168775 177.6503870294335 0.8453167771491931
5.502001588470294 177.0527026456879 0.8493594649654693
5.50722914342371 174.20505868975513 0.8449311552778648
5.512456698377126 171.49161945949672 0.838491443034958
5.517684253330542 171.4846592358124 0.840730525006012
5.522911808283959 166.95777371167074 0.8212747166240357
5.528139363237375 167.84594954710118 0.825391903088088
5.533366918190791 172.7163293308761 0.8461102047689446
5.538594473144207 175.5975575762764 0.8556839952352319
5.543822028097623 181.74946814361977 0.8727891581634446
5.54904958305104 181.34559291738032 0.8642464561789226
5.554277138004456 180.27370181009985 0.8515075653222417
5.559504692957872 175.11920266818098 0.8389128510598299
5.564732247911288 171.07679316775798 0.832484361332967
5.569959802864704 168.92605032386956 0.825432706838299
5.575187357818121 171.88141447792938 0.835533539269533
5.580414912771537 174.01883716495263 0.827973784451383
5.585642467724953 177.94282938820595 0.8356044623982906
5.590870022678369 179.06845417279794 0.832576498537949
5.596097577631785 176.4357110737712 0.824191459457536
5.601325132585202 177.40589656462626 0.8234398267993747
5.606552687538618 182.8304637005231 0.8304753487786225
5.611780242492034 193.43214482126547 0.8370040134692548
5.61700779744545 204.55106601250452 0.8458532271232205
5.622235352398866 219.19744106059923 0.8516155929664179
5.627462907352283 241.66895119828484 0.8642804094434752
5.632690462305699 284.1850727504791 0.9121543302755711
5.637918017259115 352.13199707141627 0.9942216342520669
5.643145572212531 445.8150163673882 1.1035112580540503
5.648373127165947 552.2518235057881 1.2205297037783012
5.653600682119364 658.9585649380323 1.3259304043350952
5.65882823707278 748.8245382161954 1.4100838867954057
5.664055792026196 807.8439353799912 1.461053234648893
5.669283346979612 850.939409776693 1.4985262077579655
5.674510901933028 860.6533260724892 1.5037025362255707
5.679738456886445 855.5191185580852 1.4982129961320707
5.684966011839861 842.2088085252329 1.4858459033001141
5.690193566793277 817.0807543626054 1.4622428193665988
5.695421121746693 804.8050259919919 1.4506639665588772
5.700648676700109 798.2802925802786 1.4439125695610693
5.705876231653526 797.9901692201 1.444232449018862
5.711103786606942 794.4416482268769 1.4402443776603664
5.716331341560358 795.0782394783591 1.4402775185317327
5.721558896513774 794.2476737420127 1.4379898535166122
5.7267864514671905 804.519033882792 1.4479977964515467
5.732014006420607 816.6275727256631 1.459041305127924
5.737241561374023 839.780503012009 1.480728429491085
5.742469116327439 865.2003365045958 1.5019445150545825
5.747696671280855 901.1876631709332 1.5316037316530065
5.7529242262342715 950.0795447413916 1.5683978755898527
5.758151781187688 1012.467550378188 1.615996460117138
5.763379336141104 1090.2226838133824 1.6764723929845358
5.76860689109452 1166.6679524175208 1.7345835534233882
5.773834446047936 1236.5628557432387 1.7859085902680902
5.7790620010013525 1281.6036116133055 1.8177433755477754
5.784289555954769 1283.6164827112252 1.8186347234813705
5.789517110908185 1252.490470509943 1.7964354970113017
5.794744665861601 1160.1135626808511 1.7269978016439331
5.799972220815017 1024.5967472384605 1.6215247641494748
5.8051997757684335 869.5085025886656 1.493132542706978
5.81042733072185 717.2548969142107 1.3592416659940127
5.815654885675266 587.844032476191 1.2374684186242937
5.820882440628682 474.8784283141024 1.117262218755407
5.826109995582098 394.56439230655127 1.0269085716603072
5.8313375505355145 331.02599728433677 0.9515867599710646
5.836565105488931 288.56102970065604 0.9014431816362783
5.841792660442347 260.99714857141873 0.8703242188336772
5.847020215395763 245.87798096558564 0.8588970694450498
5.852247770349179 236.73854657528847 0.8498688047234109
5.8574753253025955 225.8806504995721 0.8373740998878874
5.862702880256012 215.82827837656174 0.8240599232922722
5.867930435209428 211.15452743758155 0.8155097488254301
5.873157990162844 208.3924142911223 0.8112189383841301
5.87838554511626 209.25672466175484 0.8096851196403345
5.8836131000696765 206.51355238630336 0.8012624652629372
5.888840655023093 202.28336772591808 0.7897941523898085
5.894068209976509 201.08181097679864 0.7843485864449135
5.899295764929925 204.8719922542136 0.7906992597713376
5.904523319883341 208.44455198491147 0.7981427600033162
5.9097508748367575 213.05831440535965 0.807083606884503
5.914978429790174 212.91462658294336 0.8064634868354622
5.92020598474359 213.43619585252273 0.8042314969787014
5.925433539697006 218.60371776072304 0.8108214924017723
5.930661094650422 221.62951988962854 0.8145700417938848
5.9358886496038386 226.288492523502 0.8188406791357494
5.941116204557255 230.20127993037482 0.8211762756076866
5.946343759510671 237.96041815083456 0.8306514538926955
5.951571314464087 242.5541362911328 0.8417818248951918
5.956798869417503 247.1536349152237 0.8477456091237375
5.96202642437092 254.8322468647245 0.8594599201864132
5.967253979324336 261.39517947995006 0.8671722937147173
5.972481534277752 276.04066734924226 0.8869245813754171
5.977709089231168 285.8273767277758 0.8984419890036768
5.982936644184584 301.81826143640416 0.9251605452991262
5.988164199138001 327.98816011651616 0.9629649009223752
5.993391754091417 348.4632154376437 0.9894633956798942
5.998619309044833 380.7167959141677 1.0312995817758797
6.003846863998249 416.6950916583014 1.0740691164508056
6.009074418951665 457.38448809174486 1.1253938532440446
6.014301973905082 510.9061656050988 1.1896845884846523
6.019529528858498 578.8689068260112 1.2652076889357708
6.024757083811914 663.1125259125937 1.3554464756057734
6.02998463876533 761.6818811770881 1.453605117155425
6.035212193718746 891.12438515926 1.5751623548033575
6.040439748672163 1047.1065927702848 1.7087570801822651
6.045667303625579 1219.6540604066943 1.8432641751331333
6.050894858578995 1423.4642400473558 1.9925709960956757
6.056122413532411 1617.8332930165966 2.126527047859067
6.061349968485827 1786.3401755923494 2.237045561148612
6.066577523439244 1922.3496445885123 2.320412987064001
6.07180507839266 1997.8461093492256 2.369617085709057
6.077032633346076 2008.999570931528 2.3817255173407172
6.082260188299492 1959.508282740441 2.3559277662700744
6.087487743252908 1852.580741612328 2.2895699778611385
6.092715298206325 1715.042212374038 2.200374526161654
6.097942853159741 1575.8305628424318 2.1100627978074744
6.103170408113157 1443.3361699531658 2.025599646569936
6.108397963066573 1310.6943112883175 1.9323861802888294
6.113625518019989 1181.9821282494336 1.8371469674626766
6.118853072973406 1070.3333494889926 1.7514981531313187
6.124080627926822 968.1643698205296 1.6674653235228456
6.129308182880238 876.8619843873718 1.5892468113400549
6.134535737833654 792.6943228580632 1.5133353222051305
6.1397632927870704 714.2901465617822 1.4386086146667914
6.144990847740487 649.4689185076227 1.3752910377251435
6.150218402693903 590.6023607029233 1.3144316920278794
6.155445957647319 532.2284318772847 1.249432598775415
6.160673512600735 483.2074095693215 1.1940530485969707
6.1659010675541515 438.77539504837705 1.1416463224038458
6.171128622507568 405.1596592847523 1.1008558160821154
6.176356177460984 378.2816538307818 1.0676084028035207
6.1815837324144 349.1857697631261 1.0310032994943914
6.186811287367816 325.81316730188394 1.0018446652021764
6.1920388423212325 311.460956750716 0.983684349176929
6.197266397274649 298.1752902375987 0.9659050032734083
6.202493952228065 293.0114732430682 0.962031698973174
6.207721507181481 283.9018465980221 0.9393807703822941
6.212949062134897 277.10157214030215 0.9278572891219349
6.2181766170883135 267.7159088534287 0.9150860320949163
6.22340417204173 259.2074477788394 0.9049569781188962
6.228631726995146 249.8233744354015 0.8926922291619093
6.233859281948562 244.43902303038143 0.883945120427157
6.239086836901978 241.41061150298182 0.8763048869895724
6.2443143918553945 237.74143353925902 0.8692004268366038
6.249541946808811 237.34120373061614 0.8674555296779853
6.254769501762227 231.18736544121694 0.8573478023492481
6.259997056715643 229.21140146430923 0.8513048641356911
6.265224611669059 221.96643778507703 0.8387243365305156
6.2704521666224755 217.0227012694968 0.8319786823894322
6.275679721575892 214.92396245750197 0.8265050584392458
6.280907276529308 215.6320326926067 0.8297794091578639
6.286134831482724 218.8469475558498 0.8377251686337753
6.29136238643614 220.7055296795639 0.8427819273412753
6.2965899413895565 221.43799002189354 0.8466653166058595
6.301817496342973 222.94697827565673 0.848321345607506
6.307045051296389 220.8747346036656 0.844561491528497
6.312272606249805 220.0580631898333 0.8395365890191924
6.317500161203221 214.58598241376566 0.8287647792060774
6.3227277161566375 209.74871877215776 0.818153427706143
6.327955271110054 204.9613640640055 0.8071351658544949
6.33318282606347 206.71279376920776 0.8107108093519599
6.338410381016886 205.8657281639947 0.8092413131626885
6.343637935970302 208.11402933782603 0.8131711669315255
6.3488654909237185 209.8632200660135 0.8191151076769613
6.354093045877135 209.38149820632654 0.8209855288211074
6.359320600830551 211.3250843107701 0.8231520806351034
6.364548155783967 212.14839091248535 0.8211039469184906
6.369775710737383 210.00894196538238 0.8076313570465902
6.3750032656908 209.87197438782363 0.8050400496482216
6.380230820644216 212.37115106624842 0.8070725002979715
6.385458375597632 214.14673532527124 0.8120406985787556
6.390685930551048 216.76804595658544 0.8187571576744587
6.395913485504464 215.21979345950967 0.819993846860019
6.401141040457881 214.1010037414234 0.8249032747193258
6.406368595411297 209.24317567233666 0.8164013333725687
6.411596150364713 210.18833106391827 0.8162939017060116
6.416823705318129 212.5483041608505 0.8205466283625832
6.422051260271545 215.31828512684024 0.8212690905512375
6.427278815224962 214.796735624008 0.8208180329616064
6.432506370178378 212.51381166787397 0.8110557332871743
6.437733925131794 215.09203081049168 0.8087651231187858
6.44296148008521 218.57734117207968 0.8117776975979346
6.448189035038626 223.68739255050397 0.8214548005480669
6.453416589992043 226.87038316567393 0.8273131825197068
6.458644144945459 226.9216248724978 0.8265970554541077
6.463871699898875 227.21860672144345 0.8279164293451268
6.469099254852291 224.17502262438742 0.8198706674875526
6.474326809805707 220.91995522689558 0.810393049275276
6.479554364759124 223.37493254054115 0.808631760020333
6.48478191971254 224.27075458004 0.803397996224754
6.490009474665956 228.49970008589543 0.8059298501815197
6.495237029619372 233.70847088566617 0.8103637717575051
6.500464584572788 239.04375774121652 0.8125529534279344
6.505692139526205 248.60758740632826 0.8214269044907448
6.510919694479621 260.2758341178156 0.8357789052053914
6.516147249433037 269.1572752806254 0.8452442059185753
6.521374804386453 279.5323871960868 0.8564954993975409
6.526602359339869 293.6165047768032 0.872899868473127
6.531829914293286 316.76591488230724 0.8976767432462399
6.537057469246702 344.1916450582704 0.928238798440161
6.542285024200118 380.2743330307772 0.9713797455749621
6.547512579153534 413.1187071966083 1.0074468196317812
6.55274013410695 446.97202354925935 1.0442196519088405
6.557967689060367 486.24266871711234 1.0858173878775002
6.563195244013783 521.3959910837734 1.1237861401540574
6.568422798967199 552.1437533782154 1.1565469771115646
6.573650353920615 565.8391455967231 1.1686703161458905
6.5788779088740315 564.1243324589872 1.166123283966201
6.584105463827448 551.2430758062321 1.1523743137143627
6.589333018780864 527.4460214069358 1.1277363271775993
6.59456057373428 501.035416214751 1.099410584148978
6.599788128687696 474.42083049814306 1.069511492459247
6.6050156836411125 443.1367420859075 1.033251574030772
6.610243238594529 415.13675505107886 1.0007559831813635
6.615470793547945 388.2274283200324 0.9715124787127165
6.620698348501361 366.4239827608992 0.9481459229053261
6.625925903454777 346.94186703311317 0.9246861575366626
6.6311534584081935 332.1699952299464 0.9082833758809465
6.63638101336161 318.301843902527 0.8906344869892131
6.641608568315026 310.5848359617884 0.8830564965553147
6.646836123268442 303.37726662114716 0.8751190480073813
6.652063678221858 292.40202524468395 0.8613294788677909
6.6572912331752745 283.1390002880126 0.8505219714679046
6.662518788128691 273.750562923212 0.840990789419338
6.667746343082107 268.23356743325894 0.8384123220254265
6.672973898035523 265.0079268653655 0.8361018552847151
6.678201452988939 261.4910836814036 0.832868252686701
6.6834290079423555 256.14817992035864 0.823879162278468
6.688656562895772 252.73045474057687 0.8206949914246117
6.693884117849188 247.97797806998247 0.8147496380889392
6.699111672802604 241.6283118417922 0.8030488865177415
6.70433922775602 237.21360426702432 0.7992954184929397
6.7095667827094365 232.9702810861292 0.790311952873009
6.714794337662853 231.44379667645435 0.7870518610838457
6.720021892616269 233.0166986421659 0.7878867821923603
6.725249447569685 235.60811694999396 0.7915691274041436
6.730477002523101 237.85762890593747 0.7992529581505745
6.7357045574765175 238.51466669205755 0.8016420339562228
6.740932112429934 235.10853292684726 0.7972562764208244
6.74615966738335 234.33031406311292 0.7956006473099778
6.751387222336766 234.0501458923903 0.7942237673517739
6.756614777290182 236.0422700544794 0.8007728076556742
6.7618423322435985 235.89904635639834 0.8003300267984188
6.767069887197015 233.69207062107725 0.7943220893806219
6.772297442150431 234.8861559851029 0.7930903883711726
6.777524997103847 233.48092475424545 0.7902081254841807
6.782752552057263 232.66888206072574 0.7879511213356774
6.7879801070106796 230.29091263670946 0.7855272671407549
6.793207661964096 228.75270680999725 0.7820242012136484
6.798435216917512 229.9139038221902 0.7844058863390001
6.803662771870928 232.52663413373102 0.7861123517684535
6.808890326824344 235.81124130348053 0.7886866870909197
6.814117881777761 237.54244796182877 0.7885629799739671
6.819345436731177 236.96589196110222 0.7852691365228052
6.824572991684593 236.10314034238743 0.7834968157062557
6.829800546638009 238.453709343488 0.7867014196757492
6.835028101591425 240.0412600782865 0.7917748186121267
6.840255656544842 243.53375109671512 0.7994325788159159
6.845483211498258 246.693809489425 0.80448831453378
6.850710766451674 247.9783686357642 0.8043150248960168
6.85593832140509 250.21245008213643 0.8064409304774107
6.861165876358506 249.65633475991226 0.8032167746832594
6.866393431311923 251.3356048334487 0.8050816295186717
6.871620986265339 252.11944100752552 0.8054258084713614
6.876848541218755 250.10405095083755 0.797899633826829
6.882076096172171 250.9509348984541 0.7971314108374914
6.887303651125587 253.81150488428847 0.8017682427602881
6.892531206079004 255.94019949789183 0.8033612515065677
6.89775876103242 260.77513763460126 0.8093831447821245
6.902986315985836 265.86923483540403 0.8163056084277514
6.908213870939252 267.4344699312822 0.8127115099341494
6.913441425892668 270.8915552058944 0.8156644906529182
6.918668980846085 276.22180100253877 0.8221015319458795
6.923896535799501 281.7681720091555 0.8277399334278057
6.929124090752917 285.5284176032523 0.8256068787144293
6.934351645706333 285.338463317008 0.8233387691819092
6.939579200659749 286.1182183057724 0.8231626540057141
6.944806755613166 288.38717195589186 0.8266599155620681
6.950034310566582 293.13816525640567 0.8336295538381593
6.955261865519998 298.4752197536353 0.8387628480554684
6.960489420473414 307.37546354983135 0.8454157191778681
6.96571697542683 318.21589026239513 0.8565387075557166
6.970944530380247 326.37611735403465 0.8632792740240856
6.976172085333663 338.36259478725 0.8757674008414019
6.981399640287079 353.3515541849462 0.8928772552770251
6.986627195240495 375.87674304657133 0.9160579714450189
6.9918547501939114 406.06485969637833 0.9506056438277332
6.997082305147328 445.18923318934253 0.9936639608653183
7.002309860100744 500.7631790711759 1.0511830898287116
7.00753741505416 588.1490285393319 1.1362660755681107
7.012764970007576 705.1095821728104 1.2410078529673332
7.0179925249609925 857.5967378188757 1.368956567388354
7.023220079914409 1014.1037379901774 1.4888196001906902
7.028447634867825 1159.4138517772358 1.590117323772175
7.033675189821241 1273.3412110073048 1.6641115188951778
7.038902744774657 1339.1644942977096 1.703782613530248
7.0441302997280735 1339.0217759290983 1.7025525909588661
7.04935785468149 1293.5492141182003 1.6732359154457108
7.054585409634906 1213.7793972809552 1.619218689635581
7.059812964588322 1120.6738347335302 1.5556225379089634
7.065040519541738 1029.1924424002946 1.4894192904963157
7.0702680744951545 941.1782480143773 1.4239395241426336
7.075495629448571 862.9073313207718 1.362331081062106
7.080723184401987 801.1606504622683 1.3114871678834663
7.085950739355403 750.0097398336266 1.2692994591859168
7.091178294308819 711.431422044131 1.2362452381015763
7.0964058492622355 676.5176493160229 1.2048433667261567
7.101633404215652 642.8614364425636 1.174006189010859
7.106860959169068 615.0235887882958 1.147603676500647
7.112088514122484 589.1178126102665 1.124437198565855
7.1173160690759 569.5377842961574 1.1061883733836022
7.1225436240293165 552.3012136163321 1.0900642489734267
7.127771178982733 532.0485427176196 1.0702295687618264
7.132998733936149 519.2577082154636 1.0584129540350586
7.138226288889565 504.51661780747975 1.0432814838714959
7.143453843842981 498.74718741751576 1.0380817691867723
7.1486813987963975 492.2545870363324 1.0306121182638075
7.153908953749814 488.7670117203728 1.0254435092409255
7.15913650870323 487.3220610703544 1.022469917859753
7.164364063656646 489.67111561355875 1.0240184864850002
7.169591618610062 498.1356214768286 1.0340546625358262
7.1748191735634785 511.4692221190482 1.0471776665345536
7.180046728516895 535.2287794389113 1.0704686357319393
7.185274283470311 572.9801134177596 1.1055796018343278
7.190501838423727 633.2513692353953 1.161420245064835
7.195729393377143 714.2135534284844 1.2304769655539172
7.2009569483305595 833.7636896456079 1.327972182790409
7.206184503283976 995.5630618238351 1.4496111791832642
7.211412058237392 1219.385960294335 1.603373509842163
7.216639613190808 1505.5363327127186 1.7811924690511662
7.221867168144224 1853.0817439413097 1.974411443667783
7.227094723097641 2234.7733156400514 2.167490906349071
7.232322278051057 2572.850283005207 2.323019589495461
7.237549833004473 2792.8508818993514 2.4164167694647736
7.242777387957889 2827.2341223547646 2.4283278331237392
7.248004942911305 2675.67934088432 2.3595340795301625
7.253232497864722 2386.207306816376 2.2275528492477314
7.258460052818138 2006.2876485801087 2.042140914843306
7.263687607771554 1629.2908120944235 1.8404324711445421
7.26891516272497 1283.3534424765082 1.6329722023201185
7.274142717678386 1006.5401811725935 1.4474260208435272
7.279370272631803 803.99618036531 1.2945462570326791
7.284597827585219 650.3724347586249 1.166329082468043
7.289825382538635 552.7268529686111 1.075972036732819
7.295052937492051 489.5112848886465 1.0141562545337464
7.300280492445467 441.0545632991699 0.9647920756788451
7.305508047398884 408.5550263407266 0.9296117486149326
7.3107356023523 388.2048187649978 0.9073134893939635
7.315963157305716 374.569690153299 0.8939508778223509
7.321190712259132 367.34815497953093 0.8862978710402184
7.326418267212548 362.7384600871891 0.8833753365917539
7.331645822165965 355.89290273527524 0.8752610569204163
7.336873377119381 349.4428545294221 0.8661930148802552
7.342100932072797 341.0912609960684 0.8555720244797015
7.347328487026213 342.55369631068453 0.8552179878542547
7.352556041979629 339.42904494166896 0.8513874125728561
7.357783596933046 338.5999121320222 0.8497017521257785
7.363011151886462 338.5513761731299 0.8501755140160739
7.368238706839878 333.80263222300937 0.8465760577851958
7.373466261793294 332.21992311329143 0.8447513763709937
7.37869381674671 325.7068722091966 0.8350959510221025
7.383921371700127 323.4795751267154 0.8311285052248921
7.389148926653543 322.8576688471731 0.8308923162617029
7.394376481606959 322.83106043533206 0.8306912670601088
7.399604036560375 326.92824974228995 0.8370077097401946
7.4048315915137914 327.71974536343754 0.8364217146833892
7.410059146467208 330.4905018590098 0.8401522541137276
7.415286701420624 327.83088341963 0.8361361942703216
7.42051425637404 327.9523666348134 0.837342374009007
7.425741811327456 327.420163304754 0.8384305885608496
7.4309693662808725 332.40549364514834 0.8474010933579479
7.436196921234289 335.71408113613006 0.8525611437424708
7.441424476187705 338.9409773182557 0.8546830626655766
7.446652031141121 341.09806569377207 0.8525214253833715
7.451879586094537 348.6711304534766 0.860086041429761
7.4571071410479535 354.44434680361235 0.8629999420766732
7.46233469600137 358.163812461454 0.8665756594165877
7.467562250954786 363.84173089502815 0.872619560435741
7.472789805908202 368.29876921801383 0.87772312146536
7.478017360861618 375.1479702449372 0.8842919415715492
7.4832449158150345 387.24832664875316 0.8953232376114886
7.488472470768451 398.34743939545046 0.9071524023747481
7.493700025721867 411.06435893262324 0.9207558091330503
7.498927580675283 424.877058717683 0.9340067879409283
7.504155135628699 436.8730499003418 0.9462646042737173
7.5093826905821155 454.65684657053123 0.9627052332347347
7.514610245535532 472.4648863855509 0.980033024130004
7.519837800488948 492.29609818616643 0.9998723898247551
7.525065355442364 512.9772549420726 1.0201153827379648
7.53029291039578 525.2663244361804 1.031412201636423
7.5355204653491965 536.107856114037 1.0409454119334947
7.540748020302613 536.7674613939693 1.0410240345598578
7.545975575256029 528.7334313590032 1.0328383357341626
7.551203130209445 518.2483977725478 1.0220037331619036
7.556430685162861 511.36819867005454 1.0144037836074964
7.5616582401162775 501.54576359114145 1.0031813164686678
7.566885795069694 492.3059461055557 0.9934445817041938
7.57211335002311 484.22112726268153 0.9860851889858687
7.577340904976526 475.6613064702679 0.9785499006916868
7.582568459929942 463.2621193642279 0.9661485411639077
7.5877960148833585 453.7912023326507 0.9570113756762813
7.593023569836775 440.15194124821556 0.9430997420487243
7.598251124790191 435.6520625358047 0.9382116626153147
7.603478679743607 430.3374670595449 0.9315522700680425
7.608706234697023 424.63006861498366 0.9255450453735714
7.6139337896504395 423.88553898040175 0.924236179369335
7.619161344603856 422.4730469506324 0.9228515290035744
7.624388899557272 420.06884950581644 0.9180705009810627
7.629616454510688 424.38464950892063 0.9220554440411486
7.634844009464104 427.2264897573208 0.9248582818160624
7.6400715644175206 431.5799839011699 0.9306084491859706
7.645299119370937 434.01501010544314 0.9320273061373855
7.650526674324353 443.81249616958377 0.9405859879876981
7.655754229277769 452.2291749858167 0.948832347259606
7.660981784231185 458.48961154204443 0.9548512511107855
7.666209339184602 470.89474028029974 0.9670093205267669
7.671436894138018 478.92705186978316 0.9741256528344545
7.676664449091434 497.6251625217611 0.9908797095462829
7.68189200404485 511.78009379231247 1.0038034078807445
7.687119558998266 524.796330713271 1.0149751327032757
7.692347113951683 534.8772583281327 1.0243116384925075
7.697574668905099 537.1640317695886 1.0272492688535364
7.702802223858515 539.1917441378333 1.0287891185680662
7.708029778811931 534.0297425329419 1.0234750386048965
7.713257333765347 527.6079401679154 1.0164130573320718
7.718484888718764 515.6349175846076 1.0049361153272935
7.72371244367218 508.1592156821393 0.9987878863549834
7.728939998625596 504.82629251372794 0.9946413597095777
7.734167553579012 505.3701476138737 0.9950835270273181
7.739395108532428 505.52652191943196 0.9951052212743761
7.744622663485845 503.8607664022387 0.9932605285460038
7.749850218439261 504.3549336404878 0.9940528877219473
7.755077773392677 502.35528911089153 0.9919322806981893
7.760305328346093 502.2287142520875 0.9931019778393996
7.765532883299509 497.37132724831935 0.987757121020966
7.770760438252926 488.6911151777343 0.9773050668038512
7.775987993206342 484.11082723402956 0.9701458435380159
7.781215548159758 478.09618338760447 0.9631612978107309
7.786443103113174 473.4582126645976 0.9594902086540839
7.79167065806659 467.383720740829 0.9545915740823242
7.796898213020007 457.76222291765316 0.9449310372177826
7.802125767973423 450.70245826769224 0.9377319046427143
7.807353322926839 441.9422109168824 0.9280012005918997
7.812580877880255 435.18759849098575 0.9206040751653101
7.817808432833671 431.86340880927196 0.9157711182046103
7.823035987787088 429.19262754289724 0.9129535357697731
7.828263542740504 425.08898164758057 0.9095523269228597
7.83349109769392 420.4318457005096 0.9054886429349462
7.838718652647336 411.7934040251951 0.8966341677405503
7.8439462076007525 408.88092179487035 0.8938824530236669
7.849173762554169 408.1306307367876 0.8909215458824308
7.854401317507585 409.9644765930306 0.8916747271336364
7.859628872461001 417.04533799567827 0.8990224748934436
7.864856427414417 424.85251386333607 0.9072046521300433
7.8700839823678335 430.17857297805244 0.9130030255996922
7.87531153732125 433.21322454232757 0.9160251166291689
7.880539092274666 435.35686804564165 0.9171777297072843
7.885766647228082 441.936817821904 0.9230310871272666
7.890994202181498 445.26518862766414 0.9267587719273109
7.8962217571349145 452.12585797855166 0.9335959407624914
7.901449312088331 458.65520512389475 0.940164038148095
7.906676867041747 461.47896554552386 0.9431671032013091
7.911904421995163 466.1935229530767 0.9463011124880606
7.917131976948579 466.01336199845235 0.9456555943732373
7.9223595319019955 471.5931468094846 0.9504860745150134
7.927587086855412 474.1381823028891 0.9516859426210359
7.932814641808828 478.71054270477083 0.9543354533986939
7.938042196762244 485.6326852592148 0.9610344472789675
7.94326975171566 489.2530321341875 0.9647619538856848
7.9484973066690765 497.01947325582 0.9735646651271291
7.953724861622493 504.1269275053206 0.9793879980217791
7.958952416575909 515.3025719077837 0.9895350313195357
7.964179971529325 532.6802657824217 1.0046038524195733
7.969407526482741 546.4170287672874 1.0157131989983772
7.9746350814361575 560.2894544513972 1.0263941936215433
7.979862636389574 573.6300431487965 1.0383488206671887
7.98509019134299 582.3327540803264 1.0449356739244624
7.990317746296406 587.801257780862 1.0502507969123518
7.995545301249822 590.5153133668872 1.0531914119781947
8.000772856203238 594.0365743983754 1.0560644499149676
8.006000411156654 597.4202537129657 1.0593998020669173
8.01122796611007 608.448769715993 1.0684273281416525
8.016455521063486 616.7546039644096 1.0747437295479387
8.021683076016902 624.8425064570271 1.0817450526862533
8.026910630970319 631.5725520527882 1.0864348242681428
8.032138185923735 636.4702299812986 1.091799270772654
8.037365740877151 647.037471791398 1.1009564522979594
8.042593295830567 659.5646255776429 1.1108652222149245
8.047820850783983 666.8656913725689 1.1160091083146297
8.0530484057374 674.8297178298021 1.120335147846552
8.058275960690816 680.1165543605374 1.1233536292478956
8.063503515644232 685.4918826317119 1.1271883369031677
8.068731070597648 693.7763627102499 1.133248307723437
8.073958625551064 693.9645011984906 1.1335801474261535
8.07918618050448 695.6749790443714 1.1347769973187243
8.084413735457897 697.7901242816292 1.1360064419777094
8.089641290411313 703.544028354792 1.1406712251579647
8.09486884536473 704.1933472230078 1.140760129386938
8.100096400318145 707.6163704369113 1.1435323991620623
8.105323955271562 707.6058286389011 1.142866778704039
8.110551510224978 706.7731228008506 1.1419853490281677
8.115779065178394 704.5067347094185 1.1397974440512846
8.12100662013181 693.3594636049374 1.1297510937232915
8.126234175085226 688.5778130900532 1.1250246181871595
8.131461730038643 684.8259611925754 1.1210752151236512
8.136689284992059 690.0987811948423 1.1241949679701397
8.141916839945475 694.5308858098723 1.127720192848595
8.147144394898891 706.1158646538926 1.1369682352293602
8.152371949852308 721.8936037383226 1.1500409962625286
8.157599504805724 738.1368886587203 1.1625162362207797
8.16282705975914 759.667854098762 1.1789992759874632
8.168054614712556 773.4577867497206 1.1882328408884266
8.173282169665972 784.9277744212048 1.1966011948002944
8.178509724619389 788.3292680614196 1.1991753004656025
8.183737279572805 794.7213831891485 1.2054175085989947
8.188964834526221 789.2494011688871 1.1992650881321953
8.194192389479637 783.2993235138484 1.1933123902254819
8.199419944433053 769.6208659784113 1.1810494550036637
8.20464749938647 751.631171075115 1.1676075572814022
8.209875054339886 735.0092841205444 1.1553274815689323
8.215102609293302 720.526380685088 1.1449021013219878
8.220330164246718 707.3966155464905 1.1335656572980386
8.225557719200134 698.8489690233322 1.126522770827619
8.23078527415355 692.544425441964 1.1212170862168351
8.236012829106967 689.8905397941093 1.1194780895113006
8.241240384060383 680.5531766785075 1.1113117985853131
8.2464679390138 674.2758521330258 1.1053750737308836
8.251695493967215 670.8780495506903 1.1021552343278493
8.256923048920632 664.6224992405429 1.0954305339975763
8.262150603874048 664.7511589636102 1.0948385804030252
8.267378158827464 660.4970843663771 1.0917033902160582
8.27260571378088 661.1410840928999 1.0914145857189572
8.277833268734296 659.2582372006506 1.0890028464498904
8.283060823687713 656.405958429296 1.086078135986275
8.288288378641129 653.8653069214879 1.0841820055313471
8.293515933594545 652.8182633572262 1.083252609751015
8.298743488547961 658.3000913565974 1.086490617282564
8.303971043501377 667.9806445219668 1.0939587200580567
8.309198598454794 676.9536056840757 1.101011192811713
8.31442615340821 680.0821533243859 1.1036458319781388
8.319653708361626 681.6755615392243 1.104644172240524
8.324881263315042 683.161496421927 1.1059077805445297
8.330108818268458 687.1411664419551 1.1090295490875313
8.335336373221875 692.8420443649773 1.1136098235180911
8.34056392817529 700.3244260517386 1.1180967953788978
8.345791483128707 704.5452664819896 1.1203970115764041
8.351019038082123 706.0435725926089 1.1199075133456977
8.35624659303554 708.4981735415502 1.1216501056475823
8.361474147988956 708.6526207614188 1.1215877891486006
8.366701702942372 715.7154097395022 1.1276354972913234
8.371929257895788 723.437604423231 1.13271862259197
8.377156812849204 733.5055889479582 1.140071926114555
8.38238436780262 745.0720642088326 1.1500518030925155
8.387611922756037 748.5425234894266 1.1537359438459491
8.392839477709453 749.0331073025126 1.1534655462744814
8.398067032662869 747.4023344833398 1.1521104254171957
8.403294587616285 739.5358229209877 1.1452288865558766
8.408522142569701 732.1972802732228 1.138660259503509
8.413749697523118 724.6215079404817 1.1310979525481677
8.418977252476534 717.2881528859075 1.12513263613985
8.42420480742995 706.098925374278 1.1159728368801805
8.429432362383366 694.7621320027206 1.1073289522159668
8.434659917336782 679.7980661727481 1.0954553167614438
8.439887472290199 666.0788280976321 1.0832785135918401
8.445115027243615 653.1409502578321 1.0710018160567985
8.450342582197031 643.0254784621891 1.0623015312269555
8.455570137150447 633.9397755133355 1.0540251967932732
8.460797692103863 622.8230015946534 1.045693562387996
8.46602524705728 614.9732567099418 1.038595162675311
8.471252802010696 607.8624661914087 1.0330157000084221
8.476480356964112 602.3194327052657 1.0284775458818145
8.481707911917528 597.092084534755 1.0234783809789798
8.486935466870944 590.1881055567077 1.0174318542500653
8.49216302182436 587.3355238216898 1.0148557130619942
8.497390576777777 586.8104801326804 1.0135788522951117
8.502618131731193 582.4246344848376 1.009040477993751
8.50784568668461 579.1780896040515 1.005603778449602
8.513073241638025 577.2557284924785 1.004266773182567
8.518300796591442 571.9100043330999 0.9997664088393863
8.523528351544858 568.3332245132584 0.9965871841514744
8.528755906498274 562.0846033497098 0.9904101932030822
8.53398346145169 553.2862648379108 0.9815746676794044
8.539211016405106 550.9482813809618 0.9796921949967026
8.544438571358523 548.7907458121483 0.9781841453831919
8.549666126311939 548.0718293047948 0.9784257457392381
8.554893681265355 549.0610774137363 0.9799008507707536
8.560121236218771 549.640112753521 0.9789197506550499
8.565348791172188 551.4442839182996 0.9794869594129961
8.570576346125604 552.2462549384499 0.978945475439277
8.57580390107902 550.7934462669135 0.977195917127611
8.581031456032436 549.8029569510393 0.9759067444671213
8.586259010985852 545.4670460272823 0.9713874416814269
8.591486565939269 545.5727196333272 0.9709805251042434
8.596714120892685 545.5233417121558 0.9706801819197133
8.601941675846101 543.9944153214875 0.9697553215566269
8.607169230799517 546.675213369087 0.9727512357743879
8.612396785752933 546.7231928859435 0.9724043953360568
8.61762434070635 547.4327654970289 0.9723550926325917
8.622851895659766 549.5988254529409 0.9732771899687659
8.628079450613182 551.6938865984371 0.9739937514410701
8.633307005566598 553.733964988358 0.9757816739402158
8.638534560520014 559.5449214021045 0.9801501020751916
8.64376211547343 567.644137839374 0.9874266464511114
8.648989670426847 575.2425978472057 0.9936648870657833
8.654217225380263 585.3939774872935 1.0031563052810817
8.65944478033368 594.7155264668564 1.010848398789914
8.664672335287095 597.8221588891935 1.0120020671104693
8.669899890240512 604.7494172895016 1.017239554002304
8.675127445193928 607.851370644453 1.0186846701426369
8.680355000147344 618.0810784037834 1.028040602683794
8.68558255510076 627.4103616665057 1.0353779793995053
8.690810110054176 637.1104854806719 1.042938541356187
8.696037665007593 650.4591578030129 1.0513660399230194
8.701265219961009 667.7541036222963 1.0640701524102083
8.706492774914425 681.5755634765075 1.0746711637890003
8.711720329867841 687.4890328016435 1.0803836348859763
8.716947884821257 692.6466322155818 1.0844428877479892
8.722175439774674 696.6141732059466 1.0869011240990332
8.72740299472809 698.9438179813922 1.0872325266817717
8.732630549681506 703.9361487445042 1.0911618391342652
8.737858104634922 706.5531650778812 1.0937003083617687
8.743085659588338 707.0693002001542 1.0961406256360648
8.748313214541755 704.2131753804871 1.0946557568948634
8.75354076949517 697.3255204040454 1.0890485237185954
8.758768324448587 689.5110151582804 1.081432574704397
8.763995879402003 681.3263074062025 1.0738831437689815
8.76922343435542 673.3665446094104 1.0675103928713823
8.774450989308836 662.4103147951945 1.0584655504580667
8.779678544262252 649.2675728709548 1.0473675737151233
8.784906099215668 638.0790234346728 1.0368096291025248
8.790133654169084 628.968932765632 1.029726444160483
8.7953612091225 621.1746095384794 1.0235642928643083
8.800588764075917 611.5439659841834 1.016177858802478
8.805816319029333 601.8140959818639 1.0072583786917093
8.811043873982749 593.6362875711153 1.0004741346204242
8.816271428936165 585.9235774274417 0.9922208819472648
8.821498983889581 584.5716753154746 0.98972498599324
8.826726538842998 583.2460411799843 0.9885818851787305
8.831954093796414 579.1049457534479 0.9856081672412287
8.83718164874983 574.2684901823305 0.9816084359320442
8.842409203703246 568.0956612720686 0.9761216181536664
8.847636758656662 563.7544730090884 0.971118880217325
8.852864313610079 566.1762270435573 0.9728308352339342
8.858091868563495 573.1830304759482 0.9783816920549344
8.863319423516911 576.7218336506194 0.9813409684261648
8.868546978470327 574.4367631967694 0.9796822289765579
8.873774533423743 569.3023120477346 0.9745138478892492
8.87900208837716 564.5276891636233 0.9702570667121628
8.884229643330576 562.8060053264106 0.9686268162505443
8.889457198283992 565.1600208217758 0.9709074116228241
8.894684753237408 566.1949579265121 0.9708376828415659
8.899912308190824 569.0655948527566 0.9735410897166569
8.90513986314424 570.1339183183279 0.9749928661364758
8.910367418097657 569.9986723755131 0.9762742104815055
8.915594973051073 571.3474373622284 0.976958307138982
8.92082252800449 578.3845628880844 0.9801190424605457
8.926050082957905 584.3285647736537 0.984118164505538
8.931277637911322 588.6749327137841 0.9873185374611775
8.936505192864738 586.2649269394802 0.9851825463718183
8.941732747818154 583.8798337684086 0.983196060638313
8.94696030277157 583.1534806478804 0.9820980965128557
8.952187857724986 581.926945650785 0.9798073847111491
8.957415412678403 581.880396318765 0.9791936300125136
8.962642967631819 586.6440621127094 0.9827429560212763
8.967870522585235 594.4376752864055 0.9890593047790989
8.973098077538651 597.8538249262315 0.9909459579249661
8.978325632492067 600.2932257255358 0.9929716563217313
8.983553187445484 603.4891672459328 0.9957066759493907
8.9887807423989 611.8974710723684 1.001621642885674
8.994008297352316 615.5275982236088 1.00441673370671
8.999235852305732 620.9009072595053 1.0087779782212505
9.004463407259149 621.3556379046038 1.0085213094151442
9.009690962212565 627.6343455746766 1.013330729014241
9.014918517165981 637.2941155663221 1.0213166046743558
9.020146072119397 649.7320329737443 1.0308628642452524
9.025373627072813 662.3607861374431 1.0398319161182281
9.03060118202623 670.7824125943679 1.0451336012937364
9.035828736979646 683.5081088382118 1.0553994586360897
9.041056291933062 693.6682394553184 1.0625083643407858
9.046283846886478 711.5590766687595 1.076420794612046
9.051511401839894 728.8752203140821 1.0887437425624296
9.05673895679331 750.516397776558 1.1042223665469526
9.061966511746727 773.7246674022321 1.1207666984693019
9.067194066700143 801.381906472395 1.140481922752334
9.07242162165356 826.7038299193454 1.157509511776525
9.077649176606975 844.6052249483331 1.1688575527664924
9.082876731560392 857.9893406262837 1.1775424110894912
9.088104286513808 868.654103664131 1.1841647851461377
9.093331841467224 874.2683463084232 1.1869694579798464
9.09855939642064 880.0758314289575 1.1906745928037374
9.103786951374056 878.9086171235082 1.1905672128315357
9.109014506327473 871.9670119519423 1.1850417302093077
9.114242061280889 864.5675583330232 1.1802446722885223
9.119469616234305 852.9122876181514 1.1716064639423192
9.124697171187721 849.9970840655263 1.1693246100858592
9.129924726141137 845.7499387869937 1.1659825272532158
9.135152281094554 848.7498600396848 1.1679080715196777
9.14037983604797 858.2157939414171 1.174885268133453
9.145607391001386 877.894254493837 1.1874971320123537
9.150834945954802 903.660138736757 1.203648233853031
9.156062500908218 938.2927444731192 1.2267523274607972
9.161290055861635 977.7075413001928 1.2618155130539297
9.16651761081505 1020.3561473073511 1.2969096072053534
9.171745165768467 1056.6253328980736 1.324769493013189
9.176972720721883 1078.9920820929476 1.3420169599727076
9.1822002756753 1088.0092646594696 1.3499874047832359
9.187427830628716 1091.9676382134162 1.3557191950324314
9.192655385582132 1083.5057236615028 1.353080581731052
9.197882940535548 1074.350095821578 1.3499137242750423
9.203110495488964 1061.0737143707354 1.344014620665991
9.20833805044238 1045.9824968521175 1.3375915630175057
9.213565605395797 1033.6319191122377 1.3311638065146387
9.218793160349213 1017.6355813180662 1.3231275817954495
9.224020715302629 1006.2313200229069 1.3167178576823049
9.229248270256045 1002.2387703228003 1.3155713512365377
9.234475825209461 994.6561463964814 1.3123545598968211
9.239703380162878 993.0717576454911 1.3135580265862772
9.244930935116294 990.1794211272816 1.31256237149784
9.25015849006971 988.1837524970209 1.3123291470964384
9.255386045023126 985.1281941637549 1.310798228178073
9.260613599976542 990.6304059037934 1.3157893206819304
9.265841154929959 998.0650266924218 1.3235034881809895
9.271068709883375 1013.4098841572046 1.3341698451813209
9.276296264836791 1033.8875018283084 1.3490815561607024
9.281523819790207 1053.6433201281552 1.3638805085915529
9.286751374743623 1073.4862201917804 1.3778981031546855
9.29197892969704 1091.3072473693599 1.3912022782726725
9.297206484650456 1106.3444694948514 1.4016286651848757
9.302434039603872 1115.0918184451552 1.4084490180064966
9.307661594557288 1109.821805318393 1.4070238816586347
9.312889149510704 1093.1740403406166 1.3991271713044966
9.31811670446412 1052.5932809671542 1.3736433258801581
9.323344259417537 1007.4752171056003 1.3458875366624963
9.328571814370953 957.2205110987605 1.3113347238922985
9.33379936932437 904.6436713791826 1.275776791543572
9.339026924277785 856.2358550493881 1.2426040991171972
9.344254479231202 811.2302382279735 1.211266916274414
9.349482034184618 775.4231825861876 1.1853284985249946
9.354709589138034 746.2863719041674 1.163851204617807
9.35993714409145 725.1605018742163 1.1481712893457483
9.365164699044866 706.9566512588273 1.134825660781876
9.370392253998283 693.433855796871 1.1247618002779975
9.375619808951699 682.4886038939895 1.1167544563137268
9.380847363905115 674.1573987892428 1.1104479024477267
9.386074918858531 665.082908853798 1.1030867215786389
9.391302473811947 660.5391601289574 1.099466779012765
9.396530028765364 659.6090748713252 1.0996322495319653
9.40175758371878 660.6652312669556 1.1024594525918796
9.406985138672196 660.7504106888342 1.1037061586681167
9.412212693625612 657.4241768734717 1.0996440247310773
9.417440248579029 650.955758038576 1.0819890540219361
9.422667803532445 648.622545766412 1.0732414459221657
9.427895358485861 651.459072284242 1.0722874184117204
9.433122913439277 653.140822918908 1.0714833063294535
9.438350468392693 653.2714817858623 1.0696393156739767
9.44357802334611 654.688670845678 1.0691150563894725
9.448805578299526 653.9719065212016 1.067055176584159
9.454033133252942 656.0017283585075 1.0672658521134966
9.459260688206358 651.1047198874535 1.0612200389691366
9.464488243159774 648.2783244922738 1.0558290003958133
9.46971579811319 648.6050101137628 1.0537664184407498
9.474943353066607 650.3833501243219 1.053381133291204
9.480170908020023 652.8785738272933 1.0533340307918484
9.48539846297344 654.6916192756804 1.0530613371496866
9.490626017926855 653.5016403267455 1.0510982338135235
9.495853572880272 654.8043491182837 1.052807329180762
9.501081127833688 650.8057003234179 1.0486564889344705
9.506308682787104 648.4002984579955 1.0453481262348143
9.51153623774052 644.8259805594814 1.0417843198161334
9.516763792693936 641.3102595078763 1.0379528667888387
9.521991347647353 642.3993534528314 1.037023656078445
9.527218902600769 643.6574299855653 1.036594397711317
9.532446457554185 648.9920058716436 1.0402689792745663
9.537674012507601 651.3424834937495 1.0430123776761313
9.542901567461017 650.4426807366058 1.041028830493803
9.548129122414434 649.0229055173228 1.0389658891175289
9.55335667736785 647.0130878118533 1.0348093149329471
9.558584232321266 646.4042662715711 1.033679176664748
9.563811787274682 646.5771130163151 1.0331397252354093
9.569039342228098 647.147926326752 1.0331077481564912
9.574266897181515 644.7264632007689 1.0303398432289743
9.57949445213493 644.4255470785832 1.0288615753788513
9.584722007088347 645.6663126205125 1.0289678232861532
9.589949562041763 644.8581659981403 1.0280369353146817
9.59517711699518 645.2235218515528 1.0270355829556168
9.600404671948596 645.0660154387764 1.0266085856241276
9.605632226902012 647.046664611982 1.027569724385838
9.610859781855428 649.1142130767128 1.0286663222468657
9.616087336808844 648.628440358392 1.0278157079933112
9.62131489176226 650.3153536644239 1.0281407550749022
9.626542446715677 647.4992125300762 1.025520418785026
9.631770001669093 644.6744993755107 1.0238020570378834
9.636997556622509 640.3434122119606 1.0197782760912353
9.642225111575925 643.0790346037695 1.022119729162043
9.647452666529341 643.8575317626708 1.021432550751706
9.652680221482758 645.2757257362616 1.0224874202174477
9.657907776436174 644.8480248493738 1.0192826328411104
9.66313533138959 644.0325604566219 1.0176641536042563
9.668362886343006 647.5125093660673 1.0208126501651806
9.673590441296422 649.7630846449567 1.0233547345973615
9.678817996249839 651.3318127617582 1.023889767732645
9.684045551203255 649.3374181568154 1.0213219991054565
9.689273106156671 649.3217179701213 1.0201248393988607
9.694500661110087 650.7663466926551 1.0195005052222708
9.699728216063503 655.395900994563 1.0232890739975238
9.70495577101692 660.5866713748301 1.0263017256527376
9.710183325970336 663.2604990863676 1.02851988268462
9.715410880923752 664.110800791269 1.0286689259896915
9.720638435877168 664.8253098301734 1.0291852122842955
9.725865990830584 667.8976649866702 1.0315161912179367
9.731093545784 667.4521674742244 1.0295048555402517
9.736321100737417 670.8042790156908 1.031452438542182
9.741548655690833 675.2061167652525 1.034503033780103
9.74677621064425 672.3974969455951 1.0309265938575074
9.752003765597665 670.1145019600694 1.0284541128234668
9.757231320551082 666.653607785936 1.0255424495853354
9.762458875504498 665.6304318764181 1.025091871399868
9.767686430457914 668.8770706421737 1.0277237342943908
9.77291398541133 672.8911944804173 1.0301050942999137
9.778141540364746 675.318074447287 1.0309495049767516
9.783369095318163 673.5648858248346 1.0285572178603735
9.788596650271579 671.8074838513035 1.0269763199914668
9.793824205224995 670.4729491635189 1.0260857421257652
9.799051760178411 674.4481769527889 1.028302851070068
9.804279315131827 678.0832594000602 1.0306439789090236
9.809506870085244 682.2212537447152 1.0324363597209905
9.81473442503866 690.8821460968343 1.0381780732556738
9.819961979992076 692.3764890113871 1.0376909333683055
9.825189534945492 693.4547234123282 1.037482231575074
9.830417089898909 697.9453776763279 1.0405149755237402
9.835644644852325 699.0828612094409 1.0408308119272363
9.840872199805741 700.4636193544555 1.0412495806702413
9.846099754759157 703.1519026148926 1.043188083995416
9.851327309712573 703.3768487100425 1.0431890045130525
9.85655486466599 706.1810969259332 1.0449323558810755
9.861782419619406 702.0139230008339 1.0414379828389557
9.867009974572822 701.5157421259538 1.0402393214122814
9.872237529526238 701.2011544694013 1.0393224266978862
9.877465084479654 698.8675319239223 1.0376075552670698
9.88269263943307 706.6587284321635 1.043737998761299
9.887920194386487 710.3498572476307 1.046081959493776
9.893147749339903 716.1753087665148 1.0502506422683087
9.89837530429332 717.1494122738803 1.0490393775051459
9.903602859246735 718.0806390814347 1.0489877633538969
9.908830414200152 719.9154088828149 1.049366745547767
9.914057969153568 730.6297010103694 1.0570809753268262
9.919285524106984 734.1392086295813 1.0594324471597836
9.9245130790604 741.7177852297322 1.0644957746756565
9.929740634013816 745.343797012402 1.0672282275969642
9.934968188967233 745.9257546435916 1.0672153908446558
9.940195743920649 743.5364110251105 1.065067724192674
9.945423298874065 744.9440060679078 1.0652009569973966
9.950650853827481 746.178507289313 1.0660375535603324
9.955878408780897 752.3825937506346 1.070309568302198
9.961105963734314 754.9203033546287 1.0718171058614232
9.96633351868773 758.1000331463047 1.0737936730157442
9.971561073641146 757.7588726329085 1.0721530976350073
9.976788628594562 757.8817562650113 1.0716624481508088
9.982016183547978 752.7362808887877 1.0676945492671837
9.987243738501395 746.4237505052331 1.0626144882426383
9.99247129345481 744.7721770771302 1.0609431964158358
9.997698848408227 742.8254760286462 1.0589608420001773
10.002926403361643 740.3515770787226 1.0546360285819893
10.00815395831506 738.0046845711969 1.0521004886094139
10.013381513268476 732.5986013431643 1.0478068020148916
10.018609068221892 728.3926573102452 1.044809126959866
10.023836623175308 721.3066522969845 1.0394540375901706
10.029064178128724 714.9063280909464 1.0343491400625815
10.03429173308214 712.0565297163341 1.0331414621096986
10.039519288035557 711.3305257835193 1.0328570427131492
10.044746842988973 715.5698858455528 1.0359834489369812
10.049974397942389 715.8704318095531 1.036132573546285
10.055201952895805 715.3632863460128 1.0353471781975951
10.060429507849221 714.2264631888224 1.0346594932802502
10.065657062802638 711.6695634912153 1.0329793887603254
10.070884617756054 711.3445762775967 1.0326240493456484
10.07611217270947 704.2239778990114 1.0264804991937089
10.081339727662886 704.4757882927773 1.0259317660138019
10.086567282616302 700.6476403621131 1.023029825787422
10.091794837569719 695.5403330607837 1.0180127192984827
10.097022392523135 690.7532202396329 1.0129115388917713
10.102249947476551 694.5334353705019 1.015784494414974
10.107477502429967 698.5896591322124 1.019288577231607
10.112705057383383 699.7358864345811 1.0199859388621837
10.1179326123368 696.5578019584399 1.017625294845275
10.123160167290216 695.9866399905425 1.016389174305308
10.128387722243632 697.4718839698276 1.0171243540395647
10.133615277197048 696.543900477399 1.0154065079386598
10.138842832150464 698.9190463142296 1.0163588331045679
10.14407038710388 695.9089808837335 1.0142062154586382
10.149297942057297 696.3805641900811 1.014793679550722
10.154525497010713 697.0460464786855 1.0156355440510463
10.15975305196413 698.1215778868701 1.0162656853761693
10.164980606917545 699.9715178117381 1.0170009848203867
10.170208161870962 697.542942243166 1.0142399943026499
10.175435716824378 697.5718383085783 1.01411895093978
10.180663271777794 698.5121790559948 1.0137710701369271
10.18589082673121 700.2658801304077 1.015118383083481
10.191118381684626 699.5281283843109 1.0145732095530444
10.196345936638043 700.5714372919455 1.0159696674936993
10.201573491591459 698.5222633421562 1.0143073318514333
10.206801046544875 700.6851132703367 1.0157363985194745
10.212028601498291 704.0421636388927 1.0155816874495287
10.217256156451707 704.9363565392126 1.0160288129137993
10.222483711405124 706.4984733789761 1.017126933040636
10.22771126635854 702.9042660836084 1.0148573306871824
10.232938821311956 698.374830721 1.0115688497107986
10.238166376265372 699.2635165901205 1.011665789801928
10.243393931218788 698.2195714337256 1.010967798301794
10.248621486172205 694.6955798397562 1.0081650340676744
10.253849041125621 694.4024447682917 1.0076920746431972
10.259076596079037 688.7696106298162 1.004317484600933
10.264304151032453 686.080566338575 1.0021808172307964
10.26953170598587 688.4732517661087 1.0028400339440458
10.274759260939286 689.1434822865338 1.0026379991255574
10.279986815892702 691.2267542356562 1.0042042937118414
10.285214370846118 690.4899847218893 1.0035879912574694
10.290441925799534 686.1185882225528 0.999405365890697
10.29566948075295 682.3902901011797 0.9963477113083905
10.300897035706367 677.7770909331427 0.9925553570979319
10.306124590659783 679.6087377813966 0.9934921425381362
10.3113521456132 674.7492491465667 0.9896840041900277
10.316579700566615 674.118244905952 0.9887889002846021
10.321807255520032 670.8109885737631 0.9859489503177656
10.327034810473448 664.4401639630662 0.9808163635234018
10.332262365426864 663.4521509912837 0.9791497771384462
10.33748992038028 663.1937482336551 0.9782593409994127
10.342717475333696 666.2100710001899 0.980797814445763
10.347945030287113 666.5017643569068 0.9804158245000487
10.353172585240529 672.8729298568073 0.9852592540510494
10.358400140193945 675.6220129161429 0.9873455667705751
10.363627695147361 680.259697685232 0.9907409225979632
10.368855250100777 684.3054873551415 0.9934648811420408
10.374082805054194 686.0512736838344 0.9942734940624279
10.37931036000761 682.4153834504898 0.9909490777274217
10.384537914961026 678.1962616171498 0.9879761255290965
10.389765469914442 675.5934820313776 0.9849801168204522
10.394993024867858 677.7059162665786 0.9859335777112466
10.400220579821275 680.5622394577563 0.98813819960375
10.40544813477469 678.9746190080575 0.986352033804701
10.410675689728107 671.6928016164204 0.9807593749994677
10.415903244681523 664.8217927747928 0.9759389361490455
10.42113079963494 661.984197486562 0.973998324304435
10.426358354588356 657.4390220064323 0.9708659473063045
10.431585909541772 652.2510365106659 0.967060729410632
10.436813464495188 646.6504576011633 0.9621673809061044
10.442041019448604 637.4012381026021 0.9548724700155422
10.44726857440202 631.5114961997223 0.949499710345112
10.452496129355437 625.4400362546156 0.9443247338002948
10.457723684308853 623.3693561540614 0.9430945289973327
10.462951239262269 620.5152023310926 0.9402957621550603
10.468178794215685 618.5712929524232 0.9389273058212851
10.473406349169101 612.6704031780596 0.9346085422092454
10.478633904122518 605.6200320206101 0.9292665421727974
10.483861459075934 602.7111760232189 0.9268497777415338
10.48908901402935 600.0221558281858 0.9245631917697781
10.494316568982766 596.4519595839365 0.9214168168984236
10.499544123936182 591.2972467825192 0.9169008580518252
10.504771678889599 584.6328527997761 0.9116196735101791
10.509999233843015 582.6611792869401 0.9099605553081803
10.515226788796431 584.9245891900682 0.9111660842350406
10.520454343749847 583.7761422926286 0.9099073097391891
10.525681898703263 585.5801172821165 0.9113319772355516
10.53090945365668 584.6197953158112 0.9095915726169013
10.536137008610096 582.159149006022 0.9073999688420009
10.541364563563512 579.5375566675028 0.904995108470243
10.546592118516928 574.9376358810429 0.9012556506082338
10.551819673470344 569.8389713870539 0.8967840904310448
10.55704722842376 569.0898487543778 0.896284070888836
10.562274783377177 565.5338059257468 0.8932467841652224
10.567502338330593 563.4360297746719 0.8920386504689847
10.57272989328401 561.5898394012897 0.890283227322812
10.577957448237425 559.8710177150961 0.8889277791502975
10.583185003190842 556.9374586826236 0.8849237184622613
10.588412558144258 556.3506173187872 0.8834026337567552
10.593640113097674 556.7501631415081 0.8838210112167951
10.59886766805109 555.3493915133253 0.8829944573381848
10.604095223004506 551.1277818412498 0.879103908732892
10.609322777957923 545.7294674911896 0.8747009196394909
10.614550332911339 546.248741717341 0.8751569429987415
10.619777887864755 544.4021713345804 0.8733666414621614
10.625005442818171 541.0102853579799 0.8711966840906059
10.630232997771587 540.4895928298852 0.8707867447425747
10.635460552725004 536.4138559435413 0.8672839445763563
10.64068810767842 539.4300870119548 0.8697398002546072
10.645915662631836 540.3532801727358 0.870331249463849
10.651143217585252 540.0140654855649 0.8705743532354056
10.656370772538668 537.9779394466008 0.8677202067181897
10.661598327492085 537.1723226415351 0.8657334876268814
10.666825882445501 543.0481948517714 0.8703343202500802
10.672053437398917 547.323510173634 0.8733377965612318
10.677280992352333 551.408461302611 0.8765710761591636
10.68250854730575 551.2541873047599 0.8766802307685956
10.687736102259166 557.0860855534935 0.8806543418011388
10.692963657212582 562.0757908625271 0.8848893156221853
10.698191212165998 563.4813399646608 0.8858335963588945
10.703418767119414 561.7090217862614 0.8832349009611801
10.70864632207283 562.7807262013775 0.8834423009719663
10.713873877026247 569.8698469870494 0.8881638835333571
10.719101431979663 573.0275979070028 0.8901993843055929
10.72432898693308 580.5118300620476 0.8956198871871746
10.729556541886495 588.5548553584466 0.9012738348418232
10.734784096839912 601.8194004830378 0.9105392922129659
10.740011651793328 609.7617659740436 0.9160560545492897
10.745239206746744 615.6656470910216 0.9207754457488285
10.75046676170016 620.9954985124309 0.9247980815791735
10.755694316653576 625.9871111521697 0.9281470834705968
10.760921871606993 630.6166045814396 0.9305840184871518
10.766149426560409 637.048338080047 0.9344655638069608
10.771376981513825 638.8867171291706 0.9357628473125964
10.776604536467241 636.6086071719204 0.9337395316820757
10.781832091420657 635.4573590094175 0.9325461792494042
10.787059646374074 632.1467004107274 0.9301962819738104
10.79228720132749 632.7746707000291 0.9315125219768663
10.797514756280906 628.43352991783 0.928418087655237
10.802742311234322 625.4344451498981 0.9260104488051294
10.807969866187738 620.6078455309014 0.9214789061381923
10.813197421141155 618.8468666726128 0.9195854307160606
10.81842497609457 620.4508764695794 0.9204870067248535
10.823652531047987 624.6695498354372 0.9235094927346659
10.828880086001403 630.0075680151272 0.9271669570470645
10.83410764095482 634.240959802643 0.9299602208919605
10.839335195908236 644.2621949073246 0.9360845412704509
10.844562750861652 658.098885573778 0.9457419510060123
10.849790305815068 679.8728205455926 0.9605197298144649
10.855017860768484 709.6952815791342 0.9810095806250068
10.8602454157219 735.3367899480681 0.9986629154351406
10.865472970675317 760.0065910245913 1.0149491107557465
10.870700525628733 774.2287955959519 1.0239824867231737
10.875928080582149 782.1295182537007 1.0292297964732902
10.881155635535565 779.610323429588 1.0251758464463088
10.886383190488981 768.3414830938126 1.0172755795022437
10.891610745442398 751.8223262513853 1.0063510587812008
10.896838300395814 730.8676951775896 0.9923490955477167
10.90206585534923 709.6449491520707 0.9777161243509588
10.907293410302646 691.658078922724 0.965008498163884
10.912520965256062 675.2905107963985 0.9531481826215285
10.917748520209479 661.0394147599787 0.9429730349074658
10.922976075162895 648.009136669397 0.9337926421164678
10.928203630116311 637.3437036494754 0.9267676483538361
10.933431185069727 626.3490698285842 0.9186743587892103
10.938658740023143 615.2900200624109 0.9096919031096885
10.94388629497656 604.604498951922 0.9012673700648599
10.949113849929976 595.4972785732523 0.8946159518104331
10.954341404883392 590.7390189971812 0.8912241395566288
10.959568959836808 585.1417663275228 0.8874024794862777
10.964796514790224 581.0515556222219 0.8840053676764474
10.97002406974364 581.3283153187114 0.8857238866222119
10.975251624697057 576.1558600790938 0.8840639089380676
10.980479179650473 568.1677784186633 0.8795939991098883
10.98570673460389 560.0109349409237 0.8743902719129418
10.990934289557305 555.6163574156549 0.8714054507145678
10.996161844510722 550.8852551595169 0.8682240572268849
11.001389399464138 551.357536684505 0.8692289857382821
11.006616954417554 548.2718302003269 0.8674221978338005
11.01184450937097 543.6779623527917 0.8646353013561519
11.017072064324386 540.3595809017552 0.8630660885099879
11.022299619277803 536.9484066002069 0.8608928114103176
11.027527174231219 531.6633110250567 0.8570754123808513
11.032754729184635 532.000969080842 0.857554224982923
11.037982284138051 530.0265745854894 0.8560229746396489
11.043209839091467 526.8695648713627 0.8539864271365564
11.048437394044884 526.2140234479368 0.8536755650312439
11.0536649489983 526.070357107286 0.8542056295707635
11.058892503951716 524.1019700208354 0.8526927515035403
11.064120058905132 522.3893083757981 0.8515784528183493
11.069347613858548 518.8161617868984 0.8498077143431665
11.074575168811965 514.9261162381144 0.8470135215702153
11.079802723765381 515.3441611556344 0.8476946785839348
11.085030278718797 517.9142958798666 0.8499527852994597
11.090257833672213 516.0453963842557 0.8480793920063638
11.09548538862563 515.3881539316906 0.8473211490791696
11.100712943579046 511.6434049014853 0.8445915804812447
11.105940498532462 506.1348497846483 0.8403450127397433
11.111168053485878 506.9262766193594 0.8411507826513481
11.116395608439294 502.1018327158749 0.8380817048307517
11.12162316339271 499.61409261330965 0.8365027757892948
11.126850718346127 497.55813279741665 0.8347813981116751
11.132078273299543 498.54854585009963 0.8356252424663694
11.13730582825296 501.1645355390407 0.8377176882846761
11.142533383206375 503.2150164235455 0.8398902029899525
11.147760938159792 501.7830603476898 0.8391821379182574
11.152988493113208 498.8227417901225 0.8368626637340905
11.158216048066624 495.17983076876925 0.8336366869389438
11.16344360302004 494.8928857946382 0.8329667946975553
11.168671157973456 492.87508768875574 0.8317300529833248
11.173898712926873 496.0242212371222 0.835375312935912
11.179126267880289 492.5485867306007 0.8324171885206603
11.184353822833705 494.5523523752158 0.8343967970298528
11.189581377787121 494.00880240659643 0.8340548788324235
11.194808932740537 491.0711171334007 0.8308104744356131
11.200036487693954 490.5627145068491 0.8306549987289964
11.20526404264737 489.81129155331865 0.8294978283487026
11.210491597600786 490.5124795623617 0.8304308123291615
11.215719152554202 492.18437719777955 0.8325380323210261
11.220946707507618 493.65834287978754 0.8340925857280351
11.226174262461035 493.663275354059 0.8341582330771672
11.23140181741445 490.8306937165097 0.8327409161748882
11.236629372367867 487.1186882303552 0.8296915014001269
11.241856927321283 486.8676013545978 0.8292961401624498
11.2470844822747 489.2704937846261 0.8315430100787362
11.252312037228116 491.83358629401755 0.8326440556508238
11.257539592181532 492.9165429518351 0.8333986734241006
11.262767147134948 494.5476984945872 0.8353010655381383
11.267994702088364 495.4716212317802 0.8362173770963666
11.27322225704178 497.81060682830457 0.8385131354210321
11.278449811995197 494.634938577858 0.8357720502359999
11.283677366948613 491.780912522493 0.8331717273412179
11.288904921902029 489.8181510620775 0.8309077871479851
11.294132476855445 488.24365367820144 0.828956734412292
11.299360031808861 486.4641684967795 0.8277072444649356
11.304587586762278 488.3325559147509 0.8292889241554511
11.309815141715694 486.83979407054835 0.8273861362360939
11.31504269666911 489.6539764613953 0.828948055532236
11.320270251622526 492.8634938775374 0.8312774471269048
11.325497806575942 491.5238358251838 0.8299803447094104
11.330725361529359 490.2520927028355 0.8288004581168076
11.335952916482775 492.1036289844776 0.8304518075233035
11.341180471436191 492.57451855146695 0.8306964349015262
11.346408026389607 493.0487811802151 0.8308961830475843
11.351635581343023 493.5738425349118 0.8310367268306049
11.35686313629644 490.883575986447 0.8289130682132984
11.362090691249856 490.02856724916376 0.8279055156391808
11.367318246203272 490.3690019796394 0.8285835334951814
11.372545801156688 489.1637812217031 0.8278107592241127
11.377773356110104 486.3416515967304 0.8250121937557964
11.38300091106352 483.2664919747376 0.8224368783357461
11.388228466016937 481.15359803824083 0.8205366541351421
11.393456020970353 475.51433175365634 0.8156541068383092
11.39868357592377 471.6122789393476 0.8129874072424252
11.403911130877185 469.1726056246526 0.8109311096611022
11.409138685830602 466.4142016930687 0.8088070106128342
11.414366240784018 464.01602763500193 0.8067656608321704
11.419593795737434 457.90485213225617 0.8019517493773334
11.42482135069085 454.7583793264349 0.8000581986633398
11.430048905644266 451.04537925502615 0.7968314108505647
11.435276460597683 447.06558560323396 0.793026832907404
11.440504015551099 444.5263516256839 0.7903106523107126
11.445731570504515 440.54480654763086 0.7861413619549926
11.450959125457931 441.5826422205764 0.7866417744839991
11.456186680411347 441.72127321051113 0.7868616136162676
11.461414235364764 442.2685519183957 0.7880680156318423
11.46664179031818 436.54499103846473 0.7835466593553426
11.471869345271596 434.76897656097685 0.7826730602154043
11.477096900225012 433.487442287983 0.7823825946671656
11.482324455178428 431.6002021365337 0.7868095062401401
11.487552010131845 429.90131108569494 0.7869576743080816
11.49277956508526 429.31207868748714 0.7876939632482333
11.498007120038677 431.64902886040574 0.7913848585835741
11.503234674992093 434.1631984552652 0.7954766936824689
11.50846222994551 437.91481636291746 0.8002624770895994
11.513689784898926 441.9185299021748 0.8046927210376366
11.518917339852342 445.0015015260188 0.8076919918961513
11.524144894805758 444.4565648925049 0.8077118235303328
11.529372449759174 442.7036350536402 0.8067568172802791
11.53460000471259 442.6046820439034 0.8071060588249932
11.539827559666007 445.4991651966541 0.8106291094334334
11.545055114619423 450.44776350041184 0.8158172977770791
11.550282669572839 453.4348978537351 0.8195346693517169
11.555510224526255 452.68099385440337 0.8198984175645974
11.560737779479672 447.1093144780948 0.8158063215850545
11.565965334433088 444.10280780402456 0.8132628713084741
11.571192889386504 439.1530539384991 0.809393985571478
11.57642044433992 437.3006341779429 0.8079067808504652
11.581647999293336 434.9598626403285 0.8060141959814008
11.586875554246753 428.3628327851271 0.8002526370384254
11.592103109200169 426.21441586180583 0.7987197658659065
11.597330664153585 422.69907581527855 0.7959491297833652
11.602558219107001 421.67193049135454 0.7966075223784765
11.607785774060417 418.3705895488633 0.7946179509285631
11.613013329013834 416.43094700350747 0.793973492097843
11.61824088396725 413.44148913929934 0.7918889846332868
11.623468438920666 414.1699662306098 0.792962174482636
11.628695993874082 412.82760394574547 0.7918213282597617
11.633923548827498 411.23363256655085 0.7906530139503118
11.639151103780915 409.3464042597993 0.7896926193388366
11.64437865873433 406.612695434621 0.7871642384883191
11.649606213687747 405.5068376003135 0.7866897775392505
11.654833768641163 401.5184684039867 0.783511126236633
11.66006132359458 401.3163107481973 0.7845680402071915
11.665288878547996 399.02154632137433 0.7836205547487258
11.670516433501412 396.6392926929822 0.7821328704102464
11.675743988454828 394.1401302436161 0.7811475094098087
11.680971543408244 394.099071054928 0.7809549392011867
11.68619909836166 394.10781063609795 0.7811931411991133
11.691426653315077 394.32493784332837 0.7817082841285992
11.696654208268493 392.20199242925423 0.7791212025318189
11.701881763221909 389.9751146229616 0.7771907291395976
11.707109318175325 389.63976396137974 0.7764726530861229
11.712336873128741 388.7992811056636 0.7751305986290123
11.717564428082158 390.47464840037384 0.7772939819460878
11.722791983035574 390.65871189715745 0.7775847259039498
11.72801953798899 391.58295661931805 0.77877265835652
11.733247092942406 389.9836022236671 0.7783749070710693
11.738474647895822 387.46800446453074 0.7770261917839356
11.743702202849239 385.80763496093925 0.7756895780958072
11.748929757802655 387.80703901986107 0.7783921939633567
11.754157312756071 389.1352801768912 0.7785541555727358
11.759384867709487 389.82774832078553 0.7793604248284002
11.764612422662903 389.8840757865384 0.7793278678983957
11.76983997761632 389.62468450330834 0.7795698869681338
11.775067532569736 389.5984820102804 0.7792912742389609
11.780295087523152 395.1690948417511 0.7848908301623536
11.785522642476568 394.7703839910274 0.7839094609071102
11.790750197429984 397.10605412075176 0.7862204565882581
11.7959777523834 397.13336833102835 0.7861557254918842
11.801205307336817 398.419500750268 0.7870756125837215
11.806432862290233 403.00740260697455 0.7922728903235193
11.81166041724365 404.2468446920097 0.793335955885004
11.816887972197065 408.0998963697768 0.7977447207538578
11.822115527150482 411.1224598549145 0.7998185665006787
11.827343082103898 411.2836092174926 0.8004612594347297
11.832570637057314 408.8643379256783 0.7978698590203929
11.83779819201073 405.9458520038707 0.795500808970732
11.843025746964146 401.0458453867608 0.7906803190256739
11.848253301917563 401.57472372405164 0.7912385357194704
11.853480856870979 403.4924071665853 0.7928090199971625
11.858708411824395 402.21542971436565 0.7904269383877683
11.863935966777811 403.1060831023547 0.7918786552571502
11.869163521731227 402.40349256674915 0.792217224068629
11.874391076684644 399.81342482027895 0.7904414806806149
11.87961863163806 397.16155436804655 0.7884256883851875
11.884846186591476 390.7375712541314 0.7819425626670244
11.890073741544892 385.05380393526644 0.7766082623029626
11.895301296498308 383.09135556831967 0.7758312461068907
11.900528851451725 380.59363308263806 0.7743178747044402
11.90575640640514 380.56337025629955 0.7746874925642688
11.910983961358557 380.429232938139 0.7747482359326523
11.916211516311973 378.6635440759187 0.7730433399237501
11.92143907126539 378.83156046431134 0.7732362401704395
11.926666626218806 378.7478556017538 0.7731446530414493
11.931894181172222 374.17711529462645 0.7687470089889695
11.937121736125638 373.94056679278077 0.7687659631867285
11.942349291079054 369.9286830784055 0.7653826442580471
11.94757684603247 367.03537295356216 0.7622452221838345
11.952804400985887 369.0178953772175 0.7645904503373097
11.958031955939303 372.42179416786684 0.7683060320865536
11.963259510892719 374.39133636132425 0.7704123023752535
11.968487065846135 373.8823212915966 0.7698977547076093
11.973714620799552 372.0409636806169 0.7678776119729391
11.978942175752968 374.43241233214343 0.7705670129643436
11.984169730706384 377.25902717123216 0.7741055026584297
11.9893972856598 375.3660317684761 0.7734692144948955
11.994624840613216 374.0317074622076 0.7724599899016013
11.999852395566633 370.8819231747162 0.7687385599685078
12.005079950520049 371.95053408897746 0.76882295802464
12.010307505473465 370.7681081223655 0.7676487394370923
12.015535060426881 368.5847824449268 0.765703928717502
12.020762615380297 366.91134841510336 0.763802819835555
12.025990170333714 364.3873586289359 0.7615865953231651
12.03121772528713 364.36380792496226 0.7618620183879755
12.036445280240546 366.80247796226615 0.7652304326344164
12.041672835193962 370.64617566267844 0.7692359338641254
12.046900390147378 373.78864901617857 0.7730606753955321
12.052127945100795 374.76857815870187 0.7734748787569522
12.05735550005421 379.30351531676996 0.7775951339271187
12.062583055007627 378.5549791533444 0.7763025480628905
12.067810609961043 381.93139576769295 0.7796848768706766
12.07303816491446 382.0289019258413 0.7813338338868081
12.078265719867876 386.8305936018301 0.7867847738047181
12.083493274821292 392.03444077946415 0.7914613495594918
12.088720829774708 401.78309506262207 0.8010906144666604
12.093948384728124 411.07592415589363 0.8096755986835101
12.09917593968154 417.4304374808998 0.8157047708474793
12.104403494634957 423.9121691859155 0.8217991494521623
12.109631049588373 434.85947766373596 0.8312290837884098
12.114858604541789 451.15210390431855 0.8460134279474316
12.120086159495205 472.1621214217741 0.8657825417520895
12.125313714448621 497.2505237156815 0.8880248798267558
12.130541269402038 519.7756061614981 0.9080775722460445
12.135768824355454 539.5865872589044 0.9255369292502158
12.14099637930887 556.4003006565474 0.9396918306648216
12.146223934262286 573.1487866302647 0.9543382288842505
12.151451489215702 579.6222948308617 0.9597221358208121
12.156679044169119 577.5531736135414 0.9579506572058981
12.161906599122535 575.2985013558 0.9568535575955887
12.167134154075951 564.6370083025392 0.9480338144639252
12.172361709029367 553.505671768535 0.938963038263157
12.177589263982783 538.966505732777 0.9274997173706986
12.1828168189362 521.5375786724877 0.9120842458494363
12.188044373889616 504.9431692501458 0.8977552879139629
12.193271928843032 491.1546831745411 0.8859365957566301
12.198499483796448 477.56556054781066 0.8731624065264565
12.203727038749864 462.897098953736 0.8602265727244838
12.20895459370328 456.9872493654829 0.8549119889575156
12.214182148656697 447.54877050720853 0.8466721677009236
12.219409703610113 437.64110357540915 0.8387506490603543
12.22463725856353 427.7223167586978 0.8298861811873273
12.229864813516945 410.91671496119415 0.814462778747298
12.235092368470362 400.84556420426134 0.8049574542862137
12.240319923423778 392.42815722307256 0.7964707239576371
12.245547478377194 388.250828908913 0.792944152929376
12.25077503333061 385.067750244987 0.7893420021004088
12.256002588284026 382.53943613350935 0.7873013941163998
12.261230143237443 380.250992931129 0.7856465218475507
12.266457698190859 378.0585563215036 0.7837433446643686
12.271685253144275 377.05626065823714 0.78317060928616
12.276912808097691 370.6795466376568 0.7774730148557559
12.282140363051107 365.62511570872533 0.7726346497926835
12.287367918004524 360.38667730166867 0.7671282044675525
12.29259547295794 356.5723247162491 0.7631906718621344
12.297823027911356 356.85339308787684 0.7630798602907227
12.303050582864772 355.8283737210161 0.7634670220125072
12.308278137818188 356.2207523314579 0.7650836665607892
12.313505692771605 355.81208474275314 0.768074131220665
12.31873324772502 354.7118972331299 0.7748230770360419
12.323960802678437 352.5516589163867 0.7768300987580478
12.329188357631853 350.4784784900603 0.7771644502688236
12.33441591258527 348.1779499810319 0.777160197016285
12.339643467538686 346.4091162843032 0.7783967858853749
12.344871022492102 344.52244519413483 0.7797196296142178
12.350098577445518 346.19752726178 0.7842694694689564
12.355326132398934 347.4883224517208 0.7882930662060961
12.36055368735235 349.570145267527 0.7922765818157594
12.365781242305767 348.95092953907533 0.7928909546081256
12.371008797259183 347.1767671533759 0.7933350668445845
12.376236352212599 345.9514434926053 0.7935278899155193
12.381463907166015 346.52373581038194 0.7965804843336429
12.386691462119432 351.31671099309887 0.803960785101712
12.391919017072848 354.60205706069956 0.8098355924042799
12.397146572026264 355.6644597087184 0.8139931665135701
12.40237412697968 354.4642310061169 0.8149737195182923
12.407601681933096 348.5037329896782 0.809337297939043
12.412829236886513 342.21388702032283 0.8030472494051691
12.418056791839929 337.3703959536401 0.7976760039407981
12.423284346793345 330.2884320252356 0.7904683871585763
12.428511901746761 326.353865247757 0.7878689847810139
12.433739456700177 326.0027006240576 0.7889570898588054
12.438967011653594 326.5344600015073 0.7914479173679426
12.44419456660701 329.9240166552818 0.7965817204978092
12.449422121560426 331.20942479641644 0.7990427706407888
12.454649676513842 330.62662244103046 0.7995307035884814
12.459877231467258 330.05371235358194 0.799842583778844
12.465104786420675 329.0184610366798 0.8013145390597322
12.47033234137409 327.61227707967686 0.8032010816204467
12.475559896327507 324.0991806672454 0.7995481271685391
12.480787451280923 323.8047480786255 0.8008935288037959
12.48601500623434 323.4959329392982 0.8013878665482411
12.491242561187756 325.47222507586577 0.802335569911502
12.496470116141172 329.0555093822144 0.8076021766308421
12.501697671094588 329.5417131102567 0.808395424476219
12.506925226048004 329.0029826656704 0.8081656584639078
12.51215278100142 326.2003424545914 0.806257670921402
12.517380335954837 323.87766452038073 0.8043390274394796
12.522607890908253 322.2523012355141 0.803115275099653
12.527835445861669 321.1071103774434 0.8034798694436126
12.533063000815085 321.3237058672393 0.8057243117950371
12.538290555768501 318.9479254042821 0.8049245087851563
12.543518110721918 320.07269715582055 0.8069276398938955
12.548745665675334 321.22297201712075 0.8090592013070464
12.55397322062875 316.02952759701617 0.8034143346658833
12.559200775582166 315.1845823165197 0.8036380209016994
12.564428330535582 311.2213697336192 0.7955984493303156
12.569655885488999 308.30670787355444 0.7847200120154855
12.574883440442415 311.4425309682507 0.7838146213730398
12.580110995395831 313.63997762021216 0.7826160391269814
12.585338550349247 315.3143803566973 0.7821814376756566
12.590566105302663 314.0779797364321 0.7792512580866638
12.59579366025608 311.3072151233019 0.7762229806400666
12.601021215209496 309.9475929315534 0.7743249820405698
12.606248770162912 311.25465839843946 0.7737320277342937
12.611476325116328 312.9186015969639 0.7743112607644831
12.616703880069744 314.807764738158 0.7749279902239998
12.62193143502316 320.2068785777436 0.780295056897661
12.627158989976577 322.8520277957451 0.7820991743187948
12.632386544929993 323.2546688053388 0.7806991226147714
12.63761409988341 324.7592869558736 0.7812387485783305
12.642841654836825 323.93710215477546 0.7804335826877238
12.648069209790242 323.767980433612 0.7804143829236505
12.653296764743658 325.7435748938414 0.782277285206974
12.658524319697074 326.3606776091149 0.7824021690717661
12.66375187465049 325.58580682260407 0.780708946450918
12.668979429603906 329.3148607170407 0.7834325519277021
12.674206984557323 334.4793406344599 0.7885462114874675
12.679434539510739 340.78565359852826 0.7961984367471376
12.684662094464155 346.3328480413636 0.8023446791631957
12.689889649417571 348.3656578213134 0.8035030927466438
12.695117204370987 353.8135888271108 0.8082585822974483
12.700344759324404 361.6794400268781 0.8141731893666816
12.70557231427782 370.35912203743186 0.823267929123172
12.710799869231236 378.0348877562753 0.8308294580807596
12.716027424184652 383.72200490786173 0.8358642657686465
12.721254979138068 392.4266010815755 0.8447271067596409
12.726482534091485 398.6331585069666 0.8503661322060172
12.7317100890449 410.43118494335056 0.8619188471152941
12.736937643998317 422.75449415350005 0.8745468005557391
12.742165198951733 429.5595629142762 0.8805892377216241
12.74739275390515 443.0366630197198 0.8944082860985122
12.752620308858566 452.44896400653226 0.9035082449478953
12.757847863811982 459.4998150002488 0.9099914621183556
12.763075418765398 460.25818493089963 0.9110507151891318
12.768302973718814 454.2874891483034 0.9038668332101354
12.77353052867223 446.68407747065044 0.895562486335889
12.778758083625647 435.8591465169175 0.8839932410401093
12.783985638579063 425.88353890256326 0.8729832642317333
12.789213193532479 419.1389718978296 0.8666341904389036
12.794440748485895 414.4846022384766 0.861630626948248
12.799668303439312 407.2427388586939 0.8538052572202462
12.804895858392728 400.53396069716035 0.8462607142008464
12.810123413346144 391.6774163450296 0.8367727901475195
12.81535096829956 384.68671934749005 0.8293298899600635
12.820578523252976 381.4890974403811 0.8260011182131201
12.825806078206393 381.3696368134536 0.8252088987884401
12.831033633159809 384.2585952945323 0.8278998647283644
12.836261188113225 388.1148058959595 0.831900098678961
12.841488743066641 390.5994633626525 0.8347578087406907
12.846716298020057 394.42448279642446 0.8391070432626891
12.851943852973474 399.39508297825614 0.8447944841994782
12.85717140792689 401.55392493135054 0.8465529662573679
12.862398962880306 407.2464595518462 0.8520519569745273
12.867626517833722 406.9697899282703 0.8511639983705245
12.872854072787138 409.7403100558055 0.8532727950073911
12.878081627740555 417.9669496155322 0.861145596496709
12.88330918269397 423.8577920216489 0.8664499838108278
12.888536737647387 429.92996937735603 0.8720946946097249
12.893764292600803 429.2752945519256 0.8712301817083834
12.89899184755422 424.23171726796437 0.8666775100828673
12.904219402507636 416.87151739035306 0.858875476901196
12.909446957461052 407.3963102967579 0.8488710788937265
12.914674512414468 392.93832414546597 0.8344557014460682
12.919902067367884 381.0651896229942 0.8212531154699091
12.9251296223213 367.9186927137385 0.8075005246773221
12.930357177274717 358.85908949087 0.7980984565977572
12.935584732228133 352.144024511978 0.7900035338811097
12.940812287181549 346.3452619002299 0.7842140162765396
12.946039842134965 342.33305360081755 0.7788288347448782
12.951267397088381 337.108754866891 0.7738046649909948
12.956494952041798 332.1038898956386 0.7678680621018877
12.961722506995214 332.8779700718028 0.7675756181904664
12.96695006194863 330.2565362819848 0.7654614520597935
12.972177616902046 328.97469948233805 0.7636463341548918
12.977405171855462 327.8541137338708 0.7630009055266881
12.982632726808879 324.9365022465377 0.7587823773678062
12.987860281762295 325.9680915013777 0.7590283425327858
12.993087836715711 326.4695683496819 0.758946970837915
12.998315391669127 325.45771115202274 0.7577537634738372
13.003542946622543 325.35700558488656 0.7577730703693806
13.00877050157596 324.776118385961 0.7572100786933578
13.013998056529376 325.4589071105331 0.7591450770129983
13.019225611482792 328.2842807905503 0.7623170257757576
13.024453166436208 329.5496796182625 0.764687652438394
13.029680721389624 330.2156127856087 0.7661071274719381
13.03490827634304 329.8781623163653 0.7644765765631075
13.040135831296457 327.2269471849505 0.7628133616875765
13.045363386249873 330.03714792794136 0.7652852063437964
13.05059094120329 334.30776124913467 0.769896194381036
13.055818496156705 336.78936453734883 0.77273481916283
13.061046051110122 342.05729256732633 0.777690277548773
13.066273606063538 347.89811663255955 0.7838408593581982
13.071501161016954 354.05933523155085 0.7907536165351106
13.07672871597037 359.56812085226653 0.7962326203623371
13.081956270923786 363.42885284002574 0.8008488121320503
13.087183825877203 361.36253171170915 0.7987277994596013
13.092411380830619 359.8128589610117 0.7960398529480994
13.097638935784035 358.3843425071135 0.7940644555675075
13.102866490737451 357.28360925436664 0.7940146265666923
13.108094045690867 353.7276252648172 0.78991675084557
13.113321600644284 349.11684077160356 0.7856469677471412
13.1185491555977 346.78432093897516 0.782987462281148
13.123776710551116 346.4507089032976 0.782887174614946
13.129004265504532 347.0478282092993 0.7852495711732008
13.134231820457948 346.1889412304953 0.784423133855608
13.139459375411365 345.8045929970367 0.783764826452001
13.14468693036478 348.71582380773197 0.785538515356134
13.149914485318197 351.27255846590555 0.7873979619654904
13.155142040271613 351.8387872118161 0.7877044958590955
13.16036959522503 355.42074110723024 0.7915423346190855
13.165597150178446 356.04221660384655 0.7925573092927094
13.170824705131862 359.651390457492 0.7969613729278273
13.176052260085278 361.77516521080685 0.7999774304273395
13.181279815038694 361.8425657520667 0.8009119814998679
13.18650736999211 361.0775080941147 0.7997956599477455
13.191734924945527 357.7934270387361 0.7968333009598296
13.196962479898943 358.2932275208647 0.7977747409698175
13.202190034852359 361.9455982781173 0.8030343948495013
13.207417589805775 362.96564938041234 0.8041290908656623
13.212645144759191 364.51468405592715 0.8052789975761483
13.217872699712608 361.93853589127 0.8012994735977044
13.223100254666024 359.3076891130423 0.7978048392817841
13.22832780961944 356.89859437147555 0.7950315504955708
13.233555364572856 358.423850555505 0.7975627453625312
13.238782919526273 359.4953860049656 0.7992311766583277
13.244010474479689 355.554262584025 0.7953225436096165
13.249238029433105 350.6828495733133 0.7906948161446917
13.254465584386521 346.5601328868319 0.7857442823220198
13.259693139339937 343.0153052418466 0.782038187044545
13.264920694293354 340.07993250063424 0.7775571235028715
13.27014824924677 336.1073784434914 0.7722053138906858
13.275375804200186 333.7808370270169 0.7707400263704262
13.280603359153602 331.81127054726613 0.769397840584263
13.285830914107018 330.40788014596444 0.7684975031585177
13.291058469060435 325.1307448350885 0.7624972376790311
13.29628602401385 322.5607264473619 0.7597618996992209
13.301513578967267 320.8465776042562 0.757625689698271
13.306741133920683 319.05316320228815 0.7557645842287053
13.3119686888741 317.8253882802728 0.7544377632962468
13.317196243827516 318.0574384778853 0.7555639370482629
13.322423798780932 318.02822282277543 0.7562868490258262
13.327651353734348 317.2267895808407 0.755216559795302
13.332878908687764 312.6877167636933 0.7491181634212376
13.33810646364118 310.88280580482643 0.745893106543754
13.343334018594597 307.78082172455606 0.7425147158744932
13.348561573548013 305.94595406373674 0.7403937572951985
13.353789128501429 306.3061745532263 0.741902130512374
13.359016683454845 307.2913406057478 0.7435029589933507
13.364244238408261 309.4365292749123 0.7459272790478381
13.369471793361678 312.08954158252 0.7494673904256487
13.374699348315094 316.4980245219292 0.7542902779507856
13.37992690326851 316.9009074608265 0.7564961842438707
13.385154458221926 318.32761839266914 0.7578063411294725
13.390382013175342 320.29855773497803 0.760156673666035
13.395609568128759 316.59164435928227 0.7555109197273132
13.400837123082175 314.74634274700577 0.7517007163881175
13.406064678035591 314.3904250625299 0.7505007210576211
13.411292232989007 313.52641376785147 0.7487677835247025
13.416519787942423 315.01492719200826 0.749611171161702
13.42174734289584 316.25192203252175 0.7509504742723854
13.426974897849256 317.80025079665666 0.7530037257664005
13.432202452802672 321.36142173631526 0.7575604383238468
13.437430007756088 323.95240382844577 0.7613134626507797
13.442657562709504 325.75090288345507 0.7627701150400031
13.44788511766292 328.08037320394783 0.7656729271146812
13.453112672616337 331.7506829084263 0.7711666678879655
13.458340227569753 332.14518206498656 0.7700555510691294
13.46356778252317 330.0295491536788 0.7669307944587604
13.468795337476585 330.37984280384 0.7671328904221318
13.474022892430002 332.81306982479765 0.770529906172038
13.479250447383418 335.4026773737784 0.7737649632163193
13.484478002336834 337.6490206317998 0.7757619860523756
13.48970555729025 335.91872372940594 0.7728165382619941
13.494933112243666 333.553205377944 0.7703123145560177
13.500160667197083 331.6056822829155 0.7688818613635292
13.505388222150499 331.4237644206686 0.7694051656482794
13.510615777103915 329.7704670555556 0.7680041932751985
13.515843332057331 326.9539214573579 0.763496256889886
13.521070887010747 325.0712574768626 0.7607720211329461
13.526298441964164 322.1740198801309 0.7570516074847015
13.53152599691758 320.756001795059 0.7558467818996046
13.536753551870996 319.5759784589865 0.7565365414608695
13.541981106824412 315.62004125064306 0.7526112459818531
13.547208661777828 312.89533396532414 0.7497278222766217
13.552436216731245 309.88019583731085 0.7463774839278776
13.55766377168466 306.8910274813814 0.7433414314211702
13.562891326638077 303.6490086009176 0.7404951461830547
13.568118881591493 298.5197877768427 0.7354472069545377
13.57334643654491 292.08874002152214 0.7276250212160739
13.578573991498326 289.30490189195154 0.7233935811954456
13.583801546451742 286.19622381643524 0.7189048688865117
13.589029101405158 286.02510391389825 0.7186870923761702
13.594256656358574 289.6545657410211 0.7244752176950542
13.59948421131199 289.1231015115958 0.725589139236827
13.604711766265407 287.6106775816779 0.7241839792166435
13.609939321218823 282.6579241735746 0.7195032422217671
13.615166876172239 279.4954665486557 0.71578094647837
13.620394431125655 279.0844961187421 0.7162691456113002
13.625621986079071 283.06904357227313 0.7207237220455922
13.630849541032488 285.70441191326466 0.7228049117928068
13.636077095985904 286.83698518939804 0.7229515922746886
13.64130465093932 284.53104901412615 0.7189231280260076
13.646532205892736 281.6930698390564 0.7153912274227582
13.651759760846153 278.40326621925595 0.7116534467779948
13.656987315799569 278.3245926245723 0.7124727265468689
13.662214870752985 279.36526786095465 0.7144742887690132
13.667442425706401 278.0868720155618 0.7133282846522567
13.672669980659817 277.50553275465813 0.7127655157003526
13.677897535613234 273.3263201939268 0.7070691401369982
13.68312509056665 272.55704007591316 0.7069666004578331
13.688352645520066 272.77326666108996 0.7065293361561895
13.693580200473482 273.3971617381651 0.7078201632714085
13.698807755426898 274.97579790326023 0.7080894812604908
13.704035310380315 277.0675962731166 0.7105838903926759
13.70926286533373 279.5093805180186 0.7154466440516987
13.714490420287147 280.82088038325304 0.7183561438072543
13.719717975240563 280.93213284609067 0.7201369768484482
13.72494553019398 279.77193722202975 0.7182003158872615
13.730173085147396 278.18249235560984 0.7151260340692692
13.735400640100812 280.73122190677026 0.7171786651161611
13.740628195054228 280.1848371920857 0.7149597267044339
13.745855750007644 282.6283631536931 0.717055473863613
13.75108330496106 285.1022154564339 0.7189958636382238
13.756310859914477 284.2244714008649 0.7174181838853378
13.761538414867893 279.54873631329974 0.7117427926981068
13.766765969821309 276.7865690665815 0.710137433569155
13.771993524774725 274.2048194794234 0.7088305932495493
13.777221079728141 274.7733614656707 0.7121974060785651
13.782448634681558 275.1735259258392 0.7129219437219478
13.787676189634974 275.0397703851389 0.7112574895578301
13.79290374458839 271.0223234889752 0.7050162161087892
13.798131299541806 272.3374193562954 0.7064756861851869
13.803358854495222 269.78840958390015 0.7044926606798362
13.808586409448639 268.7884481460461 0.7030847035312764
13.813813964402055 271.30335386642423 0.7084435893373916
13.819041519355471 270.62256507380084 0.7069028507517588
13.824269074308887 271.38813614425277 0.7072052274638198
13.829496629262303 272.0667126212589 0.7067285767233416
13.83472418421572 272.1730151651601 0.7064068837739507
13.839951739169136 275.130784126647 0.7093332421407551
13.845179294122552 274.0786945315369 0.7082248114588194
13.850406849075968 275.0282888283364 0.7084561137795883
13.855634404029384 277.22039087462514 0.7099298400917735
13.8608619589828 275.6894407160826 0.7089034415515885
13.866089513936217 278.1823661370512 0.7118910891899128
13.871317068889633 278.74422687191316 0.7124219960292509
13.87654462384305 282.7906136234106 0.7185132972333952
13.881772178796465 285.93434265922946 0.7218034527489493
13.886999733749882 290.5549146020056 0.7273443967456464
13.892227288703298 292.72484479054543 0.7305299683447434
13.897454843656714 294.1313001238373 0.7316606798294223
13.90268239861013 296.16836935766963 0.7339078965527516
13.907909953563546 296.82670720047935 0.734012875642122
13.913137508516963 299.25207534109785 0.7360585587355067
13.918365063470379 298.6197392226222 0.7347672846984635
13.923592618423795 295.9995439969476 0.7308731138397178
13.928820173377211 297.22967470854525 0.731646519336218
13.934047728330627 296.2659887599466 0.7303814454755105
13.939275283284044 297.1075789690161 0.7310288771039715
13.94450283823746 299.21608584635015 0.7340805885819107
13.949730393190876 298.6116319932832 0.7336197445918702
13.954957948144292 296.3430737389971 0.7315939931334741
13.960185503097708 296.20656167074884 0.7321519880547934
13.965413058051125 294.9014456143167 0.7301377517021591
13.97064061300454 292.6345911679617 0.7265828865776678
13.975868167957957 289.3520628909603 0.7233950745837057
13.981095722911373 284.3217894522974 0.7172743185569174
13.98632327786479 284.0623016014486 0.717133088330208
13.991550832818206 284.4843486863228 0.7187477516916674
13.996778387771622 283.90869238215726 0.7179345128521298
14.002005942725038 280.16887751794695 0.7144102427439882
14.007233497678454 279.55014119525595 0.7141815576265457
14.01246105263187 276.6897876276013 0.7103152538128544
14.017688607585287 278.9792464152354 0.7152626089386936
14.022916162538703 279.4514066068234 0.7156183863774368
14.028143717492119 278.83713960725686 0.7148274928642168
14.033371272445535 280.87706521457204 0.7164583073256156
14.038598827398951 278.5010140630381 0.713375116540687
14.043826382352368 276.04273025396634 0.7098559469244045
14.049053937305784 279.2362958342642 0.7145994644797344
14.0542814922592 278.4613238700738 0.713007079372554
14.059509047212616 281.8048272101293 0.7172593141106607
14.064736602166032 284.36687436748764 0.7211925829539504
14.069964157119449 284.59504338323075 0.7214701912636755
14.075191712072865 284.3077142440874 0.7213088080650173
14.080419267026281 285.3343062398808 0.7217314258010301
14.085646821979697 290.56122172220347 0.7266140386372176
14.090874376933114 294.23546623893674 0.7307442323662366
14.09610193188653 298.71319395182854 0.7354796501973198
14.101329486839946 302.32676968964114 0.7398295366896696
14.106557041793362 304.8653523000586 0.7433688505821661
14.111784596746778 306.93413862293903 0.745241278538333
14.117012151700195 308.952980719418 0.7463018755639778
14.12223970665361 308.876003302094 0.7452492622155541
14.127467261607027 306.7738528044681 0.7436370441813687
14.132694816560443 304.9956619742113 0.7432040705489774
14.13792237151386 301.64649085237613 0.7405831089277386
14.143149926467276 298.3425535387353 0.7365125384527555
14.148377481420692 296.11156437405515 0.7322197336335609
14.153605036374108 293.4370119049512 0.7284395624045196
14.158832591327524 293.1192252661633 0.7292394986971146
14.16406014628094 291.8554772580547 0.7293426984278222
14.169287701234357 293.2330298739056 0.7309321507205403
14.174515256187773 293.3152306374113 0.7290346479270847
14.179742811141189 292.3989716856582 0.7273020646984272
14.184970366094605 292.2955824621422 0.7250996305805248
14.190197921048021 288.8417203780186 0.7211007086630661
14.195425476001438 288.2167469819842 0.7209219584865519
14.200653030954854 287.0953786699015 0.7192233222270569
14.20588058590827 290.9001341548618 0.7242449785728035
14.211108140861686 295.3284051672436 0.7294587638695097
14.216335695815102 298.248446064751 0.7326862170366968
14.221563250768519 299.27790457618363 0.7339577246700091
14.226790805721935 296.9051323822833 0.730389518905536
14.232018360675351 291.10670736217867 0.721811156986114
14.237245915628767 290.76616338589986 0.7213928484073158
14.242473470582183 291.5396426743841 0.7219534662479663
14.2477010255356 296.2684559588774 0.728028256679663
14.252928580489016 295.7738659846622 0.7270138826783936
14.258156135442432 294.3239617034971 0.7242876700993869
14.263383690395848 297.25767730178654 0.7266228503561581
14.268611245349264 300.9493453231567 0.7311022965993745
14.27383880030268 303.69043030195235 0.7352864564928938
14.279066355256097 306.3246415818137 0.7398919105705347
14.284293910209513 305.09917111960226 0.7395884919484097
14.28952146516293 306.0060937612784 0.7393593976957484
14.294749020116345 309.19441111066385 0.7431381927365424
14.299976575069762 309.75486747672323 0.7426178918907238
14.305204130023178 312.1529047627139 0.7439473284081878
14.310431684976594 312.7891650472296 0.7449156138522606
14.31565923993001 313.5259384642244 0.7451590713485271
14.320886794883426 315.96248358826927 0.7478980678530421
14.326114349836843 318.7344953191535 0.750787170944896
14.331341904790259 320.7768061022115 0.7519399901140844
14.336569459743675 321.69369965515295 0.7539375182122467
14.341797014697091 320.4655002805554 0.7527781117193801
14.347024569650507 323.79563608545425 0.7570412378800198
14.352252124603924 326.7025330035037 0.7616070341470297
14.35747967955734 326.67688415033393 0.7613583046576713
14.362707234510756 326.70851564297135 0.7611764182501324
14.367934789464172 327.26746401024343 0.7621179710766074
14.373162344417588 329.1065458288729 0.7634502329887971
14.378389899371005 328.7551363269358 0.762990316585736
14.38361745432442 329.720485948409 0.7634803642820284
14.388845009277837 328.05805207876404 0.7616010677265724
14.394072564231253 328.2875146075976 0.7625275840487478
14.39930011918467 331.0524248276018 0.765945948840034
14.404527674138086 335.3053610973343 0.7704643659471196
14.409755229091502 339.32238261645017 0.7746444072546479
14.414982784044918 341.74505240959576 0.7774724678456144
14.420210338998334 345.38584039225844 0.7814167189384132
14.42543789395175 346.2676172174526 0.7824727467766239
14.430665448905167 344.0189773501736 0.7792025226139893
14.435893003858583 344.20269310984463 0.779272960643092
14.441120558811999 348.196898297202 0.783928691101361
14.446348113765415 353.27451677876127 0.7891734761765873
14.451575668718831 353.0521468630064 0.7892396350887758
14.456803223672248 351.81533480247003 0.788175067336703
14.462030778625664 351.90356292332734 0.788120356388818
14.46725833357908 353.2548605630695 0.7901045230225641
14.472485888532496 357.2056891163878 0.7940737620325585
14.477713443485912 359.6836006112814 0.7970048656731371
14.482940998439329 361.91295152806504 0.7989862595376069
14.488168553392745 365.68174634934485 0.8020673262134005
14.493396108346161 373.2532314870914 0.8097089345090112
14.498623663299577 381.2100061301995 0.8177935883734392
14.503851218252994 388.17005242802213 0.8252570201386569
14.50907877320641 396.81674358400716 0.8346923969335709
14.514306328159826 402.67516302413463 0.8406382414214943
14.519533883113242 402.8862508818533 0.8412090899574526
14.524761438066658 400.19143540439586 0.8383142599153922
14.529988993020075 387.0597879801825 0.8254763268995046
14.53521654797349 378.520064662744 0.8164526485321053
14.540444102926907 365.79535606822594 0.803029437735523
14.545671657880323 354.4729480682638 0.7909550815709795
14.55089921283374 342.5175149944011 0.7786613685119516
14.556126767787156 334.1022099730617 0.7698403225761287
14.561354322740572 329.9876305836125 0.7660901429148311
14.566581877693988 325.96896171431507 0.7624733284496444
14.571809432647404 319.72544627688734 0.7544194136761876
14.57703698760082 313.98899652400536 0.7477991862277934
14.582264542554237 310.842698584966 0.7438819528021822
14.587492097507653 309.1660642455843 0.7421652291142594
14.592719652461069 310.68998638803913 0.743865561762805
14.597947207414485 312.01256627503835 0.7446700318409735
14.603174762367901 312.7863750439114 0.744067065216278
14.608402317321318 318.4232173700691 0.7495523963994511
14.613629872274734 321.76345109200804 0.7518153742859779
14.61885742722815 327.7577269055332 0.7579647680701539
14.624084982181566 332.41291611509416 0.7622854211220087
14.629312537134982 338.4329943224948 0.7696490459829368
14.634540092088399 345.72718717871754 0.7782635339688609
14.639767647041815 348.93233978143775 0.7821251990425896
14.644995201995231 347.64499062024265 0.7815428107603625
14.650222756948647 349.8639267770124 0.7836112222187767
14.655450311902063 348.98192778037395 0.7830978340588957
14.66067786685548 348.8037304590546 0.7821448096391573
14.665905421808896 345.86989484757856 0.7790166851129507
14.671132976762312 344.59832187372206 0.7769976900706675
14.676360531715728 346.52407054385964 0.7792587622333285
14.681588086669144 347.0016473918617 0.7786419436449987
14.68681564162256 348.0793896869631 0.7799766069022243
14.692043196575977 346.4648847709586 0.776816486919144
14.697270751529393 346.2267730716327 0.7753890399256108
14.70249830648281 349.97740526118207 0.7797968198394112
14.707725861436225 355.63766670031174 0.786016345051858
14.712953416389642 358.59374629787595 0.7903358311371798
14.718180971343058 360.12374149496435 0.792965483560583
14.723408526296474 359.2703833239051 0.7919049334804185
14.72863608124989 358.7121048439338 0.791083093148805
14.733863636203306 359.58546811515964 0.7908422828526848
14.739091191156723 361.98159976902446 0.7930287428869098
14.744318746110139 361.27592789352167 0.7925075787228266
14.749546301063555 359.5816117206867 0.7904405038130443
14.754773856016971 353.0662128045116 0.7840542224590789
14.760001410970387 349.72057401716194 0.7813617808808909
14.765228965923804 350.7765060254449 0.7831660070831219
14.77045652087722 350.699555578388 0.7835641554907833
14.775684075830636 350.45227605335003 0.7828417106733625
14.780911630784052 345.6000033055292 0.776788413025227
14.786139185737468 343.39552752693794 0.7750951273501965
14.791366740690885 343.00690712645985 0.7742718489421324
14.7965942956443 342.6485754048304 0.7738113642130963
14.801821850597717 343.3162765076793 0.7738229230755188
14.807049405551133 345.46111095710336 0.7754859041398062
14.81227696050455 344.63329285846993 0.7740951795894337
14.817504515457966 348.364827254196 0.7780385225241069
14.822732070411382 350.75878763028504 0.7807844893877515
14.827959625364798 357.26192403029177 0.789060103880832
14.833187180318214 361.3382758877875 0.7945187410548135
14.83841473527163 363.92602538463166 0.7963746544933601
14.843642290225047 363.799638909753 0.7961118144902096
14.848869845178463 364.49881305449105 0.7962921636455046
14.854097400131879 363.1720970436336 0.794539448358572
14.859324955085295 364.06021338600254 0.7964065654205479
14.864552510038711 363.85130626021913 0.7958728761768404
14.869780064992128 365.4210799519895 0.797192836615992
14.875007619945544 366.946488283222 0.7982802307901115
14.88023517489896 368.00883942457966 0.7988725846362507
14.885462729852376 367.6868681978041 0.7997760078364601
14.890690284805792 363.93343169045824 0.7961456077809401
14.895917839759209 364.56637992632574 0.7968160700650723
14.901145394712625 365.2809252668898 0.7982239467000237
14.906372949666041 367.8755784915833 0.8003754117117843
14.911600504619457 369.2153264400457 0.8023011554494441
14.916828059572873 370.0001547053467 0.8031480539805612
14.92205561452629 367.91429394356703 0.8010259030622355
14.927283169479706 361.7671628346627 0.7952057609528
14.932510724433122 354.6941457543363 0.7872600238900251
14.937738279386538 349.10428571956714 0.7810257991669045
14.942965834339955 344.6507275961599 0.7761625489134966
14.94819338929337 340.3483798278647 0.7725226269190019
14.953420944246787 334.01427249332215 0.7663254069537228
14.958648499200203 332.3342088113801 0.7649694255863666
14.96387605415362 330.8252075619618 0.7634367930909987
14.969103609107036 329.33502744715463 0.7609490793347319
14.974331164060452 324.58239278808423 0.754745296709528
14.979558719013868 322.11687785138423 0.7514608560751379
14.984786273967284 320.11447230350467 0.7497920475558264
14.9900138289207 318.1806907664286 0.7486890135720407
14.995241383874117 317.60931470663587 0.7478516829207537
15.000468938827533 316.4288419316325 0.7464854627030072
15.005696493780949 314.6289845787735 0.7429509846928466
15.010924048734365 314.6602516385949 0.7427556600976042
15.016151603687781 316.14220573638516 0.7447734802026619
15.021379158641198 315.79606398103914 0.7445910160849495
15.026606713594614 313.09592575099634 0.7415694298405251
15.03183426854803 316.55955328723365 0.7446312327730789
15.037061823501446 320.2388451181953 0.7490701810310852
15.042289378454862 323.88678793628196 0.7533199054558138
15.047516933408279 321.1434076248829 0.7509157648926932
15.052744488361695 321.21403022355247 0.7513924518255308
15.057972043315111 318.83912420300373 0.7493116372205982
15.063199598268527 321.0228631416296 0.7512405368044274
15.068427153221943 321.5371653844254 0.7514426072672211
15.07365470817536 323.02518485190893 0.7529044355487836
15.078882263128776 323.00245500546964 0.7526694311974227
15.084109818082192 324.45831868136986 0.7551265462696232
15.089337373035608 325.417903084414 0.7558225701944042
15.094564927989024 330.30393550211096 0.76151655961102
15.09979248294244 329.343076664286 0.7595849441123078
15.105020037895857 328.7456069588999 0.7593039040034091
15.110247592849273 324.0421279279636 0.7543138242574263
15.11547514780269 318.6396313120664 0.7485714925214568
15.120702702756105 316.5346140037095 0.7460192393947013
15.125930257709522 313.54884949673595 0.741592631296608
15.131157812662938 310.84687831731236 0.7394131166560632
15.136385367616354 307.52634571335096 0.7368354727126757
15.14161292256977 305.16224614405905 0.7341490331061475
15.146840477523186 302.45679077636566 0.731307289457672
15.152068032476603 302.89829141219894 0.7313524480432628
15.157295587430019 299.6019649434066 0.7265363855186038
15.162523142383435 297.75324736890343 0.7250487733343316
15.167750697336851 293.7799572461749 0.7200359583715944
15.172978252290267 291.5104417140958 0.7186668307823878
15.178205807243684 288.8994098342903 0.7176679878426506
15.1834333621971 284.3006166054338 0.71224321442703
15.188660917150516 280.4409225535428 0.7083729283205835
15.193888472103932 276.5040061795389 0.7031213443407027
15.199116027057348 273.85443155237465 0.699700469209216
15.204343582010765 276.73426480732275 0.7033609475377879
15.20957113696418 282.3171752743723 0.7100585435526877
15.214798691917597 284.67402954662504 0.7123383321761508
15.220026246871013 283.740061560382 0.7117625775042367
15.22525380182443 277.0848755073846 0.7026377403136153
15.230481356777846 274.96465654233754 0.7003484903082932
15.235708911731262 273.9047294617856 0.6998101152426333
15.240936466684678 273.7974634408524 0.6998045025786379
15.246164021638094 275.06437196949753 0.7020010967889462
15.25139157659151 278.04975311174525 0.7050754428980219
15.256619131544927 278.6143548897475 0.70607563195811
15.261846686498343 273.2215001081037 0.7001695274874045
15.267074241451759 269.7129656952702 0.6959609219085733
15.272301796405175 267.6041665177707 0.6936292238117348
15.277529351358591 271.310996447409 0.6987554408629283
15.282756906312008 271.7790232863269 0.6986922456322783
15.287984461265424 271.1904125510862 0.6973461879608421
15.29321201621884 270.2448948673786 0.6964161328616205
15.298439571172256 274.36584362630003 0.7007773998551233
15.303667126125672 275.8648803981319 0.7019447812399763
15.308894681079089 278.4036642413358 0.7038242891708787
15.314122236032505 277.0547548247797 0.7017844471630665
15.319349790985921 278.10571249228394 0.7044322224517587
15.324577345939337 281.24960909292514 0.7088227667692709
15.329804900892753 281.50263673263754 0.7100023754789777
15.33503245584617 282.6046066601326 0.7101044485998603
15.340260010799586 280.9142190104681 0.7070945218304608
15.345487565753002 283.4120821285304 0.7092884156444116
15.350715120706418 285.9019038917284 0.7118398774921915
15.355942675659835 287.71481736594575 0.7138706748217941
15.36117023061325 287.9773216240128 0.7142078585621531
15.366397785566667 287.89230597848706 0.7143086495883675
15.371625340520083 289.51002190502544 0.7162871327361944
15.3768528954735 291.2377832833824 0.7184577879033276
15.382080450426916 293.9505741063162 0.7222680033826405
15.387308005380332 294.79169719721295 0.7231078719308842
15.392535560333748 295.48389968764604 0.7243921569569576
15.397763115287164 293.82952991950725 0.7315518410032078
15.40299067024058 293.2735139694713 0.7373486433200853
15.408218225193997 291.1852935254478 0.7385396964007478
15.413445780147413 290.6390238637343 0.740748582916319
15.418673335100829 290.82732793186403 0.7458823457962799
15.423900890054245 292.33398238671555 0.7516546559577812
15.429128445007661 293.1924970773495 0.755821038169921
15.434355999961078 291.37473101624397 0.7565670752957604
15.439583554914494 291.4883700561537 0.7595138243712544
15.44481110986791 290.59111903947525 0.761210090545461
15.450038664821326 291.7566471641472 0.7645040802964653
15.455266219774742 291.00032874535214 0.7641912905031422
15.460493774728159 290.0022094720408 0.7649824154757149
15.465721329681575 293.8973427556094 0.7717577567958301
15.470948884634991 295.8123791710331 0.7758802987052648
15.476176439588407 297.5088999751173 0.7801531055206143
15.481403994541823 297.0783174475534 0.7818709302704435
15.48663154949524 295.3541954683145 0.7833513794825393
15.491859104448656 296.5899675012031 0.7874262632058481
15.497086659402072 296.2848090860199 0.7892046832349977
15.502314214355488 298.8777414555692 0.7941057691681811
15.507541769308904 300.61265168706876 0.7975270308181629
15.51276932426232 301.3111016819333 0.8015948877341115
15.517996879215737 303.33147561854133 0.8053632877826566
15.523224434169153 301.8708936323376 0.8052619457804062
15.52845198912257 301.8199906618305 0.8056927397352612
15.533679544075985 300.92453524376094 0.8047656800577327
15.538907099029402 301.6461498523202 0.8071111458135797
15.544134653982818 303.8901099469647 0.8121935718473411
15.549362208936234 306.873540835933 0.8179188057584446
15.55458976388965 311.23366624797393 0.8264394617536067
15.559817318843066 313.21095727646565 0.8311297515176023
15.565044873796483 311.05216227855595 0.8291971768817048
15.570272428749899 310.47018932324204 0.8297138464394654
15.575499983703315 310.29424222140113 0.8307305272465111
15.580727538656731 310.6699953931815 0.832072973628526
15.585955093610147 314.1633340976545 0.8393126033167676
15.591182648563564 311.81364032350456 0.8376100368794548
15.59641020351698 311.5816387999901 0.8390473428748368
15.601637758470396 308.6536496827783 0.836674367415236
15.606865313423812 306.89370979644025 0.8349458014952859
15.612092868377228 305.25955223072 0.834049201749904
15.617320423330645 307.26806780074185 0.8377253690114411
15.62254797828406 306.4480701533405 0.8382688471038054
15.627775533237477 305.8055308940047 0.8394354214479977
15.633003088190893 299.1769345460476 0.8325178675480512
15.63823064314431 295.2896185790131 0.8251839698013939
15.643458198097726 290.25842168565623 0.8063274930206039
15.648685753051142 288.91571843655584 0.7988888131557422
15.653913308004558 290.34329630813346 0.796442177186596
15.659140862957974 289.06841375476733 0.7916042823962837
15.66436841791139 287.6448469224438 0.7857522570937919
15.669595972864807 288.5661489973326 0.7839107800737627
15.674823527818223 288.0240214999452 0.7814078615196962
15.680051082771639 289.7367399617437 0.7831890600251727
15.685278637725055 287.43162454275955 0.77924133172388
15.690506192678471 281.60702898000477 0.7703007375158454
15.695733747631888 280.95330811216763 0.7688645416460609
15.700961302585304 276.6830544740786 0.7611643982280991
15.70618885753872 277.4884625097879 0.7614186873751168
15.711416412492136 276.2572537748855 0.7578644255893924
15.716643967445552 278.01552550934673 0.7592376348254826
15.721871522398969 280.1763985681222 0.761219791441808
15.727099077352385 281.3494414188067 0.7622444822912033
15.732326632305801 284.5245580714169 0.7658860908924117
15.737554187259217 283.40180360585583 0.7626621771069723
15.742781742212633 285.10019275715194 0.7625367571108077
15.74800929716605 290.0102260701093 0.7673756740435188
15.753236852119466 291.62126889546045 0.7694795712785651
15.758464407072882 292.6531970273465 0.7702195087392759
15.763691962026298 290.6607332045576 0.7677333863614401
15.768919516979715 290.59076519557703 0.7657007227601182
15.77414707193313 290.03403904090845 0.7637500476551098
15.779374626886547 289.4742262610862 0.7617929763456772
15.784602181839963 287.9134111840706 0.7590786357416714
15.78982973679338 290.1078814621999 0.7622542765852257
15.795057291746796 292.0029106226004 0.7646276060416641
15.800284846700212 292.1684841173169 0.7654245080332798
15.805512401653628 291.72838159788756 0.7639829868868367
15.810739956607044 294.73592573287095 0.7684910723350792
15.81596751156046 294.9410214308587 0.7680668827298219
15.821195066513877 294.67466883023235 0.7666186635089364
15.826422621467293 295.9116889287289 0.76519059537922
15.831650176420709 294.72302009675707 0.7627412807204017
15.836877731374125 293.5744579092511 0.7616835640883527
15.842105286327541 292.125382813187 0.7606173676967061
15.847332841280958 292.1441258075177 0.7621583767130629
15.852560396234374 290.50213830832826 0.7589511516380136
15.85778795118779 290.1161224738914 0.7564217272853156
15.863015506141206 290.4689668890109 0.7561823462564494
15.868243061094622 292.8378714430689 0.7575572436799035
15.873470616048039 293.5258579822462 0.7596611744853721
15.878698171001455 290.54567784827736 0.7549158424486893
15.883925725954871 289.2699512615903 0.7514504130304404
15.889153280908287 289.9461422060218 0.7517742238579854
15.894380835861703 291.51151748863896 0.754345323857938
15.89960839081512 291.52709335064947 0.7553298178363652
15.904835945768536 292.5877778625824 0.7574363624337141
15.910063500721952 294.02237581038776 0.7585423850220844
15.915291055675368 293.3896670178521 0.7571718653879028
15.920518610628784 290.2481724963533 0.7525703068929241
15.9257461655822 287.71957002098554 0.7470902625776
15.930973720535617 286.86007297046007 0.7448086802576671
15.936201275489033 288.37139628676186 0.7469389640300493
15.94142883044245 289.94492204699804 0.748360579229585
15.946656385395865 287.5274451108215 0.7455903428097017
15.951883940349282 281.9326421712954 0.7382684448397889
15.957111495302698 281.9847207925698 0.7381337903627279
15.962339050256114 284.5338854622487 0.741994448430388
15.96756660520953 287.9429146228932 0.7457117994093098
15.972794160162946 291.3028079806117 0.7499294670138048
15.978021715116363 290.8047688782415 0.7486706822545077
15.983249270069779 288.7791172925265 0.7458155702152833
15.988476825023195 289.2682138728239 0.7477547872545507
15.993704379976611 288.4147789593975 0.7482897770544613
15.998931934930027 287.7201278968924 0.7470777981294201
16.004159489883442 286.6483016264889 0.7460358404098028
16.009387044836856 289.30438137563436 0.7486390169752486
16.01461459979027 289.24041742608335 0.7475730463918056
16.019842154743685 288.2737337283225 0.7462123250998957
16.0250697096971 284.31704964148565 0.7402291920960257
16.030297264650514 285.330908769833 0.7411338942719833
16.03552481960393 289.7172005287252 0.7471698357528596
16.040752374557343 296.9579723867928 0.7564137045491779
16.045979929510757 299.2183046725726 0.7592712104026795
16.05120748446417 299.05275291260295 0.7587887804175066
16.056435039417586 299.16226881290186 0.7587702231234714
16.061662594371 302.25305152386363 0.7619960929991442
16.066890149324415 308.2979831590939 0.7684657593225152
16.07211770427783 312.6400272539449 0.7722906764473175
16.077345259231244 317.40059987083225 0.7774657303321955
16.08257281418466 324.84095293581413 0.7865950989234656
16.087800369138073 329.3200920350318 0.7917894832599542
16.093027924091487 331.836526510147 0.7948353868926709
16.0982554790449 331.6555252109347 0.794176999953159
16.103483033998316 332.93979570214583 0.7963624189325815
16.10871058895173 334.41350825362406 0.7979004736873188
16.113938143905145 334.9388886401242 0.7998998265342366
16.11916569885856 334.7818394873091 0.7999283970614616
16.124393253811974 335.01148682577946 0.8011191965449658
16.129620808765388 339.97563981776506 0.806713530607044
16.134848363718802 342.5458965358341 0.809141384253231
16.140075918672217 344.52367739123764 0.8105132888789788
16.14530347362563 343.59908373330376 0.8093039583845052
16.150531028579046 341.16994127197114 0.8068924082753699
16.15575858353246 340.3114177760174 0.8065000951912011
16.160986138485875 339.42967122716874 0.8057806223935645
16.16621369343929 336.1981056918642 0.8016155242444827
16.171441248392703 330.1073672370312 0.7940951557747516
16.176668803346118 323.46265977408854 0.7868501769769244
16.181896358299532 319.9950409183963 0.7825813068987126
16.187123913252947 316.98961510773717 0.7783979927490046
16.19235146820636 310.5386118897773 0.7694918937847837
16.197579023159776 307.18598798027404 0.7641635895379304
16.20280657811319 301.5043307293065 0.7575429581758691
16.208034133066604 297.1119551774125 0.7528653017123577
16.21326168802002 289.6002960422764 0.7450049160947595
16.218489242973433 285.7763555967297 0.7409879133165037
16.223716797926848 281.75011038349146 0.7367114797911071
16.228944352880262 281.73641746256175 0.7362807067751055
16.234171907833677 278.7188494180788 0.7321111051898197
16.23939946278709 277.77227370906746 0.7310255044678403
16.244627017740505 274.6262691973156 0.7275028381980528
16.24985457269392 273.4730013312463 0.7278500519255082
16.255082127647334 270.5987351031847 0.7249884400573567
16.26030968260075 266.10652848786526 0.7186152516181179
16.265537237554163 264.0415419530727 0.7150090232077491
16.270764792507578 260.50082963990207 0.7087710608726013
16.275992347460992 261.2516957322522 0.7098242094468922
16.281219902414406 257.79949582415804 0.7046007577245463
16.28644745736782 256.9332977689435 0.7040740336073679
16.291675012321235 257.8865489602202 0.705013219777467
16.29690256727465 258.65325184794864 0.7054678571561669
16.302130122228064 258.28325581017765 0.7055633560368624
16.30735767718148 259.08838543395086 0.7057999101141307
16.312585232134893 257.02108483280784 0.7040180844293403
16.317812787088307 258.39876279644864 0.7060857169565538
16.323040342041722 257.0846009258767 0.7041532180950997
16.328267896995136 256.56376903893414 0.7020997741109192
16.33349545194855 256.2405320519676 0.6996776346255549
16.338723006901965 256.4052206345305 0.7000065434872887
16.34395056185538 261.89735435310354 0.7061009000710471
16.349178116808794 264.24341954893174 0.7091996924690733
16.35440567176221 267.7615320092802 0.7128654639332664
16.359633226715623 272.40936644073366 0.7191063483971353
16.364860781669037 275.40966644943165 0.723751849276549
16.37008833662245 283.385811246983 0.7342907764692183
16.375315891575866 284.77999207595303 0.7352211935544143
16.38054344652928 286.6121395019176 0.7360912984338097
16.385771001482695 291.1838807784889 0.7408442224334528
16.39099855643611 295.4721507722394 0.7450445414431043
16.396226111389524 298.73880210682034 0.7488450143289621
16.401453666342938 300.717957234332 0.751010105970728
16.406681221296353 299.6950598451823 0.7506421294348592
16.411908776249767 297.7720929090246 0.7478753361853678
16.41713633120318 295.6922933396214 0.7456987667610153
16.422363886156596 294.65728360073786 0.744716868295738
16.42759144111001 291.3018919172332 0.7396007671407394
16.432818996063425 289.23332962550114 0.736117507375137
16.43804655101684 287.55323650284663 0.7330585896429372
16.443274105970254 284.0855910387636 0.7287365100491164
16.448501660923668 283.0358572834004 0.7281553279130146
16.453729215877082 280.62552229722775 0.7243974291920166
16.458956770830497 281.61177651807685 0.7266929260759536
16.46418432578391 281.30826639102133 0.7258094364563886
16.469411880737326 282.3127861755747 0.7262496005472603
16.47463943569074 281.4292659835471 0.7258609650919807
16.479866990644155 280.2446644810108 0.7237230716476444
16.48509454559757 279.0730927076363 0.722532429679287
16.490322100550983 280.2542131265425 0.7253189728057027
16.495549655504398 281.83388046422573 0.7267445861484799
16.500777210457812 282.7030065115075 0.7277129501341023
16.506004765411227 285.1134834010826 0.730480393785154
16.51123232036464 286.67454234770753 0.7316939419645112
16.516459875318056 285.55109709474584 0.7300314250214078
16.52168743027147 286.030454303181 0.7304379596577396
16.526914985224884 283.99904862673577 0.7273069052468463
16.5321425401783 284.65197070693813 0.7282733615563804
16.537370095131713 280.1188014479854 0.7222540070650431
16.542597650085128 275.6832146556758 0.7178686731249448
16.547825205038542 268.6435493488724 0.709619306866123
16.553052759991957 267.1426045314939 0.7069575186238677
16.55828031494537 266.1900557986593 0.7075365127332636
16.563507869898785 265.1860277954772 0.7064766864188662
16.5687354248522 262.89395811685046 0.7040631318805253
16.573962979805614 259.5432703063697 0.7001946176877177
16.57919053475903 258.65679837446027 0.6990173533407293
16.584418089712443 256.2485803847152 0.6981611605080347
16.589645644665858 254.08643114063474 0.6955954131400062
16.594873199619272 254.703237122683 0.6946062893119306
16.600100754572686 252.81614276749735 0.6918620910980388
16.6053283095261 253.80088165107284 0.6922985674318889
16.610555864479515 253.77941787489027 0.6913345482245594
16.61578341943293 254.66223132717352 0.693421951352583
16.621010974386344 253.79866576759508 0.6929322378328141
16.62623852933976 251.6370995388762 0.6911298860186307
16.631466084293173 252.72185756439347 0.6920608861561373
16.636693639246587 254.84946032570545 0.6930110063416397
16.641921194200002 256.3327328401178 0.6938143919922594
16.647148749153416 256.99556285479025 0.6936296334827572
16.65237630410683 257.6058291783631 0.6943812504268546
16.657603859060245 257.81957033170465 0.6936440073859317
16.66283141401366 256.18025291539436 0.6916741385346993
16.668058968967074 254.4084421618738 0.6887976458181044
16.67328652392049 251.7647518351609 0.6846468076004297
16.678514078873903 252.14919078113581 0.6847126641716264
16.683741633827317 258.13379269669167 0.6924979528547918
16.68896918878073 259.02430052594633 0.6924353137211304
16.694196743734146 259.7961242494898 0.693781885309494
16.69942429868756 256.82293220598666 0.6909883065560392
16.704651853640975 254.55279669566204 0.6886935708643215
16.70987940859439 252.62232330329826 0.6858906016851911
16.715106963547804 250.98022161434807 0.6839787118110927
16.720334518501218 249.02756463822138 0.6808886028920995
16.725562073454633 245.91996227944708 0.6776220148974991
16.730789628408047 244.40941305265912 0.6750420774387299
16.73601718336146 244.4395290196513 0.6747734672337822
16.741244738314876 245.52729909162576 0.6753120266317952
16.74647229326829 243.76570402552028 0.6731265973344049
16.751699848221705 241.77020871237517 0.6720435175262599
16.75692740317512 236.29198245887628 0.6673339918229293
16.762154958128534 237.1165149329492 0.668425990223654
16.767382513081948 235.54988967411538 0.6644351702762948
16.772610068035362 235.1741228056651 0.662256479423275
16.777837622988777 233.14253453663216 0.6587343140267024
16.78306517794219 230.29855944113314 0.6557064908536859
16.788292732895606 229.5428187715956 0.6562606119504913
16.79352028784902 229.0774062108805 0.6568902806138922
16.798747842802435 230.86107320222206 0.6588325814609225
16.80397539775585 231.1919443557013 0.6577955960774909
16.809202952709263 231.46710891652478 0.6576197041426142
16.814430507662678 230.46504193687466 0.6559283068180456
16.819658062616092 229.57238842504623 0.6570584114173171
16.824885617569507 228.68199852175758 0.6560141524564138
16.83011317252292 227.79962546120066 0.6538275460685288
16.835340727476336 229.73840082132892 0.6579437270330927
16.84056828242975 228.09754427724368 0.6548480523488703
16.845795837383164 226.7912889509849 0.6526469482680542
16.85102339233658 223.44563345006054 0.6485380706961229
16.856250947289993 226.52824946594836 0.6527608698730472
16.861478502243408 226.52969413564108 0.6542460724023845
16.866706057196822 226.55615394817704 0.6537913212021422
16.871933612150237 225.6522813602385 0.6519514964546279
16.87716116710365 227.2266016996862 0.6530469941265916
16.882388722057065 225.8862675714412 0.6514319878345225
16.88761627701048 223.29709396816392 0.6478484540034459
16.892843831963894 219.42280882759206 0.6429071338270781
16.89807138691731 217.5133997835399 0.6388401774708654
16.903298941870723 219.91603423077052 0.642046644233748
16.908526496824138 221.99713448663957 0.6449458826162179
16.913754051777552 220.28590005095063 0.6425143023136397
16.918981606730966 220.39151353479662 0.6437119725242295
16.92420916168438 217.587359302476 0.6397665805723267
16.929436716637795 217.66543189724334 0.639556872480541
16.93466427159121 219.66405844650174 0.6415432522951103
16.939891826544624 221.01517806855057 0.6449932112967314
16.94511938149804 222.45902882164256 0.6474478101686784
16.950346936451453 221.90999468256518 0.6473967162588821
16.955574491404867 220.05805684572456 0.6441503682409977
16.960802046358282 218.21891311307454 0.6417470078051634
16.966029601311696 219.38602044604133 0.6429635194355884
16.97125715626511 221.34256235451534 0.6432049611969332
16.976484711218525 221.4492309918749 0.6423837090413015
16.98171226617194 219.33959521687777 0.6404245265201212
16.986939821125354 215.74865665689336 0.6391343003782766
16.99216737607877 215.96840784810053 0.6404983718310171
16.997394931032183 219.0920897379757 0.6440749252685595
17.002622485985597 219.315735465319 0.6421612050537959
17.00785004093901 221.68744877187657 0.6420499980446049
17.013077595892426 221.03851154448537 0.6404691359910548
17.01830515084584 220.59068049561142 0.6390638256360357
17.023532705799255 222.2042236245557 0.6419622850920518
17.02876026075267 222.60604899035033 0.6442954710483979
17.033987815706084 225.67604592841494 0.6497192867938808
17.039215370659498 226.34082601216534 0.6511852521551115
17.044442925612913 225.98288062307077 0.6500638977885359
17.049670480566327 225.8547094849653 0.6495668959712483
17.05489803551974 224.3568977898164 0.6482215804298629
17.060125590473156 226.3009143444704 0.6504506104222516
17.06535314542657 225.0691921466682 0.6495822751042812
17.070580700379985 228.74629760551394 0.6547141280491804
17.0758082553334 227.60637804253702 0.6530492626830645
17.081035810286814 227.02830949420755 0.6514092893847153
17.086263365240228 226.72067514023863 0.6505314095845748
17.091490920193642 225.43633755225383 0.6495485678792675
17.096718475147057 225.2208877893622 0.6497992656637457
17.10194603010047 225.15120607744575 0.6493837145290556
17.107173585053886 224.7511948849198 0.6484098027374353
17.1124011400073 224.94172334580483 0.6480376894637926
17.117628694960715 223.71909526144196 0.6445626032757428
17.12285624991413 226.4494003240318 0.6480962372825638
17.128083804867543 226.93463570521385 0.6484439419744825
17.133311359820958 229.6875786097883 0.652232847151436
17.138538914774372 228.5513636916783 0.6516770271515455
17.143766469727787 227.00450192227743 0.6489375705020283
17.1489940246812 227.83559643431076 0.6495582564518658
17.154221579634616 227.9599222904514 0.6492816078535221
17.15944913458803 229.5490341486956 0.6515622076396467
17.164676689541444 232.92632760279622 0.6573999024102923
17.16990424449486 237.0388894231299 0.6632856954073316
17.175131799448273 240.98935673726933 0.6674946514451935
17.180359354401688 241.05374691156086 0.6673789604225483
17.185586909355102 240.00664348261083 0.6652823194740903
17.190814464308517 238.43645688582617 0.661549995894952
17.19604201926193 241.59594608269674 0.6642780787040165
17.201269574215345 245.42533845974515 0.6682068404494901
17.20649712916876 250.3200078398775 0.6763949405657793
17.211724684122174 248.56621241824237 0.6759913965239206
17.21695223907559 246.4605022041705 0.6727880286474683
17.222179794029003 247.8521674745601 0.6736146717633148
17.227407348982418 247.2615484467334 0.6721275449239072
17.232634903935832 251.8227596472713 0.6785437267832958
17.237862458889246 250.72340043824087 0.6781025888854483
17.24309001384266 250.2364494708903 0.6789783652659152
17.248317568796075 247.633564209211 0.6752163763221688
17.25354512374949 246.3359475214586 0.6724054259901145
17.258772678702904 247.7619599714726 0.6754109487841294
17.26400023365632 248.57488688409964 0.6777277368544673
17.269227788609733 249.33373995412077 0.679408691965769
17.274455343563147 245.49711198864358 0.6741714924109578
17.279682898516562 241.14813415332534 0.6675192082344087
17.284910453469976 238.00045691237835 0.6626539154118714
17.29013800842339 237.94415082316482 0.6615604939795523
17.295365563376805 241.99886295151038 0.6665920573436517
17.30059311833022 243.38540668149656 0.6678202633973738
17.305820673283634 245.58689063141858 0.6714048895926241
17.31104822823705 246.3220503770521 0.6738520537457945
17.316275783190463 249.3289576713341 0.6787504275975277
17.321503338143877 245.86461738170414 0.6743444693007153
17.32673089309729 243.1866308660162 0.6701826091451174
17.331958448050706 242.2834748507277 0.6679573381864058
17.33718600300412 241.1642529136666 0.66576817533394
17.342413557957535 241.55812068832577 0.6659342817121481
17.34764111291095 239.2683816793298 0.6611693083024228
17.352868667864364 238.70231307558348 0.6604734976092195
17.358096222817778 237.25653336058633 0.6595716693506852
17.363323777771193 237.94273823252723 0.662401354727957
17.368551332724607 237.9746522348376 0.6627050260466085
17.37377888767802 237.87946880820613 0.6629579448749223
17.379006442631436 237.49073447833376 0.6609286066093928
17.38423399758485 237.01923659886688 0.6598020503534502
17.389461552538265 236.92984423881296 0.6606572779946612
17.39468910749168 238.6177191637128 0.663594589698928
17.399916662445094 240.21257154188012 0.6663012417527366
17.405144217398508 242.10599309959284 0.6685523443378008
17.410371772351922 242.2328114655017 0.6684592262443633
17.415599327305337 243.44563000345917 0.6695239506829413
17.42082688225875 241.5579397338584 0.6682554148636524
17.426054437212166 239.86819110496995 0.667395676028273
17.43128199216558 239.24607542395157 0.6654570143004613
17.436509547118995 239.39981492692476 0.6644176036552042
17.44173710207241 242.51830922317 0.6674803427451285
17.446964657025823 241.35018161339522 0.6645873875790844
17.452192211979238 239.50569906517566 0.6638241445927571
17.457419766932652 236.7890456663544 0.6603706221643918
17.462647321886067 234.37716115527323 0.6579528413225193
17.46787487683948 235.86419174295983 0.6593951265418111
17.473102431792896 234.4765876993604 0.6562174056282987
17.47832998674631 233.17609958078884 0.6541229602641926
17.483557541699724 232.49056527373918 0.6524275304877811
17.48878509665314 234.29948300036364 0.655407627818956
17.494012651606553 238.1748664723198 0.661551525802556
17.499240206559968 243.03258128242027 0.6669385996368544
17.504467761513382 243.2314869168541 0.66796925706198
17.509695316466797 243.92390643585907 0.6677580663709893
17.51492287142021 242.48921932410622 0.6667611231332965
17.520150426373625 241.330024483735 0.6654963232121316
17.52537798132704 241.07196308177333 0.6641721698343276
17.530605536280454 241.43806429069014 0.6635706705162361
17.53583309123387 240.48732097976782 0.6616662150922547
17.541060646187283 241.28997299894178 0.6640934099566411
17.546288201140698 244.45309972200883 0.6705869609689338
17.551515756094112 245.40652912725798 0.6725218190006773
17.556743311047526 248.7356513886966 0.6762706390085139
17.56197086600094 250.4789484390534 0.6776474359481645
17.567198420954355 252.64997546477878 0.68060784657045
17.57242597590777 253.92370685418075 0.6822198301191721
17.577653530861184 253.0252159832314 0.6823818124770539
17.5828810858146 249.52859284314223 0.6785462759179185
17.588108640768013 245.9053424886146 0.6741591128708933
17.593336195721427 244.6217393874511 0.6710127727582972
17.598563750674842 244.42900229637627 0.6681642351263657
17.603791305628256 244.36743039344032 0.6660704787388213
17.60901886058167 246.15979735969475 0.6677617846452422
17.614246415535085 250.47543496572388 0.6739466344890573
17.6194739704885 252.87077232466015 0.6777166189133081
17.624701525441914 251.8276853419873 0.6765824635455765
17.62992908039533 252.27387822535758 0.6771130048247932
17.635156635348743 253.6477739213752 0.6779175158992481
17.640384190302157 256.49458773709927 0.6804079868892702
17.64561174525557 255.99232593262246 0.6796336940413706
17.650839300208986 253.40470512883755 0.676586687943938
17.6560668551624 253.70458264746387 0.6779522905645443
17.661294410115815 253.90736182509346 0.6784307467848876
17.66652196506923 260.99804596923065 0.6883018452797484
17.671749520022644 265.9550016097785 0.6942816914881973
17.676977074976058 267.67148626273297 0.6965755314131904
17.682204629929473 268.2813409011499 0.6974725474294065
17.687432184882887 270.23820089911834 0.6999619972047428
17.6926597398363 273.9694532026871 0.7044324051253836
17.697887294789716 280.16037106101476 0.7115188743471214
17.70311484974313 283.50856579725985 0.7147997145991836
17.708342404696545 287.5678444856655 0.7197920411179349
17.71356995964996 288.42929048889414 0.721191660419992
17.718797514603374 291.22327480525774 0.7243147045729544
17.724025069556788 298.74231152335074 0.7327661677471424
17.729252624510202 302.9910596696164 0.7366069128324126
17.734480179463617 307.09015435858714 0.7412250900080771
17.73970773441703 309.2517580152463 0.74338011197664
17.744935289370446 311.6747114123585 0.74662689388221
17.75016284432386 314.02169241108277 0.7490673240883304
17.755390399277275 316.4189679716373 0.7519011993244007
17.76061795423069 319.08707108455724 0.7548550165025021
17.765845509184103 322.88119624199805 0.7590873606426246
17.771073064137518 325.48194821187525 0.7618118788058066
17.776300619090932 326.75855681151705 0.7634066319122329
17.781528174044347 326.42335129129657 0.7626399178487643
17.78675572899776 325.81698145171805 0.7621907635383274
17.791983283951176 324.3354816921047 0.7599227087426228
17.79721083890459 321.0825041098221 0.7557061506803716
17.802438393858004 318.38974431681413 0.7527144961231776
17.80766594881142 315.15725795495905 0.7492809422992247
17.812893503764833 311.4169929147414 0.7453743026195665
17.818121058718248 308.74612797271254 0.7430329693085914
17.823348613671662 305.397188832341 0.7390585644128392
17.828576168625077 305.17087898637953 0.7395983775535193
17.83380372357849 301.78755791033325 0.7350831159026829
17.839031278531905 298.4487243684917 0.7312769926279712
17.84425883348532 295.6503523098499 0.7279616164470967
17.849486388438734 295.0448021469879 0.726740498811875
17.85471394339215 295.13877908888537 0.7267701761966414
17.859941498345563 296.46752982269606 0.7296412429099799
17.865169053298978 298.22330801639407 0.7317313829880053
17.870396608252392 302.86582134143663 0.7384531344037603
17.875624163205806 306.0252059318946 0.7411884450456504
17.88085171815922 305.07551265036403 0.7406365683735078
17.886079273112635 305.81030461216784 0.741869082999402
17.89130682806605 307.6279142471716 0.7432276302823877
17.896534383019464 311.86340611441574 0.747558243143477
17.90176193797288 318.6255032193168 0.7551112580259087
17.906989492926293 323.7438152455114 0.7604478560479644
17.912217047879707 329.9947113858865 0.7676806683890544
17.917444602833122 336.8377652609055 0.774934481482221
17.922672157786536 339.21010209566344 0.7772759873068777
17.92789971273995 340.6985313828431 0.7788764417631234
17.933127267693365 340.8641043407748 0.7786441018282467
17.93835482264678 340.34210941549156 0.7789079838598919
17.943582377600194 332.1722608131634 0.769723009736378
17.94880993255361 326.5493665118655 0.7625508476939581
17.954037487507023 318.8339830081524 0.7526580720889307
17.959265042460437 314.90523590781856 0.7478988662349251
17.96449259741385 311.0756727699922 0.744867218283229
17.969720152367266 305.3506175806226 0.7390274221772892
17.97494770732068 298.4720255335335 0.7303953661709097
17.980175262274095 293.4638917681223 0.72494106018003
17.98540281722751 288.89954812167156 0.7192302742519494
17.990630372180924 287.07708145153805 0.7178040282138018
17.995857927134338 283.09754609582916 0.7137867314304492
18.001085482087753 280.9682852802021 0.7099918408599323
18.006313037041167 278.060846646073 0.7077625967325669
18.01154059199458 277.24458067350844 0.7063202055696995
18.016768146947996 274.83486287907215 0.7028425549380638
18.02199570190141 272.1428288411479 0.6989894739926727
18.027223256854825 267.41639261954896 0.6929509387605697
18.03245081180824 262.75995395650324 0.6883797464572979
18.037678366761654 262.7804981975033 0.6887238061552365
18.042905921715068 262.9755321042663 0.6885737104144768
18.048133476668482 265.68023409525944 0.6928826064179254
18.053361031621897 268.13021045067325 0.6966250935326328
18.05858858657531 268.7011505997876 0.6967373665578287
18.063816141528726 269.1228858251019 0.697085347273548
18.06904369648214 268.9856519671319 0.6971440732842351
18.074271251435555 274.0366200631515 0.7030934683840362
18.07949880638897 274.98685681381227 0.7044114544222317
18.084726361342383 277.6877652442153 0.7068337951569403
18.089953916295798 276.8287328230358 0.7044959568979922
18.095181471249212 275.3331836691642 0.7020031807435908
18.100409026202627 277.4073224036194 0.7038476615622545
18.10563658115604 282.18232689156935 0.7108757203225727
18.110864136109456 285.91798067570807 0.7156552600276722
18.11609169106287 290.9806203065106 0.7225876305415979
18.121319246016284 293.9119436817525 0.7253017675959321
18.1265468009697 296.4194446453811 0.7269354559649448
18.131774355923113 300.3395954855159 0.7321156254297569
18.137001910876528 306.7874632592699 0.7398215101455309
18.142229465829942 315.4084845359295 0.7498997602385294
18.147457020783357 323.28838103477887 0.7584113395990357
18.15268457573677 333.96288400715326 0.7704616057714474
18.157912130690185 341.7442112044492 0.7799568858561687
18.1631396856436 353.173659467276 0.7926100157239432
18.168367240597014 365.1877134420859 0.8052146870212404
18.17359479555043 376.3008878217662 0.8165842911577424
18.178822350503843 387.0924113120406 0.8277678162556313
18.184049905457258 392.3445178031627 0.8335992519697709
18.189277460410672 395.7491528451188 0.8370878106356301
18.194505015364086 395.2850730395005 0.8363030823688136
18.1997325703175 389.849708290635 0.8306858018104658
18.204960125270915 386.80990877914263 0.8274743607440573
18.21018768022433 381.3799294807991 0.8217256600644933
18.215415235177744 383.2557884341429 0.82421975685145
18.22064279013116 387.08888982751097 0.8287134995140437
18.225870345084573 389.73058263814374 0.8313516128386719
18.231097900037987 389.7519975064814 0.8314084202563004
18.236325454991402 389.9102787600838 0.8312709746070892
18.241553009944816 389.3025345142575 0.830633513834179
18.24678056489823 391.71673981204384 0.832866456938095
18.252008119851645 390.01585041002636 0.8311905696525821
18.25723567480506 386.71865445073024 0.8273508457564599
18.262463229758474 381.34615865270905 0.8218928032617357
18.26769078471189 371.09909179946476 0.8110772443135765
18.272918339665303 363.80515790808363 0.8028447378477099
18.278145894618717 355.376095202239 0.793840043697254
18.28337344957213 348.1854998305348 0.7859639400226974
18.288601004525546 342.67379820522467 0.779929278454337
18.29382855947896 333.96162664388925 0.7697781952786915
18.299056114432375 325.4600406005106 0.7598546501184354
18.30428366938579 318.21158947642186 0.752337479954845
18.309511224339204 314.3009817644407 0.7474259565983155
18.314738779292618 309.63990474241155 0.741762855626021
18.319966334246033 303.9822042613104 0.7351635872294645
18.325193889199447 297.54497027959246 0.7272183813935799
18.33042144415286 291.53524804612755 0.7212061945394416
18.335648999106276 290.4358540872544 0.7209262285924186
18.34087655405969 289.46812699411475 0.71992167620668
18.346104109013105 287.14718007726543 0.7169291893694527
18.35133166396652 284.93819492802606 0.7136338734388491
18.356559218919934 283.9183631470553 0.7124028645751292
18.361786773873348 283.652674481919 0.7120127664813065
18.367014328826762 287.24118179976495 0.7161688309967933
18.372241883780177 288.27407893577686 0.7176093446856473
18.37746943873359 291.12257095821957 0.7210548678804601
18.382696993687006 293.45528326992206 0.7242084323010812
18.38792454864042 299.17013548364974 0.7331195360419736
18.393152103593835 307.5819292835001 0.7545599412028041
18.39837965854725 318.2939509986185 0.7742628503838924
18.403607213500663 327.2784686879831 0.7900224784666735
18.408834768454078 334.11723124233447 0.8025544359090336
18.414062323407492 339.11700384109344 0.8123242006620438
18.419289878360907 345.0708182145342 0.8227587331686185
18.42451743331432 351.90448619536835 0.8343876991812039
18.429744988267736 354.18603541612475 0.8413476392427051
18.43497254322115 350.14503164557567 0.8393603142652218
18.440200098174564 344.0702825176483 0.8351274948504828
18.44542765312798 340.49221358070446 0.8344194832852505
18.450655208081393 337.6383460441155 0.8343932843617795
18.455882763034808 334.52187882645075 0.8338622210432275
18.461110317988222 330.1814736327624 0.8319254412802529
18.466337872941637 326.4091167131927 0.8295187590429435
18.47156542789505 320.68249694790734 0.8244512136073772
18.476792982848465 316.59776536781044 0.8209804041587937
18.48202053780188 312.9454720401383 0.8175792435577641
18.487248092755294 313.1412856629853 0.8207151683227883
18.49247564770871 309.5848004115175 0.8183813516891504
18.497703202662123 308.32155732628456 0.8206161456065583
18.502930757615538 306.9504330171961 0.8210108015242834
18.508158312568952 306.144383821831 0.8224048630471333
18.513385867522366 305.45366105735314 0.8249716252205487
18.51861342247578 302.407634195341 0.8228752684740032
18.523840977429195 302.52170222793353 0.8263589363866661
18.52906853238261 303.7638126451452 0.829708582080125
18.534296087336024 303.1769483399362 0.8306708375986102
18.53952364228944 303.616090842283 0.8326629851156416
18.544751197242853 301.0096627783553 0.8300625064979235
18.549978752196267 301.1609212906801 0.831721811892418
18.555206307149682 297.15506828629316 0.8286583800743968
18.560433862103096 296.06989976876247 0.8297473200125792
18.56566141705651 293.5192718222321 0.8293696923949587
18.570888972009925 294.51438472975326 0.8328191901134602
18.57611652696334 296.0686216241901 0.837502919304356
18.581344081916754 298.4605676174475 0.8422563862006979
18.58657163687017 296.8492088812903 0.8410392291490094
18.591799191823583 296.2225783903114 0.8422287343195582
18.597026746776997 300.4117556876316 0.8494427802134686
18.60225430173041 301.69311837510367 0.8529580743172963
18.607481856683826 303.1375942792023 0.8567774321087321
18.61270941163724 302.5365342069004 0.8563904115955998
18.617936966590655 304.49997309039486 0.8621017321995698
18.62316452154407 308.7183275030917 0.8672778044237496
18.628392076497484 314.0371549969 0.8574620134123475
18.633619631450898 317.49559157395845 0.8532153083960364
18.638847186404313 319.26737644558796 0.8478797035143489
18.644074741357727 321.81627440881095 0.8462705999775296
18.64930229631114 319.8830036496869 0.8405740636306471
18.654529851264556 324.52930844889414 0.8420474173986705
18.65975740621797 331.13308958902394 0.8481040537145975
18.664984961171385 337.0989264101342 0.8515747785129428
18.6702125161248 340.1373222843817 0.8521643651029349
18.675440071078214 341.7176959426814 0.8528068886296698
18.680667626031628 342.91836302965265 0.8509621771031208
18.685895180985042 344.31389734015505 0.8502740335018222
18.691122735938457 345.1599663191671 0.8488848346829225
18.69635029089187 349.0276906697427 0.8511095463761318
18.701577845845286 352.5579421988425 0.8540031708007343
18.7068054007987 355.849353038758 0.8562390048064679
18.712032955752115 358.0489660770208 0.8568044466179985
18.71726051070553 357.98998695787185 0.8556283536864641
18.722488065658943 356.0301388173309 0.8514074103473784
18.727715620612358 351.97203024189116 0.8460141150943463
18.732943175565772 350.3777881295487 0.8436317581440225
18.738170730519187 350.86814473542375 0.8433984404379806
18.7433982854726 351.6333127637235 0.8433854987703415
18.748625840426016 351.23224920694645 0.8406927060686566
18.75385339537943 350.2524719254327 0.8383691849558467
18.759080950332844 352.31115196039144 0.8401258294854705
18.76430850528626 351.3573846287479 0.8381164067885538
18.769536060239673 352.535905874756 0.8387530079671469
18.774763615193088 350.71609467363714 0.8350200462641838
18.779991170146502 347.0784836486586 0.8284747802254319
18.785218725099917 342.87795601872637 0.8223504508710654
18.79044628005333 339.42623135030385 0.8167190498951391
18.795673835006745 338.9804542324346 0.8157363958526941
18.80090138996016 334.5519300024644 0.8097973465889609
18.806128944913574 331.1631958537227 0.8050170865151328
18.81135649986699 327.28846081648226 0.7997393539468396
18.816584054820403 324.0203107076188 0.7957222900964148
18.821811609773818 323.12509562631 0.7943909230063783
18.827039164727232 320.9334255356833 0.7913550675883412
18.832266719680646 316.4171804815479 0.7851016675170314
18.83749427463406 310.29840613273643 0.7765805953518717
18.842721829587475 307.3216800809972 0.7723787411700822
18.84794938454089 307.16099247851616 0.7721718719522694
18.853176939494304 307.58016251557643 0.774273911189094
18.85840449444772 306.1874701593519 0.7733683164390723
18.863632049401133 302.9586492862961 0.7691318442356079
18.868859604354547 302.6375765350433 0.7682835198101143
18.87408715930796 305.1598785214353 0.7700167030303888
18.879314714261376 301.3399738772667 0.763871816232715
18.88454226921479 298.28804404602704 0.7596853969912134
18.889769824168205 296.5611648613806 0.7557775686957131
18.89499737912162 298.9836213018334 0.7596524051726605
18.900224934075034 302.3287437253224 0.7636760136077603
18.90545248902845 303.5933639009835 0.7658868963103738
18.910680043981863 301.04251478743726 0.7622946852116697
18.915907598935277 299.03519976763334 0.7589676689490429
18.92113515388869 296.67059836077794 0.75654564953021
18.926362708842106 295.368681739094 0.7553646592890662
18.93159026379552 295.3544032123784 0.754935417825162
18.936817818748935 292.53784227803453 0.7508702530684769
18.94204537370235 291.7450822698903 0.7495702790999217
18.947272928655764 293.64164082161847 0.7519610414122678
18.952500483609178 294.9821633901027 0.7537419773245237
18.957728038562593 292.841406763449 0.7503918179669796
18.962955593516007 292.2476086744771 0.7496020952164762
18.96818314846942 287.99151399874177 0.7426567518704257
18.973410703422836 284.565217019806 0.7370338624784794
18.97863825837625 281.6562120238069 0.7313028696864771
18.983865813329665 283.4563848926254 0.7334778113619492
18.98909336828308 284.6750478346952 0.7370285604212434
18.994320923236494 283.0847744548545 0.7378922052442227
18.999548478189908 282.36152976523994 0.7374593682554007
19.004776033143322 280.0813915614674 0.7332524200333891
19.010003588096737 280.5104535280785 0.731103042474993
19.01523114305015 280.2569337855391 0.7301299760048722
19.020458698003566 278.66838054014477 0.7274204900792716
19.02568625295698 280.61491330971864 0.7299927226590358
19.030913807910395 279.32568799641234 0.727462307246429
19.03614136286381 278.3240069239901 0.7257382624868779
19.041368917817223 277.9702500103178 0.7255915843274835
19.046596472770638 278.61464119581956 0.7266112555599746
19.051824027724052 280.10050097534247 0.7285897490660275
19.057051582677467 279.7447773100666 0.7279322348785628
19.06227913763088 279.2376735517496 0.7272004346710691
19.067506692584296 278.0594441310045 0.7244997206901569
19.07273424753771 278.6613136171765 0.7240544692711903
19.077961802491124 277.65540389438047 0.7231550390295051
19.08318935744454 276.351639385609 0.7215170746977093
19.088416912397953 274.17016419692203 0.719452056067753
19.093644467351368 274.9316158388643 0.7209968869799701
19.098872022304782 274.9006880750447 0.7212101411120594
19.104099577258197 273.36384153501143 0.7190399190429468
19.10932713221161 272.46999654863174 0.7178570547088061
19.114554687165025 270.9477584248627 0.7164919943820949
19.11978224211844 270.2497617707987 0.7149074425587107
19.125009797071854 271.11463921704035 0.7146441313555641
19.13023735202527 271.50477670853803 0.7150658206334611
19.135464906978683 271.9744702773556 0.7165577905754854
19.140692461932098 269.9443598248589 0.7138403251896268
19.145920016885512 268.5969494985833 0.7118750406055759
19.151147571838926 266.8664091737499 0.7093067093601836
19.15637512679234 268.15132774302407 0.7106869014692153
19.161602681745755 267.83826992659385 0.7106043014465001
19.16683023669917 267.9029561617644 0.7103729174232177
19.172057791652584 266.40297958989953 0.7094380133592946
19.177285346606 267.3442637061247 0.7101644888267542
19.182512901559413 268.8716066576863 0.7101389620145255
19.187740456512827 269.90654898784226 0.7105078962604413
19.19296801146624 268.96173300221955 0.7092479158297454
19.198195566419656 269.10053218008227 0.7105661495655837
19.20342312137307 270.0440399679489 0.7115376977007957
19.208650676326485 268.1653029042085 0.7073953593765281
19.2138782312799 267.38031279344636 0.706849826173668
19.219105786233314 267.20446041132243 0.7057811178773957
19.22433334118673 268.340899981368 0.7080646276182285
19.229560896140143 270.0052048448824 0.7113436029874844
19.234788451093557 272.73512864454034 0.7152763518402789
19.24001600604697 274.9663012290964 0.7178012074977194
19.245243561000386 271.5298112839564 0.7117681603153057
19.2504711159538 270.5377179864594 0.7098756257493679
19.255698670907215 269.940212851358 0.7098435970686141
19.26092622586063 268.72203159314097 0.7083511250439185
19.266153780814044 273.1191827548616 0.7142458849955005
19.271381335767458 273.6455821214151 0.7146257156140134
19.276608890720873 274.72038736817785 0.7141093803856635
19.281836445674287 279.58516112571795 0.7203445497281262
19.2870640006277 282.0626618313863 0.7220049992917752
19.292291555581116 286.0871305052964 0.7267166465594517
19.29751911053453 285.5473375345588 0.7262295585199048
19.302746665487945 285.91563172740626 0.7264980285795813
19.30797422044136 289.0155014193687 0.7310439528314856
19.313201775394774 293.22392435371063 0.735942669095833
19.318429330348188 297.97770734442435 0.7404715492470695
19.323656885301602 301.41331454252116 0.745093925683082
19.328884440255017 305.3168342916916 0.7499392667541538
19.33411199520843 304.72904310317136 0.7485469144949621
19.339339550161846 302.85244274730786 0.7453962290534354
19.34456710511526 303.45766634990684 0.7450979128682919
19.349794660068675 305.5951640213384 0.7482806078797039
19.35502221502209 307.33727633071743 0.751030694546509
19.360249769975503 306.70980543437247 0.7497101533341921
19.365477324928918 310.02499504989134 0.7541748072194132
19.370704879882332 316.9561174486535 0.7624518802022076
19.375932434835747 321.58715916703335 0.7682455601173237
19.38115998978916 321.3022909864069 0.7677765060704799
19.386387544742576 322.1821856912197 0.7682695596192002
19.39161509969599 324.7180242099518 0.7712470816455361
19.396842654649404 326.638845475181 0.7725916395220691
19.40207020960282 327.4159777316234 0.7732578956900004
19.407297764556233 327.48993687683515 0.7735055569235325
19.412525319509648 330.6665474344317 0.777036580434681
19.417752874463062 330.709509068953 0.7776315642161987
19.422980429416477 329.5777965238823 0.776292629619792
19.42820798436989 328.7099791125827 0.7746265580875412
19.433435539323305 326.81118208747733 0.7723578561375237
19.43866309427672 323.995817537494 0.7683285873121681
19.443890649230134 322.7512787573829 0.7675857203967713
19.44911820418355 320.7350407621875 0.7655528826078147
19.454345759136963 325.5333591148252 0.7709187441583578
19.459573314090377 332.4805517391202 0.7788101069684831
19.464800869043792 337.0271339470986 0.7838247014673152
19.470028423997206 334.9722215718473 0.7810136778481935
19.47525597895062 330.0792947014308 0.7754944563812725
19.480483533904035 326.95418421665664 0.7715038696373432
19.48571108885745 327.6049356242975 0.7724780937335605
19.490938643810864 329.4830178887926 0.7742122465591539
19.49616619876428 329.930839171824 0.7744933333425074
19.501393753717693 332.623514101061 0.777758222566354
19.506621308671107 333.8078388360021 0.7790590173887049
19.51184886362452 333.30384392585376 0.7783996781698688
19.517076418577936 332.7856138410156 0.7774996169860463
19.52230397353135 330.64162312534376 0.7747852842544505
19.527531528484765 333.9283686805272 0.7787020570273947
19.53275908343818 336.7667314113466 0.7818848451453628
19.537986638391594 340.0994482651762 0.7852179214728382
19.54321419334501 341.03153116948914 0.7863129069271708
19.548441748298423 341.7834284195124 0.7876546079971966
19.553669303251837 340.84212105260457 0.7866269980975565
19.55889685820525 343.07623322136504 0.7896071196522231
19.564124413158666 345.48856972579824 0.7926875081034419
19.56935196811208 349.6009681700232 0.7973646305396387
19.574579523065495 351.5303611138921 0.7998935694852397
19.57980707801891 353.95772022509277 0.8022531547133158
19.585034632972324 355.6392842981854 0.8040067298265129
19.590262187925738 359.4853022790822 0.807610484104431
19.595489742879153 359.0291992915481 0.8063358852780456
19.600717297832567 362.8257336635669 0.8102095040156198
19.60594485278598 367.0617938003236 0.8145218452521777
19.611172407739396 368.24478751897567 0.8157308266292151
19.61639996269281 370.1494440857467 0.817948568268929
19.621627517646225 371.494737042049 0.8192175937493177
19.62685507259964 371.34297097324054 0.8189854029862095
19.632082627553054 371.9539438365972 0.8193298539736833
19.637310182506468 372.87036859525557 0.8202098156866583
19.642537737459882 378.49565043816096 0.8266096219618217
19.647765292413297 382.6148503828016 0.8311259997331178
19.65299284736671 389.74969998691813 0.838774901688858
19.658220402320126 393.67070889475247 0.8427320301275254
19.66344795727354 395.60329200902515 0.8446949077270276
19.668675512226955 393.57634481292246 0.8423561971973519
19.67390306718037 394.22420373487773 0.8428315850840996
19.679130622133783 394.4210619884488 0.843133701345031
19.684358177087198 396.73491578422255 0.8457501924374474
19.689585732040612 400.49057853616944 0.8495936454041112
19.694813286994027 402.5231845435836 0.8516771340610019
19.70004084194744 401.2619923359873 0.8499937362906442
19.705268396900856 399.24529042599585 0.8477992847406045
19.71049595185427 397.70630163894674 0.8465113642044819
19.715723506807684 392.02203109426966 0.8401706869802018
19.7209510617611 389.6722677116136 0.8378973752295484
19.726178616714513 384.1119705135584 0.8319837539845104
19.731406171667928 383.3168515324446 0.8313888973893657
19.736633726621342 383.0614955754794 0.8312392534441874
19.741861281574757 379.63345290286566 0.8270511028973152
19.74708883652817 373.1023536764398 0.8195599294039577
19.752316391481585 368.04324199988366 0.814124266915062
19.757543946435 367.25102792168764 0.8133795920972389
19.762771501388414 364.42303931054647 0.8105180536700718
19.76799905634183 360.8402875358265 0.8061161914375466
19.773226611295243 357.9997708958165 0.8026192011716116
19.778454166248657 354.572778757156 0.7988599843673535
19.783681721202072 351.41758154046 0.7948692794641389
19.788909276155486 348.99533398285956 0.7929014153765894
19.7941368311089 347.2353114172323 0.7908005045338762
19.799364386062315 347.26591913874285 0.7905542719125114
19.80459194101573 344.8980609697239 0.7876367991180838
19.809819495969144 344.29618580404883 0.7862735109214457
19.81504705092256 340.8677320382189 0.7827879265479194
19.820274605875973 339.9052180114491 0.7822730111022016
19.825502160829387 341.7825410062815 0.7844696887400745
19.8307297157828 340.51135164276724 0.7831579153120347
19.835957270736216 339.62062570117916 0.781932744615013
19.84118482568963 337.11839151572093 0.7787678400189924
19.846412380643045 338.71479755955056 0.7813096766920744
19.85163993559646 338.1431962602596 0.7803180078009984
19.856867490549874 335.31378051345035 0.7778690460213399
19.86209504550329 330.8271947917732 0.7728182886393271
19.867322600456703 327.75907762253803 0.769012402204184
19.872550155410117 329.3671530201008 0.770633581172734
19.87777771036353 332.98881227194676 0.7742754461145227
19.883005265316946 336.1294690324493 0.7781195302634349
19.88823282027036 334.09274533287913 0.7756891747176189
19.893460375223775 330.25377062165893 0.7704229745336635
19.89868793017719 330.6145572084338 0.7703943479460654
19.903915485130604 328.7147743863136 0.7681961085587897
19.909143040084018 327.80214955482825 0.7678918262121074
19.914370595037433 325.4146603606701 0.7656390472870004
19.919598149990847 325.94993294703767 0.766607204549159
19.92482570494426 324.25578896760305 0.7649821078042922
19.930053259897676 321.9212789763 0.7621887415100227
19.93528081485109 319.6320826520914 0.7581613069953365
19.940508369804505 314.8841771163258 0.7530089526254466
19.94573592475792 312.26241657737876 0.7495432298488022
19.950963479711334 310.1869182585101 0.7472065476207328
19.956191034664748 311.4430584230447 0.7480112485653682
19.961418589618162 312.6256841261991 0.7492213313884758
19.966646144571577 313.62130932760556 0.7509356307499584
19.97187369952499 312.25459440148995 0.749503390883443
19.977101254478406 314.72579700481646 0.7528411269280919
19.98232880943182 315.90837200205 0.7545762892900415
19.987556364385235 316.5720630863208 0.7553548718331098
19.99278391933865 318.5387031047182 0.757674601749301
19.998011474292063 319.6468938671518 0.7586509572807169
20.003239029245478 325.31550559547543 0.7647807313524106
20.008466584198892 327.12561665659473 0.767163017873918
20.013694139152307 333.27158247270484 0.7735742517635704
20.01892169410572 336.7777123370397 0.7781790197533527
20.024149249059136 345.03627913506455 0.787345046114842
20.02937680401255 351.62697778809445 0.7943626665269281
20.034604358965964 356.94016122691556 0.7995182206404996
20.03983191391938 360.70048729306086 0.803478329497605
20.045059468872793 359.0036511268767 0.8012043966797359
20.050287023826208 358.74085921177897 0.8011709794720442
20.055514578779622 352.22595103642 0.7934683943180795
20.060742133733036 348.83257216271664 0.7906000189944954
20.06596968868645 345.40343238308145 0.7876059642724506
20.071197243639865 342.7153831796986 0.7845388195582994
20.07642479859328 340.02291565868444 0.7811567409457154
20.081652353546694 335.5216907262747 0.7752566825465852
20.08687990850011 330.5795334972008 0.7698158160795205
20.092107463453523 324.8027197975494 0.7636015499778154
20.097335018406937 325.4533077206381 0.7644760193597006
20.102562573360352 326.72836525720874 0.7657859339309051
20.107790128313766 329.9201593721022 0.7692971654077544
20.11301768326718 329.22345455244744 0.7678317267369497
20.118245238220595 326.51494736844626 0.7649545360321226
20.12347279317401 322.9327538841525 0.7603423817510202
20.128700348127424 324.5916341813457 0.7625894835086287
20.13392790308084 324.2532562200682 0.762090567382133
20.139155458034253 326.45731758514734 0.7640277481643345
20.144383012987667 325.57671313245896 0.7628945812258572
20.14961056794108 324.95766919530064 0.7622288808049243
20.154838122894496 326.72178155789834 0.7645335065410033
20.16006567784791 328.7879769907696 0.7676476264508969
20.165293232801325 330.7852435431067 0.7693851890296662
20.17052078775474 330.4687743190628 0.7687688765988591
20.175748342708154 330.1545113534367 0.7677024126510569
20.18097589766157 330.9311290884234 0.7678694446184994
20.186203452614983 331.392257424866 0.7687283179270313
20.191431007568397 328.61010089879335 0.7653463642917601
20.19665856252181 322.38338674467593 0.7593277670826845
20.201886117475226 316.55742677475536 0.7527718937870224
20.20711367242864 313.89821241246324 0.7500352502905867
20.212341227382055 309.54431420969195 0.7444534762465427
20.21756878233547 306.98626291548845 0.7420364310091326
20.222796337288884 301.5751156072759 0.736036835134422
20.228023892242298 299.38837903168957 0.7335840517781558
20.233251447195713 298.5338155708922 0.7311809969642076
20.238479002149127 296.3184414821333 0.7286344373566754
20.24370655710254 295.3327244501791 0.7274070453881768
20.248934112055956 290.89227825662255 0.7227330380695188
20.25416166700937 291.6496584044365 0.7242647506332798
20.259389221962785 292.4291656814443 0.7243481576731461
20.2646167769162 292.8793015768799 0.7245262146632597
20.269844331869614 292.08297642876005 0.723469511311357
20.275071886823028 294.84504326434825 0.7271630638648091
20.280299441776442 293.0026573415628 0.72406971090632
20.285526996729857 292.74372889168694 0.7237232593545585
20.29075455168327 291.38126382039275 0.7222231591011992
20.295982106636686 293.5676225542052 0.7261552492037525
20.3012096615901 296.55009798349255 0.7293042636524569
20.306437216543515 298.2857970731767 0.7311355311631808
20.31166477149693 297.8317466840785 0.7300873432410684
20.316892326450343 295.45147519643723 0.7273276275814807
20.322119881403758 290.38885458683967 0.7211545808555194
20.327347436357172 290.6760817033722 0.7221239911684829
20.332574991310587 289.0352168616301 0.7202268275155834
20.337802546264 294.769181561737 0.7280049991880367
20.343030101217416 293.3182972150518 0.7256602478198406
20.34825765617083 294.057626948786 0.7258839387199543
20.353485211124244 291.13529377524014 0.7223960740801971
20.35871276607766 289.35630371877795 0.7192038839589183
20.363940321031073 288.5728954717562 0.7182945866654508
20.369167875984488 291.95842023462205 0.7223559108478972
20.374395430937902 294.6220083500516 0.7254857332519294
20.379622985891316 297.4562423424789 0.7292761924204708
20.38485054084473 295.8162307502667 0.7267116380947687
20.390078095798145 295.66678854374715 0.7268580272961482
20.39530565075156 298.1670026524197 0.7293503982418987
20.400533205704974 299.0779830528645 0.7310000432061108
20.40576076065839 299.49435874886757 0.7316984725777902
20.410988315611803 298.582122670777 0.7320148836604573
20.416215870565217 295.2085265145805 0.7285834599790032
20.421443425518632 293.7855136573394 0.7265483915134849
20.426670980472046 290.96457985373985 0.7219138651449678
20.43189853542546 288.5242464458077 0.7182570168351683
20.437126090378875 291.8632812429583 0.7222011559187194
20.44235364533229 291.72742686098985 0.722378158115196
20.447581200285704 292.4658702745001 0.725124543536936
20.45280875523912 292.03845277216374 0.7247881584098144
20.458036310192533 292.7338861086282 0.7261418535668523
20.463263865145947 292.8637686984578 0.7244502586077569
20.46849142009936 291.64747201074965 0.7230996656200158
20.473718975052776 290.03854732559205 0.7207636851266438
20.47894653000619 289.88320242176496 0.720027491057852
20.484174084959605 292.7618684358842 0.7240203337334091
20.48940163991302 294.08563106169015 0.7252539217227632
20.494629194866434 292.9555935532949 0.7244071466998921
20.49985674981985 292.3257937765321 0.7239296347787186
20.505084304773263 292.80963348813447 0.7242859221278535
20.510311859726677 295.28434163228616 0.727963943994946
20.51553941468009 295.0830200852171 0.7265437492315164
20.520766969633506 295.48219060523235 0.7271427128463491
20.52599452458692 294.5693843653211 0.7269512670165419
20.531222079540335 294.8190958074912 0.7257910568894287
20.53644963449375 294.26910761241663 0.725440921519617
20.541677189447164 292.59734672645317 0.7235094740322394
20.546904744400578 289.8986003925373 0.7198579145232147
20.552132299353993 288.5251615046779 0.7188814278847059
20.557359854307407 290.1184600137995 0.7201030090152135
20.56258740926082 292.972581968489 0.7239789988511466
20.567814964214236 292.32820649381387 0.7232877997058182
20.57304251916765 288.2913899345369 0.7188463108303327
20.578270074121065 285.9743505589403 0.7161674749637567
20.58349762907448 285.4716031100037 0.7151052122886493
20.588725184027894 285.24730200494736 0.7151158672012463
20.593952738981308 288.68516371596814 0.719880778550324
20.599180293934722 288.39925670973855 0.7189132926051072
20.604407848888137 288.8003343830448 0.7193804118422452
20.60963540384155 289.9716850064457 0.7196952486143542
20.614862958794966 290.56069635025335 0.7200489866465223
20.62009051374838 291.95013162464977 0.7219832276705402
20.625318068701795 291.5791310364048 0.7212466218376906
20.63054562365521 291.4269670282739 0.7213261805784217
20.635773178608623 290.2740307288185 0.7197720677619137
20.641000733562038 287.74985128099263 0.7165876058171893
20.646228288515452 285.9638463984117 0.7141587527542003
20.651455843468867 287.44746253766124 0.7167672382879919
20.65668339842228 287.67599016741593 0.7174421557730584
20.661910953375695 288.98059642225735 0.7206427747889589
20.66713850832911 288.01181628483357 0.7190697854689202
20.672366063282524 289.6162205195215 0.7215755176959848
20.67759361823594 289.7886692537062 0.7200105633459851
20.682821173189353 291.9882953847212 0.7226631713694641
20.688048728142768 289.8474994555663 0.7197957676202512
20.693276283096182 291.3450269600667 0.7208977601282541
20.698503838049596 289.7487791349997 0.7194620346941781
20.70373139300301 290.70231959051364 0.7205994683421757
20.708958947956425 290.9692218393766 0.7204837211280203
20.71418650290984 293.2346864471208 0.7227970312968065
20.719414057863254 296.49795281715586 0.7263516702199853
20.72464161281667 297.6629145112607 0.728635335992813
20.729869167770083 296.8566814990645 0.7276310470074566
20.735096722723497 294.4247411808806 0.7235210851710375
20.740324277676912 293.69144766746507 0.72218458214915
20.745551832630326 290.45625345321565 0.7177623375727972
20.75077938758374 289.46151794304257 0.7175654945342608
20.756006942537155 288.50672333259854 0.7161393631061653
20.76123449749057 292.33084997910026 0.720886251761895
20.766462052443984 293.7732795861019 0.7226808880133758
20.7716896073974 296.6519512900925 0.7266073004392886
20.776917162350813 297.05185833987406 0.7273053146902277
20.782144717304227 296.92941346479955 0.7268642743548333
20.78737227225764 295.70253610908304 0.7250636092473508
20.792599827211056 292.64187221762984 0.7214935619083916
20.79782738216447 296.6067124888964 0.7257063398256096
20.803054937117885 300.4581847117468 0.7296834602584429
20.8082824920713 307.3913392449619 0.7377208617702322
20.813510047024714 311.0424128038533 0.7427889498563578
20.81873760197813 313.4953308731766 0.7465758187009749
20.823965156931543 310.93064674552926 0.7424592260122552
20.829192711884957 309.8773042561798 0.7410194072987784
20.83442026683837 311.80046592291137 0.7426355625842178
20.839647821791786 315.26415420809343 0.7468272836829324
20.8448753767452 313.40195618284554 0.745522054688308
20.850102931698615 312.89842933804505 0.7460911040145234
20.85533048665203 311.4964373718103 0.7446751517609633
20.860558041605444 309.928321948801 0.7420555720084666
20.865785596558858 310.45854928552296 0.741481721227677
20.871013151512273 305.8150387516466 0.7357060241621423
20.876240706465687 302.3167736143787 0.7325087314091775
20.8814682614191 300.8477602404607 0.7304514974855798
20.886695816372516 301.8956808126375 0.731333934451506
20.89192337132593 306.2239070794486 0.7352963978232416
20.897150926279345 306.8857788202343 0.7363851009050228
20.90237848123276 304.0378823917613 0.7335510317039917
20.907606036186174 299.6018546169088 0.729212619864682
20.912833591139588 298.75120964344325 0.7278267813862141
20.918061146093002 297.81665341504555 0.7264148133842341
20.923288701046417 297.6429099041964 0.725986457652308
20.92851625599983 300.38693953459676 0.7296331827297848
20.933743810953246 299.90793646773665 0.7289328433261223
20.93897136590666 298.319775229696 0.7264095904872719
20.944198920860075 292.0078817032426 0.7189643123130194
20.94942647581349 290.5467904793451 0.7171159367693154
20.954654030766903 292.89323102193043 0.721027669113773
20.959881585720318 296.3358538681581 0.7257119331290541
20.965109140673732 295.0820696997653 0.7243146098341309
20.970336695627147 292.70813589608724 0.7210617376483163
20.97556425058056 291.1496879442814 0.7183678149299741
20.980791805533975 291.59985894293914 0.7185202723832752
20.98601936048739 290.39932033078054 0.718769000657226
20.991246915440804 289.49577003356376 0.717667411376853
20.99647447039422 282.8935913965948 0.7098956825894307
21.001702025347633 277.884431774076 0.7025394799185998
21.006929580301048 276.5554404850123 0.700713369727618
21.012157135254462 278.4389626372396 0.7041618456948744
21.017384690207876 278.4061460782903 0.7047664097373302
21.02261224516129 279.1646601532799 0.7056718087164149
21.027839800114705 280.3017217964985 0.7070637420426762
21.03306735506812 281.09843317962304 0.7088203596250335
21.038294910021534 279.5971776486439 0.7076092298813128
21.04352246497495 277.5883564496075 0.7039403096683851
21.048750019928363 275.8531218970719 0.6997978576685875
21.053977574881777 275.87027909388206 0.6991891281672955
21.059205129835192 276.4902216690044 0.7001197144670522
21.064432684788606 278.3329549885518 0.7026832413639971
21.06966023974202 276.323181728175 0.6997858960095815
21.074887794695435 273.882732324493 0.696737888782134
21.08011534964885 270.049963294036 0.6920255910261162
21.085342904602264 270.29006433888145 0.6930300049320133
21.09057045955568 274.21134462360766 0.6976219312491306
21.095798014509093 272.5832834661991 0.6935838745187439
21.101025569462507 271.60347492288525 0.6913821200058864
21.10625312441592 270.2207420777492 0.6900771236539889
21.111480679369336 275.73552659181837 0.6977011939599745
21.11670823432275 276.95583470268315 0.6993793373007943
21.121935789276165 275.4411153484544 0.6969306466302534
21.12716334422958 274.1599388327508 0.6948522564876589
21.132390899182994 274.2458704056318 0.695146062925214
21.13761845413641 277.7664085112103 0.6992982524372232
21.142846009089823 279.9410980186765 0.7024145014246065
21.148073564043237 278.22572318596514 0.7006460169709346
21.15330111899665 277.973855786659 0.6996387416639231
21.158528673950066 276.48595104551157 0.6974521905813179
21.16375622890348 276.2790941238866 0.6974050899993609
21.168983783856895 274.6262068716483 0.6952965128892845
21.17421133881031 271.4745876049677 0.6909995239196494
21.179438893763724 267.74906876985705 0.6856263622601347
21.184666448717138 267.1938307596305 0.6848194887515583
21.189894003670553 267.5819004605294 0.6845253928294257
21.195121558623967 270.1958186440043 0.6877188134971752
21.20034911357738 272.4636468776187 0.6903936706522837
21.205576668530796 271.6050535848418 0.6892774279793927
21.21080422348421 270.77216983675766 0.6874053778697178
21.216031778437625 272.11099813814525 0.688586630574649
21.22125933339104 274.08312264470953 0.69073292942209
21.226486888344454 274.09691943341994 0.6919661340884943
21.231714443297868 273.5481234657752 0.6914163251206202
21.236941998251282 272.6565450411446 0.6897893501009263
21.242169553204697 270.7666995979987 0.6869158468150912
21.24739710815811 269.4577603141162 0.6841745350485561
21.252624663111526 267.4715457178403 0.6817413346038103
21.25785221806494 270.0113621423867 0.6845253754388174
21.263079773018355 269.2871547260326 0.6833008792723129
21.26830732797177 270.78419557045135 0.6853847768016971
21.273534882925183 270.83492146468296 0.6849579144516692
21.278762437878598 270.66846110946267 0.6849729785843985
21.283989992832012 270.6390185566996 0.6917867531600483
21.289217547785427 266.6990573990064 0.6969071828851051
21.29444510273884 263.6107301000323 0.6984683974456003
21.299672657692255 262.2187846094246 0.7015806315683658
21.30490021264567 264.9860847666299 0.7105848356194269
21.310127767599084 268.569544007208 0.7205783304376553
21.3153553225525 267.3568914885546 0.7229881589814668
21.320582877505913 266.74573745030284 0.7260253951295368
21.325810432459328 267.56114828345056 0.7287175354146522
21.331037987412742 270.8574709272883 0.7359933206533263
21.336265542366156 271.3818849886889 0.7397011468538927
21.34149309731957 269.3394613560296 0.7398034810337676
21.346720652272985 266.737505369206 0.739686386448289
21.3519482072264 265.26312717823953 0.7396636576200528
21.357175762179814 264.3544719701976 0.7414283291333903
21.36240331713323 264.0083020518412 0.7438675018880472
21.367630872086643 266.36923194433814 0.7493804898279467
21.372858427040057 265.89674284435466 0.7509591523340075
21.378085981993472 265.59782445539605 0.7519079687420182
21.383313536946886 261.05134630681744 0.7477810923511651
21.3885410919003 261.4097652935661 0.7487818236189496
21.393768646853715 262.6667615286793 0.7513164605021483
21.39899620180713 261.5568905723305 0.7511472159906457
21.404223756760544 263.9729225446172 0.7570114233155921
21.40945131171396 263.4141693683046 0.7602570312523418
21.414678866667373 266.300110196304 0.7674608100585223
21.419906421620787 266.81273872040407 0.7708572676241495
21.4251339765742 265.4237504996826 0.7718034689509049
21.430361531527616 264.69495211456757 0.7724513440459653
21.43558908648103 264.3885539051567 0.7732251624566122
21.440816641434445 261.60858288713763 0.7695647177451219
21.44604419638786 261.8946765430346 0.7699735136389649
21.451271751341274 264.62533623213096 0.7751731671045247
21.45649930629469 268.30294678790494 0.781013131450263
21.461726861248103 270.3085854413382 0.786343909521263
21.466954416201517 269.77074168489526 0.7878376032083341
21.47218197115493 267.44729601284223 0.7860990845334669
21.477409526108346 266.1484229839342 0.7852384605779354
21.48263708106176 264.3291576594108 0.7846587564759578
21.487864636015175 266.5284264107808 0.7905499212699253
21.49309219096859 270.18582339334216 0.8003984957819831
21.498319745922004 269.2725758518918 0.8003236641349118
21.503547300875418 268.5257882260358 0.8009624379065194
21.508774855828833 268.90650342548196 0.8001969181062097
21.514002410782247 270.8674570517291 0.7862269912936508
21.51922996573566 274.43377016661674 0.7823010448821839
21.524457520689076 275.5701030744879 0.7757358073895888
21.52968507564249 275.68912324095743 0.7698949747993842
21.534912630595905 272.9503121178313 0.7621900060901459
21.54014018554932 273.3511558594941 0.7599414839939014
21.545367740502734 275.57305771166506 0.7600798279174339
21.550595295456148 276.6179458255731 0.7584096630977504
21.555822850409562 276.43943061157654 0.756080582868651
21.561050405362977 276.2076667322065 0.7546358495227274
21.56627796031639 273.8524949104769 0.7507681408217302
21.571505515269806 275.4129284311305 0.7513306786072665
21.57673307022322 276.7199861464363 0.7511644400692002
21.581960625176634 280.0676513442336 0.7539646764904864
21.58718818013005 279.46501245721856 0.7521797860517302
21.592415735083463 279.7929192221967 0.7510195124594344
21.597643290036878 282.79492771840506 0.753224554935328
21.602870844990292 281.68734948627065 0.7494197304829813
21.608098399943707 283.1712685190765 0.7486546360097553
21.61332595489712 284.2332927076485 0.7486297536421597
21.618553509850535 286.30593573202236 0.750073439408069
21.62378106480395 284.87691650615056 0.7471562684129766
21.629008619757364 285.77056653825474 0.7472440719634562
21.63423617471078 283.4023788155487 0.7437648761727544
21.639463729664193 282.1341025370126 0.741353855957096
21.644691284617608 280.60662856064283 0.7390407626598751
21.649918839571022 284.2083480852787 0.7422376504109627
21.655146394524436 286.829940076046 0.7453829320253201
21.66037394947785 288.6075897336872 0.747178396223127
21.665601504431265 291.11292150313113 0.7509635070245196
21.67082905938468 292.88259666821295 0.752851530607667
21.676056614338094 294.38069799719483 0.7534298110604571
21.68128416929151 292.74919965873454 0.7505394964919786
21.686511724244923 292.5977953496044 0.749356644971128
21.691739279198337 294.6040842582869 0.7508470273839993
21.696966834151752 295.8178305391969 0.7509085513382272
21.702194389105166 296.78807453039644 0.7518880545031518
21.70742194405858 296.76516325061306 0.752361832586573
21.712649499011995 296.1925752059174 0.7516848887969649
21.71787705396541 298.4677993399075 0.7538956382815113
21.723104608918824 298.51483089972527 0.7529623678069358
21.72833216387224 298.72931451904606 0.7525659732047129
21.733559718825653 294.8809583190873 0.7476221831793991
21.738787273779067 293.77006194119764 0.7456884513438754
21.74401482873248 296.40642430031363 0.7488275003576876
21.749242383685896 299.8216661635309 0.7533643743235934
21.75446993863931 302.9090916608724 0.7577924852066152
21.759697493592725 305.6665575357306 0.7615418192570467
21.76492504854614 307.364920148308 0.7627077150533854
21.770152603499554 307.11921268100576 0.7625555494796344
21.77538015845297 304.0596921461474 0.7582545858722621
21.780607713406383 307.5311580255058 0.7615452853280482
21.785835268359797 314.3890882663125 0.7686787363254913
21.79106282331321 320.72627677957087 0.7754141094221134
21.796290378266626 319.92021144724885 0.7738249381633916
21.80151793322004 317.428261531884 0.7704614026860815
21.806745488173455 319.4524063847796 0.772795431870111
21.81197304312687 319.57902729319187 0.7729882144120298
21.817200598080284 323.23243327682974 0.7777848202038706
21.822428153033698 327.4366272071499 0.7826293262691129
21.827655707987113 329.64504786057887 0.7857448973483455
21.832883262940527 328.06069460646535 0.7840677364346775
21.83811081789394 328.75944312228296 0.7847132657419316
21.843338372847356 329.7361735313406 0.7858019157704654
21.84856592780077 329.55137448414627 0.7849894161438357
21.853793482754185 330.1059027544774 0.7860109488261195
21.8590210377076 331.4818510889748 0.7870444615732759
21.864248592661014 333.89275567991257 0.7892754949513501
21.869476147614428 331.1917510983422 0.7854082507541758
21.874703702567842 328.1249051736401 0.7807979843505275
21.879931257521257 326.20027254428913 0.7784971133288182
21.88515881247467 324.550501634781 0.776686976970229
21.890386367428086 322.98063637841466 0.7749089755401912
21.8956139223815 317.03488083823703 0.7682585020907863
21.900841477334914 313.56677089019104 0.7639324965735362
21.90606903228833 311.1112554011576 0.7609781530498675
21.911296587241743 312.64556192640424 0.7617745833065462
21.916524142195158 314.59669282987227 0.7635641107467973
21.921751697148572 313.00466161803246 0.7619403035515674
21.926979252101987 310.94470876761517 0.7591037944421988
21.9322068070554 308.591419801691 0.7564513621616594
21.937434362008815 311.2320077237078 0.759011174721911
21.94266191696223 313.4927946402945 0.7610614497006873
21.947889471915644 313.9215174738596 0.7610994369524215
21.95311702686906 311.1846355786483 0.757326414754319
21.958344581822473 309.5769912536183 0.7555191683461339
21.963572136775888 309.8753810484774 0.7563933875158809
21.968799691729302 310.84150267034516 0.7574331985565279
21.974027246682716 315.78529531946776 0.7632071581297716
21.97925480163613 315.42476075274476 0.7618186006280095
21.984482356589545 313.2127027596543 0.7592770418313283
21.98970991154296 313.1382802973708 0.7600647963303382
21.994937466496374 316.54099964707325 0.764403666601432
22.00016502144979 317.03428216224097 0.7650957318917028
22.005392576403203 312.9935138805396 0.7590230137197945
22.010620131356617 310.02016048924366 0.755300626374872
22.015847686310032 311.76249464775816 0.7563586433461587
22.021075241263446 317.1125576401775 0.7618692321961066
22.02630279621686 318.6952755689233 0.7638164234727401
22.031530351170275 317.59509843587153 0.7623499325937088
22.03675790612369 314.55990799137516 0.7593601066107512
22.041985461077104 315.2483272099603 0.7601329742080317
22.04721301603052 318.6001330913561 0.7644058123924208
22.052440570983933 323.99339447493884 0.771427794780832
22.057668125937347 326.2930987783628 0.7740209231894277
22.06289568089076 327.2048420484444 0.7749058708691887
22.068123235844176 327.3337902659565 0.7741887798954123
22.07335079079759 325.5475329771824 0.7715064223802476
22.078578345751005 324.58850022901606 0.7700083505639774
22.08380590070442 321.42111466411546 0.7660888404818127
22.089033455657834 320.87020530317795 0.7652262831158922
22.09426101061125 321.4035491385759 0.7659266973556544
22.099488565564663 323.0304050832157 0.7672011624049766
22.104716120518077 327.55092022056215 0.7728539473620916
22.10994367547149 325.9845779750378 0.770879354537712
22.115171230424906 323.99159965508056 0.768232777620664
22.12039878537832 324.7342262371543 0.7684680544251242
22.125626340331735 325.9016332305357 0.7693706788068122
22.13085389528515 323.6797216824084 0.7671675020620978
22.136081450238564 320.2575499508845 0.7634181489263203
22.141309005191978 316.30187415322774 0.7587919855849997
22.146536560145393 316.21896935354926 0.7582924832935362
22.151764115098807 314.96046277555075 0.7558553226285849
22.15699167005222 317.6659917839133 0.759232971160586
22.162219225005636 316.8081287332338 0.7595172326461412
22.16744677995905 316.4150036309156 0.7593650954447613
22.172674334912465 316.1287890346276 0.7592869508472432
22.17790188986588 316.5217555719362 0.7582405663256274
22.183129444819293 316.36072575254656 0.7582675603743182
22.188356999772708 314.1538389325069 0.7559325766348544
22.193584554726122 315.49325400531353 0.7572017385705221
22.198812109679537 315.6315598435691 0.7572628136259655
22.20403966463295 316.25863235288364 0.7567459099005494
22.209267219586366 315.12581435875427 0.7558284809562702
22.21449477453978 312.3760800736873 0.7530273722460633
22.219722329493194 312.38783993761075 0.7530025422848803
22.22494988444661 313.8674322196728 0.7549589973752768
22.230177439400023 318.68632038437676 0.7599952592755749
22.235404994353438 321.1136291574108 0.7630245117535008
22.240632549306852 320.7232750475184 0.7619467785510537
22.245860104260267 319.4137830827957 0.7599216206455375
22.25108765921368 316.73565137821083 0.7572329732689844
22.256315214167095 314.6691089584058 0.7540426370480496
22.26154276912051 311.8394582504997 0.7513205089512296
22.266770324073924 311.8503251526693 0.7510044783491202
22.27199787902734 315.183591971781 0.7549437931159185
22.277225433980753 318.1435813207851 0.7583131692422717
22.282452988934168 319.5071982123681 0.7591433855906463
22.287680543887582 316.34218688210524 0.7560994721141899
22.292908098840996 312.6371619894632 0.7516845524199571
22.29813565379441 311.4184925339314 0.7505374968180172
22.303363208747825 307.8999754508722 0.7473335897674008
22.30859076370124 307.29316351800566 0.7469652627353638
22.313818318654654 305.5228334680275 0.7442319274479255
22.31904587360807 305.4980587739327 0.7430968412852647
22.324273428561483 303.2101457577622 0.7408896874960056
22.329500983514897 303.96112605041054 0.7420669494887672
22.334728538468312 302.9010605694445 0.7400721752532052
22.339956093421726 299.8119884418846 0.7355396842559353
22.34518364837514 299.9639440162799 0.735567334714022
22.350411203328555 300.68129982148315 0.7365323692257993
22.35563875828197 301.4820399359525 0.7378818861051131
22.360866313235384 300.05053429830093 0.7353182063177978
22.3660938681888 296.64341031584564 0.7305052674629565
22.371321423142213 296.0616982271265 0.7288402890439388
22.376548978095627 295.03724684222277 0.7291679287021934
22.38177653304904 294.70837979800314 0.7293789681004588
22.387004088002456 292.83058973750383 0.7270546405357682
22.39223164295587 294.19505896896294 0.7279705800925145
22.397459197909285 293.5550089326895 0.7272412101570359
22.4026867528627 294.9953878049447 0.729066260684951
22.407914307816114 292.1865540832596 0.7260984198490257
22.41314186276953 291.28785094373904 0.7249930481456718
22.418369417722943 290.4408026149759 0.7246541840358988
22.423596972676357 287.48310751699404 0.7204892602102836
22.42882452762977 282.57357902797526 0.7135099119574538
22.434052082583186 278.8479596136382 0.7082991383374642
22.4392796375366 282.11817963824865 0.712456209065037
22.444507192490015 282.3463099691439 0.7126443023651409
22.44973474744343 281.332810982343 0.7113889317286449
22.454962302396844 279.82511699448224 0.7082349551247386
22.460189857350258 281.41859433644265 0.7108990681753016
22.465417412303673 281.48188971054435 0.7110630602093103
22.470644967257087 283.20404675429637 0.7134811706268076
22.4758725222105 283.93684417690173 0.7152129481661937
22.481100077163916 284.5450862360292 0.7170408395489086
22.48632763211733 285.47085756052246 0.7186928386976394
22.491555187070745 283.2631414639051 0.7149697556368608
22.49678274202416 282.7488189027051 0.71313377749553
22.502010296977573 281.932423664873 0.7126013483816578
22.507237851930988 278.89704723892095 0.7089019472472368
22.512465406884402 278.5762792194542 0.708016339010911
22.517692961837817 278.0996356334385 0.7071466984689551
22.52292051679123 281.368269738003 0.7107354362621477
22.528148071744646 283.1315017661714 0.7135768114581714
22.53337562669806 283.97364559395595 0.7137272671269386
22.538603181651474 282.4481879375939 0.7122704294511182
22.54383073660489 282.34919369173 0.7124833193073903
22.549058291558303 280.6195938354269 0.709514846911483
22.554285846511718 279.6818688721601 0.7075152227382101
22.559513401465132 280.4197726465868 0.7082833946165409
22.564740956418547 278.9955512156672 0.7076522262720908
22.56996851137196 279.9568978625115 0.7091735764365484
22.575196066325375 277.0889705494983 0.7047739376909548
22.58042362127879 277.9941993645414 0.7054281325805909
22.585651176232204 275.07519321418937 0.7019307923311453
22.59087873118562 272.3803499487283 0.6986933974305019
22.596106286139033 271.6641660215929 0.698165940647242
22.601333841092448 273.2020329977027 0.7001639956650774
22.606561396045862 276.22572996609205 0.7041324158246552
22.611788950999276 276.6437025249847 0.7055174807205764
22.61701650595269 278.4744582140298 0.7083273595113143
22.622244060906105 279.1516638709626 0.7081557152887424
22.62747161585952 279.61566939233967 0.7079447772767378
22.632699170812934 278.67883117336294 0.7068510588697353
22.63792672576635 275.5933895127502 0.7025820135375087
22.643154280719763 274.19797487187054 0.7013606356453442
22.648381835673177 273.70843348292635 0.7000123925180171
22.653609390626592 276.4220452495298 0.7043394240378847
22.658836945580006 275.3295969327447 0.7029414492982435
22.66406450053342 275.2576450232062 0.70344199997884
22.669292055486835 274.557464744687 0.7022811064049542
22.67451961044025 274.76768104274356 0.702863745060056
22.679747165393664 278.83298310802166 0.7070331849325914
22.68497472034708 281.32726539433855 0.7093822763238514
22.690202275300493 281.08166539440464 0.7085199178321401
22.695429830253907 274.1524726359344 0.6999646708821352
22.70065738520732 271.8423794796841 0.6972425274445663
22.705884940160736 273.559979722329 0.6991200553276617
22.71111249511415 277.6431641109947 0.7060173618616611
22.716340050067565 277.2240781954447 0.706172227898655
22.72156760502098 276.72537689458716 0.7044194268246784
22.726795159974394 276.8541202465796 0.7031068117660415
22.73202271492781 281.04740367453707 0.7070256410523352
22.737250269881223 280.5231649187064 0.7059956937089417
22.742477824834637 281.1587601815028 0.7066137829706853
22.74770537978805 281.5452866259896 0.7073029895020302
22.752932934741466 282.9553149127716 0.709126420770788
22.75816048969488 285.11289209906994 0.7113634918619939
22.763388044648295 287.6350760626601 0.7145980201567796
22.76861559960171 288.9094958140816 0.7170458823456737
22.773843154555124 290.53636150413524 0.7197149812831523
22.779070709508538 289.62033854785227 0.717754311135209
22.784298264461952 288.2364497661898 0.7148617059888561
22.789525819415367 286.3362381913998 0.7125406925864523
22.79475337436878 287.22978392992775 0.7132904963372627
22.799980929322196 289.8858930020614 0.7160993643032392
22.80520848427561 294.64194668061305 0.722239478815364
22.810436039229025 299.1276742748257 0.7276528447475423
22.81566359418244 299.5976327430742 0.7285726372344573
22.820891149135853 300.6239121564892 0.729313786356696
22.826118704089268 299.4575244496322 0.7280896858442465
22.831346259042682 298.6343479757376 0.7273853404257773
22.836573813996097 295.9368904490453 0.7238478034791205
22.84180136894951 298.7285314417852 0.727665693478161
22.847028923902926 300.76798298740823 0.7310798200261346
22.85225647885634 300.3901424239637 0.7308751214261908
22.857484033809754 300.36356573106764 0.7307105963902168
22.86271158876317 298.73776694751064 0.7280039333379023
22.867939143716583 299.1397790444383 0.7286229158236006
22.873166698669998 294.80165960421124 0.7234983652816566
22.878394253623412 295.20908241994607 0.723598365358293
22.883621808576827 296.68368114334095 0.7251513847965069
22.88884936353024 296.0755795028424 0.7235115454003141
22.894076918483655 294.7972517273131 0.7219342284662845
22.89930447343707 295.61356630682513 0.7230743585973309
22.904532028390484 296.61585398769563 0.7250656410926718
22.9097595833439 294.8938047462617 0.7238720287944728
22.914987138297313 292.8667729299525 0.7201154756720213
22.920214693250728 292.84184605354966 0.7198748491290161
22.925442248204142 294.101024063527 0.7208412428135543
22.930669803157556 296.04398668706807 0.7236251435325219
22.93589735811097 295.76980921991685 0.7236515399710947
22.941124913064385 295.610097831616 0.7223855343369648
22.9463524680178 294.7208746063654 0.7206287977253021
22.951580022971214 294.18186876287103 0.7209333893035418
22.95680757792463 293.3849759889186 0.7207366462516216
22.962035132878043 290.9626406782268 0.7173551698132395
22.967262687831457 288.58384456039965 0.712519124018867
22.972490242784872 290.3295491440068 0.7150855992918969
22.977717797738286 292.67673068763224 0.718716942243069
22.9829453526917 292.343198542106 0.718275116274057
22.988172907645115 289.88674607787624 0.7153453993795409
22.99340046259853 288.915441471672 0.7136465778827901
22.998628017551944 290.7846931423836 0.7172333536200929
23.00385557250536 289.7096460021715 0.7160923535180752
23.009083127458773 289.0467096085764 0.7147449870609758
23.014310682412187 287.515124292466 0.7122708036917429
23.0195382373656 286.99516662984246 0.7105071127162261
23.024765792319016 287.4817313422336 0.7114951478581091
23.02999334727243 288.8000985147418 0.7146295463344225
23.035220902225845 287.8366383042608 0.7138953237389121
23.04044845717926 285.8228912373477 0.7115575112567771
23.045676012132674 285.7466394679526 0.710433394553364
23.05090356708609 287.01277947355265 0.7122722552258963
23.056131122039503 288.32755475724167 0.7136414520790989
23.061358676992917 287.8268636099916 0.7128671989866804
23.06658623194633 287.7458406661425 0.712734536847461
23.071813786899746 286.15232674819924 0.7113724895543302
23.07704134185316 285.4233228997521 0.7109661144663515
23.082268896806575 286.3413977814912 0.7117607493729463
23.08749645175999 288.6514770858305 0.7137542600104757
23.092724006713404 289.3167083336643 0.7145886538859149
23.097951561666818 290.75621792350864 0.7156537202643541
23.103179116620232 290.245434033033 0.7154387909297771
23.108406671573647 288.89078738983335 0.7142357082151842
23.11363422652706 289.4012898971578 0.7155696617791671
23.118861781480476 288.2503177106546 0.714249964978477
23.12408933643389 284.8463681712843 0.7095796815646962
23.129316891387305 285.3404302209331 0.7098709052338062
23.13454444634072 287.8515589781306 0.7116099470040789
23.139772001294133 291.5876476072493 0.7147956126786149
23.144999556247548 293.14356411029604 0.7161844675405712
23.150227111200962 296.5393798310294 0.7206582480212513
23.155454666154377 295.39263149771784 0.7205049344519618
23.16068222110779 295.27519231950635 0.7222992274624924
23.165909776061206 288.98004170812345 0.7143535684427452
23.17113733101462 288.60827554556323 0.7134958309012935
23.176364885968034 288.6083296924387 0.7122242298008427
23.18159244092145 287.4514768396874 0.7110588009178195
23.186819995874863 285.2841541638645 0.7084949945466249
23.192047550828278 285.5244400715098 0.7092263780702388
23.197275105781692 288.43540546821873 0.7129786154192908
23.202502660735107 287.731725243248 0.7123144403157347
23.20773021568852 291.79316424361815 0.7167155323931527
23.212957770641935 293.49741783308707 0.7179928617536913
23.21818532559535 296.8673818706889 0.7212935416442164
23.223412880548764 295.4921507887973 0.7190313561286472
23.22864043550218 294.97297317148656 0.7183755204275418
23.233867990455593 293.343211711636 0.7168437475381003
23.239095545409008 292.6517836909724 0.7159709915825717
23.244323100362422 290.0655140982691 0.7128149231783178
23.249550655315836 291.2426751811744 0.7145913663284983
23.25477821026925 292.7189150231116 0.7165442203487662
23.260005765222665 291.1968306327615 0.7151985434392366
23.26523332017608 288.37523018428976 0.7111381190969432
23.270460875129494 288.4547522401781 0.7113656781740765
23.27568843008291 292.06095522634854 0.714901378603964
23.280915985036323 293.7448757026277 0.7164468595954543
23.286143539989737 291.2310260242305 0.7136430814003052
23.291371094943152 293.0528102063643 0.716435409213916
23.296598649896566 293.3435400461554 0.7173109360689949
23.30182620484998 294.6304524232187 0.7188675526167565
23.307053759803395 292.22794583548904 0.7152430068375673
23.31228131475681 290.845870378329 0.7133195735576238
23.317508869710224 290.89502061027054 0.7135643239576868
23.32273642466364 291.48982272606827 0.714586087379651
23.327963979617053 291.5780704227938 0.7147665034690521
23.333191534570467 292.6389614727635 0.7162173793003743
23.33841908952388 292.8315400375332 0.7175240229615665
23.343646644477296 292.555539183371 0.7172847330322737
23.34887419943071 291.5960584859469 0.7150215958520848
23.354101754384125 291.98435784303916 0.7149145460884299
23.35932930933754 293.0687607667155 0.7159510734720327
23.364556864290954 294.6847082544226 0.718506729560115
23.369784419244368 295.2558535941653 0.7185681812892956
23.375011974197783 292.38403003001804 0.714906046224032
23.380239529151197 290.6741849622029 0.7122243531083496
23.38546708410461 288.904681734314 0.709965060438731
23.390694639058026 294.2848178179291 0.7163975576091727
23.39592219401144 294.4272709303513 0.716559919118145
23.401149748964855 291.4481908252266 0.713981226092492
23.40637730391827 287.986303935796 0.7104370587154162
23.411604858871684 287.0612505727279 0.7097910604480379
23.416832413825098 289.1628669806302 0.7120121939023101
23.422059968778512 290.8109030013293 0.7138527948516644
23.427287523731927 291.2238153534882 0.7132443136920898
23.43251507868534 291.6381315512211 0.7132236994821246
23.437742633638756 293.27909391766093 0.7153737118857245
23.44297018859217 292.6032540442373 0.7151011870616005
23.448197743545585 295.39255530274414 0.7186413991609687
23.453425298499 296.2018416492938 0.7188714202910713
23.458652853452413 296.8409924222769 0.7192108522201341
23.463880408405828 293.2777987562646 0.7140715545853538
23.469107963359242 292.68578990401966 0.7144032019181447
23.474335518312657 291.4027923895608 0.7131056546970159
23.47956307326607 293.63965686826214 0.7156464462229148
23.484790628219486 293.04001710844625 0.7146472391045449
23.4900181831729 294.80776894871826 0.7167339158613723
23.495245738126314 295.5614560025918 0.7184209188578157
23.50047329307973 295.5588351476222 0.7179578763631511
23.505700848033143 296.4387915399277 0.7188226907150553
23.510928402986558 296.1891591329324 0.7177981560611352
23.516155957939972 295.56531251990214 0.7172403979863565
23.521383512893387 294.294539090995 0.7161469864716221
23.5266110678468 291.64743293146194 0.7132957574855694
23.531838622800215 292.67855726585674 0.7143899615497115
23.53706617775363 295.1872758769671 0.7167638480142049
23.542293732707044 299.0334869541153 0.7205244883746815
23.54752128766046 300.0927764771489 0.7212799371797887
23.552748842613873 304.5327652870735 0.7261321253291498
23.557976397567288 305.0453435462139 0.7258761321482199
23.563203952520702 301.8228316440739 0.7214832330953801
23.568431507474116 298.3132052479833 0.716751772432326
23.57365906242753 299.00314873503163 0.7174774109267984
23.578886617380945 301.63374125617804 0.7192829065571414
23.58411417233436 301.0579477986118 0.7196716505113562
23.589341727287774 298.92288674141 0.7175447291516236
23.59456928224119 298.1550901099545 0.7172611902169703
23.599796837194603 298.24783722991026 0.7158940400391369
23.605024392148017 298.490996849002 0.7146641099227552
23.610251947101432 302.243856376176 0.7186203382492106
23.615479502054846 304.04918231232415 0.7213016839993995
23.62070705700826 304.43781976858526 0.7219874235585304
23.625934611961675 298.72327736041075 0.7145874397050322
23.63116216691509 296.35161633014565 0.7111140106209101
23.636389721868504 296.246425638243 0.71146351483674
23.64161727682192 298.0521568977575 0.7145308631218001
23.646844831775333 297.710956341729 0.7142947276713323
23.652072386728747 298.361878935613 0.7150490377106792
23.65729994168216 300.9792246857906 0.7172686906267668
23.662527496635576 302.5303748119814 0.7194425909467153
23.66775505158899 302.9833067435683 0.7194675332507255
23.672982606542405 300.5752943592384 0.7150218436076625
23.67821016149582 299.3681765496241 0.7125316412504952
23.683437716449234 297.7286583124466 0.7099933328451168
23.688665271402648 297.29177192953324 0.7096829421682062
23.693892826356063 300.932160689958 0.713617241942061
23.699120381309477 301.249068310503 0.7144280362430653
23.70434793626289 305.59557839781485 0.7201991396798181
23.709575491216306 304.9226562494117 0.718870172958956
23.71480304616972 306.2203151812048 0.7200356538537706
23.720030601123135 305.30145830800603 0.7174007891429129
23.72525815607655 305.65203277567537 0.7175474152034108
23.730485711029964 306.6997407685689 0.718377823092926
23.735713265983378 306.13983082083683 0.7171492610613035
23.740940820936792 304.24325111703473 0.7147538401592262
23.746168375890207 305.2369546157126 0.7160602967669886
23.75139593084362 304.36384216650214 0.7150550820336236
23.756623485797036 301.8174108688832 0.7119760480152557
23.76185104075045 301.14789123803735 0.711180217959841
23.767078595703865 299.5641793992967 0.7093499660700879
23.77230615065728 298.3861408837325 0.706813103345738
23.777533705610693 299.9223725318935 0.7078074727413778
23.782761260564108 304.3625848496991 0.7132373140832369
23.787988815517522 309.12298644186626 0.719299262191666
23.793216370470937 309.2680948983748 0.720068751668805
23.79844392542435 307.35907753616624 0.7171193910061777
23.803671480377766 305.87159112983636 0.7146699958751281
23.80889903533118 309.3051203798841 0.7180359859070176
23.814126590284594 311.566080284956 0.7197849930576101
23.81935414523801 311.91553320747283 0.7198072363196647
23.824581700191423 310.7858825723373 0.7187939587780646
23.829809255144838 311.6709836647862 0.7204364918089231
23.835036810098252 311.4829512470082 0.7203302227584287
23.840264365051667 310.0823182015115 0.7178031466128477
23.84549192000508 311.6720234203553 0.718651643073981
23.850719474958495 314.199443863758 0.720569499922496
23.85594702991191 314.7239422145242 0.7210284686903149
23.861174584865324 315.0656404909383 0.7214769871213337
23.86640213981874 314.06879908988 0.7202161568190307
23.871629694772153 313.53832802424705 0.7195188192420553
23.876857249725568 312.6068805042349 0.7175765189129122
23.882084804678982 313.1271392409255 0.7179427303137309
23.887312359632396 314.20752693522894 0.7191259472254085
23.89253991458581 318.7964793413217 0.7243845381482975
23.897767469539225 319.03977348440344 0.7247995692755447
23.90299502449264 316.7715858049152 0.722080787619463
23.908222579446054 312.9881618347789 0.717816580334658
23.91345013439947 308.4681384353038 0.7115111219931547
23.918677689352883 308.64164977551906 0.7121657633253456
23.923905244306297 309.0041898886658 0.7125602026780208
23.929132799259712 313.1564012442823 0.7165558039587772
23.934360354213126 312.07240756001823 0.7147894632272086
23.93958790916654 311.7062759438027 0.7144263884872843
23.944815464119955 308.84123692750626 0.7109913906766494
23.95004301907337 308.2345164184683 0.7099045895478135
23.955270574026784 309.45694912255163 0.7111923618310431
23.9604981289802 309.176068196606 0.7122634226050447
23.965725683933613 310.8697319795685 0.715109608643711
23.970953238887027 309.9889993175033 0.7139141906754196
23.97618079384044 308.7560983175608 0.7122287350998541
23.981408348793856 307.5130930656108 0.710500304393462
23.98663590374727 307.31750053264983 0.7106407419160341
23.991863458700685 309.71708136200175 0.712434556341833
23.9970910136541 311.333238772086 0.7137671228957971
24.002318568607514 308.74065814725725 0.7108019218220296
24.007546123560928 307.3502089176949 0.7096487051384733
24.012773678514343 308.3904858329332 0.7111560528996573
24.018001233467757 311.5139364930597 0.7140898468776335
24.02322878842117 311.57065253852994 0.7134179401711644
24.028456343374586 312.64911488379727 0.7142790013207846
24.033683898328 312.62533236656765 0.7142892911562768
24.038911453281415 309.9160312806939 0.7128478733682644
24.04413900823483 307.36180902837214 0.7102318496675876
24.049366563188244 305.0743804969299 0.7081884103498992
24.054594118141658 309.1977912056443 0.7118672903515892
24.059821673095072 309.2168149739841 0.7110771875142736
24.065049228048487 309.6841581883625 0.7121831163583906
24.0702767830019 308.19720956346265 0.7238149062065282
24.075504337955316 309.54039873657536 0.7348995806494385
24.08073189290873 309.88779490557545 0.7408106149342328
24.085959447862145 311.306273101676 0.7473395585844523
24.09118700281556 313.9299153159664 0.7554407462285821
24.096414557768973 314.6196357843291 0.7616563660743615
24.101642112722388 312.9885810252232 0.7646463520085991
24.106869667675802 312.90624706148685 0.7689366327112079
24.112097222629217 309.199500439164 0.7688639005265868
24.11732477758263 309.3380374154964 0.7715090232971549
24.122552332536046 305.0636802152743 0.7701025744705822
24.12777988748946 305.2894882305603 0.7735914042713503
24.133007442442874 307.7493624058307 0.7815370560193421
24.13823499739629 312.92083707983454 0.7914453640637757
24.143462552349703 315.8612379753002 0.7981974193020831
24.148690107303118 313.9825459284063 0.7982179529809482
24.153917662256532 311.02262731563155 0.797624483476002
24.159145217209947 312.3202834597169 0.8015714619875202
24.16437277216336 314.5188559198026 0.8062676870438382
24.169600327116775 315.2125456879677 0.8099835284307293
24.17482788207019 314.1250410063305 0.8125664060976562
24.180055437023604 313.28569643484354 0.8152964708552135
24.18528299197702 309.67725493522886 0.812706081699946
24.190510546930433 306.646187348928 0.8109147212618073
24.195738101883848 304.4657322024142 0.8113180672719111
24.200965656837262 306.94829709177804 0.8189695746323237
24.206193211790676 309.31870559314814 0.8254133685005861
24.21142076674409 312.7397325051862 0.8315285000429631
24.216648321697505 312.7119427307769 0.8330478181078367
24.22187587665092 313.91594969985084 0.8371657404731158
24.227103431604334 310.58044755083245 0.8350959658272286
24.23233098655775 307.8547778107677 0.8342444926573026
24.237558541511163 303.61973354031875 0.8308353188986757
24.242786096464577 303.9378822203127 0.833613036015282
24.248013651417992 305.84305613006603 0.8377265687619562
24.253241206371406 308.2048820422498 0.8426034947149297
24.25846876132482 305.0401264041079 0.8404795970454678
24.263696316278235 302.0254497906004 0.8380832402774563
24.26892387123165 299.5521949719019 0.8365385769785987
24.274151426185064 300.7627267381117 0.839989140969722
24.27937898113848 303.07252665255953 0.8463264583351388
24.284606536091893 305.3520171564921 0.8536153992588119
24.289834091045307 304.2512927265881 0.8552738297296686
24.29506164599872 298.3487583491897 0.8507861086345491
24.300289200952136 298.09270499597125 0.851004035065551
24.30551675590555 294.40023549028945 0.848155207265719
24.310744310858965 294.25420566859043 0.8493413996610394
24.31597186581238 296.1667758652924 0.8546110512187174
24.321199420765794 298.21362797800066 0.8598798982536452
24.326426975719208 299.18637717914237 0.8619479822818773
24.331654530672623 298.07319255571485 0.8612048794945323
24.336882085626037 298.64184937736445 0.8617926027574959
24.34210964057945 300.42833842844016 0.8663332347776194
24.347337195532866 299.46741460614805 0.8669927331811241
24.35256475048628 298.2864122655507 0.867337623558719
24.357792305439695 295.9688547581221 0.8649005263082993
24.36301986039311 292.9101231181632 0.8623143187153357
24.368247415346524 292.5241104315342 0.8642502223715236
24.373474970299938 295.6825012826736 0.8725408768212808
24.378702525253352 299.182647005975 0.881879737301229
24.383930080206767 301.5996044404154 0.8882797538926757
24.38915763516018 301.5729776210944 0.8900707199050124
24.394385190113596 302.3320705596439 0.8921277346021791
24.39961274506701 300.7396054687879 0.8914484708243422
24.404840300020425 301.47678021351857 0.8948120353586823
24.41006785497384 303.14037057695623 0.9003191550311257
24.415295409927253 303.32903584137466 0.9026896811166424
24.420522964880668 300.9107632036861 0.9018405615115858
24.425750519834082 296.9603129336697 0.8982710429639443
24.430978074787497 296.8667070506557 0.9005177447156593
24.43620562974091 297.6216965116938 0.9023847905417391
24.441433184694326 298.2595674547343 0.9045777780198452
24.44666073964774 298.2086602309143 0.9067720623268007
24.451888294601154 301.14171517089744 0.9143325781588691
24.45711584955457 304.2435507128433 0.9218994234421877
24.462343404507983 308.51688474441727 0.9309433483968861
24.467570959461398 310.2458386370231 0.9362518144003593
24.472798514414812 312.1324234838436 0.9404524950468741
24.478026069368227 307.2586555094609 0.9358362077949244
24.48325362432164 302.8010667554701 0.9307402511619253
24.488481179275055 297.8202510766022 0.9268881436257455
24.49370873422847 301.68600602901296 0.936682391925617
24.498936289181884 306.4335951392498 0.946313008317292
24.5041638441353 307.0798887316048 0.9496478383688939
24.509391399088713 307.6292171628832 0.95150190152615
24.514618954042128 304.0345135867613 0.94810493781753
24.519846508995542 305.3560982658997 0.9502514488347377
24.525074063948956 304.1451264390735 0.9502033422710728
24.53030161890237 306.44298818532485 0.9543850620336357
24.535529173855785 307.27375112916707 0.9592529733533371
24.5407567288092 306.6233856280064 0.960852671015007
24.545984283762614 304.9152631376462 0.9624646422842175
24.55121183871603 306.1029281344172 0.966302434296365
24.556439393669443 308.76442101970935 0.9719980899618553
24.561666948622857 311.812290426282 0.9774954294944411
24.566894503576272 313.1067867015829 0.9810220064297471
24.572122058529686 312.5417704720807 0.9832277120384526
24.5773496134831 311.46719269242266 0.9833518598808064
24.582577168436515 309.2627779187481 0.9822129877531325
24.58780472338993 310.1101982537968 0.9859204079936926
24.593032278343344 312.70254023473 0.9937541199132489
24.59825983329676 314.16661640381506 0.9993110894604813
24.603487388250173 312.0016866702897 1.000199860871171
24.608714943203587 308.5988855656515 0.9965872382730685
24.613942498157 306.30640706448435 0.9953799273948437
24.619170053110416 306.8771839457869 0.9986657153099623
24.62439760806383 305.07175552589115 0.9995924239334922
24.629625163017245 302.7245768567836 0.9982084065172446
24.63485271797066 300.92937274391636 0.9955256776615289
24.640080272924074 296.95919396358295 0.991369510021547
24.645307827877488 297.0395447010573 0.9941502556466584
24.650535382830903 298.926976044026 1.0005765595098255
24.655762937784317 303.4882064479548 1.011709876240834
24.66099049273773 306.7489255048655 1.0196025773818753
24.666218047691146 307.1222133144137 1.023397747373211
24.67144560264456 305.6679393886122 1.0234232098513703
24.676673157597975 305.09108861780084 1.0238276608913197
24.68190071255139 304.76374761074345 1.0259218133576602
24.687128267504804 306.06188461249485 1.0298216576971753
24.692355822458218 304.1284403770802 1.0294819804685507
24.697583377411632 303.3467478046734 1.0304741052231758
24.702810932365047 297.92733287416957 1.0236999611747746
24.70803848731846 295.7520168504198 1.0241370241392038
24.713266042271876 295.86716089350733 1.026840614101968
24.71849359722529 301.131323804428 1.0382864139001493
24.723721152178705 302.49511246960907 1.0401222826521304
24.72894870713212 304.2850816195034 1.0455229781051443
24.734176262085533 300.85287992707407 1.045048611390524
24.739403817038948 302.46570364426543 1.0533318577206963
24.744631371992362 300.50640289306926 1.0530169455945366
24.749858926945777 302.5180435503249 1.056587685302736
24.75508648189919 299.9910861725951 1.0540088748323093
24.760314036852606 298.7672676060947 1.0537750384025053
24.76554159180602 299.7661187089205 1.0582766188419177
24.770769146759434 301.94895504609684 1.0646068522162968
24.77599670171285 302.1706774417748 1.0680362081140617
24.781224256666263 301.3722625456481 1.0696392151867258
24.786451811619678 304.38079372361557 1.07891539024798
24.791679366573092 304.3151180887778 1.0815670544356673
24.796906921526507 303.5964882431072 1.083461337418396
24.80213447647992 302.91133609707504 1.0850879446208557
24.807362031433335 302.17608507685924 1.0863363857091322
24.81258958638675 303.63970115179 1.092149482853224
24.817817141340164 301.0197135366811 1.0885502640323115
24.82304469629358 303.1812594982525 1.0966779511196973
24.828272251246993 303.2477990865014 1.0986232762527572
24.833499806200408 299.8964088308987 1.0956449208277437
24.838727361153822 301.3148666699149 1.1003888657218237
24.843954916107236 301.7620586408764 1.1043845441118914
24.84918247106065 302.2955138004328 1.1084480490892097
24.854410026014065 298.0255591512956 1.102912437372796
24.85963758096748 295.30926448534 1.10203549792853
24.864865135920894 296.02770849288277 1.1063015198922797
24.87009269087431 298.8876371217708 1.1151537682075492
24.875320245827723 301.234530047926 1.1205691392986143
24.880547800781137 302.4218718724118 1.1256085973470622
24.885775355734552 303.2418098854578 1.1294354312764794
24.891002910687966 307.5481493088828 1.1404372162471392
24.89623046564138 308.76045519829796 1.1459490664598324
24.901458020594795 308.6038829576392 1.1507106224506745
24.90668557554821 302.8764084823349 1.1430473631403606
24.911913130501624 301.51724057687295 1.1420504624734642
24.91714068545504 300.5399795937926 1.1441411474724623
24.922368240408453 303.49769005459603 1.1558625521995372
24.927595795361867 305.9970938702964 1.1665786118669406
24.93282335031528 309.7519036653166 1.1762337863558205
24.938050905268696 306.7694551291464 1.1697629863521435
24.94327846022211 303.1486982199357 1.1647448459233936
24.948506015175525 301.6533820500035 1.1642882491892186
24.95373357012894 304.8343245312344 1.1755433513558087
24.958961125082354 308.9478358213141 1.1895047362035036
24.964188680035768 310.2919814886535 1.1948242765610764
24.969416234989183 308.99512502438427 1.1944313969246174
24.974643789942597 312.8861928012463 1.204254104192339
24.97987134489601 314.0734231925511 1.2108530202821202
24.985098899849426 316.1619346084774 1.2193760839292083
24.99032645480284 313.7345531547193 1.2165861797466646
24.995554009756255 310.1512779841191 1.2112512887919633
25.00078156470967 312.3322459805124 1.2187322995382104
25.006009119663084 314.7719460834981 1.2270457332983875
25.011236674616498 315.2149493065594 1.2312213970053676
25.016464229569912 313.9760874999553 1.2317518999908492
25.021691784523327 307.9232245235219 1.226071103306034
25.02691933947674 309.13619426220674 1.2335379702512819
25.032146894430156 311.1410030411483 1.2439011674790206
25.03737444938357 317.43107481291236 1.2586550385235615
25.042602004336985 321.62428984502924 1.2695346573453832
25.0478295592904 322.5459998040643 1.2737069193580575
25.053057114243813 321.98200126971096 1.276509773806869
25.058284669197228 314.85566659348956 1.2664915170641566
25.063512224150642 309.4313761595887 1.2596317673295496
25.068739779104057 305.2027536436938 1.2518380353102136
25.07396733405747 306.5999520953657 1.2588227504332266
25.079194889010886 308.99621883532774 1.2676974541433503
25.0844224439643 310.6926824314613 1.275942218072203
25.089649998917714 315.79455912363665 1.2894127064099634
25.09487755387113 316.79957576382225 1.2935578472075164
25.100105108824543 319.0675173029913 1.3015573903591071
25.105332663777958 316.42568255364813 1.304577534175228
25.110560218731372 320.85582756668697 1.317638997301395
25.115787773684787 322.3671597158795 1.3293417492485815
25.1210153286382 319.1127684761797 1.325131275257015
25.126242883591615 313.87040344281974 1.3188021312416343
25.13147043854503 310.80208655497637 1.3140314978389396
25.136697993498444 312.3162927360394 1.3198929282748941
25.14192554845186 315.25083807333317 1.3312482096610696
25.147153103405273 311.4839642752844 1.3279232969968726
25.152380658358688 311.4761810918518 1.331057386283016
25.157608213312102 312.26532698054064 1.3371444915603559
25.162835768265516 317.7723995941231 1.353753565899531
25.16806332321893 317.6962262880893 1.356373424724846
25.173290878172345 318.46798549234757 1.3630017265143686
25.17851843312576 316.0542285348812 1.3616645828310316
25.183745988079174 320.1858408848109 1.3773739960637936
25.18897354303259 323.1504590508034 1.3886169152527332
25.194201097986003 326.85088482258277 1.402635965979641
25.199428652939417 322.32545320899686 1.3966807650167032
25.204656207892832 314.34791583980495 1.3839041990619751
25.209883762846246 310.5038973926784 1.3771051031199526
25.21511131779966 313.0567846244986 1.3867987278748168
25.220338872753075 315.2167297562141 1.3971703469478733
25.22556642770649 320.50712481112265 1.4157947997105313
25.230793982659904 318.58625275762 1.4171056092757301
25.23602153761332 324.48439514050915 1.436573617204679
25.241249092566733 323.3124157048631 1.439176612739514
25.246476647520147 324.62064061348855 1.4459533153888084
25.25170420247356 321.89179114607555 1.443004926031023
25.256931757426976 323.79545716741126 1.450515375357539
25.26215931238039 324.2864854002735 1.458991323897528
25.267386867333805 329.5426935737265 1.475418641481659
25.27261442228722 329.91885467401204 1.481936468751636
25.277841977240634 333.6824066492853 1.4972666353444741
25.283069532194048 331.78683862464914 1.5004243935904231
25.288297087147463 330.9750380593674 1.503591285475542
25.293524642100877 333.2714553380685 1.5141389629193445
25.29875219705429 335.6980625272737 1.525327182311347
25.303979752007706 337.2835451180867 1.535857856256563
25.30920730696112 332.436927690322 1.5305676604343463
25.314434861914535 325.7608546935871 1.521401677379608
25.31966241686795 322.70097530510634 1.520943668286581
25.324889971821364 315.14241793193077 1.5077375368472867
25.330117526774778 317.23920276702614 1.515933956125612
25.335345081728192 320.1017176894505 1.5290081289327395
25.340572636681607 325.14752752918287 1.5468709910283909
25.34580019163502 327.6354767699007 1.559127383738062
25.351027746588436 327.79700226663783 1.5659255415876527
25.35625530154185 329.1584450749708 1.5763513224842918
25.361482856495265 326.1326505964604 1.575447799556726
25.36671041144868 322.76396095069924 1.5715665451415475
25.371937966402093 322.841298804081 1.5791342606257552
25.377165521355508 323.9925996538556 1.5900088563342665
25.382393076308922 328.55784489049927 1.6093049941952837
25.387620631262337 328.8851214154816 1.6195973834211488
25.39284818621575 325.4674301518448 1.6155556761267893
25.398075741169166 321.68473342218795 1.6110539598286753
25.40330329612258 319.4136328731842 1.6115863429402788
25.408530851075994 323.34480072517573 1.6267158817648184
25.41375840602941 326.0425244780399 1.6442322257389392
25.418985960982823 325.9979308677418 1.6458955384445693
25.424213515936238 320.99207606285876 1.6416299712275773
25.429441070889652 313.7274302379755 1.627394592222302
25.434668625843067 314.3324816195745 1.6415637769628408
25.43989618079648 318.87600033863316 1.6635140570385365
25.445123735749895 321.23225647232897 1.6821444031450379
25.45035129070331 321.03015698381176 1.6869178613302436
25.455578845656724 319.3863167167191 1.6891828031028986
25.46080640061014 320.897287032076 1.7014851472580668
25.466033955563553 320.12395379471064 1.7049697780850042
25.471261510516968 320.2230481944105 1.7166677421699295
25.476489065470382 321.36168430410487 1.722015674064449
25.481716620423796 326.35586730134054 1.7498514356293098
25.48694417537721 333.0278554971647 1.7702801220456794
25.492171730330625 337.29556038108785 1.7932213779221113
25.49739928528404 329.11980079289685 1.7821163283918635
25.502626840237454 324.5316896988478 1.7803964815438516
25.50785439519087 322.8222942715755 1.7854923372133973
25.513081950144283 326.84978251382444 1.8036445007633328
25.518309505097697 329.1050090355272 1.8210955178689308
25.523537060051112 326.9453206035887 1.8220987321282973
25.528764615004526 329.691859651151 1.8423049968246652
25.53399216995794 326.7908119123717 1.8362004900234814
25.539219724911355 325.45066617856986 1.8453595096476596
25.54444727986477 322.0241429592797 1.8398114782255464
25.549674834818184 323.03859415948807 1.855278140059848
25.5549023897716 329.9445990925625 1.8864074337055954
25.560129944725013 332.35809926715785 1.9074159815824339
25.565357499678427 337.9813868128176 1.9340236390869805
25.57058505463184 334.04302253038367 1.9359383101949357
25.575812609585256 336.2798293495783 1.9517729620161755
25.58104016453867 335.1201334930687 1.9585558753563754
25.586267719492085 333.50867417281694 1.961202689388088
25.5914952744455 331.3583406330053 1.9628296231695408
25.596722829398914 326.9209768365598 1.9620013886487557
25.601950384352328 330.9759231789618 1.98347264725755
25.607177939305743 332.1376931301185 2.0077740285523378
25.612405494259157 333.35604180669753 2.0234101473421933
25.61763304921257 332.5180036414385 2.0361503822603986
25.622860604165986 336.9520602564848 2.0578629036185134
25.6280881591194 343.74192011052213 2.093517154518459
25.633315714072815 344.7033379736397 2.11907143173264
25.63854326902623 339.08331451384294 2.116904072080263
25.643770823979644 334.35542248516384 2.1131093029172945
25.648998378933058 333.64589790664934 2.113175340157709
25.654225933886472 335.19399453399535 2.134221384033112
25.659453488839887 334.4537002427045 2.155065546021698
25.6646810437933 333.2849215215998 2.1708471954129913
25.669908598746716 325.0953966985242 2.15431576829816
25.67513615370013 316.9137778935972 2.1372412815452977
25.680363708653545 315.54631280918767 2.1470956958525957
25.68559126360696 324.73708299872914 2.204759981998946
25.690818818560373 331.8445295688301 2.2436157110232684
25.696046373513788 335.2735943060657 2.269030856157896
25.701273928467202 333.03598541350755 2.2704232736241994
25.706501483420617 336.2451113109608 2.2953618149561006
25.71172903837403 336.4441721122083 2.3168684275561966
25.716956593327446 336.70780688782514 2.336079503474344
25.72218414828086 329.9514700714956 2.3398431164833813
25.727411703234274 329.38109633321443 2.3524328641872487
25.73263925818769 326.0765001853056 2.363456935873809
25.737866813141103 333.01636848131426 2.3995869678469197
25.743094368094518 335.42141292984354 2.4359347686291186
25.748321923047932 334.54085598565405 2.4555187180043037
25.753549478001347 337.62628702950303 2.490844755760518
25.75877703295476 328.8356866919252 2.4783139964233256
25.764004587908175 333.3058437178434 2.5200476243210974
25.76923214286159 322.6877337852644 2.506325094215105
25.774459697815004 323.5616841755295 2.5381420581076894
25.77968725276842 329.3935861161826 2.5864340662203884
25.784914807721833 338.5349147445902 2.6486059943635767
25.790142362675248 349.47963708798306 2.7169997607038714
25.795369917628662 340.4434716676986 2.7025014286845392
25.800597472582076 333.4132339236758 2.6997547663482377
25.80582502753549 314.0215856689884 2.6434626183189804
25.811052582488905 314.5558314567213 2.6797948970967136
25.81628013744232 319.436312389485 2.738572677877697
25.821507692395734 330.4123658827218 2.8192870167792003
25.82673524734915 334.7999677080323 2.878178157259883
25.831962802302563 341.99904745229503 2.9488966810171484
25.837190357255977 336.81924964054474 2.9683986793046064
25.84241791220939 331.3575792236539 2.9729183293981096
25.847645467162806 328.23205952699067 2.98664616200837
25.85287302211622 330.0278010196599 3.0502877358281837
25.858100577069635 334.56283600676 3.121782869457145
25.86332813202305 333.522852307254 3.1541003744636877
25.868555686976464 324.0626084029423 3.1345095109702314
25.87378324192988 318.9124673354052 3.148237134578466
25.879010796883293 316.3183390552405 3.187849371854704
25.884238351836707 333.6273438705971 3.3258662487417094
25.88946590679012 344.68265838050223 3.435061698818119
25.894693461743536 357.4018333177317 3.563156506835535
25.89992101669695 355.25625551975975 3.6070698728862767
25.905148571650365 341.91610407321707 3.6309277964031623
25.91037612660378 321.22346418815357 3.580643748541
25.915603681557194 311.1891588529946 3.60438404307147
25.920831236510608 323.1278071360849 3.73188883933506
25.926058791464023 341.2813875900686 3.935614243268699
25.931286346417437 353.60343442287143 4.084028608904701
25.93651390137085 347.74441112275827 4.148913861938685
25.941741456324266 335.835615727309 4.144996918638376
25.94696901127768 325.35117309413323 4.186773066152536
25.952196566231095 316.3374056335124 4.242947146039461
25.95742412118451 319.5704735269893 4.376369470560767
25.962651676137924 320.7794258126959 4.523080210396626
25.967879231091338 333.6056171664327 4.702261050301814
25.973106786044752 344.12267536893745 4.855172578149711
25.978334340998167 348.89492069388336 4.93318861259853
25.98356189595158 336.90422122681287 4.918903122072681
25.988789450904996 319.9433940328992 4.861777807669329
25.99401700585841 320.15971612282215 4.973166833114465
25.999244560811825 315.02480630239586 4.998117490198177
26.00447211576524 337.31679844882467 5.309196046490249
26.009699670718653 334.74846742798724 5.363511658441986
26.014927225672068 350.5776409250609 5.635158732937088
26.020154780625482 337.5091694650118 5.6267496057636945
26.025382335578897 338.1156223576254 5.780811554982301
26.03060989053231 323.9521502941057 5.7833599265903475
26.035837445485726 310.3210319594464 5.808789874579323
26.04106500043914 291.77000850183305 5.787153041671601
26.046292555392554 289.9199080736148 5.9183658117173366
26.05152011034597 290.2313034594322 6.12372763412201
26.056747665299383 291.4996743740628 6.293989657499076
26.061975220252798 300.8314218192149 6.666832492966133
26.067202775206212 290.4997654638192 6.715717799768267
26.072430330159627 276.91321311288164 6.910582115849076
26.07765788511304 287.3711362971645 7.246550994750733
26.082885440066455 307.5468010171925 7.9367074482330064
26.08811299501987 345.1047780506507 8.752972947389328
26.093340549973284 336.2376053807439 9.205393251775515
26.0985681049267 333.35618209872956 9.707267592967018
26.103795659880113 282.91870849283265 9.623830287586493
26.109023214833528 244.39560067190888 9.74774824210854
26.114250769786942 220.35821553069826 10.14122705505094
26.119478324740356 246.342015494132 12.378353872748146
26.12470587969377 266.48643470004026 14.708662221005737
26.129933434647185 234.4811937424123 19.072819865499056
26.1351609896006 149.66483961889702 21.555256943665544
