# Supplementary material for: Unraveling metal effects on CO2 uptake in pyrene-based metal-organic frameworks
Source: Nat Commun. 2025 Feb 11;16:1516. doi: 10.1038/s41467-025-56296-w (PMC11814143; doi:10.1038/s41467-025-56296-w)
Supplement: Supplementary file 3 — Source Data [file 41467_2025_56296_MOESM3_ESM.zip › SourceCode/SuppInf/FigureS5_Ga-TBAPy_InSitu_VariableT_PXRD/Data/GaTBAPy_0092p.dat]

0.002613777476707968 14.014460744218972 4.21380720389421
0.007841332430123905 21.55227387256876 5.0589310110456855
0.01306888738353984 21.696033044387754 4.09583574649833
0.018296442336955775 24.330265518310142 3.759056379872504
0.02352399729037171 22.215600829395743 3.4368699535932206
0.028751552243787646 18.66603265194427 2.696029543923496
0.03397910719720358 16.43190874728829 2.0536645107749463
0.03920666215061952 16.624744198954673 1.9977499337693714
0.04443421710403546 17.780023092137636 2.0792478896157056
0.0496617720574514 18.7663043927672 2.138909860917566
0.054889327010867336 20.040215453705052 2.3975241828977216
0.060116881964283275 19.945028387929863 2.36958219006813
0.06534443691769921 25.01451317040406 2.473821939198834
0.07057199187111515 22.824023786587368 2.1526613524536184
0.07579954682453109 25.305628831877307 2.1013004539946163
0.08102710177794703 24.998109953894534 1.9389212586089175
0.08625465673136297 20.75018242296375 1.731004934264677
0.09148221168477891 19.016296747054106 1.5569468255050014
0.09670976663819485 18.123210609714892 1.431853534437534
0.10193732159161079 17.86484426107955 1.3613275582754967
0.10716487654502672 18.663570707314644 1.3898709570279852
0.11239243149844266 18.930274197073828 1.3988493860756024
0.1176199864518586 20.05503315189221 1.4298899418743443
0.12284754140527454 22.084792344813838 1.4317879806649343
0.12807509635869047 24.321906976470924 1.4222854838592385
0.1333026513121064 23.971981232029812 1.3512002776396772
0.13853020626552232 22.93377707008451 1.2716600118054244
0.14375776121893824 23.104385334958607 1.2913101313710122
0.14898531617235417 23.792450728899173 1.3534994617436993
0.1542128711257701 23.356900675133623 1.3315600803655818
0.15944042607918602 22.546066833937527 1.2986547590232007
0.16466798103260194 20.535569653484053 1.21382116876735
0.16989553598601786 20.72234270783692 1.1816435583552622
0.1751230909394338 20.76393519481017 1.1557079153231955
0.18035064589284971 21.259766306802614 1.1563299254429156
0.18557820084626564 20.8903578080418 1.0778286764519618
0.19080575579968156 19.716842261153975 1.0367331527726285
0.1960333107530975 19.87820246813344 1.0317377791554205
0.20126086570651341 19.468810400966508 0.9967873783834825
0.20648842065992934 18.328727010721266 0.9727384106163401
0.21171597561334526 18.521186894383305 0.9550987647329524
0.2169435305667612 18.718301200191696 0.942909159603293
0.22217108552017711 18.39627337692039 0.9270355638054789
0.22739864047359304 18.3853030031041 0.9362304547525235
0.23262619542700896 17.71187270923125 0.9390451594194348
0.2378537503804249 17.714356212057677 0.9166020339224255
0.2430813053338408 19.202364676879284 0.941224993785899
0.24830886028725674 20.238848994118673 0.9021619465154049
0.25353641524067266 19.77945793026496 0.8737645828271705
0.2587639701940886 19.109413801597626 0.8572899161316102
0.2639915251475045 20.2013359790891 0.9022053874890498
0.26921908010092044 19.905792807367185 0.8942038309638243
0.27444663505433636 20.084125002145566 0.9016594926793251
0.2796741900077523 19.6019935436094 0.897448847956085
0.2849017449611682 17.410769312723502 0.8438952849170067
0.29012929991458414 15.778093130063962 0.8136760787736196
0.29535685486800006 15.10334054091594 0.7952035283503508
0.300584409821416 15.939546237547864 0.7768106892844482
0.3058119647748319 15.404311427301982 0.7479324792707259
0.31103951972824784 17.900663413532115 0.8039635614261013
0.31626707468166376 18.94351996272455 0.8220894267773955
0.3214946296350797 19.221927446436805 0.8229255578371828
0.3267221845884956 18.858957983489535 0.8158084879810564
0.33194973954191154 17.01820869601571 0.7879171113607911
0.33717729449532746 15.327425075746712 0.7386965414064487
0.3424048494487434 16.112429410500546 0.7769021262968068
0.3476324044021593 16.68527946980165 0.7957601260186158
0.35285995935557524 18.041239118473293 0.8091020120612513
0.35808751430899116 18.345375879852718 0.8013301917634128
0.3633150692624071 17.841371690982008 0.7796930727639447
0.368542624215823 17.513860226919892 0.7872760181564049
0.37377017916923894 17.141872806725733 0.7824340420783122
0.37899773412265486 17.643860008338383 0.808246328179018
0.3842252890760708 17.539803731597456 0.8411170100857062
0.3894528440294867 18.18919876774243 0.8698746799216232
0.39468039898290264 18.9066433407308 0.8774353110559334
0.39990795393631856 19.477383972101574 0.8432407770349803
0.4051355088897345 19.474740135339268 0.8045409410069345
0.4103630638431504 19.005050015532703 0.7698808620731517
0.41559061879656634 19.73947336242506 0.7864842465391508
0.42081817374998226 19.5800193719545 0.7845784997347356
0.4260457287033982 18.623065413769623 0.768638159847489
0.4312732836568141 18.240450331117124 0.7565725568950691
0.43650083861023004 17.798045049195707 0.7592045534902498
0.44172839356364596 17.840736513637786 0.7629531100238757
0.4469559485170619 19.722791326364703 0.8029777406593499
0.4521835034704778 19.382889552966663 0.7922725040747527
0.45741105842389373 19.14852087993027 0.7847532502799563
0.46263861337730966 18.770712705913557 0.77989961691331
0.4678661683307256 18.952142780369517 0.7722085236011392
0.4730937232841415 19.879397952137428 0.7772439104909907
0.47832127823755743 20.137371680510615 0.7806893988943931
0.48354883319097336 21.03129290906083 0.7962570763909861
0.4887763881443893 20.375129176630193 0.7993171568652642
0.4940039430978052 20.26467553089676 0.7899309370283186
0.49923149805122113 19.85078781854496 0.7673587470286053
0.5044590530046371 19.777939522868266 0.787117343492045
0.5096866079580531 19.45351373769119 0.7836034639317772
0.5149141629114691 19.01049521746035 0.774100066652237
0.5201417178648851 18.054381318582376 0.7374895772024647
0.525369272818301 17.777015899453477 0.7197676562901102
0.530596827771717 18.030611457713587 0.7279983901251489
0.535824382725133 18.46704823632536 0.7395269717677052
0.541051937678549 18.74349227757269 0.7554816688363621
0.546279492631965 18.896945542896688 0.7475477720177587
0.5515070475853809 18.59796871881409 0.7351514202568787
0.5567346025387969 18.78155417632521 0.7236288083617833
0.5619621574922129 18.744448344743248 0.6997084684118903
0.5671897124456289 19.4769883424109 0.7136244409393427
0.5724172673990449 19.5330018154168 0.7135938213396
0.5776448223524608 19.665260852942083 0.7204711212224829
0.5828723773058768 19.845428935358427 0.737015415752908
0.5880999322592928 18.865055704379916 0.7249700367119896
0.5933274872127088 19.129008825513615 0.7492422467435347
0.5985550421661248 18.48233149272709 0.7347969410396503
0.6037825971195407 18.210558141438625 0.7145730451011222
0.6090101520729567 18.024717045009158 0.7048503429533484
0.6142377070263727 18.43491168129464 0.6788487909706475
0.6194652619797887 19.457510249418323 0.6876101219342287
0.6246928169332047 19.761000792872128 0.6895636805500385
0.6299203718866206 19.901445528936748 0.7123867882664199
0.6351479268400366 18.73545519175852 0.7064969636821259
0.6403754817934526 17.86208824496782 0.6932358370106622
0.6456030367468686 17.75003316911702 0.6806482212540268
0.6508305917002846 19.443811065300938 0.7160318150736165
0.6560581466537005 19.280076160022016 0.709203276365191
0.6612857016071165 18.482122596243894 0.7023027273464638
0.6665132565605325 17.846568881734363 0.6802365660934617
0.6717408115139485 18.18880704573807 0.6813591174106362
0.6769683664673645 20.23139682515291 0.7089386266108613
0.6821959214207804 21.58016039555681 0.7205706662119173
0.6874234763741964 22.177507483066314 0.7258913516749423
0.6926510313276124 21.239628806794006 0.7054576160630395
0.6978785862810284 20.48961773634122 0.6810480770112651
0.7031061412344444 21.467452715925415 0.7142057317368529
0.7083336961878604 21.386910670433586 0.7222327802224526
0.7135612511412763 21.40406414110767 0.720116753052013
0.7187888060946923 21.55047582345583 0.7113746796992434
0.7240163610481083 22.096890102808413 0.7103830523384828
0.7292439160015243 23.24058274729107 0.7256398419259152
0.7344714709549403 24.269850750143384 0.7511833791717976
0.7396990259083562 24.546189726085153 0.7703430529870942
0.7449265808617722 23.910778514067374 0.7689256581910752
0.7501541358151882 24.624848635302595 0.7765870185168505
0.7553816907686042 24.94621960916085 0.7784307820568653
0.7606092457220202 26.34650259365762 0.785180974850572
0.7658368006754361 26.840257612483196 0.786052936218991
0.7710643556288521 29.318168167472233 0.8101126304383638
0.7762919105822681 31.047597707653672 0.8214449629390128
0.7815194655356841 30.418037793476373 0.8066486223113842
0.7867470204891001 30.87938263124525 0.8202425662284913
0.791974575442516 29.175879232540023 0.7956556053161497
0.797202130395932 29.071572945875 0.7993153940331034
0.802429685349348 31.622565782290394 0.8407145166804496
0.807657240302764 33.787566203158 0.8757512983160316
0.81288479525618 38.96310167552576 0.9614083929977122
0.8181123502095959 40.41315479129319 0.9802512891704112
0.8233399051630119 41.80837382846494 1.001379726451931
0.8285674601164279 43.32427941378381 1.0416106017634845
0.8337950150698439 46.24342198585445 1.0947610504684704
0.8390225700232599 49.70172692778471 1.1152708165377687
0.8442501249766758 52.3225320757428 1.1255292198080196
0.8494776799300918 55.519152941202016 1.1496325798753215
0.8547052348835078 57.92296500188412 1.180397281747405
0.8599327898369238 63.41233833015824 1.2712452786361117
0.8651603447903398 64.59916528234415 1.2868833666349355
0.8703878997437557 66.92230381280241 1.2852827341151394
0.8756154546971717 72.18008640829365 1.3242166262023551
0.8808430096505877 75.09976745397418 1.344493518457995
0.8860705646040037 79.2227582967159 1.3766804958925778
0.8912981195574197 79.45761866007854 1.375379433080464
0.8965256745108356 78.62758458815861 1.3716548634618493
0.9017532294642516 82.85606634180765 1.4252743973960345
0.9069807844176676 81.88041928196022 1.4054538866639323
0.9122083393710836 83.914374801445 1.4476046663708433
0.9174358943244996 86.38108421956689 1.456327424023034
0.9226634492779155 85.92666311050687 1.4470877277246563
0.9278910042313315 89.41552214820666 1.4754093290081147
0.9331185591847475 90.89276574433597 1.484750175265296
0.9383461141381635 93.19200483992518 1.492525795483474
0.9435736690915795 98.49663067975901 1.5366284635294323
0.9488012240449955 96.84654965674214 1.469461470579696
0.9540287789984114 98.55601503840403 1.468369463425934
0.9592563339518274 98.73165012651137 1.4699316517276775
0.9644838889052434 101.63810388614709 1.5098524329787641
0.9697114438586594 107.05943156917388 1.5557964478571789
0.9749389988120754 109.45597691298101 1.5584077819271314
0.9801665537654913 111.96124595231358 1.5587154811261863
0.9853941087189073 110.98616744650673 1.5305911818259685
0.9906216636723233 108.18818507211782 1.5132182700847168
0.9958492186257393 106.7712022233435 1.512872337229099
1.0010767735791553 108.56961356770198 1.527355635809254
1.0063043285325712 108.79053054220482 1.526451282249424
1.0115318834859872 112.00890867032012 1.5441208975377214
1.0167594384394032 114.85162956208292 1.5572140137661326
1.0219869933928192 119.41500175702522 1.598525701000732
1.0272145483462352 120.04398282382562 1.6096847170682775
1.0324421032996511 126.21648254109866 1.6732888415703258
1.0376696582530671 126.61435808294384 1.6658922814078114
1.042897213206483 127.78392567098119 1.6549945815279374
1.048124768159899 129.22071648142185 1.654331427906786
1.053352323113315 130.60219719379896 1.659317769079101
1.058579878066731 137.8613716853598 1.7223499523092813
1.063807433020147 136.9900516178103 1.7301694769577376
1.069034987973563 136.210279478458 1.717565273503594
1.074262542926979 133.20507276803173 1.6841958822310144
1.079490097880395 129.12219407506143 1.6296893695150283
1.084717652833811 129.37790987308617 1.6292678690087146
1.089945207787227 130.8190873893926 1.6459041585033702
1.095172762740643 132.36455433763237 1.6506256089619553
1.1004003176940589 134.15651575805762 1.656597719760207
1.1056278726474749 136.03642574659224 1.6583674650517546
1.1108554276008908 140.44161244442768 1.679471723423804
1.1160829825543068 134.31965644088964 1.6349181097125836
1.1213105375077228 132.77991956023223 1.6111791572720475
1.1265380924611388 134.901898637136 1.6212323227665295
1.1317656474145548 136.57165766189843 1.6365391685664703
1.1369932023679707 138.93182084857915 1.6586939411977886
1.1422207573213867 142.37153248377604 1.6954514507500513
1.1474483122748027 142.09954767031485 1.707991272063767
1.1526758672282187 146.42594546574895 1.72592021544257
1.1579034221816347 147.03192196465477 1.7196850102223773
1.1631309771350506 147.88272157380325 1.6982484044659207
1.1683585320884666 150.30048217068702 1.6931605309599458
1.1735860870418826 149.7706480267376 1.6897431168541208
1.1788136419952986 153.67876781743882 1.7108346683006073
1.1840411969487146 154.79043457182883 1.7256275846674467
1.1892687519021305 156.61211932010505 1.7555862826694006
1.1944963068555465 157.41763375160315 1.747306768810741
1.1997238618089625 158.5629041053683 1.7331024036841411
1.2049514167623785 160.51028688491326 1.746435159145533
1.2101789717157945 162.06539190270493 1.7676363515665956
1.2154065266692105 162.2149148674197 1.7630527616642737
1.2206340816226264 157.45767480428304 1.7184101669475766
1.2258616365760424 151.22157902906434 1.6739841190483147
1.2310891915294584 158.3835350953364 1.6986052922472687
1.2363167464828744 159.07130771325413 1.7273520793966863
1.2415443014362904 159.61655422649062 1.74663521481738
1.2467718563897063 158.962896041856 1.7447297035234588
1.2519994113431223 158.57038237367124 1.7551960329602962
1.2572269662965383 158.52118071845484 1.728444429854574
1.2624545212499543 162.26045426837814 1.7327818024538018
1.2676820762033703 159.45179624335935 1.7291481318961037
1.2729096311567862 152.5918892181495 1.6917010969506072
1.2781371861102022 149.6041985466619 1.6804625098940293
1.2833647410636182 150.71537622225384 1.6832993208314564
1.2885922960170342 149.4218363213514 1.656071537692806
1.2938198509704502 153.15708842106395 1.6808189378664913
1.2990474059238661 150.5701491707079 1.6730534456405262
1.3042749608772821 154.81650315698786 1.6958464878988648
1.309502515830698 162.37279247259454 1.7298133052393538
1.314730070784114 160.71840421808832 1.7180668015414804
1.31995762573753 167.37949239560243 1.7673911429214868
1.325185180690946 164.40363123694357 1.7698776230513924
1.330412735644362 159.39543638596345 1.733628493078809
1.335640290597778 157.8942651999201 1.7166589572948034
1.340867845551194 154.66441117272387 1.688507723507064
1.34609540050461 155.42070867437047 1.6903572202001411
1.351322955458026 158.42210921369178 1.7197530583204563
1.356550510411442 158.8333830252493 1.73164494990377
1.361778065364858 154.63448452947628 1.6946320557811787
1.3670056203182739 154.41390129470147 1.6983251406809359
1.3722331752716899 153.50358104102338 1.6915943511010547
1.3774607302251058 155.43462349749365 1.6987487626760123
1.3826882851785218 158.66168832449029 1.712612705896309
1.3879158401319378 156.83175602997477 1.6695558105343598
1.3931433950853538 156.5633643496575 1.6576861255707853
1.3983709500387698 153.89313888435862 1.63137571657986
1.4035985049921857 153.54822964242297 1.626705244690362
1.4088260599456017 155.79296051915654 1.6693264565855475
1.4140536148990177 160.90918986954412 1.7389058042428833
1.4192811698524337 164.72911938411093 1.7911496714421729
1.4245087248058497 166.67620407269175 1.7850556599950718
1.4297362797592656 167.4395260968425 1.7716025424446213
1.4349638347126816 162.6839137912326 1.7259588149783778
1.4401913896660976 160.92030338891132 1.70452588275307
1.4454189446195136 163.62327911277808 1.716655633508418
1.4506464995729296 160.9892274213494 1.7004678833381903
1.4558740545263456 156.99692564573846 1.6689529264808793
1.4611016094797615 149.5235424780941 1.6405287198740182
1.4663291644331775 148.7158392061262 1.6453571373882603
1.4715567193865935 153.73338111350972 1.6900189605290932
1.4767842743400095 156.0925819510271 1.703462085653431
1.4820118292934255 156.86672498780845 1.7008233407840654
1.4872393842468414 158.7213311919518 1.7315755160088817
1.4924669392002574 163.50156862233032 1.772212242319832
1.4976944941536734 161.07065890743965 1.761033658821303
1.5029220491070894 160.36182371252158 1.7529595473883883
1.5081496040605054 156.863670189238 1.7213353419278765
1.5133771590139213 151.7772702626494 1.7066611855280138
1.5186047139673373 157.03234738729816 1.7367856028246964
1.5238322689207533 153.88536720259782 1.7324558858970562
1.5290598238741693 154.25365449641745 1.6909675294974273
1.5342873788275853 153.14164107208236 1.6566884513311277
1.5395149337810012 153.38686291210968 1.6546576700235642
1.5447424887344172 155.43264383643702 1.6530002149032312
1.5499700436878332 158.65349298761052 1.681134531463488
1.5551975986412492 156.7894091953193 1.66151435472726
1.5604251535946652 157.96758137270965 1.6696062739238795
1.5656527085480811 154.14930179878917 1.6541602378628737
1.5708802635014971 158.49304984113692 1.6785991547645809
1.576107818454913 161.61121090160069 1.7142178545081306
1.581335373408329 168.53806803001552 1.7653114384124222
1.586562928361745 174.84857940631545 1.7877557548733822
1.591790483315161 169.59229576514588 1.7448742953303926
1.597018038268577 167.98801309367408 1.7081571777575868
1.602245593221993 169.85409938084834 1.7123289397191725
1.607473148175409 182.29311667259202 1.7713168955027703
1.612700703128825 187.44293579734102 1.8146942375447466
1.617928258082241 187.44621753232198 1.8099406665116011
1.623155813035657 179.33585423858537 1.7550443416500014
1.628383367989073 176.71080575051593 1.7349936475414878
1.6336109229424889 182.14516016762525 1.7628968637402613
1.6388384778959049 188.0284106107097 1.7855078596031446
1.6440660328493208 193.80888227784368 1.8086090176721015
1.6492935878027368 202.75931330534897 1.851719150581296
1.6545211427561528 206.65807651678253 1.8689855051807949
1.6597486977095688 206.58231293065086 1.8727885365283228
1.6649762526629848 215.8431569665135 1.9164362850781327
1.6702038076164007 222.95809494139155 1.952678131668669
1.6754313625698167 229.18624184516568 1.95454637908252
1.6806589175232327 237.76786759882103 1.995555563449252
1.6858864724766487 240.2235587714404 2.007719821006529
1.6911140274300647 238.80454724456214 2.0120512173456984
1.6963415823834807 240.57450628410828 2.0326853490959564
1.7015691373368966 234.2212782497011 1.9942029509248898
1.7067966922903126 226.3633873678745 1.9403132455855772
1.7120242472437286 223.77568527397628 1.9139263208379511
1.7172518021971446 224.1148544019976 1.910930110687776
1.7224793571505606 234.06104766764776 1.9444798396209257
1.7277069121039765 242.90850900256112 1.9877747586827177
1.7329344670573925 241.79556998805268 1.9522733443422027
1.7381620220108085 237.77368215780447 1.9100261638582172
1.7433895769642245 237.70085815592088 1.9081026331378066
1.7486171319176405 238.93222234007126 1.9165485999898948
1.7538446868710564 252.37956246017205 1.991247589728894
1.7590722418244724 260.904375655481 2.012665419219046
1.7642997967778884 270.91226942802643 2.072926364716653
1.7695273517313044 272.27157936623405 2.050772843355724
1.7747549066847204 268.48693325897136 2.0144230692875342
1.7799824616381363 263.4179342593773 1.9923190874213226
1.7852100165915523 268.8708588975699 2.0149185323583874
1.7904375715449683 279.6770592202352 2.0717270243503854
1.7956651264983843 283.061036005629 2.1139275234363306
1.8008926814518003 271.85004260196234 2.02302402426591
1.8061202364052162 264.40834642262337 1.967282929725086
1.8113477913586322 255.04119064792673 1.8923868781323063
1.8165753463120482 259.3601987575434 1.8785563060803405
1.8218029012654642 261.43487032381046 1.8812634094540923
1.8270304562188802 268.49129901408503 1.9208092050187164
1.8322580111722961 280.8130563503944 1.971066234185623
1.8374855661257121 285.78225452732806 1.9965936906002775
1.842713121079128 285.51085314373313 1.9699226049749674
1.847940676032544 283.01687630528306 1.9497167966585547
1.85316823098596 285.2863908974371 1.9512915218622102
1.858395785939376 279.4729633317637 1.9105425778937382
1.863623340892792 281.67923902857825 1.9193316697041871
1.868850895846208 271.27208040937325 1.8653709633557574
1.874078450799624 262.6467680202584 1.8276687010640897
1.87930600575304 264.74670442427896 1.8443562639873403
1.884533560706456 259.19209767959074 1.8153891095352928
1.889761115659872 252.5252397770004 1.7811288709224677
1.894988670613288 257.63882220484356 1.785035299318134
1.9002162255667039 263.24365814425437 1.7949983965227971
1.9054437805201199 267.29743753061194 1.8056112186641855
1.9106713354735358 274.9542475717654 1.8300519506508965
1.9158988904269518 273.47013408149087 1.8193672886594008
1.9211264453803678 271.8769503692418 1.8007044194053858
1.9263540003337838 272.16631372880005 1.796209192869582
1.9315815552871998 267.2940520791245 1.777595195449369
1.9368091102406157 268.9841626128969 1.7702879519404
1.9420366651940317 265.37705092852656 1.7480902579716098
1.9472642201474477 254.0623094621322 1.696257150635983
1.9524917751008637 256.15902585756714 1.6991750544533872
1.9577193300542797 255.8969250865049 1.703128065250785
1.9629468850076957 258.82507343262694 1.7060371263896559
1.9681744399611116 267.18891029072404 1.7244308264511816
1.9734019949145276 263.58600508194274 1.7003699128360092
1.9786295498679436 259.4780783863216 1.6800104785830425
1.9838571048213596 263.15141256223257 1.6902475559423238
1.9890846597747756 258.1383780415029 1.659014845205551
1.9943122147281915 261.4484855593579 1.6845071290635292
1.9995397696816075 254.40198191609792 1.6387496261442076
2.0047673246350235 240.67246581543873 1.5933248650914464
2.0099948795884393 235.4111524453515 1.5773644458046436
2.015222434541855 232.69809243430385 1.557334048485712
2.0204499894952708 243.9692964766003 1.6183872883300512
2.0256775444486865 249.18621083866321 1.638599880098793
2.0309050994021023 252.3203375752059 1.628241734485639
2.036132654355518 253.53180544061595 1.6369635036030477
2.041360209308934 240.64140960891316 1.5659731995309218
2.0465877642623496 240.74118339533334 1.5654897106708858
2.0518153192157653 241.4468403078529 1.581721291287605
2.057042874169181 240.33082177439775 1.5711065382608245
2.062270429122597 244.24368693259626 1.5832165111705345
2.0674979840760126 246.1953479744389 1.5969620097587804
2.0727255390294284 247.98934754066582 1.6192865697804133
2.077953093982844 253.84652574155893 1.6556050333002963
2.08318064893626 247.3187329047912 1.632934994148343
2.0884082038896756 244.45049158204188 1.616409964318848
2.0936357588430914 237.58498035299087 1.5666199121445543
2.098863313796507 234.35894407734855 1.543051715695442
2.104090868749923 235.70416583664303 1.5534173571608614
2.1093184237033387 242.94036508433538 1.5802762218398487
2.1145459786567544 245.2103064017648 1.5933919925282873
2.11977353361017 241.71725382932715 1.573102566637455
2.125001088563586 241.8498092879961 1.5786979845346
2.1302286435170017 240.1438250088885 1.5788555528901764
2.1354561984704175 240.80277047840175 1.5864773327384496
2.140683753423833 233.70030772247202 1.5538032020707924
2.145911308377249 231.65431925308394 1.5504236205327142
2.1511388633306647 230.03585145765695 1.54696305925529
2.1563664182840805 232.31662075326204 1.5481829140606167
2.1615939732374962 233.36700057220835 1.5443046396942033
2.166821528190912 233.61210552861118 1.5464344172319848
2.1720490831443278 235.48942542791863 1.5457037237772537
2.1772766380977435 227.1384314351988 1.5206442504750373
2.1825041930511593 232.54565165196237 1.5548618655633255
2.187731748004575 236.23298896703415 1.5608623292237465
2.192959302957991 240.61839235938677 1.5786669909332707
2.1981868579114066 241.03726519636308 1.5728351427121618
2.2034144128648223 240.69416177756472 1.5734647350265711
2.208641967818238 241.8264684522199 1.5806154517371844
2.213869522771654 236.0215714828828 1.5696012750248602
2.2190970777250696 241.2981946306311 1.596572519337167
2.2243246326784853 241.9585165921213 1.6030981411189187
2.229552187631901 246.22803357315385 1.6322398109501095
2.234779742585317 254.15235268008786 1.6585196277092604
2.2400072975387326 249.63773855280877 1.6350566814581236
2.2452348524921484 241.57727028677752 1.5852484677463907
2.250462407445564 242.17810330351682 1.5886229052770242
2.25568996239898 235.15334618781839 1.5525673415656824
2.2609175173523957 234.04448700380385 1.5567898965315705
2.2661450723058114 237.10441813088232 1.5720015158993983
2.271372627259227 233.53945896249292 1.5541640716005902
2.276600182212643 235.50207072351486 1.5526331573162198
2.2818277371660587 234.06146308155598 1.5294787792501787
2.2870552921194744 233.22321154150725 1.529685011777133
2.29228284707289 233.16634476804307 1.529765890449819
2.297510402026306 231.08624700694477 1.534361254223335
2.3027379569797217 228.1748673344401 1.515933652011993
2.3079655119331375 230.93919097731444 1.5109488882870838
2.3131930668865532 226.5983189590608 1.4856226203804674
2.318420621839969 221.38887808680488 1.4515162251874083
2.3236481767933848 224.77258611083963 1.469160397881731
2.3288757317468005 230.84795405553007 1.5159321716711043
2.3341032867002163 234.10603268405325 1.5391591815771344
2.339330841653632 236.18233620613717 1.538161699539023
2.344558396607048 231.2840707264949 1.5115496634556433
2.3497859515604635 235.39772972258342 1.5245996216582578
2.3550135065138793 238.96767531969292 1.535008274515587
2.360241061467295 244.97892812595518 1.549957354322662
2.365468616420711 245.1783868062036 1.5359723839523416
2.3706961713741266 247.05436208787083 1.5210182003517099
2.3759237263275423 241.28346458884675 1.502262066789457
2.381151281280958 241.81268645547527 1.5094990855141746
2.386378836234374 233.32847955115142 1.4788028470672168
2.3916063911877896 234.6724655791821 1.4894799081921326
2.3968339461412054 227.35130636237602 1.45398051082596
2.402061501094621 226.6600016204852 1.4531515687705603
2.407289056048037 230.41986065382378 1.48371543148914
2.4125166110014526 230.63262728863563 1.4989138175490337
2.4177441659548684 234.15972962585155 1.503514900519399
2.422971720908284 235.7350193008889 1.5010359115703813
2.4281992758617 235.15164433482175 1.4873940615988634
2.4334268308151157 237.81675080881706 1.480945559001355
2.4386543857685314 238.90157736919292 1.4836406970427194
2.443881940721947 237.84313898944313 1.4682560443790424
2.449109495675363 240.68604089939453 1.4626893021592178
2.4543370506287787 243.35273764973786 1.454515442454713
2.4595646055821945 247.59278556832064 1.4164736930328354
2.4647921605356102 267.032172326174 1.4194282554046989
2.470019715489026 292.6240137958682 1.4261215017609297
2.4752472704424417 370.1772399503346 1.5524069987447529
2.4804748253958575 508.2463823814404 1.7596862116202105
2.4857023803492733 732.5044880663005 2.0580230481791917
2.490929935302689 1026.911379216074 2.397934063026013
2.496157490256105 1400.494936057803 2.7870286570155094
2.5013850452095205 1790.8120591179413 3.1467890693013527
2.5066126001629363 2119.72903114039 3.416552765618575
2.511840155116352 2417.022020999247 3.6590561810178848
2.517067710069768 2650.4314537592263 3.8266787577003534
2.5222952650231836 2897.8195636424407 4.0005836897020775
2.5275228199765993 3257.2643115048545 4.231111899293019
2.532750374930015 3707.816569674643 4.496939942561985
2.537977929883431 4403.5348246147105 4.90596378694698
2.5432054848368466 5213.614427878769 5.3387510039409385
2.5484330397902624 6019.423962411103 5.730364296074216
2.553660594743678 6584.036120587277 5.979944521148038
2.558888149697094 6808.873799283996 6.061340942879804
2.5641157046505096 6714.313419241 6.0134186800381
2.5693432596039254 6344.334601814256 5.848230971287168
2.574570814557341 5856.768656730211 5.62676399483366
2.579798369510757 5358.37424199579 5.3824198643148
2.5850259244641727 4947.829190962052 5.165094356905544
2.5902534794175884 4626.789891265034 4.980303431971627
2.595481034371004 4339.503049637046 4.807874416765425
2.60070858932442 3992.303086330591 4.610043591731313
2.6059361442778357 3518.4004822185475 4.326346497336365
2.6111636992312515 2959.4803231518044 3.9771578671505643
2.6163912541846672 2352.304121551248 3.5422441374680784
2.621618809138083 1762.2223119243724 3.0650038448753785
2.6268463640914987 1273.1229064145869 2.5975012748995483
2.6320739190449145 900.4664943162096 2.1942636907298394
2.6373014739983303 651.7937603454435 1.8903708463590727
2.642529028951746 492.9299074450369 1.67669048631841
2.6477565839051618 386.6069135282713 1.5226714496030926
2.6529841388585775 329.6136570952137 1.4347795698990167
2.6582116938119933 295.4669769885711 1.3802511608749455
2.663439248765409 274.1375469990573 1.3520737708259467
2.668666803718825 259.8971984036912 1.3344458879005556
2.6738943586722406 250.07853495413838 1.3361714137168488
2.6791219136256563 247.09926243390024 1.3661990690117172
2.684349468579072 239.89784113112546 1.3693658349987252
2.689577023532488 241.60884204431332 1.4016890491307492
2.6948045784859036 241.45067705319028 1.4215131891713093
2.7000321334393194 241.03457364839096 1.4273380744494064
2.705259688392735 240.34602189569813 1.4387884466070522
2.710487243346151 236.86002638120195 1.4235417158646497
2.7157147982995666 237.52700015519852 1.4313662166223662
2.7209423532529824 233.90751747016247 1.4283914309599226
2.726169908206398 233.71608660199274 1.4321304344269798
2.731397463159814 231.51231683393283 1.4284935844310864
2.7366250181132297 229.8057544929469 1.437613791292823
2.7418525730666454 233.91120860781754 1.4672519125399128
2.747080128020061 231.2600978233198 1.471635840644252
2.752307682973477 232.30404525808476 1.4789219491382455
2.7575352379268927 229.8918128640787 1.4730734697773573
2.7627627928803085 227.06109554678977 1.4520523155959248
2.767990347833724 229.3497483861158 1.460344074307364
2.77321790278714 230.99571923457265 1.4812443303543148
2.7784454577405557 230.61271055539666 1.4940828593187443
2.7836730126939715 229.52521012723463 1.5001716176342481
2.7889005676473873 228.55849767804844 1.5093203113319524
2.794128122600803 227.1052797054634 1.4891550800176816
2.7993556775542188 231.73261156133776 1.4926158850198277
2.8045832325076345 234.4720374195296 1.495323332868997
2.8098107874610503 236.07666152974858 1.4829685905831398
2.815038342414466 241.4375317367244 1.52190660511681
2.820265897367882 237.91959956258742 1.5222892262499303
2.8254934523212976 233.33019674582476 1.4966933243493166
2.8307210072747133 232.62684692630032 1.499927436832514
2.835948562228129 227.10762137711222 1.4663002475773947
2.841176117181545 218.9906448675197 1.430580521842939
2.8464036721349606 221.36881139227592 1.4494046171603434
2.8516312270883764 224.26605271726004 1.4646196495302353
2.856858782041792 226.78019752172725 1.4781190182459065
2.862086336995208 227.46537789653564 1.4718616841448282
2.8673138919486236 223.147870957432 1.4674545328823148
2.8725414469020394 222.00750407992206 1.4605200573388957
2.877769001855455 229.01131107173364 1.4939316451295004
2.882996556808871 230.75723257265923 1.5015793331935394
2.8882241117622867 236.09322938749133 1.505253015801824
2.8934516667157024 239.28992507601342 1.5028778096435946
2.898679221669118 236.80290412588272 1.4888124679409558
2.903906776622534 236.41488564010754 1.485870182202681
2.9091343315759497 239.37457032816727 1.5171270508002275
2.9143618865293655 233.34669478481507 1.4957662403224525
2.919589441482781 229.20613849946375 1.4825487685117074
2.924816996436197 223.7935983379355 1.4550818407776436
2.9300445513896127 224.5660872398282 1.4612875110420562
2.9352721063430285 231.11439246394133 1.488999497461664
2.9404996612964442 230.81519394300986 1.4795940602089352
2.94572721624986 237.15090859715943 1.5151943575522058
2.9509547712032758 239.26357111263772 1.5220749736056145
2.9561823261566915 239.74800972904998 1.5123775729952482
2.9614098811101073 241.37568215644941 1.5100631159652025
2.966637436063523 236.0656184764141 1.4906511555624327
2.971864991016939 229.33292183988263 1.47744079762741
2.9770925459703546 228.81703930928347 1.4796588142213303
2.9823201009237703 224.79196974539585 1.451155046537079
2.987547655877186 227.43686508972144 1.4377755593617478
2.992775210830602 226.58860015751202 1.4267823112200253
2.9980027657840176 226.62883391172224 1.4367221848230878
3.0032303207374333 221.81920272887984 1.4196248701672047
3.008457875690849 219.9473166552954 1.4156222798160838
3.013685430644265 223.88694719131044 1.4103162881050275
3.0189129855976806 228.27710685692622 1.4226408798419738
3.0241405405510964 231.0153036702868 1.445363208168543
3.029368095504512 233.63802699244422 1.4577602945537262
3.034595650457928 234.81137986806453 1.473995291158495
3.0398232054113437 234.39451344903028 1.4736540213512421
3.0450507603647594 232.39667507565878 1.4577269635249723
3.050278315318175 227.88852666434576 1.4373755182835912
3.055505870271591 224.1946356174238 1.4111356759358622
3.0607334252250067 225.37667788696126 1.4119924345464165
3.0659609801784224 230.69171853516096 1.4262668509585181
3.071188535131838 230.1785444640865 1.4233803715958206
3.076416090085254 230.26900967560698 1.4149302216689448
3.0816436450386697 227.594987945839 1.3859162337936028
3.0868711999920855 227.43292102289712 1.3718734591637096
3.0920987549455012 233.0896453728592 1.3801977913935282
3.097326309898917 236.36506251651335 1.3958446078112445
3.1025538648523328 239.1374088631793 1.4131210391914577
3.1077814198057485 241.6340883816389 1.4241857111948462
3.1130089747591643 247.13794520084073 1.435443671535429
3.11823652971258 243.934665485198 1.409394931780485
3.123464084665996 242.23545194126984 1.3767254083971119
3.1286916396194115 235.03947350360468 1.330309131416043
3.1339191945728273 232.62208925742092 1.3029060199556246
3.139146749526243 238.02736997496123 1.3135256325903877
3.144374304479659 241.3431686346036 1.3111054821404493
3.1496018594330746 241.6345864277866 1.2967880903847382
3.1548294143864903 247.98972272316328 1.3094912755811239
3.160056969339906 250.24639934333146 1.2987025382844655
3.165284524293322 256.07962923609745 1.3004030180968653
3.1705120792467376 267.6159377238619 1.32478694178868
3.1757396342001534 276.28062866040966 1.3297294768519925
3.180967189153569 281.1491320428632 1.3175358752336812
3.186194744106985 287.33455713496454 1.3084321646135635
3.1914222990604006 301.4806105118244 1.3107447274442088
3.1966498540138164 311.18866578192046 1.3127959541840644
3.201877408967232 322.3969292870575 1.3270212857899346
3.207104963920648 346.3742114379174 1.3637439845845014
3.2123325188740637 356.68219308723815 1.370147017559425
3.2175600738274794 380.6908402719757 1.4036576158477627
3.222787628780895 405.8573013414031 1.4366631586469998
3.228015183734311 424.96943276684163 1.4655255082129337
3.2332427386877267 452.83896121710575 1.501227908701588
3.2384702936411425 481.7518822480344 1.5422069278648063
3.2436978485945582 503.7218195130764 1.5668676149434102
3.248925403547974 539.4627624800124 1.6224931733917474
3.2541529585013897 575.5498886946558 1.6716495542387297
3.2593805134548055 604.7099516803011 1.71201089867445
3.2646080684082213 637.9171839119824 1.7549481705410985
3.269835623361637 670.6655743210779 1.7933749893994475
3.275063178315053 707.9710882476784 1.8388341955834056
3.2802907332684685 755.6930201451239 1.893014002629571
3.2855182882218843 809.8298034064761 1.9570091927750315
3.2907458431753 864.5818101983557 2.022647746751634
3.295973398128716 922.3638725903937 2.08871229801798
3.3012009530821316 979.4807932470071 2.151761499730848
3.3064285080355473 1023.6171903665623 2.1983668538749943
3.311656062988963 1063.3187466784018 2.2402917426166633
3.316883617942379 1076.2793372526203 2.2516855960359115
3.3221111728957946 1073.7671222680963 2.2520752301596074
3.3273387278492104 1044.782186592792 2.2189692664467286
3.332566282802626 993.3568469815001 2.1628215146082654
3.337793837756042 930.760127519042 2.0906130719455147
3.3430213927094576 850.6426809849279 1.9930576898460453
3.3482489476628734 771.5095139833135 1.8960167189392823
3.353476502616289 699.0951246917509 1.8046309282346946
3.358704057569705 632.624362392571 1.718025357173838
3.3639316125231207 572.51611913488 1.6345611132958202
3.3691591674765364 522.2655492154768 1.5640308566087908
3.374386722429952 469.44037664291744 1.4904181794904454
3.379614277383368 425.7506658166879 1.4314967043357307
3.3848418323367837 384.19912773609457 1.3726462309414058
3.3900693872901995 350.0918673862428 1.3202445273391392
3.3952969422436152 323.36658168280627 1.2767650978127165
3.400524497197031 304.63911455085184 1.2517441312504887
3.4057520521504467 290.9732594150278 1.2342911250742088
3.4109796071038625 277.302630056859 1.2202620269050326
3.4162071620572783 270.02816088261676 1.2155531288539705
3.421434717010694 258.11101337557994 1.1942982170246956
3.4266622719641098 253.28618818208167 1.1934629200862705
3.4318898269175255 254.1168410476913 1.2096255638856046
3.4371173818709413 249.27419887877338 1.2133818240659222
3.442344936824357 249.8106746314287 1.2319642674498545
3.447572491777773 247.73739611942418 1.2416041575809835
3.4528000467311886 240.49221168585476 1.2267057689581011
3.4580276016846043 238.8414146837896 1.2305378757442915
3.46325515663802 234.77498835881227 1.220158007277272
3.468482711591436 234.3291546635403 1.225391390308473
3.4737102665448516 229.4899264564086 1.2142022693033447
3.4789378214982674 230.70037373270912 1.21559826591737
3.484165376451683 233.14124261987158 1.228475668083889
3.489392931405099 236.97332357264537 1.2450982159583546
3.4946204863585146 236.5288978403062 1.235403373171717
3.4998480413119304 237.25557362226266 1.2377451117946492
3.505075596265346 233.36209749259655 1.222982713954828
3.510303151218762 239.50107893398655 1.2311553009854892
3.5155307061721777 246.08112841936796 1.2299598085172918
3.5207582611255934 249.92771779836124 1.2230274048009793
3.525985816079009 256.18210033233464 1.2065402104518999
3.531213371032425 260.99106740130554 1.1936121011568877
3.5364409259858407 269.6534647166435 1.1968735967516113
3.5416684809392565 290.54330147258764 1.2201109221723136
3.546896035892672 317.26298439497447 1.2567805389963176
3.552123590846088 363.7151947064704 1.327429173088711
3.5573511457995037 445.31498351373324 1.450606774983451
3.5625787007529195 588.1891754665735 1.651288641883504
3.5678062557063353 838.8613173843454 1.9638298595264094
3.573033810659751 1299.6812780033047 2.439393305533654
3.5782613656131668 2115.0434502277844 3.113429738079088
3.5834889205665825 3571.521441989406 4.047085474158954
3.5887164755199983 6037.276822039935 5.261500519160124
3.593944030473414 9563.495484868341 6.5677845555047005
3.59917158542683 13438.299776670445 7.7363434155984745
3.6043991403802456 17154.90725770689 8.717023242399478
3.6096266953336613 19417.30948807361 9.280169158227826
3.614854250287077 19601.145689336005 9.331394850993654
3.620081805240493 17660.338168122667 8.846667041858444
3.6253093601939086 14367.207103958892 7.979671891984055
3.6305369151473244 10815.33462674012 6.904657222129595
3.63576447010074 7461.953067915126 5.726322472712806
3.640992025054156 4974.746857216924 4.662573939450167
3.6462195800075716 3161.669923824136 3.716041269280707
3.6514471349609874 2003.1976882561255 2.949900880257252
3.656674689914403 1285.3384617950148 2.358873617863025
3.661902244867819 890.3289141561339 1.9606175784667796
3.6671297998212347 669.6130151995434 1.7021991844569113
3.6723573547746504 543.7942730589907 1.5373616935222116
3.677584909728066 463.72014590030625 1.4254562208720665
3.682812464681482 412.23541262378245 1.351224994244561
3.6880400196348977 379.3009906140579 1.3084828341701644
3.6932675745883135 351.79791372149356 1.2646686444503452
3.698495129541729 330.49072764018524 1.2264129940057436
3.703722684495145 318.00119842808635 1.2025012960063657
3.7089502394485607 308.60088383853684 1.186642984123672
3.7141777944019765 304.2183224407186 1.1849201317504425
3.7194053493553922 299.04471943626993 1.1857138734477777
3.724632904308808 291.6975849345003 1.17613567346797
3.7298604592622238 287.55091714837414 1.1760251138497162
3.7350880142156395 282.82259903526153 1.1678827543748331
3.7403155691690553 278.78864954339525 1.1631524513255322
3.745543124122471 275.96548940551986 1.1655212663456178
3.750770679075887 273.4404011897141 1.1659975435997523
3.7559982340293026 271.77233397157005 1.1702209978627347
3.7612257889827183 270.0436026199792 1.1617866168018165
3.766453343936134 263.6210573396911 1.1412159335972303
3.77168089888955 264.323782621108 1.1341903878196415
3.7769084538429656 262.723849254135 1.132505165256059
3.7821360087963813 268.6415437015811 1.150299486259598
3.787363563749797 268.44928814799727 1.1538610736404527
3.792591118703213 268.6055713436059 1.148900772749902
3.7978186736566286 268.37894883873827 1.1348348908589818
3.8030462286100444 275.68440027838705 1.1384186291359375
3.80827378356346 286.3754174315229 1.1457745575789706
3.813501338516876 294.8883536262801 1.1600051975847259
3.8187288934702917 302.2694628544221 1.17163589258471
3.8239564484237074 302.96944021722885 1.1581257355316383
3.829184003377123 306.11669827181925 1.157122433973328
3.834411558330539 310.2822879321566 1.162816012008483
3.8396391132839547 312.81686304535685 1.1655753842210097
3.8448666682373704 311.22103381744625 1.163989034395208
3.850094223190786 306.79203756555245 1.1559003917154242
3.855321778144202 300.5052765618115 1.1517273835357265
3.8605493330976177 293.9790219367778 1.1459198829668447
3.8657768880510335 289.81494138969725 1.1422963465906775
3.8710044430044492 283.440498775817 1.1290172573627744
3.876231997957865 279.1798871215817 1.1223738068993527
3.8814595529112808 273.7036105009891 1.1143074593498894
3.8866871078646965 271.00572951587395 1.1124242097402577
3.8919146628181123 270.82090001511176 1.1130616704461491
3.897142217771528 270.99153270881175 1.107937136320002
3.902369772724944 269.5872585761161 1.1030223661911969
3.9075973276783595 270.05790653285504 1.0994320163593736
3.9128248826317753 274.37138854794637 1.1075791692429486
3.918052437585191 274.58312826603833 1.1041500359286271
3.923279992538607 278.5991825833044 1.1120516470319817
3.9285075474920226 283.0699710896848 1.118255283789088
3.9337351024454383 288.9029085465639 1.1311546291102526
3.938962657398854 292.7389872784815 1.132959562740169
3.94419021235227 296.6587029710797 1.1296693645923765
3.9494177673056856 299.2479294582241 1.1254903800712142
3.9546453222591014 305.8612106716574 1.13182569477905
3.959872877212517 317.78120935456997 1.1489955875895081
3.965100432165933 327.63436584264 1.1618353684187301
3.9703279871193486 338.2167161141784 1.173497201793489
3.9755555420727644 347.5615518795585 1.1840263539405596
3.98078309702618 360.056597302685 1.2011237663293037
3.986010651979596 375.6940091311954 1.2204618831220275
3.9912382069330117 396.75114562517035 1.2511270714119116
3.9964657618864274 409.6938298498766 1.268859614603565
4.001693316839844 425.8508238889716 1.2920541113932957
4.00692087179326 447.31552994275603 1.3191871392395207
4.012148426746676 471.3210494349385 1.3562680939210643
4.017375981700092 506.30131818782115 1.4202734236687506
4.0226035366535084 547.0405347458565 1.4830150977759984
4.027831091606925 597.6663062042702 1.5537267157663797
4.033058646560341 656.2340164671116 1.63144880195574
4.038286201513757 722.4051576742382 1.7101006898396374
4.043513756467173 794.4387400389433 1.7998961517379153
4.0487413114205895 852.5524974809664 1.8650038639978836
4.053968866374006 920.633091729343 1.9392410717680422
4.059196421327422 987.5748799074677 2.0102774749265144
4.064423976280838 1069.0335821813992 2.0940814107788044
4.069651531234254 1172.2769751694002 2.1914201711117673
4.0748790861876705 1283.8199926306113 2.296660506854334
4.080106641141087 1412.8198745516006 2.4077339526710286
4.085334196094503 1569.4405523719713 2.54192852435719
4.090561751047919 1732.736708241732 2.6706644082707314
4.095789306001335 1936.3445324983925 2.826102964884954
4.1010168609547515 2164.667662267991 2.9877414828180138
4.106244415908168 2405.07998346565 3.1552859993519298
4.111471970861584 2676.239189602197 3.3276041685828073
4.116699525815 2959.413920651772 3.496230704781587
4.121927080768416 3242.785685974559 3.6129878222240173
4.1271546357218325 3546.970391371072 3.737708452541434
4.132382190675249 3878.9862837007736 3.899555657748409
4.137609745628665 4216.90237205246 4.048150248722535
4.142837300582081 4572.002054317169 4.2053318291410715
4.148064855535497 4868.52482687973 4.324466339396579
4.1532924104889135 5188.707037670889 4.456138273412618
4.15851996544233 5488.960677750058 4.571784216443954
4.163747520395746 5741.851060361176 4.663959274798403
4.168975075349162 5979.4009748816925 4.75000078451378
4.174202630302578 6178.777451425663 4.822902284163928
4.1794301852559945 6335.3261528409585 4.893139420357748
4.184657740209411 6408.595394719849 4.91824850783553
4.189885295162827 6377.429915173878 4.901826255528232
4.195112850116243 6267.313585368393 4.856178959064738
4.200340405069659 6079.098513724079 4.771732602897493
4.2055679600230755 5796.185956810754 4.656605547148991
4.210795514976492 5457.650149182955 4.518447648781623
4.216023069929908 5063.8256022401 4.346131380084074
4.221250624883324 4602.271358138047 4.1326748068123615
4.22647817983674 4185.382701859203 3.9403363026502896
4.2317057347901565 3760.684600307523 3.731746614242417
4.236933289743573 3357.5913962463214 3.5229359729628724
4.242160844696989 2992.1276877301016 3.3225641514088613
4.247388399650405 2651.2400508813134 3.126407452321094
4.252615954603821 2335.9393980488585 2.932100211341408
4.257843509557238 2087.6623341096083 2.773099506123691
4.263071064510654 1846.7111976604506 2.6048272094058946
4.26829861946407 1637.4505708703518 2.4472664659904746
4.273526174417486 1456.5061146429769 2.3034258874176876
4.278753729370902 1302.4733082740627 2.1766012285578857
4.283981284324319 1166.1570967928646 2.0615393318801303
4.289208839277735 1047.7830471617074 1.9520194377902658
4.294436394231151 941.0320934713643 1.8496350901137582
4.299663949184567 849.7626448349905 1.7526798097291105
4.304891504137983 773.866092107769 1.6713981785263499
4.3101190590914 709.5904701559293 1.5987128963491402
4.315346614044816 654.6403566908351 1.5388510612014719
4.320574168998232 606.6944226500614 1.4789321884012783
4.325801723951648 564.6448832894504 1.4270536764088095
4.331029278905064 520.1019058429011 1.3696656666871845
4.336256833858481 486.64230864330835 1.3254103650900193
4.341484388811897 453.5516179003482 1.2810182136328525
4.346711943765313 426.1959828394666 1.2427636060176674
4.351939498718729 406.8583072291427 1.2161656486412278
4.357167053672145 388.205558526621 1.1902486224316327
4.362394608625562 373.2298537567116 1.1726659777095743
4.367622163578978 361.17067011586147 1.1518072186355475
4.372849718532394 347.6805161071363 1.1349016861345054
4.37807727348581 339.67533639513465 1.1288051030579862
4.383304828439226 328.79892744383613 1.117023316329115
4.388532383392643 315.44632676635075 1.0982105009555134
4.393759938346059 305.4206554621382 1.0814574045586896
4.398987493299475 289.5508376686826 1.0525606388511763
4.404215048252891 276.3780435267292 1.0326028715452025
4.409442603206307 266.04550682212044 1.022520958301621
4.414670158159724 255.99922090822622 1.0104342539199822
4.41989771311314 251.93964855165817 1.0158475657021961
4.425125268066556 248.07219328362694 1.0252900177694002
4.430352823019972 238.6467998367218 1.0108450205090207
4.435580377973388 233.05236333163825 0.9981561443022903
4.440807932926805 230.19707204733857 0.9914309249257366
4.446035487880221 228.24771779137527 0.9915965982432435
4.451263042833637 225.3554263004959 0.9893676637187686
4.456490597787053 215.32260630832468 0.9673099898480801
4.4617181527404695 209.51198509670297 0.9646851050381614
4.466945707693886 203.29749747582878 0.9526861447213787
4.472173262647302 200.49443843860107 0.9497130191323314
4.477400817600718 199.6189730396061 0.9507356754300594
4.482628372554134 196.95397207977035 0.9463417195098482
4.4878559275075505 202.90860344414656 0.977556100110927
4.493083482460967 200.07003021596046 0.9747433715436343
4.498311037414383 196.2600682811392 0.9795363813891076
4.503538592367799 199.08422817488042 0.9906539737605977
4.508766147321215 199.10177824323713 0.9874824361645091
4.5139937022746315 196.30430960517063 0.9841904184202496
4.519221257228048 193.56053696474706 0.974672829398164
4.524448812181464 185.54581742966928 0.9538799412763824
4.52967636713488 182.67704168317024 0.9559875936029181
4.534903922088296 188.96016981109025 0.9712623470253077
4.5401314770417125 191.80662332868866 0.9790991913918903
4.545359031995129 191.7213697137103 0.9843803876816901
4.550586586948545 191.43622896991306 0.9845620146229767
4.555814141901961 186.31860063656384 0.9758674290989915
4.561041696855377 187.6206953597947 0.9819404784120037
4.5662692518087935 188.90726516489448 0.9847123731287122
4.57149680676221 185.16943946728767 0.9770336129283318
4.576724361715626 182.2549279359887 0.9648519693993155
4.581951916669042 182.45692773453143 0.9614932830969745
4.587179471622458 180.21920080331947 0.9548119272808716
4.5924070265758745 181.40990774536806 0.9613574416872844
4.597634581529291 184.00983495753965 0.9759951724394912
4.602862136482707 180.03363429349648 0.9661317564085727
4.608089691436123 181.23679582763396 0.9763012523067758
4.613317246389539 179.88465705085028 0.9711364382818876
4.6185448013429555 181.55260769421477 0.9790528183247907
4.623772356296372 180.81014811402545 0.9802814877266979
4.628999911249788 179.40228867873918 0.9812551186550769
4.634227466203204 176.2763654014217 0.9784094627842677
4.63945502115662 178.66129524421268 0.9931828199453419
4.6446825761100365 179.55845548444023 1.0013819861579005
4.649910131063453 177.618226417582 1.0054685429173718
4.655137686016869 183.18441902595043 1.0329729615430945
4.660365240970285 177.45803544666774 1.0001353725323616
4.665592795923701 176.92189172388095 0.9889112045498835
4.6708203508771176 175.77752718935187 0.9782026065617827
4.676047905830534 174.65426495693114 0.9728651411560342
4.68127546078395 173.4578928686215 0.9793634229089073
4.686503015737366 173.06265161438745 0.9836517321570409
4.691730570690782 174.2180879736603 0.9954578003131064
4.696958125644199 175.9799853993643 1.0042027355589394
4.702185680597615 173.49488644371183 0.9908522890466079
4.707413235551031 174.44399826589097 0.9827347561812527
4.712640790504447 176.86169627422979 0.9781567684757695
4.717868345457863 178.76592506824463 0.9876322290948767
4.72309590041128 176.98185803775286 0.9888986025017737
4.728323455364696 172.16994510652563 0.9826993973148165
4.733551010318112 168.77256553115467 0.9676527204633002
4.738778565271528 167.58131209733875 0.9580012608308363
4.744006120224944 165.54710735878731 0.9487548665866032
4.749233675178361 166.76328305821525 0.9569965041540848
4.754461230131777 170.9623019956226 0.9788355851939086
4.759688785085193 169.00647942604627 0.9726939701756909
4.764916340038609 167.9212769287369 0.9616841965843842
4.770143894992025 169.37178337788745 0.9678982469935451
4.775371449945442 172.1604259421055 0.965382167620547
4.780599004898858 173.37247990084987 0.9588220855200615
4.785826559852274 172.1171951786361 0.9511841596866688
4.79105411480569 168.99712549836732 0.9409012993378716
4.796281669759106 170.1352129991156 0.9489257198492161
4.801509224712523 168.72223520738623 0.9438577545869296
4.806736779665939 165.21320823622557 0.9354755528335367
4.811964334619355 165.29587687657872 0.9368258488838677
4.817191889572771 161.10828440167316 0.9278962794213327
4.822419444526187 163.6645908864038 0.942660242418659
4.827646999479604 166.2624769293622 0.9453870796877579
4.83287455443302 166.429955075263 0.9489110004056964
4.838102109386436 168.45151019964084 0.9480359057156332
4.843329664339852 169.23026458238803 0.9478436817779532
4.848557219293268 167.6272937627012 0.9473436947816701
4.853784774246685 167.7379836967187 0.9483130093086936
4.859012329200101 173.02602307773034 0.9638218184994818
4.864239884153517 168.83166821298838 0.948927534687962
4.869467439106933 169.25885701009696 0.9395269058471483
4.8746949940603495 166.39279980232203 0.9413822189969449
4.879922549013766 169.04497332182126 0.9591815029098065
4.885150103967182 172.88493303386338 0.9736111924454321
4.890377658920598 177.47150628668396 0.9830043045720354
4.895605213874014 172.61549439170173 0.9619650098809661
4.9008327688274305 168.14059189504246 0.9415134889643848
4.906060323780847 165.66292059987367 0.9259527823882135
4.911287878734263 161.13342639889936 0.9068771612942232
4.916515433687679 162.90752179772443 0.9211972813732585
4.921742988641095 164.15376308400695 0.9308912555985794
4.9269705435945115 165.88272512505876 0.9385725720561439
4.932198098547928 162.61412461082102 0.9195982627121243
4.937425653501344 159.39272512495046 0.89670588878818
4.94265320845476 158.48315391423597 0.8988616208729475
4.947880763408176 159.2754851741817 0.8984488641798904
4.9531083183615925 163.35285340220082 0.9163049671814694
4.958335873315009 162.66396521791364 0.9221481425448378
4.963563428268425 165.76946835887549 0.9386601751848095
4.968790983221841 169.76041453282008 0.952980758248291
4.974018538175257 166.72976561470284 0.9351196522148326
4.9792460931286735 170.76531980798134 0.9368329748888848
4.98447364808209 170.47243986648797 0.9263603262122759
4.989701203035506 173.84177509410955 0.9277257147831348
4.994928757988922 177.55117996461377 0.9304839081190402
5.000156312942338 178.2093612144142 0.9200755067784774
5.0053838678957545 182.646037052938 0.9151219313845692
5.010611422849171 190.5813286147306 0.9127534315208155
5.015838977802587 194.62292006010327 0.8976642295497539
5.021066532756003 197.7338654831022 0.8876727220828267
5.026294087709419 199.91635251914533 0.8867870122485495
5.0315216426628355 196.99324998102912 0.8765478510203402
5.036749197616252 199.91286382008545 0.887418985303326
5.041976752569668 203.31631279357947 0.8964662401345818
5.047204307523084 204.4287567631902 0.9042183544480152
5.0524318624765 206.36623981391153 0.9064850501005366
5.0576594174299165 209.34471787364743 0.8999376404549668
5.062886972383333 210.96576023336473 0.8912770055577983
5.068114527336749 218.20224940714326 0.8947404015018687
5.073342082290165 230.4103089178258 0.9066593139724509
5.078569637243581 244.07157797287104 0.9182517400013092
5.0837971921969975 261.52749185027824 0.9329009781653272
5.089024747150414 277.1087755135912 0.94668969969612
5.09425230210383 290.5046493233361 0.96025726100304
5.099479857057246 313.64174501733834 0.9915621088218879
5.104707412010662 339.1549100488677 1.0280587181714607
5.109934966964079 367.8825409758365 1.0641409309691998
5.115162521917495 391.2795583480803 1.0925591978552904
5.120390076870911 405.17257790577355 1.1064128672984903
5.125617631824327 407.87762071312716 1.1078488547226724
5.130845186777743 399.0618728373277 1.0970742179652262
5.13607274173116 384.5417011020029 1.0833324562336721
5.141300296684576 358.80071948778937 1.0528311417031224
5.146527851637992 330.6464704985604 1.021832832487114
5.151755406591408 300.90289277443316 0.9921212572586808
5.156982961544824 275.4057383551319 0.9655623067111048
5.162210516498241 257.0200846362983 0.9583780520154241
5.167438071451657 239.81262926528552 0.9441732671296132
5.172665626405073 224.93586820831808 0.9353649000160089
5.177893181358489 211.01963194179288 0.9176069290107649
5.183120736311905 203.43403222328052 0.9201738000135473
5.188348291265322 198.77879943058008 0.9236450329092468
5.193575846218738 196.29174668261467 0.921306554145843
5.198803401172154 192.7046287725906 0.9079837759046779
5.20403095612557 187.68625389587757 0.895791379405068
5.209258511078986 185.50497100360514 0.8915062167691957
5.214486066032403 182.4668590165102 0.8948182517597175
5.219713620985819 176.62898528061646 0.889458239988753
5.224941175939235 171.89393090115342 0.8815309561423788
5.230168730892651 168.06968299724298 0.8761639667051093
5.235396285846067 168.85093362615143 0.8813755702454832
5.240623840799484 170.98401710006559 0.8858205508868464
5.2458513957529 174.07549736594768 0.8950515323100999
5.251078950706316 171.30641305144968 0.8870469953899309
5.256306505659732 171.44438668107077 0.8884643215580149
5.261534060613148 171.40470928029632 0.8979195385743689
5.266761615566565 172.61795451342718 0.9032505173138409
5.271989170519981 166.53195085534048 0.8827548555083613
5.277216725473397 166.822449989346 0.8881394055752959
5.282444280426813 166.7415936999512 0.8918247935499255
5.2876718353802294 167.0290996198643 0.8984512809231399
5.292899390333646 168.072243404722 0.9032579552177916
5.298126945287062 167.9786042952928 0.9084325305721954
5.303354500240478 165.40494228488714 0.902947158102231
5.308582055193894 165.05821056337172 0.8944279021369534
5.3138096101473105 165.31924864935831 0.8864723155884587
5.319037165100727 166.52745355554208 0.8772720548960096
5.324264720054143 165.08008400155722 0.872303229171381
5.329492275007559 163.06431934981165 0.8735717330758259
5.334719829960975 161.86036870260475 0.8761551626442404
5.3399473849143915 163.08455460625697 0.8899112571119188
5.345174939867808 165.8533250201204 0.8976196635070305
5.350402494821224 169.55590145885955 0.9047042107989721
5.35563004977464 170.33132983170842 0.899258077138457
5.360857604728056 172.81681445426673 0.8949250576544889
5.3660851596814725 170.7875403941845 0.8937049557537718
5.371312714634889 167.15110511136265 0.8792023542150578
5.376540269588305 168.12453056417795 0.8814281495936584
5.381767824541721 167.76993449893408 0.8860446418516517
5.386995379495137 167.9477887365796 0.880017852571614
5.3922229344485535 169.62924592498956 0.8841115009597122
5.39745048940197 169.1753681104997 0.8769999845420986
5.402678044355386 169.9480975246596 0.8614973731909823
5.407905599308802 171.5358953054698 0.8585221501483152
5.413133154262218 173.33103517867167 0.8546271228002783
5.4183607092156345 174.44756503127385 0.8504854480080231
5.423588264169051 176.4959206202916 0.8472829796622656
5.428815819122467 179.03251638542088 0.8385847524639622
5.434043374075883 181.92306616714325 0.8330438195175789
5.439270929029299 185.1842421750165 0.8277457965488979
5.4444984839827155 188.4130198119617 0.829443587382956
5.449726038936132 193.25798281192172 0.8443224224084137
5.454953593889548 195.57323623079512 0.8528154048633889
5.460181148842964 194.79685752014342 0.8561209655026142
5.46540870379638 190.42206056422006 0.8544026760164817
5.4706362587497965 184.61529355648162 0.8409078178095255
5.475863813703213 182.4942301070761 0.8416880825280053
5.481091368656629 181.92828142838226 0.8481691213038391
5.486318923610045 180.3422631329952 0.8512247051905891
5.491546478563461 179.24268414286595 0.8559759008736999
5.4967740335168775 174.57217931348282 0.8446726808000683
5.502001588470294 169.83103141247045 0.8339384547673127
5.50722914342371 165.48781825198995 0.8269579304160695
5.512456698377126 167.05723339940357 0.8286413133510905
5.517684253330542 167.52163149341783 0.8298638126872657
5.522911808283959 166.7974712404 0.8236953000137148
5.528139363237375 167.82517852519004 0.8252690546115999
5.533366918190791 167.5846715934349 0.827391474413686
5.538594473144207 166.55561603187772 0.8346446539605455
5.543822028097623 168.27875428559062 0.8455464269696352
5.54904958305104 169.33662957461314 0.849354372850264
5.554277138004456 171.12838138948408 0.8514302899273378
5.559504692957872 172.00000468686468 0.839231890758564
5.564732247911288 167.82152525649227 0.8233337379254798
5.569959802864704 164.14579951439734 0.8136270203660535
5.575187357818121 164.79528228492674 0.8152782204737561
5.580414912771537 169.31075806034352 0.8199822252337968
5.585642467724953 175.97454323059478 0.8403195923557962
5.590870022678369 179.3770310228123 0.8466500939557272
5.596097577631785 178.96146589950334 0.8386169516941642
5.601325132585202 182.07261790935357 0.8403232581205269
5.606552687538618 187.3804923120132 0.8351242352622765
5.611780242492034 193.08157992726186 0.8302128806187842
5.61700779744545 198.18286851636395 0.8285718910612736
5.622235352398866 207.4175623968906 0.828335288234965
5.627462907352283 233.7977277815376 0.8573009161059791
5.632690462305699 277.88165852141384 0.9085472756951933
5.637918017259115 346.25705654669764 0.9916751812783449
5.643145572212531 440.0621539517421 1.10116590509584
5.648373127165947 544.5884013135211 1.2115039159657295
5.653600682119364 651.1146557404973 1.3180701665567
5.65882823707278 740.4320389667947 1.3990349261747872
5.664055792026196 798.197895712711 1.4486595527204842
5.669283346979612 837.2857455999106 1.4831268284953718
5.674510901933028 849.9632291528394 1.4935830079194667
5.679738456886445 846.512757445544 1.4923859230227847
5.684966011839861 831.2697552974042 1.4774267694599053
5.690193566793277 811.7492447191507 1.458024970490891
5.695421121746693 799.882084454896 1.4458598440642538
5.700648676700109 793.2759496093829 1.4391612805061724
5.705876231653526 791.5866731832972 1.4377985918855771
5.711103786606942 791.825190997174 1.4374093652502107
5.716331341560358 794.1271322218948 1.4390458220230453
5.721558896513774 797.2842718297917 1.4404173658001722
5.7267864514671905 802.5300937825025 1.4448312839215338
5.732014006420607 808.3784810274598 1.4498129346693607
5.737241561374023 820.5349115324174 1.4606918900326584
5.742469116327439 842.2935245442686 1.4797494147328998
5.747696671280855 881.0173899712838 1.5130396799848762
5.7529242262342715 933.4818430130497 1.5552610903410744
5.758151781187688 1000.4854177428858 1.6083785865508649
5.763379336141104 1076.6930882208076 1.6677809351898651
5.76860689109452 1158.489832920059 1.7274154091771983
5.773834446047936 1230.4954784787324 1.7798580999651261
5.7790620010013525 1274.3532860266844 1.8110623184686319
5.784289555954769 1277.6622793319032 1.8164027224470145
5.789517110908185 1239.8730967489741 1.7877339059868858
5.794744665861601 1149.609015266461 1.71916636001161
5.799972220815017 1018.494343576132 1.6145508545049188
5.8051997757684335 867.1281805153349 1.4906183349926836
5.81042733072185 709.555384322248 1.3528759200325675
5.815654885675266 580.5392795044355 1.2333570439569446
5.820882440628682 468.11861673605443 1.116799888187674
5.826109995582098 389.146622676303 1.0310609259977985
5.8313375505355145 331.38954788301413 0.9616046915147491
5.836565105488931 288.32608733850526 0.9117216527610951
5.841792660442347 259.61113752554087 0.8744574473466245
5.847020215395763 238.9705954112837 0.847936195599355
5.852247770349179 222.33061465062246 0.8198204831655639
5.8574753253025955 213.32721759624732 0.8079938581624898
5.862702880256012 208.68805608460053 0.8022640120529112
5.867930435209428 215.0932831019974 0.8208730462869925
5.873157990162844 213.70516245101203 0.819664213730348
5.87838554511626 215.94686769090893 0.8295048553035677
5.8836131000696765 211.64004034566497 0.825020094978761
5.888840655023093 207.817338501148 0.8157157276541597
5.894068209976509 210.019558780847 0.8168882575180351
5.899295764929925 207.5211160917912 0.8063046913942405
5.904523319883341 209.69008975876906 0.8075622929241048
5.9097508748367575 214.49912451817696 0.8169295370899952
5.914978429790174 214.39198471590302 0.8141628279898009
5.92020598474359 214.0312200555108 0.8053220146004667
5.925433539697006 214.34494977449842 0.8032531956743906
5.930661094650422 215.04301154120037 0.80445761205668
5.9358886496038386 217.36594881437765 0.8019969609093073
5.941116204557255 222.62857958940015 0.8091263532039066
5.946343759510671 230.66699299663148 0.8210079082477582
5.951571314464087 239.34608125608423 0.8406613317800868
5.956798869417503 245.55188364584305 0.8515654004996233
5.96202642437092 250.99662934135347 0.8555529604664239
5.967253979324336 255.57908402986948 0.8582937700441055
5.972481534277752 269.6574066281178 0.8766684230169075
5.977709089231168 283.92461597276167 0.8948696838643317
5.982936644184584 301.10404212876847 0.9227326279385387
5.988164199138001 324.7554625497234 0.9561844154998451
5.993391754091417 346.29918646819704 0.9853020125600788
5.998619309044833 371.320170534822 1.016156365166602
6.003846863998249 408.85252395803394 1.0626005133391148
6.009074418951665 453.688487402504 1.1186845675258263
6.014301973905082 506.5584205974534 1.184540358474897
6.019529528858498 578.541294396213 1.2667639980539926
6.024757083811914 660.9556336975281 1.3554999709264273
6.02998463876533 758.3773827458731 1.452162900652745
6.035212193718746 888.7144126513541 1.5732123680892152
6.040439748672163 1044.7220784423143 1.70782643095428
6.045667303625579 1219.7055741484041 1.844920657429811
6.050894858578995 1425.3255832097402 1.9955035124806313
6.056122413532411 1617.147121667251 2.1263252386396885
6.061349968485827 1780.477331713421 2.2315646093289487
6.066577523439244 1916.0956883576252 2.3166160788241332
6.07180507839266 1985.1328825615974 2.3607407367154116
6.077032633346076 1996.4718174881584 2.370207295284852
6.082260188299492 1942.5321574487486 2.3404655819935467
6.087487743252908 1846.328249939663 2.285802154771444
6.092715298206325 1721.7413107041475 2.2104747062884953
6.097942853159741 1582.2428117525058 2.1214007437314586
6.103170408113157 1443.0706561212305 2.0287342884467647
6.108397963066573 1312.166318422433 1.9352867019907019
6.113625518019989 1184.7146523977294 1.841000241728684
6.118853072973406 1074.5439505809452 1.756392969477058
6.124080627926822 973.3934440379905 1.672002174489724
6.129308182880238 880.7856577240727 1.5927540969454832
6.134535737833654 793.9890315658802 1.5136748782035683
6.1397632927870704 715.2384255497258 1.4388827047270394
6.144990847740487 641.3699550647658 1.3656612775752353
6.150218402693903 573.9831709253251 1.2950289926029672
6.155445957647319 517.3160180077542 1.2316361197484502
6.160673512600735 466.16341997721065 1.170529211023108
6.1659010675541515 428.0975587739463 1.12576761925829
6.171128622507568 398.42607658259465 1.0895995461013186
6.176356177460984 369.18128389145403 1.0526829896128191
6.1815837324144 346.18062789333754 1.0226812207222433
6.186811287367816 321.05238702329495 0.9894386223064666
6.1920388423212325 304.88824514791514 0.9703990513462633
6.197266397274649 292.88173852686924 0.9598011227984778
6.202493952228065 283.046885516318 0.9489330009761
6.207721507181481 274.23689491517837 0.9302566909507365
6.212949062134897 267.7570080586088 0.9190488618246356
6.2181766170883135 258.065723952313 0.9021287618223829
6.22340417204173 252.40141146631868 0.8934346357727602
6.228631726995146 245.40971488858378 0.8813634465271415
6.233859281948562 242.43685161881407 0.8774980489156672
6.239086836901978 239.90956277872039 0.8730810883603589
6.2443143918553945 237.1034459426075 0.8674001999790795
6.249541946808811 234.49185137121393 0.8617432884982815
6.254769501762227 230.53275641710883 0.8510034653390108
6.259997056715643 228.2623064205676 0.8436047687930004
6.265224611669059 223.2721547559666 0.8380811621981308
6.2704521666224755 214.8801182713851 0.8281216326411912
6.275679721575892 212.05326629756217 0.8276588965634664
6.280907276529308 212.318158229734 0.836259669045349
6.286134831482724 212.46757591527387 0.8411831487079979
6.29136238643614 214.93062068501922 0.8468567534000552
6.2965899413895565 210.8977976588342 0.8371720876709201
6.301817496342973 210.950720276699 0.8351786493234586
6.307045051296389 211.23180788492388 0.8303272841724089
6.312272606249805 208.32606545015506 0.8178304579059776
6.317500161203221 206.23134925809194 0.8089529685859819
6.3227277161566375 203.76970231774777 0.8025562864171998
6.327955271110054 203.47846738856904 0.8027571432927619
6.33318282606347 204.1751115188191 0.8061524708852231
6.338410381016886 205.9414678415873 0.812366505802595
6.343637935970302 207.17368869376992 0.8123039275874285
6.3488654909237185 204.92222432127897 0.8049669445516633
6.354093045877135 206.13369996927895 0.8101514704200127
6.359320600830551 205.8171025306765 0.8033851731174716
6.364548155783967 210.08108617313496 0.8113442940048922
6.369775710737383 212.26472398343765 0.813757107718355
6.3750032656908 208.09024705589837 0.8066692301440973
6.380230820644216 207.69907371399154 0.8103630717753904
6.385458375597632 206.27797980652093 0.8086976046252466
6.390685930551048 207.02173280565256 0.8088153060184244
6.395913485504464 206.86624925646254 0.8091063225696847
6.401141040457881 204.21387538569346 0.7996910013414759
6.406368595411297 199.63597127130836 0.7875415030594048
6.411596150364713 204.2421693654609 0.7925178841502382
6.416823705318129 207.919961884369 0.7990749081990649
6.422051260271545 210.21386166065494 0.809773075972224
6.427278815224962 208.57209469304203 0.8083486508140384
6.432506370178378 208.73988238166365 0.8078406024475312
6.437733925131794 206.9968427891536 0.7974609331720096
6.44296148008521 210.77041100483933 0.7997047761006958
6.448189035038626 215.01337092866845 0.8039054505425176
6.453416589992043 217.27206913038125 0.8079199284991723
6.458644144945459 219.28578643492824 0.8080049598650247
6.463871699898875 216.5721733808545 0.8028178172882297
6.469099254852291 217.73545577625686 0.804881008341909
6.474326809805707 218.77088167772445 0.8057003580979303
6.479554364759124 221.1414973374164 0.8044048345186754
6.48478191971254 227.4274349350944 0.8137606521365436
6.490009474665956 231.77003256855227 0.8143187975875759
6.495237029619372 235.3156999626747 0.8173167267791027
6.500464584572788 241.60736694522632 0.8203177396128927
6.505692139526205 250.03217131466334 0.8289062969090253
6.510919694479621 258.7795965715155 0.836634995979485
6.516147249433037 269.5266924407451 0.8516364688870527
6.521374804386453 278.5237071843672 0.8601626058325671
6.526602359339869 291.98155510228366 0.8757405295790414
6.531829914293286 314.337096094587 0.9019274971725826
6.537057469246702 342.33178020341865 0.9320326734198441
6.542285024200118 377.07348547488056 0.9725284838107869
6.547512579153534 412.8151714470039 1.0122436812281332
6.55274013410695 446.9761099107079 1.0482235425420183
6.557967689060367 484.04042624757983 1.0882078132376802
6.563195244013783 515.118520721247 1.1185946682071137
6.568422798967199 543.878142488508 1.1487271833459525
6.573650353920615 557.8572651324095 1.1608490501180933
6.5788779088740315 560.9075639320356 1.1634470206266125
6.584105463827448 549.6525985636731 1.1509089484452744
6.589333018780864 521.14740038378 1.1196705627704262
6.59456057373428 492.67941446413545 1.0884356948218366
6.599788128687696 465.5288818164591 1.0586684234969503
6.6050156836411125 434.90905900467504 1.0263116656906799
6.610243238594529 408.93425680839124 0.9991362885738582
6.615470793547945 380.8128452032149 0.965970527338175
6.620698348501361 354.8558858975816 0.9325411172795348
6.625925903454777 334.6917195133212 0.9062304344065736
6.6311534584081935 318.30449040746873 0.8857919525590647
6.63638101336161 305.4127234490011 0.8760250374540808
6.641608568315026 299.68301961910737 0.8708848956527342
6.646836123268442 292.33882831453326 0.8616760406642335
6.652063678221858 282.8757378094948 0.8500187287040044
6.6572912331752745 276.47303476258116 0.843041548418958
6.662518788128691 267.10561558037995 0.833127495136859
6.667746343082107 262.0902174356834 0.8265569185147917
6.672973898035523 259.1014728074419 0.8263100190267064
6.678201452988939 253.2679972735745 0.8175486335516369
6.6834290079423555 248.59825065919617 0.8122586661900261
6.688656562895772 247.1192758064243 0.8128682390908996
6.693884117849188 243.0588984430486 0.8038662650793594
6.699111672802604 243.25760149099358 0.8061231215864296
6.70433922775602 239.5698670954149 0.8033084644389041
6.7095667827094365 241.03110512245374 0.8104559344325489
6.714794337662853 236.9981881214357 0.8058127974567297
6.720021892616269 233.12512888282254 0.7983333454616764
6.725249447569685 230.688992939939 0.791951696678165
6.730477002523101 230.36830770870586 0.786456889248696
6.7357045574765175 232.84836248814833 0.7897681536941278
6.740932112429934 231.22072608094885 0.7894095389455315
6.74615966738335 232.14897522745161 0.7922930181587912
6.751387222336766 234.2353304063894 0.7993510486438218
6.756614777290182 235.23249323076666 0.7978663009641497
6.7618423322435985 234.51087856224527 0.7939884543735053
6.767069887197015 233.12799195637268 0.7902943244289592
6.772297442150431 232.0409665924797 0.7910327165546498
6.777524997103847 232.59764446172002 0.7959789271098293
6.782752552057263 234.35099783563385 0.7967970033434892
6.7879801070106796 234.97197318419387 0.79583031043734
6.793207661964096 235.58298091989914 0.7954368246224768
6.798435216917512 237.0662052036214 0.796696980700852
6.803662771870928 237.33601248664417 0.7945479707951033
6.808890326824344 240.1307247022864 0.7997496697780607
6.814117881777761 241.5603202127716 0.7990297653846544
6.819345436731177 237.15320073806663 0.7915908251519272
6.824572991684593 235.52138395183263 0.7933255502836033
6.829800546638009 236.80901325474713 0.7991534007102831
6.835028101591425 235.01921877601168 0.7966216202132539
6.840255656544842 238.6889370839524 0.8013338788744018
6.845483211498258 240.87956399382833 0.7977747854003326
6.850710766451674 241.39858487164548 0.7939164890536001
6.85593832140509 243.4996463068416 0.7950415081397236
6.861165876358506 243.44133418919475 0.7931711712744116
6.866393431311923 248.58846342084814 0.8056275445922625
6.871620986265339 249.08636560307437 0.804068283414059
6.876848541218755 251.9600307113409 0.8075069151944736
6.882076096172171 254.85345974336573 0.8092217693324074
6.887303651125587 258.0533641985646 0.8110803995028008
6.892531206079004 259.5089592879094 0.8118478593510681
6.89775876103242 259.613502393036 0.8091182320674928
6.902986315985836 265.4032029365726 0.8169496968512286
6.908213870939252 270.32829570334457 0.8198935058380717
6.913441425892668 272.8156011573078 0.8198710877699624
6.918668980846085 274.7686477180127 0.8208899484851422
6.923896535799501 271.95005622467306 0.8127352226621883
6.929124090752917 273.57763579059605 0.8112620604354738
6.934351645706333 275.5112242873334 0.8120650281772189
6.939579200659749 276.92539254543556 0.8113669668747358
6.944806755613166 284.1789529175495 0.8232488791552043
6.950034310566582 290.7710936524309 0.8325652680617575
6.955261865519998 297.2297509013772 0.8399037952620247
6.960489420473414 307.311056551498 0.8505667990501152
6.96571697542683 317.1424922533099 0.8594592721020478
6.970944530380247 326.27638559750625 0.8679422508212461
6.976172085333663 340.53604510704025 0.8836651751733602
6.981399640287079 357.483612837564 0.9006809096305923
6.986627195240495 380.663850302746 0.9241629855140696
6.9918547501939114 409.95135432801715 0.9558307181237765
6.997082305147328 450.09289561783885 0.9979006375695031
7.002309860100744 506.4720432212849 1.0570125972767852
7.00753741505416 588.7713666730764 1.1369326689574069
7.012764970007576 705.9612891817604 1.2429242785363694
7.0179925249609925 848.2969383801573 1.3611366460481316
7.023220079914409 1000.942090370258 1.4779561751494206
7.028447634867825 1149.6203209588737 1.5826023678815673
7.033675189821241 1265.1522109148277 1.6589575854275502
7.038902744774657 1336.2937733464612 1.7035956580149905
7.0441302997280735 1342.9614775158118 1.7059072687974755
7.04935785468149 1295.5019471392689 1.673027677916956
7.054585409634906 1216.1031267105072 1.6186202020772473
7.059812964588322 1118.783795389676 1.5526865522646451
7.065040519541738 1024.2457578522142 1.4865419569368463
7.0702680744951545 936.2535387734565 1.4212402006379494
7.075495629448571 859.129569633159 1.3599798854487721
7.080723184401987 794.3852460540338 1.3070127097521047
7.085950739355403 742.0792363603206 1.2628728340585915
7.091178294308819 704.7915354753587 1.2312618786231764
7.0964058492622355 672.3887631682381 1.202427406137262
7.101633404215652 641.1478412928012 1.174766047811939
7.106860959169068 611.7012301448577 1.148063196052995
7.112088514122484 586.0144548046898 1.1238371037286758
7.1173160690759 566.6663771398597 1.104597811065211
7.1225436240293165 547.5738441609476 1.0842158503322414
7.127771178982733 535.0914168938219 1.0712139266377538
7.132998733936149 520.4612010631362 1.056367027457122
7.138226288889565 506.940255702415 1.042866836608742
7.143453843842981 496.50145857653007 1.0330627749818972
7.1486813987963975 486.1406721276835 1.023084166810911
7.153908953749814 481.6010979312939 1.0186254988463959
7.15913650870323 475.817716040415 1.0114781030957498
7.164364063656646 480.459459941688 1.015901418692107
7.169591618610062 489.67339936486934 1.0236617488741357
7.1748191735634785 505.4958000131478 1.0389425188847239
7.180046728516895 533.7772748780986 1.0669551788089506
7.185274283470311 573.0576629977022 1.1065045645000302
7.190501838423727 632.290986784327 1.1617407711317225
7.195729393377143 710.5680139644029 1.2295878197952321
7.2009569483305595 823.8072430165786 1.321959592720901
7.206184503283976 983.197248286404 1.442220468900865
7.211412058237392 1202.471522583577 1.5928723869686081
7.216639613190808 1484.495756994582 1.7686137168258296
7.221867168144224 1836.2253834221535 1.964958882344516
7.227094723097641 2219.1018075231764 2.158152581172569
7.232322278051057 2562.4017245130194 2.318009891960909
7.237549833004473 2793.0252052819046 2.4172733550348897
7.242777387957889 2826.0782462832376 2.4296573257555996
7.248004942911305 2674.0851380658296 2.360479406428739
7.253232497864722 2380.9844193684958 2.2258747098077856
7.258460052818138 2001.7159464940232 2.0394928703591675
7.263687607771554 1623.5116430045348 1.8359342431630568
7.26891516272497 1275.2723940887413 1.6270625343237437
7.274142717678386 996.9649311176304 1.4399536545622131
7.279370272631803 791.7566653186046 1.2838187646077215
7.284597827585219 644.9385341365215 1.160115531270051
7.289825382538635 552.9550713047403 1.0752017423977822
7.295052937492051 489.3422290577263 1.0142743215994707
7.300280492445467 441.9047996233727 0.9672498266161385
7.305508047398884 405.404101009503 0.9292082008448438
7.3107356023523 382.6956996518518 0.9017356668149809
7.315963157305716 367.33561676075374 0.8841886800342889
7.321190712259132 357.0443665356898 0.8724463017804601
7.326418267212548 353.83582382630766 0.8700256495326076
7.331645822165965 346.91482303426824 0.8628016825618623
7.336873377119381 338.52843268755265 0.8519749614462905
7.342100932072797 333.34444027769973 0.8458074991076286
7.347328487026213 329.1687652616395 0.8426352572513363
7.352556041979629 326.9254594186475 0.8408697682561439
7.357783596933046 330.4008583315513 0.8469106627368465
7.363011151886462 333.1065164147873 0.8497401926465292
7.368238706839878 331.7657711152384 0.8481897698390872
7.373466261793294 330.02188020873274 0.843650439470811
7.37869381674671 322.4682748109432 0.8310976760500371
7.383921371700127 318.22184027651105 0.8236714557570233
7.389148926653543 315.5226938499884 0.8194271289332443
7.394376481606959 314.3862766470319 0.8173622578383574
7.399604036560375 319.2272571206599 0.8253620733747203
7.4048315915137914 324.0710279626327 0.8341850984400212
7.410059146467208 325.6481947832519 0.8378339204845748
7.415286701420624 328.0150016391822 0.8408580220682046
7.42051425637404 329.9729078491702 0.8436103528068408
7.425741811327456 330.6251259326337 0.8441712112232822
7.4309693662808725 333.7273826027823 0.8485395975823015
7.436196921234289 332.3998765093924 0.8472574190435962
7.441424476187705 331.98345231428647 0.8450523822336639
7.446652031141121 336.0515146215394 0.8464430786804809
7.451879586094537 342.2425557630307 0.8520054653552008
7.4571071410479535 351.23306331398965 0.8610476866456588
7.46233469600137 357.1261318149706 0.8688404288997172
7.467562250954786 362.6685426735889 0.8744504109564235
7.472789805908202 369.0288155419128 0.8837927302327264
7.478017360861618 372.72267836618164 0.8862417935200001
7.4832449158150345 378.651859884734 0.8901080584389617
7.488472470768451 388.7947739550772 0.8982550165140973
7.493700025721867 400.17835529829324 0.9079522601691179
7.498927580675283 419.21814586059315 0.9271105144498631
7.504155135628699 430.8182198594294 0.9367590910055351
7.5093826905821155 448.66338962799483 0.9545345574024584
7.514610245535532 469.5269748659376 0.9768094258822269
7.519837800488948 491.3748168488247 0.9987624443971542
7.525065355442364 507.80113622138964 1.0147140605076466
7.53029291039578 517.4611252525332 1.02325531911443
7.5355204653491965 522.1299877580252 1.0266997627650571
7.540748020302613 521.9431205394256 1.025682752490658
7.545975575256029 519.1893571298116 1.0215799529063245
7.551203130209445 514.9117542250634 1.0175576131581463
7.556430685162861 506.42965566700803 1.0091064026806973
7.5616582401162775 500.76719791014546 1.0037639901449
7.566885795069694 487.4837962590859 0.9908772670382316
7.57211335002311 476.631820647953 0.9797845154592812
7.577340904976526 463.50349537078097 0.9652815299470482
7.582568459929942 450.1001532037919 0.9498735205161146
7.5877960148833585 444.19410186294505 0.9451092096422216
7.593023569836775 437.1211487943635 0.9387874949051138
7.598251124790191 436.04982866670474 0.93849220421646
7.603478679743607 431.0077918598422 0.9335117506515788
7.608706234697023 426.11643327686363 0.9267183276098399
7.6139337896504395 421.1467893722443 0.9205057605493667
7.619161344603856 417.1884647347008 0.9159626121841918
7.624388899557272 416.4007619148754 0.91365596299543
7.629616454510688 416.1005788356116 0.9136024026986638
7.634844009464104 415.117820655846 0.9122919225865446
7.6400715644175206 417.53232244185915 0.9162187732623077
7.645299119370937 425.77989843985216 0.9254458368943508
7.650526674324353 440.27308021708086 0.9382419452035028
7.655754229277769 452.8149163037104 0.9508058952731943
7.660981784231185 460.94424048413225 0.9577295342486698
7.666209339184602 471.61123448566275 0.9678359589890608
7.671436894138018 483.9895989765778 0.981220778976087
7.676664449091434 497.48431257632933 0.9935444338109083
7.68189200404485 507.9468558353946 1.0023260664372604
7.687119558998266 517.0781761720282 1.0100077905244762
7.692347113951683 524.5865789624961 1.0173705872254224
7.697574668905099 529.154128413045 1.0222049737451198
7.702802223858515 536.7315816002222 1.028875870026539
7.708029778811931 533.2036497329663 1.0248385005159342
7.713257333765347 526.8536417713025 1.016399236698126
7.718484888718764 517.1697605836594 1.006174629417269
7.72371244367218 505.61338249625027 0.9957208762154728
7.728939998625596 497.9631496743286 0.9862190002809756
7.734167553579012 495.69605611963055 0.983853061810116
7.739395108532428 494.7185492769795 0.9823363166900545
7.744622663485845 498.1396834318991 0.9871832175857792
7.749850218439261 500.91921516458774 0.9898974327835879
7.755077773392677 499.17175286596137 0.9876589444070646
7.760305328346093 493.84909781265776 0.9827261231768323
7.765532883299509 492.5141873893384 0.9820045270611106
7.770760438252926 484.4908614668589 0.9734249380707864
7.775987993206342 480.65907413954545 0.967837444929821
7.781215548159758 477.3782450472198 0.9639019972028605
7.786443103113174 470.1869188743966 0.9574637591147594
7.79167065806659 463.2549331982787 0.951612685493157
7.796898213020007 451.52235729676653 0.9394915159404688
7.802125767973423 440.9885128504303 0.9287305358673275
7.807353322926839 435.5042915412566 0.9227807537065146
7.812580877880255 430.61499067379464 0.9179277211252568
7.817808432833671 428.4679786557595 0.9152825603151326
7.823035987787088 427.31125428932677 0.913773704944195
7.828263542740504 420.41888926676586 0.9061742422423701
7.83349109769392 420.7791669563494 0.9051354389640539
7.838718652647336 417.95199418800536 0.9032726412626553
7.8439462076007525 417.22614938425295 0.9025433626449003
7.849173762554169 415.99798213523934 0.9009709440534502
7.854401317507585 414.9481346405359 0.8991285431192966
7.859628872461001 413.7657606154717 0.8967856584897859
7.864856427414417 416.03498518317684 0.8981634577207718
7.8700839823678335 414.4716340156447 0.8961897982766804
7.87531153732125 419.3822159271672 0.9006779219061811
7.880539092274666 423.9618811967234 0.903479160245964
7.885766647228082 429.8201717208956 0.9092269981343843
7.890994202181498 432.64623563925045 0.9109649209605247
7.8962217571349145 436.7776399755543 0.9160992264250412
7.901449312088331 440.5611941481491 0.9199906009511393
7.906676867041747 444.5718374303144 0.9237456262099958
7.911904421995163 448.91217972562265 0.9276515851698189
7.917131976948579 456.21581481981633 0.9342989188188603
7.9223595319019955 461.54809446070163 0.939541770284519
7.927587086855412 466.50738405952615 0.9439231176615109
7.932814641808828 470.58178426498733 0.9470183192625882
7.938042196762244 476.5243364356489 0.9525329543100589
7.94326975171566 483.66970810281003 0.9589193849742608
7.9484973066690765 496.0685478249106 0.9726095504307092
7.953724861622493 505.7245909108818 0.9810580972566416
7.958952416575909 519.5279977931904 0.9937769767370852
7.964179971529325 532.1550205215754 1.0036198504477654
7.969407526482741 542.7024352644744 1.0121129366131298
7.9746350814361575 554.2544123819104 1.0217247160473542
7.979862636389574 565.1503010399357 1.03234380345767
7.98509019134299 572.8351629405216 1.0387443159442935
7.990317746296406 581.300512903268 1.0464102976784446
7.995545301249822 587.9649870654246 1.0523846266686347
8.000772856203238 595.802234953847 1.057323018472089
8.006000411156654 606.2036739651192 1.0667498031577802
8.01122796611007 614.5969718832009 1.0741397587293906
8.016455521063486 619.8175964891689 1.0780507563322832
8.021683076016902 616.593794676478 1.0744913799398104
8.026910630970319 618.404423606361 1.0741814376969834
8.032138185923735 626.1130674476169 1.0809902462027416
8.037365740877151 636.8105847075316 1.0890578646260567
8.042593295830567 654.8073907984475 1.103988095404927
8.047820850783983 662.3819635259613 1.109987706579681
8.0530484057374 671.4832526233251 1.117011188965241
8.058275960690816 670.8559069845707 1.1160181129540898
8.063503515644232 673.0575083329632 1.117698839562014
8.068731070597648 681.8838305587526 1.124134062167826
8.073958625551064 688.5194325715072 1.1293676567286401
8.07918618050448 694.7260439270041 1.1344511497613696
8.084413735457897 696.4999375309746 1.1361209925459106
8.089641290411313 697.5323306721228 1.13681453800133
8.09486884536473 700.2010908884379 1.13779314905606
8.100096400318145 699.0875053719375 1.135920487328842
8.105323955271562 696.127072034635 1.1325961420002242
8.110551510224978 692.0614372358649 1.1292627980858638
8.115779065178394 686.2165321331521 1.1237886853829238
8.12100662013181 681.1615296792232 1.118749972777275
8.126234175085226 678.57349003512 1.116211731893042
8.131461730038643 679.1362578651605 1.1172586307073864
8.136689284992059 687.8060668263618 1.1241774137788365
8.141916839945475 694.6525338850861 1.1295100990793134
8.147144394898891 704.7691277292379 1.1365819975103642
8.152371949852308 715.1657615547272 1.1432266477982203
8.157599504805724 732.8444375604392 1.1575012844306494
8.16282705975914 751.1645871597733 1.1719113359742075
8.168054614712556 770.1687368478848 1.1875800603411097
8.173282169665972 784.5452007440381 1.1977723126717776
8.178509724619389 785.1829193938577 1.1974687234220962
8.183737279572805 788.0894003197169 1.1996450224408348
8.188964834526221 781.4388584779875 1.1934701571700166
8.194192389479637 776.7906650863744 1.1891965088796395
8.199419944433053 763.5031465431495 1.1779504345287108
8.20464749938647 750.1492516066218 1.1670904281670136
8.209875054339886 736.8835048958671 1.1565200492072634
8.215102609293302 722.0348831734591 1.1444041227626927
8.220330164246718 705.7867980117105 1.130262046255877
8.225557719200134 693.9216759861613 1.1210413610319563
8.23078527415355 683.0288158988817 1.1114944386783117
8.236012829106967 675.7297982135851 1.105980903541665
8.241240384060383 670.6115182024063 1.1017589721443406
8.2464679390138 667.7424794836472 1.0996853964844642
8.251695493967215 666.127176112749 1.0980420480003252
8.256923048920632 663.9294649887963 1.0943095267091505
8.262150603874048 665.9613766109626 1.0960793904405752
8.267378158827464 663.1735117890529 1.0939288490488752
8.27260571378088 658.5457033957836 1.0901541119703502
8.277833268734296 654.3756774934636 1.0855120524267956
8.283060823687713 650.4723534740721 1.0821683011573957
8.288288378641129 648.0566159763374 1.0798411581131209
8.293515933594545 647.7048175401369 1.0795629348899638
8.298743488547961 649.5485806284481 1.080347455994864
8.303971043501377 661.234599087084 1.0896821903536291
8.309198598454794 668.3397292840808 1.095300233603346
8.31442615340821 675.6247850653361 1.1010511776997154
8.319653708361626 681.3608147982204 1.1051126759644692
8.324881263315042 682.044875237511 1.1045491228743487
8.330108818268458 684.7770386344718 1.106474599250824
8.335336373221875 686.7842259238125 1.1071994727972818
8.34056392817529 692.5926925654508 1.1108941889108286
8.345791483128707 698.3688500381666 1.1151766733702348
8.351019038082123 701.0816191598586 1.1177715792869567
8.35624659303554 705.4515415908014 1.1215104398742646
8.361474147988956 708.8023355270652 1.1226182896452894
8.366701702942372 713.6079327885064 1.1245747155802166
8.371929257895788 723.8657826430846 1.131902163802256
8.377156812849204 734.1097104383914 1.1396323750829114
8.38238436780262 741.6218055345071 1.1458862111502122
8.387611922756037 742.8294013627778 1.1465919476332915
8.392839477709453 744.3179212475098 1.1474712751882123
8.398067032662869 741.5445022588112 1.1452713392180478
8.403294587616285 735.9506714432626 1.1403682416309922
8.408522142569701 727.9450741866109 1.1337963020653627
8.413749697523118 716.4860041337352 1.1241459746927738
8.418977252476534 706.1467775501629 1.116525670499286
8.42420480742995 697.3244879175799 1.1094790136221957
8.429432362383366 686.4813526907935 1.1006147039023928
8.434659917336782 673.7847741588436 1.089450400708731
8.439887472290199 660.8244035713092 1.0770528157094488
8.445115027243615 648.252587363339 1.0666955329387522
8.450342582197031 634.266112129923 1.0554290458227955
8.455570137150447 625.0330570495119 1.0484950118655108
8.460797692103863 618.3595379836979 1.0432852661333738
8.46602524705728 612.4220626472082 1.038237967473685
8.471252802010696 608.537916015758 1.03510906829087
8.476480356964112 602.2374532115139 1.028637537241736
8.481707911917528 593.4518732023674 1.020350098644392
8.486935466870944 583.2662423962323 1.010725836822262
8.49216302182436 577.4606831121822 1.0056888205403882
8.497390576777777 575.0772787844911 1.002975440510312
8.502618131731193 576.8167987854794 1.0039754988267464
8.50784568668461 577.1992660591974 1.0049478784520776
8.513073241638025 574.1104559979051 1.0031741997558545
8.518300796591442 564.4607785086588 0.9948037296400957
8.523528351544858 557.14616583783 0.9879150854953174
8.528755906498274 553.2521074502495 0.9832021754278213
8.53398346145169 549.2997492950566 0.9791041351505954
8.539211016405106 546.5872914620637 0.9779074668492543
8.544438571358523 545.9145630441434 0.9773029132998295
8.549666126311939 543.4503753435847 0.9754296261465042
8.554893681265355 545.2904271665095 0.9764259925498269
8.560121236218771 541.5717405426531 0.9700925484739734
8.565348791172188 540.0315049245959 0.9677841035279839
8.570576346125604 537.584718657825 0.9658391729446703
8.57580390107902 538.0450394435838 0.9669633960764167
8.581031456032436 538.3705557217302 0.9666055604438105
8.586259010985852 540.4189836798378 0.9673276645782756
8.591486565939269 545.1739210623903 0.9717732601265627
8.596714120892685 547.9164193372928 0.9741578573520945
8.601941675846101 546.549106348147 0.9724011195680454
8.607169230799517 543.9369890514316 0.9702979911136778
8.612396785752933 545.5595017978111 0.9714298185051209
8.61762434070635 546.1399449464769 0.9717504501555958
8.622851895659766 551.8997889783918 0.9755513729407943
8.628079450613182 554.126541755179 0.9770734198596038
8.633307005566598 554.5568403291024 0.9766879530682696
8.638534560520014 558.1858978267386 0.9800973677401524
8.64376211547343 564.5350881510842 0.9861826921224988
8.648989670426847 570.3920924284548 0.9911426112553402
8.654217225380263 577.6753366229316 0.9972235757426151
8.65944478033368 584.2169005287726 1.0016739760046096
8.664672335287095 588.3196048157614 1.0045374478307545
8.669899890240512 598.938880956867 1.0130723847227245
8.675127445193928 608.8631760803904 1.0217907701277071
8.680355000147344 620.0401415122428 1.0311992216402643
8.68558255510076 627.4899188623124 1.037161692123585
8.690810110054176 631.6265547188515 1.0404176882148213
8.696037665007593 643.2689867921641 1.047662665486392
8.701265219961009 657.7682306160912 1.05780311775266
8.706492774914425 675.561065784432 1.070745348422589
8.711720329867841 684.6674532218287 1.0769939720026378
8.716947884821257 690.475521773496 1.0809169976481798
8.722175439774674 693.85649843024 1.0831110772774075
8.72740299472809 693.8749962895205 1.0828796138327716
8.732630549681506 697.221173898977 1.0858324007359919
8.737858104634922 696.0377739008536 1.0854407638267864
8.743085659588338 694.3679423640051 1.0858546266229605
8.748313214541755 692.310071547144 1.0850713658622735
8.75354076949517 687.5682144963282 1.081554078991839
8.758768324448587 679.8351964729065 1.0739564927818666
8.763995879402003 672.1711736244988 1.066687188555281
8.76922343435542 658.4764035636589 1.0539329647945002
8.774450989308836 646.1838877217663 1.0431087129733467
8.779678544262252 634.3520386513394 1.0328966764907332
8.784906099215668 626.3778466523967 1.0263438795333155
8.790133654169084 618.0938293432016 1.0205895221505694
8.7953612091225 610.5181392688496 1.014382271894927
8.800588764075917 603.756854318548 1.0085336738274964
8.805816319029333 598.1930235784156 1.0038157891869233
8.811043873982749 597.378613318057 1.0027149554245494
8.816271428936165 591.7728250188941 0.9983608030142401
8.821498983889581 588.7662012625624 0.9958793899195223
8.826726538842998 582.4374021028652 0.9900700655487806
8.831954093796414 573.8188053704181 0.9811951537627362
8.83718164874983 568.9362703403888 0.9756398476892253
8.842409203703246 566.4820445990063 0.9728126815625193
8.847636758656662 562.7866645339845 0.9700820563314764
8.852864313610079 562.6493495657373 0.9700028624692807
8.858091868563495 564.3128509974954 0.9713939321370113
8.863319423516911 564.6296661984824 0.9724326212981709
8.868546978470327 561.7471347615076 0.970204856417825
8.873774533423743 559.1389310915888 0.967219096111009
8.87900208837716 554.3078920504225 0.9629811848447994
8.884229643330576 552.4650855619967 0.960423130506002
8.889457198283992 549.6170063725988 0.9570765852970609
8.894684753237408 551.3145635939318 0.9587604301047085
8.899912308190824 557.937571637862 0.9651812081155484
8.90513986314424 560.420237117415 0.9663351135506729
8.910367418097657 559.1432076941561 0.9638613099021406
8.915594973051073 561.3024198348235 0.9647692152001153
8.92082252800449 566.0412338874564 0.9683133032416562
8.926050082957905 569.6071489742784 0.9712500883745357
8.931277637911322 574.9499739168093 0.9755902057938229
8.936505192864738 577.8318563518251 0.9766875082609257
8.941732747818154 578.558410442785 0.9778207296495325
8.94696030277157 576.2014983611605 0.9758496125984385
8.952187857724986 577.7049733043559 0.9769834830968925
8.957415412678403 581.5534412252804 0.9792217649139813
8.962642967631819 587.9872583780043 0.9833936844009592
8.967870522585235 593.3426504259345 0.9864805800242589
8.973098077538651 592.9644704794786 0.9856684346548322
8.978325632492067 593.0965411548906 0.9857648813088242
8.983553187445484 598.2623364764577 0.990280780463869
8.9887807423989 608.6711091005536 0.9984479134426646
8.994008297352316 612.3760858364724 1.001472686335763
8.999235852305732 613.904107408143 1.0030159952730853
9.004463407259149 613.3159925527098 1.0021284075801926
9.009690962212565 616.2861080275325 1.0045985231998715
9.014918517165981 627.4415463919286 1.0128169263812425
9.020146072119397 637.7596661364897 1.0212505886104388
9.025373627072813 647.7797603966761 1.0285573101779706
9.03060118202623 659.1103552746049 1.0360609241818584
9.035828736979646 675.4101839326194 1.0482070810604749
9.041056291933062 692.9655583882701 1.0611201788971627
9.046283846886478 711.2745756562932 1.0748488444956554
9.051511401839894 723.6792955450325 1.0838595765831418
9.05673895679331 739.1925497463361 1.094614046344275
9.061966511746727 761.7158108899922 1.1118017133076938
9.067194066700143 786.909123304632 1.1301425171224986
9.07242162165356 811.5033528110146 1.1466628759185111
9.077649176606975 833.2479071083415 1.1607638160690366
9.082876731560392 850.7929111294151 1.1723995008735153
9.088104286513808 865.9578517009082 1.1821165794793635
9.093331841467224 873.4445569860269 1.1858640768235198
9.09855939642064 878.4053697732891 1.1888833894246063
9.103786951374056 874.3467111151623 1.1860752564887596
9.109014506327473 864.7374099219941 1.1788205924665194
9.114242061280889 856.5034368519463 1.173220212320045
9.119469616234305 850.7789162233993 1.1694436204407634
9.124697171187721 848.2706647059645 1.1674854646779977
9.129924726141137 846.3760457981525 1.1661877104747254
9.135152281094554 846.1641169564818 1.1656142684374127
9.14037983604797 851.6756481205152 1.1697615764816027
9.145607391001386 866.4486766626933 1.1790663243476087
9.150834945954802 897.4695048108509 1.199594190967898
9.156062500908218 935.2581305021333 1.2247635939803336
9.161290055861635 972.7778091639307 1.2581848192154341
9.16651761081505 1013.4096906272501 1.291251502566202
9.171745165768467 1044.8873273819522 1.3162819637516472
9.176972720721883 1068.6184492244324 1.3361044123928465
9.1822002756753 1082.5368026633341 1.3473709425241764
9.187427830628716 1085.5009360180593 1.3524259967608983
9.192655385582132 1069.9377325014557 1.3441812607298684
9.197882940535548 1059.3278129314701 1.339678826643716
9.203110495488964 1043.7645411024548 1.3320441226648236
9.20833805044238 1030.8798335242195 1.326391029080168
9.213565605395797 1023.9143222837135 1.3233504995286538
9.218793160349213 1007.9390090911911 1.3157627451065084
9.224020715302629 1003.8818080701975 1.317612492997856
9.229248270256045 998.8348924823655 1.3164364469221068
9.234475825209461 994.0693022282247 1.314742774315533
9.239703380162878 985.725989420157 1.3082146922982718
9.244930935116294 980.6497145653051 1.3054657109854904
9.25015849006971 976.360315738586 1.3047210890343248
9.255386045023126 979.2489642559661 1.3086141917856982
9.260613599976542 983.91235064798 1.3132951889768916
9.265841154929959 991.5341296208212 1.3192854650230805
9.271068709883375 1009.0904062566842 1.3303904298445435
9.276296264836791 1029.9832692541397 1.3453249875503401
9.281523819790207 1048.3954736104083 1.3588996178780972
9.286751374743623 1072.95649679068 1.3768700230980602
9.29197892969704 1089.5889676510824 1.3896958541223847
9.297206484650456 1106.5562565858534 1.4022770962604045
9.302434039603872 1112.8703023424523 1.4067415697141579
9.307661594557288 1102.354178766092 1.4020275183386344
9.312889149510704 1078.4367050186345 1.3882103285084406
9.31811670446412 1036.4325778466443 1.3614286422552508
9.323344259417537 990.4938407862605 1.332300680246093
9.328571814370953 943.595620227804 1.3007423905258877
9.33379936932437 896.3208620674158 1.2687112433287049
9.339026924277785 849.375050150051 1.2365213380217166
9.344254479231202 807.0527533007678 1.2071871919503063
9.349482034184618 766.8303713139745 1.17783931309372
9.354709589138034 734.8081211768119 1.1545207478672839
9.35993714409145 716.1264867370144 1.1422395751289258
9.365164699044866 698.6489386596072 1.1292180657434001
9.370392253998283 686.4995354939615 1.1193867786807508
9.375619808951699 676.4255192731546 1.1101067247442147
9.380847363905115 664.4300492605616 1.100542494350744
9.386074918858531 661.6007291292179 1.0998287101909399
9.391302473811947 658.319347348268 1.0985352467342067
9.396530028765364 656.3179535734886 1.0977677678697964
9.40175758371878 658.7101540558031 1.099891536043789
9.406985138672196 660.7740950475111 1.1017063378583563
9.412212693625612 661.9200970834313 1.101443235952989
9.417440248579029 655.986494409066 1.085476180522969
9.422667803532445 649.0470853470189 1.0740376709798658
9.427895358485861 645.8018855409039 1.0679653637372455
9.433122913439277 645.1456425479803 1.0651529546653526
9.438350468392693 646.4933995043742 1.063896438215195
9.44357802334611 646.571149480287 1.0622669221410586
9.448805578299526 646.0863194449184 1.0602482059295064
9.454033133252942 647.5131744526559 1.0599207477772377
9.459260688206358 649.2160541135736 1.0593968576985775
9.464488243159774 649.1916896340477 1.0582774678702183
9.46971579811319 651.810000659435 1.0582126688795612
9.474943353066607 644.9864896229635 1.0512868301124656
9.480170908020023 641.507050674105 1.0459666721380223
9.48539846297344 640.18211040428 1.0439316343434715
9.490626017926855 640.9401922463913 1.0421766767986362
9.495853572880272 643.2538903694158 1.0432247573927946
9.501081127833688 644.071932719763 1.042662598674663
9.506308682787104 642.0261310346802 1.0402402302975715
9.51153623774052 640.8465677459994 1.038537592939891
9.516763792693936 640.9591134163151 1.03800757991196
9.521991347647353 641.3680946936802 1.0373614613933693
9.527218902600769 638.8521306224194 1.0338843808145695
9.532446457554185 640.6550255628856 1.034420653219033
9.537674012507601 637.7330689417436 1.0307719313441037
9.542901567461017 638.9358912707935 1.0306533572989975
9.548129122414434 637.7035802021438 1.0289807856161055
9.55335667736785 633.9598367663514 1.025181086575377
9.558584232321266 631.4360861736604 1.0231130340669798
9.563811787274682 634.8868195396831 1.0257252245656499
9.569039342228098 638.7802214405042 1.0288923521144828
9.574266897181515 636.6047277510645 1.0267889738947675
9.57949445213493 638.950969704801 1.0269525157107773
9.584722007088347 636.7731499118945 1.023344242744425
9.589949562041763 638.4291321632667 1.0238279190584323
9.59517711699518 638.127978356914 1.022580527907234
9.600404671948596 638.6524473000547 1.0228935270777404
9.605632226902012 635.7422440940055 1.0197913387975779
9.610859781855428 636.41418149106 1.0195480784840707
9.616087336808844 636.6563404424056 1.0182573870151896
9.62131489176226 640.7454994851672 1.0210957124567717
9.626542446715677 640.2237604232703 1.0200508985746453
9.631770001669093 645.6860321230644 1.0252506710275344
9.636997556622509 644.0782493983099 1.0235100056094253
9.642225111575925 645.2622168670275 1.0228066966330733
9.647452666529341 639.8582085227071 1.0170986423615376
9.652680221482758 634.889077601272 1.0130011680910993
9.657907776436174 635.8508545093787 1.0127315141858007
9.66313533138959 636.6061114494364 1.012583313268911
9.668362886343006 642.645024575896 1.0174853925269853
9.673590441296422 642.2658992145751 1.018124173357387
9.678817996249839 640.5895401756582 1.0156655104197452
9.684045551203255 639.2642849236547 1.0140655736774609
9.689273106156671 642.2507079092663 1.0160568152622482
9.694500661110087 646.8583271245898 1.018129320019503
9.699728216063503 650.1955486876662 1.0203192237719951
9.70495577101692 652.2401583421662 1.0210675628162298
9.710183325970336 661.3601599080404 1.0284783732703118
9.715410880923752 662.5252496209399 1.0283188240740673
9.720638435877168 660.0271890290303 1.025132303781048
9.725865990830584 655.9677436699425 1.0220743911111996
9.731093545784 646.7485981647637 1.0140738667216258
9.736321100737417 652.1210202049178 1.017778708987126
9.741548655690833 657.7756963546773 1.0215969125955064
9.74677621064425 660.8401897733223 1.0227265714095455
9.752003765597665 665.0125826349295 1.0254563091887545
9.757231320551082 663.1156528445521 1.0241996126498505
9.762458875504498 666.2472192927366 1.026480243732339
9.767686430457914 671.8639325743774 1.030571295541684
9.77291398541133 672.6216052373308 1.030607128169939
9.778141540364746 671.6343025846327 1.027746139815776
9.783369095318163 669.9459238882858 1.0255491992175254
9.788596650271579 668.5919362298413 1.0239049739765504
9.793824205224995 669.7640519861151 1.0248170416683828
9.799051760178411 673.5275402871908 1.0265320899484947
9.804279315131827 676.2140908802158 1.0279026891548404
9.809506870085244 676.5459664300218 1.0275011447191196
9.81473442503866 677.1934762551393 1.027503363383437
9.819961979992076 679.6436299249664 1.0288883297272777
9.825189534945492 682.3945802065725 1.030291722657746
9.830417089898909 687.7680175636427 1.0337425543423362
9.835644644852325 689.5219727745925 1.0340490588608549
9.840872199805741 690.0487348488515 1.0344800477937435
9.846099754759157 694.5599709927977 1.0377446792638159
9.851327309712573 695.0373748266853 1.0371784670621786
9.85655486466599 694.7616418232492 1.0360227378262725
9.861782419619406 696.2672997472812 1.0370835321129743
9.867009974572822 699.793099033874 1.0396570085029706
9.872237529526238 703.013475766592 1.0410615528523082
9.877465084479654 705.8396653667484 1.0430014248564556
9.88269263943307 709.0588581459153 1.045345918876748
9.887920194386487 714.2557754573604 1.04929799111842
9.893147749339903 717.0114004317978 1.0513230344176978
9.89837530429332 715.3431857387004 1.0478156441554138
9.903602859246735 718.4314363043611 1.0489203266909448
9.908830414200152 722.7041914445745 1.0516597143138102
9.914057969153568 729.4944520184948 1.0563827685291316
9.919285524106984 731.4419125920776 1.057216639923251
9.9245130790604 733.3924770749198 1.0579658119873803
9.929740634013816 737.4581728472259 1.0610631424076387
9.934968188967233 741.2121564427358 1.0636451632461046
9.940195743920649 743.1300372283566 1.0651882742242835
9.945423298874065 745.3308810929394 1.0666904836608375
9.950650853827481 745.1676190676109 1.0664396665109424
9.955878408780897 750.1845457558363 1.069560850965919
9.961105963734314 754.4576603813973 1.072182878544986
9.96633351868773 753.7569015323262 1.0713923128841856
9.971561073641146 748.0521733725955 1.066143297241324
9.976788628594562 744.3097380987113 1.0631454359383412
9.982016183547978 742.3225266032855 1.0613864569600509
9.987243738501395 737.5061316612564 1.0552735466363314
9.99247129345481 738.2807118647382 1.054114649640664
9.997698848408227 736.4603681689807 1.0525050108076122
10.002926403361643 734.6062700466019 1.0511531269898526
10.00815395831506 727.3505186768142 1.0454609101123638
10.013381513268476 716.5176914741518 1.0375028344324124
10.018609068221892 709.2335026233366 1.0324648818323265
10.023836623175308 701.7984444034566 1.0268209487518425
10.029064178128724 701.7173972694812 1.0265888286899183
10.03429173308214 704.5933838131745 1.028538930092452
10.039519288035557 708.510934784664 1.0312684460913237
10.044746842988973 712.8714414910088 1.0331105522911694
10.049974397942389 710.4443390066948 1.0308725519263937
10.055201952895805 703.624197429971 1.02562151753838
10.060429507849221 699.5191954871534 1.022172923686083
10.065657062802638 695.9254121668008 1.0195036710694059
10.070884617756054 695.5041196453028 1.0189948366700616
10.07611217270947 697.8227858508409 1.0205612844934415
10.081339727662886 700.7222556427071 1.0220201098062414
10.086567282616302 700.4781694692902 1.0218212303846275
10.091794837569719 692.5136562027438 1.0152997340401326
10.097022392523135 684.5751668252695 1.0085081642454223
10.102249947476551 684.4699961618093 1.0084415321820572
10.107477502429967 687.5008146898433 1.0109310653950159
10.112705057383383 690.8226351446168 1.0131139973133347
10.1179326123368 689.6120346668087 1.0124416207504225
10.123160167290216 689.7972881194545 1.0124849903321633
10.128387722243632 686.5076899154012 1.0097331707439867
10.133615277197048 682.7764696315613 1.0058688352007394
10.138842832150464 681.3182338999076 1.0034784919922408
10.14407038710388 682.3181751829975 1.0041214409419508
10.149297942057297 684.1839225897708 1.0060913056997072
10.154525497010713 684.6195727471617 1.0069936710806213
10.15975305196413 684.8842039797988 1.0071786593509857
10.164980606917545 685.9864292421271 1.0068786744985394
10.170208161870962 687.3044932165992 1.0070297958607584
10.175435716824378 689.0974616328971 1.0082185040223397
10.180663271777794 692.0562999348562 1.0098162350876487
10.18589082673121 696.6607946512473 1.0130093792714865
10.191118381684626 695.0226874859571 1.012220722392856
10.196345936638043 695.0233449860457 1.0120318189735604
10.201573491591459 693.4659685866436 1.0106867747371238
10.206801046544875 686.6725594499563 1.00537821420583
10.212028601498291 688.6790010606993 1.0054299795977797
10.217256156451707 688.6985636928398 1.0052448357472468
10.222483711405124 692.8567381665056 1.008064669618873
10.22771126635854 698.5324102454931 1.012563512382589
10.232938821311956 697.0780556804002 1.0113749021742557
10.238166376265372 696.4496065607826 1.010181207584321
10.243393931218788 693.4204328634345 1.007993694032774
10.248621486172205 686.306473658742 1.002762669082282
10.253849041125621 684.8262565599726 1.0019195519559865
10.259076596079037 676.2501453496769 0.9957934563480205
10.264304151032453 673.9351732489376 0.9938214266969876
10.26953170598587 676.0131273969528 0.9935759172122075
10.274759260939286 677.3283864310387 0.9933311064898092
10.279986815892702 681.8917038679216 0.9965499869917684
10.285214370846118 683.3397609669017 0.998380969380678
10.290441925799534 683.237305726392 0.9982891907348668
10.29566948075295 681.7305531054383 0.9969694242605469
10.300897035706367 675.8174387928343 0.99139365348452
10.306124590659783 673.8942705075854 0.9891448799785831
10.3113521456132 666.8191142980768 0.9840072024599082
10.316579700566615 668.2760075651017 0.9856094642053992
10.321807255520032 663.9106780489755 0.9821068069790274
10.327034810473448 661.7562403448475 0.9806413051756152
10.332262365426864 660.4265757132946 0.9786122093126702
10.33748992038028 662.9518397370009 0.9800748326077547
10.342717475333696 662.2700586563323 0.9788800856952655
10.347945030287113 659.6249575446739 0.9762791940825718
10.353172585240529 660.9080271782396 0.9769207946803797
10.358400140193945 658.9188888657841 0.9746454063656252
10.363627695147361 661.2293675955176 0.975657397154729
10.368855250100777 667.9735404606814 0.9804519725944695
10.374082805054194 670.6679536688346 0.9824872770569612
10.37931036000761 669.9848680081392 0.9816175583945715
10.384537914961026 669.4512170444939 0.9810849097448459
10.389765469914442 664.6567019640767 0.9764571386716274
10.394993024867858 664.6772356560114 0.97629735517308
10.400220579821275 665.4601921109024 0.9772839659355801
10.40544813477469 665.3300455252728 0.9769321211693814
10.410675689728107 662.9781016006027 0.9748354195132587
10.415903244681523 660.5840013909254 0.9729703005293405
10.42113079963494 659.7233316162128 0.9717476249681037
10.426358354588356 653.5276636883277 0.9669707801618371
10.431585909541772 644.4614073126961 0.9601393361595637
10.436813464495188 637.5682783411422 0.9559532041521516
10.442041019448604 628.5996967856089 0.9490593495338375
10.44726857440202 623.1328879625732 0.944149445205659
10.452496129355437 619.5763635392981 0.9404830703680968
10.457723684308853 618.5406924309285 0.9394046480970231
10.462951239262269 614.1342731473701 0.9351698624298045
10.468178794215685 607.6914105139939 0.9304816611957974
10.473406349169101 598.4685758749822 0.9233315061519141
10.478633904122518 595.6117916045029 0.9205691145467783
10.483861459075934 593.7962246337836 0.9192008783335653
10.48908901402935 587.8577710485196 0.914746030624401
10.494316568982766 582.3118682717834 0.9108763658333391
10.499544123936182 576.0810464527713 0.9054448309494584
10.504771678889599 571.874903146699 0.9018507089646787
10.509999233843015 570.8391559119503 0.9005300292515585
10.515226788796431 574.2801316058295 0.9030453279375044
10.520454343749847 573.2407151753304 0.902468862094503
10.525681898703263 572.9578747060411 0.9025425201561018
10.53090945365668 571.9493712841364 0.9013367135001927
10.536137008610096 572.5475666141499 0.901702823329686
10.541364563563512 571.1360093629188 0.8997490330734936
10.546592118516928 569.7743532117108 0.8983809730089757
10.551819673470344 566.6547264689815 0.8953279688843592
10.55704722842376 560.3672385218023 0.8903859123413229
10.562274783377177 557.9869178129627 0.8883484347557442
10.567502338330593 554.7264940564504 0.8852187201826093
10.57272989328401 552.9873403127783 0.8826914971581608
10.577957448237425 551.792893579193 0.8814880183228286
10.583185003190842 548.9528824668452 0.878573916954526
10.588412558144258 542.4399240461975 0.8736085144154216
10.593640113097674 537.9332682642406 0.8706313488615433
10.59886766805109 536.3715825070078 0.8695686196204445
10.604095223004506 534.6009191604523 0.8673841449808344
10.609322777957923 533.2324850977678 0.8658504291790016
10.614550332911339 537.7160898393136 0.868566803305782
10.619777887864755 535.8892280533712 0.8667330067712863
10.625005442818171 534.9677392522414 0.8665572164191148
10.630232997771587 534.1793240651174 0.8661810988167225
10.635460552725004 530.7729925940351 0.8632068453175432
10.64068810767842 529.3555661648902 0.8618049333378157
10.645915662631836 532.89804706551 0.8640613610675655
10.651143217585252 533.0003806037635 0.8640042753298253
10.656370772538668 538.3537610582993 0.8682076689022789
10.661598327492085 536.709288883145 0.8658276381273786
10.666825882445501 538.2233248132501 0.8664083433045618
10.672053437398917 542.7443299904 0.8692688254088397
10.677280992352333 548.6210740080144 0.8737594092862075
10.68250854730575 549.4539274817683 0.8745584127464234
10.687736102259166 550.3892562804067 0.8746149313763879
10.692963657212582 549.7133708372843 0.8736660687707632
10.698191212165998 556.9470689837235 0.8790738436836218
10.703418767119414 562.0846655853089 0.8827671825638622
10.70864632207283 564.2015863022563 0.884064758795463
10.713873877026247 570.3277491647286 0.8887919720461191
10.719101431979663 573.1400513639979 0.8909804394710605
10.72432898693308 579.3396031354503 0.8953328597547144
10.729556541886495 585.621247290287 0.8991803088221839
10.734784096839912 595.3209647871345 0.9053973202190794
10.740011651793328 605.5320510582338 0.9127950016696371
10.745239206746744 612.6240982205748 0.9173328755076392
10.75046676170016 618.0920599577556 0.9211830243707214
10.755694316653576 619.7137110973719 0.9219888302179059
10.760921871606993 620.0254615300902 0.9219303117929781
10.766149426560409 625.2283128937208 0.9258668497003132
10.771376981513825 626.4652422763176 0.9269038643991735
10.776604536467241 626.6497909908928 0.9276348998463936
10.781832091420657 627.9099801819505 0.928151196592303
10.787059646374074 624.7636273783313 0.9255405572539138
10.79228720132749 621.4996412003295 0.9224150037493859
10.797514756280906 618.651135206259 0.920126411276074
10.802742311234322 617.0208718045332 0.9189543524912976
10.807969866187738 614.1559320289326 0.9155470934874087
10.813197421141155 613.5488096646731 0.9142836799144909
10.81842497609457 615.1479613307196 0.9151795636122856
10.823652531047987 620.2311054555691 0.919137631746577
10.828880086001403 624.6910119568153 0.9222327367368628
10.83410764095482 631.3281224664461 0.926975293234432
10.839335195908236 643.0403361291606 0.9347756004425197
10.844562750861652 659.0399476486596 0.9460321648303287
10.849790305815068 681.3105846708204 0.961355157422761
10.855017860768484 705.7650311031674 0.9784282714220769
10.8602454157219 729.9872337924743 0.995191643735644
10.865472970675317 754.0598988613609 1.0109215112754848
10.870700525628733 771.9147373097114 1.0223821032978093
10.875928080582149 777.6193986288671 1.026098324202825
10.881155635535565 775.112647677609 1.02351073879131
10.886383190488981 762.1852967885018 1.0144374128887863
10.891610745442398 745.04839467163 1.0031269775168519
10.896838300395814 724.6840781305837 0.9885279388461338
10.90206585534923 700.8809519627775 0.9720779644866573
10.907293410302646 681.2303356353253 0.9578541910306104
10.912520965256062 662.1434062723694 0.94426976947591
10.917748520209479 647.3271714286412 0.9337041869869798
10.922976075162895 636.2070525648904 0.9256192840540854
10.928203630116311 625.9648566589516 0.9178017997291713
10.933431185069727 617.3012792582325 0.9115818896437317
10.938658740023143 608.3497290074683 0.9052025478477197
10.94388629497656 600.1222637646702 0.8994973990827554
10.949113849929976 593.6199273122837 0.8942796355604756
10.954341404883392 585.9892901191952 0.8868675580930832
10.959568959836808 576.452443152775 0.8793392024490532
10.964796514790224 570.4468687897294 0.8750215766202478
10.97002406974364 569.6321338258731 0.8767775292469395
10.975251624697057 568.6047754046634 0.8782875080246643
10.980479179650473 562.8277865806035 0.8752418774134497
10.98570673460389 558.6986106349553 0.8724918583407245
10.990934289557305 555.6478936641921 0.8708757862070828
10.996161844510722 552.4742500929024 0.8691837453469624
11.001389399464138 548.5905422242688 0.8670770282223996
11.006616954417554 541.6784411294636 0.8628956206336738
11.01184450937097 535.2555344814053 0.8587499405690707
11.017072064324386 533.1191284341015 0.8575648678454397
11.022299619277803 529.6768555198174 0.854814450625764
11.027527174231219 527.8498990949946 0.8536428245579679
11.032754729184635 525.3905876481302 0.8518245522383473
11.037982284138051 521.7131576243595 0.8499511848202653
11.043209839091467 520.2148545232812 0.8488913222120773
11.048437394044884 520.800045225699 0.8498063378048376
11.0536649489983 521.1675124372856 0.850361642633747
11.058892503951716 519.5073214797893 0.8488010161219911
11.064120058905132 517.4260861002113 0.8472765228043551
11.069347613858548 515.9578803601532 0.8464816839362287
11.074575168811965 510.68972058044324 0.8428239986360309
11.079802723765381 508.53971252936003 0.8414489296543194
11.085030278718797 508.4790861968486 0.8417498580793741
11.090257833672213 509.2464667864652 0.8423649056608813
11.09548538862563 511.07133307133915 0.8443497359393699
11.100712943579046 510.1856028891086 0.8437859728877599
11.105940498532462 504.0518483265254 0.8387512254536956
11.111168053485878 504.7403734300604 0.8390156213917362
11.116395608439294 499.8583521661396 0.8353626797367872
11.12162316339271 498.10717710934506 0.8344446193645029
11.126850718346127 498.5389270593366 0.8351531120152819
11.132078273299543 498.4951529535749 0.8352671512671337
11.13730582825296 494.3188405822385 0.8326352396136124
11.142533383206375 492.7002665553683 0.831994879865339
11.147760938159792 492.24050450170597 0.831778763290148
11.152988493113208 491.82393045731993 0.8313850735228563
11.158216048066624 494.08254855387236 0.8328221415955562
11.16344360302004 490.16361683369854 0.829248856640071
11.168671157973456 490.0473112620617 0.828965089850353
11.173898712926873 492.81223346729496 0.8320211347156128
11.179126267880289 490.91667716022414 0.8308426399097106
11.184353822833705 489.9914292854145 0.8306096223966745
11.189581377787121 486.17861694600435 0.8278357558665073
11.194808932740537 480.6678346047634 0.822941287727368
11.200036487693954 476.7280934094382 0.8196709848601712
11.20526404264737 476.40412040827766 0.8195438093291451
11.210491597600786 480.73114572881826 0.8226627066934011
11.215719152554202 480.9067535650647 0.8229115117754658
11.220946707507618 482.99164949111474 0.8240911280321962
11.226174262461035 484.2976697824459 0.8249639941564008
11.23140181741445 484.8566422526039 0.8262967471872233
11.236629372367867 488.78865348316396 0.829931433929752
11.241856927321283 485.5002661620195 0.8275614821790608
11.2470844822747 484.17641486057687 0.8269670683230628
11.252312037228116 485.74369571502183 0.8283116307655164
11.257539592181532 484.86900382120365 0.8275965368230805
11.262767147134948 485.9625459438231 0.8287017212229909
11.267994702088364 483.3266489655059 0.8261517478977128
11.27322225704178 481.07938511228963 0.8237263114389155
11.278449811995197 481.3128132902336 0.8240483994190587
11.283677366948613 483.2674330537404 0.8255425272604971
11.288904921902029 485.46204761569464 0.8270721998268836
11.294132476855445 485.7389440233162 0.8268885537749737
11.299360031808861 484.004384568618 0.825352833410375
11.304587586762278 481.6751106700916 0.8230344297095229
11.309815141715694 479.72044084145176 0.820882057963071
11.31504269666911 479.506080473832 0.8210441455479625
11.320270251622526 481.8529983933484 0.822245754921902
11.325497806575942 484.18988525604425 0.8238609756938728
11.330725361529359 485.19815465749764 0.8245757523335502
11.335952916482775 486.84475182978605 0.8251246570831675
11.341180471436191 485.0075174121324 0.8233542147921532
11.346408026389607 483.42664757732445 0.8219827465874084
11.351635581343023 485.1870568467459 0.8236542282265614
11.35686313629644 484.64829585011836 0.8233786668991988
11.362090691249856 486.05389687424145 0.8245742011139098
11.367318246203272 485.7216122476308 0.8251638558130447
11.372545801156688 483.6703006803245 0.8242472563143474
11.377773356110104 481.72225319341817 0.8228120771602947
11.38300091106352 480.10631529121366 0.8209856860923642
11.388228466016937 476.33703215405023 0.817310532629039
11.393456020970353 473.1689678517485 0.8140993062044775
11.39868357592377 466.37504094192485 0.8086698036448471
11.403911130877185 459.58467858370983 0.8032158395642323
11.409138685830602 455.670121603816 0.8003921593615387
11.414366240784018 455.24815524176955 0.8007798987755941
11.419593795737434 455.0730602990701 0.8005382670806508
11.42482135069085 454.51152769344236 0.8006778951277729
11.430048905644266 451.92251543234585 0.7979934895009865
11.435276460597683 446.8414813479555 0.7926112853244018
11.440504015551099 443.1718653504679 0.7892992421364905
11.445731570504515 440.9109818141782 0.7873189603961013
11.450959125457931 441.6011403683951 0.7880263354240608
11.456186680411347 442.9098609069144 0.7894793637212365
11.461414235364764 440.7631671834898 0.7878337161074368
11.46664179031818 433.53197489511257 0.781226552173507
11.471869345271596 430.87631116007304 0.7794585316621975
11.477096900225012 428.2225292244891 0.7781627480627903
11.482324455178428 426.61512276101024 0.7834151872727549
11.487552010131845 427.03952519617127 0.7852846400754232
11.49277956508526 427.1473527039571 0.7865364832110888
11.498007120038677 427.4074221956879 0.7885129152755711
11.503234674992093 431.25980786465885 0.7935671491184959
11.50846222994551 432.88815405139104 0.7961786714404675
11.513689784898926 433.9708336007628 0.7971573464641919
11.518917339852342 437.8951244929459 0.8015545487893839
11.524144894805758 438.3046304797426 0.8026831670801713
11.529372449759174 439.45412820261964 0.8044150521116781
11.53460000471259 440.3520353741618 0.8056022589541114
11.539827559666007 439.6938858961659 0.805229102747272
11.545055114619423 441.12072363547304 0.807117263667076
11.550282669572839 440.00951041678735 0.8064838811363682
11.555510224526255 438.9066643715125 0.8068599193158492
11.560737779479672 437.9404970956856 0.8069152123256395
11.565965334433088 435.9583054689389 0.8061214954341736
11.571192889386504 432.6204454658404 0.8034839771074278
11.57642044433992 432.91794518522164 0.8038289861551495
11.581647999293336 429.21213477792793 0.8013306998323723
11.586875554246753 426.49279798629624 0.8004737308393156
11.592103109200169 422.18664465188 0.7975178208513776
11.597330664153585 417.5868973662995 0.7936454887809186
11.602558219107001 414.85164507056413 0.7909631760489167
11.607785774060417 409.2815132955325 0.7848856458076784
11.613013329013834 409.30033640005564 0.7855856072221933
11.61824088396725 406.455914560814 0.7835359071349931
11.623468438920666 406.84176299776766 0.7842571285781249
11.628695993874082 407.42195821667434 0.7852284000818038
11.633923548827498 405.30190332696543 0.783723235453512
11.639151103780915 404.692651211426 0.7843888367631512
11.64437865873433 401.1818618468938 0.7827697369401944
11.649606213687747 397.11854681851906 0.7794849978040636
11.654833768641163 391.6737665417855 0.7745736786899418
11.66006132359458 390.2845191318543 0.7731050356799312
11.665288878547996 389.4577655839448 0.771984721329343
11.670516433501412 389.1928340495025 0.773210233004678
11.675743988454828 390.24518280873315 0.7753716613019428
11.680971543408244 390.9824354527638 0.7767983665635755
11.68619909836166 392.6170702080045 0.7789073705377377
11.691426653315077 391.431927107497 0.7777414671888306
11.696654208268493 388.9246819329517 0.7761253511986956
11.701881763221909 386.37879970842283 0.774189603301146
11.707109318175325 385.76948770220463 0.7739338693674119
11.712336873128741 385.98358007499235 0.7730967694247959
11.717564428082158 387.371180003846 0.7742066808250008
11.722791983035574 387.57810024493125 0.774791338109849
11.72801953798899 387.0439079766659 0.7742541011038916
11.733247092942406 387.2830245257246 0.7756071189548698
11.738474647895822 386.8367990511229 0.7761510303852691
11.743702202849239 386.06516575796604 0.7763869485219956
11.748929757802655 387.41354042808643 0.7783660636423595
11.754157312756071 386.8117355784239 0.7777070561120973
11.759384867709487 389.31672862800514 0.7796270108563909
11.764612422662903 389.4385720814152 0.7797270381077349
11.76983997761632 388.78734377269257 0.7776787098313842
11.775067532569736 389.3530045316951 0.7781022357127408
11.780295087523152 388.4136866383277 0.7767366899247768
11.785522642476568 388.11087000667067 0.7773415771908782
11.790750197429984 388.4335920656951 0.7794339628842042
11.7959777523834 390.33685140770365 0.7819208344797979
11.801205307336817 393.53924310429124 0.7849334794535325
11.806432862290233 396.7434812502935 0.7873272454904665
11.81166041724365 399.53358156236646 0.7892190811923987
11.816887972197065 400.56500097892746 0.7902258111899417
11.822115527150482 401.1001400431624 0.7908435018106037
11.827343082103898 401.7494850693834 0.7907836353819897
11.832570637057314 403.6303116286916 0.7925098200014028
11.83779819201073 403.4053199484529 0.7927178145953373
11.843025746964146 403.1387517745027 0.7928287070479832
11.848253301917563 402.71941768227964 0.7929247759705516
11.853480856870979 401.82366996122147 0.7915529271814443
11.858708411824395 398.3159499260717 0.7871297512350013
11.863935966777811 394.64736800464317 0.7839865271404151
11.869163521731227 392.6647736051974 0.7824066686948151
11.874391076684644 388.49544796829815 0.7792748309463063
11.87961863163806 387.92675938819895 0.7796873550748876
11.884846186591476 387.2657080474642 0.7791012768882412
11.890073741544892 385.09654481613074 0.777222088518297
11.895301296498308 384.77646130649 0.776356345233726
11.900528851451725 382.24445902916983 0.774522526354038
11.90575640640514 379.0607354058159 0.7719055054546516
11.910983961358557 378.6694689104162 0.7723921262251672
11.916211516311973 380.04998788862423 0.7735548929054084
11.92143907126539 376.6739325396762 0.7697467489345097
11.926666626218806 375.4717079015682 0.769303727901023
11.931894181172222 370.10661337168494 0.7632103887030764
11.937121736125638 366.87218773925656 0.7604245300934385
11.942349291079054 367.69005818338934 0.7617471559074399
11.94757684603247 368.13574460221696 0.7623813624098743
11.952804400985887 368.56615271042836 0.7642814316241461
11.958031955939303 368.0446617066177 0.7651696605959942
11.963259510892719 367.3916521237201 0.7646984303167456
11.968487065846135 368.9771401832502 0.7663107309681195
11.973714620799552 367.5879474246899 0.7637998845879843
11.978942175752968 371.6133851947577 0.7671542630316935
11.984169730706384 371.8026374067791 0.7674500491565319
11.9893972856598 366.27224783920286 0.7621612971902874
11.994624840613216 364.3363490239516 0.7605323795823442
11.999852395566633 361.5252924855452 0.7576332701870144
12.005079950520049 365.5856510730017 0.7617367511433007
12.010307505473465 367.89942704648115 0.7644503823100446
12.015535060426881 368.2816782847277 0.7651231223657655
12.020762615380297 369.8064949805589 0.7664876192984854
12.025990170333714 368.4673926018395 0.7664613208788835
12.03121772528713 368.3477707696104 0.7668800491767143
12.036445280240546 370.06326559229484 0.7691399887320395
12.041672835193962 369.29554819943206 0.7702027902678322
12.046900390147378 367.12847264096104 0.7674973557124296
12.052127945100795 367.2115665330066 0.7670094086115006
12.05735550005421 370.61932953446393 0.7699035023536994
12.062583055007627 375.6161411586542 0.7737717390834433
12.067810609961043 377.76748608285186 0.7761799694580408
12.07303816491446 379.235784696721 0.77849790705482
12.078265719867876 381.0651197139204 0.7812869715168694
12.083493274821292 390.54004571001 0.7907620824022246
12.088720829774708 399.7276220212188 0.7987147141293027
12.093948384728124 410.3415072484229 0.808719506034271
12.09917593968154 421.99265467240787 0.8200259484645882
12.104403494634957 429.49805167194813 0.8273976005335542
12.109631049588373 442.930130993336 0.8401960268842712
12.114858604541789 456.4924449438908 0.852343334368551
12.120086159495205 472.4656936823253 0.8674630143045495
12.125313714448621 490.4589762910715 0.8830966534561975
12.130541269402038 512.7469006768819 0.9028385904733833
12.135768824355454 531.557975021108 0.9189729909385638
12.14099637930887 547.7636153217387 0.9323445388271652
12.146223934262286 560.5422616945815 0.943524978001131
12.151451489215702 565.265083249248 0.9474682755738302
12.156679044169119 567.1542272526635 0.9489999662632365
12.161906599122535 565.637645141129 0.9484650895619648
12.167134154075951 553.591048926522 0.9382677004896052
12.172361709029367 541.5274596771927 0.9283420975387168
12.177589263982783 528.3160765083171 0.9180561633513931
12.1828168189362 515.0527284333764 0.9062814971156199
12.188044373889616 501.3986907636643 0.8949228295462573
12.193271928843032 489.14400173430835 0.8842482816721247
12.198499483796448 473.7423760852945 0.8696767085935979
12.203727038749864 461.11253584632675 0.8589772634422818
12.20895459370328 450.9198504485345 0.8500900707589154
12.214182148656697 442.0485464489714 0.8422686197339366
12.219409703610113 433.1793676669046 0.8344383900800961
12.22463725856353 424.75171472219415 0.8267256095287355
12.229864813516945 414.6925308420018 0.817354436012905
12.235092368470362 408.8405628873166 0.8121847244877576
12.240319923423778 400.03041647896833 0.8038576852837797
12.245547478377194 394.0716325987891 0.7985220866770457
12.25077503333061 390.85095692836654 0.7962416947825666
12.256002588284026 384.13903494391917 0.7899757443723375
12.261230143237443 381.80137843290174 0.7878497800933058
12.266457698190859 374.63541511145104 0.7802442093995869
12.271685253144275 369.84500528778136 0.7746718952996905
12.276912808097691 362.8010637838556 0.7683533592508001
12.282140363051107 357.81759851849824 0.7634559376425705
12.287367918004524 353.944479712739 0.7596766921605203
12.29259547295794 350.0415495763123 0.7562032104641082
12.297823027911356 348.06329889415287 0.7541630795348693
12.303050582864772 345.3453174200266 0.7525816572130619
12.308278137818188 346.75095063391854 0.7546900425893598
12.313505692771605 347.9561767120273 0.7593748902224571
12.31873324772502 346.24919626504993 0.7655334102988852
12.323960802678437 348.7391608869233 0.7733024729496881
12.329188357631853 347.00744129012185 0.7746691284251713
12.33441591258527 345.91967339298253 0.7764553631932956
12.339643467538686 344.99659393091275 0.7779902106410918
12.344871022492102 342.51538867436096 0.7782493378886585
12.350098577445518 341.13628027894987 0.7795255909902982
12.355326132398934 344.86759418626866 0.7866335671223673
12.36055368735235 343.7594549856833 0.7868852428564163
12.365781242305767 344.99583493976775 0.7893453032006577
12.371008797259183 341.3010896628109 0.7860355022322121
12.376236352212599 336.4875911446296 0.7819991043383011
12.381463907166015 338.14937378863084 0.787416826013743
12.386691462119432 344.85586865105574 0.7974881387075804
12.391919017072848 349.6862021944904 0.8056181752560008
12.397146572026264 355.5892220463084 0.8142752628610921
12.40237412697968 355.3255226489945 0.8155642444044431
12.407601681933096 350.3516774975923 0.8120540647993424
12.412829236886513 346.1614588745976 0.8090116592716847
12.418056791839929 341.21059089679227 0.8057458858905572
12.423284346793345 335.8898107982779 0.8001854354451866
12.428511901746761 333.37326403583234 0.7993015453061192
12.433739456700177 330.3535006325145 0.7973869481564315
12.438967011653594 331.32373706168875 0.7991341067613609
12.44419456660701 327.69939738292805 0.7959389005969996
12.449422121560426 327.7269551026774 0.7955160144740181
12.454649676513842 327.4345452415393 0.796445813147562
12.459877231467258 326.57976853446655 0.7968285977883038
12.465104786420675 324.88001011967884 0.796540506524311
12.47033234137409 323.7094833352148 0.7970830571490846
12.475559896327507 321.598862298118 0.7946309861575626
12.480787451280923 322.35085112631845 0.7964712686357716
12.48601500623434 323.25640390725624 0.7982743664533474
12.491242561187756 323.98220251643033 0.8013654628933539
12.496470116141172 323.05144475011383 0.8015332513718902
12.501697671094588 323.18348619377184 0.8029739904667205
12.506925226048004 323.1471152163238 0.8035546358401878
12.51215278100142 318.5498303215219 0.7999416543536866
12.517380335954837 314.1360853365305 0.7947377721880665
12.522607890908253 312.61117069434073 0.7937142674723769
12.527835445861669 309.2260885417837 0.7894193071067342
12.533063000815085 313.3913634885883 0.7935710604641886
12.538290555768501 316.8027846184845 0.8006422614997761
12.543518110721918 317.0680522833285 0.8024577522820088
12.548745665675334 314.76040754105964 0.8008990751370144
12.55397322062875 309.95531689875355 0.7960901303555238
12.559200775582166 306.9883382515409 0.7933270706186516
12.564428330535582 305.55672152610276 0.7880999506163539
12.569655885488999 307.0396268110255 0.7834167942190174
12.574883440442415 308.72446760787517 0.781889500860737
12.580110995395831 310.27476811601275 0.7799749762114293
12.585338550349247 310.0321238082844 0.7767286290925778
12.590566105302663 310.49682278336627 0.7746104288096346
12.59579366025608 308.58398238095 0.7712504594965713
12.601021215209496 308.0393373537916 0.7683051965071211
12.606248770162912 310.22236663590394 0.7699016857753038
12.611476325116328 310.17613674955675 0.7689159532855583
12.616703880069744 312.6362176757182 0.7707517435181913
12.62193143502316 315.96339329389934 0.7742001636576249
12.627158989976577 319.8481382936924 0.7760851885124139
12.632386544929993 320.80706752755583 0.7762589141832651
12.63761409988341 321.48231846845994 0.777697461905545
12.642841654836825 320.1094725624425 0.7761639718780332
12.648069209790242 321.3768232754979 0.7781003566994489
12.653296764743658 324.0595552474001 0.7808536483126529
12.658524319697074 324.86932958974586 0.781683923540435
12.66375187465049 326.424662528045 0.7828110327876313
12.668979429603906 329.0851631948798 0.7837710977611303
12.674206984557323 334.9318476435282 0.7880390709118376
12.679434539510739 341.0689129570682 0.7935940618957161
12.684662094464155 346.98109409086464 0.7991082744497463
12.689889649417571 350.9531348797074 0.8034601027387603
12.695117204370987 357.9384692332052 0.810678652937732
12.700344759324404 363.99428204017914 0.8168525911557134
12.70557231427782 371.0665319171926 0.8245963754565248
12.710799869231236 375.62379424194353 0.8281281251255908
12.716027424184652 381.05956792573033 0.832888215553875
12.721254979138068 389.07584037152714 0.8415454576728456
12.726482534091485 397.18833523070094 0.8491998139785487
12.7317100890449 410.0703796024797 0.8623271459808404
12.736937643998317 421.9926891761429 0.8741964907017907
12.742165198951733 429.8909336230497 0.8813797169460104
12.74739275390515 438.4413218942641 0.8902574013625975
12.752620308858566 444.0910250583589 0.8960308131845552
12.757847863811982 450.50001352069296 0.9019424050598651
12.763075418765398 450.5305686310362 0.9010636792785962
12.768302973718814 446.0988602608799 0.8952236408395462
12.77353052867223 437.4225253572974 0.8860131475179086
12.778758083625647 428.6562088235039 0.8778778702076899
12.783985638579063 421.4124149559276 0.8705504672216415
12.789213193532479 416.83286526243825 0.8662223526801678
12.794440748485895 408.02960656207586 0.8563475262191177
12.799668303439312 402.0625707696875 0.8490220615480301
12.804895858392728 395.22879241996054 0.841539310370998
12.810123413346144 389.75787338313336 0.8359424905347715
12.81535096829956 386.71163245487116 0.8324803488254029
12.820578523252976 381.25004533573673 0.8263280752309105
12.825806078206393 381.20174407413066 0.8252360451154312
12.831033633159809 382.10316108029826 0.8253920002500267
12.836261188113225 384.60193633422523 0.8282588162613338
12.841488743066641 391.0430850348141 0.8356124546500145
12.846716298020057 392.9531772037535 0.8384289654179018
12.851943852973474 397.82392041709693 0.8437696311680964
12.85717140792689 400.9966392387311 0.8467660402354192
12.862398962880306 404.3542787661605 0.8497210409947186
12.867626517833722 405.4675624242275 0.850059459374025
12.872854072787138 409.63228788004886 0.8535838311752255
12.878081627740555 417.1854336140135 0.8604916731719177
12.88330918269397 421.05493503078947 0.86443688463085
12.888536737647387 427.2860819000316 0.8702156282430448
12.893764292600803 425.96056967642 0.868630471433907
12.89899184755422 423.8836276760961 0.8662314774785559
12.904219402507636 418.12282132784844 0.8594789200191727
12.909446957461052 408.1274687508139 0.8489876761787424
12.914674512414468 395.4499357753258 0.8362141498438599
12.919902067367884 382.19708269981214 0.8217013871118338
12.9251296223213 368.12317291392634 0.8067435513612707
12.930357177274717 358.27118653266916 0.7961961772886964
12.935584732228133 348.44480090228797 0.7863593031973652
12.940812287181549 341.3790097978607 0.7791621531691978
12.946039842134965 336.20412575248355 0.7727902981322438
12.951267397088381 328.5271340653668 0.7631556771723171
12.956494952041798 321.2144457113727 0.7539342569558394
12.961722506995214 318.3239838931698 0.7506661326028534
12.96695006194863 318.18415169748334 0.7510676898232203
12.972177616902046 319.91059409436366 0.752903861746611
12.977405171855462 322.21404035094235 0.7557101524525357
12.982632726808879 323.29429591870036 0.7564675308542369
12.987860281762295 324.33112009680565 0.7590817721908112
12.993087836715711 324.41132393788206 0.759517813307505
12.998315391669127 321.29425750751426 0.755019545663581
13.003542946622543 317.58361083644564 0.7509147941305396
13.00877050157596 315.8896843154098 0.7486398437789444
13.013998056529376 320.9736748822276 0.7550663099797325
13.019225611482792 323.32673260225033 0.757312454997466
13.024453166436208 325.5090958305389 0.7588684835520658
13.029680721389624 324.0268514755216 0.7566508751978881
13.03490827634304 321.96785770477436 0.753565789328712
13.040135831296457 322.89291090874383 0.7549856854969175
13.045363386249873 326.5304354108653 0.7593418650948629
13.05059094120329 330.1896191386497 0.7642629461985988
13.055818496156705 334.19024261079784 0.7701524803456387
13.061046051110122 339.5892368943722 0.7777084212724558
13.066273606063538 345.00119786388666 0.7839710565810094
13.071501161016954 350.31261495219707 0.7881034449658607
13.07672871597037 354.1460733149661 0.7899277583380094
13.081956270923786 355.49177998177896 0.7894344356026767
13.087183825877203 356.51786388539915 0.791121374199572
13.092411380830619 356.839732346916 0.7922493004115433
13.097638935784035 357.9633749369012 0.794743372423959
13.102866490737451 355.2549863474962 0.791713392489015
13.108094045690867 348.7248606517956 0.7838076490307193
13.113321600644284 343.6572144464377 0.7784041228845469
13.1185491555977 338.56345669732815 0.7732461508388448
13.123776710551116 340.55634253125885 0.7758929803046092
13.129004265504532 341.2284068200296 0.7768829811245386
13.134231820457948 343.2666840545274 0.7794936613405058
13.139459375411365 347.4931809581997 0.7849836909335526
13.14468693036478 346.2850161014862 0.783206066482902
13.149914485318197 348.3789812739277 0.785464742896748
13.155142040271613 349.6901433454765 0.7870425304026479
13.16036959522503 353.19638717845623 0.7909235380995452
13.165597150178446 356.2917339172261 0.794891099682624
13.170824705131862 359.0603813309224 0.7982478105075733
13.176052260085278 361.9730301571372 0.8015480109201465
13.181279815038694 360.7408600382424 0.7994091772785986
13.18650736999211 362.6913255222531 0.8008459765713223
13.191734924945527 361.46967173672317 0.799021037693829
13.196962479898943 363.71433380076695 0.8013951961008097
13.202190034852359 363.42578522644 0.8019286008685482
13.207417589805775 363.09997083825914 0.8015843969241326
13.212645144759191 360.54990656398195 0.798786753121085
13.217872699712608 357.7891472690311 0.7958606793844375
13.223100254666024 354.4745952248131 0.7923257279587754
13.22832780961944 353.5347522579506 0.7910578202351198
13.233555364572856 347.99935083750074 0.7846351612670209
13.238782919526273 347.0374424742453 0.7844045153490324
13.244010474479689 341.564781484851 0.7781927624724477
13.249238029433105 339.60928124999305 0.777412453072073
13.254465584386521 340.11891897794425 0.7780685908083742
13.259693139339937 338.56131715107773 0.7760766898339619
13.264920694293354 333.4201675741364 0.7708003863334033
13.27014824924677 330.2846104894246 0.7670213278416954
13.275375804200186 326.52335345284433 0.7625255299963388
13.280603359153602 325.099631422909 0.7613394601022453
13.285830914107018 325.4520275587638 0.7622432058620537
13.291058469060435 321.58261521837653 0.7587638693369827
13.29628602401385 320.70986564918894 0.7582036553027791
13.301513578967267 320.8118381829352 0.7574330549273836
13.306741133920683 318.81863615608415 0.7547241071367561
13.3119686888741 319.47890299469793 0.7554171008136061
13.317196243827516 318.2022432384162 0.7551196693059917
13.322423798780932 318.4165048141526 0.7560399532373787
13.327651353734348 319.36107021011816 0.7562166467900435
13.332878908687764 317.6251114988789 0.7542168148710251
13.33810646364118 314.51723798439997 0.7501346342983597
13.343334018594597 308.53184539202203 0.7433481507938781
13.348561573548013 307.3100837847764 0.7423586573834027
13.353789128501429 305.3148042313127 0.7394859038162617
13.359016683454845 307.78321472362904 0.7419129188126122
13.364244238408261 309.0801469893413 0.7430337390022272
13.369471793361678 309.086039833476 0.7437943933462455
13.374699348315094 308.13642124970465 0.7421664013780486
13.37992690326851 307.71914478646653 0.7420587103683239
13.385154458221926 308.42291630271063 0.7417498504441044
13.390382013175342 308.89625429984363 0.7421253992558363
13.395609568128759 309.48100211720583 0.7439672116873635
13.400837123082175 310.99224952710944 0.7473267215656637
13.406064678035591 312.22278366882597 0.7501078704119708
13.411292232989007 314.04707748558826 0.7520999661954497
13.416519787942423 315.6547351127527 0.7529238213999722
13.42174734289584 318.6200736271434 0.7560680500261451
13.426974897849256 320.4907462248543 0.7565996008168094
13.432202452802672 324.2342573076528 0.7613472484017695
13.437430007756088 323.7951523755401 0.7603125986066285
13.442657562709504 325.02565324008884 0.7606868359952127
13.44788511766292 325.55159445394037 0.7620298158271698
13.453112672616337 323.53474864540476 0.7606183548468444
13.458340227569753 323.6857958911252 0.7600131989603633
13.46356778252317 323.48701997913446 0.7601733027940906
13.468795337476585 325.5527563520964 0.7625463701487646
13.474022892430002 326.4011538413212 0.7626458028313792
13.479250447383418 330.89866390995746 0.767431137301764
13.484478002336834 330.597340245027 0.7670914100945468
13.48970555729025 330.81019308248665 0.7670878050637856
13.494933112243666 327.03218695012066 0.7640360252844678
13.500160667197083 322.29598909542966 0.7604809932467065
13.505388222150499 322.3286583117416 0.7601832349635886
13.510615777103915 322.65928882510485 0.7607140103182899
13.515843332057331 325.36635117223335 0.7617397972954751
13.521070887010747 325.4476626065527 0.7616322602885177
13.526298441964164 322.61083765164443 0.7587431752385416
13.53152599691758 319.981758169373 0.7567072158239943
13.536753551870996 317.19756012679846 0.7547855886412641
13.541981106824412 312.685582059936 0.7495120104408872
13.547208661777828 312.1948671469647 0.7495249945394882
13.552436216731245 308.81914682905136 0.7447586771175565
13.55766377168466 304.9211755828603 0.7405879760503232
13.562891326638077 300.8045560770919 0.7361148996129325
13.568118881591493 297.2103255469429 0.7327681005529904
13.57334643654491 296.378943255404 0.7320614176455099
13.578573991498326 293.18596464057646 0.7278232369920974
13.583801546451742 291.0666222263586 0.7260436858958093
13.589029101405158 286.54511633136855 0.7206792533367602
13.594256656358574 283.10906677942177 0.7165443839847493
13.59948421131199 279.89567174276266 0.7126800062055156
13.604711766265407 276.84638592943185 0.7079580054050573
13.609939321218823 275.2497348243845 0.7075450856485861
13.615166876172239 276.1162437223512 0.70871528536968
13.620394431125655 279.6313827754748 0.7128610893945023
13.625621986079071 282.9093880813942 0.7183459251175229
13.630849541032488 283.0646604246119 0.7185798125729216
13.636077095985904 282.45936579012283 0.7180651676667894
13.64130465093932 281.9819890838804 0.7181770417757366
13.646532205892736 279.4505921357018 0.7141500237331029
13.651759760846153 275.9302002452101 0.7090582690525439
13.656987315799569 272.8449548387459 0.7040614371566088
13.662214870752985 271.8143611105661 0.7025558541182672
13.667442425706401 272.47505597947264 0.7029989510944821
13.672669980659817 273.8205893449138 0.705045982502707
13.677897535613234 273.7156705349125 0.7059397159951794
13.68312509056665 273.33027432454577 0.7060398346466131
13.688352645520066 275.54362139935074 0.7095966435949939
13.693580200473482 274.9179920717015 0.7094940668500009
13.698807755426898 273.603649285298 0.7076177873641744
13.704035310380315 272.9938271161876 0.7058527963719545
13.70926286533373 271.5173177777204 0.7050087251551314
13.714490420287147 274.0573368166641 0.7102539382328134
13.719717975240563 277.6699896168317 0.7150876071313625
13.72494553019398 283.7559923290815 0.7222478638153
13.730173085147396 282.25042362802355 0.7182850351971682
13.735400640100812 281.10320145208084 0.714691212549583
13.740628195054228 280.2540988134078 0.7124722905064852
13.745855750007644 281.26616829392043 0.7148268564166675
13.75108330496106 282.717558463163 0.7156785991526176
13.756310859914477 281.91268828426735 0.715396163326916
13.761538414867893 276.6265146860796 0.7094387697755051
13.766765969821309 274.39170065213153 0.7063428153024731
13.771993524774725 273.1784622355343 0.7067040442945306
13.777221079728141 273.90628021316917 0.7085376897315657
13.782448634681558 272.39761273521896 0.7089487390680058
13.787676189634974 270.75469463883826 0.7082354479071956
13.79290374458839 270.8084867630794 0.7070256673429038
13.798131299541806 273.9511153829838 0.7091548462055294
13.803358854495222 273.180892158438 0.7052984059526161
13.808586409448639 270.8446045719086 0.701221762806468
13.813813964402055 267.4827965857644 0.697294945088515
13.819041519355471 262.33463682537433 0.6921541066956308
13.824269074308887 260.61532672733057 0.6915134069251239
13.829496629262303 258.8201253665279 0.6896030074011509
13.83472418421572 262.4618895988693 0.6964931035719845
13.839951739169136 271.82689107449585 0.708390117627624
13.845179294122552 274.54825691959167 0.7116403429059517
13.850406849075968 279.68504529007856 0.7166838511881312
13.855634404029384 278.7891417480233 0.7126523301667911
13.8608619589828 275.79222240024893 0.7084821058166527
13.866089513936217 276.0923960234903 0.7088930740166188
13.871317068889633 274.754381436697 0.7072557734169899
13.87654462384305 277.50368744687717 0.7117148829203059
13.881772178796465 278.09435949460817 0.7112791878822221
13.886999733749882 281.1374834041813 0.7152945735879069
13.892227288703298 284.70034126551946 0.7197876398928763
13.897454843656714 285.3315785894307 0.7180311031840827
13.90268239861013 287.67455572464036 0.7195299714233241
13.907909953563546 289.5433232642858 0.7218003769230441
13.913137508516963 294.7651237040399 0.7293572122687138
13.918365063470379 298.8906197309002 0.7361245037245752
13.923592618423795 301.76491748253267 0.7394742133653609
13.928820173377211 300.54964526182687 0.7383147927333386
13.934047728330627 297.43973952402064 0.7340161084239457
13.939275283284044 296.3129512290504 0.7321756110437362
13.94450283823746 296.91039575332326 0.7337295262912542
13.949730393190876 295.7716886590306 0.7312413287797034
13.954957948144292 294.87167781913956 0.7289875609091131
13.960185503097708 293.7682553079899 0.7284134567227795
13.965413058051125 292.1591712339559 0.7261246770480926
13.97064061300454 293.26054713172255 0.7280714116254153
13.975868167957957 289.0686834983716 0.7245126327932152
13.981095722911373 282.62547432741627 0.7161118634045103
13.98632327786479 276.6756070944571 0.7100262163721958
13.991550832818206 273.0634443618744 0.7075113571520906
13.996778387771622 272.7719219538411 0.7072051983932889
14.002005942725038 273.25475244762606 0.7089667170574412
14.007233497678454 275.92570388709026 0.712624925153613
14.01246105263187 276.87694908705953 0.7120439010162505
14.017688607585287 278.2212850190273 0.7132603639879135
14.022916162538703 279.06943859860064 0.7138577068870199
14.028143717492119 279.5265259630103 0.7146113143854298
14.033371272445535 279.01593432956713 0.7140552701256672
14.038598827398951 278.6362946942975 0.7135934165795055
14.043826382352368 279.74204780244173 0.7140248780074914
14.049053937305784 280.54098308492496 0.7150713752364979
14.0542814922592 275.81462743530386 0.708696593072546
14.059509047212616 277.6984709555548 0.710969889569782
14.064736602166032 277.71651158357423 0.7099204739856274
14.069964157119449 280.5252934941543 0.7141752673847277
14.075191712072865 282.2334115467724 0.715804303401254
14.080419267026281 281.7588651035493 0.7160078964307985
14.085646821979697 284.07929283743033 0.7169933467030595
14.090874376933114 288.88150465714494 0.7231373812575183
14.09610193188653 294.25023566464426 0.7296485038089809
14.101329486839946 299.03661583889647 0.7343169254657046
14.106557041793362 302.2575401393484 0.7393014392854232
14.111784596746778 306.57760757486875 0.7430755945468872
14.117012151700195 307.12184402184715 0.7449082304375402
14.12223970665361 305.7252888088106 0.743679981795747
14.127467261607027 300.2231204064836 0.7385583787809307
14.132694816560443 295.4298302681396 0.7343368556798152
14.13792237151386 294.3816773041723 0.7332821256348985
14.143149926467276 293.83194834651164 0.731712743875312
14.148377481420692 293.3591222484113 0.7289316484729369
14.153605036374108 293.2119003604656 0.7278640331482997
14.158832591327524 291.983112606798 0.7267075331781789
14.16406014628094 292.61431535012105 0.7275080058579246
14.169287701234357 293.23801590081763 0.7299895552238385
14.174515256187773 291.6855747282714 0.7278744770676132
14.179742811141189 290.2180241358299 0.7268209998158272
14.184970366094605 287.02723831624866 0.7209661395345287
14.190197921048021 285.20969479882217 0.71756151691381
14.195425476001438 285.06366091408387 0.7173855720290317
14.200653030954854 285.55010498503236 0.7178330029599996
14.20588058590827 287.0747056084833 0.7193987053089311
14.211108140861686 289.10212800332795 0.7217851753585628
14.216335695815102 288.92334929594614 0.7214748553724639
14.221563250768519 288.3639130073678 0.7204762843104873
14.226790805721935 289.67660209835674 0.7219996134722086
14.232018360675351 290.00601026394145 0.7211759669136765
14.237245915628767 289.6202797367557 0.7217672789957437
14.242473470582183 289.86522634999466 0.7229240062893957
14.2477010255356 289.9737816056055 0.7245100703364111
14.252928580489016 290.4174890041221 0.7242132841457252
14.258156135442432 293.2542845358947 0.7270637016195216
14.263383690395848 295.8208880525714 0.7283098256291828
14.268611245349264 297.66967162665395 0.7297729716823294
14.27383880030268 298.4054276823564 0.7298977643755138
14.279066355256097 298.98413977168434 0.7296583842363131
14.284293910209513 299.3271432025268 0.7311496194539481
14.28952146516293 301.32550896616203 0.7323548010415015
14.294749020116345 304.6493398439229 0.7359396428507216
14.299976575069762 307.77047560073567 0.7394623598574221
14.305204130023178 313.44151419667156 0.7464323809161747
14.310431684976594 316.73886777940896 0.7514918855835578
14.31565923993001 316.71373708850984 0.7504714006641126
14.320886794883426 316.28185699317675 0.7494052920398404
14.326114349836843 317.0687101737718 0.7495052619349667
14.331341904790259 319.28974129826815 0.7506184803875772
14.336569459743675 322.80411791757643 0.7547568921862235
14.341797014697091 323.47951578470503 0.7554247074698168
14.347024569650507 321.2797954534022 0.7533266668817367
14.352252124603924 319.6811663006878 0.75243945600499
14.35747967955734 321.4102832637861 0.7543525390913509
14.362707234510756 320.84216743321304 0.7533502570133225
14.367934789464172 324.0719235717487 0.7569334198841184
14.373162344417588 326.4357898739066 0.7599963274731865
14.378389899371005 327.4816994601856 0.7620269355639248
14.38361745432442 325.8650811701132 0.760386609198579
14.388845009277837 325.73814496494936 0.7595190537815669
14.394072564231253 325.2388878966581 0.7604821907527537
14.39930011918467 328.209750598346 0.7638544916799468
14.404527674138086 330.89092498306945 0.7660047297393071
14.409755229091502 330.0245290702883 0.763642858633913
14.414982784044918 331.4332911136175 0.7643963629059577
14.420210338998334 334.8894812969864 0.7687924966973122
14.42543789395175 338.0985408803661 0.7726097251386553
14.430665448905167 343.34757249146435 0.7781246972792826
14.435893003858583 343.98984901180165 0.7784246114668518
14.441120558811999 346.7288172235006 0.7818424264428046
14.446348113765415 347.98612844978356 0.7838371590786714
14.451575668718831 348.60212597168896 0.7856241133370336
14.456803223672248 348.32764151741776 0.7853854415611136
14.462030778625664 351.38234323062295 0.7880461069689947
14.46725833357908 352.20075076672134 0.789038479853154
14.472485888532496 355.49406799055123 0.7922344503459822
14.477713443485912 359.4529861199389 0.7966351169141153
14.482940998439329 363.2408908002447 0.8004947028441189
14.488168553392745 369.1708262003472 0.8058724205689207
14.493396108346161 373.84820159432127 0.8109507361502416
14.498623663299577 380.7576766563787 0.8185399721635631
14.503851218252994 388.14457963571266 0.8262292571112431
14.50907877320641 394.5929273263228 0.8326782885748886
14.514306328159826 399.49314166875524 0.8376119046979
14.519533883113242 400.6355947123098 0.838907155513142
14.524761438066658 396.67819648084634 0.835079840960028
14.529988993020075 388.38822904176624 0.8269593445269005
14.53521654797349 374.46884102345376 0.8115137494010565
14.540444102926907 361.4920833554939 0.7976865291701647
14.545671657880323 348.67679858865165 0.7833971049896361
14.55089921283374 335.1707723884992 0.7686880863935919
14.556126767787156 323.0455826374351 0.7549962438156029
14.561354322740572 316.41928639036445 0.7481753741032148
14.566581877693988 312.2420803656105 0.7442090584416993
14.571809432647404 310.37188262383586 0.7420112314144477
14.57703698760082 309.27807762707283 0.7410649328202114
14.582264542554237 308.8324512632897 0.7392543558656286
14.587492097507653 310.8137569542325 0.7426335953055642
14.592719652461069 312.63738793351644 0.7438031313188229
14.597947207414485 314.41268474295345 0.7452207402354184
14.603174762367901 313.5724000179091 0.7430951451298833
14.608402317321318 316.7188965326383 0.7475818157033466
14.613629872274734 318.11223202787284 0.7495473621146077
14.61885742722815 323.27128835674006 0.7555406013104587
14.624084982181566 330.421367984344 0.7632650274213458
14.629312537134982 334.0791182494374 0.7662396817580125
14.634540092088399 339.56564161532765 0.7730660343648623
14.639767647041815 340.98095889717627 0.7741445270950518
14.644995201995231 339.14596428920595 0.7724170323745427
14.650222756948647 340.56423996050637 0.7732798677125079
14.655450311902063 340.39073362138566 0.7721467640534475
14.66067786685548 342.53891562981397 0.7740649666123682
14.665905421808896 346.26400437346683 0.7781335815286008
14.671132976762312 347.8557209614311 0.7804471695913545
14.676360531715728 346.1629187584797 0.7784928108987035
14.681588086669144 345.65486309923074 0.778077378322239
14.68681564162256 344.04182643304046 0.7760602744316387
14.692043196575977 342.6930190175206 0.7734712483231863
14.697270751529393 342.52011377762733 0.7728389820827704
14.70249830648281 341.3627079030266 0.7712976792477994
14.707725861436225 343.83093647322977 0.7741012306426528
14.712953416389642 347.98724831927086 0.779068537061885
14.718180971343058 351.83895753141405 0.7832539927160885
14.723408526296474 354.0753533255674 0.7856558906774476
14.72863608124989 356.0386886910269 0.7876438638826168
14.733863636203306 356.85046215036726 0.7881100120181345
14.739091191156723 358.9108509018826 0.789330605710091
14.744318746110139 355.2878586885614 0.7858149112359456
14.749546301063555 353.4898579526351 0.7837512231697942
14.754773856016971 346.92794621545255 0.7772653313215718
14.760001410970387 343.9258609697731 0.7743254841869184
14.765228965923804 344.1242120369971 0.7742914751914298
14.77045652087722 342.49890167899184 0.7733587725286118
14.775684075830636 341.62461882013855 0.772162504585086
14.780911630784052 341.06847104658306 0.7712631333001986
14.786139185737468 342.043287498601 0.7725051015068854
14.791366740690885 344.4165943970309 0.7751042648246578
14.7965942956443 343.3870679940147 0.7738139602412165
14.801821850597717 340.1755002417641 0.7709701872641372
14.807049405551133 340.30470376663555 0.7706918638338177
14.81227696050455 339.97010732200414 0.7702280366623452
14.817504515457966 344.6599526663853 0.775501338032433
14.822732070411382 347.2613857378372 0.7775867205730312
14.827959625364798 348.49677885495225 0.7797045561906798
14.833187180318214 351.2665415040194 0.7837240308795181
14.83841473527163 355.10155598474313 0.7875851029970122
14.843642290225047 358.91189943728637 0.7918852977837055
14.848869845178463 362.3584503600383 0.7952164680451375
14.854097400131879 365.8027138346299 0.7987982253726231
14.859324955085295 366.04557526477663 0.7994864405199299
14.864552510038711 367.4811813298524 0.8006454642781098
14.869780064992128 367.02809167484804 0.800195089539338
14.875007619945544 368.5929040652709 0.8021976966756813
14.88023517489896 370.9194620393747 0.804891346872784
14.885462729852376 368.867793813173 0.8029116674509537
14.890690284805792 367.91233577119976 0.801787615393943
14.895917839759209 364.85895102738084 0.7979470947411673
14.901145394712625 363.82630480022243 0.7965628768077182
14.906372949666041 368.97092609758323 0.8014587460457585
14.911600504619457 369.5055478376626 0.8018465855770646
14.916828059572873 369.0262107833581 0.8011834119074595
14.92205561452629 361.82126951450147 0.7934668417819177
14.927283169479706 355.1514479045482 0.7869886190056571
14.932510724433122 349.6315496629491 0.7819913771673415
14.937738279386538 348.2612031816195 0.7813156837807693
14.942965834339955 348.40631040775895 0.7818196229737316
14.94819338929337 343.3351529470839 0.7757741498962708
14.953420944246787 335.5826109664491 0.766970113870502
14.958648499200203 330.0116382818072 0.761082953694323
14.96387605415362 327.66642010007405 0.7587770648549199
14.969103609107036 325.3800458916793 0.7568171471137445
14.974331164060452 319.58964507481943 0.7503137641299994
14.979558719013868 316.0015470484581 0.7459792096883404
14.984786273967284 311.39753131103544 0.7408212226201367
14.9900138289207 310.4385044172351 0.7405519054921059
14.995241383874117 311.44972814384073 0.7421293669930166
15.000468938827533 314.017138876053 0.7453231992291167
15.005696493780949 315.876038912063 0.7477392770460536
15.010924048734365 314.7861657660938 0.7462048453682764
15.016151603687781 314.70493585326506 0.7450481253479652
15.021379158641198 313.98545799409135 0.7433374190325802
15.026606713594614 313.0557037988213 0.7409797648643145
15.03183426854803 314.94272542510936 0.7433557755730735
15.037061823501446 314.86538485466474 0.7430187217410956
15.042289378454862 317.5409640218829 0.7472987933612845
15.047516933408279 317.51056512521734 0.7478209876746928
15.052744488361695 318.60325957961174 0.7489123431055486
15.057972043315111 320.62204746849295 0.7518798288175838
15.063199598268527 322.0327245744919 0.753589859403579
15.068427153221943 322.85920174471823 0.753947497295447
15.07365470817536 323.63526461824085 0.7547270188382466
15.078882263128776 324.5363332728017 0.7559486155304798
15.084109818082192 322.0928275376289 0.7529885001040834
15.089337373035608 322.45136073140867 0.7535066233838374
15.094564927989024 322.60073661447706 0.7539826193765694
15.09979248294244 324.40250790178237 0.7566237315098915
15.105020037895857 325.041603938487 0.7576576802317315
15.110247592849273 323.1431859577532 0.7561304369938693
15.11547514780269 318.72002155170554 0.7506149458732604
15.120702702756105 316.91501998834434 0.747908003432183
15.125930257709522 312.91002140068804 0.7419987829812249
15.131157812662938 311.03406944433084 0.7404677724166052
15.136385367616354 309.218014905748 0.738789481926456
15.14161292256977 306.5441071050396 0.7360843900566271
15.146840477523186 302.0483233458821 0.7306467033760935
15.152068032476603 299.49941804419797 0.7275547064558137
15.157295587430019 296.05755625111095 0.723568473254846
15.162523142383435 293.19798361330766 0.7195873578280502
15.167750697336851 288.76649089064523 0.7146257073058594
15.172978252290267 286.97079297314156 0.7140192585656777
15.178205807243684 286.42181706228104 0.7153356134167145
15.1834333621971 283.6987574486731 0.712306445883865
15.188660917150516 278.5488374590466 0.706259801841174
15.193888472103932 273.45436098889934 0.6985815598447962
15.199116027057348 271.1838812384917 0.6947422472292142
15.204343582010765 273.35678377152703 0.6988434956395707
15.20957113696418 277.41008139069925 0.7055158666862066
15.214798691917597 278.6953572763507 0.7072894087349666
15.220026246871013 279.7401226158778 0.7079344056255747
15.22525380182443 278.19304327866655 0.7046691628624894
15.230481356777846 275.4536974432612 0.7015159112989879
15.235708911731262 272.0781656099066 0.6986534338705562
15.240936466684678 270.4120664221237 0.6964783700757333
15.246164021638094 271.40580809264094 0.6977454776213463
15.25139157659151 274.8354680720925 0.7014988422066522
15.256619131544927 275.14855905676177 0.7006959230425375
15.261846686498343 274.11069502930457 0.6996943666909893
15.267074241451759 270.06527155749615 0.6942728060172488
15.272301796405175 266.27142468831954 0.6898779167309013
15.277529351358591 266.74518233458446 0.6916545289445438
15.282756906312008 269.85501068372486 0.6958632096576404
15.287984461265424 272.86909016687326 0.7001495179469429
15.29321201621884 273.3287151909634 0.6999831099485365
15.298439571172256 271.72503850466506 0.6966687207887055
15.303667126125672 270.9904688019946 0.6951364207696733
15.308894681079089 272.3665349633636 0.6962739661925892
15.314122236032505 275.2488904066097 0.699846843886588
15.319349790985921 276.9103214628909 0.7027120449694414
15.324577345939337 279.11829107679335 0.7047127556831241
15.329804900892753 279.34985984752814 0.705348313508364
15.33503245584617 280.9082344907195 0.7069227772656018
15.340260010799586 279.60635640452597 0.7053351863957934
15.345487565753002 281.55413104101603 0.7096843091846325
15.350715120706418 284.9433272763696 0.7135621858543958
15.355942675659835 288.70262148417675 0.7176336654877034
15.36117023061325 289.7339404303697 0.7180387740173638
15.366397785566667 290.60557487117103 0.717322432791765
15.371625340520083 292.26947340276683 0.7196463749118217
15.3768528954735 294.8949218967514 0.7229326654188019
15.382080450426916 296.58714675882214 0.7251260637089552
15.387308005380332 297.7182059335375 0.7275746117070476
15.392535560333748 296.6163085740489 0.7265517638426976
15.397763115287164 295.0301701998865 0.733489485034953
15.40299067024058 292.2856619834923 0.7364586562146819
15.408218225193997 291.4949112358295 0.7399248879200887
15.413445780147413 292.3925664871573 0.7437233539375665
15.418673335100829 295.2095926158222 0.7509844009272821
15.423900890054245 294.97559441721893 0.7533267656105126
15.429128445007661 295.3318244564184 0.758170114075115
15.434355999961078 294.1403599113508 0.760175108952313
15.439583554914494 295.3321835908162 0.7640237790165338
15.44481110986791 295.24283372618015 0.766904791766389
15.450038664821326 295.00753940384425 0.767627262925419
15.455266219774742 291.91161917226674 0.7653701340170004
15.460493774728159 290.1921135617119 0.7658528574429633
15.465721329681575 291.70693664573116 0.7690664440825307
15.470948884634991 295.5595505431439 0.7771415713978681
15.476176439588407 295.2420430734831 0.7798868583779052
15.481403994541823 296.2521067233688 0.7827586586113584
15.48663154949524 295.22288970130256 0.7834217496456097
15.491859104448656 298.6356968141963 0.789218727821354
15.497086659402072 296.36583875282236 0.7868419847168219
15.502314214355488 298.29749213505727 0.7909598517994243
15.507541769308904 297.0648515505162 0.7917877406573637
15.51276932426232 296.36274563108924 0.793855457646349
15.517996879215737 296.3116445089686 0.7961416032311647
15.523224434169153 294.05997022084307 0.7947767297634013
15.52845198912257 294.436117649725 0.7968648243098646
15.533679544075985 296.3143630638095 0.8023609350434571
15.538907099029402 300.2510380381358 0.809651838022764
15.544134653982818 304.86589497739436 0.8174468768702466
15.549362208936234 308.0619298687957 0.8221302046978272
15.55458976388965 309.16701819526025 0.8228720739390165
15.559817318843066 309.4211924259338 0.823815865011664
15.565044873796483 307.86159580854905 0.8231355673347804
15.570272428749899 309.4902231450893 0.826998813204165
15.575499983703315 312.1126089944296 0.8341891005545261
15.580727538656731 311.4471394414409 0.8343820389119074
15.585955093610147 307.88402373168884 0.8312948100129003
15.591182648563564 304.103913092835 0.8281906605354363
15.59641020351698 301.31817784052186 0.8259849078107756
15.601637758470396 302.15438160046574 0.8289559809009082
15.606865313423812 304.28118725253796 0.8344610739212329
15.612092868377228 301.5957696348007 0.8313811056607054
15.617320423330645 302.7425939929075 0.8346001227043176
15.62254797828406 296.96852089347226 0.8278435610015318
15.627775533237477 292.50370606237203 0.8229599315238284
15.633003088190893 289.9777066439429 0.8218037017677375
15.63823064314431 290.26779992819536 0.8191634366182738
15.643458198097726 289.8931507948724 0.8054710813270519
15.648685753051142 291.9018346980354 0.8012495459788392
15.653913308004558 292.06714875201095 0.7975884289438968
15.659140862957974 292.8996301466485 0.7955294213978997
15.66436841791139 293.0198004572396 0.7937124388340362
15.669595972864807 288.83300328561563 0.7858724896434115
15.674823527818223 284.80235913551076 0.780113969166347
15.680051082771639 282.41751707042056 0.7762030788611239
15.685278637725055 281.41964903461565 0.7739015641179262
15.690506192678471 281.1171474556818 0.771320272289335
15.695733747631888 280.74448628063226 0.7679235171983411
15.700961302585304 279.0922484420125 0.7631993657224874
15.70618885753872 279.8820843734916 0.7624940584550529
15.711416412492136 279.97965636841747 0.7615059830246369
15.716643967445552 279.95772173352407 0.7593837546166179
15.721871522398969 278.7603165651788 0.7571693114524394
15.727099077352385 277.70740611794946 0.7559159474384799
15.732326632305801 278.5470562918149 0.7579779134884896
15.737554187259217 278.8012700139366 0.7587239414601278
15.742781742212633 281.24395047088535 0.7609650270956347
15.74800929716605 286.5134283371823 0.76642715951875
15.753236852119466 287.9777307614786 0.7672542213923201
15.758464407072882 289.54757688371365 0.7665517329713976
15.763691962026298 285.9966786009852 0.7618614410048785
15.768919516979715 286.87985620506544 0.7613569156645017
15.77414707193313 287.1245060210316 0.7621103867367024
15.779374626886547 286.29272466122023 0.7609138867354857
15.784602181839963 287.0688261848114 0.7603928269651848
15.78982973679338 288.0110608696963 0.7621778711074543
15.795057291746796 287.66073350250696 0.760461665790008
15.800284846700212 286.31058557206916 0.7576635425418344
15.805512401653628 283.71628267331215 0.7533600246009104
15.810739956607044 283.1090807650059 0.7503108548284806
15.81596751156046 284.55900999391207 0.7514915774233922
15.821195066513877 285.53738185760767 0.7528988545932226
15.826422621467293 287.32712384083453 0.7546229677049497
15.831650176420709 289.1607178607256 0.7565889624843802
15.836877731374125 293.1920406775215 0.7613834888812999
15.842105286327541 293.1784866378475 0.7613821622978317
15.847332841280958 294.29550034329066 0.763471139249935
15.852560396234374 294.1097683321095 0.7640814863818695
15.85778795118779 293.55783106509995 0.76258278969828
15.863015506141206 293.0926518653499 0.760362829811814
15.868243061094622 292.59490396813464 0.7585222802784051
15.873470616048039 290.5669451621318 0.7561337507997442
15.878698171001455 290.50735728438434 0.7564482637676897
15.883925725954871 290.6386832035712 0.7556825842363287
15.889153280908287 290.69075422251024 0.7552309298584684
15.894380835861703 295.3305181443425 0.7602837674138567
15.89960839081512 297.614178595905 0.7621116562982498
15.904835945768536 298.68640418693474 0.7625864742439314
15.910063500721952 297.5343892820432 0.7601881031078733
15.915291055675368 295.9855902806879 0.7582618677654991
15.920518610628784 295.0479501715435 0.7579862193436144
15.9257461655822 293.09598153456477 0.7554731017490403
15.930973720535617 291.7601300774713 0.7546995348218339
15.936201275489033 291.1325018285695 0.7534109832417933
15.94142883044245 291.801016763816 0.7537044802595217
15.946656385395865 289.1127616355929 0.7493237775069461
15.951883940349282 285.14365361176766 0.7430344691695638
15.957111495302698 284.2295513287269 0.7420757778806707
15.962339050256114 284.71623335897795 0.7427602418429377
15.96756660520953 284.87918109576367 0.7434259430482671
15.972794160162946 288.1149654186252 0.7483403480894868
15.978021715116363 288.29123938571877 0.7482544003912722
15.983249270069779 291.4654169045554 0.7519191229493669
15.988476825023195 293.009257487694 0.7532961747580271
15.993704379976611 292.28381969785767 0.7535326046939723
15.998931934930027 291.40285383671136 0.7526408807761086
16.004159489883442 288.47861970538764 0.7487208955876706
16.009387044836856 286.74601766835775 0.7451968979406203
16.01461459979027 284.96826515762206 0.7437618588990356
16.019842154743685 284.3890396483275 0.7431973831050992
16.0250697096971 282.4687587688588 0.7403814319632807
16.030297264650514 284.83241567931583 0.7430535447847931
16.03552481960393 289.04934299821645 0.7476566139677944
16.040752374557343 292.0874129675821 0.7508645555215108
16.045979929510757 296.20408020680475 0.7555012070168439
16.05120748446417 300.4311317217021 0.7604153727807582
16.056435039417586 303.6787049152995 0.7629948416961029
16.061662594371 307.5110707652811 0.767515330529205
16.066890149324415 310.5485003865677 0.7707439609894313
16.07211770427783 313.0171613106048 0.7729330469521529
16.077345259231244 315.88393626185615 0.7763658469485651
16.08257281418466 320.8416112425153 0.7826783843227066
16.087800369138073 324.7740851335527 0.7875141273160993
16.093027924091487 325.33640744944427 0.7881975531769966
16.0982554790449 326.071121822414 0.7881729591558826
16.103483033998316 330.0148144134518 0.7928261702291602
16.10871058895173 335.5675053087062 0.7991351799559087
16.113938143905145 337.8034148015712 0.8019668273788664
16.11916569885856 338.42822270627636 0.8032479829846231
16.124393253811974 337.2900950380609 0.8036522074043568
16.129620808765388 337.14899792248957 0.8035639893682945
16.134848363718802 337.3523444815311 0.8032229650820237
16.140075918672217 335.68842225631823 0.800259313263272
16.14530347362563 335.32621345780973 0.7999613055795469
16.150531028579046 335.3743071717667 0.801097704127116
16.15575858353246 333.3793062081978 0.7989365227867036
16.160986138485875 332.8057198766095 0.7966648834539563
16.16621369343929 330.41245664735493 0.7933813179589037
16.171441248392703 326.3216013643267 0.7883299932356186
16.176668803346118 321.95617135285175 0.7831399226155442
16.181896358299532 319.5509055033703 0.7805044296671366
16.187123913252947 315.4971345961724 0.7754301045769351
16.19235146820636 312.5477108420803 0.7725932063202204
16.197579023159776 307.4193056231365 0.7664658234278027
16.20280657811319 299.9983363049734 0.7584568273576593
16.208034133066604 295.3841829515957 0.7528748140354709
16.21326168802002 288.08564543439167 0.7436615491227272
16.218489242973433 282.52247415375166 0.7355006500628837
16.223716797926848 280.3276318182942 0.7333760102339694
16.228944352880262 278.38816111036886 0.7305329254255777
16.234171907833677 280.6260321802408 0.7340374299095499
16.23939946278709 278.8915687966743 0.7328254952273112
16.244627017740505 274.5976420407319 0.7287163881737059
16.24985457269392 271.7152640544868 0.7268481870508188
16.255082127647334 268.1019533541672 0.723219490471605
16.26030968260075 264.69744214144214 0.7182300001425996
16.265537237554163 262.5433164605996 0.7144071178618377
16.270764792507578 261.5809288988141 0.7121182924361502
16.275992347460992 259.25542456579126 0.7088904002810387
16.281219902414406 254.96990752581584 0.7032368027376347
16.28644745736782 252.42485460276174 0.6998081319203326
16.291675012321235 253.9943568174394 0.7016497769621911
16.29690256727465 254.19469712915537 0.7013258327846436
16.302130122228064 255.89616837075062 0.7032374147390534
16.30735767718148 257.4574867863553 0.7054946798162264
16.312585232134893 258.12413907217353 0.705027329215549
16.317812787088307 257.6700767993099 0.7041550329712174
16.323040342041722 258.28050926987436 0.7054555482286193
16.328267896995136 259.11557034451016 0.7073383577898317
16.33349545194855 259.1002993954951 0.7064555347655559
16.338723006901965 258.3749869206557 0.7058339491703337
16.34395056185538 260.7353249888874 0.7057775507006651
16.349178116808794 262.43768686700906 0.7074993230405501
16.35440567176221 265.79307573220103 0.7122809731640379
16.359633226715623 272.25643580639024 0.7207414822119913
16.364860781669037 275.8408737598835 0.7261179900524479
16.37008833662245 281.5246745823366 0.7316598926579495
16.375315891575866 284.0281960474102 0.7340356306503961
16.38054344652928 285.76463778127226 0.7353942868165344
16.385771001482695 289.6037403273191 0.7393233190466808
16.39099855643611 291.32620887192735 0.7402958684441354
16.396226111389524 293.35225908146384 0.7418062155989259
16.401453666342938 294.5406040584275 0.7424357293496476
16.406681221296353 295.82178107983447 0.7450781536401266
16.411908776249767 296.6028424238831 0.7466388758736084
16.41713633120318 294.02183228643537 0.742452793188886
16.422363886156596 290.9138491600077 0.7388527788184414
16.42759144111001 286.7256343352517 0.7348450669278882
16.432818996063425 285.3021147648041 0.7334885075999672
16.43804655101684 286.29968228325305 0.7342476784361412
16.443274105970254 282.0644441253595 0.727149543450551
16.448501660923668 280.6731799536949 0.7243575030717806
16.453729215877082 278.86079542727094 0.7212872429276758
16.458956770830497 280.3378069855257 0.7249901427345982
16.46418432578391 281.41535120289814 0.7271109784887377
16.469411880737326 279.5169401847562 0.7244354820384082
16.47463943569074 279.2500669998274 0.7238393841995174
16.479866990644155 280.9163384674371 0.7271712753093678
16.48509454559757 283.8920865963108 0.7308288172227965
16.490322100550983 283.90486289880613 0.7315659789342964
16.495549655504398 283.4934553785102 0.7292410173825353
16.500777210457812 282.38791581352257 0.726839448040335
16.506004765411227 285.09465334882333 0.7295723199285679
16.51123232036464 286.0187590329355 0.7294351470555114
16.516459875318056 284.78460154305327 0.7284262759329642
16.52168743027147 282.22835583559015 0.7255518688481437
16.526914985224884 280.18068866435533 0.7242101142927345
16.5321425401783 280.19111372190196 0.7253660447863478
16.537370095131713 278.21444374626117 0.7222644842218511
16.542597650085128 272.43480062497747 0.7153224616424464
16.547825205038542 268.08406066642976 0.709526575350913
16.553052759991957 264.4935187557545 0.7043487596291603
16.55828031494537 260.4092228056975 0.7016694624624247
16.563507869898785 257.0975576581157 0.6982693002915235
16.5687354248522 255.35450829954186 0.6958813042291423
16.573962979805614 257.59843859109264 0.6985901409969589
16.57919053475903 256.34344837844765 0.6944814883860504
16.584418089712443 252.20152199077052 0.6886407390279355
16.589645644665858 250.1700481516559 0.6851556583002384
16.594873199619272 247.7195427932685 0.6826592328618573
16.600100754572686 248.40992879132583 0.6849593665177429
16.6053283095261 248.49346380347578 0.686955618292512
16.610555864479515 249.52074210256987 0.6877339595854233
16.61578341943293 248.55057253738286 0.6863828550772532
16.621010974386344 246.77592602884928 0.6828423265709161
16.62623852933976 247.65260707596642 0.6833683887171761
16.631466084293173 250.64511247900708 0.6883623063850225
16.636693639246587 255.16328502823504 0.6933573166726276
16.641921194200002 255.88882964628786 0.6950115663013974
16.647148749153416 257.3934235150734 0.6960833984360697
16.65237630410683 255.00529645875773 0.6917521258744521
16.657603859060245 255.03487699686053 0.691333335029709
16.66283141401366 252.48924190394948 0.6886539413297597
16.668058968967074 250.56706553540852 0.6857920654295572
16.67328652392049 248.43885780960406 0.6819421493472073
16.678514078873903 247.4374337248899 0.6799487210076608
16.683741633827317 250.9534442007612 0.6856623134167142
16.68896918878073 254.68778256884568 0.6914337157872942
16.694196743734146 256.1639975197581 0.6932223560971587
16.69942429868756 254.8359651269744 0.6896068577814795
16.704651853640975 254.01753825279417 0.6877585391501675
16.70987940859439 253.2638981406791 0.6863707853401527
16.715106963547804 252.69475949523942 0.6859497441441826
16.720334518501218 248.77371096768766 0.6802657338453495
16.725562073454633 246.71295343491803 0.6774187851826382
16.730789628408047 245.13997205125096 0.6753641432118279
16.73601718336146 243.02488951000794 0.6718261442151765
16.741244738314876 241.32769986503948 0.6697459740063985
16.74647229326829 241.28163635981073 0.6698975763620331
16.751699848221705 242.11421665737276 0.6727172618376878
16.75692740317512 238.99213988091563 0.6704842932578102
16.762154958128534 238.05409999218134 0.6684187493233471
16.767382513081948 232.63331319875408 0.6606280298113001
16.772610068035362 231.96773409997257 0.6583080485830248
16.777837622988777 231.2161767187618 0.6576102018319427
16.78306517794219 233.52089705681897 0.6611114911360144
16.788292732895606 232.66524710128377 0.6600415504245739
16.79352028784902 230.33332423303537 0.657601831250605
16.798747842802435 227.81183933126349 0.6533669472198672
16.80397539775585 226.15419745016004 0.6513835406833787
16.809202952709263 227.77174314919296 0.6525449739866104
16.814430507662678 228.91841608832323 0.6552678952562893
16.819658062616092 227.77508498050705 0.6531171399602426
16.824885617569507 224.74545945812804 0.6490902696622588
16.83011317252292 224.1415375149443 0.6497822501629202
16.835340727476336 226.30364275057326 0.6542959414950479
16.84056828242975 225.75339523475344 0.6543419996129902
16.845795837383164 227.80005805977095 0.6593754867674121
16.85102339233658 226.60944932088069 0.6579005645126876
16.856250947289993 225.54399666092527 0.6537303035949994
16.861478502243408 221.81489920619032 0.6467055799656038
16.866706057196822 220.30757210791344 0.6422178795617043
16.871933612150237 219.62048540705987 0.6412878322616449
16.87716116710365 220.8202176206512 0.6433704688450297
16.882388722057065 220.1441604664463 0.6435279467962124
16.88761627701048 220.71932077256514 0.6450870663963904
16.892843831963894 222.29421847592673 0.6487863680869865
16.89807138691731 221.31367909863698 0.6471603765581944
16.903298941870723 219.52279296804326 0.6456138609077267
16.908526496824138 218.77264889083074 0.6437204950853487
16.913754051777552 216.30404149273264 0.6392532234283286
16.918981606730966 216.65798566527872 0.638968152167732
16.92420916168438 215.57099143134047 0.6355066710840893
16.929436716637795 216.17239738078752 0.6375514096610974
16.93466427159121 216.74910645453872 0.6387820625587995
16.939891826544624 214.37809865466474 0.6357891769430651
16.94511938149804 215.36706297794885 0.6369832542670751
16.950346936451453 216.00948895875368 0.6370077227392495
16.955574491404867 217.74712273394883 0.6399047445355226
16.960802046358282 219.64074139403425 0.6439174740343501
16.966029601311696 219.47871337485782 0.6448815033262625
16.97125715626511 217.54925088149184 0.6429433249197751
16.976484711218525 215.973108150137 0.638820382535519
16.98171226617194 215.3484946159244 0.6396076584275122
16.986939821125354 213.41070579396066 0.6370236838851483
16.99216737607877 211.683818867627 0.6333052248279536
16.997394931032183 212.3603195764904 0.6337209160087109
17.002622485985597 214.19865201232724 0.6360068732450743
17.00785004093901 218.20493310654547 0.6403629503531852
17.013077595892426 221.26620076586346 0.6428365791894226
17.01830515084584 221.63187032505857 0.643501962888178
17.023532705799255 224.3311974933413 0.6484089768506678
17.02876026075267 220.76044410178332 0.6452491666663372
17.033987815706084 220.27932009473759 0.6436191263673603
17.039215370659498 218.59868600684948 0.6409863480537277
17.044442925612913 219.59177388555835 0.6430319769031235
17.049670480566327 222.41273514145178 0.647797347646855
17.05489803551974 222.25966797167652 0.6472645788656279
17.060125590473156 221.38455242175257 0.6441159617906584
17.06535314542657 218.87598792339543 0.6402005582271926
17.070580700379985 220.70098843109022 0.6434760209185049
17.0758082553334 222.56818652964475 0.6447077748607447
17.081035810286814 223.3260289053131 0.6478701800501979
17.086263365240228 223.4018581614878 0.6483473803469766
17.091490920193642 221.78873893977965 0.6462094074444895
17.096718475147057 221.38808512115224 0.6449177043376024
17.10194603010047 220.12915556545502 0.6408822767142589
17.107173585053886 220.02977883519483 0.6405760539420157
17.1124011400073 220.58865288521346 0.6414058007514627
17.117628694960715 220.99898414834917 0.6419020612617918
17.12285624991413 223.34876331223265 0.6468680938005638
17.128083804867543 225.5991237915949 0.6498030606843922
17.133311359820958 225.87765590834496 0.6490393888650081
17.138538914774372 225.4083535612818 0.6479897776578679
17.143766469727787 224.772575542487 0.6454947829828136
17.1489940246812 225.5399687116389 0.6468646781374735
17.154221579634616 226.5209928525142 0.6484522231424993
17.15944913458803 228.47837355641403 0.6515999383663178
17.164676689541444 231.28354593213632 0.656030981377557
17.16990424449486 235.91499117059118 0.6616082195666982
17.175131799448273 239.8511397588522 0.6657589133509394
17.180359354401688 239.70113481457284 0.6645450805321343
17.185586909355102 238.26883137389436 0.6615468942154801
17.190814464308517 240.45522492051379 0.6664165415399149
17.19604201926193 243.90669208987978 0.6713659586558509
17.201269574215345 246.28457249613103 0.6745023165744952
17.20649712916876 246.8224054654023 0.6745219551799774
17.211724684122174 245.0720297342598 0.6721655433446522
17.21695223907559 245.20998651980466 0.6726060283920807
17.222179794029003 248.0026010173683 0.6751753275912059
17.227407348982418 249.01818742953557 0.6758255577073152
17.232634903935832 249.47028384557998 0.6763334622649432
17.237862458889246 248.34691279166395 0.6760529444514813
17.24309001384266 248.72856018152157 0.6769106051813253
17.248317568796075 246.69850087533115 0.6726675336782544
17.25354512374949 247.63390982862978 0.6730027523223017
17.258772678702904 247.16940151978213 0.6735892570214084
17.26400023365632 247.05384229459995 0.6740098992561357
17.269227788609733 243.11023751333158 0.6687666188691115
17.274455343563147 235.9134950345859 0.6589884055306342
17.279682898516562 236.10286481843278 0.6596325073825443
17.284910453469976 237.46258017048837 0.6620009654068385
17.29013800842339 241.45563570658865 0.6668682641702782
17.295365563376805 244.0285731518172 0.6692040217836857
17.30059311833022 244.86222835126495 0.6707239119237846
17.305820673283634 242.8671983580523 0.6684071980116986
17.31104822823705 242.2084423085834 0.6688474431321377
17.316275783190463 242.91520745593579 0.6699144406362411
17.321503338143877 242.02979039888936 0.6682125305099477
17.32673089309729 240.65807637259107 0.6647555928109742
17.331958448050706 238.08872835503175 0.6596162455009218
17.33718600300412 238.1996668717725 0.6610378339097687
17.342413557957535 239.4962802918116 0.6628053061337204
17.34764111291095 240.27183786293736 0.6645014661099957
17.352868667864364 239.34058401850282 0.6637169085702832
17.358096222817778 238.59418853223377 0.6632738419047007
17.363323777771193 237.99300971692182 0.663343290291748
17.368551332724607 235.84912333594337 0.6608915854872368
17.37377888767802 235.28029273510072 0.6598530172395275
17.379006442631436 234.21825815391873 0.6577364988879296
17.38423399758485 231.12834522174578 0.6527742285189374
17.389461552538265 230.68491133922385 0.6523633608926083
17.39468910749168 230.53781394332916 0.652542135925136
17.399916662445094 235.2150635530524 0.6596112275502558
17.405144217398508 239.6529781897263 0.6649547141147343
17.410371772351922 237.4983653307594 0.6610117488461104
17.415599327305337 237.0421707481467 0.6590883596620967
17.42082688225875 236.42237461914647 0.6577215394919732
17.426054437212166 236.97117171031613 0.6596876094573666
17.43128199216558 240.8407766217407 0.6661824227835419
17.436509547118995 238.67455899559693 0.6633695585224936
17.44173710207241 238.80307502418813 0.6631328914296128
17.446964657025823 237.15812231027815 0.6598416107587013
17.452192211979238 236.01487675211345 0.6585108557125007
17.457419766932652 234.9484266927689 0.6570214143738464
17.462647321886067 236.05244641199536 0.6595648442331301
17.46787487683948 235.23616018452745 0.6580953564400951
17.473102431792896 233.83491690099297 0.6563289899869165
17.47832998674631 233.17832916789737 0.6546760536914511
17.483557541699724 234.1378883851467 0.6552387531856243
17.48878509665314 237.0906056725441 0.6601796806253748
17.494012651606553 240.00468293567948 0.6649269354048069
17.499240206559968 240.99948928741725 0.6658565447587417
17.504467761513382 241.9779757934384 0.6662989392546731
17.509695316466797 242.76823013287367 0.6665048009014114
17.51492287142021 242.63752366894192 0.6668690186392089
17.520150426373625 240.76692274129132 0.663455549120492
17.52537798132704 240.66313567675803 0.6628855253682603
17.530605536280454 240.64645828236897 0.661887276126062
17.53583309123387 242.001764967362 0.665357994995008
17.541060646187283 239.83494842519997 0.6632879796609853
17.546288201140698 239.4554700826739 0.6645729667382753
17.551515756094112 239.11005470004196 0.6629938500398207
17.556743311047526 240.7596419315865 0.6638462104655297
17.56197086600094 242.25592758669498 0.6655224958666613
17.567198420954355 245.54889257543817 0.6710594822368677
17.57242597590777 247.091056947809 0.6733104761789858
17.577653530861184 246.2384068990332 0.6719052739617821
17.5828810858146 242.2332279810719 0.6657446235747271
17.588108640768013 240.48899446691848 0.664504919178158
17.593336195721427 240.56308245127366 0.6646401014492518
17.598563750674842 243.43758408416105 0.6675909023191922
17.603791305628256 246.53686219873606 0.6714206838318599
17.60901886058167 249.84755544219144 0.6749261061072616
17.614246415535085 250.13156329170815 0.6752440604723036
17.6194739704885 247.95516332907883 0.6720910644007541
17.624701525441914 244.95479322548502 0.6675321203506146
17.62992908039533 246.57057083937173 0.6695809621696301
17.635156635348743 248.6362308632173 0.6724147963743314
17.640384190302157 251.96555502843322 0.6761003992477645
17.64561174525557 253.3089237955471 0.6781678909622066
17.650839300208986 255.52929170934635 0.6822339248401471
17.6560668551624 254.7829737930172 0.6818789408602293
17.661294410115815 256.40712210532877 0.6846481314195125
17.66652196506923 257.8666374945278 0.6846200770165695
17.671749520022644 261.23512123994976 0.6878180828549152
17.676977074976058 265.66607637154397 0.6923998783900227
17.682204629929473 270.65986110828425 0.6990795139660118
17.687432184882887 274.0245209673125 0.7028470627948961
17.6926597398363 276.0107804529154 0.704947361844043
17.697887294789716 277.09097901362577 0.7063812355941189
17.70311484974313 278.81645208703884 0.7078678508583959
17.708342404696545 282.3948153065636 0.7124626035813425
17.71356995964996 286.65907908392785 0.7170360280712739
17.718797514603374 291.3817406797398 0.722842085237378
17.724025069556788 299.5867375426985 0.7333629808179599
17.729252624510202 304.75498657635967 0.7390057487216034
17.734480179463617 307.7839132204088 0.7419463359776574
17.73970773441703 308.1071893389961 0.7417783938462529
17.744935289370446 308.5249895978885 0.742885766225561
17.75016284432386 311.5910243640845 0.7470569223490752
17.755390399277275 316.0891045273482 0.7521533390416526
17.76061795423069 320.56893623212784 0.7570374631570994
17.765845509184103 323.44441132015896 0.7597341481242139
17.771073064137518 324.651674382792 0.760605837984435
17.776300619090932 323.40690730491707 0.7591959080800235
17.781528174044347 321.91446840056614 0.758173123205086
17.78675572899776 320.6714975574205 0.75767522241397
17.791983283951176 320.26475425627837 0.7569190645566944
17.79721083890459 317.88442645619307 0.7539295523803733
17.802438393858004 315.6389066243733 0.7512546397300603
17.80766594881142 312.2933198747326 0.7467919116155268
17.812893503764833 307.37067630539383 0.7417102122511566
17.818121058718248 303.23354263434635 0.7368658332676261
17.823348613671662 299.48719269056807 0.7317501346653559
17.828576168625077 297.1131483174654 0.7293727569673844
17.83380372357849 294.21615365570483 0.7257603844206174
17.839031278531905 291.17325213304684 0.7225303557117237
17.84425883348532 290.6751256209537 0.72250598686465
17.849486388438734 291.82817298309686 0.7233353483999285
17.85471394339215 293.70952099820136 0.7259057146052996
17.859941498345563 295.727362551338 0.7286225343404955
17.865169053298978 295.2496007677453 0.7275684540290783
17.870396608252392 296.21269751195484 0.7291311830891323
17.875624163205806 295.9173340942051 0.7275714653583744
17.88085171815922 297.3216961320409 0.7294276159766034
17.886079273112635 299.84663723975075 0.7329951108382068
17.89130682806605 303.3909393224642 0.7367473105791292
17.896534383019464 308.0085999842919 0.7427014283697956
17.90176193797288 314.88462763371524 0.7503583929534048
17.906989492926293 320.599070253256 0.7563235945315288
17.912217047879707 326.8709087938069 0.7639549874759289
17.917444602833122 330.8938525248423 0.7676552647054368
17.922672157786536 333.11938967886954 0.7705665596076856
17.92789971273995 333.8159680897597 0.77086089050268
17.933127267693365 333.88269950258154 0.7705759635858025
17.93835482264678 332.4116733797281 0.7690903255959872
17.943582377600194 327.20053970881446 0.7631050993250386
17.94880993255361 322.5928121391157 0.7579547698759639
17.954037487507023 316.81117815225696 0.7512150878885379
17.959265042460437 313.6926830492245 0.7481929697654499
17.96449259741385 307.10142942920817 0.7410440941912568
17.969720152367266 302.59007777727004 0.7363672690322111
17.97494770732068 296.7561764788896 0.7288347637869523
17.980175262274095 291.79418026861407 0.7227042334839493
17.98540281722751 288.5658032742201 0.7183644214654199
17.990630372180924 286.41498491751906 0.7154871481634422
17.995857927134338 281.35728995498005 0.7096219209395626
18.001085482087753 278.9086030076151 0.7065031461274225
18.006313037041167 273.86705360065446 0.7015357024026012
18.01154059199458 270.0954252743848 0.6971262933986437
18.016768146947996 267.0140090826647 0.6930324516452374
18.02199570190141 267.547057637532 0.6935347153195542
18.027223256854825 266.3658597550927 0.6928685178955409
18.03245081180824 266.1274972837231 0.6923222711698943
18.037678366761654 264.6420880874163 0.6913699451593932
18.042905921715068 263.95792179206086 0.6882589885128388
18.048133476668482 264.3843801150928 0.6884749410219267
18.053361031621897 264.67764848546545 0.6891650531582985
18.05858858657531 265.530400899454 0.6912509894632419
18.063816141528726 265.1205047184544 0.6923022627729957
18.06904369648214 262.4427223173156 0.6888508074718208
18.074271251435555 264.8414544379612 0.691391237414803
18.07949880638897 268.1084200013946 0.6950976187270398
18.084726361342383 273.879233997801 0.7011000755518232
18.089953916295798 276.1928777974538 0.7042582355119528
18.095181471249212 274.3815318631069 0.7009531257054887
18.100409026202627 273.3006760533541 0.6992918887083804
18.10563658115604 274.17143662579906 0.7003806426893243
18.110864136109456 281.0442790642038 0.7097273690580161
18.11609169106287 288.8416953332793 0.7197522635946089
18.121319246016284 292.4717707968859 0.7239839163924723
18.1265468009697 294.21938246783304 0.7250575975982214
18.131774355923113 297.61347659970096 0.7292601715654801
18.137001910876528 302.2198766498647 0.7342979546869666
18.142229465829942 308.35952739813735 0.7411944539761788
18.147457020783357 315.8926203699904 0.7494906097490517
18.15268457573677 324.75100778935206 0.7589628560576874
18.157912130690185 336.84306530393303 0.7729336893066253
18.1631396856436 348.40866571617534 0.785757937507982
18.168367240597014 363.71103975139494 0.802646565149479
18.17359479555043 373.88586954816753 0.8142649780773221
18.178822350503843 383.0033524388603 0.823548886996085
18.184049905457258 388.11711965137255 0.828904807152649
18.189277460410672 394.1184123500246 0.8352963371425307
18.194505015364086 396.52595129062985 0.8379271972361158
18.1997325703175 392.353825607243 0.8337483286601219
18.204960125270915 387.4234605883877 0.828683698492947
18.21018768022433 377.3053986351431 0.8178405407913998
18.215415235177744 375.66237999222125 0.8165131303406682
18.22064279013116 377.8525881901215 0.8187443091190808
18.225870345084573 380.7258063756619 0.8219112195763225
18.231097900037987 382.85286549488035 0.8241670810713839
18.236325454991402 385.2352618304576 0.8262427735367895
18.241553009944816 386.90851805509317 0.8284017133797896
18.24678056489823 390.72958449103066 0.8316506251979723
18.252008119851645 389.0429120701269 0.8301614744737407
18.25723567480506 385.7240590216692 0.8262716442141805
18.262463229758474 380.1573129991405 0.8207461810689056
18.26769078471189 370.08880129703135 0.8102652001441943
18.272918339665303 361.6310568897936 0.8011542897309918
18.278145894618717 350.3256828387803 0.7886912356340952
18.28337344957213 340.0741912958671 0.7768503644531378
18.288601004525546 334.57580604600764 0.7705257119917108
18.29382855947896 327.7335513793296 0.7630066140833317
18.299056114432375 319.93206189900434 0.7540917570307273
18.30428366938579 313.1471093517305 0.746304391651953
18.309511224339204 305.29887252864137 0.7367042557726021
18.314738779292618 301.829111765687 0.7322220828497948
18.319966334246033 297.7842904526026 0.7279877311229691
18.325193889199447 292.9947370699554 0.7223383909775734
18.33042144415286 289.1444949008488 0.7182681131900069
18.335648999106276 287.3839632186797 0.7159474280371156
18.34087655405969 284.45627123904694 0.7126375642900988
18.346104109013105 282.7855405585302 0.7103015138476434
18.35133166396652 282.3182200664308 0.7098327549344151
18.356559218919934 283.31245423963753 0.7110741865191057
18.361786773873348 283.23967344079574 0.712103767523185
18.367014328826762 285.55891415299317 0.7149525997246573
18.372241883780177 286.6458603605067 0.7164433532562484
18.37746943873359 290.4369127908737 0.7199704833056527
18.382696993687006 295.32923932353845 0.724760341502819
18.38792454864042 302.2165560315026 0.7346898309123565
18.393152103593835 310.02447922349523 0.7560861625239468
18.39837965854725 319.79372754251136 0.7748620178439206
18.403607213500663 325.6222943663192 0.7883156690907961
18.408834768454078 332.9031657697635 0.8013386279854239
18.414062323407492 339.6776636225485 0.8144955070765655
18.419289878360907 346.71818718767406 0.8263961234997343
18.42451743331432 351.7517279502031 0.8347957314431619
18.429744988267736 350.9888009064546 0.8374778979601019
18.43497254322115 348.13898902361325 0.8366796150898681
18.440200098174564 346.469361799231 0.8382357830338129
18.44542765312798 345.360566404461 0.8409654346252761
18.450655208081393 342.0290410612124 0.8400154103717834
18.455882763034808 334.90629871016006 0.8346461220872432
18.461110317988222 330.6350627883634 0.8317308357903896
18.466337872941637 325.6932931659724 0.827146963824357
18.47156542789505 324.8223486563826 0.8288541021570037
18.476792982848465 318.0731126695752 0.8229962391950544
18.48202053780188 315.71491617714463 0.8234910355479172
18.487248092755294 312.34768408919075 0.8220398262975801
18.49247564770871 309.9239914805618 0.8202229948652532
18.497703202662123 308.5089104655852 0.821133798811728
18.502930757615538 308.99613431128506 0.8231815562944751
18.508158312568952 307.7066199853618 0.8238837267032172
18.513385867522366 305.81019287949994 0.8239810008467509
18.51861342247578 303.0301389047614 0.8218700956232503
18.523840977429195 299.7749381223189 0.8199397282887327
18.52906853238261 300.3209954496361 0.822774903743383
18.534296087336024 298.31473429175935 0.8221753131994161
18.53952364228944 296.742491719043 0.8232607633665643
18.544751197242853 291.47208915865997 0.818023895677621
18.549978752196267 291.2092966996392 0.8197727553824534
18.555206307149682 289.6092888667995 0.8191637269504262
18.560433862103096 290.3499558097439 0.8216186196532176
18.56566141705651 294.63883484152024 0.8298327148892287
18.570888972009925 292.39435237720284 0.8275798611102118
18.57611652696334 292.59055866174924 0.8297856838940277
18.581344081916754 292.58325568595984 0.8325034198695606
18.58657163687017 292.4999708582542 0.8336898512808727
18.591799191823583 293.1666535404006 0.8383311311141408
18.597026746776997 297.4102013306439 0.846272379803444
18.60225430173041 295.84018891317726 0.8452277188332006
18.607481856683826 297.31989971509694 0.8489278027554638
18.61270941163724 294.52571422005013 0.8449833858147641
18.617936966590655 298.7965042714344 0.853478924071531
18.62316452154407 304.70251181452846 0.8620150456787694
18.628392076497484 309.50925394864237 0.852293978853437
18.633619631450898 315.4750420993483 0.8511886374988362
18.638847186404313 318.69815449662315 0.8489871103970565
18.644074741357727 323.9810307834591 0.8508766481293004
18.64930229631114 324.2537455556821 0.8472232191651224
18.654529851264556 327.5876810168492 0.8468049228091173
18.65975740621797 334.14559062637437 0.8522281617142329
18.664984961171385 341.6315840589376 0.8577996654886689
18.6702125161248 343.2047939580018 0.8568577832791641
18.675440071078214 345.54104028406647 0.8578741564957382
18.680667626031628 345.9089859116687 0.855092911098027
18.685895180985042 347.6496008689831 0.8544120055304633
18.691122735938457 346.9201915692252 0.850908865185891
18.69635029089187 349.7359568753839 0.8511815084595616
18.701577845845286 350.80466944417583 0.8511978281275147
18.7068054007987 354.5397825155421 0.8541056253972515
18.712032955752115 354.897117970314 0.8528866911622193
18.71726051070553 355.3703782208685 0.8526786652849356
18.722488065658943 352.43596912435476 0.8476471734524424
18.727715620612358 348.6664757790908 0.8422046389900035
18.732943175565772 345.4358343839547 0.837046676382957
18.738170730519187 345.37230929987436 0.8361257314291043
18.7433982854726 347.80944172149896 0.8381553211585319
18.748625840426016 352.249739528856 0.84173572717096
18.75385339537943 354.5679077210284 0.8434470562115175
18.759080950332844 349.94253834052466 0.8368902709788677
18.76430850528626 347.53192976027975 0.8327518913929173
18.769536060239673 347.7016559904813 0.8320192560468987
18.774763615193088 346.3774365373372 0.8285229065429981
18.779991170146502 342.44565095777114 0.8222637038779826
18.785218725099917 337.3768341653258 0.8151547536005962
18.79044628005333 336.75828252351766 0.8133529813792473
18.795673835006745 335.35175086068 0.8108970185419926
18.80090138996016 330.98690346852345 0.8055449686957707
18.806128944913574 324.160686033294 0.7969892803689103
18.81135649986699 321.26573533658615 0.7936344292894163
18.816584054820403 320.86712605990385 0.7937425067011923
18.821811609773818 320.5910940786068 0.7925941190550163
18.827039164727232 321.6604264397185 0.7942539952171646
18.832266719680646 317.0467744835048 0.7871165661183627
18.83749427463406 310.26842398596796 0.778421503143265
18.842721829587475 303.65408246337165 0.7695892265889115
18.84794938454089 300.04380248068804 0.7643848248205043
18.853176939494304 299.4374710217921 0.763162133615848
18.85840449444772 299.9093998136411 0.7626236434500842
18.863632049401133 298.8161092946982 0.7610177560726096
18.868859604354547 299.8840937855463 0.7624061166288485
18.87408715930796 303.4130133345735 0.7669880219325494
18.879314714261376 302.22034841625816 0.7656837415235411
18.88454226921479 298.7343765551393 0.762273690396931
18.889769824168205 294.7620306294361 0.7559493713937164
18.89499737912162 294.352043595298 0.7549878418524384
18.900224934075034 296.35137557218985 0.7569800813406183
18.90545248902845 299.57976741888433 0.7599889286161008
18.910680043981863 298.2865349895218 0.758103639251529
18.915907598935277 298.8361730562555 0.7581933656987244
18.92113515388869 297.8693514066641 0.7566438851721834
18.926362708842106 294.6588929088289 0.7520774185278475
18.93159026379552 293.29158723883967 0.7500368503511127
18.936817818748935 290.39923718739993 0.7475150657258488
18.94204537370235 291.0748346675033 0.7484999909275728
18.947272928655764 292.07233025238077 0.7494211708051646
18.952500483609178 294.08214682380265 0.7512197544699045
18.957728038562593 291.6518890444101 0.7479424286455232
18.962955593516007 289.1650116156057 0.7453507674946726
18.96818314846942 284.1486883322847 0.7391194676654407
18.973410703422836 282.10312497288027 0.7360246765153102
18.97863825837625 281.92259310733556 0.7343766709970647
18.983865813329665 281.6131356039833 0.7333379927753895
18.98909336828308 279.48998220600487 0.7297117327030191
18.994320923236494 277.8222254183548 0.727086251604688
18.999548478189908 277.22879626406234 0.7263509979779761
19.004776033143322 276.238864586681 0.7251006202517185
19.010003588096737 278.8098616730365 0.7281960803128869
19.01523114305015 282.27520398853346 0.7343032205998701
19.020458698003566 281.6280692076787 0.7329648064213872
19.02568625295698 283.12108383175746 0.7345893403788863
19.030913807910395 278.84874223171994 0.7285448894553008
19.03614136286381 281.16618982632684 0.731702098806544
19.041368917817223 279.536700752212 0.728452088021892
19.046596472770638 279.81348157422224 0.727457386997913
19.051824027724052 278.900345518959 0.7252630713523746
19.057051582677467 280.63815735918206 0.7274688650033642
19.06227913763088 280.6172034775445 0.7278180792495532
19.067506692584296 279.05948259864783 0.7263184656340578
19.07273424753771 276.26488931989604 0.7221005286474513
19.077961802491124 271.9141835358429 0.7164532233075362
19.08318935744454 270.8423165255261 0.7141026967319333
19.088416912397953 271.27577035050683 0.7144167299192737
19.093644467351368 271.7803147994714 0.7162668155522217
19.098872022304782 270.7557533579851 0.7154836038209696
19.104099577258197 268.6776515079389 0.7135109943279007
19.10932713221161 266.3002992226529 0.7088258949687829
19.114554687165025 265.8117786412672 0.7071644452488723
19.11978224211844 265.3501844599719 0.7069533591260483
19.125009797071854 266.0648343683186 0.7072367147782668
19.13023735202527 269.9264477580707 0.7123712960851747
19.135464906978683 271.8682581007665 0.7160161360290667
19.140692461932098 269.0443220989867 0.711186967561182
19.145920016885512 267.8011442453234 0.7099353542718032
19.151147571838926 265.792813927011 0.7065436361219396
19.15637512679234 267.1075204501975 0.7080995423446563
19.161602681745755 266.252943058693 0.7079822493824326
19.16683023669917 264.8926858674586 0.7058445522843904
19.172057791652584 263.0801546716088 0.7040508485018901
19.177285346606 262.36717351325234 0.7022615763236155
19.182512901559413 264.8967988433812 0.7040470817776371
19.187740456512827 268.77274149032536 0.7088138147268979
19.19296801146624 269.0920298185402 0.7081262748366693
19.198195566419656 266.56538524706303 0.7047898487263567
19.20342312137307 265.08421943768883 0.7029059421752555
19.208650676326485 268.06479309043004 0.7073935170562643
19.2138782312799 270.19002828016 0.7114096449379254
19.219105786233314 269.9614736725958 0.7102959845670047
19.22433334118673 268.2280346214842 0.7072937378754454
19.229560896140143 267.7504268739306 0.7066641145573352
19.234788451093557 271.90550380354944 0.7115926946484714
19.24001600604697 271.70524968155274 0.7118144374785597
19.245243561000386 271.9387903193878 0.712000457567509
19.2504711159538 274.1210185763877 0.7157239163872541
19.255698670907215 275.7355183502089 0.7195656269971448
19.26092622586063 276.8677137018715 0.7212440575258835
19.266153780814044 276.64389890177483 0.7203605333385443
19.271381335767458 276.80370572989233 0.7195810452509356
19.276608890720873 275.39445263734893 0.7160450609439848
19.281836445674287 277.69812913927234 0.7181832623560408
19.2870640006277 279.3144955674802 0.7193368884852023
19.292291555581116 282.99741496129906 0.7245034227133915
19.29751911053453 283.55251313387106 0.7256265640226623
19.302746665487945 284.91278227092045 0.727069072826945
19.30797422044136 288.1792101928609 0.7299334117136037
19.313201775394774 289.53273996421547 0.7312737866734116
19.318429330348188 292.68504431991397 0.7345698123601967
19.323656885301602 295.0396784826853 0.7385187760387171
19.328884440255017 299.8432518727094 0.744580145006222
19.33411199520843 304.38301010459344 0.7496437445169841
19.339339550161846 306.40794522245443 0.7514575130489799
19.34456710511526 307.2362693612672 0.7510586187622506
19.349794660068675 309.32787660887055 0.7534309080772988
19.35502221502209 309.8202369251075 0.7537697570683772
19.360249769975503 312.5505069290372 0.7569377310326754
19.365477324928918 313.7182248334107 0.7591113592413256
19.370704879882332 315.23967566496725 0.7610624512272409
19.375932434835747 318.5647649842918 0.7651457816238301
19.38115998978916 322.9377547271969 0.7701055807252131
19.386387544742576 323.768557282914 0.770132983816696
19.39161509969599 323.4898393482756 0.7699268653762672
19.396842654649404 319.50420580048535 0.764988651794482
19.40207020960282 324.385940763716 0.7705132377392793
19.407297764556233 327.27896183934286 0.7735550919383115
19.412525319509648 329.84896765663865 0.7760675600138472
19.417752874463062 331.6231957368053 0.7784485101658196
19.422980429416477 327.82201615373407 0.7737149958703428
19.42820798436989 323.9920671010496 0.768697793713435
19.433435539323305 321.19314694706617 0.765616185559746
19.43866309427672 318.71374864261514 0.7621857257865591
19.443890649230134 320.1165932036742 0.7639791421450928
19.44911820418355 320.99018925199624 0.7652070550452362
19.454345759136963 323.12777380633617 0.7672389199103659
19.459573314090377 326.02627592977444 0.7711544439430601
19.464800869043792 327.05486371039297 0.7729598723985551
19.470028423997206 327.51388642339236 0.7738610685530082
19.47525597895062 327.4484688377445 0.7746181449734892
19.480483533904035 324.20497988249593 0.7700190919830576
19.48571108885745 324.18698690113257 0.7694275840625279
19.490938643810864 326.59547099588906 0.7714735116900172
19.49616619876428 329.5623938847401 0.774372127525716
19.501393753717693 332.2236362397033 0.7778468715180556
19.506621308671107 332.18440792268314 0.7775398129022374
19.51184886362452 332.93689761799794 0.7789465272325697
19.517076418577936 331.0642547386745 0.7770000077209976
19.52230397353135 331.85249428931263 0.7772767826866905
19.527531528484765 334.7542216628403 0.7801937820271331
19.53275908343818 338.0145634574805 0.7834666927299971
19.537986638391594 339.9014404397378 0.7859315005836156
19.54321419334501 338.2631524257929 0.7840949030418916
19.548441748298423 337.36439815307557 0.783254613040538
19.553669303251837 335.28507502038303 0.7802439825098595
19.55889685820525 341.8388986784327 0.7879825224983025
19.564124413158666 346.0177375450369 0.79227825643816
19.56935196811208 345.64328678413665 0.7919330897198311
19.574579523065495 344.91273451495766 0.7906007164010523
19.57980707801891 347.0347382832994 0.7932708552276126
19.585034632972324 349.8589085397508 0.7966886049538185
19.590262187925738 355.81987544706124 0.8032034486110602
19.595489742879153 360.07189452943976 0.8081100841296313
19.600717297832567 362.3633271573155 0.810434828323257
19.60594485278598 365.31416506841236 0.8137989072609509
19.611172407739396 363.704142717764 0.8118728003960513
19.61639996269281 365.2315506716824 0.8135839339071155
19.621627517646225 367.96146435000645 0.816425691347814
19.62685507259964 370.4961614640764 0.8191735041932746
19.632082627553054 376.09074067950263 0.8248900881233755
19.637310182506468 377.30889881580185 0.8260986186009938
19.642537737459882 378.1418201451759 0.8267079614521753
19.647765292413297 379.6069775742019 0.8277787272006522
19.65299284736671 382.7668477837891 0.8314588191800562
19.658220402320126 387.5908053304111 0.8363666831220907
19.66344795727354 392.370145447573 0.8417166142685638
19.668675512226955 393.6639647681328 0.8428620096507409
19.67390306718037 390.91088700608134 0.8397666048304235
19.679130622133783 390.85305741913805 0.8395990104999274
19.684358177087198 391.092401367067 0.839856245312284
19.689585732040612 391.5848379800457 0.8404521386723965
19.694813286994027 393.8666130348774 0.8430005617658461
19.70004084194744 396.42972414978266 0.8453928539063656
19.705268396900856 399.07129656371177 0.8478977432092599
19.71049595185427 398.4412425765358 0.8476001855530829
19.715723506807684 393.16904155716213 0.8414380874654596
19.7209510617611 390.7518235656802 0.8389347195879714
19.726178616714513 385.6150481505077 0.8331974604123062
19.731406171667928 381.00519934605495 0.8279839671602619
19.736633726621342 374.48171384375263 0.8212711814434623
19.741861281574757 374.16772140048107 0.8210190003604996
19.74708883652817 372.40162911029995 0.8192308162853663
19.752316391481585 369.6962323730201 0.8164005230999627
19.757543946435 363.52728796285203 0.8090997784563547
19.762771501388414 357.789675733585 0.8027521013046647
19.76799905634183 354.8648592415839 0.7999091655725794
19.773226611295243 354.0272020001578 0.7989068292104606
19.778454166248657 353.52667219921017 0.798831648670349
19.783681721202072 349.8227430936776 0.7935147826566048
19.788909276155486 346.7813267271218 0.7903496213058971
19.7941368311089 345.00330533418054 0.7889539153265477
19.799364386062315 344.0876571364984 0.7877050738182226
19.80459194101573 341.4260143098001 0.7847569054593959
19.809819495969144 340.21104426785234 0.7826933749241486
19.81504705092256 337.6105413223223 0.7801328993274069
19.820274605875973 338.5179231907582 0.7810051432969818
19.825502160829387 338.11583066170886 0.7800741582321782
19.8307297157828 336.8557491705559 0.7790917556846798
19.835957270736216 334.00350866087393 0.7764142162732015
19.84118482568963 332.75310862639924 0.7746658653772184
19.846412380643045 333.31114648860955 0.7756605086745827
19.85163993559646 333.3101435656744 0.774506285544445
19.856867490549874 332.17090628293704 0.7732777605234085
19.86209504550329 327.7395749214073 0.7680072889926846
19.867322600456703 324.9033609187385 0.7640352323149726
19.872550155410117 325.98919022664 0.7655101999343815
19.87777771036353 330.60641893972746 0.7706721863818371
19.883005265316946 334.0581657680204 0.7757650320058272
19.88823282027036 335.0461323564849 0.7780074978304318
19.893460375223775 330.96148044458744 0.7731865867626617
19.89868793017719 328.63367037920983 0.769994881994554
19.903915485130604 324.5996437098271 0.7643437172464795
19.909143040084018 320.4521593299507 0.7593525162023019
19.914370595037433 319.9285627177881 0.758824640367667
19.919598149990847 322.334292159674 0.7612616984053674
19.92482570494426 319.99018679862877 0.7588748371825574
19.930053259897676 318.3717049886112 0.7566616937079798
19.93528081485109 314.364397437188 0.7520255298116343
19.940508369804505 313.67616053593173 0.7511210233139805
19.94573592475792 311.74753595414103 0.7489055959298754
19.950963479711334 309.63671853232114 0.7458405858856897
19.956191034664748 310.7440250803844 0.7472689210411277
19.961418589618162 312.9236217220813 0.7501396846121183
19.966646144571577 312.57885506525395 0.7499627494063805
19.97187369952499 313.2218465403906 0.7505608928898099
19.977101254478406 314.11933670820724 0.7517224504288337
19.98232880943182 314.4166216237807 0.7519132228580456
19.987556364385235 312.23027071763323 0.7489998182608598
19.99278391933865 315.7738366782417 0.7538305532185896
19.998011474292063 318.0104573742049 0.7561335513152957
20.003239029245478 321.52498925958605 0.7604086542490895
20.008466584198892 322.4593393308758 0.7611600928561292
20.013694139152307 326.51543857783093 0.765252908662308
20.01892169410572 333.488544177932 0.7732263298085849
20.024149249059136 341.5338478797617 0.7819559621692632
20.02937680401255 346.11070073543027 0.7867251778079767
20.034604358965964 350.3660776374153 0.7912194232950641
20.03983191391938 355.1927159211026 0.7966813815310883
20.045059468872793 358.3212861451197 0.800401994820969
20.050287023826208 357.69023398413094 0.8001484523322957
20.055514578779622 349.0997937112915 0.7903282714971026
20.060742133733036 343.5228112471401 0.7841650498516991
20.06596968868645 338.78402360632464 0.7788993869483926
20.071197243639865 335.5818694457024 0.774961581486163
20.07642479859328 331.7834533106996 0.7705567562767115
20.081652353546694 327.4580444206366 0.7661021945986708
20.08687990850011 323.832680099178 0.7625783012329794
20.092107463453523 320.3401107585096 0.759058807629741
20.097335018406937 321.0993232139445 0.7589987655332965
20.102562573360352 321.04574030062605 0.7588701556379878
20.107790128313766 321.68760228601394 0.7597630379324712
20.11301768326718 323.3782686028252 0.7621166031834656
20.118245238220595 322.648343338801 0.7614959158156593
20.12347279317401 323.14543763172384 0.7617318671532148
20.128700348127424 322.18272126215317 0.7601790298105865
20.13392790308084 323.0703040590272 0.7610229282452768
20.139155458034253 326.60572786888133 0.7645029584440842
20.144383012987667 327.7601197893597 0.7662967956318484
20.14961056794108 328.49387715379703 0.7674895101999735
20.154838122894496 327.7178852428811 0.7664132338649985
20.16006567784791 330.93701642587126 0.770304913017352
20.165293232801325 329.1392955137057 0.7671496767813966
20.17052078775474 327.49455142770154 0.7652821101318842
20.175748342708154 324.9102783256969 0.7618045652722573
20.18097589766157 325.3700560713805 0.762100594668367
20.186203452614983 328.1562523026321 0.7652470324133693
20.191431007568397 326.2200185869788 0.76276916464903
20.19665856252181 318.59623052998745 0.7544194943014847
20.201886117475226 312.52520073546685 0.7477333358579676
20.20711367242864 308.03808655445346 0.7422841320991121
20.212341227382055 305.6306871525763 0.7389929920198839
20.21756878233547 302.47054017718654 0.7361298159382907
20.222796337288884 300.68927979264026 0.7351774634908226
20.228023892242298 299.3184304165488 0.733636058660969
20.233251447195713 296.98723300294495 0.7304327999551119
20.238479002149127 293.12820968545213 0.7252298187693963
20.24370655710254 292.9089955291837 0.7268069436385822
20.248934112055956 292.7057148872917 0.7268919966296622
20.25416166700937 293.51885258436397 0.7279594846432474
20.259389221962785 290.4519570928774 0.7234408659892319
20.2646167769162 290.7610312132037 0.7230736687490953
20.269844331869614 292.95931390952865 0.7268438139302201
20.275071886823028 290.6136915430939 0.7230342665675422
20.280299441776442 287.7804798250825 0.7199807709137095
20.285526996729857 283.8808517905426 0.713623460136119
20.29075455168327 285.6409426493354 0.7156160536950135
20.295982106636686 290.40780679545895 0.7222967890636658
20.3012096615901 294.3225773389316 0.7270930834309508
20.306437216543515 295.7699475152306 0.7291966932902898
20.31166477149693 299.3832423539507 0.7327083507254337
20.316892326450343 298.32195471166284 0.7305535661632617
20.322119881403758 296.99481599680394 0.7294605510820765
20.327347436357172 293.03393980159683 0.7249924191819652
20.332574991310587 289.2849469037416 0.720131466449435
20.337802546264 290.57845889955195 0.7217557279944988
20.343030101217416 291.33889925764925 0.7218396402032546
20.34825765617083 293.43585120933636 0.7241695410197105
20.353485211124244 290.83807772759855 0.7211262652467716
20.35871276607766 290.29921504710427 0.7202749464893432
20.363940321031073 291.30969914924816 0.7217961709321403
20.369167875984488 291.3098791506889 0.7214478496759864
20.374395430937902 291.62428657065374 0.7224774335726972
20.379622985891316 288.73792492450684 0.719295147053364
20.38485054084473 287.08294245334093 0.717249719442258
20.390078095798145 286.99673357984955 0.7171840172785319
20.39530565075156 287.7843903547371 0.7177693367924378
20.400533205704974 289.4851724526907 0.7198233506756603
20.40576076065839 293.6822593611567 0.7252959145226248
20.410988315611803 294.90152382084744 0.7265935131628525
20.416215870565217 295.8530487672175 0.7285898739820237
20.421443425518632 291.93724018087454 0.7237486482364811
20.426670980472046 290.11175502823295 0.7217059102831135
20.43189853542546 289.72945999066985 0.7220158665545797
20.437126090378875 289.85342646394497 0.7211392767375809
20.44235364533229 291.01500781103005 0.7220120817446245
20.447581200285704 289.2131475522145 0.7191633471471949
20.45280875523912 288.5721729303653 0.718980831905182
20.458036310192533 287.15770911951853 0.7173499111569892
20.463263865145947 288.4727561862495 0.7172417459326095
20.46849142009936 287.6819587876079 0.7172335972384319
20.473718975052776 287.7937515640755 0.718262171896131
20.47894653000619 287.03401474724325 0.7169939243788762
20.484174084959605 287.35743813511596 0.7177587298411239
20.48940163991302 289.176553531484 0.7184232035118011
20.494629194866434 289.7445187485579 0.7191890539117236
20.49985674981985 293.97300417834975 0.7251168726802212
20.505084304773263 294.53136375816774 0.7256278397234387
20.510311859726677 292.30189846137114 0.72323243900316
20.51553941468009 290.9468442523719 0.7208973656584693
20.520766969633506 290.13194624056996 0.71985736818726
20.52599452458692 289.66247452628056 0.720530470794433
20.531222079540335 289.72088729261196 0.7201761579177753
20.53644963449375 286.7606837269273 0.717163021237097
20.541677189447164 287.2400601107014 0.7180049146417166
20.546904744400578 288.0080478059854 0.7184653514654921
20.552132299353993 287.67944890360116 0.7185119267646262
20.557359854307407 286.7496532540915 0.7155714738354904
20.56258740926082 285.3924762941095 0.7138586092395803
20.567814964214236 284.5337742091266 0.7119350291107513
20.57304251916765 285.6191459762307 0.7145669632971432
20.578270074121065 288.24406955164415 0.7189921016497749
20.58349762907448 288.8012626325075 0.7198304194423646
20.588725184027894 287.7323152892217 0.717771983312621
20.593952738981308 287.42747841094086 0.7172185213313474
20.599180293934722 286.672800768709 0.7155939561845508
20.604407848888137 285.7554819642863 0.7143901953728851
20.60963540384155 285.20824207922624 0.7130103357856284
20.614862958794966 285.4897747033968 0.7131371970541381
20.62009051374838 285.89742743286985 0.7139511224705245
20.625318068701795 285.4861768207443 0.7127748981582055
20.63054562365521 285.1052313350945 0.7134925410559617
20.635773178608623 283.2455890812037 0.7118717087440547
20.641000733562038 283.0615235792028 0.7129124313072381
20.646228288515452 280.42518486233575 0.7089543927229845
20.651455843468867 282.71043097644565 0.710055111334512
20.65668339842228 283.4304804509178 0.7099190408092514
20.661910953375695 286.6822493627798 0.7141420869019914
20.66713850832911 286.7160369267859 0.7136043303765085
20.672366063282524 285.5410779452532 0.7128639999920932
20.67759361823594 287.0400963353088 0.7152756387011556
20.682821173189353 287.04887134504906 0.7160445335872778
20.688048728142768 283.5825324504079 0.7119137821977038
20.693276283096182 283.7887577328353 0.7112530689022114
20.698503838049596 285.11885107978804 0.7138970518106862
20.70373139300301 284.6306080858949 0.7123002883786212
20.708958947956425 283.747661547464 0.711319302188448
20.71418650290984 284.32743137751714 0.7112112524472691
20.719414057863254 288.0741126362159 0.7158089034244589
20.72464161281667 291.605014814797 0.7212698007106721
20.729869167770083 291.15459599690666 0.7213184432333156
20.735096722723497 291.0102550482751 0.7210578749114567
20.740324277676912 290.22755821331543 0.7195096652365491
20.745551832630326 290.84995289597424 0.7195103689758889
20.75077938758374 291.3464080314138 0.7201462179961341
20.756006942537155 292.0231279037667 0.7213078647948702
20.76123449749057 290.85255379543725 0.7197995433605417
20.766462052443984 291.11141158497344 0.7199346745815843
20.7716896073974 294.90661368070494 0.7242810201624313
20.776917162350813 298.3336146020195 0.7279826260854801
20.782144717304227 298.9156347612421 0.72819188740427
20.78737227225764 298.05163699551775 0.7262782379766436
20.792599827211056 294.2823230406719 0.7221617468413037
20.79782738216447 296.44274854847197 0.7250105397716663
20.803054937117885 299.50091889938193 0.7288246616773717
20.8082824920713 306.66214326456543 0.7371417518344328
20.813510047024714 306.22424987968503 0.7353509838198565
20.81873760197813 306.5756719978642 0.735615017289516
20.823965156931543 304.31357772776715 0.7327896446449818
20.829192711884957 307.403813409485 0.7374555460042425
20.83442026683837 307.38558601567763 0.7382288759101502
20.839647821791786 307.9805245960324 0.7390290630551979
20.8448753767452 309.4503021460188 0.740679758562931
20.850102931698615 310.210796594389 0.7417718425385584
20.85533048665203 308.9457801783918 0.7397480836615996
20.860558041605444 304.2211626133557 0.7346542857669744
20.865785596558858 302.30622541947014 0.7319110855946809
20.871013151512273 299.1591496425469 0.72840159320885
20.876240706465687 297.9835479813019 0.7271511994078138
20.8814682614191 297.45585766543314 0.7258594909581855
20.886695816372516 299.2322108655553 0.728581285174863
20.89192337132593 299.6662678178272 0.7281892433105027
20.897150926279345 298.32231527578256 0.7274683379723523
20.90237848123276 298.6565716535169 0.7273036454362688
20.907606036186174 296.58649341184093 0.7255741486421472
20.912833591139588 298.71920939146935 0.7284684861244722
20.918061146093002 295.622164949826 0.7250421015138653
20.923288701046417 294.95974935706494 0.7252244267412205
20.92851625599983 296.09611336968203 0.726081657308201
20.933743810953246 297.5074857977861 0.7278220431192458
20.93897136590666 298.32862001983176 0.7277010137115715
20.944198920860075 293.60907987682356 0.7224576948165191
20.94942647581349 291.325875539183 0.7206810463540911
20.954654030766903 289.8795457109899 0.7189141057386208
20.959881585720318 290.32609098177306 0.7189490267574314
20.965109140673732 291.1623157119266 0.7195493151533537
20.970336695627147 291.7190073714598 0.7204805255585633
20.97556425058056 290.198721515701 0.717643703764574
20.980791805533975 290.63304640325026 0.717015453902997
20.98601936048739 290.09713440228404 0.7167574425339471
20.991246915440804 289.6062975861946 0.7163403127763209
20.99647447039422 285.7267364334745 0.7121329201598213
21.001702025347633 282.00993753643166 0.7076542876927537
21.006929580301048 280.7415322800969 0.7056708226047181
21.012157135254462 279.1756504888258 0.7048970827888735
21.017384690207876 278.46871396806097 0.7044280759339735
21.02261224516129 277.373446307539 0.7034395727562031
21.027839800114705 276.2763640116542 0.7020949263170119
21.03306735506812 277.4371293175506 0.7036949541086356
21.038294910021534 276.634958093636 0.7039881951458179
21.04352246497495 277.24619661088406 0.7034521185708784
21.048750019928363 276.5506586689762 0.7015625135201934
21.053977574881777 276.22958758909687 0.7005669060220419
21.059205129835192 278.7370270588077 0.7033027559682397
21.064432684788606 281.4860106887505 0.7066048842726779
21.06966023974202 283.92551339247007 0.709993171310796
21.074887794695435 280.0934760831666 0.7048136365947554
21.08011534964885 273.9757463749011 0.697373974003778
21.085342904602264 268.9002981704786 0.6899367736341749
21.09057045955568 269.71427174018925 0.6903071584626006
21.095798014509093 270.088826588859 0.6903009028035341
21.101025569462507 272.49492922063496 0.6926128217415999
21.10625312441592 273.66444308733037 0.694259114936146
21.111480679369336 277.0554235550223 0.6987808322518113
21.11670823432275 275.9284418137493 0.6980149576659103
21.121935789276165 272.5515881817313 0.6941045879875694
21.12716334422958 272.6977781266989 0.6939482001933106
21.132390899182994 274.7345602153461 0.6964242405998328
21.13761845413641 276.1045525622439 0.6973492346689668
21.142846009089823 275.6030922646067 0.6965861328392177
21.148073564043237 275.56628344999245 0.6957074363317847
21.15330111899665 272.176276177775 0.6908379013263231
21.158528673950066 274.32119824908426 0.692979033729327
21.16375622890348 276.29497498989707 0.6956189072068316
21.168983783856895 275.74484592166203 0.6944370597281703
21.17421133881031 272.9249788727549 0.6917636945900957
21.179438893763724 269.11275132169453 0.6866595638740957
21.184666448717138 270.85942022011665 0.6901747662198193
21.189894003670553 272.14756914078146 0.6906790957882489
21.195121558623967 273.0324583202106 0.6911890069098562
21.20034911357738 273.16184467112834 0.6914388940607107
21.205576668530796 271.98756376702306 0.6906791080417468
21.21080422348421 271.35028207331925 0.6905997803371
21.216031778437625 272.9957426128497 0.6912903149368713
21.22125933339104 273.39225792702325 0.690074466907683
21.226486888344454 271.9090558825521 0.6875003210429349
21.231714443297868 268.784317897395 0.6828376838390898
21.236941998251282 269.3124873065817 0.6838846521248206
21.242169553204697 269.71385725800303 0.6847263667569697
21.24739710815811 269.26034054242245 0.6840818686966506
21.252624663111526 268.0419913184237 0.6822187925784522
21.25785221806494 271.51142618906715 0.685622542427295
21.263079773018355 272.33655057640016 0.685883840298059
21.26830732797177 273.34829945745344 0.6876248052759549
21.273534882925183 270.3882440404565 0.6843945834240893
21.278762437878598 270.57771815521056 0.6847247900843476
21.283989992832012 272.9998895622665 0.6966025842778724
21.289217547785427 274.63834459215906 0.7092438031652705
21.29444510273884 271.21652390872356 0.7126332531700222
21.299672657692255 264.7116049818429 0.7078644766606617
21.30490021264567 260.70930122337387 0.7063004159587465
21.310127767599084 262.6957223673536 0.7117981267544536
21.3153553225525 263.1861869036256 0.7158541572611552
21.320582877505913 266.2302584633224 0.7230430736487433
21.325810432459328 267.9288978227107 0.7291182118135797
21.331037987412742 268.0458185793629 0.7330218302823172
21.336265542366156 267.12387540642044 0.734264671497954
21.34149309731957 261.3852330386978 0.7280226560894911
21.346720652272985 259.5065146562313 0.7270997904955259
21.3519482072264 258.8670312370742 0.7291240673413499
21.357175762179814 261.8176354386645 0.7367955500767678
21.36240331713323 261.6179078915447 0.7397888167027795
21.367630872086643 262.4148552891797 0.7434727155690781
21.372858427040057 262.4282089921077 0.745289042061324
21.378085981993472 264.933376239336 0.7503887743201595
21.383313536946886 263.8452101857928 0.7501530492958053
21.3885410919003 260.8573978671468 0.7475224876500022
21.393768646853715 259.6534439619543 0.7476034121867381
21.39899620180713 260.4909066107796 0.7520639993117917
21.404223756760544 263.2632983253329 0.7592523261240561
21.40945131171396 263.3389713682537 0.762314541641173
21.414678866667373 264.76559128569073 0.7655779115762485
21.419906421620787 265.49343316899024 0.7675295963633616
21.4251339765742 264.59321459202647 0.7672085346271421
21.430361531527616 262.9806285344464 0.7666296091649021
21.43558908648103 263.44967181357214 0.7691592418600584
21.440816641434445 261.84539385141807 0.7686061268674089
21.44604419638786 261.0354316719463 0.7697160912966329
21.451271751341274 262.5552787839539 0.7741659938846019
21.45649930629469 266.43742243107334 0.781151447387234
21.461726861248103 269.9743884010309 0.7881575884637346
21.466954416201517 272.31516498827114 0.7925724101904413
21.47218197115493 268.79446238133903 0.7890933375028276
21.477409526108346 269.9095628785215 0.7924949844376455
21.48263708106176 265.78454604440765 0.7886606891394503
21.487864636015175 268.41994538804033 0.7936025161625098
21.49309219096859 269.95719370465514 0.7976226158090427
21.498319745922004 270.7865868252627 0.8008427874399546
21.503547300875418 269.0512561381971 0.80123223246923
21.508774855828833 268.847595071911 0.8007072622506642
21.514002410782247 266.7411060154522 0.7794440176362719
21.51922996573566 266.31563418429533 0.76861423474323
21.524457520689076 268.0565938268891 0.7631920327370794
21.52968507564249 273.09329223582165 0.7656067359835582
21.534912630595905 277.79190168372577 0.7688459963836733
21.54014018554932 278.76790817628375 0.7671571617174033
21.545367740502734 279.55550475412116 0.7649114188220405
21.550595295456148 275.23202599393875 0.7564705017917734
21.555822850409562 273.6644039443618 0.7526528070542342
21.561050405362977 272.98254069408637 0.750306773479227
21.56627796031639 276.2475817622104 0.7542640071810616
21.571505515269806 280.89471187667544 0.7599521429399015
21.57673307022322 284.1094471275586 0.763333395901316
21.581960625176634 284.8979715690513 0.7624143686004969
21.58718818013005 281.9958163079918 0.7568710287575025
21.592415735083463 281.45510034073783 0.7539315136916465
21.597643290036878 282.826490588058 0.7543880719928161
21.602870844990292 280.532898519628 0.7502201390138131
21.608098399943707 281.793046652935 0.7500787534742885
21.61332595489712 283.32796661698933 0.7493132243755873
21.618553509850535 283.8465570782474 0.7471775306480615
21.62378106480395 285.97032116351494 0.7476175426200298
21.629008619757364 287.52638691019786 0.7491209873542509
21.63423617471078 289.60925499703575 0.7527981551748272
21.639463729664193 285.8574900093142 0.7477213422849244
21.644691284617608 284.5879546461931 0.7455245583143281
21.649918839571022 282.7433646031406 0.7417217165208305
21.655146394524436 282.4066424781674 0.7414161800718262
21.66037394947785 280.8119096188784 0.7380183115669369
21.665601504431265 281.6830952693264 0.7380656916944673
21.67082905938468 284.44559952306133 0.7402506437387307
21.676056614338094 287.1811985881367 0.7430668839088846
21.68128416929151 287.25153493724065 0.742281256252085
21.686511724244923 287.1164036805686 0.741189780177406
21.691739279198337 291.04945258051384 0.7461509783552442
21.696966834151752 294.52275282924325 0.7498569084840055
21.702194389105166 294.1425661069345 0.7494290667798429
21.70742194405858 291.30519699859565 0.7454630440997869
21.712649499011995 291.9267886385723 0.7455586182103736
21.71787705396541 296.6740322951055 0.7508228031294962
21.723104608918824 299.5379914031783 0.7542076695448426
21.72833216387224 297.7130505788092 0.7514184001551053
21.733559718825653 292.7410185368865 0.745424764140784
21.738787273779067 290.4641626385492 0.7418835569336778
21.74401482873248 293.5048056858523 0.7454589224322019
21.749242383685896 299.55522417047223 0.7532923586831898
21.75446993863931 302.9253235877998 0.7575729400107741
21.759697493592725 303.9508064748911 0.7596718189817517
21.76492504854614 302.6417160389498 0.7570867301981776
21.770152603499554 304.65885928211634 0.7591612810962104
21.77538015845297 306.03982312558156 0.7596399089248616
21.780607713406383 312.08078908546116 0.766163627804053
21.785835268359797 314.50233273106323 0.7691992133714971
21.79106282331321 313.3719626715387 0.7671364759823281
21.796290378266626 311.79613418639 0.7647555743264467
21.80151793322004 311.7490063194474 0.7641517668345913
21.806745488173455 314.74558434814907 0.7680504969251588
21.81197304312687 315.9411910601496 0.7705287580128738
21.817200598080284 318.87327394641574 0.7740386353468162
21.822428153033698 322.8100775355744 0.7778849634984818
21.827655707987113 325.81965268479 0.7816670945863602
21.832883262940527 324.22657193773244 0.7793409765384258
21.83811081789394 324.92322206300724 0.7796263588708806
21.843338372847356 324.2324563257498 0.778947247665277
21.84856592780077 325.38051881120737 0.7801129583776371
21.853793482754185 326.95458469824683 0.7819463510926311
21.8590210377076 328.9865621142805 0.7840684801123609
21.864248592661014 331.28719513281993 0.7864511460230101
21.869476147614428 330.4254563514408 0.7847551656212068
21.874703702567842 328.23697314595574 0.7814762232171029
21.879931257521257 326.94627501443233 0.7802619471338812
21.88515881247467 324.48302067124195 0.7773831241337533
21.890386367428086 321.63695107293336 0.7740222074205534
21.8956139223815 315.84888432617964 0.7669227356734398
21.900841477334914 314.3938262216799 0.7651523230595069
21.90606903228833 315.7366436679444 0.7670885955390933
21.911296587241743 315.86947160713106 0.7673097097202184
21.916524142195158 313.9706676700084 0.7645206346838782
21.921751697148572 311.0109174966445 0.7603241177500625
21.926979252101987 311.6977102947715 0.760328461411086
21.9322068070554 310.8959794397032 0.7593492254517428
21.937434362008815 312.5965521787496 0.761153231116023
21.94266191696223 311.34093517852773 0.7587074655906648
21.947889471915644 308.92953982319455 0.7559162635728472
21.95311702686906 307.82149376872655 0.7549831787078992
21.958344581822473 308.9837023620622 0.7570528934771752
21.963572136775888 310.03898573736035 0.7577840688096433
21.968799691729302 309.2433589979742 0.7553821843141805
21.974027246682716 309.5281502191789 0.7553432317203436
21.97925480163613 309.75946808915086 0.7551154457457948
21.984482356589545 306.8345760644118 0.7515365678450119
21.98970991154296 305.6821273998305 0.7499548396529893
21.994937466496374 303.68970025322096 0.7471908334179966
22.00016502144979 307.55249851517567 0.7521628766554916
22.005392576403203 306.8545443473876 0.7511328188017881
22.010620131356617 308.5162745347189 0.753273076997889
22.015847686310032 310.82321657628495 0.7550307197075057
22.021075241263446 311.96785315810695 0.7556039622942231
22.02630279621686 314.0764102322639 0.7582365802562376
22.031530351170275 316.8629265663658 0.7614555541371817
22.03675790612369 319.27738832153204 0.7654317148885458
22.041985461077104 317.0407237822466 0.7631971697725953
22.04721301603052 316.7394678734664 0.7623041937434444
22.052440570983933 317.41182485816296 0.7627901371944444
22.057668125937347 318.77576292063037 0.7636518529287599
22.06289568089076 319.0911160587499 0.7639661579156095
22.068123235844176 319.8251208001135 0.7644614253654393
22.07335079079759 320.3153361545001 0.7653480196858402
22.078578345751005 319.015910571199 0.7643889213602787
22.08380590070442 316.26318934390844 0.7606006217346241
22.089033455657834 313.7146407725207 0.7567716981923721
22.09426101061125 314.8132470803684 0.7581715091085817
22.099488565564663 319.7397975160308 0.7638607474481182
22.104716120518077 323.2206761026206 0.7685257549932573
22.10994367547149 322.7726542841958 0.7673424589147543
22.115171230424906 321.14938440245595 0.7651973832477453
22.12039878537832 320.93996520174943 0.7646079827348917
22.125626340331735 320.69672635371586 0.7637949166430671
22.13085389528515 317.931484568428 0.7602834077336217
22.136081450238564 313.4747393195774 0.7546030042633131
22.141309005191978 310.98586880242726 0.7513671559455215
22.146536560145393 309.8187352120393 0.7503609293354915
22.151764115098807 309.96502207301205 0.7510871956304277
22.15699167005222 313.2902948541311 0.7556273654482553
22.162219225005636 313.7087254816465 0.7561176831201512
22.16744677995905 312.6622231273008 0.7541415268732797
22.172674334912465 311.4970459130854 0.7529316291907109
22.17790188986588 315.73835757949263 0.7576101885486892
22.183129444819293 316.4513972478085 0.7597323283579153
22.188356999772708 315.8956189305303 0.7580736023297321
22.193584554726122 315.458889371039 0.7568702708018749
22.198812109679537 316.72898785645026 0.7582033523203087
22.20403966463295 313.6407928963153 0.7540475821067517
22.209267219586366 314.3921553437177 0.7553117379704487
22.21449477453978 315.3214828357621 0.7559889492333336
22.219722329493194 315.8511881433139 0.7559973971498323
22.22494988444661 316.2125808363036 0.7563255877575883
22.230177439400023 315.7734974293219 0.755151635956333
22.235404994353438 316.5926867879886 0.7576397664861577
22.240632549306852 318.2196797740619 0.7598274258109404
22.245860104260267 318.7144006725086 0.7600787391610553
22.25108765921368 315.84316088025696 0.7564138489393254
22.256315214167095 314.1018264274837 0.7538076437309369
22.26154276912051 313.1036963148263 0.7532820676835266
22.266770324073924 316.8488877732515 0.757230061919038
22.27199787902734 316.60054005369335 0.7560565721142621
22.277225433980753 315.30822051326646 0.7538961843032849
22.282452988934168 311.44230235960913 0.7494568656140668
22.287680543887582 308.2783853894322 0.7460802144586328
22.292908098840996 306.71160153678 0.7438509471110387
22.29813565379441 308.2119280365394 0.7447254884080867
22.303363208747825 306.25822462161216 0.742840683523436
22.30859076370124 306.9727255789172 0.7439525250184099
22.313818318654654 307.37983009809375 0.7451438723275339
22.31904587360807 309.240656023848 0.7474877845077225
22.324273428561483 307.02130014026795 0.7441501648232105
22.329500983514897 306.6888241330254 0.743629108069775
22.334728538468312 302.6445736337078 0.7376559326129637
22.339956093421726 296.861676102494 0.7311059678464072
22.34518364837514 293.5238847298896 0.7274425105399129
22.350411203328555 292.94233680686744 0.7271055974908995
22.35563875828197 297.7837685232423 0.7328181827582059
22.360866313235384 299.3913240553609 0.733954466350845
22.3660938681888 298.6153216349435 0.7327895948854803
22.371321423142213 297.94305721139506 0.7325942574927906
22.376548978095627 294.9577210797331 0.7293349272070984
22.38177653304904 294.1844306181325 0.7281418342134575
22.387004088002456 290.3260167288471 0.7225348398524607
22.39223164295587 288.7890561139576 0.7210364837579833
22.397459197909285 287.19626704331125 0.7196240395861939
22.4026867528627 288.15056183988656 0.7211935182120041
22.407914307816114 290.8301889130116 0.7251203452338778
22.41314186276953 293.7842829776959 0.7279689421009015
22.418369417722943 296.3536891470324 0.7310787833185796
22.423596972676357 292.20357525616873 0.725726392996751
22.42882452762977 287.31406605802005 0.7195401998136761
22.434052082583186 283.0761763420031 0.7135647058885948
22.4392796375366 283.5761260371954 0.7135578700368463
22.444507192490015 280.76612134201207 0.7098110679145387
22.44973474744343 281.20485438541715 0.7109720183162521
22.454962302396844 279.78063759807895 0.7096883484945893
22.460189857350258 280.0362876986536 0.7100926693122448
22.465417412303673 279.59270545654095 0.7086369884759296
22.470644967257087 280.57803001928437 0.7100610388170862
22.4758725222105 282.8559666582557 0.714022848616676
22.481100077163916 283.81744483816414 0.7153937772526833
22.48632763211733 284.6144204089948 0.71597136232681
22.491555187070745 282.6996210735173 0.713263859333694
22.49678274202416 282.14912486084484 0.7132513146703265
22.502010296977573 278.804608818058 0.7098013919411552
22.507237851930988 278.0751487391786 0.7086300396562762
22.512465406884402 277.09551764089036 0.7071146308749997
22.517692961837817 278.8322500257452 0.7090708623978452
22.52292051679123 278.78055680428326 0.7080476172536148
22.528148071744646 280.79163532519993 0.7110447764360822
22.53337562669806 279.3976434179444 0.7088156675311549
22.538603181651474 277.73406548673387 0.7068294317158239
22.54383073660489 275.64382344481095 0.7042939319769447
22.549058291558303 277.38495519190417 0.7074516853276005
22.554285846511718 278.6898849787102 0.7089320174129753
22.559513401465132 281.68681623611025 0.7121317422354757
22.564740956418547 279.0755155829141 0.7075912110157263
22.56996851137196 278.99729442700266 0.7076327284641238
22.575196066325375 276.8034038858438 0.7052015569380745
22.58042362127879 276.60641694581426 0.7051307213418089
22.585651176232204 275.24427190108895 0.7029726534150563
22.59087873118562 275.35409079314854 0.7045392189995189
22.596106286139033 275.69790629984135 0.7047549766489125
22.601333841092448 274.6919107200441 0.7033444476388583
22.606561396045862 275.26300914400065 0.7024645684720472
22.611788950999276 275.40992184198996 0.7035749506468467
22.61701650595269 277.1891615663818 0.7054642485412693
22.622244060906105 276.62983520429714 0.7042481472362945
22.62747161585952 275.6409207710986 0.702325788178277
22.632699170812934 274.5005017233967 0.7015836289407292
22.63792672576635 271.9916505244081 0.6982529521925102
22.643154280719763 271.5469506279849 0.697375412221239
22.648381835673177 275.0014700900536 0.7019372602005419
22.653609390626592 276.41357273564324 0.7053252461878188
22.658836945580006 274.676947499433 0.7026593519338757
22.66406450053342 270.83753849600214 0.6970647278060607
22.669292055486835 269.9747441150227 0.6947766793510458
22.67451961044025 269.26565218425935 0.6945345127159546
22.679747165393664 271.09580005907026 0.6968400185123508
22.68497472034708 270.81924893298986 0.6968053447078996
22.690202275300493 272.5721307102749 0.6987471485171208
22.695429830253907 272.39420123975214 0.6986545354219811
22.70065738520732 273.65640270603717 0.6995624436674942
22.705884940160736 273.59864854390827 0.6985851906550272
22.71111249511415 275.7598592807477 0.7011882654337924
22.716340050067565 280.1849820149923 0.7072127777338226
22.72156760502098 282.4647522979291 0.709677605013362
22.726795159974394 280.6729885450292 0.7073628157208975
22.73202271492781 278.7797405610701 0.7045752463525514
22.737250269881223 278.3426178337134 0.7045403080274776
22.742477824834637 279.94322201617814 0.7060769464461686
22.74770537978805 281.29121555353714 0.7073446316994142
22.752932934741466 283.87247831417284 0.7100519319860239
22.75816048969488 286.8362614574581 0.714551408864312
22.763388044648295 289.8444193099889 0.7185589701178559
22.76861559960171 291.8570120423337 0.7222812510686984
22.773843154555124 294.6729970084849 0.7249897109806893
22.779070709508538 294.6458781593752 0.7247167457991768
22.784298264461952 292.7627141289995 0.7218131045205317
22.789525819415367 288.74011872444635 0.7171172165738716
22.79475337436878 286.5976457292891 0.7144927774934381
22.799980929322196 286.9430191339874 0.7140090773405008
22.80520848427561 288.29439121239386 0.715001616165132
22.810436039229025 294.03402544038244 0.7207342175857607
22.81566359418244 295.64842679271356 0.7226573752912367
22.820891149135853 298.2847546570432 0.7265844553827413
22.826118704089268 296.43835129797475 0.7245632730677057
22.831346259042682 294.5318080810155 0.723195132242397
22.836573813996097 294.9059254080103 0.7231121049755227
22.84180136894951 293.950206655034 0.7222816658636093
22.847028923902926 296.8907431757713 0.7253755067629782
22.85225647885634 296.336047471047 0.7254630182466894
22.857484033809754 297.400174013421 0.727580119041644
22.86271158876317 297.38774740019574 0.7277788697181181
22.867939143716583 296.3663761444954 0.7254727182279411
22.873166698669998 297.6220406642125 0.7259698997929448
22.878394253623412 297.6138340118077 0.7252406332560902
22.883621808576827 298.3773816118128 0.7260431730042904
22.88884936353024 295.4111787523046 0.7215745189887841
22.894076918483655 293.6057915685789 0.7210443428256342
22.89930447343707 293.8996469494367 0.7225546371787042
22.904532028390484 293.4460580018554 0.722492057193503
22.9097595833439 291.72129749582433 0.7193934646469088
22.914987138297313 291.0946362647869 0.7182921915776654
22.920214693250728 293.22404974392634 0.7216487019667104
22.925442248204142 295.9903622768268 0.7254770055421669
22.930669803157556 293.72573427590635 0.7221686042134766
22.93589735811097 289.10465095666797 0.7157914135428947
22.941124913064385 288.8450972012084 0.7139383043174357
22.9463524680178 290.02919694662774 0.7154480211455616
22.951580022971214 291.85690352178915 0.7182748643037619
22.95680757792463 289.3183940408563 0.7156951711964383
22.962035132878043 285.7684832391598 0.7118812293715059
22.967262687831457 285.0913776763335 0.71054376930573
22.972490242784872 284.98133520193954 0.7099503478563607
22.977717797738286 287.210226493641 0.7116997618676535
22.9829453526917 286.6807363202301 0.7110065181903161
22.988172907645115 289.3980773600152 0.7150901033294838
22.99340046259853 289.55532317321257 0.7154679449785638
22.998628017551944 285.86573122781925 0.7104480835255617
23.00385557250536 283.46674947169913 0.7062614452911977
23.009083127458773 285.86686537807816 0.7096457462183788
23.014310682412187 289.8325855640659 0.7162401640767756
23.0195382373656 288.74490470233405 0.7146445779408367
23.024765792319016 287.51839184570264 0.7128702761681025
23.02999334727243 286.16615578067837 0.7101716857196417
23.035220902225845 286.24929603610934 0.7100421776866229
23.04044845717926 284.6970163967439 0.7079213522126291
23.045676012132674 282.1291226957516 0.7049569015813602
23.05090356708609 280.56525151960403 0.7040009225680912
23.056131122039503 282.7635411789243 0.7074855877256377
23.061358676992917 286.3900645822317 0.7113372409921674
23.06658623194633 286.4633321472389 0.7113275343994541
23.071813786899746 282.0662843201451 0.7053640149573854
23.07704134185316 281.4290849261896 0.704694537310103
23.082268896806575 282.19174686878256 0.7061306205493133
23.08749645175999 285.3271115083762 0.7099228270988783
23.092724006713404 285.0761097496527 0.7095299756762281
23.097951561666818 286.96847344950623 0.7115694645380636
23.103179116620232 285.9808914556419 0.7102706408819573
23.108406671573647 287.11230781832586 0.7113412299941773
23.11363422652706 288.0870619571341 0.7123752321876197
23.118861781480476 286.2679913454419 0.7116307124538709
23.12408933643389 283.4255351510633 0.7086515529171391
23.129316891387305 284.4448405035567 0.7089860860401309
23.13454444634072 287.0564593848117 0.7111052338973562
23.139772001294133 286.64518032183213 0.7099880919438517
23.144999556247548 285.530472670604 0.7090815311251174
23.150227111200962 286.04110480453045 0.7089361913399195
23.155454666154377 288.64716347099176 0.7125894564989605
23.16068222110779 290.827210597495 0.7163903041755741
23.165909776061206 291.95473842760225 0.7171884079160418
23.17113733101462 288.9476894846492 0.7126047527525547
23.176364885968034 287.0649374308557 0.7096445576332807
23.18159244092145 287.9273994582251 0.7111054666941587
23.186819995874863 290.81415940047344 0.7146743278460788
23.192047550828278 293.36703437290157 0.7180670205772376
23.197275105781692 292.9301717041002 0.7172721040348979
23.202502660735107 287.36225382491557 0.7106334457160065
23.20773021568852 289.15205132163885 0.7129072509040235
23.212957770641935 290.37222747901427 0.7151530454317824
23.21818532559535 292.08995468291533 0.7174126874163782
23.223412880548764 289.36920202435664 0.7135376816674776
23.22864043550218 290.6666798609876 0.7140742054273025
23.233867990455593 289.9559160674464 0.7135212983655288
23.239095545409008 287.7250581392561 0.7109916647105752
23.244323100362422 285.13433556666524 0.7078842467839443
23.249550655315836 284.7041848850259 0.7072246334012909
23.25477821026925 287.1401675261492 0.7098096191864197
23.260005765222665 288.72989516026286 0.7121607516784811
23.26523332017608 290.53172403060927 0.7141943561907396
23.270460875129494 291.8641442787164 0.7160082140606326
23.27568843008291 292.19976845937515 0.7167565889079941
23.280915985036323 291.1299079673543 0.7142828347698987
23.286143539989737 289.1268303019834 0.7116771142693048
23.291371094943152 290.2072900581803 0.7125874802968994
23.296598649896566 292.7791589318427 0.7160436249706114
23.30182620484998 294.1654891587303 0.717823254253844
23.307053759803395 292.7285030556946 0.7159460454737804
23.31228131475681 291.738957344376 0.7150076430105743
23.317508869710224 289.69848668351085 0.7128672083689678
23.32273642466364 288.44695208234236 0.7113457011209411
23.327963979617053 289.4912816405704 0.7136851241687932
23.333191534570467 292.3167640517634 0.7168937614235452
23.33841908952388 293.52365566690855 0.718432191090225
23.343646644477296 293.9860229513513 0.7183954119362452
23.34887419943071 294.7901632731288 0.7184559053683615
23.354101754384125 293.6838184312528 0.7176555133050333
23.35932930933754 294.0444734825945 0.7183044284748861
23.364556864290954 294.04507681011046 0.7192891253888579
23.369784419244368 292.1884678663982 0.7153745309269215
23.375011974197783 289.7200533330716 0.7111016489631171
23.380239529151197 287.4383529449488 0.7086543456704709
23.38546708410461 287.34423827078353 0.7093145162930988
23.390694639058026 291.46584673426935 0.715292054235502
23.39592219401144 291.98415969840585 0.7149274829499306
23.401149748964855 290.643546077124 0.7132652661994195
23.40637730391827 287.8277102319533 0.7099537258952118
23.411604858871684 285.4900499308695 0.7073884075574547
23.416832413825098 287.5827537861104 0.7096119174185667
23.422059968778512 286.28870592458674 0.7075795480923139
23.427287523731927 285.33062287206303 0.7064485117875191
23.43251507868534 285.79743816265847 0.7070401990890129
23.437742633638756 290.48086486646406 0.7125176166896631
23.44297018859217 294.81557606813317 0.716511441898321
23.448197743545585 298.0792874684128 0.7202142856135219
23.453425298499 296.0803931747633 0.7194218922173913
23.458652853452413 293.5464352930421 0.7179598590292104
23.463880408405828 292.69443786186355 0.7159053896996431
23.469107963359242 294.0945319471271 0.7166447431329801
23.474335518312657 295.1206135587673 0.7171451051268458
23.47956307326607 294.3380268301148 0.7170121491440371
23.484790628219486 294.17330824745096 0.7160089690411853
23.4900181831729 293.8155474861053 0.715609835649387
23.495245738126314 297.129091234182 0.7199958268194049
23.50047329307973 299.132264298901 0.7236383801267726
23.505700848033143 298.0687233284551 0.7224992045236015
23.510928402986558 297.8698457665784 0.7208831024558727
23.516155957939972 294.9822815756037 0.7162637729904527
23.521383512893387 293.3232481521613 0.7142281871836399
23.5266110678468 291.7495351853931 0.7123243834431748
23.531838622800215 293.00012616624167 0.7141431058060325
23.53706617775363 292.9561586014087 0.7129803515546772
23.542293732707044 294.1882643023012 0.7126494297135556
23.54752128766046 295.7837173984833 0.7152004982998897
23.552748842613873 299.99383983993766 0.7204365743064407
23.557976397567288 302.9515446960331 0.7242748028531925
23.563203952520702 302.7342330007669 0.7233394078166997
23.568431507474116 303.31408948224225 0.7237713347603639
23.57365906242753 302.1402333357772 0.7223548725113769
23.578886617380945 299.1442594558844 0.7180392642586442
23.58411417233436 295.294483574237 0.7137203176922672
23.589341727287774 293.3380971299071 0.7109239083108393
23.59456928224119 298.39019372067156 0.7167537644082007
23.599796837194603 304.2982403792799 0.7235602621820413
23.605024392148017 306.0480804943981 0.7248808927467744
23.610251947101432 304.12009194629087 0.7223832848937312
23.615479502054846 300.2476538372486 0.7169526551930313
23.62070705700826 298.3064823196445 0.7141980161256007
23.625934611961675 298.00350656861514 0.7136937201675234
23.63116216691509 298.8243529864094 0.7142025419507892
23.636389721868504 299.49283068561795 0.7148433600665216
23.64161727682192 299.09914135107323 0.7146727256099515
23.646844831775333 299.1578657567151 0.7150382985561415
23.652072386728747 299.30385038771925 0.7153571616999072
23.65729994168216 300.32366928262695 0.7166252610078264
23.662527496635576 297.72652993893723 0.7131808812589243
23.66775505158899 295.511171888498 0.7096470836045264
23.672982606542405 294.65142744790745 0.7074945394164189
23.67821016149582 295.71248540550636 0.7076929931998333
23.683437716449234 294.2526911166199 0.7054786901680796
23.688665271402648 295.29077258569083 0.7066331494345637
23.693892826356063 298.48089012302717 0.7113035091563555
23.699120381309477 301.7720892677449 0.7158333867251092
23.70434793626289 304.9973286947142 0.7198300513839369
23.709575491216306 305.89189200583536 0.7200162658885272
23.71480304616972 306.0078440141555 0.719842802138444
23.720030601123135 304.52689000407463 0.7173532943885451
23.72525815607655 304.2454993162706 0.7164231681415516
23.730485711029964 304.0598508671224 0.7157250684331514
23.735713265983378 304.6237648685231 0.7165806372870615
23.740940820936792 304.1191352224822 0.7159826330319632
23.746168375890207 304.390413850768 0.715585532786795
23.75139593084362 304.0018995054901 0.7141762893333291
23.756623485797036 303.18569857499443 0.714273797109222
23.76185104075045 304.5400795638912 0.7162636992357266
23.767078595703865 304.6002296249056 0.716077721317087
23.77230615065728 303.20099453517355 0.7132330170435575
23.777533705610693 303.01886046279816 0.7126634873048173
23.782761260564108 306.7871963391319 0.717742718365134
23.787988815517522 307.44464108749696 0.7182612311881308
23.793216370470937 305.20649863793204 0.7156390862840701
23.79844392542435 306.0652712878989 0.7152516628314762
23.803671480377766 309.8384554905049 0.7189638364201643
23.80889903533118 309.1509544335525 0.7172615470616038
23.814126590284594 308.04719031229826 0.7159265460977754
23.81935414523801 309.9808072629911 0.7184636594148472
23.824581700191423 312.02301198731016 0.7206921328123863
23.829809255144838 312.0507964676785 0.721442526138954
23.835036810098252 309.3692711359904 0.7183568979491611
23.840264365051667 308.8511321656291 0.7175326230522147
23.84549192000508 309.52831705717267 0.7176164117254522
23.850719474958495 312.5189592066685 0.7196939056234877
23.85594702991191 313.2677160185959 0.7196755673649722
23.861174584865324 313.1035522619226 0.7192325059031269
23.86640213981874 311.33762280586666 0.7169552008506781
23.871629694772153 310.08797266194375 0.715108557558482
23.876857249725568 308.21505809821156 0.7122423261649798
23.882084804678982 311.18615517035676 0.7149206278932554
23.887312359632396 312.90848626274044 0.7173707238491713
23.89253991458581 315.17186075044026 0.7199112113490691
23.897767469539225 312.00544450399036 0.7170577514052375
23.90299502449264 311.050630192156 0.7152812836673044
23.908222579446054 310.2323116954833 0.7147567993406756
23.91345013439947 308.49747992248143 0.7119429797944501
23.918677689352883 307.0636018356578 0.7099933114267605
23.923905244306297 306.1700726985005 0.7088224952089512
23.929132799259712 309.7948607041545 0.7133231332160818
23.934360354213126 308.5105733831739 0.712176232417038
23.93958790916654 309.8084952215273 0.7133124695930432
23.944815464119955 309.12477474559086 0.7124696757267989
23.95004301907337 308.20339953330955 0.7118985280413228
23.955270574026784 305.93991487047424 0.7091357331825344
23.9604981289802 301.5471671353742 0.704447016392166
23.965725683933613 301.21910667836846 0.7030954125477413
23.970953238887027 301.28592284866534 0.702822662636394
23.97618079384044 304.0660450130502 0.7065935445472636
23.981408348793856 304.24107061678524 0.7071825551839656
23.98663590374727 304.65049449311834 0.7075728587209308
23.991863458700685 307.3264557682411 0.7092931179311043
23.9970910136541 308.07002055541784 0.7099073903897655
24.002318568607514 307.9649849259227 0.7102543482334133
24.007546123560928 305.52910209350256 0.7079020200163412
24.012773678514343 303.11674224507004 0.7056914066154422
24.018001233467757 301.49193837866926 0.7027214890681144
24.02322878842117 302.56318403655416 0.7031548159781514
24.028456343374586 306.6752911470068 0.7081935174490445
24.033683898328 308.22845087066815 0.7101003982154481
24.038911453281415 306.9794110376013 0.7097877118059078
24.04413900823483 307.3868805171454 0.7103696213921763
24.049366563188244 307.0574837713341 0.7118011939334684
24.054594118141658 310.6806840272889 0.7155447975687137
24.059821673095072 309.0535963452285 0.7131255972692285
24.065049228048487 309.17550850739053 0.7130106892178165
24.0702767830019 305.61233382481777 0.7220452012253623
24.075504337955316 307.0866086883258 0.7329477222402827
24.08073189290873 308.25381426397934 0.7402201704344027
24.085959447862145 310.1150715376704 0.7482708702117267
24.09118700281556 314.07877422370615 0.7581563901016029
24.096414557768973 313.6432740295768 0.7632117753472973
24.101642112722388 313.77781601971407 0.7676405841109691
24.106869667675802 311.31272963220607 0.7693044218745451
24.112097222629217 309.7344136446963 0.7707106767281925
24.11732477758263 309.61424984476315 0.7733882189701421
24.122552332536046 306.0431276656937 0.7730071728152536
24.12777988748946 306.21079795660245 0.7761731724612774
24.133007442442874 307.5356870663552 0.7810154167995913
24.13823499739629 310.88139910057424 0.7881300926017325
24.143462552349703 311.6663615896155 0.7921038479298452
24.148690107303118 310.7919916515831 0.7936200551205937
24.153917662256532 309.3780112672538 0.7939833478947601
24.159145217209947 306.8444124210436 0.7926235817910213
24.16437277216336 307.1184699054097 0.7959351690650124
24.169600327116775 307.6246887462154 0.8004044482447006
24.17482788207019 311.07567553052684 0.8085781926511937
24.180055437023604 313.52506064903514 0.8150643880650629
24.18528299197702 312.47102790083125 0.8158776683557853
24.190510546930433 309.2854664122926 0.8147995169971721
24.195738101883848 307.9862668428314 0.8158205594402981
24.200965656837262 305.11152231793676 0.8147534333166468
24.206193211790676 305.0797092760193 0.8168700023877511
24.21142076674409 305.4096648774904 0.8202295256814891
24.216648321697505 305.16994726772685 0.8229688891577381
24.22187587665092 305.97061535254755 0.8265679467022548
24.227103431604334 304.9928239751034 0.8263886581342255
24.23233098655775 303.9454331486959 0.8271259169448398
24.237558541511163 304.75799464696576 0.8307116725646436
24.242786096464577 304.77894207719675 0.8331121034790858
24.248013651417992 304.7683025244947 0.8361156345814426
24.253241206371406 302.1111781582189 0.8350869040087228
24.25846876132482 299.427802962766 0.8345666112918392
24.263696316278235 296.8121201356007 0.8321839157051216
24.26892387123165 296.5186330242871 0.833985501279789
24.274151426185064 301.5627834069762 0.8418876201172362
24.27937898113848 305.9234520377926 0.8502191011714153
24.284606536091893 307.2936159253679 0.8540331808927698
24.289834091045307 301.93692348560626 0.8492750807230637
24.29506164599872 301.2861922371246 0.8518712875103531
24.300289200952136 299.7001929297511 0.8525242926676734
24.30551675590555 296.73211707817893 0.851000989859372
24.310744310858965 290.91446509795134 0.8430716825801818
24.31597186581238 290.59109177904213 0.8438214834801343
24.321199420765794 293.14134027675175 0.8489492796359689
24.326426975719208 296.71703685689755 0.8572858370167862
24.331654530672623 295.8580163010363 0.8577229795838555
24.336882085626037 294.6220148788787 0.8578131759342051
24.34210964057945 294.349387943525 0.8583901252373991
24.347337195532866 293.980446819433 0.8591752477687704
24.35256475048628 296.5374235634294 0.866158013796055
24.357792305439695 294.63045547656156 0.8660634144846516
24.36301986039311 293.6746383935046 0.8674720076445998
24.368247415346524 291.8797571771488 0.864987682377831
24.373474970299938 298.3531132643379 0.8770027866813361
24.378702525253352 302.11367560685903 0.8862784544654458
24.383930080206767 305.1610286510772 0.8941848106680571
24.38915763516018 302.82851633764585 0.8924796373460709
24.394385190113596 302.00524921987693 0.8914087566447979
24.39961274506701 300.72674571252776 0.8915620787219868
24.404840300020425 302.34057904402465 0.8959326625757621
24.41006785497384 305.9569384677168 0.9043065478516877
24.415295409927253 307.0038219241392 0.9090262745322287
24.420522964880668 305.5173621171772 0.9109191641288003
24.425750519834082 302.70157764640743 0.9082121304115585
24.430978074787497 301.37435635300767 0.907085382990262
24.43620562974091 302.0636503488996 0.9086224255086403
24.441433184694326 301.84997411602956 0.910866022888631
24.44666073964774 303.46446840949443 0.9174623596857671
24.451888294601154 304.9143456086024 0.9219029896968528
24.45711584955457 306.3282079459483 0.9267045241753283
24.462343404507983 305.6177016921067 0.9264595418016068
24.467570959461398 304.14776855032363 0.9260763797581467
24.472798514414812 305.54505323662295 0.9308532939078018
24.478026069368227 304.87222527303027 0.9328005949470578
24.48325362432164 301.2803794675362 0.9307176735665482
24.488481179275055 301.57150762234755 0.933437620199173
24.49370873422847 301.96637713047846 0.9351552077860718
24.498936289181884 305.0499322992406 0.9415106793933045
24.5041638441353 305.76381612228266 0.9440056836021811
24.509391399088713 308.70519791630085 0.9503075698392908
24.514618954042128 306.337183961625 0.9477432857097069
24.519846508995542 305.46207666809175 0.9477566494740222
24.525074063948956 303.97471607508453 0.9491550847669976
24.53030161890237 306.88283893261337 0.9589577592095809
24.535529173855785 308.1728514653164 0.9642591590699455
24.5407567288092 306.8585636988246 0.9642902443440458
24.545984283762614 305.3053516319689 0.9629392404935114
24.55121183871603 307.9197125963978 0.9707050887276532
24.556439393669443 312.77546577927643 0.9832993246540863
24.561666948622857 318.96015086268346 0.9957494918442616
24.566894503576272 319.87617495959 0.9967104656516895
24.572122058529686 316.71068705413967 0.9923819812606415
24.5773496134831 314.42641173568836 0.9904999331855695
24.582577168436515 311.3014501082136 0.9890715077137009
24.58780472338993 312.89452900307623 0.9936540872883425
24.593032278343344 314.64246403416115 0.9985080648738893
24.59825983329676 317.54396108941967 1.0058205160972442
24.603487388250173 313.80238759057 1.002737307399412
24.608714943203587 309.32629859710477 0.9980757820470417
24.613942498157 305.76278415143264 0.9948755021490006
24.619170053110416 303.8959305375532 0.9945157580718598
24.62439760806383 298.6429618801642 0.9890256013727479
24.629625163017245 292.8878451004411 0.9822933938644113
24.63485271797066 295.7345199179588 0.9899744647216148
24.640080272924074 298.768141534212 0.9973484542095347
24.645307827877488 301.46379054646064 1.0037753465326094
24.650535382830903 299.60470815440345 1.0016077408339068
24.655762937784317 299.23073736259664 1.003588551391641
24.66099049273773 299.5641974533906 1.00803583060711
24.666218047691146 297.26749642485345 1.008473224287418
24.67144560264456 295.2984575414501 1.0071142836454867
24.676673157597975 295.599164083385 1.0072883149159086
24.68190071255139 300.3723560563512 1.0164942228669285
24.687128267504804 303.09852183678225 1.0255917455265922
24.692355822458218 300.2826545088758 1.0246390837089632
24.697583377411632 296.5029480735014 1.0222769666450633
24.702810932365047 292.7533778486082 1.015930953370749
24.70803848731846 295.15479765125895 1.022866709417472
24.713266042271876 293.7510144553062 1.023083130219418
24.71849359722529 297.1603908826672 1.0308426143332732
24.723721152178705 296.88187135208835 1.0324560136381598
24.72894870713212 301.3403967505875 1.0403650638428137
24.734176262085533 300.1924002277013 1.0416472096738727
24.739403817038948 301.88888500608914 1.0474708455385189
24.744631371992362 300.7249460504181 1.0502997154218634
24.749858926945777 306.61507332212057 1.0621585852022373
24.75508648189919 306.7085807178641 1.0659857474346608
24.760314036852606 304.5242492679988 1.0636699769447207
24.76554159180602 302.00677688039076 1.0633644143703955
24.770769146759434 302.24830349915766 1.0666966610911344
24.77599670171285 304.91359043930595 1.0764346093615431
24.781224256666263 301.87299943724906 1.0751238145187594
24.786451811619678 301.08256651821637 1.0769138253440176
24.791679366573092 300.6540216367973 1.0758215392088395
24.796906921526507 302.23009990276256 1.0794446585683186
24.80213447647992 301.7062115655943 1.0824904504064263
24.807362031433335 301.20945028401326 1.0865632067511881
24.81258958638675 301.4170074182238 1.092205794029428
24.817817141340164 301.919585937225 1.0938897435713562
24.82304469629358 301.03309474227467 1.09534826103983
24.828272251246993 302.0358536902138 1.098154132208581
24.833499806200408 303.8466434196241 1.1051992108939865
24.838727361153822 304.00697175591284 1.1067943740357853
24.843954916107236 303.12525565354855 1.1069031897432846
24.84918247106065 299.833534431581 1.1022608572636585
24.854410026014065 295.6347201242348 1.0977330984159566
24.85963758096748 295.8404473960298 1.1026966342578786
24.864865135920894 297.90299724552295 1.1115734927943046
24.87009269087431 301.9995571415551 1.1233985804891489
24.875320245827723 301.70177505446713 1.1256022303808
24.880547800781137 302.1373727337363 1.1272038834544877
24.885775355734552 304.65452127944343 1.1325300060583312
24.891002910687966 304.5263004183173 1.1335208407242212
24.89623046564138 306.0084429566034 1.1430640495777724
24.901458020594795 303.3865199140387 1.1431335786044037
24.90668557554821 303.79381476608495 1.148414843176177
24.911913130501624 306.21992129992856 1.1537213167407694
24.91714068545504 307.7124775035147 1.157999969383533
24.922368240408453 310.4476325836198 1.16947409118013
24.927595795361867 307.62118872498405 1.1688041845219894
24.93282335031528 302.92812302669955 1.163664371324336
24.938050905268696 302.483542042149 1.163539632048721
24.94327846022211 302.1674853921064 1.1654087970349685
24.948506015175525 302.7258825142456 1.1694284119840017
24.95373357012894 304.9915764069273 1.1768730314726292
24.958961125082354 304.27065361961314 1.1800527436873387
24.964188680035768 307.395350444995 1.1917799587685198
24.969416234989183 305.05524537929074 1.1893759242265283
24.974643789942597 303.98264237368295 1.1895726601483299
24.97987134489601 303.02676479872815 1.1880074226386874
24.985098899849426 301.63408729465436 1.1901401913869822
24.99032645480284 302.1018532231596 1.192153345666288
24.995554009756255 299.28905255177443 1.189837294087648
25.00078156470967 302.6122989928856 1.199519679909391
25.006009119663084 303.2882970127779 1.2053640797568874
25.011236674616498 309.2676121335913 1.220266163515762
25.016464229569912 305.94191088659085 1.2164027978343976
25.021691784523327 306.0871134243335 1.2208795946821047
25.02691933947674 308.3343748317567 1.2283016696372115
25.032146894430156 308.62432764875484 1.2322928927031176
25.03737444938357 309.08044785476136 1.2359008337589108
25.042602004336985 305.59718398468715 1.234658842906863
25.0478295592904 309.711437333496 1.2483162734890183
25.053057114243813 313.71292093818 1.2594906641871002
25.058284669197228 311.8139435901485 1.2593683453757867
25.063512224150642 307.5347311244248 1.255126457270706
25.068739779104057 303.05331817490605 1.2505638850713612
25.07396733405747 306.52052124721126 1.2622512118878073
25.079194889010886 309.20650304574286 1.272059077198758
25.0844224439643 310.67935488107844 1.2796505469796622
25.089649998917714 310.7291180067872 1.2841301991190035
25.09487755387113 312.7022127717204 1.2903254438875076
25.100105108824543 314.7581358093645 1.2975435328470297
25.105332663777958 310.8701785429503 1.2925808580307172
25.110560218731372 313.4486061312211 1.2997467676953534
25.115787773684787 314.1719757567775 1.3058973147446722
25.1210153286382 315.77635672981233 1.3118991027047868
25.126242883591615 316.63047581799066 1.321160628960208
25.13147043854503 315.59787473947597 1.3256670108764976
25.136697993498444 320.25694760262604 1.3394993466411291
25.14192554845186 319.292082526017 1.3391491255696173
25.147153103405273 317.891298086334 1.3370323681491316
25.152380658358688 316.95695258179575 1.33958135593705
25.157608213312102 319.31950109099773 1.3506877426869883
25.162835768265516 322.8334733705529 1.3631443747630188
25.16806332321893 326.6006889192438 1.377717913369623
25.173290878172345 326.40461578239535 1.3831701053896985
25.17851843312576 324.558428151854 1.3830254408313047
25.183745988079174 320.1131365758275 1.3764068135583825
25.18897354303259 313.13142996161605 1.3669553725856427
25.194201097986003 313.1077589831117 1.3735207377499405
25.199428652939417 311.87002712488413 1.3743428583891117
25.204656207892832 310.66674941200563 1.3757313578166004
25.209883762846246 312.2121704769895 1.3839133917759887
25.21511131779966 314.69806585556694 1.398062945325325
25.220338872753075 320.9211441622892 1.417605691748909
25.22556642770649 324.59852769401124 1.429761160246638
25.230793982659904 327.6432496972279 1.4414542135508919
25.23602153761332 330.59385542216603 1.4541965077328725
25.241249092566733 328.34198845893445 1.4542176029694671
25.246476647520147 325.1528750124125 1.4467710795073083
25.25170420247356 324.80957647490015 1.4481725428521108
25.256931757426976 325.6996171885789 1.455699856555702
25.26215931238039 322.89990082384156 1.4573984546897891
25.267386867333805 318.29669865665227 1.4524551139560677
25.27261442228722 316.95639105699934 1.4532545940944557
25.277841977240634 318.4735182219271 1.4622552100748498
25.283069532194048 320.87354611729387 1.4732409411750604
25.288297087147463 319.32791756823275 1.4751667919345444
25.293524642100877 321.84711105526566 1.4857645832030357
25.29875219705429 322.42858126064425 1.4963715239666986
25.303979752007706 325.2954889444465 1.508453622193449
25.30920730696112 327.7705176710077 1.5229108793021147
25.314434861914535 323.8237080582789 1.5160028810178539
25.31966241686795 324.5235264133423 1.5254462232358181
25.324889971821364 318.96385630551316 1.5159315368761954
25.330117526774778 322.17592249375554 1.5276132702743046
25.335345081728192 319.4837795075146 1.524508112183023
25.340572636681607 322.07442880544755 1.5390723716879693
25.34580019163502 322.7929038149799 1.5482133070182986
25.351027746588436 321.24370849032647 1.5499547759094034
25.35625530154185 319.3364038684856 1.5529014562512105
25.361482856495265 315.1335529306506 1.545696923439747
25.36671041144868 321.12363433137335 1.5696958353678043
25.371937966402093 324.931719621529 1.584349559964113
25.377165521355508 330.8800847452832 1.6066522745681737
25.382393076308922 323.09747366209194 1.5931289814792768
25.387620631262337 315.75794662570155 1.5797518937438317
25.39284818621575 307.2950577336027 1.5690208494560935
25.398075741169166 311.7632165793283 1.5936310522933275
25.40330329612258 316.90681466437167 1.6168695244623872
25.408530851075994 320.136744229469 1.628219569842717
25.41375840602941 322.31037716974845 1.635523617730554
25.418985960982823 316.04805314219385 1.6230616099563868
25.424213515936238 312.9301801999866 1.6231504787676774
25.429441070889652 310.6995258757391 1.6263810539732
25.434668625843067 315.0397155145191 1.6473937694145568
25.43989618079648 322.41935964233136 1.6750248050402876
25.445123735749895 327.86734915223127 1.697638555545591
25.45035129070331 332.0548612847292 1.7153888488784572
25.455578845656724 333.487648773665 1.7260701249316575
25.46080640061014 334.37823075461796 1.7337238020582515
25.466033955563553 333.73313436537427 1.7353005392589407
25.471261510516968 331.83671906869 1.7429398265997424
25.476489065470382 328.1089323023063 1.7489087143369095
25.481716620423796 318.2767586567713 1.734634361260181
25.48694417537721 312.95616522647373 1.7232969622447378
25.492171730330625 307.83488998723317 1.7098889437304334
25.49739928528404 306.32608468279886 1.714607994424153
25.502626840237454 307.0955670405049 1.7306823796823931
25.50785439519087 310.95487589418485 1.7526753683776322
25.513081950144283 320.441661672645 1.7884032393379365
25.518309505097697 326.5968195959378 1.8183623731551768
25.523537060051112 328.48524604326747 1.8323090712292427
25.528764615004526 320.5315216817905 1.8189356143027136
25.53399216995794 311.4747577079793 1.79964284556547
25.539219724911355 308.7890125560276 1.800501595177757
25.54444727986477 309.81349545904146 1.8130609736857914
25.549674834818184 313.37317487435945 1.8319497812156447
25.5549023897716 322.5276809815976 1.8648875775759166
25.560129944725013 323.7282848707494 1.8766906102098064
25.565357499678427 333.2019304538008 1.9151261139215185
25.57058505463184 332.3182114774504 1.929824482128408
25.575812609585256 334.6256951762304 1.951808207403206
25.58104016453867 334.6624436763614 1.9591228588739245
25.586267719492085 332.54935877118356 1.9600943417145327
25.5914952744455 326.305005192722 1.945628219473505
25.596722829398914 318.3252272911576 1.9360360747538585
25.601950384352328 318.7227935341486 1.946411116526365
25.607177939305743 321.5249256067905 1.9704699977822024
25.612405494259157 324.53757604663184 1.9890651998345152
25.61763304921257 324.3142988055275 2.0075956581177024
25.622860604165986 328.7685645678196 2.035445633952898
25.6280881591194 329.50159200698187 2.051982199499671
25.633315714072815 332.4878647183124 2.0721480154598826
25.63854326902623 324.6207097932579 2.0601957084898057
25.643770823979644 326.22037609042894 2.083646451969432
25.648998378933058 328.262432276938 2.100870966291062
25.654225933886472 332.2905604066157 2.12746964928904
25.659453488839887 334.7660523968763 2.1421273564888943
25.6646810437933 326.40540085493467 2.1361187814392335
25.669908598746716 323.3557493786576 2.1398365767589205
25.67513615370013 316.02570827233507 2.1401720539251365
25.680363708653545 309.9465216638807 2.130548705003038
25.68559126360696 321.952698826857 2.1901803572561502
25.690818818560373 332.5088905053756 2.237742255407404
25.696046373513788 342.1616151107887 2.290724966754967
25.701273928467202 344.932078250327 2.3163038876350264
25.706501483420617 334.981013418306 2.2967512076781738
25.71172903837403 345.0947317148085 2.3511667817206843
25.716956593327446 336.9431186013327 2.346146262892415
25.72218414828086 339.4221631086833 2.388673269934191
25.727411703234274 329.61775389918137 2.3711580192916046
25.73263925818769 332.44766012446706 2.402306598923833
25.737866813141103 331.5476239963851 2.4057345051958787
25.743094368094518 340.05612373218725 2.460991770253251
25.748321923047932 334.8568308885347 2.458809566003027
25.753549478001347 332.20550530945985 2.470755085992399
25.75877703295476 316.428650343991 2.429738001482664
25.764004587908175 315.86027095055255 2.446107867880544
25.76923214286159 318.7809635859399 2.490596940549686
25.774459697815004 325.58123697793116 2.538098387386016
25.77968725276842 329.03913067486786 2.582162828174513
25.784914807721833 332.39201387438027 2.613210248569442
25.790142362675248 342.34786276483203 2.6878921321410383
25.795369917628662 343.8387232337381 2.722354671000718
25.800597472582076 344.9166450300387 2.7618785288700436
25.80582502753549 328.7732559042124 2.7144761960575474
25.811052582488905 333.2074482595237 2.762007612229184
25.81628013744232 329.20805719038214 2.769839455260365
25.821507692395734 330.68746484276465 2.809750223104715
25.82673524734915 315.2127489869681 2.7773293175599827
25.831962802302563 312.961993111053 2.797646943402084
25.837190357255977 315.67757892974413 2.859913243192486
25.84241791220939 325.3419986093772 2.9363984886142807
25.847645467162806 328.9079752405534 2.9984496340513727
25.85287302211622 320.8877035677135 2.9854479757513013
25.858100577069635 319.66080072119195 3.023757600712303
25.86332813202305 322.23498911720657 3.0771362101087076
25.868555686976464 333.40263874303116 3.192791274634675
25.87378324192988 331.7471259232573 3.2269942340332247
25.879010796883293 327.62571937627337 3.2566990200009855
25.884238351836707 326.4505415340923 3.3021895033041133
25.88946590679012 333.30893879575444 3.4120745612269983
25.894693461743536 337.0637855218757 3.5000422951560948
25.89992101669695 317.2189759966975 3.4373725104238897
25.905148571650365 296.4814770055896 3.37078276981028
25.91037612660378 300.17314281819733 3.439569382027473
25.915603681557194 310.588007792596 3.618332637111983
25.920831236510608 317.3162769796775 3.7298036574099163
25.926058791464023 311.48936264465567 3.787271685115819
25.931286346417437 316.10653280936225 3.849500503723342
25.93651390137085 324.9626919274756 3.9881201975964022
25.941741456324266 336.0103480943065 4.146075081445054
25.94696901127768 339.1665522681492 4.274740359099919
25.952196566231095 334.77193923894106 4.364825356591545
25.95742412118451 336.13311864528646 4.4883457978637145
25.962651676137924 323.56685997792476 4.508587428275896
25.967879231091338 326.49090754792627 4.603588697016922
25.973106786044752 322.58775315026713 4.65042576195114
25.978334340998167 320.09276504522273 4.704563065626516
25.98356189595158 307.8206746843414 4.701797663521142
25.988789450904996 307.4941866910947 4.766251861838532
25.99401700585841 311.4933669177955 4.905396162685958
25.999244560811825 309.2619163499196 4.952190076501653
26.00447211576524 319.97924751830413 5.170954112929175
26.009699670718653 307.96553222864435 5.144474117635832
26.014927225672068 320.47021447568716 5.387755541464918
26.020154780625482 310.7056910295794 5.3987026132742475
26.025382335578897 308.7809822592447 5.524353560494798
26.03060989053231 301.07692187032774 5.6376759930687115
26.035837445485726 315.59475086521127 6.070117132804872
26.04106500043914 322.6571611990387 6.320415642958144
26.046292555392554 338.83311252848466 6.5881916113566845
26.05152011034597 334.35593851070854 6.594174646069263
26.056747665299383 307.7539576630762 6.46708860544297
26.061975220252798 292.31016520006574 6.571732910638866
26.067202775206212 279.2658207171984 6.584585453741538
26.072430330159627 271.4292298784086 6.841811421112083
26.07765788511304 265.09620362817225 6.960036774699989
26.082885440066455 274.88329348292444 7.503414497484821
26.08811299501987 303.13057662440747 8.203420485614348
26.093340549973284 305.90768850066837 8.78040200716341
26.0985681049267 335.22195162810965 9.734395112301629
26.103795659880113 322.74304945247536 10.278874685656758
26.109023214833528 300.75277951877206 10.813404196686598
26.114250769786942 225.2697880772553 10.253623301023257
26.119478324740356 204.3624067184828 11.274418544901273
26.12470587969377 201.51813325776232 12.790652120072862
26.129933434647185 205.0053186953058 17.83378239592508
26.1351609896006 94.3882770157929 17.117973157433763
