# Supplementary material for: Unraveling metal effects on CO2 uptake in pyrene-based metal-organic frameworks
Source: Nat Commun. 2025 Feb 11;16:1516. doi: 10.1038/s41467-025-56296-w (PMC11814143; doi:10.1038/s41467-025-56296-w)
Supplement: Supplementary file 3 — Source Data [file 41467_2025_56296_MOESM3_ESM.zip › SourceCode/SuppInf/FigureS5_Ga-TBAPy_InSitu_VariableT_PXRD/Data/GaTBAPy_0093p.dat]

0.002613777476707968 12.305354033938404 3.871707798283332
0.007841332430123905 19.22056329765083 4.4111932401954395
0.01306888738353984 20.415371782061566 4.449804694356727
0.018296442336955775 25.28986380161964 4.056094012718705
0.02352399729037171 23.936111117102154 3.5679364997787224
0.028751552243787646 20.093605838903 2.8701046039107787
0.03397910719720358 22.031391881746565 2.301900136779826
0.03920666215061952 20.139820099619822 2.0889413247739586
0.04443421710403546 20.929981393911373 1.981358634393748
0.0496617720574514 22.32863800833154 2.042467925079833
0.054889327010867336 21.207112816354382 2.150127331476464
0.060116881964283275 20.393113900044845 2.1598750945358316
0.06534443691769921 17.121530051439702 1.9632327561073903
0.07057199187111515 15.746506150656073 1.757418611270667
0.07579954682453109 16.14916456419679 1.6152288520894382
0.08102710177794703 18.34509964528967 1.7265502863522526
0.08625465673136297 19.913011572939787 1.779365726628608
0.09148221168477891 21.897643526108965 1.7331863922917519
0.09670976663819485 20.980162402531665 1.5954011356762694
0.10193732159161079 20.21467087150976 1.5337984881069502
0.10716487654502672 17.839531866357238 1.3867081226459737
0.11239243149844266 16.310262800152476 1.3021562016782895
0.1176199864518586 16.93340107309175 1.2952296254337763
0.12284754140527454 17.570875193841253 1.2472217095561609
0.12807509635869047 19.317798224923337 1.28030778473384
0.1333026513121064 19.638464817124756 1.2965135095470333
0.13853020626552232 21.747865101589856 1.3898381990867945
0.14375776121893824 21.205523066419012 1.4068747531612078
0.14898531617235417 21.324051108890707 1.4212749913713971
0.1542128711257701 20.651045704177022 1.3069369211974966
0.15944042607918602 19.568905698300618 1.187185630612777
0.16466798103260194 19.500807624511523 1.1145504152115333
0.16989553598601786 19.587429967688077 1.0816708029078865
0.1751230909394338 19.149030444580838 1.0581045626675616
0.18035064589284971 17.358512695042013 1.0005581743167697
0.18557820084626564 18.287375308010237 0.9866898956547332
0.19080575579968156 18.34589340759713 0.9659131969632885
0.1960333107530975 17.571254612286893 0.9363264909479996
0.20126086570651341 18.23437111653957 0.9496206529693877
0.20648842065992934 18.3561344877197 0.9593348815255568
0.21171597561334526 16.849664730237393 0.9208010648023459
0.2169435305667612 17.307960972288534 0.9211418993091091
0.22217108552017711 17.41087596690701 0.9389586878635894
0.22739864047359304 17.69194629319208 0.9439130734912745
0.23262619542700896 18.515817099606547 0.9149268544630418
0.2378537503804249 17.48412965293596 0.8809700945553258
0.2430813053338408 18.278081187992143 0.8790725648586676
0.24830886028725674 18.260034109208487 0.8514624501217223
0.25353641524067266 20.308782295256737 0.8671744690699812
0.2587639701940886 21.290818754360963 0.8774035789362342
0.2639915251475045 20.38768638772389 0.8630157487216147
0.26921908010092044 18.6775695935034 0.8271531131437005
0.27444663505433636 18.19739842560551 0.8332759997212194
0.2796741900077523 17.30969616494254 0.8034616633683219
0.2849017449611682 17.55663163049895 0.809858245720592
0.29012929991458414 17.645437985650155 0.8114905216364978
0.29535685486800006 18.30454103163258 0.8467632500335844
0.300584409821416 18.600871596360815 0.8320634187955097
0.3058119647748319 18.110755158189033 0.8172727866169452
0.31103951972824784 18.268938836045507 0.8264656009210554
0.31626707468166376 18.282680277687973 0.7993557701737607
0.3214946296350797 19.293335630356147 0.8369021274476415
0.3267221845884956 20.28469126285091 0.8512364354708385
0.33194973954191154 19.06849301495504 0.815542316579274
0.33717729449532746 19.534297049039743 0.8361159508921882
0.3424048494487434 18.49943423491127 0.8179696163726855
0.3476324044021593 17.964644584479046 0.8136249528008096
0.35285995935557524 18.794883958049958 0.8392760701106337
0.35808751430899116 19.56796783637893 0.8510677921937125
0.3633150692624071 19.958287075204797 0.845322091289907
0.368542624215823 19.55200955859914 0.8580169905741002
0.37377017916923894 20.530098191300755 0.8826340787113491
0.37899773412265486 19.471217357638327 0.87364685459988
0.3842252890760708 19.685491552789998 0.8964257085904594
0.3894528440294867 18.413270376267945 0.8580458933886509
0.39468039898290264 17.96903565670901 0.855814993815042
0.39990795393631856 18.13356988583708 0.8278226010966641
0.4051355088897345 16.407762084530322 0.7475678253029298
0.4103630638431504 16.967129974933506 0.7383776899703249
0.41559061879656634 17.82325580039413 0.767333413756525
0.42081817374998226 18.51036293880328 0.8035413899894763
0.4260457287033982 19.895945936214435 0.8488425345772956
0.4312732836568141 19.72324544321352 0.8418847569623633
0.43650083861023004 19.846892963166244 0.8406175585324771
0.44172839356364596 19.465294823965966 0.8223440625229158
0.4469559485170619 18.874391706025982 0.7980948250229243
0.4521835034704778 18.273132730999095 0.801113886719978
0.45741105842389373 17.612660273790247 0.7836787655908026
0.46263861337730966 18.77509106943638 0.7938898641960582
0.4678661683307256 20.452697264826163 0.8185125505737141
0.4730937232841415 19.97587925520711 0.7968064786875146
0.47832127823755743 19.533437140472312 0.7893644376976111
0.48354883319097336 18.112536497231986 0.7551204998693887
0.4887763881443893 17.182929169206982 0.7294073043352912
0.4940039430978052 17.3634273175447 0.7236950366189007
0.49923149805122113 18.048408134506168 0.7373828467439714
0.5044590530046371 18.2299488460588 0.7627606915316806
0.5096866079580531 18.36039734900405 0.763928954954428
0.5149141629114691 18.950716196663645 0.7778167708239105
0.5201417178648851 19.236502250948547 0.7647890958485826
0.525369272818301 18.9307947015731 0.7466535902025262
0.530596827771717 19.44608986447233 0.754833397114736
0.535824382725133 19.452295211571585 0.7597749502858544
0.541051937678549 18.614525183627315 0.7401768804415455
0.546279492631965 17.780392792620365 0.7323588028242434
0.5515070475853809 17.98406166853965 0.7342416661337365
0.5567346025387969 17.391617362947166 0.7046597471850857
0.5619621574922129 18.244619249870336 0.7005027247793675
0.5671897124456289 18.502221200894496 0.7055241906202177
0.5724172673990449 19.442273730250044 0.7281941641656307
0.5776448223524608 20.615700122546535 0.772305455413796
0.5828723773058768 20.20716877467382 0.7575523822574763
0.5880999322592928 19.748704185292965 0.7553312493573382
0.5933274872127088 21.116389108987534 0.7924939843577021
0.5985550421661248 20.773745057220882 0.7662165398261548
0.6037825971195407 20.66308915607186 0.7791610003186876
0.6090101520729567 20.218661569464004 0.748990579451595
0.6142377070263727 19.448600522288203 0.7170486420276189
0.6194652619797887 19.112394910760447 0.6960372872504185
0.6246928169332047 18.999537021846063 0.6928676690890255
0.6299203718866206 19.230279176907946 0.7013002290740408
0.6351479268400366 18.654432316289732 0.7059975422673701
0.6403754817934526 19.268784054318633 0.7151187419165379
0.6456030367468686 18.451769800858447 0.6954714870355448
0.6508305917002846 18.853333174215926 0.6988965298540147
0.6560581466537005 20.06596139573767 0.7105913645316362
0.6612857016071165 21.36774824997841 0.7337175686910689
0.6665132565605325 20.998643678937718 0.7100249761154296
0.6717408115139485 20.78318768796078 0.693374203047041
0.6769683664673645 21.05027667193395 0.6931867291943103
0.6821959214207804 21.790770329396878 0.7109990622616607
0.6874234763741964 23.21453541919872 0.7456208592637793
0.6926510313276124 22.56582779102148 0.7263229668638238
0.6978785862810284 21.923578420365583 0.701450925406052
0.7031061412344444 21.446457113205103 0.6842594149664388
0.7083336961878604 21.996899156672296 0.6782795549489467
0.7135612511412763 22.75954906478128 0.6953341168379503
0.7187888060946923 22.501952054112383 0.7132367711499603
0.7240163610481083 23.438756854554477 0.7397503537957616
0.7292439160015243 24.17481869580038 0.7572757240908524
0.7344714709549403 25.04479892036436 0.7634800217426692
0.7396990259083562 25.873614093883507 0.7691453762475513
0.7449265808617722 25.543951308098446 0.7757318094692769
0.7501541358151882 26.020258136677683 0.7809549803720723
0.7553816907686042 25.093281862693615 0.7639680553343224
0.7606092457220202 24.01208411697491 0.7278531496593691
0.7658368006754361 25.0725928354035 0.742616479622656
0.7710643556288521 26.65395621525586 0.754643072369832
0.7762919105822681 28.2577532914551 0.7769593966299182
0.7815194655356841 29.01231427542869 0.7875272883303043
0.7867470204891001 30.97152938941056 0.8050390925278068
0.791974575442516 33.469742375658576 0.8631002940997158
0.797202130395932 34.55195587963441 0.882069780347629
0.802429685349348 36.22285119111883 0.9145837535691336
0.807657240302764 33.89891714406765 0.8647724154629751
0.81288479525618 37.815944764410375 0.9132594930852276
0.8181123502095959 40.98789403874393 0.9502492613972668
0.8233399051630119 42.49291433534175 0.98100442205149
0.8285674601164279 44.18926230485526 1.034614308301271
0.8337950150698439 44.46157433319853 1.054872048572838
0.8390225700232599 47.987339413063545 1.1014218553847603
0.8442501249766758 52.23468489613904 1.139059512047497
0.8494776799300918 54.97771915797456 1.1472698575701004
0.8547052348835078 58.45963339102904 1.1867602630245186
0.8599327898369238 60.1627662404898 1.2123975920717989
0.8651603447903398 63.42000199833253 1.2517346021495372
0.8703878997437557 66.77069658273894 1.2721605343654263
0.8756154546971717 69.55185907748759 1.2749559009966671
0.8808430096505877 73.10427700098413 1.3140279385074123
0.8860705646040037 74.77221648793567 1.3321110559767166
0.8912981195574197 77.63539807790669 1.3812229984264468
0.8965256745108356 78.51242577583638 1.402722090094043
0.9017532294642516 81.31691419590983 1.428530382270433
0.9069807844176676 82.18964171446652 1.4370328724289025
0.9122083393710836 83.58930046697375 1.4530041965933553
0.9174358943244996 86.71098652798385 1.4645874651250774
0.9226634492779155 85.5358116685837 1.4371032078350532
0.9278910042313315 91.40190076931268 1.4913165112383264
0.9331185591847475 91.6712033534066 1.4896114554413207
0.9383461141381635 91.97144830172691 1.4720022440626206
0.9435736690915795 92.02043060789627 1.4787802106651675
0.9488012240449955 90.07667695916712 1.4430938337631736
0.9540287789984114 93.81755720831586 1.4387021963553792
0.9592563339518274 94.96939168982819 1.452989808522895
0.9644838889052434 98.2034868498849 1.4719444400152555
0.9697114438586594 101.0059588938047 1.4945170332079234
0.9749389988120754 104.33423899749913 1.5116124275474194
0.9801665537654913 105.54281010637494 1.5175999757056648
0.9853941087189073 107.92038932054766 1.5353555180890985
0.9906216636723233 109.38607550299113 1.531961697380999
0.9958492186257393 108.04362516827618 1.5312273150404179
1.0010767735791553 107.43922885172371 1.5198205399391234
1.0063043285325712 107.42370332221927 1.5166307712649585
1.0115318834859872 107.4555755278116 1.524496528558265
1.0167594384394032 113.67931041039162 1.5532446227741818
1.0219869933928192 117.39512927407644 1.577564102645218
1.0272145483462352 114.9272699622042 1.5385158789238018
1.0324421032996511 116.82578579958279 1.5427270288926975
1.0376696582530671 121.5692513279196 1.5802352003410434
1.042897213206483 126.46963531884197 1.6192750052085783
1.048124768159899 128.34475880630595 1.6403294273933957
1.053352323113315 134.17766875988377 1.6774004841090648
1.058579878066731 132.8960534601058 1.6448211580338008
1.063807433020147 130.94311055338594 1.6222287131671278
1.069034987973563 130.48310922544175 1.6032070564901904
1.074262542926979 123.99254334296663 1.5660669151106483
1.079490097880395 121.66033471696926 1.5510616120682035
1.084717652833811 121.94717037789249 1.5589318426498964
1.089945207787227 120.35154980027792 1.5538604664706768
1.095172762740643 124.82257803224384 1.584265653301976
1.1004003176940589 128.00129220594923 1.6155285462078584
1.1056278726474749 131.33394172140507 1.636919437693013
1.1108554276008908 132.77125639653195 1.640876022219757
1.1160829825543068 129.0204146496793 1.606873617898875
1.1213105375077228 129.5251735907416 1.5920514425261925
1.1265380924611388 128.41452413048083 1.59351481164465
1.1317656474145548 130.2806418135574 1.6156940621948517
1.1369932023679707 134.89944675693806 1.6484448269170824
1.1422207573213867 136.33173411220403 1.6427201290594229
1.1474483122748027 137.5446205117869 1.6449016390932578
1.1526758672282187 144.0287027260564 1.6715614412043789
1.1579034221816347 153.31722723241987 1.734014186551079
1.1631309771350506 156.22409075586066 1.7425632065058705
1.1683585320884666 155.74414031910266 1.7374205981141697
1.1735860870418826 147.27174966364893 1.688851705848022
1.1788136419952986 139.74289973874454 1.6455595716398643
1.1840411969487146 136.43444264878394 1.6115846597575647
1.1892687519021305 139.32043832732126 1.6304602062666242
1.1944963068555465 145.34968644229318 1.676531041873511
1.1997238618089625 154.10787567042192 1.7190198898182283
1.2049514167623785 154.5378348804258 1.727855611898352
1.2101789717157945 155.2052904733602 1.734456864517774
1.2154065266692105 152.5820211327652 1.701730194621454
1.2206340816226264 149.95312806138682 1.6858439517714232
1.2258616365760424 150.13774726882252 1.6901902821031338
1.2310891915294584 156.36017227481028 1.711623877627755
1.2363167464828744 156.97490713742246 1.7213773879972731
1.2415443014362904 158.36651848740348 1.7359599871100335
1.2467718563897063 156.42506049381294 1.71531067471965
1.2519994113431223 155.60938546178932 1.6954585067436367
1.2572269662965383 154.28639363576448 1.6787581526063802
1.2624545212499543 156.9627366848869 1.6818198697284559
1.2676820762033703 153.69637831140489 1.6667961875110968
1.2729096311567862 144.81481511593327 1.611789059424472
1.2781371861102022 143.40728649012152 1.5997439235451318
1.2833647410636182 143.25115718256592 1.6057175964056178
1.2885922960170342 148.76861835354532 1.6501543963816343
1.2938198509704502 156.74938201902648 1.6987761171997016
1.2990474059238661 155.56930175160014 1.7070415575288278
1.3042749608772821 156.07193305430678 1.7072226819773475
1.309502515830698 154.4535973704144 1.72015788197388
1.314730070784114 150.3754522899243 1.6977677115839276
1.31995762573753 152.53311776263888 1.7103633592825513
1.325185180690946 152.02045757936855 1.7222353444387575
1.330412735644362 155.5034968457959 1.7544267330936931
1.335640290597778 155.60688860088334 1.7412474030562273
1.340867845551194 151.11942766060773 1.6896694164288208
1.34609540050461 147.06187217070863 1.6425119999917699
1.351322955458026 147.97692523939406 1.6272888563474326
1.356550510411442 147.06011009161662 1.6207419235978768
1.361778065364858 145.76601458381958 1.613448468403671
1.3670056203182739 143.4185612849689 1.6013931160729198
1.3722331752716899 141.53756182439943 1.6034621100088162
1.3774607302251058 146.275434507259 1.6239597235249752
1.3826882851785218 155.27792692077622 1.683040306907058
1.3879158401319378 164.80167844853733 1.7274737840786163
1.3931433950853538 173.0427916822666 1.7680472178210014
1.3983709500387698 166.50821677497808 1.7421137848844435
1.4035985049921857 156.59935525808018 1.6706123970540767
1.4088260599456017 146.20508312372004 1.6251638965790947
1.4140536148990177 146.48862720591097 1.648064239239119
1.4192811698524337 156.7067796723031 1.7136089959419605
1.4245087248058497 160.9968523636299 1.7310914312854488
1.4297362797592656 158.50302908107471 1.6881758278133645
1.4349638347126816 151.97571720069305 1.6434318746324812
1.4401913896660976 145.66489794555872 1.609175384216851
1.4454189446195136 148.25083220046625 1.6405860893276398
1.4506464995729296 143.62449752957508 1.620764418784552
1.4558740545263456 140.60382413155833 1.5942331556702007
1.4611016094797615 139.6301406298571 1.5973131970111687
1.4663291644331775 134.65927811198716 1.5479546913125413
1.4715567193865935 142.20100071573012 1.5861600281909969
1.4767842743400095 144.5572531148449 1.5822062962006198
1.4820118292934255 145.27489168634793 1.5945606100381744
1.4872393842468414 145.1825403665181 1.5961076083491181
1.4924669392002574 142.1065143985926 1.5983591332384062
1.4976944941536734 141.04816239430448 1.6199565828045537
1.5029220491070894 142.02303938713303 1.6325753997061994
1.5081496040605054 141.3718053186442 1.6176132437794501
1.5133771590139213 145.4401745651258 1.6479772201343112
1.5186047139673373 151.9124911951932 1.6758577779764587
1.5238322689207533 159.42046062656289 1.7300942698320416
1.5290598238741693 166.41145922089044 1.7667971127614552
1.5342873788275853 159.70030767757655 1.6884288235547409
1.5395149337810012 159.39569543403564 1.6880144248560447
1.5447424887344172 161.959203009067 1.704799061399642
1.5499700436878332 165.33898410962559 1.744027679357773
1.5551975986412492 172.60960278835643 1.7878216623974028
1.5604251535946652 173.14101454910164 1.8119665307306345
1.5656527085480811 161.71809609064618 1.7050142836637654
1.5708802635014971 161.03842484465562 1.685515988097144
1.576107818454913 161.73710367983344 1.6932236723900365
1.581335373408329 168.506143118635 1.7439645426166248
1.586562928361745 167.25151025251526 1.7344601197390335
1.591790483315161 163.31902275924713 1.7116040634972174
1.597018038268577 163.25439651967739 1.7001372634879688
1.602245593221993 169.7259123038387 1.7295575172756013
1.607473148175409 171.95167305501857 1.7442160138806162
1.612700703128825 174.87428440413422 1.7492576073407986
1.617928258082241 174.39792487183468 1.7375776229079
1.623155813035657 170.0550247185436 1.7220366365941602
1.628383367989073 182.07885346040803 1.795081626763567
1.6336109229424889 184.78081761284813 1.8145708854721996
1.6388384778959049 188.40342577218047 1.8133866276512842
1.6440660328493208 191.40227364803442 1.8100832441719619
1.6492935878027368 193.44519543182818 1.8141243867467252
1.6545211427561528 195.7725660564652 1.8086185219745377
1.6597486977095688 201.2267666294986 1.8474586305223808
1.6649762526629848 215.0747790033701 1.9162264193173921
1.6702038076164007 217.9501768739063 1.929252928158711
1.6754313625698167 216.74006713766468 1.9088163463785421
1.6806589175232327 214.06652081898142 1.8990116217100572
1.6858864724766487 212.95589430003298 1.9068671918481368
1.6911140274300647 215.19585248466842 1.9136744254552986
1.6963415823834807 220.37974623563693 1.9210737704828666
1.7015691373368966 211.93147599080513 1.8657303095572284
1.7067966922903126 220.69769454278534 1.9052118530982938
1.7120242472437286 232.8790710972082 1.9785088267385598
1.7172518021971446 234.43366271202746 1.9641623288015122
1.7224793571505606 240.89058321022955 1.9970742576488532
1.7277069121039765 236.17588145421144 1.978811730405709
1.7329344670573925 235.1478449343797 1.9639665680892275
1.7381620220108085 231.60415387902623 1.9181417673187233
1.7433895769642245 230.8515816003307 1.8994427714784619
1.7486171319176405 237.45965475000958 1.928141181985376
1.7538446868710564 244.98754742984218 1.95283701016277
1.7590722418244724 255.31512215737325 2.0084300788780944
1.7642997967778884 253.5810585380666 2.0007900139727948
1.7695273517313044 248.4053498988949 1.9526969713952897
1.7747549066847204 245.516823133795 1.9168296017370108
1.7799824616381363 240.44588055007947 1.8925808396227835
1.7852100165915523 250.7320462450714 1.9078124436878368
1.7904375715449683 257.2562638286176 1.9401145227983958
1.7956651264983843 261.82962347841453 1.9682053139149756
1.8008926814518003 271.34228764004985 1.9888175215449408
1.8061202364052162 266.5991468154642 1.9684379307393383
1.8113477913586322 262.8015391509164 1.9329715453580136
1.8165753463120482 260.44423312253195 1.906786470478537
1.8218029012654642 257.04999241479453 1.9007458104383443
1.8270304562188802 256.64924408729365 1.9008310384407237
1.8322580111722961 266.7751572640385 1.926738334753486
1.8374855661257121 270.1850564160504 1.9240700706347564
1.842713121079128 272.1969424352138 1.9052191880397422
1.847940676032544 273.99051397677266 1.9020125624126576
1.85316823098596 271.9692193518899 1.8915514915223333
1.858395785939376 275.02447701417105 1.9209765990559402
1.863623340892792 272.4015171411437 1.908888314246771
1.868850895846208 273.2398232345987 1.903196094889198
1.874078450799624 275.35174955653736 1.9094870546004012
1.87930600575304 280.5170875949628 1.9221379736128945
1.884533560706456 281.3619062790298 1.9202063299382952
1.889761115659872 272.54867986590386 1.8737204500101177
1.894988670613288 269.00311320102907 1.8535624864717446
1.9002162255667039 271.76594056747723 1.8492711021751078
1.9054437805201199 266.4699287706893 1.8014474094160704
1.9106713354735358 272.7084030558078 1.800356110657521
1.9158988904269518 267.95819947479305 1.7765508369155472
1.9211264453803678 264.08538150516125 1.7572241334715855
1.9263540003337838 267.3330315269038 1.7835165713443863
1.9315815552871998 264.150900280404 1.776266971814163
1.9368091102406157 259.2656038935449 1.736830273170873
1.9420366651940317 260.38802229607955 1.732066981852689
1.9472642201474477 256.62607485237686 1.7121208879614762
1.9524917751008637 259.15905829074904 1.7053149738244655
1.9577193300542797 258.39363649577217 1.697795452056153
1.9629468850076957 260.3612229682175 1.7096188292333254
1.9681744399611116 258.9327733742625 1.68820473176224
1.9734019949145276 254.12950616877677 1.666733949250629
1.9786295498679436 250.3042609652219 1.6431593616806042
1.9838571048213596 240.5821484998117 1.5748784547668762
1.9890846597747756 237.66229534120862 1.565588721613814
1.9943122147281915 233.75449368437177 1.5535108555374397
1.9995397696816075 235.13161746281483 1.5601662310648794
2.0047673246350235 231.33548230717167 1.5536037839933496
2.0099948795884393 237.3947523412994 1.5879047674934663
2.015222434541855 244.9287225593469 1.6135810789043872
2.0204499894952708 249.94575430523562 1.6304588075830584
2.0256775444486865 255.841578893732 1.6541343522929575
2.0309050994021023 255.08083540819268 1.6437220071841112
2.036132654355518 257.65631372558715 1.6667822873872384
2.041360209308934 254.35237215518575 1.669133968944475
2.0465877642623496 254.6196745871088 1.66220995118774
2.0518153192157653 246.68479040844153 1.6311001011755404
2.057042874169181 239.26992670925435 1.585607802923574
2.062270429122597 242.4426007479362 1.594226577880828
2.0674979840760126 237.32978999847947 1.5750147708486553
2.0727255390294284 239.21312522536746 1.5785216608444688
2.077953093982844 241.77204225318965 1.5835772346709576
2.08318064893626 240.88236058441746 1.591247709670567
2.0884082038896756 244.2702227165657 1.6249882925177181
2.0936357588430914 246.32713534511686 1.6303650620389445
2.098863313796507 249.91987342231556 1.650213237868476
2.104090868749923 250.4417756603535 1.637200580895587
2.1093184237033387 237.15489013067685 1.5656463920842314
2.1145459786567544 231.63622533529818 1.5451868422501565
2.11977353361017 224.35206739449984 1.5094455923241261
2.125001088563586 228.48659570488647 1.5231275382644818
2.1302286435170017 231.25941379533538 1.5305223591312132
2.1354561984704175 234.5647743801762 1.5481115539858166
2.140683753423833 239.4188478326163 1.568377036307555
2.145911308377249 239.4677340027494 1.5806036542042956
2.1511388633306647 235.43549331885615 1.5588954244016295
2.1563664182840805 238.34676889684178 1.5626390283903624
2.1615939732374962 237.05844011916736 1.5633371993462415
2.166821528190912 235.7554859818644 1.569574856323151
2.1720490831443278 245.2005326258482 1.628656602166339
2.1772766380977435 236.08315029670618 1.590385931725729
2.1825041930511593 242.22836314505568 1.6094746424784596
2.187731748004575 244.69062386524178 1.606497726708517
2.192959302957991 245.52877815156262 1.6154971326329606
2.1981868579114066 245.84689247927383 1.6157710866707675
2.2034144128648223 238.9687533119688 1.591177471930505
2.208641967818238 239.02817327800037 1.591417560685189
2.213869522771654 240.51246293808762 1.578709418014811
2.2190970777250696 243.4422751713668 1.6017192697862164
2.2243246326784853 239.74493445896644 1.5661168655937316
2.229552187631901 242.60475531935583 1.5721992189812766
2.234779742585317 245.45590498906284 1.5909593056642706
2.2400072975387326 236.94576281864664 1.552761249078571
2.2452348524921484 237.3054830520861 1.5630129390968335
2.250462407445564 236.65762554684426 1.5676995156294298
2.25568996239898 232.33306236997632 1.5525754026129401
2.2609175173523957 237.0076013857096 1.5723828191600033
2.2661450723058114 238.85780354663956 1.5708095159219686
2.271372627259227 237.75213869959015 1.5600267894080178
2.276600182212643 234.78438161627216 1.5447919654974351
2.2818277371660587 235.67592741104747 1.551785477344217
2.2870552921194744 235.99052047705086 1.5754265379298322
2.29228284707289 238.8411398349029 1.593718610025561
2.297510402026306 239.33028524164834 1.5997525396435486
2.3027379569797217 235.2234768915914 1.5877720730862277
2.3079655119331375 234.5386396228951 1.5661019509422447
2.3131930668865532 233.89801324141848 1.5534800510410887
2.318420621839969 231.09293299137028 1.5314298878296695
2.3236481767933848 231.3880339137419 1.5272478662087587
2.3288757317468005 227.87505705271292 1.5227044845359918
2.3341032867002163 227.1477723155646 1.5245269202346678
2.339330841653632 232.02333548655915 1.5387369284500458
2.344558396607048 229.45817952857806 1.5286311548357896
2.3497859515604635 233.4820635009608 1.5405294286737357
2.3550135065138793 232.6536597970981 1.5248614259181668
2.360241061467295 234.95439130515695 1.5268090979271298
2.365468616420711 232.45678818149537 1.5115118194700594
2.3706961713741266 240.67262922958508 1.5122716250033224
2.3759237263275423 246.30272513538986 1.5391721773457747
2.381151281280958 246.82666409549068 1.5550179180774482
2.386378836234374 250.05198827020538 1.5886566110557756
2.3916063911877896 241.57740218271036 1.5680085364825957
2.3968339461412054 229.55997271468698 1.5104680275039049
2.402061501094621 223.80941189700525 1.4600939219915179
2.407289056048037 224.57337104234745 1.4558452205246917
2.4125166110014526 227.67771376481548 1.4730857333721858
2.4177441659548684 231.8354560066051 1.4910873170273098
2.422971720908284 233.21622972713416 1.4978922150265053
2.4281992758617 232.6107355525298 1.4925437787702014
2.4334268308151157 236.8520720192442 1.4947581838344273
2.4386543857685314 238.25858918944365 1.4673761816397466
2.443881940721947 238.79230081612738 1.4488861250115288
2.449109495675363 240.9336472911291 1.4325579067570788
2.4543370506287787 246.79187586697833 1.4440369145047733
2.4595646055821945 254.84726453384278 1.4446841155608154
2.4647921605356102 277.46418219627265 1.4779140318207962
2.470019715489026 300.7130921006634 1.4600837568198477
2.4752472704424417 370.0958462233052 1.5429599158005125
2.4804748253958575 504.4660198976492 1.7428226469317094
2.4857023803492733 720.1150281670554 2.023484385842047
2.490929935302689 1027.9665241994678 2.401606119010007
2.496157490256105 1406.0245672689532 2.8045948325214947
2.5013850452095205 1794.2919064527791 3.159688477595629
2.5066126001629363 2119.449335102018 3.415998038279577
2.511840155116352 2406.8279990818746 3.6436146090527646
2.517067710069768 2644.890764369772 3.817657869176179
2.5222952650231836 2887.25083736874 3.983985875377395
2.5275228199765993 3224.4026345434263 4.190284932786784
2.532750374930015 3677.890856353958 4.463226753267873
2.537977929883431 4355.486417552247 4.858469177794792
2.5432054848368466 5186.356582168741 5.32353163774639
2.5484330397902624 5979.607547695729 5.7067383717817854
2.553660594743678 6562.06282327923 5.975241612742096
2.558888149697094 6837.750256307798 6.099089215910006
2.5641157046505096 6749.181219709543 6.058158815507801
2.5693432596039254 6367.742433126006 5.882297885556995
2.574570814557341 5836.04297406342 5.619930450096344
2.579798369510757 5275.952365133949 5.318150984403929
2.5850259244641727 4866.976916958839 5.094678334522306
2.5902534794175884 4588.4516510668755 4.949305680950412
2.595481034371004 4333.488836897201 4.815630195771465
2.60070858932442 4007.197137743246 4.637187905917677
2.6059361442778357 3519.362207373543 4.344093342541134
2.6111636992312515 2943.3040359070433 3.9672651509324965
2.6163912541846672 2341.2136648242013 3.534965695258612
2.621618809138083 1762.0952761214344 3.0657274874094873
2.6268463640914987 1273.9499913534905 2.597009168121
2.6320739190449145 891.9394769685198 2.1730782390593157
2.6373014739983303 649.5057053042142 1.8775174920128548
2.642529028951746 494.3366139363597 1.6707506126143596
2.6477565839051618 392.6864942169443 1.5335671690234396
2.6529841388585775 331.91349197425257 1.4481245174183588
2.6582116938119933 301.0028950808813 1.418220663270812
2.663439248765409 277.91344841773196 1.3896795030175493
2.668666803718825 264.20214815972736 1.3842449124288618
2.6738943586722406 256.2402443808309 1.38482008856328
2.6791219136256563 249.20231722859893 1.3963197547731834
2.684349468579072 239.34102015716422 1.3820516178078812
2.689577023532488 237.63751067747785 1.3927343015224032
2.6948045784859036 239.49031898797256 1.4087429271317413
2.7000321334393194 241.26592464169792 1.414438643767934
2.705259688392735 241.6151898502432 1.4283473155596234
2.710487243346151 236.54460311832457 1.4171674548847897
2.7157147982995666 235.40021298413114 1.4198541240247855
2.7209423532529824 232.23577921674385 1.409214172577674
2.726169908206398 235.6793979690541 1.4317176152705342
2.731397463159814 234.57089482414864 1.4289759926052528
2.7366250181132297 230.24243901933798 1.4278562633887542
2.7418525730666454 228.00977670714485 1.4363110993821573
2.747080128020061 226.86609133435047 1.4469224113339925
2.752307682973477 232.3088423595153 1.474126809380995
2.7575352379268927 235.7139381022232 1.4868958414499134
2.7627627928803085 230.47523731652046 1.461241236650459
2.767990347833724 233.06759415159198 1.4668213546562938
2.77321790278714 229.908580474616 1.4533460493705381
2.7784454577405557 235.03476390498648 1.4915192745148236
2.7836730126939715 238.90780042979688 1.5241811810747241
2.7889005676473873 235.75298766010025 1.5220681024809795
2.794128122600803 236.1040979810742 1.5256807835717174
2.7993556775542188 232.77951503766843 1.4990596640486966
2.8045832325076345 234.21702571781157 1.4955339308489595
2.8098107874610503 240.6293648697925 1.5212733358493775
2.815038342414466 243.76488604744821 1.5443438130345777
2.820265897367882 249.32436925422863 1.5908276643796901
2.8254934523212976 243.45899795423537 1.5579114840414159
2.8307210072747133 238.73640236384188 1.5394933440620018
2.835948562228129 231.87018168455168 1.513580161311135
2.841176117181545 227.45248543286922 1.513990805044406
2.8464036721349606 227.11108890060143 1.520151653921071
2.8516312270883764 222.2261608473907 1.4833484720016001
2.856858782041792 214.5513074197883 1.4453913769796771
2.862086336995208 221.22440577383045 1.4613185463141687
2.8673138919486236 220.43221212152554 1.4703758940778253
2.8725414469020394 224.8342086864892 1.4930426371411298
2.877769001855455 226.37221149469758 1.506388134915408
2.882996556808871 221.63833211790455 1.4910625619611757
2.8882241117622867 221.4364014345284 1.4898902865718617
2.8934516667157024 224.27471117411415 1.4986242349146686
2.898679221669118 228.48967057734833 1.5056288316510522
2.903906776622534 225.8923456998635 1.4818271117078718
2.9091343315759497 236.71967780542246 1.5193682777863267
2.9143618865293655 236.486678576348 1.5178625745330496
2.919589441482781 235.06618033666808 1.520003289002515
2.924816996436197 230.56180076164958 1.5096416317852388
2.9300445513896127 231.37481202699544 1.5135028953793594
2.9352721063430285 235.4701687154187 1.5187658892933944
2.9404996612964442 242.4070016763246 1.541269598639823
2.94572721624986 243.3327975347065 1.5260372070004165
2.9509547712032758 242.84564132558282 1.5380305053740748
2.9561823261566915 240.47747384349557 1.5392121008481978
2.9614098811101073 236.04564359371847 1.5098957628564118
2.966637436063523 235.21793682623903 1.5047787543379005
2.971864991016939 231.16632805364992 1.4770192368879191
2.9770925459703546 229.29490601247122 1.4589107427103956
2.9823201009237703 233.46814144442644 1.480305210113796
2.987547655877186 237.9472141731825 1.4945527856988592
2.992775210830602 239.1101056646471 1.5014498250423294
2.9980027657840176 236.43717299136998 1.495670481276009
3.0032303207374333 225.35942304049684 1.4395940107430374
3.008457875690849 218.84985212760753 1.4154353908123867
3.013685430644265 221.44369392282903 1.4107778931212338
3.0189129855976806 223.7800906246725 1.4157347133227203
3.0241405405510964 222.97197836777153 1.4235953039415656
3.029368095504512 219.58557543021578 1.3900522187606807
3.034595650457928 216.50689450674835 1.3809831720725467
3.0398232054113437 225.38358780168593 1.4276307554098284
3.0450507603647594 224.27765384133556 1.4134358919326544
3.050278315318175 228.26793631013135 1.4268477253067138
3.055505870271591 229.66070018050507 1.4220733721899241
3.0607334252250067 229.78610133069316 1.425795923490815
3.0659609801784224 230.0247052143647 1.4209706251936725
3.071188535131838 223.77272555579316 1.3907416635799923
3.076416090085254 220.4544423334753 1.364473945558691
3.0816436450386697 219.0700915570286 1.3352191957363764
3.0868711999920855 224.59233457984374 1.3466489637672874
3.0920987549455012 234.31333315701053 1.3757863567824782
3.097326309898917 242.0953545731706 1.395133250609593
3.1025538648523328 239.55774376433106 1.3747717005044149
3.1077814198057485 240.15310846921417 1.3740176697676487
3.1130089747591643 236.89471186366075 1.3602824441802228
3.11823652971258 237.13109347439487 1.354316516671446
3.123464084665996 243.77299656610302 1.3742522049797683
3.1286916396194115 247.3079992144344 1.368661644573435
3.1339191945728273 247.8450944740023 1.3556222139527254
3.139146749526243 247.64333754315808 1.3409881877388832
3.144374304479659 249.13159732585797 1.3359309530629444
3.1496018594330746 251.89741738942422 1.3375400887340918
3.1548294143864903 254.01140623969297 1.3323517955493014
3.160056969339906 255.17550256316912 1.3261244262285203
3.165284524293322 257.0309120480144 1.3163151480405655
3.1705120792467376 258.64277073178846 1.2927872804318377
3.1757396342001534 265.38196201400905 1.278765951400007
3.180967189153569 274.83583111752296 1.28335026045094
3.186194744106985 286.21959202678534 1.294371145823815
3.1914222990604006 303.8453906810496 1.3214217006440674
3.1966498540138164 313.4681276226418 1.3263790808708342
3.201877408967232 327.1139797147932 1.3328930763472362
3.207104963920648 354.18353776794254 1.372030259653214
3.2123325188740637 366.62019402034065 1.3841306033392622
3.2175600738274794 387.4195356979422 1.4097332822399915
3.222787628780895 404.351040360035 1.4292321794122254
3.228015183734311 415.95875807986414 1.4371919568552878
3.2332427386877267 443.3217953740705 1.4761501276893938
3.2384702936411425 474.0137301534014 1.5231565125573867
3.2436978485945582 510.61616930358684 1.5835445229991842
3.248925403547974 544.7952139730997 1.6394098189615647
3.2541529585013897 578.120126097276 1.685005219943281
3.2593805134548055 605.7808638930003 1.7199697423777123
3.2646080684082213 638.8951210318055 1.760823041753037
3.269835623361637 677.4196833913214 1.8097585931784055
3.275063178315053 712.5795757788301 1.8503809684751233
3.2802907332684685 757.3035722113301 1.9002637544427525
3.2855182882218843 806.5026571900926 1.956752256616168
3.2907458431753 856.8382214159053 2.0164354005305163
3.295973398128716 918.5059493992397 2.0876294687020085
3.3012009530821316 972.2377552599232 2.145917443639018
3.3064285080355473 1018.9569517994349 2.1960852398861066
3.311656062988963 1052.5293467179704 2.230114608498244
3.316883617942379 1059.0033584118776 2.233117371995312
3.3221111728957946 1052.4607728618005 2.2245529815649743
3.3273387278492104 1033.0162464363002 2.2029289807709462
3.332566282802626 988.1139974748154 2.1526537970980555
3.337793837756042 929.3956162315911 2.083031174539851
3.3430213927094576 853.322271582681 1.99218513136109
3.3482489476628734 773.6009352318714 1.8930548621145342
3.353476502616289 701.586432092056 1.8052821727204686
3.358704057569705 632.5869381681244 1.714585052017227
3.3639316125231207 563.3305542353914 1.6199712471642316
3.3691591674765364 500.35162501375623 1.5295225518053932
3.374386722429952 453.17773221390206 1.4668084930838141
3.379614277383368 411.0770141953739 1.4128284894591239
3.3848418323367837 379.08622392256314 1.3716990930473079
3.3900693872901995 353.82146445565314 1.3443263132201038
3.3952969422436152 326.8993705050576 1.300836457857749
3.400524497197031 311.7501196817802 1.2805376643767454
3.4057520521504467 295.28393472593035 1.2582935711957972
3.4109796071038625 277.8881302353282 1.2419917654675723
3.4162071620572783 270.5799573366274 1.2385127382462457
3.421434717010694 259.86220818770073 1.2227716251450917
3.4266622719641098 251.31418335431906 1.2063097049106912
3.4318898269175255 247.41139405084465 1.2036512545094817
3.4371173818709413 240.42019080983977 1.2024675261447642
3.442344936824357 237.40040761686143 1.2072524010670518
3.447572491777773 235.52832547407033 1.2215620794836968
3.4528000467311886 232.62674848311784 1.2202759590189889
3.4580276016846043 228.50118456446842 1.2038111842349095
3.46325515663802 227.98294659443755 1.1898632856830222
3.468482711591436 224.37889311863375 1.1719828734301152
3.4737102665448516 226.32302398673522 1.1865265858340903
3.4789378214982674 228.30168605755594 1.1957773313737297
3.484165376451683 232.12361287079335 1.2190590256840654
3.489392931405099 234.90778569524633 1.2382779696629125
3.4946204863585146 232.55142836642503 1.2233779172871664
3.4998480413119304 236.91737107479852 1.2312719542225645
3.505075596265346 237.57172668911264 1.2291101625363416
3.510303151218762 241.6358830229155 1.2267092296611217
3.5155307061721777 246.4892313146232 1.2246098481575376
3.5207582611255934 252.33674631585262 1.230519992612884
3.525985816079009 264.0758141069138 1.239399066217772
3.531213371032425 270.2389517942922 1.2404893300019835
3.5364409259858407 280.0012476448964 1.2373339995255541
3.5416684809392565 294.9097478908852 1.243736941693805
3.546896035892672 317.9343820605913 1.26531737731005
3.552123590846088 359.8745297529953 1.3250094544075885
3.5573511457995037 437.8858838638229 1.4365424230123187
3.5625787007529195 586.4247240403621 1.6482251279432802
3.5678062557063353 833.697125864837 1.9578276291089702
3.573033810659751 1296.4001842522764 2.4379803753528333
3.5782613656131668 2104.760992508377 3.105852420026776
3.5834889205665825 3551.272253583186 4.0355964372350135
3.5887164755199983 6004.804460638782 5.247331572533631
3.593944030473414 9507.0527379685 6.546230984798633
3.59917158542683 13360.27187426809 7.708264724700493
3.6043991403802456 17057.853177970574 8.686069822881898
3.6096266953336613 19289.445466934463 9.23975795832887
3.614854250287077 19460.005560056154 9.285885664498018
3.620081805240493 17549.587413418063 8.810248434742697
3.6253093601939086 14200.372543444044 7.903130675128205
3.6305369151473244 10735.282889109303 6.863830711452303
3.63576447010074 7376.248006211519 5.675067599155355
3.640992025054156 4945.569311305534 4.645128354899489
3.6462195800075716 3123.0322242447155 3.6773779455855933
3.6514471349609874 1982.127064108497 2.9251708675736956
3.656674689914403 1276.9986299391942 2.3454724502120614
3.661902244867819 893.104866838328 1.963453730487971
3.6671297998212347 669.1673157140677 1.7016512087637627
3.6723573547746504 549.7469705424896 1.5488329736017976
3.677584909728066 464.01902438046085 1.4275423845041095
3.682812464681482 409.38363337514625 1.3441650388207573
3.6880400196348977 371.18540500170974 1.2895971081123965
3.6932675745883135 347.1704225822083 1.2507058877432427
3.698495129541729 329.50825828508863 1.227240969445826
3.703722684495145 317.4209499949767 1.211931596544406
3.7089502394485607 306.7444786182037 1.1896736796653742
3.7141777944019765 298.99323751388044 1.1717666994732439
3.7194053493553922 298.8171181783278 1.1727745689683138
3.724632904308808 296.2039493670565 1.1755253021329384
3.7298604592622238 292.5579848847766 1.1826315592796004
3.7350880142156395 288.2884825193093 1.1818249426851575
3.7403155691690553 281.99687694867976 1.1756700915612195
3.745543124122471 277.9125412649772 1.1693933396520817
3.750770679075887 272.7947285063854 1.162121443396036
3.7559982340293026 267.9061389013754 1.1487278156830671
3.7612257889827183 265.0701577578913 1.1416961850404876
3.766453343936134 264.8233495513097 1.1421707714103573
3.77168089888955 266.9176455546584 1.1459445921367006
3.7769084538429656 259.1825934205021 1.121760813531307
3.7821360087963813 255.8327134454498 1.1061449450312784
3.787363563749797 254.4552811604668 1.10152055651422
3.792591118703213 257.38863460953144 1.1042536258605098
3.7978186736566286 265.4664772253954 1.1239844746906051
3.8030462286100444 277.49475199914417 1.1431073477963523
3.80827378356346 286.87224934244284 1.1554984217525934
3.813501338516876 297.09293963438574 1.1679628982652945
3.8187288934702917 306.798270412402 1.1765229192991704
3.8239564484237074 304.4070867454587 1.1577175622070144
3.829184003377123 304.4178075891081 1.1498700742153645
3.834411558330539 306.31203635893195 1.1536651720571918
3.8396391132839547 305.2804598099783 1.1483238783820031
3.8448666682373704 307.654418381385 1.15570770520174
3.850094223190786 303.33805166278813 1.1488479062907986
3.855321778144202 301.87757286823614 1.1614998916660755
3.8605493330976177 295.9130704494281 1.1566757465837387
3.8657768880510335 292.51559432925404 1.1557367714805369
3.8710044430044492 285.51791013250016 1.142020217314425
3.876231997957865 279.7835755128993 1.1260496527456365
3.8814595529112808 273.6229565937862 1.1145019193111818
3.8866871078646965 271.5527571330299 1.1128375895157427
3.8919146628181123 272.1845416876921 1.1190735946391361
3.897142217771528 273.3595183022723 1.121408125278255
3.902369772724944 274.85818882181906 1.1234257524432343
3.9075973276783595 272.04775676748204 1.1075463335589015
3.9128248826317753 275.01662432399485 1.1100901431615264
3.918052437585191 274.8630830268385 1.1109797086461544
3.923279992538607 274.15871520962173 1.101355454759049
3.9285075474920226 280.17588681839067 1.1013454592540761
3.9337351024454383 280.96491154601785 1.0982005594333997
3.938962657398854 289.2212798219219 1.1162443872534396
3.94419021235227 294.99138424479213 1.124334267154403
3.9494177673056856 300.02094649296026 1.1279359374053672
3.9546453222591014 307.6334457455891 1.134635036185238
3.959872877212517 314.7902869279716 1.1409252075520584
3.965100432165933 320.107699320739 1.149428045929423
3.9703279871193486 329.5125500259922 1.1630924707143033
3.9755555420727644 340.96880275065246 1.176492043528224
3.98078309702618 359.68307258695773 1.2003652793743136
3.986010651979596 376.85558878917925 1.2220006462466215
3.9912382069330117 392.38685468021004 1.2412798907241813
3.9964657618864274 408.838137243481 1.263004714666775
4.001693316839844 428.37711262972385 1.2921924419323931
4.00692087179326 450.30572317306303 1.3210244591168292
4.012148426746676 475.31119929747445 1.360601273023765
4.017375981700092 510.33496053391144 1.4263146354810399
4.0226035366535084 552.4817540943853 1.4903544576279764
4.027831091606925 611.2546181601468 1.5721434207238116
4.033058646560341 673.9288008459978 1.6538870668486851
4.038286201513757 746.4556892327905 1.7424369329138658
4.043513756467173 816.2576653578604 1.8298010260406463
4.0487413114205895 873.5734848394751 1.8949947262736964
4.053968866374006 929.319703185395 1.9526858880687858
4.059196421327422 993.7173236906663 2.0199653787228136
4.064423976280838 1067.327561642075 2.094875800993902
4.069651531234254 1160.5372497619885 2.182466916034985
4.0748790861876705 1272.4542592877133 2.2917723339038636
4.080106641141087 1401.9819792776077 2.404951250207193
4.085334196094503 1561.9364949284134 2.5392478388217525
4.090561751047919 1727.481865071518 2.6675013996424504
4.095789306001335 1926.353757905678 2.815326978335505
4.1010168609547515 2158.4490322027023 2.9850756227820114
4.106244415908168 2395.1802367696882 3.1469467870846755
4.111471970861584 2667.9061906997413 3.3211373783159233
4.116699525815 2956.98947538058 3.4918724454512033
4.121927080768416 3247.4300893963136 3.6131190293603144
4.1271546357218325 3556.600594329091 3.7406587256212838
4.132382190675249 3879.084967129644 3.891415190150984
4.137609745628665 4232.862626645374 4.0550013142507675
4.142837300582081 4595.521494238094 4.217886572760942
4.148064855535497 4933.7702297565675 4.371284310731305
4.1532924104889135 5241.403516968971 4.4912326654191235
4.15851996544233 5541.624564463918 4.604111915567101
4.163747520395746 5776.760298322165 4.683533412699426
4.168975075349162 6015.52978112158 4.775876033698944
4.174202630302578 6220.133302622259 4.850870028562482
4.1794301852559945 6333.373288571136 4.890079681538128
4.184657740209411 6385.603024042714 4.899575447570273
4.189885295162827 6372.2996547538205 4.894486910779827
4.195112850116243 6309.270916393445 4.887219870106909
4.200340405069659 6115.486644850665 4.803841686438231
4.2055679600230755 5811.5277195929 4.673461733283618
4.210795514976492 5428.426617165822 4.504549091771903
4.216023069929908 5041.55216408262 4.337697505922518
4.221250624883324 4584.7078154639 4.129375987696877
4.22647817983674 4171.947571388136 3.9419844405536857
4.2317057347901565 3746.197437677864 3.7316277053739726
4.236933289743573 3343.7107459054837 3.520473172636905
4.242160844696989 2981.009307989202 3.320854859972629
4.247388399650405 2637.6572981598756 3.1202595252682865
4.252615954603821 2323.962313658969 2.9268555357001333
4.257843509557238 2066.7504687258506 2.7559021754538158
4.263071064510654 1823.6602263500936 2.5836569920666967
4.26829861946407 1615.0048181488069 2.4289363167786306
4.273526174417486 1440.8896745924885 2.293367126482189
4.278753729370902 1292.1590769265872 2.1721020073833106
4.283981284324319 1152.9561812495265 2.0483948493877793
4.289208839277735 1039.3502245703937 1.943528715940341
4.294436394231151 935.6557207949759 1.8435228889340092
4.299663949184567 846.5789493945771 1.7556427136600996
4.304891504137983 769.7822164872774 1.671020802696005
4.3101190590914 707.411869118761 1.5993780671331743
4.315346614044816 642.9926985982065 1.5222082518972475
4.320574168998232 594.9544604228394 1.4640495496183874
4.325801723951648 546.6744827287691 1.4024300522625097
4.331029278905064 509.92259531293405 1.3553857734007797
4.336256833858481 478.3653288217171 1.313177509576466
4.341484388811897 453.6232613395298 1.2816182554543025
4.346711943765313 429.98725306824315 1.2515904694840014
4.351939498718729 407.2436977001486 1.2192454949316853
4.357167053672145 388.1783284457932 1.191741742342289
4.362394608625562 372.4720039320664 1.171796458135463
4.367622163578978 360.44104660022373 1.1536757573139893
4.372849718532394 345.28320580124205 1.1312400920278312
4.37807727348581 332.4346061028462 1.1122298177382122
4.383304828439226 322.1033544620972 1.1007465080541157
4.388532383392643 309.72740614785425 1.0855524380755506
4.393759938346059 300.04126994844887 1.0762142489866027
4.398987493299475 290.24391829169184 1.065949179518878
4.404215048252891 276.49340327680335 1.0464339756075192
4.409442603206307 268.26358072071326 1.0372166244191474
4.414670158159724 259.93897335653276 1.0293172230636518
4.41989771311314 253.30072472939986 1.0301397513995296
4.425125268066556 248.1758119852656 1.0369198296762239
4.430352823019972 238.2129506386787 1.0194835703877758
4.435580377973388 229.7005861339998 0.9938729894922889
4.440807932926805 222.68170688693604 0.9694808819510721
4.446035487880221 223.40809616400384 0.9789911987319028
4.451263042833637 217.07525504052046 0.9795961588252333
4.456490597787053 212.1508716950522 0.9770271330786504
4.4617181527404695 205.0258363288515 0.9729166660694551
4.466945707693886 198.97166095454793 0.9634147116417732
4.472173262647302 202.8348525631925 0.9709629032629109
4.477400817600718 201.84442771353162 0.9693071388754346
4.482628372554134 201.49608069446387 0.9712567400422889
4.4878559275075505 202.91252737857945 0.9798683039680361
4.493083482460967 197.5955061766124 0.9696413857115832
4.498311037414383 191.7004527113245 0.959910083326942
4.503538592367799 189.46990128796187 0.9510601800311738
4.508766147321215 184.2560415765157 0.9466057082537963
4.5139937022746315 183.85255329263222 0.9480075762705584
4.519221257228048 184.12551426383448 0.9515535020036126
4.524448812181464 183.3651419409912 0.9494053408953008
4.52967636713488 182.7647963058959 0.9566992729940562
4.534903922088296 182.36090046626384 0.959980882658937
4.5401314770417125 180.46877995205756 0.9475360834720944
4.545359031995129 177.7250619826128 0.9435529048086515
4.550586586948545 184.08953814169024 0.9593487689409129
4.555814141901961 181.10253652049047 0.9484491805058585
4.561041696855377 180.97622070663712 0.9529824280851383
4.5662692518087935 182.82716813206954 0.9568351635589422
4.57149680676221 182.54248904782216 0.9502563355009586
4.576724361715626 183.09840126853993 0.95698208042915
4.581951916669042 184.97780515502154 0.9591218477470156
4.587179471622458 180.39030035897218 0.952933278271723
4.5924070265758745 179.35523039776976 0.9640203882312883
4.597634581529291 178.73372935879706 0.968596059016009
4.602862136482707 180.99811440596437 0.9874861910720572
4.608089691436123 184.08433734957973 1.0009982982718277
4.613317246389539 182.435224532078 0.9916813662677667
4.6185448013429555 178.94124120085044 0.9888914605925567
4.623772356296372 176.1374029590856 0.980444446741469
4.628999911249788 176.82086639705383 0.9835821245655252
4.634227466203204 178.9885369846452 0.9975675418662977
4.63945502115662 180.04737975381965 0.9959819438061802
4.6446825761100365 177.34864714311138 0.9905799708747324
4.649910131063453 176.1993168592903 0.9869859475225471
4.655137686016869 177.31203275331842 0.9952834822460045
4.660365240970285 175.88873884526123 0.9924915776101066
4.665592795923701 173.28388409959456 0.9828360020367798
4.6708203508771176 168.36514645654884 0.9608610086540857
4.676047905830534 167.31822349717152 0.9548330235764579
4.68127546078395 168.36592240651083 0.9653655825649531
4.686503015737366 169.85103426373146 0.9730905661466944
4.691730570690782 169.58409868014544 0.9747172704758427
4.696958125644199 171.44356999342935 0.9837026459623497
4.702185680597615 171.05870275428853 0.9787559165971836
4.707413235551031 174.27605167774894 0.9790349450218836
4.712640790504447 172.57788743444678 0.9729117570570462
4.717868345457863 171.51212694293818 0.9716988482928774
4.72309590041128 172.08247847500462 0.9782363414860314
4.728323455364696 171.04760174843182 0.9836176847496617
4.733551010318112 169.63458146171706 0.9760343306181385
4.738778565271528 166.76444310236192 0.9613081548762387
4.744006120224944 167.89900136428943 0.9503492138801185
4.749233675178361 169.37182677549262 0.9572559031070277
4.754461230131777 175.02689748465406 0.9778636029262907
4.759688785085193 172.0152437414635 0.9786371217503727
4.764916340038609 165.6285752682079 0.9653374115319326
4.770143894992025 163.21214634694894 0.9524874523949847
4.775371449945442 160.00379333473262 0.9378692651005082
4.780599004898858 162.7699082522942 0.9414023757373835
4.785826559852274 165.3630589598556 0.9421053350042301
4.79105411480569 163.69035509828382 0.936463417170868
4.796281669759106 161.7834668631773 0.9372312378781552
4.801509224712523 162.4931132334545 0.9322132577827632
4.806736779665939 160.7520665318879 0.9295396615673487
4.811964334619355 164.97284194644763 0.9483968990488943
4.817191889572771 165.7138798774692 0.9600569575557344
4.822419444526187 167.08656032598586 0.9765314485952683
4.827646999479604 168.95325984817526 0.9745898455694978
4.83287455443302 163.6826077223507 0.9508557037755851
4.838102109386436 161.67156638131542 0.9343327238212762
4.843329664339852 165.31780837264566 0.9468103755954611
4.848557219293268 167.58568951523785 0.9515607660204097
4.853784774246685 167.17815479452818 0.9534787958237163
4.859012329200101 166.51980604952647 0.9548655528033674
4.864239884153517 163.2871679151267 0.9427741885371818
4.869467439106933 163.4676233242823 0.9340373870233287
4.8746949940603495 164.00055570505666 0.9456172698147699
4.879922549013766 166.19109101997165 0.9517503613069875
4.885150103967182 165.82287098597968 0.9540156819150443
4.890377658920598 171.4892275380218 0.9725813210925215
4.895605213874014 170.010831247412 0.954687439900396
4.9008327688274305 172.45485398394587 0.9627310506781473
4.906060323780847 168.2787991753069 0.9515568603603282
4.911287878734263 163.85910009290703 0.9402296459263464
4.916515433687679 160.26517457517818 0.9444934281103742
4.921742988641095 158.26746255842045 0.9371998153642247
4.9269705435945115 162.52509884953884 0.9494096881514146
4.932198098547928 166.3588103924224 0.9578314613405667
4.937425653501344 167.88185355659544 0.9529829074910319
4.94265320845476 168.359775404331 0.9589047820311124
4.947880763408176 168.38389196392197 0.9556514025954808
4.9531083183615925 167.331507262245 0.9494699656451435
4.958335873315009 168.6190868851591 0.9513210822076845
4.963563428268425 169.4683403002509 0.940127529698994
4.968790983221841 166.6460505973621 0.932641748864446
4.974018538175257 164.20275964670603 0.9259874631545033
4.9792460931286735 167.11027459684888 0.9257321033013007
4.98447364808209 167.49308331343667 0.9188891007230358
4.989701203035506 170.89076799655896 0.9155081445429387
4.994928757988922 177.83592329654275 0.9178035507403262
5.000156312942338 180.4824843363876 0.9112720257946618
5.0053838678957545 182.3390367268145 0.8901050332201483
5.010611422849171 185.19167800881257 0.8822691381574479
5.015838977802587 189.63620531230316 0.8822034445184582
5.021066532756003 189.76373564103926 0.8741011384643707
5.026294087709419 192.04176740165454 0.8725211685632968
5.0315216426628355 193.43901917543204 0.8730551141190606
5.036749197616252 197.60926965816805 0.8845329129343877
5.041976752569668 204.230480495859 0.901046297916786
5.047204307523084 205.86019741701884 0.9089955681437519
5.0524318624765 205.28168828392836 0.9058445108521984
5.0576594174299165 207.47830400698845 0.8988331225949744
5.062886972383333 210.240575556273 0.8944684724168872
5.068114527336749 216.04814187083693 0.895347888672116
5.073342082290165 227.7230065466044 0.9071293839314974
5.078569637243581 241.90258692836775 0.920757741132592
5.0837971921969975 259.06093593890483 0.936905598324222
5.089024747150414 276.14190154505354 0.9551586356451942
5.09425230210383 288.8842781059867 0.9638488883958142
5.099479857057246 307.8042939794012 0.9860299557990515
5.104707412010662 329.0614252239438 1.012068074849513
5.109934966964079 361.42382146603444 1.0502260299137944
5.115162521917495 382.18002571777896 1.0725562381142062
5.120390076870911 401.3819888761697 1.096321439302854
5.125617631824327 405.83599590786343 1.1014993286452874
5.130845186777743 398.4050325195458 1.0941796038375424
5.13607274173116 385.9046831095619 1.0839557035349863
5.141300296684576 364.3933872568485 1.0634995400891256
5.146527851637992 336.8707064370812 1.0330915102849831
5.151755406591408 300.6622895948186 0.9887614128504233
5.156982961544824 267.3429700567885 0.9480736537558058
5.162210516498241 245.48403471495487 0.9300851460009637
5.167438071451657 227.02413599251258 0.9147784409358275
5.172665626405073 216.50806006504592 0.9101157293381854
5.177893181358489 212.25387285245262 0.9163413017435743
5.183120736311905 206.08087203123063 0.9141981353804944
5.188348291265322 198.25153439154883 0.9052023378114058
5.193575846218738 189.31676653871835 0.8991501973314625
5.198803401172154 181.90485838027377 0.8904540809964411
5.20403095612557 179.15425074116663 0.8907346155222471
5.209258511078986 178.11896250754776 0.9015955679519899
5.214486066032403 173.7082275309264 0.882638443826895
5.219713620985819 169.2023822046133 0.8682909795249488
5.224941175939235 163.57860541988728 0.8548863713144077
5.230168730892651 161.68042522301775 0.8576953354176561
5.235396285846067 164.17239841829337 0.8730444630141895
5.240623840799484 167.94096013748293 0.8798647455960822
5.2458513957529 169.67508718951888 0.8955768039921616
5.251078950706316 169.8762441980494 0.8965097777414139
5.256306505659732 171.33309898184837 0.9114767305703265
5.261534060613148 170.8231136104227 0.9169361653415851
5.266761615566565 169.9795329996933 0.9120385264983656
5.271989170519981 163.91183419385416 0.890789642182976
5.277216725473397 165.61494749403317 0.8951272262416653
5.282444280426813 170.0060089269044 0.9157811033575515
5.2876718353802294 172.2795962967665 0.9190971300985786
5.292899390333646 172.47124289719486 0.9255566824957417
5.298126945287062 166.9922188164067 0.9101357882303501
5.303354500240478 164.27396108028407 0.8954791803566202
5.308582055193894 163.49499878011838 0.8857652206563355
5.3138096101473105 162.33558847013393 0.8764959449329184
5.319037165100727 161.25045556550248 0.8720052366364213
5.324264720054143 159.81721663326422 0.8687206787568986
5.329492275007559 159.15091647907 0.8686495033707532
5.334719829960975 159.24452809620058 0.874848317830102
5.3399473849143915 160.05615116951316 0.8820405234076473
5.345174939867808 157.85073348935373 0.8759819947504909
5.350402494821224 158.8316612069731 0.8735521784250783
5.35563004977464 157.54097406345318 0.865084035892133
5.360857604728056 160.53073781085914 0.8597182376246215
5.3660851596814725 159.29910757491393 0.8476079689761349
5.371312714634889 164.36363219003726 0.863869275569898
5.376540269588305 166.37772025430013 0.8686277811056003
5.381767824541721 169.5335934054688 0.8838991952057406
5.386995379495137 171.36957282026307 0.8935949945338231
5.3922229344485535 169.66064771573576 0.883773497220003
5.39745048940197 167.1042387374462 0.871568803697571
5.402678044355386 166.05368935154496 0.8608125376771774
5.407905599308802 167.35031531943844 0.857103827313182
5.413133154262218 170.56562853375323 0.8588407718582536
5.4183607092156345 174.0430169336892 0.860105892655383
5.423588264169051 174.70576998208648 0.8501098461228696
5.428815819122467 178.57106865986518 0.8453848040880975
5.434043374075883 180.41897847173624 0.838400781298813
5.439270929029299 179.52579960991338 0.820452298963501
5.4444984839827155 182.05772210367167 0.8188412921711464
5.449726038936132 184.7939202275738 0.8271440086758783
5.454953593889548 191.3357392849066 0.8450226368090551
5.460181148842964 194.22526965632125 0.8591636928959238
5.46540870379638 189.6392473307843 0.85662154802306
5.4706362587497965 178.0510774429481 0.8288279406474109
5.475863813703213 172.41136546546548 0.8285353691574291
5.481091368656629 173.1641900580429 0.8397889419345518
5.486318923610045 175.73922938616633 0.850105019125995
5.491546478563461 177.1101230539085 0.8633368371744907
5.4967740335168775 173.33634944094834 0.8527782646113424
5.502001588470294 167.51281244040038 0.8363174853927298
5.50722914342371 165.22964895369967 0.8319318753457712
5.512456698377126 165.34827180771472 0.8303539486050469
5.517684253330542 168.6466903911903 0.840379911422313
5.522911808283959 170.56626033792278 0.8510422543896737
5.528139363237375 171.68648054215856 0.8592757226031607
5.533366918190791 173.91186859861054 0.8655623060465335
5.538594473144207 173.2977363877659 0.865372490623857
5.543822028097623 169.7731004080617 0.8540266012092768
5.54904958305104 169.506431432035 0.8489728481969444
5.554277138004456 167.25138583098848 0.8429401887296065
5.559504692957872 168.8272381888316 0.8407876236058845
5.564732247911288 167.8315439091218 0.8419410415584063
5.569959802864704 166.3151045975638 0.8344957364959431
5.575187357818121 164.25103230625484 0.8219725384592311
5.580414912771537 169.11951897855806 0.824109274237771
5.585642467724953 172.15684075728635 0.8249352180992443
5.590870022678369 175.50705721033208 0.8247850802858865
5.596097577631785 178.10988387278945 0.8342365376403407
5.601325132585202 181.82355423692619 0.8413139064604324
5.606552687538618 181.4430927304575 0.8283701573149288
5.611780242492034 185.53705967793314 0.8243100886620609
5.61700779744545 189.81354185687914 0.8098727607875899
5.622235352398866 204.2294526895513 0.8190406937442363
5.627462907352283 232.37041886292576 0.8499966683148479
5.632690462305699 276.4410796962019 0.9033129179079962
5.637918017259115 346.4174809094902 0.9937113292928409
5.643145572212531 444.1043406624019 1.107941678799288
5.648373127165947 550.1690203861202 1.2194610318677521
5.653600682119364 657.9176335843779 1.3267463393417454
5.65882823707278 747.8476280193102 1.4112471019521404
5.664055792026196 802.9943661757181 1.4597754296394159
5.669283346979612 839.5397863346905 1.4897140131163173
5.674510901933028 850.2530500387179 1.496218877045033
5.679738456886445 843.0952698590994 1.4870998454724524
5.684966011839861 826.2272583590596 1.4712384370912366
5.690193566793277 805.7495086040888 1.4515216487237828
5.695421121746693 792.7855574895443 1.4408879770766292
5.700648676700109 789.4751597406978 1.4381597799137342
5.705876231653526 790.8415140968708 1.4403399557781462
5.711103786606942 787.1383643143038 1.4359884932601577
5.716331341560358 788.3672236608478 1.4360627038048976
5.721558896513774 787.4923755933979 1.4312641181265182
5.7267864514671905 790.6669032062322 1.4320563969879498
5.732014006420607 800.7986817445595 1.4406196898473158
5.737241561374023 818.3027848549596 1.4586527914151097
5.742469116327439 843.5191360782089 1.4810804837524751
5.747696671280855 887.360996859952 1.518546598354148
5.7529242262342715 942.8793413455699 1.5637718494637463
5.758151781187688 1007.2694758917831 1.614521731327589
5.763379336141104 1082.108765710304 1.6733177574667168
5.76860689109452 1152.5189249110567 1.725234921251937
5.773834446047936 1223.6229046547226 1.7777399484923215
5.7790620010013525 1265.7522391833684 1.808181176987657
5.784289555954769 1264.186977001995 1.8051025817973514
5.789517110908185 1231.4207681552894 1.7800739271273684
5.794744665861601 1141.433481113758 1.711071626897133
5.799972220815017 1018.0454719673472 1.613954599567057
5.8051997757684335 866.7639047419009 1.4893265243662215
5.81042733072185 712.8406792874971 1.3520058564074424
5.815654885675266 581.9066968329971 1.225949521254216
5.820882440628682 466.9259699621797 1.1061091308380189
5.826109995582098 386.2131480600445 1.0194951545209434
5.8313375505355145 328.77078366527104 0.9572715655579477
5.836565105488931 283.77900600626447 0.8988552471487224
5.841792660442347 251.29951031461877 0.8565290048538144
5.847020215395763 232.3110892540374 0.8315720770177617
5.852247770349179 222.6257024154448 0.8238662571901505
5.8574753253025955 217.41015780498097 0.8235201846298552
5.862702880256012 211.02989891227682 0.8186828861992178
5.867930435209428 207.33195928530998 0.8164724555916995
5.873157990162844 202.21848159718039 0.8046605746254708
5.87838554511626 201.5876330564676 0.8056712482511779
5.8836131000696765 199.2840431396752 0.8023686828351944
5.888840655023093 198.18972167554065 0.7988990451278747
5.894068209976509 199.24924578322745 0.7990042439289358
5.899295764929925 201.5877436714316 0.7964159223572176
5.904523319883341 204.7923273312944 0.80273458494008
5.9097508748367575 205.54592343224502 0.8041363325385921
5.914978429790174 210.4328880038325 0.814609081097842
5.92020598474359 211.16197368995523 0.8131229203641415
5.925433539697006 215.74351087806602 0.8144784104024325
5.930661094650422 218.69036034225846 0.8133074425192797
5.9358886496038386 220.40778370854858 0.809722615230178
5.941116204557255 225.62676498261143 0.8162841433416559
5.946343759510671 230.03161898566728 0.8244742922485961
5.951571314464087 235.27165615000476 0.8386142817803769
5.956798869417503 237.92990071219438 0.8385801321300025
5.96202642437092 243.27642831669382 0.8431647685547621
5.967253979324336 251.28175204935195 0.8536706050119423
5.972481534277752 267.7429510664676 0.8746910599637435
5.977709089231168 282.53604495119333 0.8946480852985778
5.982936644184584 300.2494652723055 0.9198669295239009
5.988164199138001 319.54751564560803 0.9461800510056264
5.993391754091417 336.86721917353475 0.9687867095468597
5.998619309044833 361.78824509365967 1.000190821744036
6.003846863998249 400.10731215968457 1.0504894040082473
6.009074418951665 444.08731504907604 1.107481057275853
6.014301973905082 496.74168122560184 1.1748083729174317
6.019529528858498 563.4329627212115 1.2506596790231885
6.024757083811914 644.1773697384772 1.337831204152719
6.02998463876533 741.6879668593966 1.4337289673651643
6.035212193718746 870.2181473200349 1.5537626951410057
6.040439748672163 1026.3717822990384 1.6904099295222907
6.045667303625579 1201.3080861437504 1.8304929828558205
6.050894858578995 1409.889262681002 1.9843127885193874
6.056122413532411 1605.6272060944113 2.11888842611558
6.061349968485827 1771.664589763411 2.224780307102844
6.066577523439244 1913.26917534224 2.313249890232087
6.07180507839266 1978.865561576731 2.3534107308827457
6.077032633346076 1988.3357870936434 2.363359807747511
6.082260188299492 1933.4004089646228 2.3327185284818324
6.087487743252908 1841.814489434699 2.282268515159022
6.092715298206325 1714.9977623154123 2.2034826334258955
6.097942853159741 1578.2924562764586 2.115781621502191
6.103170408113157 1437.6855966264743 2.021534572698662
6.108397963066573 1305.8206275849147 1.9304255665587087
6.113625518019989 1183.6132840100638 1.8416236859910964
6.118853072973406 1074.648189238918 1.7578181785360714
6.124080627926822 972.2361724954213 1.67118300804899
6.129308182880238 878.7690419667847 1.5904739491065214
6.134535737833654 789.5418171466443 1.5101569038842462
6.1397632927870704 708.649194966133 1.4330621142645368
6.144990847740487 637.3894328504758 1.3602544292365273
6.150218402693903 573.708531702107 1.2929156663871828
6.155445957647319 516.4137121023484 1.2291166486742267
6.160673512600735 469.59964923538644 1.1773291321817136
6.1659010675541515 429.54320282655374 1.1321092053288553
6.171128622507568 401.75275832164886 1.1019401229031016
6.176356177460984 373.7268576238662 1.0683090835689841
6.1815837324144 348.0226440020373 1.0339624408402988
6.186811287367816 322.4580848126546 1.000928636931713
6.1920388423212325 304.5458701192929 0.9748828666339185
6.197266397274649 289.79074082073225 0.955020339794266
6.202493952228065 282.74906866087656 0.9493981428399468
6.207721507181481 274.734814561103 0.9310353796621774
6.212949062134897 268.57026038938625 0.9205790045439726
6.2181766170883135 259.8036260115834 0.9072732099801996
6.22340417204173 251.41609523489834 0.8876118977483344
6.228631726995146 245.18732395673496 0.8749446276866675
6.233859281948562 239.1784175953366 0.8649917018528858
6.239086836901978 235.1781938298974 0.8597018735900698
6.2443143918553945 230.62253779632667 0.8564642896178541
6.249541946808811 226.9495755508575 0.8521748258947441
6.254769501762227 223.46007388550436 0.8434819534031636
6.259997056715643 224.31598458047657 0.8401369207585941
6.265224611669059 219.6544839973426 0.8313300934349731
6.2704521666224755 215.47244532226813 0.8260257448096269
6.275679721575892 212.72879323627674 0.8203945234579627
6.280907276529308 210.42646435440088 0.8200021167344672
6.286134831482724 209.8648194612938 0.8210235014488849
6.29136238643614 211.4309261170162 0.8256701022989459
6.2965899413895565 212.0058019536488 0.8259368058465179
6.301817496342973 210.1114846487355 0.8200859072449974
6.307045051296389 209.02958683429011 0.8195041218723272
6.312272606249805 207.6027208695056 0.8142368584844909
6.317500161203221 206.70310519930615 0.8127331230436801
6.3227277161566375 209.58310175780605 0.8181423671020154
6.327955271110054 205.91290606578417 0.8058798531239831
6.33318282606347 208.13703087795557 0.8141764815831632
6.338410381016886 205.8015177904134 0.8096952926655129
6.343637935970302 202.87805591892672 0.8019410393386764
6.3488654909237185 203.36650674524256 0.8081661649423464
6.354093045877135 202.00885431857742 0.8077250562042166
6.359320600830551 205.7447161257423 0.8151469400675787
6.364548155783967 206.01852686076066 0.8120707876883267
6.369775710737383 205.2759347456253 0.8062319966715431
6.3750032656908 205.5840660695774 0.8091468349489231
6.380230820644216 206.32208839483528 0.8164528124822067
6.385458375597632 210.70005101133412 0.8292634750580746
6.390685930551048 212.67704309023958 0.8346076523000518
6.395913485504464 211.87102023022493 0.8261416780704767
6.401141040457881 205.1289927054657 0.8075338108387802
6.406368595411297 199.52675865689076 0.7941446197181481
6.411596150364713 199.45482680656647 0.7884758495332678
6.416823705318129 202.96852179075734 0.7962142365272467
6.422051260271545 208.86157067238918 0.809101838429202
6.427278815224962 210.4023116111513 0.811370478594987
6.432506370178378 210.87879258854986 0.8138491250766575
6.437733925131794 207.75037393284276 0.8046799703416297
6.44296148008521 206.99681805781358 0.7957099166008624
6.448189035038626 208.4855610227789 0.794766748598592
6.453416589992043 210.69331858808863 0.7955226841511981
6.458644144945459 214.44300527194073 0.7997875784814243
6.463871699898875 219.5657830605596 0.811882068554679
6.469099254852291 220.88677433957525 0.8165063706666646
6.474326809805707 221.73487779051055 0.8191599095316053
6.479554364759124 222.77561758300058 0.8158174890707404
6.48478191971254 221.27763130533194 0.805871877307168
6.490009474665956 224.97427151751873 0.804651184260848
6.495237029619372 229.09215872257255 0.8100824826161814
6.500464584572788 236.17496075254982 0.8187888065725969
6.505692139526205 243.93794908208045 0.8274684532638249
6.510919694479621 253.7747570576268 0.8366877037435478
6.516147249433037 261.13532794371656 0.841439156666574
6.521374804386453 270.78536548022544 0.8489889499914713
6.526602359339869 285.8347646840519 0.8666273336081011
6.531829914293286 309.4192204281224 0.89506272491097
6.537057469246702 332.6447377855133 0.9191814144588628
6.542285024200118 367.2762499580647 0.9596581583109601
6.547512579153534 400.8549862361959 0.9959806905699748
6.55274013410695 437.7166913063515 1.035965357802393
6.557967689060367 477.20393072737437 1.0783475537600542
6.563195244013783 509.82093704394947 1.1125663674806572
6.568422798967199 539.6896776037586 1.1454656573454045
6.573650353920615 553.5967745026708 1.1568941270289492
6.5788779088740315 554.6833173164418 1.157193612304263
6.584105463827448 541.6341772777041 1.1427888721817083
6.589333018780864 518.0851013431084 1.1186515136038346
6.59456057373428 493.5414509859513 1.0913783609741743
6.599788128687696 466.7191352913296 1.0614677715287495
6.6050156836411125 442.01996288432287 1.0348826009612677
6.610243238594529 412.44929766471176 1.0018909774696274
6.615470793547945 387.43775919682486 0.9753171198371401
6.620698348501361 363.02869896316594 0.9469410487765064
6.625925903454777 341.58268105835805 0.9202020247223982
6.6311534584081935 325.3673423819846 0.9009634528816235
6.63638101336161 311.9059881334031 0.8838557660263143
6.641608568315026 299.4283350255389 0.8672258571334654
6.646836123268442 290.7559260688972 0.8560742752116006
6.652063678221858 281.3846539637237 0.8437690130452202
6.6572912331752745 272.1087782952956 0.8321229194672894
6.662518788128691 262.3901895422509 0.8174632599551076
6.667746343082107 255.2826490107173 0.8111632401885186
6.672973898035523 249.53785573378022 0.8059364511090671
6.678201452988939 243.48519856348176 0.7996968963547766
6.6834290079423555 240.44202683662778 0.8007123879929455
6.688656562895772 241.04852612753672 0.8024046070358701
6.693884117849188 239.50936970489977 0.7987234316812343
6.699111672802604 237.13686074129788 0.7975072970169158
6.70433922775602 233.4811017908915 0.7920484142562243
6.7095667827094365 233.51643235904237 0.7956547830299279
6.714794337662853 231.7463059614337 0.7940128058930364
6.720021892616269 234.3187766355882 0.8003610562882536
6.725249447569685 233.63628926238331 0.8035259385586037
6.730477002523101 232.95282861537558 0.800309301165089
6.7357045574765175 234.1425028425893 0.8031328352217616
6.740932112429934 232.3248845545042 0.7964118863886598
6.74615966738335 230.21003688128027 0.7916781479654152
6.751387222336766 230.81223835530866 0.7935383309672336
6.756614777290182 232.89513355192892 0.7950233283078121
6.7618423322435985 236.29596809522153 0.8014857942030906
6.767069887197015 233.6149755154112 0.7948956794726324
6.772297442150431 233.06779966964598 0.7953137108872418
6.777524997103847 229.94155309157338 0.7893259512587529
6.782752552057263 226.51799513386945 0.7822533687326563
6.7879801070106796 226.92697415831265 0.7799123993897267
6.793207661964096 224.98055340235985 0.7791597923282444
6.798435216917512 228.63891042953486 0.7890203981079114
6.803662771870928 232.73548481089148 0.7981816782297361
6.808890326824344 237.54652386574807 0.8057329118050539
6.814117881777761 239.6625517102763 0.8070966845822759
6.819345436731177 234.4517493976551 0.7923431924256134
6.824572991684593 235.9107972004429 0.7952115482481807
6.829800546638009 233.60976577946445 0.7897738686736608
6.835028101591425 229.0721746214127 0.7813323065219403
6.840255656544842 227.67709560939429 0.7781295296098979
6.845483211498258 228.88693933839423 0.7792052338381711
6.850710766451674 233.3510933122047 0.7871493633997565
6.85593832140509 239.69444180822765 0.7960170598444545
6.861165876358506 241.3924503839253 0.7956213049854778
6.866393431311923 241.38202736480113 0.7908945062393281
6.871620986265339 245.60239797687353 0.7942614648099224
6.876848541218755 249.13754479874422 0.7970161063768288
6.882076096172171 250.11625831483767 0.7975780413156547
6.887303651125587 254.9472939291892 0.8033855141075376
6.892531206079004 256.1259041610829 0.8054782999178317
6.89775876103242 257.56284414250894 0.8043846173722156
6.902986315985836 257.5133325342258 0.8009206981277801
6.908213870939252 259.67173327539865 0.8014279016360637
6.913441425892668 262.4644592205165 0.8029184456484207
6.918668980846085 267.58952921655487 0.8100082202107333
6.923896535799501 268.63844643647195 0.8110845484939658
6.929124090752917 272.64800189743977 0.8137851153261981
6.934351645706333 275.7600379500712 0.8174476607059495
6.939579200659749 281.17739293244847 0.8223935030596401
6.944806755613166 286.4787914744477 0.8249987117134728
6.950034310566582 294.34670233300346 0.8350187248708212
6.955261865519998 300.84082914061617 0.8426495412544664
6.960489420473414 306.9839849054496 0.849751652184957
6.96571697542683 314.42546264171006 0.856601130308809
6.970944530380247 317.8782624844611 0.8558252657933685
6.976172085333663 331.0352612703538 0.8681655330973745
6.981399640287079 345.8209413084997 0.8835274407110181
6.986627195240495 368.8244741404008 0.9091277607234484
6.9918547501939114 399.84947914351665 0.9441211833154003
6.997082305147328 439.4928062976751 0.9882707123097747
7.002309860100744 493.7598584171622 1.0445774182450926
7.00753741505416 577.7584833904727 1.126609622518621
7.012764970007576 696.0675061169708 1.2347113727570695
7.0179925249609925 842.1917971899969 1.3569788665326339
7.023220079914409 1000.3124425418665 1.4779777127814835
7.028447634867825 1146.50510388334 1.5801820049211834
7.033675189821241 1259.8450132364942 1.654837356031025
7.038902744774657 1327.9452700319441 1.6970079139679604
7.0441302997280735 1326.3893930991821 1.6942342744976528
7.04935785468149 1277.3322542178717 1.6618730798000865
7.054585409634906 1200.0166227848804 1.6090400981354844
7.059812964588322 1108.0314119133866 1.545329662698493
7.065040519541738 1020.9226704773439 1.482882523300723
7.0702680744951545 936.2020731871067 1.4206456838012795
7.075495629448571 859.5123551290858 1.3607123868663402
7.080723184401987 791.2744231331907 1.3042509178499102
7.085950739355403 737.6239204781926 1.2585436751511345
7.091178294308819 696.2283129487682 1.2220937881718923
7.0964058492622355 667.0321154129258 1.1960676934942274
7.101633404215652 636.5572791973741 1.1684250548171833
7.106860959169068 609.576866331618 1.1442716291632016
7.112088514122484 580.4035712961078 1.1176854638913116
7.1173160690759 556.3140047753124 1.0942884202534409
7.1225436240293165 538.8387472529407 1.0773973661184075
7.127771178982733 522.5581704874315 1.0608793278422648
7.132998733936149 514.129444532985 1.0527143873407026
7.138226288889565 499.28830919003923 1.0369079335867872
7.143453843842981 490.4607834203557 1.0275504002235702
7.1486813987963975 483.874345330737 1.0206403813107265
7.153908953749814 480.18026279823175 1.0149977228277223
7.15913650870323 483.54535465979745 1.018140407745884
7.164364063656646 487.83113300470785 1.0220417952840841
7.169591618610062 495.62037085592215 1.0300337477323425
7.1748191735634785 507.44659658297695 1.0408710130441474
7.180046728516895 527.8358026825312 1.060154129848819
7.185274283470311 565.937273182376 1.0982970398344845
7.190501838423727 623.9368062862058 1.151949332006738
7.195729393377143 703.4317705073528 1.2215369734931143
7.2009569483305595 821.3926067978133 1.3178455619957605
7.206184503283976 978.2498028973328 1.4370370983009746
7.211412058237392 1196.6115054779798 1.5887002290090473
7.216639613190808 1473.871683615278 1.7637871138788883
7.221867168144224 1823.5805166488096 1.959938779901523
7.227094723097641 2203.3710428122517 2.1530827827782035
7.232322278051057 2550.084358821491 2.3154673270943156
7.237549833004473 2781.6618744936363 2.4149409616631674
7.242777387957889 2818.288939330741 2.4262914224586987
7.248004942911305 2665.8341588447342 2.3546551386906307
7.253232497864722 2379.917970841809 2.2238003289423802
7.258460052818138 2003.9510478515235 2.0410422998166116
7.263687607771554 1623.6081726213379 1.8368204336859133
7.26891516272497 1276.644394934312 1.628740583043942
7.274142717678386 1001.1453588783148 1.4436497868768943
7.279370272631803 793.3297784258106 1.2858787987643945
7.284597827585219 638.2177241460028 1.1539280833883585
7.289825382538635 540.7139623615244 1.0639838660374494
7.295052937492051 476.6382183152219 1.0011713973482608
7.300280492445467 432.5542038734609 0.9568522149174571
7.305508047398884 403.10459658179747 0.9241235922334241
7.3107356023523 384.29981994078895 0.9032732546312123
7.315963157305716 368.1772745512053 0.886399456330918
7.321190712259132 360.6407358440652 0.8772527961784223
7.326418267212548 351.06143517949624 0.8671938015824586
7.331645822165965 342.4577916294068 0.8571686518495613
7.336873377119381 336.1774314326248 0.8503343361853059
7.342100932072797 332.490984969804 0.8456110047758448
7.347328487026213 330.12848721773196 0.8419729993338778
7.352556041979629 331.1813856352331 0.8454477216205739
7.357783596933046 330.7604927560758 0.8445057778012093
7.363011151886462 329.5751228413273 0.8430048334645003
7.368238706839878 325.8327567097667 0.8364553702631397
7.373466261793294 328.00776617394604 0.8402224967201531
7.37869381674671 326.08521958867885 0.8392321439068552
7.383921371700127 325.0489755688442 0.8386300608178204
7.389148926653543 322.45880131891874 0.8368759936346033
7.394376481606959 320.08823410222686 0.8323778243566874
7.399604036560375 320.97449291031967 0.8305124635650545
7.4048315915137914 323.66896829167035 0.8315733365942947
7.410059146467208 324.1088420933745 0.8302813053349569
7.415286701420624 327.73146957082673 0.8347020285412123
7.42051425637404 324.8746569546789 0.8312929138258316
7.425741811327456 323.91416860727816 0.83203333284241
7.4309693662808725 325.58179842217123 0.8361763359167205
7.436196921234289 327.98296224301754 0.8390333349499284
7.441424476187705 333.37342420510834 0.8464374234140423
7.446652031141121 335.93042543363856 0.8476242635358753
7.451879586094537 340.76715807532366 0.852033134056087
7.4571071410479535 347.63569889701364 0.8597267266337104
7.46233469600137 350.9493949780648 0.8601803032315969
7.467562250954786 357.3759835392779 0.8655281328006135
7.472789805908202 364.1019036336421 0.8715427050422733
7.478017360861618 369.05189014217893 0.8762713036774972
7.4832449158150345 378.3844353526269 0.8856713797053284
7.488472470768451 383.58282559113434 0.8886579413375828
7.493700025721867 395.14807848679953 0.9010261419088696
7.498927580675283 409.11066816940416 0.9163316468808712
7.504155135628699 427.0842590128859 0.9351678253308001
7.5093826905821155 445.00893691035674 0.9532824019444427
7.514610245535532 462.14912667555217 0.9696531138193907
7.519837800488948 482.53627071571697 0.9895890188887779
7.525065355442364 499.48634433605395 1.0060108351991277
7.53029291039578 513.7214126410104 1.0190469430462086
7.5355204653491965 524.9619159366047 1.030067946477097
7.540748020302613 529.3687592673125 1.0345705667846192
7.545975575256029 523.2219362992114 1.0272807138373539
7.551203130209445 516.2059788043235 1.0198917260355573
7.556430685162861 507.0490668423097 1.009866921109671
7.5616582401162775 496.5096191028821 0.9986110161899945
7.566885795069694 490.9216786976966 0.9936000252987585
7.57211335002311 479.4905874317917 0.982528784911866
7.577340904976526 466.49816399075615 0.9681676240497347
7.582568459929942 452.54669132106363 0.9537122153226092
7.5877960148833585 438.67778751390114 0.9403696605392992
7.593023569836775 427.0841727959502 0.9273728963328653
7.598251124790191 424.2806627415064 0.924907660824502
7.603478679743607 421.03425694911357 0.9206794737400025
7.608706234697023 419.15336859005214 0.9199946653410453
7.6139337896504395 415.8615205513354 0.9167423463024269
7.619161344603856 412.06856737887585 0.9126042650034385
7.624388899557272 411.70460783942957 0.9113736291895458
7.629616454510688 413.2964545858149 0.9116627195989615
7.634844009464104 414.4705701121296 0.9114995303641732
7.6400715644175206 417.39355904348525 0.9149512884575955
7.645299119370937 427.75795897526933 0.9262881387986656
7.650526674324353 439.16773810468635 0.9370486651753753
7.655754229277769 448.8656590791356 0.9467680462246144
7.660981784231185 455.7143097773666 0.952014079088328
7.666209339184602 466.2953486948373 0.9617488330169646
7.671436894138018 479.24525102536916 0.9745158844350919
7.676664449091434 493.0884140197746 0.9868972107971725
7.68189200404485 506.2350488136998 0.9997358997148259
7.687119558998266 511.0441255827567 1.0041366224305877
7.692347113951683 515.6158301732479 1.0076809555179573
7.697574668905099 520.4022692660483 1.0120396587491942
7.702802223858515 523.3354919352045 1.0142152493247671
7.708029778811931 527.3378425739403 1.017918187697246
7.713257333765347 522.7566603447473 1.0123279557736373
7.718484888718764 514.4912307084627 1.003780692723888
7.72371244367218 505.10647717596 0.9950977354630295
7.728939998625596 497.39994746403414 0.986442731864304
7.734167553579012 490.75904560486646 0.9803630921161723
7.739395108532428 487.5230827186025 0.9766181235697238
7.744622663485845 491.2065502092903 0.980485723840702
7.749850218439261 495.41077210266684 0.9840498213244439
7.755077773392677 496.3591602495299 0.9848521429975367
7.760305328346093 492.49162088205026 0.9816665068081096
7.765532883299509 486.56654646372874 0.9757454677122883
7.770760438252926 481.81179876562715 0.9702483265131132
7.775987993206342 478.5605709371551 0.966081027002788
7.781215548159758 473.13613662325764 0.9592639206220345
7.786443103113174 469.7071392711128 0.957186411852515
7.79167065806659 462.3783678731173 0.9512533622159919
7.796898213020007 451.0744163844477 0.9402422724969671
7.802125767973423 441.8263321960973 0.9295037746477356
7.807353322926839 436.4564109475258 0.9242835758918772
7.812580877880255 430.4703224262452 0.9173317287273819
7.817808432833671 425.23561922884096 0.9110863135396701
7.823035987787088 420.14699299129046 0.9041534149684588
7.828263542740504 413.5136702142124 0.8962276328816803
7.83349109769392 410.75906027501276 0.8942677295887164
7.838718652647336 407.460812873379 0.8920781856550764
7.8439462076007525 404.52040739592553 0.8894223530550549
7.849173762554169 408.81053863999364 0.8933876441898744
7.854401317507585 414.45274800495287 0.8993554625888884
7.859628872461001 415.64457146502343 0.9006531471420037
7.864856427414417 418.0565499940847 0.9024109095778338
7.8700839823678335 419.01194903335573 0.9027768440807216
7.87531153732125 424.6949743530588 0.9075935714446687
7.880539092274666 428.8868710604245 0.9102921850953051
7.885766647228082 435.62352467775764 0.9171393306008844
7.890994202181498 439.2415458660115 0.9200952464313485
7.8962217571349145 439.8630297749172 0.920155248433204
7.901449312088331 443.23950455015813 0.9238683995875142
7.906676867041747 442.5133145379819 0.9223270237431374
7.911904421995163 444.2244871984895 0.9243372431643676
7.917131976948579 447.9212992074152 0.9285894417777247
7.9223595319019955 455.8239285881024 0.9357629181361169
7.927587086855412 462.24748727027253 0.9416097736233947
7.932814641808828 466.8615666579216 0.9448630700866272
7.938042196762244 474.8672238931141 0.9518320495825993
7.94326975171566 481.8586972915052 0.9579234830245221
7.9484973066690765 490.79184791380317 0.9655851419676891
7.953724861622493 501.74683018970984 0.9742964253943395
7.958952416575909 512.8189212045712 0.9838896883788851
7.964179971529325 531.2421797020384 1.0013515015853147
7.969407526482741 541.3379421688231 1.0104653681232751
7.9746350814361575 554.2753809435003 1.0218212969696294
7.979862636389574 566.8525287243558 1.033339730143583
7.98509019134299 576.1735695529069 1.0408021081998766
7.990317746296406 585.9141113039506 1.0492396848084862
7.995545301249822 590.889555401965 1.05351210108814
8.000772856203238 597.5454521514985 1.0587841802138174
8.006000411156654 606.7194787551175 1.0673556951477277
8.01122796611007 612.787071906005 1.0722119824462248
8.016455521063486 617.5263586186826 1.0750708567435772
8.021683076016902 617.2324177353615 1.073822447959746
8.026910630970319 620.7704309219063 1.0758151418270439
8.032138185923735 627.9969074157491 1.081185949856004
8.037365740877151 634.2855111398021 1.086752465482857
8.042593295830567 648.9139249862121 1.0989137675515108
8.047820850783983 661.2363276670714 1.1116949881886093
8.0530484057374 669.841777876255 1.1182747188328037
8.058275960690816 674.6632146778514 1.1210293764831525
8.063503515644232 674.3564809369373 1.1187364864999019
8.068731070597648 676.9155935958028 1.1193350604668146
8.073958625551064 683.9909392836151 1.1253625558360576
8.07918618050448 687.0579190197968 1.1281953560406637
8.084413735457897 690.820029088636 1.1310755395512337
8.089641290411313 691.811942403475 1.1312689546007777
8.09486884536473 688.0586339393828 1.1278439237043816
8.100096400318145 691.0469063534127 1.1299144546738407
8.105323955271562 689.16291286966 1.1285274697817516
8.110551510224978 685.6788426693603 1.1245547652797754
8.115779065178394 685.4523264987117 1.1246503007129827
8.12100662013181 677.0309656362193 1.1167614096959764
8.126234175085226 673.8898489126251 1.1133900493606872
8.131461730038643 671.154377636035 1.1100221426320382
8.136689284992059 679.6763702955062 1.1163218048135923
8.141916839945475 689.5146912960238 1.1237208044922817
8.147144394898891 699.2289351688759 1.1318809202185658
8.152371949852308 711.9851742523856 1.1409228718360083
8.157599504805724 725.229742128124 1.1527363527793422
8.16282705975914 740.7410630005129 1.1647970006363826
8.168054614712556 753.4230762745386 1.1743174193096972
8.173282169665972 766.4911051708958 1.1828094986272213
8.178509724619389 772.0153692370392 1.186149550886062
8.183737279572805 778.0896940916186 1.190658723293321
8.188964834526221 771.160011560423 1.1839291669689311
8.194192389479637 762.5742651473835 1.1766417193722591
8.199419944433053 749.5303409795885 1.1661236924153393
8.20464749938647 735.3234550930129 1.1553709593693329
8.209875054339886 723.0049715738221 1.1457417601592783
8.215102609293302 710.7677025620785 1.136292078380199
8.220330164246718 699.0258064881552 1.1263584126321167
8.225557719200134 691.7540364718894 1.120958533918659
8.23078527415355 684.6611125705172 1.1145304355220451
8.236012829106967 681.6422923470965 1.1121902918032314
8.241240384060383 670.9641641277007 1.1027225257752296
8.2464679390138 662.601548537763 1.0949176042387871
8.251695493967215 656.2657435538443 1.089441017800722
8.256923048920632 651.3572305257493 1.0841532179951066
8.262150603874048 652.3163043049951 1.0853083248119297
8.267378158827464 652.4187287605959 1.0851127600283481
8.27260571378088 651.6631477919525 1.0845496203466611
8.277833268734296 653.092892097694 1.0853209138421813
8.283060823687713 648.4486951583485 1.0809267580959894
8.288288378641129 647.6149872941326 1.0799875672117163
8.293515933594545 645.4651811427241 1.0777545399527315
8.298743488547961 649.2806946214989 1.0801147266772886
8.303971043501377 654.731681176137 1.0833176614027198
8.309198598454794 662.9481796201114 1.0893503751263274
8.31442615340821 668.9604823887598 1.0938841015991096
8.319653708361626 672.2197223934028 1.097561870472978
8.324881263315042 669.505848871048 1.0944838477791277
8.330108818268458 671.1414351486508 1.0952218482084737
8.335336373221875 671.4733396211143 1.0942664787983476
8.34056392817529 682.9393243337402 1.10313725160714
8.345791483128707 692.3657155211775 1.1105819792761638
8.351019038082123 695.8439845220743 1.1128545783851458
8.35624659303554 701.9641945355621 1.1174112767427649
8.361474147988956 704.4888044718143 1.118644601318008
8.366701702942372 707.3734198179867 1.1203037551769153
8.371929257895788 717.2551920162824 1.127864608641905
8.377156812849204 720.131455069352 1.1305302877446826
8.38238436780262 727.0467632921956 1.136176439471548
8.387611922756037 726.4398962784392 1.1351746699291214
8.392839477709453 728.6109718268291 1.1354232701977287
8.398067032662869 729.1969314733681 1.1358517914590487
8.403294587616285 724.594845500703 1.1318723877106978
8.408522142569701 718.463475648975 1.127473806552956
8.413749697523118 707.3853953595169 1.1172500530111038
8.418977252476534 694.7938593665573 1.1071025665017522
8.42420480742995 685.6425599763467 1.0989392402520948
8.429432362383366 677.266647754069 1.0926378849232006
8.434659917336782 665.6676644397708 1.083281698732997
8.439887472290199 656.9805188553428 1.0750174534420678
8.445115027243615 647.7062752887908 1.0669874401318153
8.450342582197031 638.3248224479256 1.059438348155616
8.455570137150447 632.5918165021395 1.055393210057042
8.460797692103863 624.2493325528402 1.0474397165552296
8.46602524705728 614.3826497003029 1.038124414980813
8.471252802010696 599.9087083020065 1.0245333127218197
8.476480356964112 589.2450595092134 1.0152721448690007
8.481707911917528 583.1382463110192 1.0093951557995446
8.486935466870944 576.4285897309514 1.0038052380945415
8.49216302182436 574.4712905998448 1.0020595101157062
8.497390576777777 573.3344810211036 1.0011866735564434
8.502618131731193 574.1766714581563 1.0024478144972375
8.50784568668461 571.4703753303968 0.9998965020893299
8.513073241638025 569.5242670478738 0.9986194258859198
8.518300796591442 561.4923751925901 0.9913771321232114
8.523528351544858 555.1698612058744 0.985605174523233
8.528755906498274 550.6019223384786 0.9807990493013409
8.53398346145169 544.0239633205769 0.9738875209405704
8.539211016405106 538.9051227459004 0.9692450956293739
8.544438571358523 534.89912807721 0.9642683705540254
8.549666126311939 532.0929971937234 0.9617969879195702
8.554893681265355 535.78060618568 0.9656072257848131
8.560121236218771 530.8607097711243 0.9609364120546208
8.565348791172188 531.9347941828739 0.9618766736644495
8.570576346125604 533.3539225608397 0.9633156202947879
8.57580390107902 534.2344569815687 0.9644570581086657
8.581031456032436 535.1945664120053 0.9643656104071939
8.586259010985852 532.5058794140609 0.9615423465712076
8.591486565939269 532.6356227001689 0.960628869099698
8.596714120892685 535.5185364759969 0.9622478850589098
8.601941675846101 537.4524656400988 0.9634542934228711
8.607169230799517 537.5627309706442 0.9640939998567928
8.612396785752933 536.5253674006048 0.9624628096157779
8.61762434070635 536.9728228658591 0.9631202656911858
8.622851895659766 539.3979680223606 0.9648226513134293
8.628079450613182 545.2701245856973 0.9705634827746226
8.633307005566598 549.6866964905366 0.9741052889234325
8.638534560520014 553.6036042335006 0.9759888805680217
8.64376211547343 559.1870251928036 0.9807567902192316
8.648989670426847 563.6328707888564 0.9832491560592803
8.654217225380263 573.0446719367216 0.9917674002693366
8.65944478033368 581.681412421314 0.9987069719740809
8.664672335287095 587.4785249094606 1.0033518680802234
8.669899890240512 592.6700458209531 1.0074938024619853
8.675127445193928 598.1964330045005 1.0121959058392196
8.680355000147344 608.1029200996859 1.0207649346584688
8.68558255510076 617.6656728470773 1.027768425643578
8.690810110054176 627.4882920555268 1.0349974813705691
8.696037665007593 640.0255897279778 1.0427250050744017
8.701265219961009 652.978577364338 1.0530445861893731
8.706492774914425 668.351875299042 1.0650125738152956
8.711720329867841 676.707334718042 1.072221810643364
8.716947884821257 684.0270286517141 1.0770786637561272
8.722175439774674 691.1397972109773 1.0820145780372594
8.72740299472809 691.8312477958274 1.0815102953526472
8.732630549681506 691.2981008530984 1.0816883577004541
8.737858104634922 689.4267747899498 1.0808627194469427
8.743085659588338 688.5827946634988 1.0809943642884732
8.748313214541755 688.1990004361031 1.0811569001252603
8.75354076949517 685.3311821650294 1.0792188685215058
8.758768324448587 679.7061482921343 1.074252523449037
8.763995879402003 671.231519538705 1.066499875087593
8.76922343435542 659.6844719941552 1.056714362634032
8.774450989308836 649.5982264278612 1.0484591568676769
8.779678544262252 638.1029047663048 1.0379526807453092
8.784906099215668 625.3228158318183 1.0264990111996848
8.790133654169084 618.6482650809436 1.0215136684271615
8.7953612091225 608.505115229559 1.013539732164444
8.800588764075917 600.9168979935813 1.0069294220994738
8.805816319029333 591.4957066268994 0.9969100523242171
8.811043873982749 585.4866792532575 0.9920379998229588
8.816271428936165 576.7207967912099 0.9836885766542446
8.821498983889581 574.1513187528069 0.9823908415700866
8.826726538842998 568.961370251997 0.9779622481787255
8.831954093796414 566.0560907863819 0.9755918654161727
8.83718164874983 564.1699957941637 0.9734126837346968
8.842409203703246 561.6523625400218 0.9709673398877574
8.847636758656662 559.0196952781985 0.9685068056675911
8.852864313610079 557.9457405285232 0.9673025178634209
8.858091868563495 556.0774111827818 0.9649733685225121
8.863319423516911 560.8193180108823 0.9684177331026578
8.868546978470327 561.3916641000812 0.9695004332453246
8.873774533423743 561.1522621111075 0.9694352501473228
8.87900208837716 557.1853524771515 0.9645487683263336
8.884229643330576 554.2698039026998 0.9617471144766567
8.889457198283992 552.5420357770462 0.9601876034097718
8.894684753237408 552.5912705931096 0.9606205666348437
8.899912308190824 552.7618698935196 0.9609582606349263
8.90513986314424 555.6229096699208 0.9627968033023733
8.910367418097657 560.5854027459204 0.9666535403130738
8.915594973051073 564.905411361326 0.969299967447963
8.92082252800449 568.7315381922857 0.971829312961705
8.926050082957905 569.984861057216 0.9729849862831017
8.931277637911322 565.7164074554834 0.968440316403899
8.936505192864738 564.2783910914075 0.9655135217351976
8.941732747818154 565.2840934723633 0.9658885870057676
8.94696030277157 567.3480023603914 0.9678088260022575
8.952187857724986 572.419278510699 0.9721728588763846
8.957415412678403 576.6090967566761 0.9755911028172115
8.962642967631819 583.4171069074448 0.9808230394974106
8.967870522585235 587.6222471167366 0.9841142154202667
8.973098077538651 586.525925685894 0.9829718501198675
8.978325632492067 585.9771001718291 0.9821864294570258
8.983553187445484 589.5974739230521 0.9850026418321998
8.9887807423989 597.2690397575504 0.9908732708982109
8.994008297352316 602.2474886953407 0.9944154301648703
8.999235852305732 602.2732558027884 0.9943678120165552
9.004463407259149 602.2732051206567 0.9932471662534323
9.009690962212565 607.7061814521898 0.9972565592926634
9.014918517165981 616.4610566713015 1.0035218913114554
9.020146072119397 631.4009416704906 1.0157605635846738
9.025373627072813 641.5100145665205 1.0230868124820705
9.03060118202623 651.5180769197168 1.0305466393826894
9.035828736979646 668.7415724368176 1.0440380534178944
9.041056291933062 684.1886218559501 1.0554567284727052
9.046283846886478 701.5688840842856 1.0689078105724048
9.051511401839894 713.8892423182803 1.077278459392525
9.05673895679331 732.3527884437466 1.0895588940915524
9.061966511746727 753.9984428423807 1.1043029773969464
9.067194066700143 781.9261064543831 1.1244137146307007
9.07242162165356 806.1950474187821 1.1416287667078973
9.077649176606975 829.5790563095962 1.1588218246571864
9.082876731560392 845.9241617621628 1.1699936324984384
9.088104286513808 858.823491277627 1.178343959477894
9.093331841467224 863.753606793957 1.1804526709244245
9.09855939642064 865.5686655139662 1.1814294616756262
9.103786951374056 862.0243742242802 1.1787325430667832
9.109014506327473 854.1360373367069 1.1722891878784716
9.114242061280889 847.3733441576734 1.167431623992021
9.119469616234305 838.7210420318113 1.1606682705828792
9.124697171187721 837.0194675755623 1.1590900882605286
9.129924726141137 835.8912842257345 1.1578972995658852
9.135152281094554 840.3184659762472 1.1615774649618444
9.14037983604797 848.5932760190987 1.1679454346714906
9.145607391001386 866.4340872150033 1.1800352170964552
9.150834945954802 892.1010417121241 1.1967675957232768
9.156062500908218 928.2075583567248 1.2208042666857382
9.161290055861635 966.3669154076847 1.2547150020384
9.16651761081505 1010.6508707017596 1.2899711689916815
9.171745165768467 1050.2671493402258 1.3200360201334689
9.176972720721883 1070.75084763662 1.3360361507018808
9.1822002756753 1076.7847875346133 1.342241093263451
9.187427830628716 1073.831652878116 1.3437021181725184
9.192655385582132 1063.1200181987288 1.3402669794604603
9.197882940535548 1057.8541439734038 1.339517901133845
9.203110495488964 1046.594218925839 1.3347215610390764
9.20833805044238 1035.5765999174102 1.3307634487593685
9.213565605395797 1021.6717550897157 1.3238206862027666
9.218793160349213 1009.6278216309621 1.3183858199703353
9.224020715302629 998.8660679262929 1.312935127438275
9.229248270256045 987.3364742585117 1.30690113235635
9.234475825209461 980.0346196857053 1.3038806462292192
9.239703380162878 976.1144247937783 1.3024998418007885
9.244930935116294 972.1296180819088 1.3001695928815948
9.25015849006971 974.112768791669 1.3038144485812617
9.255386045023126 972.093193252454 1.3039831543548217
9.260613599976542 979.5075161903919 1.3103646670177798
9.265841154929959 987.1115637392702 1.3171237238556874
9.271068709883375 999.2149467070733 1.325589336784883
9.276296264836791 1015.6904675627713 1.3379734131274836
9.281523819790207 1034.9010661694465 1.351147049858592
9.286751374743623 1056.4012832727685 1.3655271216370222
9.29197892969704 1082.972743213246 1.38461748305645
9.297206484650456 1094.9517985795048 1.391513869282867
9.302434039603872 1097.183549143934 1.3929111983793545
9.307661594557288 1091.4947940953177 1.391418877105873
9.312889149510704 1069.7510881330659 1.3812959500208744
9.31811670446412 1037.7083047343835 1.3622482726156826
9.323344259417537 993.5902759112122 1.3346590529645646
9.328571814370953 943.7824009328932 1.3009736836685388
9.33379936932437 895.7347321696843 1.2687375826700065
9.339026924277785 844.4962438933705 1.233192426493347
9.344254479231202 798.4981470172562 1.200573410106788
9.349482034184618 759.5766515458255 1.1717044463631798
9.354709589138034 731.4943952811657 1.1513206318036924
9.35993714409145 710.4173164658665 1.1358238772218985
9.365164699044866 695.1471369136624 1.1240347154397892
9.370392253998283 684.2401658925313 1.1170523574958202
9.375619808951699 676.0786227176673 1.1119807857255108
9.380847363905115 667.8270203918169 1.1066976370422963
9.386074918858531 658.7540790684402 1.0989574585127193
9.391302473811947 653.8626474934291 1.0953857586986366
9.396530028765364 651.6543693650214 1.0937306186464124
9.40175758371878 649.5547260152165 1.0914498208361658
9.406985138672196 647.713351372829 1.0891906526926343
9.412212693625612 646.9774770594513 1.0874558369257115
9.417440248579029 645.9760804541281 1.0762061171900534
9.422667803532445 645.3806122838945 1.0705083146897876
9.427895358485861 641.973444290913 1.0646936929699728
9.433122913439277 640.2415410391097 1.0624522694078302
9.438350468392693 636.7845138070139 1.0577460204174927
9.44357802334611 634.3038642948198 1.0534651747837658
9.448805578299526 634.3179415195813 1.0509707389552012
9.454033133252942 636.2655695087091 1.049911021807379
9.459260688206358 636.2392250455258 1.0471772191034832
9.464488243159774 638.5336701488791 1.048212901021694
9.46971579811319 639.6976460862411 1.0479740437487912
9.474943353066607 639.9797831053493 1.0468414628104197
9.480170908020023 638.858834462084 1.043581027624723
9.48539846297344 635.7016666239282 1.0399077349149302
9.490626017926855 630.5679317596837 1.0341833940966383
9.495853572880272 629.6953114898682 1.033451873924743
9.501081127833688 631.5191773063382 1.034039428984005
9.506308682787104 633.8373518507971 1.0358922522166314
9.51153623774052 635.2092470666961 1.0357960275923301
9.516763792693936 632.3938899653796 1.032499811735742
9.521991347647353 627.4972607181769 1.0256514633395202
9.527218902600769 628.5387830910136 1.024785493606021
9.532446457554185 632.2526380827144 1.0269935254826574
9.537674012507601 630.6140130897838 1.0257573856037163
9.542901567461017 633.3617994450766 1.0267459835721724
9.548129122414434 637.06743506314 1.0291532264817842
9.55335667736785 637.211095031723 1.0278132955346266
9.558584232321266 642.2201386001026 1.0309919607093958
9.563811787274682 645.930660785481 1.034032099698252
9.569039342228098 646.3364955752422 1.0342333990124986
9.574266897181515 642.8485127221134 1.0307271453851716
9.57949445213493 640.7271547319772 1.0275274124004883
9.584722007088347 640.3636571780731 1.026042066313813
9.589949562041763 641.4885574218237 1.0271133645784956
9.59517711699518 642.2082137049883 1.0267054913970033
9.600404671948596 642.698241835867 1.0270921054425088
9.605632226902012 639.8737792603981 1.0231385235870765
9.610859781855428 636.8636002775256 1.0196347876539344
9.616087336808844 637.9207934838498 1.0199043832662114
9.62131489176226 640.8188893316249 1.0216347942467525
9.626542446715677 640.5110663865677 1.020712413743195
9.631770001669093 642.766270864897 1.022271348186381
9.636997556622509 637.4429066179548 1.017099417638661
9.642225111575925 635.1903062483946 1.0146391721968173
9.647452666529341 636.2659628044685 1.0150029666737181
9.652680221482758 635.7456278139513 1.0145373361114982
9.657907776436174 638.5301909315924 1.0158429974080858
9.66313533138959 635.0529104098323 1.0112631345232401
9.668362886343006 638.8653582698726 1.0142414014901049
9.673590441296422 641.3324523490096 1.016482423949978
9.678817996249839 645.1605168800531 1.0182540766377939
9.684045551203255 644.1924080814092 1.0167615396382168
9.689273106156671 642.6860833523413 1.0143326824190695
9.694500661110087 640.6611472068748 1.0116805476978399
9.699728216063503 640.2397763334468 1.0115505687535766
9.70495577101692 642.3802291817286 1.0129636983880734
9.710183325970336 649.0300302250506 1.018035003617786
9.715410880923752 652.8235370685408 1.019710970668962
9.720638435877168 655.7095824331757 1.0205306409772132
9.725865990830584 655.419420940773 1.0206536059435871
9.731093545784 651.3608849928092 1.0163434061803553
9.736321100737417 653.4118740966875 1.0183386800038894
9.741548655690833 653.5524229877526 1.0182136509055983
9.74677621064425 654.3993954530963 1.0175943486551644
9.752003765597665 658.7052666975 1.020301642483713
9.757231320551082 659.0707071333516 1.0204110936479251
9.762458875504498 661.8196523388312 1.02204307414221
9.767686430457914 662.2804642648483 1.021556007075165
9.77291398541133 661.0334097400017 1.0199531659606405
9.778141540364746 660.2373678212673 1.0169461528503265
9.783369095318163 658.606203574831 1.0151242308184925
9.788596650271579 659.1742501360682 1.0150761221677258
9.793824205224995 664.3940415961653 1.0200223797813863
9.799051760178411 669.0730766775586 1.0225137610147166
9.804279315131827 668.3214747849895 1.0216256769240166
9.809506870085244 665.2919147667484 1.018705231773882
9.81473442503866 664.1850703456248 1.0170178880114813
9.819961979992076 668.5487327500414 1.0188935665545447
9.825189534945492 674.8510361372165 1.0230185901180364
9.830417089898909 680.2691258341449 1.0269911772471856
9.835644644852325 682.1423723536838 1.0279219696562536
9.840872199805741 681.0903624459057 1.0268350818113183
9.846099754759157 683.0042945639711 1.028318990218825
9.851327309712573 684.479842898017 1.0300149637493954
9.85655486466599 685.275262077815 1.0305923359665063
9.861782419619406 686.4313586308557 1.031097850442219
9.867009974572822 689.8294925003104 1.0328748975904696
9.872237529526238 696.0931490220954 1.03709147594667
9.877465084479654 696.8570895558777 1.0373582810129451
9.88269263943307 697.2733955632874 1.0362085402689392
9.887920194386487 698.5211845575349 1.0363139903357281
9.893147749339903 699.7131667323259 1.0371054922756466
9.89837530429332 703.7631768001417 1.0394505580577866
9.903602859246735 704.2580840781322 1.0391644647725948
9.908830414200152 704.8847489765828 1.0390844707544473
9.914057969153568 712.5061522394376 1.0441543356889718
9.919285524106984 718.2581254569533 1.048088155104088
9.9245130790604 723.636226673096 1.051217717541292
9.929740634013816 729.4832335639074 1.0549930654478537
9.934968188967233 735.9449621166135 1.0592279333451573
9.940195743920649 737.724286049458 1.0602538539083282
9.945423298874065 740.9021342687122 1.0626106046536983
9.950650853827481 739.2059516751829 1.0611341454508623
9.955878408780897 738.135771328126 1.060107262967256
9.961105963734314 740.0628443143812 1.0611964977448074
9.96633351868773 737.6924413737979 1.0593065620023392
9.971561073641146 735.9428025298275 1.05665136904171
9.976788628594562 740.136649007675 1.0592223297409225
9.982016183547978 740.9396435751555 1.0597233443280947
9.987243738501395 738.2515498664397 1.0566702697705226
9.99247129345481 732.8499132610949 1.0519939393835558
9.997698848408227 727.8410155020863 1.0479616619608358
10.002926403361643 722.04316329962 1.043386094285098
10.00815395831506 718.258244347051 1.0399363172957776
10.013381513268476 711.2786224110265 1.0340099556331883
10.018609068221892 707.640930035029 1.0300728773277454
10.023836623175308 704.3112759134057 1.027458923518655
10.029064178128724 704.0873807195834 1.027289936340481
10.03429173308214 707.4763746523455 1.0302133527852229
10.039519288035557 710.1745408100882 1.0321395336489094
10.044746842988973 710.8275439230239 1.0323588491593312
10.049974397942389 708.7981360385483 1.030737929448345
10.055201952895805 700.2620601989713 1.0242931871463181
10.060429507849221 699.9203945504286 1.0230853276059129
10.065657062802638 692.9273008687319 1.0175371605042804
10.070884617756054 690.5780834731394 1.0157832967166116
10.07611217270947 688.9486695741864 1.014166425847163
10.081339727662886 688.3830771300784 1.013059032901372
10.086567282616302 686.6636016850998 1.0115140355438483
10.091794837569719 683.8199044901011 1.0094293228021438
10.097022392523135 682.5088349665637 1.007897214767251
10.102249947476551 684.8782246095354 1.0097196826208172
10.107477502429967 686.316500362177 1.0100103501098774
10.112705057383383 688.0384900954449 1.0106425056961472
10.1179326123368 686.1889792443228 1.0093958172630058
10.123160167290216 682.4105448038599 1.0072015316453846
10.128387722243632 679.1504791257814 1.0043502314222783
10.133615277197048 674.1441459651164 0.9994167288129482
10.138842832150464 674.5711186350093 0.9987280865636872
10.14407038710388 677.3318880418014 1.0006277927463987
10.149297942057297 679.3826557892212 1.002293919774285
10.154525497010713 676.2431984674688 1.000084759518545
10.15975305196413 675.5877897707289 0.9994581764846749
10.164980606917545 675.0721861160048 0.9980684866106158
10.170208161870962 678.5419182096572 0.9994370918591754
10.175435716824378 681.4232401512545 1.0014906358047224
10.180663271777794 683.3986408562419 1.002646632743935
10.18589082673121 685.6077182164613 1.00490853755801
10.191118381684626 684.7192917806055 1.0045933917745844
10.196345936638043 685.6561250102601 1.00426954075865
10.201573491591459 683.3024823337879 1.001893989784544
10.206801046544875 683.4469539206345 1.0014728601729754
10.212028601498291 683.1190013942245 1.0008070060661032
10.217256156451707 686.118410054617 1.002771316485472
10.222483711405124 688.8493835214681 1.0048376801307337
10.22771126635854 690.5488635490627 1.0071331369073837
10.232938821311956 692.202400105365 1.0084289600970089
10.238166376265372 691.8864456645117 1.007889094531251
10.243393931218788 693.7549861784439 1.0091706369335613
10.248621486172205 688.0817316211077 1.004798975768625
10.253849041125621 686.0495049655697 1.0028501711561482
10.259076596079037 679.3398335926098 0.9977254756065892
10.264304151032453 673.6167727139479 0.9932839520525347
10.26953170598587 671.8349583992537 0.9908850352441843
10.274759260939286 672.1074998443793 0.9906703794141303
10.279986815892702 675.38677836086 0.9930350111002443
10.285214370846118 678.7909683574098 0.9959730152966894
10.290441925799534 677.9219746755296 0.9948414391471972
10.29566948075295 674.8146470305977 0.9923743761731851
10.300897035706367 670.9196921193771 0.988569376790691
10.306124590659783 667.4264465671657 0.9850700033447713
10.3113521456132 662.6988626465428 0.9810156958134411
10.316579700566615 662.3562865342274 0.9804817139510746
10.321807255520032 659.0925223313682 0.9773851353178146
10.327034810473448 658.8498031031929 0.9774859933126686
10.332262365426864 653.5786824192567 0.9738734450153548
10.33748992038028 653.2071148741525 0.9733801759966775
10.342717475333696 653.1318388965152 0.9725195717920246
10.347945030287113 653.1374249248572 0.9715152960122015
10.353172585240529 657.401914522039 0.9741037288061679
10.358400140193945 661.5817877388929 0.9766870570776645
10.363627695147361 664.1618509772338 0.977587621953024
10.368855250100777 666.7231462436338 0.9794350132682292
10.374082805054194 666.5990234275956 0.9792934761157099
10.37931036000761 666.7070003977949 0.9788028509894329
10.384537914961026 665.5691836598962 0.9779266364195699
10.389765469914442 661.7883255899002 0.9743322288877916
10.394993024867858 664.0623014079379 0.9760467599227531
10.400220579821275 666.2079662222951 0.9776208832880173
10.40544813477469 665.5848298508474 0.9772169060925315
10.410675689728107 659.0454490416422 0.972099499230283
10.415903244681523 652.91361791427 0.9674562664890247
10.42113079963494 649.8956767684949 0.9646912457915899
10.426358354588356 645.9420849946217 0.9616191022089537
10.431585909541772 639.1084196807453 0.9565869012569358
10.436813464495188 637.827956684378 0.95700255320817
10.442041019448604 628.2082762918609 0.9499578184376075
10.44726857440202 623.0083952120625 0.9457215795901744
10.452496129355437 618.5259730831547 0.9414450827302878
10.457723684308853 615.1095717174229 0.9383875149359862
10.462951239262269 614.0545775213872 0.9361123921787509
10.468178794215685 608.6847365043018 0.9314433994082805
10.473406349169101 605.4641976418145 0.928974621626626
10.478633904122518 599.3989769373293 0.9238222430114111
10.483861459075934 594.5377454443612 0.9198700746184113
10.48908901402935 586.456729118629 0.9131611125007537
10.494316568982766 579.2669223559889 0.9069824005180047
10.499544123936182 575.7580521981015 0.903911601843519
10.504771678889599 569.6996408648017 0.8988684630440038
10.509999233843015 567.8870371108868 0.8972126819523396
10.515226788796431 570.8342032559176 0.8989503854021939
10.520454343749847 572.4164263341272 0.9001848832506768
10.525681898703263 573.7678858732504 0.901950109674225
10.53090945365668 572.5177693085924 0.9006432754000528
10.536137008610096 568.4714644338889 0.8974831394808719
10.541364563563512 566.1326321517831 0.8959604834587778
10.546592118516928 562.2870860672299 0.8928036215694146
10.551819673470344 558.6442310725806 0.8889759081860524
10.55704722842376 552.2183214917249 0.8831203451982119
10.562274783377177 547.6215997400325 0.8788802440764311
10.567502338330593 545.9373771179614 0.8778807802696312
10.57272989328401 547.9219360919317 0.8797576684172176
10.577957448237425 548.8416918116561 0.8810398436795294
10.583185003190842 546.5769374314173 0.8779767019230534
10.588412558144258 541.3930356889902 0.8730041556914734
10.593640113097674 539.4044285638726 0.8712330284436425
10.59886766805109 537.2395161790215 0.8693086066746041
10.604095223004506 538.1673112619484 0.8695969833544075
10.609322777957923 537.3566933168548 0.8692977734624807
10.614550332911339 536.5472959879987 0.8678823036695411
10.619777887864755 534.3483225610964 0.8657041102391028
10.625005442818171 533.4018566725767 0.8655591230949806
10.630232997771587 536.4507613246176 0.8687948104920271
10.635460552725004 534.1638230324397 0.8666199465930393
10.64068810767842 532.2861860717056 0.8645545446667213
10.645915662631836 532.6245542785505 0.8638751802966816
10.651143217585252 532.085387106393 0.8629731213533319
10.656370772538668 534.5762393489315 0.8648199121885284
10.661598327492085 533.790553119527 0.8633972237775835
10.666825882445501 533.7470206043173 0.8633683158930263
10.672053437398917 536.2325140982999 0.8648263518861499
10.677280992352333 539.2832824080472 0.8668223699306532
10.68250854730575 539.0199647490349 0.8660669956326273
10.687736102259166 542.7808797595976 0.8685468162906952
10.692963657212582 546.1697127810339 0.8711052193587515
10.698191212165998 553.6457694855021 0.8770340188401934
10.703418767119414 555.2991169983845 0.8780173371414147
10.70864632207283 558.9172791560255 0.8806208435679564
10.713873877026247 562.5862738018479 0.8827288447619297
10.719101431979663 569.4606930266099 0.8872212294412366
10.72432898693308 580.4534307634639 0.8947200142911478
10.729556541886495 587.1574138875835 0.8992906830098871
10.734784096839912 596.7000188659804 0.9070687476835065
10.740011651793328 602.2449818220156 0.9110728907028532
10.745239206746744 608.8413329899379 0.915774140156199
10.75046676170016 614.0067218839888 0.9193657407695454
10.755694316653576 618.9870555439336 0.9226375396336901
10.760921871606993 622.4501246314219 0.9247869327943334
10.766149426560409 626.359951180813 0.927459142490245
10.771376981513825 629.2179090976549 0.9292858455072659
10.776604536467241 624.4193483662984 0.9260702243122043
10.781832091420657 625.4633503175952 0.9263129175816086
10.787059646374074 622.8859774255039 0.9244569072571682
10.79228720132749 620.2300715826037 0.9216864539857713
10.797514756280906 616.6053170382128 0.9186103513081797
10.802742311234322 611.7687446528014 0.9148602210180046
10.807969866187738 609.9326263206251 0.91301367999626
10.813197421141155 609.8215626252706 0.9124394013058681
10.81842497609457 607.9364562064853 0.9107641806943892
10.823652531047987 612.4636153298626 0.9134614324171448
10.828880086001403 619.0771679015423 0.9181094408838006
10.83410764095482 629.3986855416318 0.9260387255832506
10.839335195908236 643.4449480275226 0.9362415620856649
10.844562750861652 658.0428744099852 0.9467321237832287
10.849790305815068 679.868946549398 0.9614335717716475
10.855017860768484 704.2331501850115 0.9775093259145599
10.8602454157219 729.4188467976347 0.9948736966630753
10.865472970675317 755.4279058287824 1.0124114031054487
10.870700525628733 768.5964767636692 1.0211407740403078
10.875928080582149 774.9204194746615 1.0254406025685594
10.881155635535565 773.5745324609604 1.0237315796627633
10.886383190488981 761.4920165144677 1.0148625863257374
10.891610745442398 742.0895558697476 1.0018684652920684
10.896838300395814 718.000327590632 0.9838978143714149
10.90206585534923 694.9235619697283 0.9677505284741106
10.907293410302646 672.9399322023344 0.9518466169845701
10.912520965256062 655.4122295008135 0.9397963257372315
10.917748520209479 642.0935349304626 0.9301926585426287
10.922976075162895 628.489166777752 0.9199394416143157
10.928203630116311 620.9089672487604 0.9133923147594508
10.933431185069727 612.2550915033466 0.9069110825533547
10.938658740023143 605.573118299614 0.9017511254782652
10.94388629497656 598.2919141700012 0.8965237770753879
10.949113849929976 590.7457942759232 0.890863915619918
10.954341404883392 585.0010001831433 0.8861109266413594
10.959568959836808 578.0539429435743 0.8805983742385907
10.964796514790224 574.9183738066515 0.8782947115609776
10.97002406974364 575.1645746112575 0.8808001489814566
10.975251624697057 568.0812979180404 0.8779244265855406
10.980479179650473 560.5425552314329 0.8737358819776011
10.98570673460389 554.393794862755 0.8695802407503846
10.990934289557305 551.9859807532341 0.8683914896226317
10.996161844510722 550.7540641071787 0.8683306892331423
11.001389399464138 546.5853576779303 0.8663618634296266
11.006616954417554 539.9511290271555 0.8618164556437348
11.01184450937097 530.5780358880671 0.8553494786586159
11.017072064324386 527.7110818126845 0.8533469452011436
11.022299619277803 524.9276782003818 0.8512025341363567
11.027527174231219 523.3275484436583 0.8500251022362454
11.032754729184635 525.4176830953058 0.8515271911887581
11.037982284138051 521.8670762235903 0.8491170802275825
11.043209839091467 519.7121348305626 0.8474764186655723
11.048437394044884 516.1505773489491 0.8448965090992014
11.0536649489983 510.7578306034961 0.8409338450769805
11.058892503951716 512.6317634827519 0.8431556065859813
11.064120058905132 513.2663303749545 0.8444983299996355
11.069347613858548 513.3671438839347 0.8456287383880929
11.074575168811965 510.853773197347 0.8444397434925882
11.079802723765381 505.09054738372794 0.8396822704040992
11.085030278718797 503.96699204775376 0.8389317743816548
11.090257833672213 504.5426429651088 0.8394510500393386
11.09548538862563 503.2101362096755 0.8382279818750658
11.100712943579046 500.99178048644535 0.8366939869356754
11.105940498532462 496.76386020605696 0.8337856461888377
11.111168053485878 493.97622743216095 0.8317246928549978
11.116395608439294 487.7973121907694 0.8268721674956558
11.12162316339271 484.44183262179587 0.8235916749403197
11.126850718346127 484.7401736809697 0.8240138309955819
11.132078273299543 486.8253131064421 0.8259787878555152
11.13730582825296 488.90845660377187 0.8277141689812695
11.142533383206375 486.55308306920546 0.8258388494708767
11.147760938159792 489.5832648621182 0.8286342625295211
11.152988493113208 490.6080164950158 0.8292785095276342
11.158216048066624 494.01196021486857 0.8328109076958774
11.16344360302004 494.33176686761755 0.8326716593458505
11.168671157973456 486.60588440901694 0.8260297605485754
11.173898712926873 487.50634022783504 0.8272741065288021
11.179126267880289 482.7742756623504 0.8231744601930091
11.184353822833705 483.4590745812099 0.8242169809484706
11.189581377787121 480.36834795583593 0.8224236824146717
11.194808932740537 479.6292807283388 0.821886169796289
11.200036487693954 481.041716758479 0.8231855403638437
11.20526404264737 482.84591424699556 0.8250114324927985
11.210491597600786 483.29459369256017 0.8256331683250702
11.215719152554202 484.23147509923405 0.8268858996108115
11.220946707507618 485.6896603861285 0.8284383296117017
11.226174262461035 482.7818312490278 0.8257752820800701
11.23140181741445 482.5860873097196 0.8257362872477276
11.236629372367867 480.1037012117453 0.8232262048544501
11.241856927321283 478.97590931345445 0.8222747596579948
11.2470844822747 479.987141555122 0.8235241557287999
11.252312037228116 481.9805281292042 0.8247060726081061
11.257539592181532 482.09450563766103 0.8243090590071095
11.262767147134948 482.3322113821026 0.8247348212256987
11.267994702088364 483.81441989361036 0.8256974665196617
11.27322225704178 483.0728467745543 0.8256365286932027
11.278449811995197 484.103158299593 0.8261266727404583
11.283677366948613 481.98510556090145 0.8241183598064028
11.288904921902029 483.70650365588375 0.8252870738703068
11.294132476855445 484.2337524960106 0.8256939199274773
11.299360031808861 482.79883416050285 0.8251392582316132
11.304587586762278 481.0748957286354 0.8232599418730521
11.309815141715694 482.5527042543745 0.8241789565473518
11.31504269666911 480.80841280345345 0.8223522494873322
11.320270251622526 481.93094219436557 0.8227089159501655
11.325497806575942 482.5247546838297 0.8228399964245201
11.330725361529359 480.20976529581293 0.8201449301151895
11.335952916482775 481.59945551215986 0.8211761920256042
11.341180471436191 481.18500115866624 0.8210767499628155
11.346408026389607 478.96203110464825 0.8190831136019832
11.351635581343023 479.95402552081845 0.8198052987986721
11.35686313629644 475.54467527293446 0.815702788422601
11.362090691249856 473.80394507658434 0.8139203050547219
11.367318246203272 474.2736874938492 0.8152277506859474
11.372545801156688 473.4931168601156 0.8151166828669267
11.377773356110104 474.18660706893496 0.8156880588417598
11.38300091106352 468.85244302263743 0.8112723803953639
11.388228466016937 467.57416679822023 0.8103575850175633
11.393456020970353 465.6272867395426 0.8089737758253178
11.39868357592377 462.8122702142983 0.8070853877503575
11.403911130877185 459.2966514506093 0.8039668348037682
11.409138685830602 455.2176904890678 0.8005368309570982
11.414366240784018 451.2330575905293 0.7965965463737534
11.419593795737434 449.05179008623287 0.7942631005015044
11.42482135069085 448.13075180392013 0.7935651312165519
11.430048905644266 446.2016991555547 0.7922223544080388
11.435276460597683 440.55165974910653 0.7873930090926621
11.440504015551099 437.3524360069087 0.7853418572914367
11.445731570504515 435.6410918574879 0.7832600031006989
11.450959125457931 436.3477170874934 0.7835861069192738
11.456186680411347 436.5657907173549 0.7837701088104881
11.461414235364764 434.61135003232886 0.7832778257378847
11.46664179031818 431.47877218113877 0.7806723734686473
11.471869345271596 430.30670308463203 0.7812469461067113
11.477096900225012 428.6273206827921 0.7805502112907855
11.482324455178428 428.4262609386697 0.7861656434856082
11.487552010131845 428.91884632672867 0.7887254572030495
11.49277956508526 427.1984024256983 0.7875033153036939
11.498007120038677 426.7805010042983 0.7883733449621351
11.503234674992093 426.10535303335763 0.7879347091312482
11.50846222994551 427.8253748492761 0.790943337909891
11.513689784898926 432.4543193605643 0.796438804655984
11.518917339852342 437.86809316109856 0.8017271755124499
11.524144894805758 437.5146805579592 0.8026021760379057
11.529372449759174 436.3127552677619 0.8027926440182465
11.53460000471259 434.1806393053368 0.8018544621003679
11.539827559666007 436.60975051661615 0.8050081603553009
11.545055114619423 440.9473248883625 0.809145011514853
11.550282669572839 442.520689728684 0.8102023384277197
11.555510224526255 442.0043870486474 0.810276497270214
11.560737779479672 437.77165803719913 0.8074099689996109
11.565965334433088 434.82370913090614 0.805252563541786
11.571192889386504 433.28669640792265 0.8042268083000421
11.57642044433992 429.27037611570404 0.8012322516348616
11.581647999293336 424.14826432509005 0.7968822738679258
11.586875554246753 420.68396045645864 0.7948700080542115
11.592103109200169 418.61585899235763 0.7938419069599627
11.597330664153585 417.7433626345181 0.793239964179283
11.602558219107001 417.73524273236694 0.7938596171541731
11.607785774060417 413.90112256514993 0.7909127926069155
11.613013329013834 414.52100472255364 0.7914172102486305
11.61824088396725 410.49356043718547 0.7887652026289808
11.623468438920666 405.86589131338656 0.7850517727558377
11.628695993874082 402.3684301070666 0.7814332036803187
11.633923548827498 397.4168863290333 0.7772430606500693
11.639151103780915 396.80271258108314 0.777299218933358
11.64437865873433 397.4271572371003 0.7785747864515953
11.649606213687747 396.3436388955418 0.778266383974107
11.654833768641163 391.72767317451905 0.7749186602280024
11.66006132359458 391.2511984244843 0.7753324242284572
11.665288878547996 387.4551157006155 0.7719369308540789
11.670516433501412 387.80973268369837 0.7725966571409446
11.675743988454828 388.2248033099849 0.7740136415248062
11.680971543408244 385.4266083308795 0.7705917941278086
11.68619909836166 386.89912988388386 0.7718922835238693
11.691426653315077 384.9833038931852 0.7703696631755048
11.696654208268493 384.03304378459694 0.7695084732451037
11.701881763221909 378.20481150929044 0.7633783623717301
11.707109318175325 377.11713156525434 0.7631713564457888
11.712336873128741 378.77728231031506 0.7647171904260612
11.717564428082158 383.0434427021275 0.7700490648116728
11.722791983035574 386.50843465279615 0.7739133155730343
11.72801953798899 383.29111773910745 0.7699764521083385
11.733247092942406 379.15571983494215 0.7656510767876525
11.738474647895822 374.9992469709376 0.7613180120846774
11.743702202849239 372.7979720753883 0.7592002287180132
11.748929757802655 375.3155271052951 0.7635732629800592
11.754157312756071 380.2024624832778 0.769624193873304
11.759384867709487 380.56732936802234 0.77169259603343
11.764612422662903 381.6418105697687 0.7737260195718775
11.76983997761632 382.87289094065596 0.7744414944013808
11.775067532569736 385.9513034429306 0.7774430691904526
11.780295087523152 394.7135147451767 0.7857874763150781
11.785522642476568 397.33533179414746 0.7879960737681413
11.790750197429984 395.6168100574165 0.7857882018852991
11.7959777523834 393.19740417943683 0.7823586229075539
11.801205307336817 392.1930822816433 0.780926810956125
11.806432862290233 395.5276921911722 0.784124535390461
11.81166041724365 397.41913688745854 0.7857664890508234
11.816887972197065 398.2771900103515 0.7869015154415362
11.822115527150482 396.6734296795054 0.7857719725342863
11.827343082103898 396.9746590547324 0.7868241951371742
11.832570637057314 398.85173109237485 0.7897684865099056
11.83779819201073 401.0673731229715 0.7923800002305282
11.843025746964146 400.14377745961707 0.7910629111281372
11.848253301917563 400.35982230772044 0.791478583701215
11.853480856870979 397.27833031170206 0.7883084476297558
11.858708411824395 393.4914278337079 0.783477848733973
11.863935966777811 391.49447781716987 0.782319280031473
11.869163521731227 389.88778270530423 0.7808468919458911
11.874391076684644 388.6239287079748 0.7811094704619602
11.87961863163806 386.1712357395629 0.7797746694981024
11.884846186591476 386.9222013723693 0.7809145917785117
11.890073741544892 383.2096829529605 0.7780895038173857
11.895301296498308 381.6023119655599 0.7752968275072677
11.900528851451725 378.69464774864485 0.7729986212523827
11.90575640640514 376.9546588164552 0.770665481895246
11.910983961358557 378.76171366574465 0.7720971430208783
11.916211516311973 378.8312507029632 0.7728340722213267
11.92143907126539 377.5529508872928 0.771671588131771
11.926666626218806 373.8421279919788 0.7689415157372311
11.931894181172222 368.8477865740652 0.7646167048978442
11.937121736125638 366.1393926213644 0.7624333581256272
11.942349291079054 365.99434826076816 0.7624319302835315
11.94757684603247 365.17945403824865 0.7616515730738422
11.952804400985887 365.3134990557761 0.7616954935211085
11.958031955939303 365.8989201932706 0.7632970055763144
11.963259510892719 363.9284688841396 0.7610841581771317
11.968487065846135 365.987014628658 0.7642830461097047
11.973714620799552 366.57406008765673 0.7641383634024927
11.978942175752968 366.8428719127154 0.7630279589125027
11.984169730706384 367.17156167954624 0.7634762119431591
11.9893972856598 366.19780338121 0.7620326447692445
11.994624840613216 364.79489993078835 0.7616397279657476
11.999852395566633 363.8167099220656 0.7609328163208615
12.005079950520049 363.35572721355123 0.75966157142304
12.010307505473465 364.87836042739787 0.7618677657619377
12.015535060426881 367.8407278191653 0.7662140331919555
12.020762615380297 369.2518727803052 0.7682634896490693
12.025990170333714 366.6612623864146 0.7656495296816285
12.03121772528713 361.1757233589453 0.7595203439467676
12.036445280240546 360.1519027615695 0.7578797071888035
12.041672835193962 358.4810948933034 0.7570741201671456
12.046900390147378 357.29445450774557 0.7567432490791498
12.052127945100795 361.96722699896173 0.7620061412408801
12.05735550005421 364.53325215474166 0.7646986813762437
12.062583055007627 369.7518878791611 0.7700807917656862
12.067810609961043 374.9980810627246 0.7754063968668717
12.07303816491446 377.93139525569666 0.7785989844817448
12.078265719867876 380.44054752412546 0.7806096536721856
12.083493274821292 384.9253985584964 0.7846910899287475
12.088720829774708 391.2751599478739 0.7907990680301563
12.093948384728124 400.9558301097915 0.8001384958898314
12.09917593968154 410.8867032999356 0.8096473414216926
12.104403494634957 416.3014809528824 0.8149352715470547
12.109631049588373 426.5146436774273 0.8240359387662554
12.114858604541789 442.09090953507103 0.8385505479710222
12.120086159495205 463.4294579543744 0.8577820310077042
12.125313714448621 485.23453921796886 0.877330908869415
12.130541269402038 507.6145358317045 0.8977190642536911
12.135768824355454 524.2080168223399 0.9127603778691182
12.14099637930887 537.6012887546523 0.9243790334838827
12.146223934262286 553.8350140625146 0.9388418523669548
12.151451489215702 561.6465014523891 0.9451626086493953
12.156679044169119 565.8590286669508 0.9485139260332932
12.161906599122535 562.8972858002747 0.9463597613203155
12.167134154075951 551.7397322241709 0.9366895566924693
12.172361709029367 538.2836126633543 0.9254732178322937
12.177589263982783 523.3385081349813 0.9134054451514673
12.1828168189362 508.0302246308981 0.8997295173515552
12.188044373889616 494.02382900574503 0.8878793471275204
12.193271928843032 480.71774773644364 0.8763252387050232
12.198499483796448 468.8532772475661 0.8653858899423466
12.203727038749864 457.381051209462 0.8552547141224423
12.20895459370328 451.12879135391483 0.849644209357813
12.214182148656697 436.6937916087421 0.8364369413047644
12.219409703610113 425.02086842039057 0.8266332535082879
12.22463725856353 415.3357531340121 0.8183478148348335
12.229864813516945 405.08571572018803 0.8086876922381332
12.235092368470362 402.9922905206445 0.8067252922257353
12.240319923423778 397.20533043836076 0.8001135709485652
12.245547478377194 389.3819547490075 0.7928659320382787
12.25077503333061 385.8191360456258 0.7909344014098363
12.256002588284026 380.2443063982661 0.7858184168097285
12.261230143237443 375.3431775521696 0.7808346827963405
12.266457698190859 371.60772421880375 0.776990359479691
12.271685253144275 370.81263138162785 0.7758079781588972
12.276912808097691 365.3936486800869 0.7711086384471082
12.282140363051107 359.76409827069216 0.7664271463240894
12.287367918004524 355.6022823746144 0.7628462967897073
12.29259547295794 349.31948001949377 0.7561393772794905
12.297823027911356 349.77233837125226 0.7572298453713042
12.303050582864772 346.8889075946722 0.7540157591077802
12.308278137818188 348.35789033527476 0.7548489508505163
12.313505692771605 347.7664327724527 0.7569453116096228
12.31873324772502 347.1294333235336 0.7639160596302652
12.323960802678437 346.2968720906888 0.766957694712293
12.329188357631853 345.07573909093634 0.7688738810065008
12.33441591258527 345.5763005885882 0.7734546595795972
12.339643467538686 345.25398300763476 0.7757861061177139
12.344871022492102 343.6335490389094 0.778789807000019
12.350098577445518 343.70114751843073 0.7821879902477649
12.355326132398934 343.10112513017015 0.7852781524962329
12.36055368735235 342.34014000641605 0.7871593098519856
12.365781242305767 340.3100962653482 0.785629542305641
12.371008797259183 340.40234368869335 0.7870145621773621
12.376236352212599 340.12172974806396 0.7866814672121496
12.381463907166015 340.2868980998843 0.7885890829391932
12.386691462119432 344.7856818130557 0.7963565975225351
12.391919017072848 345.15107887279777 0.7988386470944744
12.397146572026264 348.33394875853054 0.8057960509476585
12.40237412697968 349.9035604696029 0.8104422805338402
12.407601681933096 349.9708932688271 0.8110556485279554
12.412829236886513 347.89703293000696 0.8097430517042206
12.418056791839929 344.5930176195793 0.8072227686467496
12.423284346793345 340.0197939844721 0.8030186308017045
12.428511901746761 335.0293137021184 0.8008054135898702
12.433739456700177 330.94993100291424 0.7979830930284041
12.438967011653594 328.278172644318 0.795185898623158
12.44419456660701 325.3906543455445 0.7925954114981091
12.449422121560426 321.87297442205454 0.7878635633979374
12.454649676513842 320.9637881148718 0.7886939616086887
12.459877231467258 320.6878909881114 0.7898679270450927
12.465104786420675 324.2496860541082 0.7960260322279819
12.47033234137409 328.5347516257227 0.8030903096877122
12.475559896327507 327.65119725378634 0.8020870133000806
12.480787451280923 323.8856764698156 0.7982033595743109
12.48601500623434 317.2778842139184 0.7915080202444938
12.491242561187756 315.29197494905696 0.7909049987256893
12.496470116141172 317.6717555466098 0.7975723018041301
12.501697671094588 319.7744017846381 0.8020577083805647
12.506925226048004 319.6507150980393 0.8020323788014455
12.51215278100142 316.9804341892187 0.79846599553257
12.517380335954837 312.9745648332339 0.793176501201024
12.522607890908253 313.26832864197104 0.7938133497604787
12.527835445861669 312.1728043396858 0.7938438170107392
12.533063000815085 315.37725827423014 0.7982118814031431
12.538290555768501 312.27635631223274 0.7958103795991222
12.543518110721918 312.1422240003634 0.7970776717247674
12.548745665675334 312.0363744229079 0.798874627360319
12.55397322062875 310.23877478478266 0.8006470544589824
12.559200775582166 311.04407826978024 0.802103385817936
12.564428330535582 308.98122938719075 0.7949893908904285
12.569655885488999 307.89694697407094 0.7863378350137024
12.574883440442415 309.01809162723964 0.7826347785638501
12.580110995395831 309.59795221816563 0.7808662828732015
12.585338550349247 307.07160681809097 0.7755905265000077
12.590566105302663 306.1469279961618 0.7723512867538548
12.59579366025608 306.6580811329823 0.7712621873120862
12.601021215209496 307.2775604458674 0.7699051629856932
12.606248770162912 310.38042307070145 0.7715721664079557
12.611476325116328 311.0680980153435 0.7705852761780042
12.616703880069744 310.1987767758139 0.768231804340906
12.62193143502316 312.37795293057377 0.7700285369365061
12.627158989976577 315.19620130175537 0.772977881093937
12.632386544929993 313.1024902135828 0.7698080626006949
12.63761409988341 318.3840760358838 0.7750737645887307
12.642841654836825 316.9168332334314 0.7728389848527558
12.648069209790242 318.9896175236692 0.7752856789913206
12.653296764743658 319.8536450193429 0.7747484845802785
12.658524319697074 319.38346714628165 0.7745695928273286
12.66375187465049 322.1144340231627 0.7763135252363305
12.668979429603906 326.4211648800318 0.7795368644274384
12.674206984557323 334.79546559057553 0.788589741659714
12.679434539510739 341.344695791644 0.7944652649815257
12.684662094464155 345.36475818572745 0.7982017358870162
12.689889649417571 345.6748630031423 0.7978727666985784
12.695117204370987 349.20991124677596 0.8005766721426383
12.700344759324404 353.5551191029527 0.8049524928134121
12.70557231427782 361.0629627030013 0.8129092984612915
12.710799869231236 366.57489036089083 0.8173462632857115
12.716027424184652 372.97647152105253 0.824078287888228
12.721254979138068 381.50885855045016 0.8335665093277502
12.726482534091485 391.8198148707319 0.8433058625763091
12.7317100890449 404.92386458511544 0.8568533212431839
12.736937643998317 417.67647901179606 0.8688521043100634
12.742165198951733 426.33521532711126 0.8764911463547507
12.74739275390515 439.4918732543442 0.8896147385664045
12.752620308858566 449.1872996885282 0.8993557445739311
12.757847863811982 452.82515594102455 0.9023636165994255
12.763075418765398 451.62678639078985 0.901167724744041
12.768302973718814 444.15596883095634 0.8927791384042484
12.77353052867223 436.4691652751536 0.8845870769349672
12.778758083625647 429.7034711311081 0.8782053410726247
12.783985638579063 420.766316082098 0.8695105900866675
12.789213193532479 416.1275100539282 0.8651236176022288
12.794440748485895 410.9266663349773 0.8601466721868012
12.799668303439312 404.16753302431425 0.8520446174169068
12.804895858392728 397.42917748731975 0.8446249706731949
12.810123413346144 388.0670006724002 0.8338052846306889
12.81535096829956 379.30880386099886 0.8237491316889334
12.820578523252976 372.5497016862693 0.8174777630883726
12.825806078206393 371.32975349482246 0.816126653041735
12.831033633159809 371.2917814507117 0.8156374798514395
12.836261188113225 375.68005189696385 0.8198640104305734
12.841488743066641 383.3340387745175 0.8271536298156656
12.846716298020057 388.61825450709165 0.8329672654997197
12.851943852973474 394.39532758571687 0.8393077478807567
12.85717140792689 395.48419647834044 0.8402550292596231
12.862398962880306 397.58545033044925 0.8418814440180654
12.867626517833722 399.7145227397342 0.8436334413913827
12.872854072787138 403.4555665394576 0.8468764200115194
12.878081627740555 413.9400177670962 0.8578633611551646
12.88330918269397 419.3431931210809 0.8636120675069412
12.888536737647387 424.77685383576556 0.8690521474080694
12.893764292600803 420.00997639503623 0.8635284481375984
12.89899184755422 413.1123881210568 0.8556488515495166
12.904219402507636 405.3219201897888 0.847197908976168
12.909446957461052 398.0415313339198 0.8396460026608155
12.914674512414468 389.1454380531695 0.8313249450317821
12.919902067367884 378.36927438082796 0.8206735182601472
12.9251296223213 367.02868896324094 0.8086683072085248
12.930357177274717 361.35636257286467 0.8033380012845749
12.935584732228133 354.4043955853055 0.7944743985595323
12.940812287181549 347.3420305702043 0.7865815985210874
12.946039842134965 340.5635232137478 0.7783623994781892
12.951267397088381 332.0841966355293 0.7673557886083063
12.956494952041798 326.7211213667351 0.7603226966488323
12.961722506995214 324.3870237400712 0.7574413035286836
12.96695006194863 321.8186462676116 0.7556793973878815
12.972177616902046 318.7367203489433 0.7534486403874335
12.977405171855462 316.0900358961565 0.7500123926234978
12.982632726808879 314.6500481048574 0.748849609516723
12.987860281762295 316.5430241199049 0.75005416311509
12.993087836715711 317.0366539544071 0.7505724315392263
12.998315391669127 315.1882577876366 0.7486355264780069
13.003542946622543 316.3567416913529 0.7498823408144993
13.00877050157596 318.3471804678699 0.7520006872360537
13.013998056529376 323.64541581729753 0.7575778692815727
13.019225611482792 326.1649348584489 0.7602827764879019
13.024453166436208 325.8261881475545 0.7610533453521923
13.029680721389624 323.03741740003136 0.7591067120587823
13.03490827634304 320.4647175654781 0.7571767636353133
13.040135831296457 321.3900654464292 0.7573962511047868
13.045363386249873 323.76148272480106 0.760166573593986
13.05059094120329 327.8598940741274 0.7634936804554114
13.055818496156705 329.8588291703482 0.7658428041753886
13.061046051110122 334.00516340282746 0.770152648675927
13.066273606063538 340.8837686065387 0.7764095729298682
13.071501161016954 346.8023373567544 0.7817784392980285
13.07672871597037 354.4741274371982 0.7889989901446576
13.081956270923786 359.3892534796349 0.7942664894593449
13.087183825877203 362.2295994406657 0.7983657773747479
13.092411380830619 359.3989387321274 0.7956657152114779
13.097638935784035 356.40470689531725 0.7928879008114432
13.102866490737451 349.991001125342 0.7865848827695477
13.108094045690867 344.42633317004703 0.7805171107473993
13.113321600644284 342.86396824711323 0.7798269682835178
13.1185491555977 342.8574060502005 0.7803012993220134
13.123776710551116 342.82319695040843 0.7790220072196257
13.129004265504532 337.9869516677573 0.7726275257614261
13.134231820457948 336.80122060664365 0.7703092959102041
13.139459375411365 338.045649362452 0.7719667992319768
13.14468693036478 342.76768370624217 0.7782147724961397
13.149914485318197 349.097627388002 0.7858509591102278
13.155142040271613 351.2874707605433 0.7888412605578172
13.16036959522503 355.28806975948083 0.7932320048001592
13.165597150178446 357.3834564364718 0.7955052259473699
13.170824705131862 355.3403189693333 0.7935732931076398
13.176052260085278 354.6971682086562 0.7936335945314152
13.181279815038694 357.1489439411428 0.7965756261889001
13.18650736999211 359.3165990169402 0.7982961549263619
13.191734924945527 359.3516641487428 0.7980866203598135
13.196962479898943 359.5786424450454 0.7981233099590017
13.202190034852359 357.95693263228486 0.7958242795407717
13.207417589805775 357.77633029326705 0.7954943053349758
13.212645144759191 353.8570950283936 0.7902626979434647
13.217872699712608 348.7550680118019 0.7845539674780718
13.223100254666024 347.0883863523155 0.7836694311020805
13.22832780961944 346.3268659934661 0.7835375318236403
13.233555364572856 348.8601859400682 0.7864812198251464
13.238782919526273 348.97093726862755 0.7860869186608979
13.244010474479689 345.1127923758161 0.7824006410798656
13.249238029433105 342.82164711128934 0.7815111571367346
13.254465584386521 338.50378569920395 0.7768336120640269
13.259693139339937 337.3600503057574 0.776328020633767
13.264920694293354 334.06907008646954 0.7724457886058131
13.27014824924677 329.013345516641 0.7664928282459728
13.275375804200186 327.41385460621814 0.7646639644373835
13.280603359153602 323.35226012749797 0.7602034019900696
13.285830914107018 321.75833701316367 0.7593031023822756
13.291058469060435 318.03266623773294 0.7552119276759074
13.29628602401385 317.6540658388445 0.7542982755912049
13.301513578967267 320.31151954544936 0.7555798139963456
13.306741133920683 318.19442315695545 0.7520373549479463
13.3119686888741 314.1562175137918 0.7476545148616296
13.317196243827516 311.0941200200152 0.7454392716533079
13.322423798780932 309.5087756523198 0.7434626993109632
13.327651353734348 311.95179584444196 0.7473087840112018
13.332878908687764 308.10461638357594 0.7426523823081644
13.33810646364118 307.02088181388933 0.742421149039549
13.343334018594597 304.1405717708743 0.7397060905908442
13.348561573548013 304.151350426178 0.7405553641189683
13.353789128501429 305.89750544397094 0.7429427087064354
13.359016683454845 302.3698075578422 0.7380342441718819
13.364244238408261 299.67528035997947 0.7336449350376881
13.369471793361678 300.84103128075526 0.733425959652364
13.374699348315094 303.4881612524999 0.7368826226854627
13.37992690326851 306.56343183280404 0.7418542766054658
13.385154458221926 310.5537896013933 0.7466664092722975
13.390382013175342 311.6284097403967 0.7477975068707193
13.395609568128759 309.0451468181832 0.7441013606114041
13.400837123082175 308.32183823935964 0.7436473023785872
13.406064678035591 305.5101136175849 0.7406630995739321
13.411292232989007 308.74393709157107 0.7447824351179506
13.416519787942423 312.15457189999034 0.7472521266230046
13.42174734289584 314.23823338692034 0.7492155233167258
13.426974897849256 316.7760509933447 0.7515070810081002
13.432202452802672 318.83438168184887 0.7540420462499027
13.437430007756088 321.41892973198566 0.7587981601976312
13.442657562709504 324.12664658408755 0.761689373088236
13.44788511766292 327.1843785567764 0.7644477746515748
13.453112672616337 325.4294777261319 0.7625223734615153
13.458340227569753 326.0508498443473 0.7617008543594731
13.46356778252317 323.82417879828324 0.7592193987516781
13.468795337476585 321.1753371912921 0.7551414521935785
13.474022892430002 321.76823530787885 0.756467605223925
13.479250447383418 323.4538292939548 0.7590366312826162
13.484478002336834 329.06437663123967 0.7664067739506162
13.48970555729025 331.1561243524863 0.7677693120361279
13.494933112243666 330.4657270241729 0.7673340033657218
13.500160667197083 326.1884852347686 0.7627254128201186
13.505388222150499 325.2130435977658 0.7615791006489878
13.510615777103915 321.2371071147349 0.7566731833016794
13.515843332057331 319.7346617336565 0.7556487519775454
13.521070887010747 317.1138769002886 0.7525554057321431
13.526298441964164 314.1533343159564 0.749319541076685
13.53152599691758 312.21490811277135 0.7471858979915518
13.536753551870996 310.6106748006904 0.745773211798066
13.541981106824412 306.93715416440983 0.7426043600165164
13.547208661777828 305.6752507277241 0.7420730395372449
13.552436216731245 302.2550121534591 0.7379861639512382
13.55766377168466 301.6174002210049 0.736484683316822
13.562891326638077 299.6373265931245 0.7344614831712176
13.568118881591493 297.40805144354147 0.7340479436897867
13.57334643654491 296.282404915946 0.7347333602527386
13.578573991498326 291.50112331176354 0.7291387351843353
13.583801546451742 288.6342992690387 0.7261572769929859
13.589029101405158 285.6708844894086 0.7213434661746756
13.594256656358574 285.4352309191129 0.7204886346643897
13.59948421131199 281.88231240742226 0.7173194029767892
13.604711766265407 277.6002661491256 0.7100888466015746
13.609939321218823 274.0077741982627 0.7047328328214367
13.615166876172239 269.57292512774774 0.6987639024585697
13.620394431125655 269.37172425536056 0.698043553722015
13.625621986079071 271.9495270696691 0.7019274865740944
13.630849541032488 275.1644422009335 0.7071732780764334
13.636077095985904 277.3445448050517 0.710400693154118
13.64130465093932 277.5966728753738 0.7119961006995614
13.646532205892736 274.7396926184681 0.7083631936928757
13.651759760846153 272.460712329473 0.7060013949266599
13.656987315799569 270.53301283216183 0.7028788043479303
13.662214870752985 270.1803718229082 0.7036822471979522
13.667442425706401 271.58545179246545 0.7054005219151576
13.672669980659817 272.19600696124144 0.7063377262173309
13.677897535613234 270.76664294800264 0.7038530820498916
13.68312509056665 268.0338573318166 0.6994672637944296
13.688352645520066 268.0583927842702 0.6996046598600022
13.693580200473482 268.29459544739797 0.6995330790449069
13.698807755426898 270.83008820174257 0.7037343143148966
13.704035310380315 272.90470604625835 0.7076977013120432
13.70926286533373 271.8713222593376 0.7088953392749203
13.714490420287147 271.22847162384164 0.7094161165491094
13.719717975240563 269.9271762528057 0.707192633475618
13.72494553019398 272.724690342736 0.7095375395054939
13.730173085147396 272.4687542286949 0.7059959726995189
13.735400640100812 275.07269071059847 0.7078925154045773
13.740628195054228 276.33452721830923 0.7096119802719794
13.745855750007644 280.302162388568 0.7137535484549126
13.75108330496106 280.47140668314944 0.713281936137246
13.756310859914477 279.6082414233465 0.7124459207563146
13.761538414867893 276.2750764199393 0.7097912119735
13.766765969821309 273.0237175101461 0.7063254465713016
13.771993524774725 272.15555620756936 0.7065566178426361
13.777221079728141 270.0423762184654 0.7028340663359819
13.782448634681558 267.826092856672 0.700693507162841
13.787676189634974 264.16486105465407 0.6956263418924525
13.79290374458839 260.41647876542504 0.6905202453754882
13.798131299541806 265.64430255473144 0.6978121795700437
13.803358854495222 265.515586595707 0.6986312529708318
13.808586409448639 268.4814483210729 0.7017814271089385
13.813813964402055 267.8201078869337 0.7014826759277719
13.819041519355471 266.7541612682418 0.7004064094273251
13.824269074308887 268.91884222918054 0.7037806495741687
13.829496629262303 269.50951552784954 0.7047870015981749
13.83472418421572 270.0685534649688 0.7055884581389847
13.839951739169136 273.6128223409302 0.7101748574324296
13.845179294122552 274.2320884453518 0.7105761980386298
13.850406849075968 277.0306205764336 0.7129059212232495
13.855634404029384 276.9571967769936 0.7107122479576976
13.8608619589828 273.0355809978024 0.705534768497941
13.866089513936217 273.27332801195075 0.7040374386256695
13.871317068889633 273.22917569139497 0.7058352388383742
13.87654462384305 273.40445624333313 0.7058772553381673
13.881772178796465 273.26714981982803 0.7062440927065691
13.886999733749882 277.822829619307 0.7115450220091151
13.892227288703298 281.81871443824343 0.7160533601626591
13.897454843656714 287.1229119620786 0.721843278908092
13.90268239861013 291.5585345064636 0.7280050096180284
13.907909953563546 292.39562489469387 0.7287207037699327
13.913137508516963 294.76685559571644 0.730716028578784
13.918365063470379 299.09622174348516 0.7361574010715174
13.923592618423795 299.97827037359775 0.7364263581169515
13.928820173377211 299.3503504019868 0.7363831322220921
13.934047728330627 298.52925589142575 0.736100584953362
13.939275283284044 297.17701966041244 0.73388980396882
13.94450283823746 298.8735363052758 0.736290023399679
13.949730393190876 294.7263336486593 0.7315556802574498
13.954957948144292 290.97021416945864 0.7267417788109407
13.960185503097708 286.95946061787845 0.7213250455186038
13.965413058051125 282.91377632031 0.7161735487408637
13.97064061300454 284.09384725936775 0.7171409823379811
13.975868167957957 281.82175683751933 0.7156620050113652
13.981095722911373 278.5023273826023 0.7110727975354693
13.98632327786479 276.73964321665665 0.7089001093753018
13.991550832818206 273.04081576406867 0.7038379157748013
13.996778387771622 273.1774504606075 0.705001404299099
14.002005942725038 272.23039322397216 0.7048012273024348
14.007233497678454 271.42913955558123 0.7032245016926012
14.01246105263187 272.466413259247 0.7045707790557357
14.017688607585287 273.24010670292773 0.7057513746961942
14.022916162538703 275.5369837670961 0.7097432452928827
14.028143717492119 275.63888595788694 0.7087965979944881
14.033371272445535 274.08551900378603 0.705281985375817
14.038598827398951 273.90439989215383 0.7048501844280678
14.043826382352368 275.4528071763688 0.7069938827215893
14.049053937305784 278.2693660947062 0.7126793660357906
14.0542814922592 278.4063514848891 0.7134946119480534
14.059509047212616 280.1391858969274 0.7154515231182546
14.064736602166032 281.54903768235755 0.7172481708444146
14.069964157119449 281.3702236542035 0.717316873067841
14.075191712072865 283.3594273514937 0.7193774751221989
14.080419267026281 284.4692005150292 0.7196829596581539
14.085646821979697 290.50078775486037 0.7260527039424349
14.090874376933114 293.0743223725256 0.7291313386756747
14.09610193188653 295.76252169264853 0.7319617448840912
14.101329486839946 296.1801090431401 0.7315031916202209
14.106557041793362 298.3328044657137 0.7341071540552545
14.111784596746778 300.8852702419112 0.7369210386367734
14.117012151700195 301.2812397139163 0.7384879132534629
14.12223970665361 299.08920346837687 0.7362490727033371
14.127467261607027 295.6736395233864 0.7323081074772249
14.132694816560443 290.7752519131391 0.7258575025089373
14.13792237151386 288.8103183121269 0.7236407142330938
14.143149926467276 286.19267226645434 0.7200016879617374
14.148377481420692 287.90000899699936 0.7217474117953011
14.153605036374108 289.58649446083905 0.7244493403050197
14.158832591327524 288.76092685546314 0.723433290054203
14.16406014628094 289.32000673752754 0.7248781900398972
14.169287701234357 289.6558552115463 0.7261818188009985
14.174515256187773 289.84436655907746 0.7261656826573428
14.179742811141189 288.68629900115985 0.72531621787417
14.184970366094605 286.416173631164 0.7207250294684088
14.190197921048021 281.65174699089937 0.7137960653067832
14.195425476001438 278.2026249803694 0.7093871166474831
14.200653030954854 280.6490330512283 0.7115575968000918
14.20588058590827 285.96411535387784 0.7182238748203988
14.211108140861686 290.38543879154633 0.7241979740903342
14.216335695815102 291.6534774479697 0.7257458962552226
14.221563250768519 292.22297944442255 0.7274136040046606
14.226790805721935 290.81896724669923 0.725721437851089
14.232018360675351 288.951405978508 0.722165935071641
14.237245915628767 289.73424105270146 0.7218445360330256
14.242473470582183 288.56053014737194 0.7198670388303116
14.2477010255356 288.5101201544221 0.7202455691512876
14.252928580489016 287.5976485088712 0.7199119533431875
14.258156135442432 285.7692980229568 0.7183333682207466
14.263383690395848 289.58180575039336 0.7233104037053047
14.268611245349264 295.4473795468696 0.7296378202286214
14.27383880030268 297.99843317746564 0.7310834319706437
14.279066355256097 301.15901255919783 0.7341626009466848
14.284293910209513 304.40508647756934 0.7380065437822685
14.28952146516293 306.8970069335542 0.7406280868072759
14.294749020116345 305.5241202150446 0.7393087912204828
14.299976575069762 304.88101496009114 0.7376533120778399
14.305204130023178 305.53686832278703 0.73737126627577
14.310431684976594 309.2709061492487 0.7410989806450505
14.31565923993001 311.37142393370976 0.7424963281399812
14.320886794883426 311.5738683365542 0.7429140337315093
14.326114349836843 313.1398018276858 0.7459581932027289
14.331341904790259 316.40372464745855 0.7503089486456923
14.336569459743675 318.2118965002097 0.7517798942566919
14.341797014697091 319.7060744699411 0.7533488441625981
14.347024569650507 319.7047295148147 0.7519934260397703
14.352252124603924 320.7727350478849 0.7536923990068792
14.35747967955734 322.6008244622927 0.7567014233476445
14.362707234510756 321.73260004415215 0.7554430119921617
14.367934789464172 321.9233264320432 0.7551958920471751
14.373162344417588 323.8610948380062 0.7564200293551224
14.378389899371005 326.57617547023796 0.7601788048793756
14.38361745432442 328.61877282578877 0.762546544946203
14.388845009277837 328.9318557618961 0.7626834391748692
14.394072564231253 325.3568488948958 0.7582782876254448
14.39930011918467 325.01693037315636 0.757886015038841
14.404527674138086 325.91320215719884 0.7590728729253702
14.409755229091502 329.0314885561098 0.7626940081841189
14.414982784044918 331.3694792708763 0.764970427000162
14.420210338998334 333.8769719929607 0.7669642752628613
14.42543789395175 337.3143861450964 0.7718380377370985
14.430665448905167 343.58596766291964 0.7790174049912878
14.435893003858583 347.07143652635773 0.7837473849999954
14.441120558811999 346.5999671685229 0.7837432742576627
14.446348113765415 344.23255591795566 0.7796141407657137
14.451575668718831 341.7023015644596 0.7769324464056847
14.456803223672248 343.3840797633601 0.7792054795114193
14.462030778625664 346.2321962115988 0.7839354346822381
14.46725833357908 348.5503022740853 0.7867456224206315
14.472485888532496 352.9871951982221 0.7912200075722269
14.477713443485912 356.306500874223 0.7940684861026573
14.482940998439329 360.4817319891049 0.7975081160595602
14.488168553392745 363.7972588738301 0.8009846043088806
14.493396108346161 370.6030654350737 0.8081712777425937
14.498623663299577 377.4194076828461 0.8153432782699981
14.503851218252994 383.82122237615084 0.8213008179415812
14.50907877320641 392.0946186201007 0.8299582175408383
14.514306328159826 395.11316258918225 0.8332946686416277
14.519533883113242 395.4717913057527 0.8333475424939475
14.524761438066658 393.3749444089035 0.8313558238348291
14.529988993020075 383.98721324574046 0.8216150093731477
14.53521654797349 372.74885271347404 0.8098852027940044
14.540444102926907 358.9768580739187 0.7962384697410209
14.545671657880323 345.71905984867595 0.7820159069625939
14.55089921283374 333.3640601760807 0.7690428318595669
14.556126767787156 322.28847421569156 0.7568900560074536
14.561354322740572 315.023389560243 0.7482896293437757
14.566581877693988 311.91624448731835 0.7447934554895587
14.571809432647404 306.54524073242163 0.737356360735747
14.57703698760082 305.87346132253947 0.7371004904672291
14.582264542554237 303.0932256162369 0.7341841806097139
14.587492097507653 304.5069971156834 0.7368114541065611
14.592719652461069 308.98214122151444 0.7420032009688451
14.597947207414485 311.8279127464827 0.7446838808364605
14.603174762367901 312.87464756342666 0.7456652457470023
14.608402317321318 315.03472595532054 0.7468974868953949
14.613629872274734 315.10630520419613 0.7456415087806537
14.61885742722815 319.5519486328034 0.7490899969666651
14.624084982181566 323.38712391205706 0.7532505248077477
14.629312537134982 330.06545754361 0.7622880429206134
14.634540092088399 336.9320055502333 0.7694439538815873
14.639767647041815 341.0810713598018 0.7737040898338101
14.644995201995231 342.361151860182 0.7757603264097311
14.650222756948647 344.8143712985681 0.7772662673965683
14.655450311902063 343.641619277631 0.7765533181413481
14.66067786685548 343.67718514263396 0.7768522607049336
14.665905421808896 344.5256579657521 0.7772277956147416
14.671132976762312 345.74611304995864 0.7783104856600569
14.676360531715728 344.7882010736591 0.7770708528143861
14.681588086669144 341.1484569035295 0.771934419540629
14.68681564162256 338.76606981522457 0.7694666827231064
14.692043196575977 336.96873014071554 0.7661481421797239
14.697270751529393 338.6533110504443 0.7686627634292088
14.70249830648281 343.3258256615951 0.7745524737249166
14.707725861436225 347.4016422387955 0.7785583117459141
14.712953416389642 349.31221002250754 0.7803765622389665
14.718180971343058 351.0738500423164 0.7821747143483467
14.723408526296474 352.89612939031116 0.7846518426179375
14.72863608124989 355.5986963223125 0.788157754409782
14.733863636203306 355.9292494763059 0.7885055498205692
14.739091191156723 355.8482679219532 0.7875809302736371
14.744318746110139 350.078406436843 0.7807743927009465
14.749546301063555 347.38074351454674 0.7776562667433023
14.754773856016971 343.8127352051885 0.7740823183459176
14.760001410970387 340.6677806666207 0.7712204945078712
14.765228965923804 342.7582958977377 0.7741602385056991
14.77045652087722 341.1050530668459 0.7722323416594389
14.775684075830636 339.4235804632014 0.7695667079925499
14.780911630784052 337.6892535882582 0.766750796256314
14.786139185737468 336.434875977239 0.7659431494492966
14.791366740690885 335.99663431175907 0.7660966614298003
14.7965942956443 334.8070280157856 0.7649918054465891
14.801821850597717 333.3039499099776 0.7634504220687541
14.807049405551133 336.81641165422207 0.7665153004788839
14.81227696050455 341.49997881610904 0.7720897155714799
14.817504515457966 346.6943706008264 0.777547503750173
14.822732070411382 348.67403269906157 0.7795796969697651
14.827959625364798 349.32454713383567 0.780774119170199
14.833187180318214 350.680371609716 0.7820213739295839
14.83841473527163 353.49793944201264 0.7853978309205589
14.843642290225047 355.1591506295704 0.7880177609597896
14.848869845178463 356.3528087054905 0.789311952715828
14.854097400131879 361.0229910365227 0.794241704809824
14.859324955085295 360.4685608646465 0.7932832927786164
14.864552510038711 359.9715406304371 0.7912841964056608
14.869780064992128 360.27893020146917 0.7918028112734465
14.875007619945544 359.0712206780091 0.791210344917476
14.88023517489896 361.41340830520954 0.7943624475094331
14.885462729852376 361.40713677426277 0.7945946502000844
14.890690284805792 358.6201403648645 0.7908228135296299
14.895917839759209 358.55592741815434 0.7898603903913543
14.901145394712625 361.25091127600336 0.7929312705538621
14.906372949666041 365.4088829908734 0.7974150237126804
14.911600504619457 367.86491757990416 0.8009619910440522
14.916828059572873 365.89495528717987 0.7983021220739679
14.92205561452629 357.737776546579 0.7893698281685954
14.927283169479706 350.22289759066376 0.7811223617429017
14.932510724433122 344.7474360591703 0.7752165837979623
14.937738279386538 341.77566922836985 0.7720945138080962
14.942965834339955 342.651453928054 0.7744554499129116
14.94819338929337 338.7942368670493 0.7708422279462543
14.953420944246787 333.8975504674378 0.7667251165882016
14.958648499200203 328.56582126546493 0.7608008929432087
14.96387605415362 322.5032172829144 0.7534272444177801
14.969103609107036 320.16711547096685 0.7510322001437093
14.974331164060452 316.65090093087946 0.7463103843237668
14.979558719013868 314.7217999158783 0.7447451552850559
14.984786273967284 311.7185855230096 0.7410402924999527
14.9900138289207 309.6918859180509 0.7385973974176964
14.995241383874117 309.60883503999355 0.7375409730478194
15.000468938827533 311.0896454776859 0.7396393939871089
15.005696493780949 312.38331552254925 0.7411865102450237
15.010924048734365 309.9221054489034 0.7381051592047067
15.016151603687781 310.5308135013395 0.7393134063328152
15.021379158641198 310.9712764554589 0.7392608186578148
15.026606713594614 309.83570512220115 0.7378131731794294
15.03183426854803 315.00075756923815 0.7443129898403908
15.037061823501446 318.8696335727972 0.7492789555857134
15.042289378454862 320.7528850783881 0.7516880646381103
15.047516933408279 319.02033696624784 0.7493155216881139
15.052744488361695 316.446015749369 0.7449949480240947
15.057972043315111 319.7615327966242 0.7491881727433178
15.063199598268527 321.1969022885111 0.7506935031652333
15.068427153221943 322.12365242810387 0.7523102489208444
15.07365470817536 323.13086757609784 0.7543875191865173
15.078882263128776 324.73680061908436 0.7557330140865693
15.084109818082192 325.4814324483376 0.756899490986472
15.089337373035608 327.4323351742259 0.7584545558662167
15.094564927989024 326.6489983596449 0.7573240891566873
15.09979248294244 327.8845694652587 0.7585666457845638
15.105020037895857 325.60988972145896 0.7567897044344015
15.110247592849273 319.91639811770443 0.750682639437912
15.11547514780269 314.45109001108113 0.7447977302304093
15.120702702756105 313.8362176557764 0.7439653465990954
15.125930257709522 314.00150108286476 0.74422944255572
15.131157812662938 312.67647768805085 0.7427783509009617
15.136385367616354 309.92017252630836 0.7397915019699207
15.14161292256977 302.3058306477805 0.7304418404606688
15.146840477523186 297.8625003631422 0.7270806495541193
15.152068032476603 293.9992820358391 0.7228076673257168
15.157295587430019 291.594432792264 0.719404018517752
15.162523142383435 291.0571452176764 0.7190375568761471
15.167750697336851 287.5315008033954 0.7139886336791137
15.172978252290267 286.6162499390774 0.7141018437468666
15.178205807243684 282.8971839001195 0.7107320655001542
15.1834333621971 277.7579017408981 0.7031993059893186
15.188660917150516 272.82476887145384 0.6974317137563163
15.193888472103932 269.41152265381095 0.6939747669623446
15.199116027057348 266.268771764338 0.6902170299461685
15.204343582010765 266.8180567110454 0.690547295170488
15.20957113696418 271.0107854775103 0.6955156358012288
15.214798691917597 273.7330020182687 0.6987622004948917
15.220026246871013 273.30389696716617 0.6985693591740029
15.22525380182443 270.64796508641615 0.6946534950771572
15.230481356777846 267.7812126596282 0.6906674106358544
15.235708911731262 266.1307889619967 0.6894044366460074
15.240936466684678 265.3477321049263 0.6885977058631898
15.246164021638094 266.7765711500555 0.691730728321909
15.25139157659151 270.4891963197426 0.6968289862399036
15.256619131544927 269.61647226502674 0.6956280673851983
15.261846686498343 267.5207306276029 0.6924357733124794
15.267074241451759 264.36667477551833 0.6880049914834925
15.272301796405175 262.69800901706554 0.686514186220894
15.277529351358591 264.57990028550466 0.690719856931641
15.282756906312008 268.14497158936 0.6961002352805754
15.287984461265424 272.14664204227347 0.7033829007970314
15.29321201621884 274.9733902777035 0.7060099359270704
15.298439571172256 274.193804625341 0.7027086869660822
15.303667126125672 272.4949153423675 0.6994375157127878
15.308894681079089 269.94684256485897 0.6951960078241017
15.314122236032505 268.777177496296 0.6931779636416846
15.319349790985921 269.70849794962993 0.6942262324282983
15.324577345939337 274.25204860043084 0.6986846305155265
15.329804900892753 277.7848097590672 0.7040450725188755
15.33503245584617 279.0354382191792 0.7052613596215382
15.340260010799586 276.1244781487711 0.7017494245493889
15.345487565753002 277.13628119011554 0.702491246790005
15.350715120706418 279.6069343384231 0.7040291104778763
15.355942675659835 285.0887465193465 0.7106370858155386
15.36117023061325 287.38980216452785 0.7139307665290581
15.366397785566667 287.73342201185227 0.7142812684537005
15.371625340520083 290.02810209339583 0.7162158427475301
15.3768528954735 292.2752638806922 0.7192711785849351
15.382080450426916 294.7061480602421 0.7213327069166188
15.387308005380332 296.84126154628564 0.725561519837098
15.392535560333748 295.6452794374968 0.7249834129564962
15.397763115287164 295.6796984006608 0.733887208419072
15.40299067024058 294.5550362872803 0.7391361614859474
15.408218225193997 292.94683063479437 0.7416392572092816
15.413445780147413 292.8829070137948 0.7449322731267277
15.418673335100829 293.79409232475626 0.7504669805431142
15.423900890054245 295.72519540642526 0.756597497227909
15.429128445007661 297.66670627624427 0.761955118447032
15.434355999961078 297.69159478950075 0.7646796428139482
15.439583554914494 296.1531966937872 0.7637049176335826
15.44481110986791 294.31087165392 0.763077284617617
15.450038664821326 294.39571488015747 0.7652930236164751
15.455266219774742 291.01390229565584 0.7634431895768579
15.460493774728159 288.568378437772 0.7631778263751695
15.465721329681575 288.9936207485349 0.7664600737811705
15.470948884634991 291.33506853147753 0.7721095422527013
15.476176439588407 295.43703682724004 0.7796179079096891
15.481403994541823 295.06352720469295 0.7812731650552589
15.48663154949524 293.76671763548876 0.7815185720087592
15.491859104448656 295.1769087464092 0.7847755939789841
15.497086659402072 293.5404046191526 0.7844950791416258
15.502314214355488 298.4191870096013 0.7932520455077502
15.507541769308904 300.3991451080502 0.7980187641561222
15.51276932426232 297.39777632945896 0.7943237900149868
15.517996879215737 296.8014846309386 0.7938825204987153
15.523224434169153 294.54134826803073 0.7918337218948295
15.52845198912257 295.9543243425193 0.7956698642983784
15.533679544075985 297.6127650723247 0.8004574433254291
15.538907099029402 298.8407212439903 0.8034210149588482
15.544134653982818 299.5095266477602 0.8063899093997877
15.549362208936234 301.0389407263757 0.8096235100743536
15.55458976388965 302.0022242335799 0.8136045759607311
15.559817318843066 300.6861214438107 0.8134349259890695
15.565044873796483 300.59195780512744 0.8138629028839968
15.570272428749899 303.058767539867 0.8180923901187561
15.575499983703315 306.54319072685615 0.8240282277323832
15.580727538656731 310.12247613211173 0.8308884460201448
15.585955093610147 309.39162039056845 0.8327231737094154
15.591182648563564 307.0137040116294 0.8322023902918382
15.59641020351698 306.2541542379667 0.8328908511098464
15.601637758470396 306.25054805908553 0.8348364142330842
15.606865313423812 307.2751484759261 0.8370353708993808
15.612092868377228 304.5380200527434 0.8358634430860407
15.617320423330645 302.6388085184952 0.8344393904975448
15.62254797828406 298.9390426293592 0.8305706836370333
15.627775533237477 298.44317703600484 0.83012270055139
15.633003088190893 294.3223638467328 0.8243782882261097
15.63823064314431 291.18066044747053 0.8173220987350097
15.643458198097726 287.49016929338075 0.80032493430155
15.648685753051142 286.89017478857033 0.7943619536700327
15.653913308004558 285.8627592086051 0.7897517862107327
15.659140862957974 287.73070032906776 0.790411036687022
15.66436841791139 287.0565528718491 0.7879590788500465
15.669595972864807 286.50931493742115 0.7837104969712613
15.674823527818223 286.9054067551339 0.7816297353225862
15.680051082771639 284.0088811267895 0.7755690163298352
15.685278637725055 284.1007938006779 0.774357104209272
15.690506192678471 283.88243696061335 0.7725770913312483
15.695733747631888 284.22253646128706 0.77115394945756
15.700961302585304 279.38843197367345 0.76305606214617
15.70618885753872 277.23714496536246 0.7586267438949298
15.711416412492136 275.66164968272864 0.7559340378549742
15.716643967445552 276.0740875721787 0.7555361656571637
15.721871522398969 275.37432507979713 0.7531599362635929
15.727099077352385 276.534163011419 0.7532505878401987
15.732326632305801 276.11909907182246 0.7527367912603995
15.737554187259217 277.602735128629 0.754656070180199
15.742781742212633 278.40763902677423 0.7544510168228613
15.74800929716605 281.0971429991099 0.7572404305961462
15.753236852119466 281.14786592507534 0.75558746901599
15.758464407072882 284.37405304031887 0.7588364859006547
15.763691962026298 282.01382326303064 0.7550378506414129
15.768919516979715 283.13680999844684 0.7549756216728757
15.77414707193313 282.59863757985534 0.7536754933375345
15.779374626886547 281.0007660251996 0.7507679468704334
15.784602181839963 281.1591865000571 0.7511007767394421
15.78982973679338 281.19232601417997 0.751684495981322
15.795057291746796 282.82045470910225 0.7526207851482154
15.800284846700212 283.53325143391476 0.753678393728057
15.805512401653628 282.3299438217243 0.7512820139529894
15.810739956607044 284.35940288911985 0.7531513999931011
15.81596751156046 284.31281720680346 0.7525904489690526
15.821195066513877 285.4208694001642 0.7543712847650145
15.826422621467293 289.53961374024897 0.7583674836396601
15.831650176420709 292.1302562814028 0.7618789091784864
15.836877731374125 291.13396844750656 0.7606038690009642
15.842105286327541 291.87884684568854 0.7627319254641011
15.847332841280958 292.48806967780837 0.7653547045677985
15.852560396234374 293.4441610066773 0.7667910293541434
15.85778795118779 293.2849518394645 0.7644986745309837
15.863015506141206 293.3407215587171 0.7630152846089157
15.868243061094622 291.0949141773575 0.758477631986877
15.873470616048039 287.30395393888125 0.7528265056563433
15.878698171001455 287.9216695017937 0.7509087403662424
15.883925725954871 290.31231397762855 0.7523563461044119
15.889153280908287 292.436765357761 0.7546224250915348
15.894380835861703 293.91093830312195 0.7579676798657311
15.89960839081512 291.50785529006754 0.7539037396787445
15.904835945768536 291.14652166683015 0.7525626336651647
15.910063500721952 291.005894430416 0.7511219473270648
15.915291055675368 288.60148741311576 0.7472153274805099
15.920518610628784 288.0078731796368 0.7473021502875627
15.9257461655822 286.15663047237507 0.7440359815952198
15.930973720535617 285.71927670268497 0.7446023578408033
15.936201275489033 283.1160854941087 0.7418409575858983
15.94142883044245 281.7954576670225 0.7393056505432488
15.946656385395865 281.5492939022372 0.7389058149634015
15.951883940349282 281.00760478318745 0.7373728722747274
15.957111495302698 282.51555423926743 0.7395615170258887
15.962339050256114 286.22624852594885 0.7452193296363399
15.96756660520953 290.3876174450475 0.7504757823264675
15.972794160162946 293.02877843868185 0.7531229013494397
15.978021715116363 293.404548306805 0.7539443301797178
15.983249270069779 292.847871839763 0.751838338208365
15.988476825023195 290.795373363171 0.7496558011493636
15.993704379976611 286.650342127234 0.7450761185172456
15.998931934930027 286.47487140204566 0.7444838559086809
16.004159489883442 285.5211296279875 0.7439628350200009
16.009387044836856 287.90572585470875 0.7466122723240483
16.01461459979027 288.1558087729446 0.7462424772562615
16.019842154743685 287.0219432796116 0.744332696050446
16.0250697096971 283.1929882345856 0.7380326985429878
16.030297264650514 285.0157058235243 0.7405509720596284
16.03552481960393 289.06497370318107 0.7464061737302561
16.040752374557343 294.40483139590555 0.7528491921701416
16.045979929510757 300.8459190680481 0.7607696340268547
16.05120748446417 304.53610156738677 0.7649631579203938
16.056435039417586 303.6342263915777 0.7626839084231386
16.061662594371 304.3508067643608 0.76385002534628
16.066890149324415 307.79596018491884 0.7675905301986661
16.07211770427783 312.7656537852915 0.7734725221195915
16.077345259231244 318.0625894473313 0.7793871778913218
16.08257281418466 318.334964585949 0.7790163689255736
16.087800369138073 318.27009982426307 0.7787964330947236
16.093027924091487 320.79132904421937 0.7818743294900029
16.0982554790449 323.98354386233467 0.7855162150441783
16.103483033998316 329.95109031189963 0.793270736474303
16.10871058895173 335.36041147596114 0.7989521682468235
16.113938143905145 337.608820545021 0.8024026678987118
16.11916569885856 337.427044161008 0.8025721963589231
16.124393253811974 335.3690085117568 0.8007589328336866
16.129620808765388 336.6856833827533 0.8025236978808628
16.134848363718802 338.1814110434258 0.8040976657799757
16.140075918672217 337.46818304617165 0.8023601036202963
16.14530347362563 338.7791158309998 0.804534667436375
16.150531028579046 336.1527103033782 0.8008752234065749
16.15575858353246 336.1851723645888 0.8012169772361204
16.160986138485875 334.5128920773607 0.798976324413229
16.16621369343929 328.40725691785326 0.7914099504148725
16.171441248392703 323.7960549865966 0.786130136191665
16.176668803346118 318.2208119118083 0.7798342850846135
16.181896358299532 313.67127308674924 0.7739214245688398
16.187123913252947 311.2906654334038 0.77113558277001
16.19235146820636 305.83698218146867 0.7652089568368119
16.197579023159776 299.25577542737517 0.7569170745220084
16.20280657811319 290.92837391517736 0.7464851183676415
16.208034133066604 284.0922044561368 0.7380266500823046
16.21326168802002 281.9273750727464 0.7366552749750738
16.218489242973433 279.42144332277434 0.7334654693793244
16.223716797926848 279.3527856165305 0.7331101571175525
16.228944352880262 277.5656087321746 0.7297029304994921
16.234171907833677 275.5376003289829 0.727278657147571
16.23939946278709 272.0152716127974 0.7233857637514284
16.244627017740505 266.9682004192143 0.7171761096731915
16.24985457269392 264.97890122215284 0.7154162723143856
16.255082127647334 262.1200466387288 0.7124409574543347
16.26030968260075 257.4760456227947 0.7057394305024456
16.265537237554163 258.1894179695673 0.7071790649563526
16.270764792507578 256.5365443542049 0.7043196182980679
16.275992347460992 256.44640438199775 0.7045728308103566
16.281219902414406 252.5555004289506 0.7000501064122355
16.28644745736782 249.2295547489033 0.6952381966403877
16.291675012321235 251.56199139183548 0.6989815077967619
16.29690256727465 254.50002326608032 0.7013158617613566
16.302130122228064 255.27357284549697 0.701883349037158
16.30735767718148 255.38405401457334 0.7006164939358832
16.312585232134893 254.98393374801068 0.7001928073930059
16.317812787088307 258.6378213536344 0.7049635217731338
16.323040342041722 259.530266573803 0.7065230300455789
16.328267896995136 260.3832471413719 0.7084286296967349
16.33349545194855 258.54055933945045 0.7055064908014426
16.338723006901965 256.6325296711817 0.702416654032512
16.34395056185538 257.5801466577275 0.702826762381172
16.349178116808794 259.30591022822836 0.7051150447215007
16.35440567176221 263.026758354922 0.7085795240138155
16.359633226715623 269.1928661274528 0.7166849237389397
16.364860781669037 274.18032274506106 0.7223674747313805
16.37008833662245 278.8412617946329 0.7268991581654856
16.375315891575866 282.0707154352708 0.7309015811605634
16.38054344652928 283.3843514138188 0.7303869765212161
16.385771001482695 288.1879762086123 0.7355042611449173
16.39099855643611 293.1022245364714 0.74042350417858
16.396226111389524 294.47859328196915 0.7415752435428269
16.401453666342938 295.69253687912146 0.7432736723861841
16.406681221296353 293.9359704596763 0.7414688652559563
16.411908776249767 291.4721423444967 0.7376608627626278
16.41713633120318 291.08644064178037 0.737610375338907
16.422363886156596 287.69882435202345 0.7334831892207033
16.42759144111001 286.6513440453451 0.7321934888270418
16.432818996063425 284.31874377619624 0.7298322256528009
16.43804655101684 283.31296805343334 0.7292659070704226
16.443274105970254 285.00823337823596 0.73139510491491
16.448501660923668 281.37843052609145 0.7263838328966645
16.453729215877082 278.35186584100876 0.720763297583772
16.458956770830497 276.5041607373465 0.7188932368435216
16.46418432578391 275.95510220348956 0.7182453428500861
16.469411880737326 274.47328111047904 0.7159450683873241
16.47463943569074 274.6302225315693 0.7170293632882693
16.479866990644155 273.3589810426057 0.7156119610737018
16.48509454559757 275.3074715414959 0.7182859731925354
16.490322100550983 276.4591551909779 0.7203328185274082
16.495549655504398 277.32651597507737 0.7191462043033764
16.500777210457812 275.6663824503506 0.7168598315722422
16.506004765411227 276.8194936046984 0.7183186604194745
16.51123232036464 277.11980657320004 0.7191795909518348
16.516459875318056 278.95575453206715 0.7224813646517094
16.52168743027147 278.93540389114867 0.7230474172112145
16.526914985224884 277.38980240218507 0.7224400295784239
16.5321425401783 275.0659837471809 0.7196672536587233
16.537370095131713 272.7303671536233 0.7160842151384774
16.542597650085128 270.15151187469576 0.7131174949449343
16.547825205038542 267.0542763575435 0.7082098858717081
16.553052759991957 267.8292805459641 0.7092689814135876
16.55828031494537 263.77672569421566 0.7045594753572858
16.563507869898785 259.3675712435165 0.6995025144571727
16.5687354248522 254.62268976040608 0.6926614497800037
16.573962979805614 250.8894946902074 0.6873862798230851
16.57919053475903 248.7189632058842 0.684661742869356
16.584418089712443 247.3047524852274 0.6833180494220688
16.589645644665858 246.5218748022537 0.683973678064658
16.594873199619272 249.4619234769505 0.6880268134769384
16.600100754572686 249.11793384489826 0.687728293268841
16.6053283095261 248.1342646925553 0.6849132068324166
16.610555864479515 247.79082758776988 0.6828665012636705
16.61578341943293 246.8179184536072 0.6817672299072516
16.621010974386344 246.1543523755763 0.6807406982780149
16.62623852933976 246.36124543302068 0.680270268464898
16.631466084293173 247.8420690247555 0.6823170805913038
16.636693639246587 251.53747093905181 0.6873408657508737
16.641921194200002 253.79368027178813 0.6911234349163251
16.647148749153416 256.4613699505887 0.6941730733391839
16.65237630410683 256.13599395895903 0.6927828817673904
16.657603859060245 256.2633139045611 0.6928411962419224
16.66283141401366 254.7671149481202 0.6902585481572635
16.668058968967074 254.38312663789176 0.6891751702076786
16.67328652392049 251.90297268623422 0.686266018735343
16.678514078873903 250.16111973245725 0.6829804889354857
16.683741633827317 252.2443224836074 0.6864962140731233
16.68896918878073 252.87513315740222 0.6864382705225285
16.694196743734146 251.89108056587216 0.6852902090610338
16.69942429868756 250.636992527196 0.6839399716746355
16.704651853640975 250.86645370660545 0.6843794312025334
16.70987940859439 252.59105854644437 0.6855628123363868
16.715106963547804 250.47124789467125 0.6828329193627555
16.720334518501218 247.3251070650414 0.6790345843978915
16.725562073454633 243.49231061373928 0.6751991409849205
16.730789628408047 240.6824990517247 0.6706964177639744
16.73601718336146 242.34959699819262 0.6739110717296777
16.741244738314876 242.62097419094815 0.6738963030476438
16.74647229326829 241.57700544907084 0.6724076412845493
16.751699848221705 238.49634747334906 0.6681152081773365
16.75692740317512 235.10945454932804 0.6634104740263906
16.762154958128534 236.1268426214372 0.6664256969719093
16.767382513081948 231.89842571066225 0.660632273606172
16.772610068035362 232.75423914463144 0.6623740185919204
16.777837622988777 229.18213308445317 0.6560938313343443
16.78306517794219 230.989377335523 0.6586710068710646
16.788292732895606 233.098305590381 0.6615532083737268
16.79352028784902 232.82763962501343 0.6611534013636474
16.798747842802435 230.82886469861478 0.6567866695323662
16.80397539775585 230.3829722505613 0.6580404093446146
16.809202952709263 228.8817690779966 0.6567099096555071
16.814430507662678 227.21249977216914 0.6554235142937406
16.819658062616092 226.81386749374784 0.6554419250776577
16.824885617569507 225.57822552373923 0.6527116358599578
16.83011317252292 225.09380550265422 0.6518505934360703
16.835340727476336 226.27322071474626 0.6516334173755656
16.84056828242975 225.13796900779684 0.6509479706342223
16.845795837383164 224.8105413371743 0.6506619383176488
16.85102339233658 219.75323006764648 0.6429064719186666
16.856250947289993 217.7370225144564 0.6391059252995885
16.861478502243408 216.6181754676102 0.6365419117398324
16.866706057196822 218.7051791340589 0.6410718674412323
16.871933612150237 221.54231185091396 0.6463733257944072
16.87716116710365 223.249926792648 0.6486833348884532
16.882388722057065 222.0513998045103 0.6468164718660866
16.88761627701048 218.55842758341748 0.6418195721613197
16.892843831963894 216.2281521569005 0.6385987016891602
16.89807138691731 215.23429709402842 0.6372763839519185
16.903298941870723 214.81221873743783 0.6363667175221207
16.908526496824138 217.05236631026625 0.6382253112647851
16.913754051777552 217.5715068605562 0.639787739706623
16.918981606730966 220.9580797171356 0.6452306407048616
16.92420916168438 219.3326403224672 0.6421886105708577
16.929436716637795 217.76717526119344 0.6424906977954226
16.93466427159121 217.27392997437596 0.6416501242071332
16.939891826544624 216.95055388328333 0.6420304039065394
16.94511938149804 219.13284903040724 0.6440876777854514
16.950346936451453 218.35413378472012 0.6425060013106169
16.955574491404867 218.50303520089446 0.6436247541242547
16.960802046358282 219.81595068324208 0.6456087160258943
16.966029601311696 220.9142795145929 0.6480011843822161
16.97125715626511 219.15722956039042 0.6441537235047265
16.976484711218525 218.13336598916953 0.6423511885121528
16.98171226617194 215.4845867013483 0.637336678064649
16.986939821125354 215.0539051681265 0.6375108345493468
16.99216737607877 214.0470262978139 0.6357443962580747
16.997394931032183 215.59838943832384 0.6386848320518657
17.002622485985597 214.87846588389064 0.6375039137858531
17.00785004093901 215.98946163640255 0.6382630456114227
17.013077595892426 217.38383219360423 0.6388435475337073
17.01830515084584 216.23253571340362 0.6361465452101266
17.023532705799255 216.9034988773255 0.6370924576950402
17.02876026075267 216.90616121742417 0.6373798699767532
17.033987815706084 221.88451260153803 0.6445393457520563
17.039215370659498 224.1746763075708 0.648782151873527
17.044442925612913 223.43622720830837 0.6478036809684449
17.049670480566327 221.56876797328326 0.647345583302742
17.05489803551974 218.60956312986926 0.6427757525296549
17.060125590473156 222.6565980075023 0.6484227119655084
17.06535314542657 223.15513809564746 0.6496221953487044
17.070580700379985 224.16411483725963 0.6513095765561063
17.0758082553334 220.5183162030453 0.6457704381079846
17.081035810286814 217.65758001509408 0.6398649068481586
17.086263365240228 217.4549934290562 0.6385923817641543
17.091490920193642 216.55777784163132 0.6369828433966124
17.096718475147057 217.6096265959598 0.6396902520854223
17.10194603010047 219.00753697832084 0.6408056696603658
17.107173585053886 220.60354318388804 0.6440969384727725
17.1124011400073 220.74731490062132 0.6435295731380616
17.117628694960715 218.85190219757033 0.6401337030616012
17.12285624991413 220.50689032590518 0.641686042981862
17.128083804867543 222.72054873276406 0.6442898859709163
17.133311359820958 226.48080652629818 0.6492714698244604
17.138538914774372 223.80920713791855 0.6455452055557667
17.143766469727787 224.0664408571751 0.6444122772367625
17.1489940246812 225.59219338523837 0.6464605829199811
17.154221579634616 226.51189103707657 0.6478854532199508
17.15944913458803 227.7903017887767 0.6504991640717587
17.164676689541444 230.68077660145633 0.6545428938458779
17.16990424449486 233.26031774354755 0.6570679362775196
17.175131799448273 237.16504264711406 0.6612603260972565
17.180359354401688 237.76189361213503 0.6620695225017362
17.185586909355102 237.87063854585918 0.6621181716770428
17.190814464308517 237.95608690469612 0.6622104882291916
17.19604201926193 239.95592342363852 0.6663194543870836
17.201269574215345 240.06809676410793 0.6653992236147086
17.20649712916876 242.16899415347638 0.6687472364568585
17.211724684122174 241.7765713587264 0.6689211588783371
17.21695223907559 241.31329410711515 0.666862123070691
17.222179794029003 243.92886476792472 0.6701750031125513
17.227407348982418 244.97175358532536 0.669621847341865
17.232634903935832 247.46941886666534 0.6716146317263157
17.237862458889246 249.6606649873725 0.6755698638628022
17.24309001384266 246.90129377207055 0.6713955922419095
17.248317568796075 246.34131695698278 0.6723287437277137
17.25354512374949 245.35889667649073 0.6711247899062346
17.258772678702904 246.5429681343725 0.6724965164274462
17.26400023365632 244.04242359171752 0.6686352355383727
17.269227788609733 241.61787988399317 0.6648394004723687
17.274455343563147 238.6986888600482 0.6614944667412058
17.279682898516562 238.54171540997467 0.6625155450434327
17.284910453469976 239.55503499666142 0.6644068905813701
17.29013800842339 239.62775561584579 0.6644410591966458
17.295365563376805 240.52693618787742 0.6651595284953314
17.30059311833022 238.42919366449894 0.6615757625855166
17.305820673283634 237.05452688616913 0.6600754405382218
17.31104822823705 238.23821216808219 0.662665057600031
17.316275783190463 243.17478437230974 0.6691546061158633
17.321503338143877 244.41695777832163 0.6706357139177026
17.32673089309729 243.598368218963 0.6697133392493956
17.331958448050706 239.42702536197515 0.6649948897157466
17.33718600300412 238.48087517192437 0.6648459200301583
17.342413557957535 235.4173177490431 0.6594889294959531
17.34764111291095 235.39021455148642 0.6588419716274941
17.352868667864364 236.8285348538956 0.6604571639148337
17.358096222817778 239.14957609793498 0.6631977073622506
17.363323777771193 238.49040457376924 0.6637846944105348
17.368551332724607 236.3114498244176 0.6596631779755651
17.37377888767802 231.33135386506194 0.6523847328002951
17.379006442631436 230.07495099752907 0.6505002889563203
17.38423399758485 232.00820027518475 0.6538968362499196
17.389461552538265 230.98786421428082 0.6528933277766834
17.39468910749168 231.82133508945242 0.6539579473333124
17.399916662445094 235.50097328511285 0.6593883381986909
17.405144217398508 241.0227488716193 0.6679747189064719
17.410371772351922 241.21510530254216 0.6684522293819608
17.415599327305337 238.09500880112756 0.663420112586587
17.42082688225875 233.47838474259459 0.6563617387769561
17.426054437212166 233.72236107991094 0.6555125185910817
17.43128199216558 234.32809204953028 0.6556486451964334
17.436509547118995 236.8384252729227 0.6596531408752546
17.44173710207241 238.29449081418625 0.6616281723598566
17.446964657025823 236.15773869602813 0.65796399274815
17.452192211979238 236.2588338882809 0.6590939301380004
17.457419766932652 233.65067541741738 0.6551009112836201
17.462647321886067 235.01436058677203 0.6568025675433606
17.46787487683948 236.1169293329559 0.6586712392239912
17.473102431792896 237.73606665250378 0.66148711201382
17.47832998674631 236.147053144819 0.6603899905128131
17.483557541699724 235.61376541513243 0.6603829980908349
17.48878509665314 234.63213321792864 0.6579469014461098
17.494012651606553 235.2105205910467 0.6583066254026907
17.499240206559968 236.75985106402896 0.659372122097757
17.504467761513382 238.61799840035275 0.6619977442628279
17.509695316466797 240.57513386873134 0.6641469427274953
17.51492287142021 238.08862143528393 0.6604734438473301
17.520150426373625 235.05683456279823 0.657641780000163
17.52537798132704 232.95496815189998 0.6553362077050795
17.530605536280454 233.16681977666292 0.6564760257024941
17.53583309123387 237.23103704421706 0.6619345998383347
17.541060646187283 238.15665339278544 0.6611888065875569
17.546288201140698 239.65466152308127 0.662317169734384
17.551515756094112 240.2444204436803 0.6629058935678873
17.556743311047526 242.0625935376227 0.6655879959672155
17.56197086600094 244.96561586857112 0.6695689749092956
17.567198420954355 247.77680610962238 0.6738050375653859
17.57242597590777 248.45180175414973 0.674657422686028
17.577653530861184 246.3190893710093 0.6713614596645251
17.5828810858146 243.33706413879173 0.6676241039773679
17.588108640768013 241.25405740353492 0.6641697367392265
17.593336195721427 242.76440636788982 0.6667901117686195
17.598563750674842 245.2494906912066 0.6698490438177382
17.603791305628256 248.0746590728186 0.6744298485852941
17.60901886058167 248.1461887117403 0.6739150909238297
17.614246415535085 248.21430784417439 0.6735714951888463
17.6194739704885 247.3943319622411 0.6718017447773924
17.624701525441914 246.2172954817575 0.6707540441000911
17.62992908039533 248.02136388029328 0.6738670139926402
17.635156635348743 249.60995811256905 0.675659637897515
17.640384190302157 250.1468315654016 0.6758849986606629
17.64561174525557 249.2343824267919 0.6734861696271323
17.650839300208986 248.97144386170368 0.6722149741821292
17.6560668551624 249.74186875160876 0.6726211424765415
17.661294410115815 250.80595160197032 0.6740298759168248
17.66652196506923 254.5792346957646 0.6794553124025929
17.671749520022644 258.7919271515221 0.6859773063299649
17.676977074976058 263.2576966095587 0.6914187212215367
17.682204629929473 267.7542118830512 0.696805727100946
17.687432184882887 272.26046913694273 0.7013535676492161
17.6926597398363 277.40175869703603 0.7086164715920302
17.697887294789716 282.09761282785314 0.7134833307519715
17.70311484974313 285.8238719089774 0.7179690569086705
17.708342404696545 285.540970244721 0.7162084255301079
17.71356995964996 287.0827396650129 0.7176272732626793
17.718797514603374 289.83296372607646 0.7211359344180163
17.724025069556788 293.0524867049642 0.7249571927937011
17.729252624510202 298.12132407427856 0.7317360886644954
17.734480179463617 300.90949341259096 0.7346839678872213
17.73970773441703 303.6975927400059 0.7375795795740856
17.744935289370446 304.26250158297813 0.7385219484922595
17.75016284432386 306.4102098390627 0.7401797093017503
17.755390399277275 308.8227530923651 0.7425196232938394
17.76061795423069 313.4795439491773 0.747116505880881
17.765845509184103 316.3409213365708 0.7502514351160728
17.771073064137518 318.1293909481878 0.7529364841926283
17.776300619090932 320.0951190056094 0.7554812136822328
17.781528174044347 317.46775285424513 0.7517576260534861
17.78675572899776 316.484022908323 0.7507337273585621
17.791983283951176 314.99545508540433 0.7486595405529897
17.79721083890459 311.44126517538393 0.7448030475968813
17.802438393858004 309.82846644611595 0.7439671093357447
17.80766594881142 308.5266303778728 0.7423224320292282
17.812893503764833 305.3881319052017 0.739424665426683
17.818121058718248 303.2165171508736 0.7370154793587707
17.823348613671662 298.5715673130218 0.7312014641991429
17.828576168625077 298.4733193648805 0.7315760442703548
17.83380372357849 296.5901894729698 0.7288837788274651
17.839031278531905 294.92534793874995 0.7262771140095423
17.84425883348532 292.0944109134183 0.7226961429610061
17.849486388438734 292.3098756081871 0.7226811217710917
17.85471394339215 291.1186068724981 0.7219140383792345
17.859941498345563 291.6972138963027 0.7224003994526386
17.865169053298978 292.3007434466223 0.7236900376726452
17.870396608252392 295.3153431013017 0.7283308836771591
17.875624163205806 297.5414846739741 0.7303225417648523
17.88085171815922 297.45074126176286 0.7301500481511622
17.886079273112635 297.8141706400026 0.729581636075341
17.89130682806605 301.78136810418636 0.7341191499849875
17.896534383019464 307.5879642306216 0.7418285729314656
17.90176193797288 316.1309431295657 0.7514468523130197
17.906989492926293 321.01258145107624 0.7570070055667377
17.912217047879707 325.9911471201827 0.762005708347359
17.917444602833122 327.9299303623353 0.763753586688537
17.922672157786536 331.6240710163334 0.7678323895232254
17.92789971273995 332.3749539541041 0.7684394776422485
17.933127267693365 335.9647734380973 0.7718404755556525
17.93835482264678 334.5294900162925 0.7704841306735282
17.943582377600194 328.2099122372462 0.763607390355
17.94880993255361 323.52258586015245 0.7586170904248825
17.954037487507023 317.70106240754075 0.7532398432077015
17.959265042460437 311.4354679074342 0.7456760047689386
17.96449259741385 305.02886208846866 0.7385543891854451
17.969720152367266 297.73441290749673 0.7302584733508599
17.97494770732068 294.21365139041814 0.7262781284681273
17.980175262274095 291.18267905311166 0.723281531838039
17.98540281722751 286.0237391848531 0.7159597864177631
17.990630372180924 281.6088550774853 0.7103051123262741
17.995857927134338 274.9656402079893 0.7024166183693632
18.001085482087753 271.9611388224981 0.6983046906753243
18.006313037041167 269.6829879566956 0.6965004575758726
18.01154059199458 269.6791156000093 0.6968753796199905
18.016768146947996 269.1490857646089 0.6968058189881927
18.02199570190141 268.0349825713707 0.6962863690584171
18.027223256854825 266.1177341416787 0.6931806328746721
18.03245081180824 263.8347597374733 0.69023706432542
18.037678366761654 263.56428577098114 0.6898513447961802
18.042905921715068 262.18723977096414 0.6874209773903371
18.048133476668482 262.2309192615359 0.689379661760802
18.053361031621897 262.2310342411354 0.6899183578561006
18.05858858657531 263.8488779456685 0.6924228203475522
18.063816141528726 262.53511703157443 0.6899524724131758
18.06904369648214 261.29972554497397 0.6867259499602755
18.074271251435555 264.0824518166143 0.6903249554395623
18.07949880638897 268.335070586351 0.6968524350548184
18.084726361342383 273.5226355491411 0.7037303976984725
18.089953916295798 273.917958937325 0.7053362450656674
18.095181471249212 272.24860915329936 0.7022517587328845
18.100409026202627 272.4433251496456 0.7019009639678109
18.10563658115604 276.39690796769463 0.7058422696253861
18.110864136109456 280.6485697515899 0.7095885099033753
18.11609169106287 287.1702156164355 0.7170898559581866
18.121319246016284 289.42932133984175 0.7202882461947829
18.1265468009697 291.1434229266295 0.7221765753617813
18.131774355923113 294.50297563273847 0.7262301519911144
18.137001910876528 299.86161214263615 0.7314841121353092
18.142229465829942 308.4844102399755 0.7410063322122767
18.147457020783357 315.44438574635257 0.7488518543868079
18.15268457573677 324.4261499213787 0.7586990861749334
18.157912130690185 334.65829410024037 0.7711038155230429
18.1631396856436 344.548378169956 0.7826647922109571
18.168367240597014 358.3517469708205 0.7980592833502406
18.17359479555043 369.3971571527713 0.8109085471423914
18.178822350503843 380.319408699797 0.8219001233107008
18.184049905457258 385.2927447704252 0.8268949520821731
18.189277460410672 391.23962533718384 0.832387369799859
18.194505015364086 391.6803701911808 0.8327646316200437
18.1997325703175 386.93849140376005 0.8279784641890543
18.204960125270915 383.09263458973174 0.823799449232158
18.21018768022433 377.7238517471822 0.8176232541331354
18.215415235177744 377.18456124149037 0.8172811126904767
18.22064279013116 377.6253721224857 0.8176459437821448
18.225870345084573 376.7681100259617 0.816703882440309
18.231097900037987 374.96910043397855 0.8148039341479025
18.236325454991402 378.60339771506756 0.8183742287782404
18.241553009944816 381.30296949331773 0.8217609124895321
18.24678056489823 386.4719509475605 0.8270753943558101
18.252008119851645 383.49153724751693 0.824285189775967
18.25723567480506 382.3406019440183 0.8227305949809067
18.262463229758474 378.00968953643917 0.8181551484666905
18.26769078471189 371.0837945240159 0.8107038598208713
18.272918339665303 362.5716838022747 0.8013699593826574
18.278145894618717 350.22753429000124 0.7874417568571545
18.28337344957213 341.1255348126684 0.777249032698457
18.288601004525546 336.3612131054768 0.7722717061032629
18.29382855947896 330.9651629126181 0.7668812666956588
18.299056114432375 326.0693105822657 0.7626774089594368
18.30428366938579 317.76320801084864 0.7538343242316259
18.309511224339204 312.29101572550724 0.7477181950451529
18.314738779292618 304.55773454155457 0.7376745768555362
18.319966334246033 297.59547767330827 0.7298702718652074
18.325193889199447 290.84390410356656 0.7219141740599277
18.33042144415286 284.6743859618549 0.7149361100363196
18.335648999106276 283.5322199611212 0.7133115404055793
18.34087655405969 281.30875576139744 0.7108470141101685
18.346104109013105 278.1036465572764 0.7063344609210473
18.35133166396652 278.8502477663188 0.7076596291427558
18.356559218919934 281.5660222682325 0.7111582599008822
18.361786773873348 284.0170624662322 0.7149878529878886
18.367014328826762 286.4817583776812 0.7171922939917438
18.372241883780177 286.22610864739937 0.7166554057114962
18.37746943873359 289.3805609158572 0.7192266857776873
18.382696993687006 291.23549115211114 0.7206704291941594
18.38792454864042 297.91864579807697 0.7304533431186204
18.393152103593835 308.72919770501403 0.7547008662311988
18.39837965854725 316.9106719828621 0.771543460131816
18.403607213500663 323.7572425566431 0.784964654869791
18.408834768454078 329.7696735791415 0.7966498555105788
18.414062323407492 338.0073803938009 0.8105754606693988
18.419289878360907 346.7010718688959 0.82506100743475
18.42451743331432 348.97582359478247 0.8312503044369183
18.429744988267736 347.8466538973766 0.834508982246919
18.43497254322115 342.3764387432575 0.8309440890328345
18.440200098174564 335.4659108677924 0.8254995094412858
18.44542765312798 332.53462423642395 0.8247112264600412
18.450655208081393 333.2356564930642 0.8277207873583622
18.455882763034808 330.68161194536435 0.827581292383495
18.461110317988222 326.92571735306086 0.8264848462499323
18.466337872941637 323.2349552844824 0.8246676972958734
18.47156542789505 319.083333782852 0.8224391438229861
18.476792982848465 315.10050983390795 0.818959658414845
18.48202053780188 312.7639570530271 0.8187988778901194
18.487248092755294 312.68826234337314 0.8212422711739619
18.49247564770871 310.18569312427013 0.8205020524390415
18.497703202662123 306.0905389947303 0.8182601195293359
18.502930757615538 303.9156849773154 0.8174652519818547
18.508158312568952 301.7921541929241 0.8173321875077064
18.513385867522366 300.59696688496484 0.81832936839797
18.51861342247578 300.2190916826208 0.8194954090774602
18.523840977429195 297.84424293940623 0.8198129463146658
18.52906853238261 297.30157878913093 0.8206473675328328
18.534296087336024 295.24632785681354 0.820499826418092
18.53952364228944 296.4397506520543 0.8253160269667419
18.544751197242853 292.76853286494236 0.8220108420390277
18.549978752196267 292.1962437406855 0.8227571982987154
18.555206307149682 289.14280752027094 0.8192223355311443
18.560433862103096 287.525455586526 0.8172883043625312
18.56566141705651 289.9778477891926 0.8228255928911364
18.570888972009925 290.2493495994 0.8238203868939367
18.57611652696334 291.2360896162016 0.8268948204837387
18.581344081916754 289.65744177391747 0.8260659727168402
18.58657163687017 290.3254377019036 0.8285623341843646
18.591799191823583 290.70002534220504 0.8321769475971194
18.597026746776997 292.76834548702993 0.837447173967445
18.60225430173041 296.7517565312904 0.8457606856049562
18.607481856683826 298.6339774648637 0.8500548103220089
18.61270941163724 299.2952100434318 0.8523566591962551
18.617936966590655 298.67554416458773 0.8526348468973084
18.62316452154407 298.804658388291 0.8534252103955927
18.628392076497484 301.73648005463855 0.8405968041418108
18.633619631450898 309.05848343225887 0.8413034685844104
18.638847186404313 314.25484528851854 0.8403762563919276
18.644074741357727 320.2074229977815 0.8429868027647548
18.64930229631114 320.22847494048045 0.8402599163041915
18.654529851264556 321.82830898230566 0.8388942745819106
18.65975740621797 325.524443513511 0.8416885088142937
18.664984961171385 327.9674125732727 0.8412976287100569
18.6702125161248 331.0835294563225 0.8421016462155018
18.675440071078214 335.8699489288554 0.8457490191496742
18.680667626031628 337.84866781704795 0.844649153105723
18.685895180985042 340.3180073059828 0.8446225693452306
18.691122735938457 342.05399848731207 0.8451657387660622
18.69635029089187 348.1079420323468 0.8499513172855983
18.701577845845286 350.15797925623104 0.8516320492772601
18.7068054007987 350.43894065974587 0.8503908693635284
18.712032955752115 349.9560755615818 0.8491395508474453
18.71726051070553 349.5788266454824 0.8477610928437228
18.722488065658943 350.42539585638923 0.8469201055553865
18.727715620612358 348.3900069416558 0.8425950832163278
18.732943175565772 344.38678168953874 0.8360466123073705
18.738170730519187 343.4008281264169 0.8332273204255537
18.7433982854726 343.9004262802057 0.8330954525827208
18.748625840426016 346.5223165013439 0.835415354870459
18.75385339537943 346.63130515851776 0.834956172158768
18.759080950332844 350.0921941297856 0.8379516131025675
18.76430850528626 351.45675052068424 0.8373854314729262
18.769536060239673 350.8837576401 0.8352347250885599
18.774763615193088 348.89623338736436 0.8316660163157819
18.779991170146502 343.31637092009373 0.8233080872533588
18.785218725099917 337.9730404831175 0.8163639460963361
18.79044628005333 334.38232259345784 0.8117365643017564
18.795673835006745 331.35030658772286 0.8076432643257735
18.80090138996016 327.2638446376393 0.8020201865991317
18.806128944913574 325.23749583354606 0.7979493764851384
18.81135649986699 319.0282542247954 0.7890166887554633
18.816584054820403 317.858499397845 0.7872726418153981
18.821811609773818 316.02452076096654 0.784225451038608
18.827039164727232 316.75415425954617 0.7854549779985961
18.832266719680646 313.32668714628835 0.7807659854608252
18.83749427463406 307.3521549300432 0.7737754315858013
18.842721829587475 303.49404575688783 0.7689882673906537
18.84794938454089 300.4522586298818 0.7643991373789519
18.853176939494304 299.5438008079563 0.763788983432383
18.85840449444772 299.4338019868753 0.7632563713321521
18.863632049401133 300.2841347803176 0.7648412870367266
18.868859604354547 300.3253012434778 0.7650223529716141
18.87408715930796 301.4443563975748 0.7654701311930343
18.879314714261376 299.9526890070957 0.7624457259357047
18.88454226921479 297.71300900925274 0.7597314269819128
18.889769824168205 293.21231060929284 0.7526151694161806
18.89499737912162 291.73896658225544 0.7503380653314667
18.900224934075034 291.9546191446093 0.7499119859977598
18.90545248902845 294.2731397288466 0.7532625777603942
18.910680043981863 294.2008669119828 0.7537023098540482
18.915907598935277 295.0740445845056 0.7548646775983332
18.92113515388869 293.749730529633 0.7532504287775393
18.926362708842106 295.0272330229545 0.7550258587361734
18.93159026379552 293.14709826322814 0.7531504079442096
18.936817818748935 292.5039871470097 0.7525366901127912
18.94204537370235 290.81928051990917 0.7493188755289745
18.947272928655764 290.6751337443863 0.7479729212210497
18.952500483609178 287.4261618705198 0.7425890676178962
18.957728038562593 285.61140972059786 0.7414601929198121
18.962955593516007 285.41352040149815 0.7431364978505932
18.96818314846942 282.3931261569979 0.7388044532135567
18.973410703422836 280.90763782577307 0.7347246271422462
18.97863825837625 278.77520052924103 0.7292274578627655
18.983865813329665 279.0766725437788 0.7288646242136942
18.98909336828308 280.34786862760905 0.7312982322279145
18.994320923236494 278.6671252872994 0.729100621249434
18.999548478189908 277.47599775814376 0.7271230635374047
19.004776033143322 275.90083780677116 0.7248725995176398
19.010003588096737 280.41106639372776 0.7305199704352182
19.01523114305015 282.0556331709398 0.732886365854451
19.020458698003566 281.7378110860127 0.7316041586648466
19.02568625295698 277.7140928886138 0.72660400022243
19.030913807910395 273.96883428664046 0.7218403615900079
19.03614136286381 276.1448500443746 0.7243938820537994
19.041368917817223 276.5025894587549 0.7242865717255076
19.046596472770638 276.50930066394795 0.7232628589945683
19.051824027724052 274.5187239825401 0.7202976430891861
19.057051582677467 277.41789733596346 0.7240608643372543
19.06227913763088 276.9095181867471 0.7230563110249515
19.067506692584296 276.9483698279203 0.7230291004892138
19.07273424753771 274.1078137162548 0.7186473128312029
19.077961802491124 273.8412753840375 0.7179838727235665
19.08318935744454 270.3342693832164 0.7134358408862955
19.088416912397953 269.23050714927126 0.7122919854150993
19.093644467351368 270.3354267848537 0.7141407147997201
19.098872022304782 272.4620469872774 0.716338521609495
19.104099577258197 271.4151701802928 0.7151066763900191
19.10932713221161 268.43255219162603 0.7099964318200043
19.114554687165025 265.5297927753577 0.7057958752195713
19.11978224211844 265.4818353638268 0.7058158156944726
19.125009797071854 267.7816459946142 0.7084782431412728
19.13023735202527 266.2188531575327 0.7061314072267816
19.135464906978683 264.5037275785284 0.7049610283434625
19.140692461932098 263.156892467486 0.7031474283735443
19.145920016885512 263.0080982734763 0.7046326238742077
19.151147571838926 263.83132144345666 0.7046048276912783
19.15637512679234 265.1384435348281 0.7058235585867911
19.161602681745755 265.5197235101908 0.7070432268915415
19.16683023669917 266.59368931540484 0.7080893110756458
19.172057791652584 265.7827474831745 0.7081637878097784
19.177285346606 265.4140213539338 0.707269997895536
19.182512901559413 267.772699821159 0.7094991077169381
19.187740456512827 268.91142564004224 0.711738180349432
19.19296801146624 267.7704423993534 0.7093155549045465
19.198195566419656 266.43967906121975 0.7076447487072728
19.20342312137307 266.0803183693788 0.706238404762225
19.208650676326485 267.1600520445296 0.7072868423583024
19.2138782312799 268.60564174632106 0.7086904680209483
19.219105786233314 267.75934936720114 0.7079367306697327
19.22433334118673 268.67583756472953 0.708438783701129
19.229560896140143 268.74040350168576 0.7096415565436712
19.234788451093557 270.35358668410174 0.711601463645789
19.24001600604697 270.1183949198259 0.7117464855766574
19.245243561000386 271.06795710909086 0.7132457132250858
19.2504711159538 269.65470781787445 0.7118843333857582
19.255698670907215 269.8420177508597 0.7116726223815792
19.26092622586063 268.6976873927752 0.7088468001231443
19.266153780814044 270.450200956573 0.7089361459535735
19.271381335767458 272.6211157884697 0.7119024828060628
19.276608890720873 277.129480714183 0.7177951020538469
19.281836445674287 280.69193853929687 0.7230885039791725
19.2870640006277 284.05741842373396 0.7263662345330932
19.292291555581116 283.49293176661905 0.7252692365887945
19.29751911053453 285.04386797486603 0.727315815037553
19.302746665487945 287.32205728656 0.7301746834734647
19.30797422044136 290.0561471475668 0.7331779725324699
19.313201775394774 294.61118613066486 0.7388570900176746
19.318429330348188 294.98192658919226 0.7375158742872567
19.323656885301602 296.19229869072547 0.7386718873864787
19.328884440255017 300.1130554443494 0.742436177350415
19.33411199520843 302.93136183787055 0.7459325838650519
19.339339550161846 303.72921088305776 0.7473785438354498
19.34456710511526 301.841259813116 0.7447520796287713
19.349794660068675 301.26824315271466 0.7438564969215926
19.35502221502209 303.22771591940227 0.7464065569343654
19.360249769975503 306.66324653817225 0.7510492239430795
19.365477324928918 310.8792642588215 0.7564564102001287
19.370704879882332 313.45538631862684 0.7585781631223346
19.375932434835747 315.9050248404026 0.7610349021155495
19.38115998978916 317.3714212505254 0.7627953336168327
19.386387544742576 315.50601392106927 0.7603462162351822
19.39161509969599 318.400389745002 0.7640750215788573
19.396842654649404 319.04851801707855 0.7645000040927937
19.40207020960282 324.26232125034016 0.7708492027704122
19.407297764556233 325.11418221364465 0.7718586434713406
19.412525319509648 328.0683481171493 0.7745934220143408
19.417752874463062 327.4784997952071 0.7734806685103706
19.422980429416477 326.7336041726774 0.7722478276943957
19.42820798436989 326.4598315494127 0.771910248435034
19.433435539323305 325.8401536694495 0.7720372518307487
19.43866309427672 321.9705385524559 0.7668755890438507
19.443890649230134 318.2280959748276 0.7620674048915022
19.44911820418355 318.43111146862765 0.7616193356239943
19.454345759136963 319.5623481436066 0.763290554885366
19.459573314090377 324.0746308131915 0.7696879767501064
19.464800869043792 324.33860604551273 0.7693742080121592
19.470028423997206 324.16137136271857 0.7683699780058041
19.47525597895062 324.8789072119167 0.7693756694781055
19.480483533904035 323.4249318550704 0.7675765828299638
19.48571108885745 322.23501006130397 0.7669875749680434
19.490938643810864 322.08541773894467 0.7660015465309967
19.49616619876428 320.5915528737518 0.7643117151071119
19.501393753717693 323.031595129286 0.7671658912790096
19.506621308671107 322.6827206699541 0.7661641192577462
19.51184886362452 324.98800323588017 0.7685046039533919
19.517076418577936 327.1158697682382 0.7709326735290349
19.52230397353135 327.19463675252547 0.7714397668761276
19.527531528484765 330.4535536938067 0.7759648887145426
19.53275908343818 330.4141844504337 0.7755180635392152
19.537986638391594 330.5230905808763 0.775340932672716
19.54321419334501 333.2826324179645 0.7787807140444045
19.548441748298423 334.9466710634623 0.7809847603894118
19.553669303251837 337.7927592389188 0.7841369818841067
19.55889685820525 340.29783042354137 0.7870972044069343
19.564124413158666 342.05974366805833 0.7896295714520717
19.56935196811208 344.8491909037279 0.7925220478628531
19.574579523065495 346.0987554331239 0.7935628211060499
19.57980707801891 348.9656734093289 0.795865641316614
19.585034632972324 349.7984901222172 0.7968844571921845
19.590262187925738 351.07118357765654 0.7988429123595656
19.595489742879153 355.7481813732064 0.8041188376491819
19.600717297832567 358.93669936805156 0.8074144686479645
19.60594485278598 364.801315045058 0.8137286734203169
19.611172407739396 365.2563125170421 0.8136254803006756
19.61639996269281 364.7852751036138 0.8130277838591454
19.621627517646225 368.10586377738224 0.8159730274753892
19.62685507259964 367.50369191137224 0.8151172488238936
19.632082627553054 370.00492164305996 0.8177584487222133
19.637310182506468 371.141090312895 0.8194470742033702
19.642537737459882 376.8697238423315 0.8260403642015935
19.647765292413297 379.5917504774723 0.8283863373998381
19.65299284736671 383.01183737252 0.8317544557290366
19.658220402320126 384.7695430554059 0.8330630719950374
19.66344795727354 388.0560132250502 0.8372278636907967
19.668675512226955 387.1198330967902 0.8367386028684325
19.67390306718037 384.7512645796245 0.8339672791814257
19.679130622133783 384.85049483688766 0.8333414347693897
19.684358177087198 386.4775354667125 0.8347311438333787
19.689585732040612 394.38797239109647 0.8428574496408948
19.694813286994027 397.46199180369007 0.8461627602281957
19.70004084194744 396.2543346558494 0.8447237489143602
19.705268396900856 391.8961630542074 0.8398196516801518
19.71049595185427 389.3693281356557 0.837655716850519
19.715723506807684 386.44415405723095 0.8342852864210788
19.7209510617611 386.6665512555018 0.8346779112774246
19.726178616714513 381.5672563626542 0.8288023273042464
19.731406171667928 379.51957514766383 0.8263086885709852
19.736633726621342 374.1096047167121 0.8208499727951374
19.741861281574757 370.70421907328654 0.817035402318135
19.74708883652817 366.54295088930775 0.8130990833171443
19.752316391481585 363.4308110496506 0.8101800524529198
19.757543946435 361.2288690285623 0.8078391472230045
19.762771501388414 358.8050552212542 0.8050051023380885
19.76799905634183 355.1488908474986 0.8007521567476139
19.773226611295243 351.6468447158442 0.796413766911999
19.778454166248657 351.8594799390631 0.7967597149892381
19.783681721202072 351.9559835562872 0.7963255415267476
19.788909276155486 353.8405965265706 0.7990883250431277
19.7941368311089 350.2838358370689 0.794916902617997
19.799364386062315 348.2640176590787 0.7918177916684497
19.80459194101573 344.9476564123252 0.7880424154019293
19.809819495969144 342.85927536330973 0.7847260260319623
19.81504705092256 337.97968999854754 0.7794814820155066
19.820274605875973 336.75505288347824 0.7781090287858824
19.825502160829387 335.6876493631529 0.7767981871572223
19.8307297157828 335.04684255225277 0.7761435689193329
19.835957270736216 332.4587741515665 0.773158600653187
19.84118482568963 330.3254544843105 0.7707819873397305
19.846412380643045 329.1065413641917 0.7702363185982465
19.85163993559646 328.24836992412196 0.7689843090189913
19.856867490549874 328.6184304783595 0.7696365067853183
19.86209504550329 326.6365619717919 0.7673913207947075
19.867322600456703 326.9027832183169 0.7674459714631602
19.872550155410117 328.79566285438307 0.7700103974977687
19.87777771036353 331.76113195269005 0.7731239823318197
19.883005265316946 334.4823347018082 0.776577174921325
19.88823282027036 332.5685708689968 0.7744503539651155
19.893460375223775 326.614861232951 0.7672734286109331
19.89868793017719 326.6831932579243 0.7674074222265322
19.903915485130604 322.4312761175926 0.7619122105668504
19.909143040084018 319.74210584868524 0.7588805033229842
19.914370595037433 315.9048822102242 0.7538981538851706
19.919598149990847 312.5550502093794 0.7500783105554895
19.92482570494426 312.30468729698066 0.7502062697581243
19.930053259897676 310.00431773020125 0.7472740781664425
19.93528081485109 311.45206939564076 0.7484359957749489
19.940508369804505 311.2611282168687 0.7481153068161666
19.94573592475792 312.44760791867964 0.7488797947854128
19.950963479711334 311.48752593119974 0.7488752431846596
19.956191034664748 309.05899221245284 0.7459137425618392
19.961418589618162 309.88631770382784 0.7469870329074066
19.966646144571577 308.3585800203553 0.7460879811139047
19.97187369952499 309.166101020733 0.7474099528366133
19.977101254478406 312.11228259352373 0.7505176579891935
19.98232880943182 314.09923730911265 0.7523691574999473
19.987556364385235 315.0609146096721 0.7526701580824242
19.99278391933865 316.87764487192004 0.7552439567421189
19.998011474292063 316.32341155663187 0.754380708574843
20.003239029245478 316.5068095077797 0.7540989710297696
20.008466584198892 314.00201990305413 0.7505959350982159
20.013694139152307 316.30578999945607 0.7526805153314226
20.01892169410572 324.1037879652782 0.7619333548664327
20.024149249059136 334.905762758439 0.7745900450932188
20.02937680401255 343.60589552266663 0.7842201372302001
20.034604358965964 350.40057190072844 0.7914386565968337
20.03983191391938 356.94022057556606 0.7991261871924655
20.045059468872793 359.67686593291097 0.8025594101765645
20.050287023826208 357.1852202216493 0.800013118119589
20.055514578779622 348.3168945190354 0.7896027119929995
20.060742133733036 340.2508245431764 0.7806154169384462
20.06596968868645 334.96362352639824 0.7745477801409071
20.071197243639865 330.2063266567654 0.768893129555257
20.07642479859328 328.30821239135565 0.7671563650678027
20.081652353546694 327.1214801166498 0.7660408573987694
20.08687990850011 327.48877477391363 0.7668285129767056
20.092107463453523 325.9553311472696 0.7650047492945189
20.097335018406937 325.1389396099687 0.7634536450048798
20.102562573360352 324.82925398914847 0.7634002402842904
20.107790128313766 323.72287791338846 0.7619359809865893
20.11301768326718 320.9029184311727 0.7585440802410502
20.118245238220595 319.5379837424236 0.7570235303710805
20.12347279317401 318.19212977536097 0.7553004521972796
20.128700348127424 319.0996245895703 0.7566140902385563
20.13392790308084 320.31899587786296 0.7581251147433562
20.139155458034253 323.7674750359129 0.7621442014175668
20.144383012987667 325.92845747534557 0.7638693888573467
20.14961056794108 328.1891003923895 0.7660135750750419
20.154838122894496 330.3092253396369 0.7681760261205164
20.16006567784791 330.0404724615089 0.7679211378303323
20.165293232801325 326.98742174248076 0.7645538888956954
20.17052078775474 326.2207621828319 0.7645983384641001
20.175748342708154 324.45986083927835 0.7628101721397921
20.18097589766157 323.76127993768097 0.7624910426235171
20.186203452614983 320.7203288582733 0.7581169407503745
20.191431007568397 318.4922321060372 0.7557346569581943
20.19665856252181 314.88177870805066 0.7514625751613238
20.201886117475226 312.81660633451867 0.7485024688017013
20.20711367242864 310.080554166979 0.7452460785410362
20.212341227382055 302.5761911138595 0.7360893152279213
20.21756878233547 300.096987786542 0.73401473216806
20.222796337288884 297.93531757099754 0.7313959421803566
20.228023892242298 298.4298696321899 0.7322815267812665
20.233251447195713 293.94891217512225 0.7260344306955546
20.238479002149127 289.62101787061056 0.7211150888828203
20.24370655710254 288.1915596840009 0.7195310387072397
20.248934112055956 289.25621873095207 0.7209350053759851
20.25416166700937 293.0974737727169 0.7266860826311137
20.259389221962785 294.63790239173045 0.7283744438931279
20.2646167769162 292.06325198893774 0.7257339604811701
20.269844331869614 288.3171973039242 0.7216392970095249
20.275071886823028 287.8297377341024 0.720282806426983
20.280299441776442 287.4203000692313 0.7191121697425127
20.285526996729857 288.4794321919632 0.7208824352149787
20.29075455168327 289.1790153398934 0.7220360552690936
20.295982106636686 288.2828999226943 0.7211826153773183
20.3012096615901 289.62296233315186 0.721502890843454
20.306437216543515 289.0870348024657 0.7202802061415078
20.31166477149693 294.1646880435694 0.7256511239589777
20.316892326450343 293.7784859533141 0.724463083124235
20.322119881403758 289.15350463678266 0.7193162789618462
20.327347436357172 285.0934113973194 0.7146874547807286
20.332574991310587 284.10041022671277 0.7139878060738107
20.337802546264 286.88769804221573 0.7177798793207323
20.343030101217416 290.53738412783997 0.7222465699561296
20.34825765617083 290.52883494989294 0.7218842894826734
20.353485211124244 287.75800812826844 0.7180120882314628
20.35871276607766 287.2457923326357 0.716894641022386
20.363940321031073 286.26087112218516 0.71545651602082
20.369167875984488 287.9720274495811 0.7166030326838748
20.374395430937902 289.03347876243964 0.7181396880830292
20.379622985891316 290.5769370449862 0.720282694063786
20.38485054084473 292.5225856761018 0.7231618389509189
20.390078095798145 295.26675098136985 0.7281254839519996
20.39530565075156 294.8665485489663 0.7269394397839603
20.400533205704974 295.5602272699874 0.7279361527635287
20.40576076065839 294.54631819812045 0.7259449880744119
20.410988315611803 293.10497210831386 0.7236368310797808
20.416215870565217 290.2035370602886 0.7200182244621587
20.421443425518632 284.02324398805087 0.7123275719341143
20.426670980472046 283.6248436872299 0.7121820897287562
20.43189853542546 285.31819284785763 0.7150978283858085
20.437126090378875 287.8371483768344 0.7180968476424262
20.44235364533229 290.0842389823395 0.7217170696307056
20.447581200285704 292.0883092258881 0.7235740516167399
20.45280875523912 292.85252002323824 0.7235342242493122
20.458036310192533 291.268121539511 0.7212927275316879
20.463263865145947 288.4997992833788 0.716803726940845
20.46849142009936 286.39190098938184 0.7158427390484564
20.473718975052776 287.7767080915914 0.7181436973876605
20.47894653000619 287.75665636183663 0.7185686838664229
20.484174084959605 287.0516929353166 0.7173486812168332
20.48940163991302 285.9238506522557 0.7151906827089103
20.494629194866434 285.00168549782666 0.7146597083818241
20.49985674981985 284.1851996114636 0.7141988716327083
20.505084304773263 286.48019512540526 0.7163161278176824
20.510311859726677 287.2298850722934 0.7166078805017583
20.51553941468009 288.86629452509544 0.7175197807664977
20.520766969633506 288.76258675414243 0.7172714557205806
20.52599452458692 286.77912114930683 0.7155105950356879
20.531222079540335 286.85288932257305 0.715584581961566
20.53644963449375 284.61789040722897 0.7134862350659211
20.541677189447164 283.6047018190952 0.7130900620664831
20.546904744400578 281.77556929728405 0.7106988809031919
20.552132299353993 281.9831218224045 0.7117969959580079
20.557359854307407 286.2891259738564 0.7160549206600123
20.56258740926082 289.4426365179447 0.7204628696026076
20.567814964214236 287.969343173474 0.7189484142763534
20.57304251916765 280.53111934791843 0.7095869476501573
20.578270074121065 279.38102956967373 0.7075039406245145
20.58349762907448 280.87125428860594 0.708365827238804
20.588725184027894 283.51267516193593 0.7114233471951581
20.593952738981308 284.6647593631866 0.7135475042356643
20.599180293934722 285.6981903653779 0.7143756495285164
20.604407848888137 283.1293544523321 0.7109379296710224
20.60963540384155 283.2801597281837 0.7113678646971134
20.614862958794966 280.8869560895495 0.7081398807143257
20.62009051374838 283.01735126460625 0.7119419997411895
20.625318068701795 283.9732867666269 0.7121341884392042
20.63054562365521 285.2394387867982 0.7133842399962802
20.635773178608623 282.7437885799175 0.7099973940688283
20.641000733562038 282.7515712308312 0.7104371968040347
20.646228288515452 282.04458950296595 0.7105016827786974
20.651455843468867 282.7532105289631 0.7117406251387857
20.65668339842228 282.94562019147924 0.7121074549970255
20.661910953375695 282.6925889765813 0.7109241969859078
20.66713850832911 282.81855994990127 0.7107581891929333
20.672366063282524 282.0439354150885 0.7103573250993453
20.67759361823594 284.54557877625365 0.7133577423159506
20.682821173189353 285.34541394529435 0.7138065876121205
20.688048728142768 283.8606621459832 0.7106558761794922
20.693276283096182 285.06426588733376 0.7127186783377144
20.698503838049596 283.60222752123184 0.7114238568546738
20.70373139300301 286.6194707330339 0.7153070498697423
20.708958947956425 287.3675135551113 0.7161131996590728
20.71418650290984 288.8340527472144 0.718058296050525
20.719414057863254 289.4711163148649 0.7193458382703353
20.72464161281667 291.05449337020514 0.7221141481979367
20.729869167770083 292.20004077480036 0.7232194341641766
20.735096722723497 293.3238357707337 0.7232956843809873
20.740324277676912 293.18767109151105 0.7228102483166691
20.745551832630326 289.24615396508426 0.7174449500654685
20.75077938758374 286.64925508528546 0.7148639261474451
20.756006942537155 286.87975301127227 0.7149485788786549
20.76123449749057 288.6554570823346 0.7172643803688858
20.766462052443984 286.9557548092759 0.7155572986995089
20.7716896073974 288.2182823341939 0.716371395152863
20.776917162350813 291.77945046579856 0.7211047578480487
20.782144717304227 294.56733459304746 0.7230242105069591
20.78737227225764 294.7214193035932 0.7233958070198939
20.792599827211056 292.84890911901266 0.7216034742892462
20.79782738216447 296.19390250244004 0.7255055858482469
20.803054937117885 297.8952385054621 0.7267252060002668
20.8082824920713 302.4030566456593 0.7313215937303239
20.813510047024714 305.44796187881576 0.7343465224910876
20.81873760197813 307.72062789848206 0.7374782702100834
20.823965156931543 306.6989701223347 0.7359119437399716
20.829192711884957 306.0369654787167 0.7345909459102405
20.83442026683837 305.01719175317186 0.7333597429274654
20.839647821791786 305.55396407978145 0.7344239001079065
20.8448753767452 307.1942112117387 0.7377629556328084
20.850102931698615 307.44932703973126 0.7385249306328795
20.85533048665203 303.4743115440967 0.7338975511678723
20.860558041605444 299.2122739574054 0.729231595206269
20.865785596558858 300.70595484591274 0.7317813219039694
20.871013151512273 302.0091928114225 0.733539263918478
20.876240706465687 304.6052047197852 0.7358910551328364
20.8814682614191 304.55640976812816 0.7346446040183583
20.886695816372516 303.20068121935185 0.7329167504429128
20.89192337132593 299.83420184019184 0.728757175906832
20.897150926279345 297.7128574138939 0.7266098296372162
20.90237848123276 297.5710924757137 0.7265536305419283
20.907606036186174 296.4915732539721 0.7261058402655337
20.912833591139588 296.25648682533404 0.7259212066705044
20.918061146093002 293.4944650443447 0.7223511911857993
20.923288701046417 295.2229075551966 0.7237825138825772
20.92851625599983 294.41616389773134 0.7217501687299628
20.933743810953246 294.8793628339854 0.7223572459795962
20.93897136590666 294.9525381746126 0.72255596128592
20.944198920860075 294.95509066248826 0.7239412116271584
20.94942647581349 294.5686572619864 0.7251740789484777
20.954654030766903 293.3598314460704 0.7248467379817627
20.959881585720318 292.17942096480505 0.7230155925644982
20.965109140673732 291.795373118377 0.720617800665717
20.970336695627147 291.8356189807065 0.719879808370464
20.97556425058056 287.3766474780052 0.7138702026368708
20.980791805533975 287.78883973735725 0.7144418727949453
20.98601936048739 283.78318147762974 0.7089325670653264
20.991246915440804 284.8224487607826 0.7105029016246215
20.99647447039422 281.9079598031551 0.7078259781120596
21.001702025347633 279.23222767822324 0.7053311118770815
21.006929580301048 279.614914890949 0.7060784872233266
21.012157135254462 278.9466347524723 0.705721745921715
21.017384690207876 280.89701176973495 0.707708552666293
21.02261224516129 277.30304707163765 0.7039018975037219
21.027839800114705 278.04908208171497 0.704285379286929
21.03306735506812 276.6110320050655 0.7018945006457259
21.038294910021534 274.6207450920463 0.6986932481450725
21.04352246497495 272.914568930963 0.6967269740373145
21.048750019928363 272.89358246806876 0.6981508737840035
21.053977574881777 272.4793466446149 0.6979525338518843
21.059205129835192 272.4178561824934 0.6967233959921445
21.064432684788606 273.2749999119417 0.6975676451099622
21.06966023974202 271.16506960182807 0.6948451237784429
21.074887794695435 266.9182067471161 0.6903016401480541
21.08011534964885 264.8373187148601 0.6861164223950734
21.085342904602264 266.19581774737173 0.6864545428186967
21.09057045955568 271.8898546228863 0.6934593353967994
21.095798014509093 275.1774537689559 0.6972831270308487
21.101025569462507 273.94083742423607 0.6955369349959741
21.10625312441592 271.67310557698227 0.6921322114472356
21.111480679369336 270.25968949463464 0.6903763070048565
21.11670823432275 270.082083467188 0.6902643635993057
21.121935789276165 269.74004391079154 0.6908895978698677
21.12716334422958 270.75496143740736 0.6922673497904624
21.132390899182994 271.66237760152154 0.6934992322962386
21.13761845413641 271.3561669283875 0.6921849002065918
21.142846009089823 271.913421880529 0.6921794604820537
21.148073564043237 270.3137923588503 0.6893745792592793
21.15330111899665 268.4062264684597 0.685251680826998
21.158528673950066 268.4808915484231 0.6857257248263189
21.16375622890348 270.65673404033487 0.6888084869605332
21.168983783856895 272.97553136225383 0.6916676398319929
21.17421133881031 270.3127177108943 0.6880526367010475
21.179438893763724 267.1773194418179 0.6840424668648106
21.184666448717138 263.6602049707225 0.6807302223754453
21.189894003670553 266.31894737344396 0.6838506486986561
21.195121558623967 269.4132326969759 0.6873545456148734
21.20034911357738 271.67042697044116 0.6888834502062436
21.205576668530796 269.5283418757399 0.6862929105835848
21.21080422348421 266.7453311137274 0.6820936019489353
21.216031778437625 264.7351434980807 0.6790508665591574
21.22125933339104 263.81886378846724 0.6771546463011954
21.226486888344454 263.7311350455035 0.6770974743062118
21.231714443297868 264.3729975534984 0.6778371452280312
21.236941998251282 267.4951680751725 0.6832360941884976
21.242169553204697 270.50958353730243 0.6878637135981199
21.24739710815811 272.9122786003645 0.6913386002929898
21.252624663111526 272.83246186449827 0.6903463058229187
21.25785221806494 273.8586956468183 0.6897295329352007
21.263079773018355 271.71817072539693 0.6868352182735102
21.26830732797177 267.45280669424636 0.681514707402812
21.273534882925183 263.2865384345055 0.6766715132635271
21.278762437878598 263.36522542081264 0.677380680052418
21.283989992832012 265.4661186314159 0.6869457908529796
21.289217547785427 264.79810577147856 0.6962910716316603
21.29444510273884 263.8160724139171 0.7006187627708269
21.299672657692255 261.37529279930476 0.7012035674459616
21.30490021264567 264.8271968908087 0.71010561816675
21.310127767599084 265.14210770673463 0.7141300025851303
21.3153553225525 266.18967902611564 0.7199535239332123
21.320582877505913 263.9083324804776 0.7202339761194052
21.325810432459328 264.1198224636167 0.723554590955564
21.331037987412742 264.89691176375493 0.7277699099261521
21.336265542366156 265.18028177877096 0.730863270987995
21.34149309731957 263.8371635846917 0.7316627785018724
21.346720652272985 262.50924683312473 0.7323016889507492
21.3519482072264 260.71398473095064 0.7314487524074775
21.357175762179814 261.7285491515547 0.7367923123897586
21.36240331713323 262.4082555747592 0.7391718617736843
21.367630872086643 262.85106590034803 0.7421625046155048
21.372858427040057 264.4895013975784 0.7468826651370175
21.378085981993472 262.8578978878606 0.7475631513709485
21.383313536946886 260.79495141792484 0.7480085704889512
21.3885410919003 260.0832620836602 0.7497504139015243
21.393768646853715 261.2391330905078 0.7535402589679371
21.39899620180713 261.0381863235162 0.7555233889768579
21.404223756760544 261.27113155892084 0.7558667724348662
21.40945131171396 258.2421962115268 0.7522260752469814
21.414678866667373 259.06411663131155 0.7542077142850805
21.419906421620787 261.37834579706066 0.7595049835224276
21.4251339765742 264.0320593326849 0.7667254399508764
21.430361531527616 265.2652132910312 0.7712264239698952
21.43558908648103 264.6601218848687 0.7722058139753818
21.440816641434445 260.9619099055936 0.7688030991951219
21.44604419638786 260.053448583024 0.7687579483330431
21.451271751341274 258.95944816653105 0.7698043405519562
21.45649930629469 265.97919952979294 0.781460376939518
21.461726861248103 267.1386432713805 0.7848628544504127
21.466954416201517 271.28725428182395 0.7924328761730207
21.47218197115493 269.7103419386722 0.7912608262786782
21.477409526108346 268.14492881413247 0.7902531429664508
21.48263708106176 266.4569316952502 0.788991124003585
21.487864636015175 267.2302606409319 0.791313917427186
21.49309219096859 266.7587654690689 0.7927994700264291
21.498319745922004 268.4177170908835 0.7984361195456675
21.503547300875418 266.7104121420822 0.7989909117707825
21.508774855828833 269.84201964490643 0.8033010951447982
21.514002410782247 269.7170003031397 0.7852442830266035
21.51922996573566 271.2685426609836 0.7778680568310958
21.524457520689076 271.2657417147557 0.7692654295362171
21.52968507564249 271.7331999519623 0.764612447561458
21.534912630595905 269.73724618289714 0.7567146588331957
21.54014018554932 270.7960677448821 0.7553334455412536
21.545367740502734 275.15966442951367 0.7594007486477797
21.550595295456148 274.80563873678256 0.7564437126305475
21.555822850409562 273.41940919218575 0.7533681427902635
21.561050405362977 269.91779726483213 0.7470163992557838
21.56627796031639 271.02678381390183 0.745989313669163
21.571505515269806 275.71203529805973 0.7510415466166466
21.57673307022322 278.16195280973807 0.7529026001024284
21.581960625176634 281.4413541357424 0.7556382389058993
21.58718818013005 279.90501064753556 0.7516058398625454
21.592415735083463 279.2662581279946 0.7483373084389959
21.597643290036878 280.8209349350434 0.7497186162043835
21.602870844990292 281.2166036670235 0.7502342400746674
21.608098399943707 283.7648218354011 0.7520628383593574
21.61332595489712 283.8485273510756 0.7504078405274471
21.618553509850535 282.27308677930785 0.7463345608563972
21.62378106480395 279.5349627933629 0.7422646167426233
21.629008619757364 281.0444938622929 0.7430205574821876
21.63423617471078 281.83863060588584 0.7438511502956324
21.639463729664193 281.9838675179224 0.7431121437543001
21.644691284617608 280.8598525392074 0.7401705849809247
21.649918839571022 278.8365113815911 0.7364672274041753
21.655146394524436 277.4198516663663 0.7345581221892689
21.66037394947785 279.2060936596688 0.7354840380061881
21.665601504431265 284.2314123313189 0.7416558814920435
21.67082905938468 288.608566431571 0.7466803221130679
21.676056614338094 289.2837012028158 0.7468147808765991
21.68128416929151 288.8458621819306 0.7451327012467627
21.686511724244923 290.72800664850814 0.7475066422731647
21.691739279198337 291.4103992540544 0.7487219650550414
21.696966834151752 290.60764811681776 0.7468366867147557
21.702194389105166 288.67912213254937 0.7435925054886549
21.70742194405858 290.18077973060304 0.7444818651910062
21.712649499011995 293.6091541061615 0.747828399836558
21.71787705396541 294.9957882210474 0.748706759322797
21.723104608918824 295.5093611532143 0.7498829033312124
21.72833216387224 293.46121684789966 0.7468433567536439
21.733559718825653 291.24338522944845 0.7443076098549224
21.738787273779067 292.40582254843383 0.7448471311493686
21.74401482873248 293.5364970610831 0.7459600495730726
21.749242383685896 297.6053809032181 0.7508922043902198
21.75446993863931 300.8964411213392 0.7548541182812086
21.759697493592725 301.4003503750094 0.7558768942904989
21.76492504854614 303.2615471143803 0.7572932000727945
21.770152603499554 303.80740684575204 0.7581901918496627
21.77538015845297 304.54561100881995 0.759293953319664
21.780607713406383 306.73957310752803 0.7613021320415954
21.785835268359797 310.4942816348073 0.7648549285414169
21.79106282331321 311.88762037381247 0.7659119276784692
21.796290378266626 314.82433741998375 0.7693084114220643
21.80151793322004 317.23391332342186 0.7724438503703515
21.806745488173455 319.1985862212195 0.7741416889090406
21.81197304312687 319.76746369795063 0.7749816600223353
21.817200598080284 316.95440799633286 0.77147837435311
21.822428153033698 318.5023687559957 0.7733306106849133
21.827655707987113 322.1128394001287 0.7779120751115174
21.832883262940527 323.50651163494376 0.7798856090610561
21.83811081789394 324.4783593042484 0.7808097701930987
21.843338372847356 323.81881875391355 0.778802498360681
21.84856592780077 324.1056204757287 0.7780194624772159
21.853793482754185 324.90917708548625 0.7782534343382029
21.8590210377076 327.7552525018732 0.7812759108617396
21.864248592661014 329.9567565568361 0.7838945801626129
21.869476147614428 329.57710278455005 0.7831313984797048
21.874703702567842 326.8972618228593 0.7796298017562934
21.879931257521257 325.1847416626534 0.7778760089085575
21.88515881247467 321.24234226149713 0.7735617869989257
21.890386367428086 319.24899809390786 0.7715032605389271
21.8956139223815 317.35479620301345 0.7694722954699555
21.900841477334914 316.0845198937175 0.7672045396835097
21.90606903228833 315.42103605310785 0.7665227132031068
21.911296587241743 314.3788083389514 0.7649120987456663
21.916524142195158 310.81425876973236 0.7605712691126514
21.921751697148572 308.773456466444 0.758067068924499
21.926979252101987 308.34387318662266 0.7561238253123097
21.9322068070554 311.09233241983503 0.7597315216408672
21.937434362008815 311.45499975538894 0.7597114452499588
21.94266191696223 312.5870399400293 0.761215355992095
21.947889471915644 307.92755463816684 0.754657222851114
21.95311702686906 305.27482240984 0.7510528603763991
21.958344581822473 303.24842119090874 0.7485505102662476
21.963572136775888 304.8775446644018 0.7505981257943907
21.968799691729302 304.5130221912014 0.749587051062188
21.974027246682716 307.1265861398941 0.7525094794195861
21.97925480163613 308.6489652299181 0.7545170582547388
21.984482356589545 309.2063484722743 0.7558893849730338
21.98970991154296 308.2733527173892 0.7550534216042979
21.994937466496374 306.89320237518876 0.7526684484256032
22.00016502144979 307.5054420754605 0.7531138224636861
22.005392576403203 308.7920996111809 0.7541411560097186
22.010620131356617 309.0818671597504 0.7544766378285993
22.015847686310032 309.292051740688 0.7557204978514505
22.021075241263446 311.5998021385121 0.7583103404708
22.02630279621686 318.22752009692204 0.7666384148875883
22.031530351170275 321.32994106959 0.7688294286074748
22.03675790612369 319.5384524700099 0.7660269158984899
22.041985461077104 318.66266815901025 0.7643369290272947
22.04721301603052 316.86506547633354 0.7615966093075441
22.052440570983933 319.7013581208023 0.7654525198328885
22.057668125937347 320.71629813841696 0.7658618307047959
22.06289568089076 321.3310429112567 0.7668243087053229
22.068123235844176 319.344927963045 0.7638157724806579
22.07335079079759 317.9497511031585 0.7613864471046299
22.078578345751005 316.238833401348 0.7594604320106678
22.08380590070442 315.26030966307394 0.7580965198682631
22.089033455657834 315.34788747712116 0.7582738047134948
22.09426101061125 316.8566074506287 0.7605722543217086
22.099488565564663 318.5183046379266 0.7629041867099464
22.104716120518077 320.6053537837579 0.7655443318864078
22.10994367547149 320.14380712130264 0.7647595896163841
22.115171230424906 318.2024853697122 0.7613878772855563
22.12039878537832 317.16411342169215 0.7600942840679547
22.125626340331735 317.60749438955156 0.7603494652427831
22.13085389528515 315.4057990062477 0.7580258707728353
22.136081450238564 314.3339806096573 0.7564180398900571
22.141309005191978 312.5394875792173 0.7542159160439643
22.146536560145393 311.2730748891728 0.753247219281528
22.151764115098807 312.3301532170233 0.7553559954808671
22.15699167005222 313.6710934464742 0.7563738475305485
22.162219225005636 313.4656966342661 0.7547114402711722
22.16744677995905 312.91920668631843 0.7535995465962511
22.172674334912465 312.7909204458932 0.7539373731869966
22.17790188986588 314.84595915177357 0.756276686678793
22.183129444819293 314.3591098963468 0.7554466425712952
22.188356999772708 313.70978294954614 0.7547314557531066
22.193584554726122 313.98646173871174 0.7542584370059511
22.198812109679537 315.2931843940623 0.7559313650997744
22.20403966463295 316.7269712752672 0.7571823949369012
22.209267219586366 313.97202329060576 0.7544111417315409
22.21449477453978 313.6608337427156 0.7537453387204229
22.219722329493194 314.2718928481375 0.7545575919894486
22.22494988444661 316.58138975544176 0.7574703104277838
22.230177439400023 317.56297523086914 0.7579505413071733
22.235404994353438 317.45134316635136 0.7577758810207758
22.240632549306852 317.14918814463033 0.7572034079227008
22.245860104260267 317.53986637887334 0.7579770028500886
22.25108765921368 316.3235071781654 0.7571457258901694
22.256315214167095 314.1303596092418 0.7542008326200299
22.26154276912051 310.78534741865997 0.751288749371786
22.266770324073924 310.04949391230787 0.7498440229377381
22.27199787902734 310.50104323721047 0.7500558006798583
22.277225433980753 309.7632791907017 0.7485377427265232
22.282452988934168 310.4008872414362 0.7483844365134681
22.287680543887582 308.6971957427191 0.7472505529082683
22.292908098840996 307.83840538387193 0.7459310753827633
22.29813565379441 307.4549896430527 0.7450420597397303
22.303363208747825 303.23369703819884 0.7404143078695437
22.30859076370124 301.26242034957994 0.737346467509092
22.313818318654654 302.1209398154693 0.7389658994701575
22.31904587360807 303.6710364433256 0.7400794551716161
22.324273428561483 303.567600843413 0.7394967321665815
22.329500983514897 305.9885175140117 0.7431271256404505
22.334728538468312 303.18713310818106 0.7403219779975634
22.339956093421726 299.37633140197636 0.7368149056486429
22.34518364837514 297.179460781304 0.7330953065038377
22.350411203328555 296.46156025918225 0.7311345906020432
22.35563875828197 295.7547190058864 0.7295886852095519
22.360866313235384 294.43240670037335 0.7275450169273556
22.3660938681888 294.0450915037294 0.7277422036743566
22.371321423142213 293.5541746033381 0.7265052159394938
22.376548978095627 292.7039101749323 0.7265131309094713
22.38177653304904 291.8416429221717 0.725269040829839
22.387004088002456 290.6902530751836 0.7241834378949058
22.39223164295587 290.6972671225561 0.7231638036996022
22.397459197909285 290.33360570463 0.7236195566777672
22.4026867528627 289.04175968471145 0.7224126704186701
22.407914307816114 288.85050139840666 0.7224334872753384
22.41314186276953 288.63238520269323 0.7221333028952627
22.418369417722943 290.5814721457676 0.7239299116660218
22.423596972676357 288.5805610864462 0.721907218058144
22.42882452762977 286.51005220665434 0.7186664073185304
22.434052082583186 285.8909939306052 0.718044571068836
22.4392796375366 287.4335268737926 0.7197941594328296
22.444507192490015 286.85954996100463 0.7192091811351303
22.44973474744343 282.5818022407305 0.7140054101857983
22.454962302396844 279.7362140653718 0.7100727396535171
22.460189857350258 277.91631609851885 0.7090077421577468
22.465417412303673 278.7431194954833 0.7098041837690712
22.470644967257087 279.0547649023131 0.7095719546270397
22.4758725222105 278.85843232674665 0.7094080339812797
22.481100077163916 278.99579600541756 0.7097826893025335
22.48632763211733 281.93107338644234 0.7136828997589746
22.491555187070745 282.81331630143166 0.7141669596621815
22.49678274202416 284.08441904291675 0.7150683747442172
22.502010296977573 279.83121530174583 0.7094360483056242
22.507237851930988 275.8948553538489 0.7051256035511965
22.512465406884402 273.4272936205191 0.7018989694269193
22.517692961837817 275.24036995094843 0.7034186168002408
22.52292051679123 277.0161958860479 0.7052593057677629
22.528148071744646 278.940406116908 0.7076174203561069
22.53337562669806 277.4966112601323 0.7055897273028783
22.538603181651474 277.64857004345964 0.7074159722874057
22.54383073660489 276.60276416384704 0.7067081370106539
22.549058291558303 275.3161313225979 0.7052990834069607
22.554285846511718 274.3116278426332 0.7027396862346927
22.559513401465132 275.4404117276096 0.7035886137664831
22.564740956418547 275.2713851290864 0.7037506738643883
22.56996851137196 275.6696963551451 0.7046363795344935
22.575196066325375 275.9693914016896 0.7043791471977041
22.58042362127879 278.03407445871755 0.7065650387311299
22.585651176232204 275.7639922539108 0.7039931076815422
22.59087873118562 271.0414566522472 0.6984311487181604
22.596106286139033 268.4631606499892 0.6951166952396701
22.601333841092448 269.8020729011027 0.6962251217552962
22.606561396045862 276.1353389218822 0.7043735766265183
22.611788950999276 276.22500425283727 0.7040382867373028
22.61701650595269 276.9079497363444 0.7056468774162107
22.622244060906105 272.0852288100065 0.6995501699342619
22.62747161585952 269.63682758143034 0.6963416572250403
22.632699170812934 269.9854658679591 0.6968732313370688
22.63792672576635 272.135547865811 0.6989830915732689
22.643154280719763 273.11851363479195 0.7010404517065396
22.648381835673177 275.15185805227867 0.7034255069954978
22.653609390626592 272.3834533005798 0.6993816495836084
22.658836945580006 271.4714404473089 0.6971352251237324
22.66406450053342 269.06282350887346 0.6937109753665086
22.669292055486835 271.1028390706907 0.6952180555883821
22.67451961044025 273.69520973972465 0.6985817628916222
22.679747165393664 275.31330659074627 0.7001159915373512
22.68497472034708 275.8739810106671 0.7013835703154662
22.690202275300493 274.0972567749654 0.6992898122364233
22.695429830253907 273.2761433138511 0.6980358681069764
22.70065738520732 270.2418121411903 0.6947756715239156
22.705884940160736 268.69644231904823 0.6939525265205405
22.71111249511415 271.2116218960352 0.6977000974386106
22.716340050067565 274.99923595787453 0.7016862605326468
22.72156760502098 277.730992058675 0.7043532695854916
22.726795159974394 276.63434545883683 0.7032443650996111
22.73202271492781 278.616403390776 0.7047831292519408
22.737250269881223 278.61819630990453 0.7042453011471851
22.742477824834637 281.69062131766685 0.708189734916087
22.74770537978805 280.172969947044 0.7070967406512463
22.752932934741466 283.50162502775623 0.7119017471908565
22.75816048969488 285.52860076479 0.7146499318360999
22.763388044648295 287.330698169993 0.7170181109966365
22.76861559960171 289.0788414524587 0.7180270918367895
22.773843154555124 289.8173400041532 0.717949363272877
22.779070709508538 288.72874545273646 0.7157471786236933
22.784298264461952 289.80437129073715 0.7172124968826574
22.789525819415367 289.56121294303705 0.7173936300129905
22.79475337436878 291.05749352472753 0.7195284987576718
22.799980929322196 289.2220644460753 0.7164784996067733
22.80520848427561 289.168324992365 0.7158680968062205
22.810436039229025 292.04937652181826 0.7196654279037262
22.81566359418244 293.5385983716353 0.722094336282341
22.820891149135853 293.84200839323165 0.7222716490140149
22.826118704089268 290.3898638528289 0.7178549497609406
22.831346259042682 290.18418077932165 0.716527207259077
22.836573813996097 289.98813568203434 0.7157625289392732
22.84180136894951 290.7419569829293 0.716387619053621
22.847028923902926 292.73568310991016 0.7194677202623889
22.85225647885634 295.4705847729583 0.7236921665904646
22.857484033809754 295.8173531050927 0.7246261869084503
22.86271158876317 296.04814992938606 0.7255184370109842
22.867939143716583 295.06590866803987 0.7235778222510637
22.873166698669998 294.68116316974863 0.7231281652603991
22.878394253623412 295.0920761630599 0.7229980184260612
22.883621808576827 292.96406926562327 0.7204130856564075
22.88884936353024 291.57783740947383 0.7181637820629322
22.894076918483655 291.49906873310806 0.7174511147338396
22.89930447343707 294.06240648359375 0.7205947830380722
22.904532028390484 294.40143660911275 0.7212325827676751
22.9097595833439 291.98904343784113 0.7195215083109916
22.914987138297313 288.5606207898888 0.715530261021982
22.920214693250728 290.6212009174575 0.7185118938338201
22.925442248204142 290.0723715717163 0.7174759154791849
22.930669803157556 291.52293499741023 0.7185172621307427
22.93589735811097 291.16183281797316 0.7187664914036339
22.941124913064385 292.7157618556806 0.7198990346731791
22.9463524680178 291.34785819474394 0.7183010061704092
22.951580022971214 288.989881255047 0.7146830539527808
22.95680757792463 285.69152038749814 0.7107508413157935
22.962035132878043 285.5368593993661 0.7118939685280375
22.967262687831457 287.84117230726673 0.715031173778145
22.972490242784872 292.3594717327916 0.720654126103166
22.977717797738286 294.82794920433275 0.7229230742009543
22.9829453526917 293.0584274444319 0.7201663386229248
22.988172907645115 288.56724933961715 0.7148870902048412
22.99340046259853 283.1127650551561 0.7070556990521618
22.998628017551944 281.5687547743931 0.7053433535226865
23.00385557250536 281.79307850947407 0.704703209820851
23.009083127458773 284.15734471778666 0.7084179237198511
23.014310682412187 285.6145247634313 0.710917618899634
23.0195382373656 288.600243225679 0.7144479269809453
23.024765792319016 291.8240898719366 0.7182936307676864
23.02999334727243 291.0425759430627 0.7170972633851076
23.035220902225845 287.345213890248 0.7117121184941853
23.04044845717926 282.73588828528733 0.7054033006002284
23.045676012132674 284.6750159652503 0.7070230337243176
23.05090356708609 286.2796337863423 0.7099662325771907
23.056131122039503 288.02905915968336 0.7129043299468528
23.061358676992917 285.97374168645655 0.7106222299553795
23.06658623194633 285.5923928498644 0.7105481427393431
23.071813786899746 281.0939525487919 0.7044842269137815
23.07704134185316 279.662377339098 0.7031621381894947
23.082268896806575 277.82554999429374 0.7007785550676642
23.08749645175999 280.0228554704846 0.703873024371589
23.092724006713404 280.06438639490005 0.7039076368340413
23.097951561666818 283.4541105651183 0.7080821359918266
23.103179116620232 283.64730975053186 0.7082698036900588
23.108406671573647 285.92991382565924 0.7105942462746778
23.11363422652706 286.4349959820157 0.7115036658491014
23.118861781480476 287.63198204912266 0.7126644968556397
23.12408933643389 285.23000413304436 0.7088251412490236
23.129316891387305 282.69377250599933 0.7046699883209093
23.13454444634072 282.92339956241227 0.7037950178252046
23.139772001294133 281.27235154221876 0.7026216470447922
23.144999556247548 281.8906434565141 0.7049918330034798
23.150227111200962 283.2347870687792 0.7076891576470472
23.155454666154377 287.8611804906798 0.713891437615448
23.16068222110779 288.5666775847447 0.7139553021297819
23.165909776061206 287.9914485174303 0.7127930625183113
23.17113733101462 288.09620365633475 0.7128993155829064
23.176364885968034 289.8383503360217 0.714543821788896
23.18159244092145 287.2178219025454 0.7123918473024685
23.186819995874863 283.5114409802392 0.7064797483800708
23.192047550828278 282.6353631945236 0.7056662150820696
23.197275105781692 284.35981899094855 0.7080407446314674
23.202502660735107 285.5445325369797 0.7098951854120391
23.20773021568852 288.90618727935055 0.7129972442196852
23.212957770641935 289.0082640984209 0.7120433365838372
23.21818532559535 292.0610338495588 0.715982559784349
23.223412880548764 291.5345545916578 0.71557446657334
23.22864043550218 290.9404463142001 0.7140071728239511
23.233867990455593 287.3296649155941 0.7093797129572751
23.239095545409008 287.31315222949314 0.7088248037784045
23.244323100362422 285.41851695581215 0.7072311409812999
23.249550655315836 284.8353170662928 0.7067831338981886
23.25477821026925 284.515915522299 0.7073448355320181
23.260005765222665 284.6015353554267 0.7089537572214847
23.26523332017608 287.1412626431779 0.7115905900674815
23.270460875129494 289.0647650219775 0.7126634823852614
23.27568843008291 291.9362203273385 0.7144881508410209
23.280915985036323 289.02207761098356 0.7104714899734148
23.286143539989737 287.90677514896475 0.7096722675739724
23.291371094943152 287.3855846878604 0.7086585217202384
23.296598649896566 288.88283961938447 0.7103266177357505
23.30182620484998 289.2868791768088 0.711291692435586
23.307053759803395 287.183078870533 0.7094597726126569
23.31228131475681 287.1202530824073 0.7095689801080034
23.317508869710224 289.4010280860168 0.7121373606302926
23.32273642466364 287.6316168661815 0.7096902536559987
23.327963979617053 287.2673736669095 0.7094487172133048
23.333191534570467 288.572144912003 0.7113041971063346
23.33841908952388 291.5504087149195 0.7150900730110133
23.343646644477296 291.7381782838469 0.7159453652160637
23.34887419943071 288.3891383988077 0.711662887586122
23.354101754384125 285.4504007895806 0.7076386141667499
23.35932930933754 283.86789364707954 0.7045642123412673
23.364556864290954 283.96534301203667 0.7048135222394966
23.369784419244368 285.6281925671425 0.7062687640707896
23.375011974197783 286.6420440848924 0.7076989325859196
23.380239529151197 286.2501119250775 0.7070340585337348
23.38546708410461 286.5325444726545 0.7071678468921849
23.390694639058026 291.582551744336 0.7134293146134528
23.39592219401144 293.7989190807558 0.7162067630011683
23.401149748964855 290.5384036874684 0.7125358953492991
23.40637730391827 285.8916986228072 0.7066456992455925
23.411604858871684 285.00096795036126 0.7056464127405454
23.416832413825098 286.3815210546953 0.7078338767469016
23.422059968778512 285.99827955393323 0.7072971763817656
23.427287523731927 286.5780658227688 0.7080599431653584
23.43251507868534 288.48238800487286 0.7102794525556754
23.437742633638756 291.76341472439793 0.7139851029903991
23.44297018859217 291.5277803036117 0.7131198761412343
23.448197743545585 293.18949651969024 0.7145680116200572
23.453425298499 294.062774352967 0.7156755315435176
23.458652853452413 291.9532252966124 0.7136647731225858
23.463880408405828 289.70941370503994 0.7104550780673535
23.469107963359242 288.2316548683432 0.7090844395315667
23.474335518312657 288.35703400786855 0.7090053082037436
23.47956307326607 286.35414245538226 0.7071584064400013
23.484790628219486 286.7535252429558 0.7071424769162038
23.4900181831729 290.0527206717094 0.7109208676297556
23.495245738126314 291.0528567590156 0.712097161619358
23.50047329307973 291.0070454906733 0.7111670239888715
23.505700848033143 289.34106720153983 0.7099959283358451
23.510928402986558 292.7544716606414 0.714136299470807
23.516155957939972 291.53210425604635 0.7137780206261589
23.521383512893387 291.02370174999743 0.7131953165204982
23.5266110678468 289.9328307255147 0.7115327496689774
23.531838622800215 289.69446279765947 0.710608549561138
23.53706617775363 287.9208862449754 0.7075806145517709
23.542293732707044 287.967051306279 0.7077421577453884
23.54752128766046 292.2481707595323 0.7130485825207821
23.552748842613873 298.67531502813813 0.7204016841291186
23.557976397567288 302.67727340769045 0.7243832181069274
23.563203952520702 300.6436915058472 0.7203404839925833
23.568431507474116 297.93105322568533 0.7159211519719256
23.57365906242753 298.94229413227674 0.7170874843963293
23.578886617380945 298.67567319142347 0.7173288193166525
23.58411417233436 299.816900441224 0.7189412458618035
23.589341727287774 301.64555512430906 0.7200861611163993
23.59456928224119 301.4404076738251 0.7186512720940702
23.599796837194603 300.1904551606292 0.7167707848811434
23.605024392148017 296.64423729265997 0.7122458794058185
23.610251947101432 296.635923426809 0.7122363524245514
23.615479502054846 298.43597504691274 0.7149440535578148
23.62070705700826 299.1827328391395 0.7158598328370525
23.625934611961675 295.4777279210553 0.7116261150061878
23.63116216691509 295.86035202040034 0.711047623269896
23.636389721868504 299.73126178906097 0.7156498502457828
23.64161727682192 300.4491541323321 0.7158889329892645
23.646844831775333 298.1822280826569 0.7125483538572531
23.652072386728747 294.23206413315506 0.707612890168858
23.65729994168216 295.12880513703567 0.709062754804785
23.662527496635576 297.0310445176872 0.7116022420603256
23.66775505158899 295.72633529780484 0.7107704825975044
23.672982606542405 293.3330345383647 0.7058204396272695
23.67821016149582 294.9294475371107 0.7074584202742414
23.683437716449234 295.1665965354301 0.7062314368056688
23.688665271402648 295.5138389416217 0.7078577992796719
23.693892826356063 297.51100223358605 0.7098284682626507
23.699120381309477 300.1366085061246 0.7124035538518534
23.70434793626289 304.2315214397707 0.7163227918918039
23.709575491216306 305.22169102729544 0.7179010520601138
23.71480304616972 303.3541584172235 0.7159488143594004
23.720030601123135 301.5006914041057 0.7133252980301068
23.72525815607655 301.5866234836929 0.7131968216086164
23.730485711029964 305.099099290158 0.7174989412898355
23.735713265983378 305.0386591154765 0.7189344340868663
23.740940820936792 302.2709096385276 0.7155089104493437
23.746168375890207 302.6413508735442 0.7157420544919525
23.75139593084362 301.11036944857364 0.7128227646900298
23.756623485797036 300.94843441639534 0.7119155251213004
23.76185104075045 299.29956039141007 0.708686264155988
23.767078595703865 296.0176189492019 0.7041543492508929
23.77230615065728 294.33182149413807 0.7019580663265057
23.777533705610693 293.8509904743986 0.7009177362708192
23.782761260564108 295.59550203806816 0.7027261625164222
23.787988815517522 299.8420812356435 0.7073291655790206
23.793216370470937 302.50900505969656 0.710997042944257
23.79844392542435 305.37768406063157 0.7145588698132036
23.803671480377766 304.0799576249652 0.7133856879127484
23.80889903533118 302.88205730455036 0.7105586506447199
23.814126590284594 304.03728538361815 0.7110846839924271
23.81935414523801 306.4054055042732 0.7134074809849574
23.824581700191423 307.5836779133479 0.7150879320301877
23.829809255144838 306.6437013845433 0.7148811381135456
23.835036810098252 308.17919915401546 0.7164269051063324
23.840264365051667 309.1324729083393 0.717112181967388
23.84549192000508 310.0948528398168 0.7172663255118235
23.850719474958495 309.851929689969 0.7158949568745754
23.85594702991191 310.8112629089291 0.7161091128932103
23.861174584865324 312.9146666550933 0.718371824631225
23.86640213981874 312.658070151722 0.7185642826032593
23.871629694772153 311.76997198635775 0.7176153474493876
23.876857249725568 310.3971349641759 0.7151152324818477
23.882084804678982 311.8460731816299 0.7163997898622524
23.887312359632396 311.4290180627738 0.7162899733375321
23.89253991458581 312.79270721849076 0.7185414783342116
23.897767469539225 312.07441183329655 0.7180982968342841
23.90299502449264 313.32654783699377 0.7180670623367588
23.908222579446054 310.17121025800265 0.7141938335483585
23.91345013439947 308.5556143042178 0.7118487619472963
23.918677689352883 306.79668577814 0.7089739226651248
23.923905244306297 308.268473408848 0.7099013168993916
23.929132799259712 309.32653068495637 0.7116003076977578
23.934360354213126 305.99461213978554 0.709176103865928
23.93958790916654 304.50191362920503 0.707931046621012
23.944815464119955 304.9361984525836 0.7084924317693183
23.95004301907337 307.5876126683206 0.7118049815442824
23.955270574026784 307.92113581339595 0.7115782172001353
23.9604981289802 308.12212976672856 0.7120928313797623
23.965725683933613 305.8188512298903 0.7086739469799914
23.970953238887027 306.64229686870783 0.7096119286704631
23.97618079384044 304.96337084303667 0.7079640241559472
23.981408348793856 304.59084315090837 0.7073484712960787
23.98663590374727 304.7392605121813 0.7079089174065979
23.991863458700685 308.8677943863177 0.7118485367000785
23.9970910136541 311.8689015569882 0.715306825077272
24.002318568607514 311.026896133702 0.7146344755221415
24.007546123560928 308.02031949337805 0.7110516815505439
24.012773678514343 305.2576781947116 0.7079298131503127
24.018001233467757 308.2483749398458 0.7109390770391586
24.02322878842117 308.52804671613035 0.7113409929556272
24.028456343374586 308.23957522702176 0.7115533302455671
24.033683898328 310.08108785138285 0.71348516334185
24.038911453281415 311.1416425577599 0.7150505586875949
24.04413900823483 313.57313231980066 0.7171237317016623
24.049366563188244 305.8943521658872 0.7083802080463475
24.054594118141658 305.59824910649013 0.7078595772402592
24.059821673095072 302.901393230939 0.7038834943245721
24.065049228048487 304.9351069705655 0.7068040379443636
24.0702767830019 302.87245355583667 0.7174000230571345
24.075504337955316 309.0284491555749 0.7348973306431437
24.08073189290873 310.1232173278684 0.7430062355278648
24.085959447862145 310.939676611584 0.7500703303677777
24.09118700281556 310.00651817738384 0.754072249234996
24.096414557768973 308.6091175905664 0.7564991857068211
24.101642112722388 309.6343789783227 0.7611980077603551
24.106869667675802 306.2140931263318 0.7608156917880478
24.112097222629217 304.48082678715247 0.763560350741284
24.11732477758263 301.3110342258522 0.7630269448164796
24.122552332536046 300.9965135560353 0.7667589095123625
24.12777988748946 302.5114635130599 0.7715813899762153
24.133007442442874 303.3196259288431 0.7759389146869937
24.13823499739629 305.23378784627914 0.7803484068065389
24.143462552349703 304.22693506482864 0.7812675130835839
24.148690107303118 307.13835483258686 0.7882996542754346
24.153917662256532 309.75977275273584 0.7964924899530119
24.159145217209947 310.57118007098546 0.8013721938918742
24.16437277216336 308.84150572350364 0.8010260652038826
24.169600327116775 305.89578535909214 0.7984144225761901
24.17482788207019 303.43620875385164 0.7975279836999645
24.180055437023604 304.3655255677106 0.8022756324575868
24.18528299197702 303.7044601585762 0.8051922947234923
24.190510546930433 305.5160374656289 0.8103419079295051
24.195738101883848 305.8984570048542 0.8132227154312216
24.200965656837262 306.2667791181964 0.8162994496267022
24.206193211790676 304.691326817995 0.8167630909832347
24.21142076674409 305.6659560451244 0.8213865782242749
24.216648321697505 305.1633161582994 0.8223981783408449
24.22187587665092 303.25775832061805 0.8221981662664597
24.227103431604334 298.96030156198805 0.8181219647900376
24.23233098655775 293.6394993719034 0.8129496045094754
24.237558541511163 293.72716850761213 0.8150606612198887
24.242786096464577 295.9732702471972 0.8208861955571842
24.248013651417992 300.77979076169066 0.8302418101448217
24.253241206371406 300.08532803490306 0.8320178226600091
24.25846876132482 297.2036534036694 0.8312034419359435
24.263696316278235 296.3566006576919 0.8319933721320367
24.26892387123165 293.26238161866934 0.8298044831451301
24.274151426185064 295.71776709569707 0.8355322657045317
24.27937898113848 297.10228208118593 0.8392179097130653
24.284606536091893 302.86028289126784 0.8485608391647522
24.289834091045307 303.4941481828426 0.8512934390008252
24.29506164599872 302.08375929750025 0.8512516019894034
24.300289200952136 301.37439107965497 0.8526945768195526
24.30551675590555 296.05056192843176 0.8481366872489366
24.310744310858965 291.58770627789704 0.8444125338301897
24.31597186581238 289.50418824732736 0.8459422308461613
24.321199420765794 293.8113482430438 0.8542384930777303
24.326426975719208 293.5395307974145 0.8560559667671782
24.331654530672623 291.89309224008656 0.8543780352141411
24.336882085626037 292.15691637759824 0.8538825702957783
24.34210964057945 301.0132749520058 0.8688659063789737
24.347337195532866 304.26012023932975 0.8760192583130754
24.35256475048628 302.2926481744588 0.8764212164630358
24.357792305439695 296.656397522459 0.870100884481804
24.36301986039311 292.42032517113495 0.864939950339663
24.368247415346524 289.71115971058845 0.8618465574706723
24.373474970299938 292.164201886934 0.8674311636987591
24.378702525253352 293.7655326237602 0.8725671740004974
24.383930080206767 296.45529582947074 0.8788906426452653
24.38915763516018 297.34587528642186 0.8821602978133282
24.394385190113596 302.5609892652138 0.8917514954843916
24.39961274506701 303.49846891771364 0.8978914768369546
24.404840300020425 303.24113750993297 0.8998029408518509
24.41006785497384 303.4153077298291 0.9015152258690912
24.415295409927253 302.341954666247 0.9006377640463532
24.420522964880668 300.15320488941944 0.8996711127622441
24.425750519834082 298.4569057270948 0.9004340026084277
24.430978074787497 298.7709012106248 0.9033149147897205
24.43620562974091 298.24930887183274 0.905847423421207
24.441433184694326 295.51266180311796 0.9037512539372635
24.44666073964774 297.50438800925144 0.909267590719511
24.451888294601154 299.91357948152427 0.9142562586097018
24.45711584955457 301.51422134658065 0.9185078737992947
24.462343404507983 299.99535918813456 0.9172781475203631
24.467570959461398 301.5095652219678 0.9214939039636623
24.472798514414812 306.64536823117004 0.9316564902656723
24.478026069368227 305.7593729573042 0.9360423484931116
24.48325362432164 304.1101816262807 0.9357820987965872
24.488481179275055 299.39259864491544 0.9303218893922612
24.49370873422847 302.49988118060287 0.9351997399545209
24.498936289181884 302.3400264091606 0.936730842655481
24.5041638441353 305.8877106367403 0.944442456096065
24.509391399088713 307.4381001769717 0.9483720326839746
24.514618954042128 305.350843642805 0.9472988357412491
24.519846508995542 304.9874703229616 0.9488732612878377
24.525074063948956 302.82055191854846 0.9488057024706625
24.53030161890237 304.1125040552199 0.9535267962755279
24.535529173855785 303.45224007434797 0.956143753032959
24.5407567288092 304.18206649172697 0.9594362409884021
24.545984283762614 305.47670162515885 0.9652604990233258
24.55121183871603 306.0884334231907 0.9671496640635425
24.556439393669443 306.37290962855957 0.9704781664032245
24.561666948622857 310.0315358195251 0.9786960638037625
24.566894503576272 309.3036825531018 0.9797106394459741
24.572122058529686 309.43118709505717 0.9824957953552691
24.5773496134831 305.33145592604717 0.977450115649025
24.582577168436515 302.2994464671995 0.9759133134362128
24.58780472338993 303.63928675020685 0.9799966259839089
24.593032278343344 308.1793635174346 0.9895143346110387
24.59825983329676 310.98157289504195 0.9938097174729605
24.603487388250173 310.19152384224054 0.9965341198117039
24.608714943203587 307.77085008924786 0.9949398946743695
24.613942498157 307.85013172357077 0.9990254219822563
24.619170053110416 307.0047956855154 0.9985846503479415
24.62439760806383 302.215744240789 0.9925903748317807
24.629625163017245 301.654091921957 0.9945217534607494
24.63485271797066 302.7257555815898 0.9976234030055905
24.640080272924074 303.2699574791624 1.0012979420618418
24.645307827877488 301.01664526120214 0.9992091147820439
24.650535382830903 298.76431115227683 0.9996735759248558
24.655762937784317 300.48718551942517 1.005197620917483
24.66099049273773 302.8635409291023 1.011633285011337
24.666218047691146 302.32475650969513 1.012434537824063
24.67144560264456 299.613171446266 1.0117702536138746
24.676673157597975 296.784665724877 1.0112709285757695
24.68190071255139 297.7168054024436 1.01643140995363
24.687128267504804 299.3373649491966 1.0217664053535518
24.692355822458218 300.6523039133607 1.0256356909839326
24.697583377411632 301.3160534368392 1.0299446768746687
24.702810932365047 299.8720692361807 1.0305312761948198
24.70803848731846 299.86262171162895 1.0330218834390834
24.713266042271876 294.07773519288685 1.0263172558981128
24.71849359722529 295.98624489975003 1.0319740056203963
24.723721152178705 295.31918361888717 1.0343143355802111
24.72894870713212 298.7195992098595 1.0424503685756872
24.734176262085533 296.1734043979642 1.0381659514042323
24.739403817038948 299.21014108157283 1.0442979728823467
24.744631371992362 300.5784840883594 1.0479438650358655
24.749858926945777 307.25602520774214 1.0629266733421041
24.75508648189919 307.18761923197536 1.0676938510926892
24.760314036852606 306.33057781580266 1.070226187448266
24.76554159180602 302.5612498134606 1.0675030952940157
24.770769146759434 297.3517717814775 1.0587146998338364
24.77599670171285 295.40787965381463 1.0567626822804923
24.781224256666263 290.7150800716957 1.0492447131717493
24.786451811619678 294.8135217149915 1.0616965173194108
24.791679366573092 295.6312983869265 1.066464737794078
24.796906921526507 298.46579545407445 1.0752479414476959
24.80213447647992 294.3481424673504 1.0687285560275415
24.807362031433335 292.6665592975482 1.0668493851531404
24.81258958638675 294.73180823300703 1.0748807768188762
24.817817141340164 299.35794236944565 1.087159795051455
24.82304469629358 300.4790350515676 1.0916045937922478
24.828272251246993 299.07317393419606 1.090368090124576
24.833499806200408 297.3744297710551 1.0899081052954718
24.838727361153822 297.6022057802578 1.0974607482180132
24.843954916107236 293.53356466449304 1.0944165774717174
24.84918247106065 291.38584812177066 1.0942113942848364
24.854410026014065 288.7111794008123 1.0908091919432175
24.85963758096748 292.8041890411634 1.0996466130091662
24.864865135920894 293.1238010697104 1.1028405468586324
24.87009269087431 291.59774646787776 1.1008562620461628
24.875320245827723 292.5976908129762 1.1056218531254056
24.880547800781137 299.69669572782476 1.122063696009839
24.885775355734552 305.1451515715228 1.136191945668284
24.891002910687966 303.1025303312046 1.1354022011908924
24.89623046564138 295.63042921538704 1.1244846788202751
24.901458020594795 291.88386742603166 1.1222775400598055
24.90668557554821 296.6117141289521 1.136687208922475
24.911913130501624 302.54750664066387 1.1514817294265238
24.91714068545504 306.6850032373707 1.158843676021758
24.922368240408453 300.76228595862375 1.1503040837580016
24.927595795361867 299.75929197436756 1.1525406072709181
24.93282335031528 298.70628393535145 1.1542531656814286
24.938050905268696 304.2601772714467 1.1673813880178234
24.94327846022211 306.48996858835847 1.1715651557236024
24.948506015175525 299.64983590158727 1.1604582860395565
24.95373357012894 298.75432913747176 1.1619514194744014
24.958961125082354 296.9614330052294 1.1624475238159873
24.964188680035768 300.6760186406044 1.1732573336379624
24.969416234989183 299.754190421309 1.172851551121601
24.974643789942597 300.92902682894896 1.178135022184802
24.97987134489601 304.64364311212324 1.1889258911954863
24.985098899849426 303.4135793343539 1.1926526914224327
24.99032645480284 298.8375107044585 1.1877890208079498
24.995554009756255 296.48610091984744 1.186551698587749
25.00078156470967 298.6284153924618 1.1932502191366396
25.006009119663084 299.8472233660462 1.1966306903029569
25.011236674616498 297.52577405362564 1.1967421147517727
25.016464229569912 298.1238656351239 1.2033843962616066
25.021691784523327 298.9202200913355 1.2090010598896448
25.02691933947674 303.55618609674167 1.2197948158805239
25.032146894430156 303.6922461861814 1.221060295311673
25.03737444938357 305.266050660505 1.2291053833410475
25.042602004336985 306.5463800555287 1.2371487685343279
25.0478295592904 309.35078662294774 1.2486730798818275
25.053057114243813 311.27213851797757 1.255759575549115
25.058284669197228 307.60797188091004 1.251967178241992
25.063512224150642 305.1911981277674 1.249741582586697
25.068739779104057 305.3858768756126 1.254138151815967
25.07396733405747 313.06710229637497 1.2747237323689409
25.079194889010886 312.8552657773686 1.2800980423580006
25.0844224439643 310.0353563005736 1.2799221886421779
25.089649998917714 308.5598547491506 1.2806315605331322
25.09487755387113 308.5580608584136 1.2824563773630884
25.100105108824543 314.74483614136034 1.295894564668488
25.105332663777958 312.59888681233804 1.2978595669060968
25.110560218731372 315.51886098922336 1.3071203902121162
25.115787773684787 314.882601708494 1.3108171964401425
25.1210153286382 311.7451757043247 1.3048452484044475
25.126242883591615 308.9451087456871 1.3026480404060947
25.13147043854503 305.6703966876488 1.3020100128195462
25.136697993498444 311.27948271789325 1.319613994023164
25.14192554845186 312.4369570944344 1.3255007126122147
25.147153103405273 309.49198390131284 1.3228326518362301
25.152380658358688 309.24708425294676 1.3266461585007867
25.157608213312102 315.0969735570304 1.343885218071264
25.162835768265516 317.7614874808742 1.353593337398931
25.16806332321893 319.3488269601006 1.3604885979536447
25.173290878172345 316.1182705280685 1.3612667710255124
25.17851843312576 316.9765167929395 1.3691240143282482
25.183745988079174 320.1199629789917 1.3780901352453172
25.18897354303259 317.5236576825547 1.3741212159474658
25.194201097986003 315.9758174537575 1.3777507007990841
25.199428652939417 312.9408412106734 1.3769500430751105
25.204656207892832 312.84837038258013 1.3832113157671686
25.209883762846246 317.3834035131146 1.3945496904160293
25.21511131779966 314.73331573520784 1.3944252531854908
25.220338872753075 313.5923950570274 1.3971467982970682
25.22556642770649 310.00123855796085 1.3956573290234848
25.230793982659904 311.67710748457307 1.4037321838827952
25.23602153761332 317.74842825698727 1.4227081996042226
25.241249092566733 317.60900647570594 1.4263322508873564
25.246476647520147 322.3978525083157 1.440819850932017
25.25170420247356 320.37169875742774 1.4426594576415042
25.256931757426976 322.31071275501307 1.452599347057664
25.26215931238039 321.8008383069315 1.4571583142480489
25.267386867333805 323.93018054934504 1.4645052168223727
25.27261442228722 318.19765570274103 1.4559655318300162
25.277841977240634 318.5802826728241 1.462182475511728
25.283069532194048 319.2812671678241 1.4692523642411879
25.288297087147463 331.185775287523 1.5007073533322521
25.293524642100877 333.4457890432169 1.5107775541979411
25.29875219705429 330.81944833407846 1.5102310160988028
25.303979752007706 324.7796588203878 1.5004535321954167
25.30920730696112 324.7631273284337 1.5072519190646056
25.314434861914535 325.04756232328134 1.513839751099818
25.31966241686795 320.4203045377699 1.5119780092639539
25.324889971821364 311.1887097336169 1.4947836661888632
25.330117526774778 310.3902022683511 1.498537672669874
25.335345081728192 314.71596659639795 1.5133415296860429
25.340572636681607 319.02243811354936 1.5299824894735534
25.34580019163502 323.1172348741936 1.545340100135277
25.351027746588436 319.50365318134175 1.541574747950644
25.35625530154185 321.34487602996234 1.5561549965297878
25.361482856495265 318.61166793072175 1.5587824802602108
25.36671041144868 321.31797419072234 1.575995073635489
25.371937966402093 321.3589721565783 1.5782637379007312
25.377165521355508 321.3675824492452 1.580845296180072
25.382393076308922 315.1081110002265 1.5715825661243736
25.387620631262337 312.88176703407197 1.5734030503936585
25.39284818621575 308.70441909189475 1.5703520876913875
25.398075741169166 313.4359234143442 1.58738281998124
25.40330329612258 316.3817600138126 1.60252169932602
25.408530851075994 323.3904597590391 1.6282621358030256
25.41375840602941 323.0518786977458 1.6356431606233746
25.418985960982823 324.53530626212074 1.6451454171500077
25.424213515936238 316.4498668354712 1.6308955011266644
25.429441070889652 312.61380957456663 1.6288422272146632
25.434668625843067 309.1953777360869 1.6280868413953147
25.43989618079648 311.4115979339105 1.6395022354205309
25.445123735749895 309.57802627377737 1.6399409386210375
25.45035129070331 309.6814358408829 1.6488337910467261
25.455578845656724 315.5682930516326 1.6733631016629409
25.46080640061014 321.73320598767583 1.702900510993403
25.466033955563553 326.84347399794603 1.7303606597412433
25.471261510516968 328.3373418461738 1.7494743765650487
25.476489065470382 327.61515877437114 1.7564025976543463
25.481716620423796 330.05382383161196 1.7710956857334288
25.48694417537721 330.0873248442669 1.7724852356133867
25.492171730330625 330.15195711849907 1.7772019377261727
25.49739928528404 320.3366544860064 1.7534957862406817
25.502626840237454 315.0036757639373 1.7459537545774848
25.50785439519087 312.9361602323093 1.7479762074249972
25.513081950144283 316.63582804538066 1.7655268961786175
25.518309505097697 317.8926307660912 1.7784738690877826
25.523537060051112 316.3953901833829 1.7852115227119454
25.528764615004526 317.8922629785342 1.8039637446942942
25.53399216995794 314.704342808734 1.8055320035167441
25.539219724911355 319.68824709392834 1.8323671782952369
25.54444727986477 321.5412068177974 1.8423079237716724
25.549674834818184 324.02523258215814 1.861061426728126
25.5549023897716 323.5811019709515 1.8647494922043
25.560129944725013 322.86579176010605 1.877191439088195
25.565357499678427 327.45096518867734 1.8983472520086937
25.57058505463184 328.6667163817447 1.9163352309082058
25.575812609585256 325.8842201690826 1.9184412387000234
25.58104016453867 324.3956492660881 1.926563203285351
25.586267719492085 317.34091930615443 1.9199422813822935
25.5914952744455 318.5824053781303 1.9331819344070769
25.596722829398914 316.86129816716243 1.9417223012704308
25.601950384352328 316.85917052693657 1.9487136894641155
25.607177939305743 315.8219370459863 1.9654006458372237
25.612405494259157 316.89227890837213 1.980410659680542
25.61763304921257 315.3982341027028 1.9912511537273823
25.622860604165986 319.130810940968 2.00971348233562
25.6280881591194 313.46366174878375 2.007322224876111
25.633315714072815 315.750504197011 2.0322570523580863
25.63854326902623 313.90294378766845 2.0428835380486454
25.643770823979644 320.168980404659 2.0729394188611185
25.648998378933058 326.90591695368073 2.097444950610575
25.654225933886472 328.69661001804513 2.115362023451579
25.659453488839887 329.11564491291387 2.123972286085444
25.6646810437933 328.51246174759194 2.1408688909293176
25.669908598746716 326.48458660429094 2.145323011513093
25.67513615370013 321.8541271435022 2.153733233199256
25.680363708653545 320.172927968647 2.161953164794994
25.68559126360696 320.45419012431137 2.181106894546634
25.690818818560373 332.30697502073826 2.236246993031315
25.696046373513788 333.7524914313544 2.260118923365948
25.701273928467202 332.9205195192786 2.2792009991932454
25.706501483420617 329.43754495306354 2.2805503525965145
25.71172903837403 323.62070237980504 2.277288607070309
25.716956593327446 326.71154249001967 2.298559456266205
25.72218414828086 327.3878080618359 2.324670747157437
25.727411703234274 336.5879585175235 2.3717643216886586
25.73263925818769 341.93527957836983 2.4154610236879135
25.737866813141103 342.6521500491176 2.4340552669150393
25.743094368094518 340.0991276413388 2.454984056489132
25.748321923047932 329.0693513221252 2.4449392804499475
25.753549478001347 327.8746428441561 2.4748430194175115
25.75877703295476 328.62786733533795 2.497666419915831
25.764004587908175 332.4395212768431 2.524102124998207
25.76923214286159 333.9749358833118 2.5494337159163516
25.774459697815004 323.68333530287333 2.530754195335642
25.77968725276842 323.34727198044436 2.5597982846059346
25.784914807721833 321.92721316546204 2.5744032547281916
25.790142362675248 332.29070884591744 2.648116727549204
25.795369917628662 330.6383419273039 2.667985967990365
25.800597472582076 324.23722311228005 2.677770300449991
25.80582502753549 311.7876816771236 2.6433920833295113
25.811052582488905 314.8489942302146 2.6866260664139343
25.81628013744232 319.6440245423573 2.74433041428828
25.821507692395734 316.2951312678654 2.7689224035878053
25.82673524734915 310.502469076761 2.778094844514989
25.831962802302563 315.59600274875567 2.818782010982063
25.837190357255977 325.23412629060743 2.893029152988133
25.84241791220939 324.2587839408485 2.9192179083428105
25.847645467162806 335.27521513791794 3.0142477801254466
25.85287302211622 332.4722814959072 3.0399265700384643
25.858100577069635 340.30561304143004 3.1341235026764815
25.86332813202305 321.23264994886944 3.081008626066511
25.868555686976464 315.8882714073169 3.1040664074882773
25.87378324192988 310.6206634587995 3.107040111475054
25.879010796883293 318.6607652910159 3.1996310608485614
25.884238351836707 333.1226663301847 3.327656970995553
25.88946590679012 336.4723156590369 3.412520285120661
25.894693461743536 343.0443464863699 3.5221502547589396
25.89992101669695 332.50529961175414 3.5500113920876335
25.905148571650365 325.6351045150015 3.5692605134100868
25.91037612660378 324.0729230064579 3.613351723716824
25.915603681557194 323.3525695507629 3.649997273516428
25.920831236510608 324.2186804686 3.718865696118318
25.926058791464023 324.81847359477644 3.8122530194622866
25.931286346417437 332.41902706052724 3.9305906942585382
25.93651390137085 328.0201551153248 4.006837705696943
25.941741456324266 336.2619573289601 4.147627110375273
25.94696901127768 335.4640985227547 4.2513440970169825
25.952196566231095 348.39617919333506 4.452757453942212
25.95742412118451 357.77606487620295 4.630589665289348
25.962651676137924 332.3359969993254 4.569273675182837
25.967879231091338 335.05398025266214 4.663568500776706
25.973106786044752 319.34639390114495 4.627003054560326
25.978334340998167 318.33117141039725 4.691599695151323
25.98356189595158 303.3511846528669 4.667538303438979
25.988789450904996 307.3235005904602 4.764928835409188
25.99401700585841 315.773780867984 4.938985134900088
25.999244560811825 309.7810352958702 4.956344642020582
26.00447211576524 314.94813028757443 5.130140917545682
26.009699670718653 311.977796477954 5.177877522624768
26.014927225672068 335.69823585905016 5.5142769734103245
26.020154780625482 328.2267240928704 5.548834480435841
26.025382335578897 314.23200185438134 5.572901918515742
26.03060989053231 306.61720805608695 5.693926902315599
26.035837445485726 300.9324111034799 5.8217307764958806
26.04106500043914 308.59398075480414 6.063301201912487
26.046292555392554 306.5656161768722 6.13661434321103
26.05152011034597 305.3336787648401 6.281033290883218
26.056747665299383 292.08827884387506 6.30034095479461
26.061975220252798 285.2143472562135 6.4914785948777025
26.067202775206212 286.7752679437828 6.672527809196856
26.072430330159627 279.80939549352445 6.946626344968821
26.07765788511304 293.15087035800883 7.319061123402015
26.082885440066455 280.1807227853528 7.575370718133957
26.08811299501987 293.57121604953477 8.073035012150218
26.093340549973284 277.84202455631146 8.36793256358121
26.0985681049267 309.1221415118123 9.347765339516638
26.103795659880113 287.75230529282425 9.70569251035754
26.109023214833528 281.32478516829445 10.458312387578426
26.114250769786942 236.29419357699368 10.501525903085685
26.119478324740356 253.36461063670893 12.553551996622309
26.12470587969377 271.7932719466746 14.85439514054765
26.129933434647185 276.32416551043633 20.70476627890052
26.1351609896006 227.0718181315176 26.550636105171698
