# Supplementary material for: Unraveling metal effects on CO2 uptake in pyrene-based metal-organic frameworks
Source: Nat Commun. 2025 Feb 11;16:1516. doi: 10.1038/s41467-025-56296-w (PMC11814143; doi:10.1038/s41467-025-56296-w)
Supplement: Supplementary file 3 — Source Data [file 41467_2025_56296_MOESM3_ESM.zip › SourceCode/SuppInf/FigureS5_Ga-TBAPy_InSitu_VariableT_PXRD/Data/GaTBAPy_0094p.dat]

0.002613777476707968 18.29846809002669 4.721313980077651
0.007841332430123905 19.132615196993616 4.3276615144701545
0.01306888738353984 17.696539347194648 3.718261098579811
0.018296442336955775 19.58555223620299 3.385759958743915
0.02352399729037171 18.881627174720023 3.352103319324366
0.028751552243787646 19.155698699665095 3.769846608786733
0.03397910719720358 21.049631077237013 3.055413560340579
0.03920666215061952 20.755641329150425 2.792130124466166
0.04443421710403546 19.046648894528225 2.304007935152149
0.0496617720574514 18.45630575405291 1.9842866286949472
0.054889327010867336 16.324881105900957 1.889246458280304
0.060116881964283275 16.52189565476167 1.7987708984893882
0.06534443691769921 17.89738253110196 1.7742073984084399
0.07057199187111515 18.089493983186703 1.878622331434969
0.07579954682453109 18.461984987244477 1.8491300511144753
0.08102710177794703 16.147903573088197 1.5765011622967975
0.08625465673136297 15.866138811097096 1.5441407501390914
0.09148221168477891 15.776263749815495 1.3751967281664987
0.09670976663819485 15.676935626989493 1.3928843172519632
0.10193732159161079 16.29985100335218 1.453238507449999
0.10716487654502672 18.66470816143262 1.5998703313382594
0.11239243149844266 22.206415056713357 1.7864082314565202
0.1176199864518586 23.228202932385432 1.7021361764581382
0.12284754140527454 22.47525660718235 1.501576219992338
0.12807509635869047 20.688819610198138 1.3272483897251421
0.1333026513121064 19.970344141245583 1.2660441696148241
0.13853020626552232 19.67361769235484 1.2184160055447653
0.14375776121893824 19.56011270943853 1.2295633248460514
0.14898531617235417 18.349626543456868 1.2301507690166942
0.1542128711257701 16.618688238163276 1.1597383692463146
0.15944042607918602 18.69278059807856 1.2499747382649375
0.16466798103260194 18.818521068679384 1.1643405872854988
0.16989553598601786 18.25751949019439 1.0828135578442284
0.1751230909394338 17.958767888762566 1.0131244683367702
0.18035064589284971 18.935720941711622 1.0100831577061056
0.18557820084626564 18.918836064245557 0.9953918911160774
0.19080575579968156 19.485442581642598 1.0074273158708233
0.1960333107530975 18.65231472738136 0.9794434787149804
0.20126086570651341 17.399268252013357 0.936257518280668
0.20648842065992934 17.937568053033566 0.9527721775596201
0.21171597561334526 19.331694400635154 1.0016523797612302
0.2169435305667612 20.152132911276595 0.9783348976103372
0.22217108552017711 19.906735145969698 0.9592193462247893
0.22739864047359304 19.888591469019605 0.9756054260711831
0.23262619542700896 18.846673359118924 0.9751631102623524
0.2378537503804249 19.753147397461756 1.0378638976547285
0.2430813053338408 19.350064943882312 1.0116421511437463
0.24830886028725674 19.05524244677392 0.9574488566031264
0.25353641524067266 20.49909805862349 0.9631009251218532
0.2587639701940886 21.506796324993292 0.9994616318199088
0.2639915251475045 21.34583013578184 0.9728306814334584
0.26921908010092044 20.21621635111476 0.9332358633294814
0.27444663505433636 19.039930668786262 0.8943348935626451
0.2796741900077523 17.821265744045377 0.863019486626619
0.2849017449611682 17.804713477996685 0.8674085443179063
0.29012929991458414 17.94302126475813 0.8568422640126636
0.29535685486800006 17.66668846212876 0.8526237537283006
0.300584409821416 17.294274559572386 0.8089218580456566
0.3058119647748319 18.47182692918705 0.8133594839401469
0.31103951972824784 18.792151908897132 0.826520946486086
0.31626707468166376 18.52661884033792 0.805168187559121
0.3214946296350797 18.903496314840247 0.8171530995960878
0.3267221845884956 18.059956792729913 0.8138796805406705
0.33194973954191154 18.427482044105158 0.8291313970892938
0.33717729449532746 18.569904157729532 0.8495887645628473
0.3424048494487434 18.019018482622702 0.8413666947687606
0.3476324044021593 17.533366960537535 0.8342387166536019
0.35285995935557524 18.273625519181273 0.8567557429921872
0.35808751430899116 18.426801954092554 0.8561984002782385
0.3633150692624071 17.663630195101526 0.8508269496589023
0.368542624215823 17.0117818729511 0.8186809960130751
0.37377017916923894 16.494902201816565 0.7999430601194989
0.37899773412265486 16.89149434098895 0.8125190043656061
0.3842252890760708 17.63467496888087 0.8250263292235965
0.3894528440294867 17.686281867643213 0.8254374544823956
0.39468039898290264 17.229136528269752 0.8184637236360762
0.39990795393631856 16.871182871106743 0.7774766410338472
0.4051355088897345 16.719338552490616 0.761561606768984
0.4103630638431504 17.625398898400046 0.7790121710538813
0.41559061879656634 18.018139667585512 0.7858723500485807
0.42081817374998226 18.92610899049038 0.8124569182062197
0.4260457287033982 18.915384983268172 0.8208453328747922
0.4312732836568141 20.20670621270081 0.8424676065824799
0.43650083861023004 21.28412156278694 0.854161005049783
0.44172839356364596 20.4619527705731 0.8279546326941625
0.4469559485170619 21.001637327433443 0.8322392770708867
0.4521835034704778 19.687670430932133 0.8118933825903487
0.45741105842389373 20.328731837230176 0.828132821887102
0.46263861337730966 21.199344435220834 0.8425053697389477
0.4678661683307256 20.232787412360807 0.8126167668352223
0.4730937232841415 19.338468940367925 0.7932091673329174
0.47832127823755743 18.961267068550384 0.7902575534821706
0.48354883319097336 19.024526656948186 0.7895871429844261
0.4887763881443893 18.688977381307637 0.7851132785469697
0.4940039430978052 18.307845508954884 0.7650696620313246
0.49923149805122113 17.45443183057223 0.7490749046013843
0.5044590530046371 17.643711160703408 0.7527972932837518
0.5096866079580531 18.51973965046389 0.7752908159913302
0.5149141629114691 18.74279923610466 0.7821184427250207
0.5201417178648851 19.171372413417792 0.7651798951646251
0.525369272818301 19.24012871173179 0.7519570072136705
0.530596827771717 19.40744666854091 0.745341947465071
0.535824382725133 19.740644228784426 0.7389609130485592
0.541051937678549 20.565143019465683 0.7537770400252864
0.546279492631965 20.097431550842245 0.7378224232899251
0.5515070475853809 19.947739112657718 0.7465495636549008
0.5567346025387969 20.318515558747695 0.7621921500543396
0.5619621574922129 19.639494942277906 0.7560155087530447
0.5671897124456289 18.601563906601452 0.7435504106441838
0.5724172673990449 19.07140052214748 0.7246777284538286
0.5776448223524608 18.26449482427459 0.6987007539934952
0.5828723773058768 20.034176672630107 0.7269435683102979
0.5880999322592928 20.589459283740318 0.7503688579823645
0.5933274872127088 20.28734148292483 0.7551137578399588
0.5985550421661248 19.576633546883876 0.7621883660298224
0.6037825971195407 18.04841866367451 0.736539187613563
0.6090101520729567 18.541168484423483 0.7570822053066174
0.6142377070263727 19.85432531316233 0.7672660983880032
0.6194652619797887 19.93564695262225 0.758402555735525
0.6246928169332047 20.562314971079203 0.7690931242345438
0.6299203718866206 21.5538253625639 0.7809940699500225
0.6351479268400366 20.69443999586501 0.7672586111868934
0.6403754817934526 20.450931327010792 0.7544607279778367
0.6456030367468686 20.793408913479716 0.7444188890916021
0.6508305917002846 20.886454080236295 0.7248331005088132
0.6560581466537005 22.505076584977157 0.7497705900619147
0.6612857016071165 22.986189440378322 0.7589146413743473
0.6665132565605325 21.612075217182156 0.7259838495314357
0.6717408115139485 21.055521512183066 0.7121026461332224
0.6769683664673645 20.702775021121315 0.6877297620439444
0.6821959214207804 21.30969169479144 0.6917972408052073
0.6874234763741964 22.71586595701667 0.7252327772046026
0.6926510313276124 23.336944336280744 0.737072967459497
0.6978785862810284 23.026063762821884 0.7222211988444818
0.7031061412344444 22.50273087019611 0.7143584753348383
0.7083336961878604 22.4742438828223 0.713398312796347
0.7135612511412763 21.93385297613174 0.711422140543517
0.7187888060946923 22.633877607253424 0.7342143179362529
0.7240163610481083 23.51834976443405 0.7582381962903824
0.7292439160015243 23.794779447657852 0.7571638114711007
0.7344714709549403 24.188262876376914 0.7626493056345184
0.7396990259083562 23.251409073033404 0.7441287921586413
0.7449265808617722 23.37721281055832 0.7481381557487933
0.7501541358151882 25.430740823366172 0.7817543712496577
0.7553816907686042 26.67586579853637 0.786375723380681
0.7606092457220202 27.47285879247948 0.7918842051229844
0.7658368006754361 27.993587756174797 0.7899221526442838
0.7710643556288521 28.90862397857924 0.7919379851978852
0.7762919105822681 27.82085017518342 0.7650004503123025
0.7815194655356841 27.866287820741025 0.7674065506577074
0.7867470204891001 29.025494342661613 0.7955455836762161
0.791974575442516 29.76456712521423 0.8214029412122585
0.797202130395932 30.9628624755581 0.8519454315961204
0.802429685349348 32.89769491226152 0.8886538016264363
0.807657240302764 32.196615119836125 0.8606588134871116
0.81288479525618 32.20715991789338 0.8444371821702455
0.8181123502095959 32.970024530648864 0.8573146134488908
0.8233399051630119 34.856874680501846 0.8626646930401316
0.8285674601164279 38.89338307933694 0.9416903555802225
0.8337950150698439 45.3381784558861 1.0489284423914609
0.8390225700232599 52.99045029679241 1.1528210103505248
0.8442501249766758 57.209194279717245 1.202290344227801
0.8494776799300918 60.733713467624135 1.2326618449800932
0.8547052348835078 62.009497116003146 1.2349379019403866
0.8599327898369238 65.69058541055936 1.2724601047680877
0.8651603447903398 67.86200098300861 1.2987155554006882
0.8703878997437557 68.59090200103189 1.3190650527754137
0.8756154546971717 69.33939022126266 1.3272534261546738
0.8808430096505877 71.17640894239061 1.3423445312110247
0.8860705646040037 74.06218259631756 1.3521204237656326
0.8912981195574197 77.98575884425782 1.3435022740064446
0.8965256745108356 79.97708794610787 1.3437789434678593
0.9017532294642516 81.8254787958509 1.370265734237085
0.9069807844176676 81.0933918583145 1.3695952084660536
0.9122083393710836 80.85567277484452 1.3837336309111952
0.9174358943244996 80.16509934469543 1.3795206245718463
0.9226634492779155 84.45884844946353 1.3885346175361883
0.9278910042313315 89.89979682006754 1.4445505373166725
0.9331185591847475 89.577818004624 1.4311006308565546
0.9383461141381635 95.11469443567137 1.4714382795281629
0.9435736690915795 94.51122985737994 1.4864125072178531
0.9488012240449955 97.36101642464563 1.4894064530635394
0.9540287789984114 100.10716159679095 1.5160593413229084
0.9592563339518274 101.25420380974056 1.514739112887443
0.9644838889052434 104.95900913327095 1.5538882935433471
0.9697114438586594 109.53010609801001 1.5827939579561263
0.9749389988120754 114.74981210353045 1.6190933701426453
0.9801665537654913 116.31664809153538 1.6157013423967677
0.9853941087189073 117.5924605662775 1.6057399337311689
0.9906216636723233 116.34693082071996 1.5744036835444475
0.9958492186257393 114.9805923560957 1.5632879614651805
1.0010767735791553 109.98138572892019 1.538631596775142
1.0063043285325712 109.30796626631142 1.5375936721956145
1.0115318834859872 108.4725827690629 1.5242810413055061
1.0167594384394032 112.59555042854076 1.531745309183898
1.0219869933928192 121.14265183545993 1.5865775109049407
1.0272145483462352 124.44227838618733 1.617365609915325
1.0324421032996511 124.96158844849475 1.6423001629661642
1.0376696582530671 124.24501098431801 1.629807105102416
1.042897213206483 124.67632442801593 1.6287543393001123
1.048124768159899 128.36212655020472 1.6597911215531105
1.053352323113315 129.71272546526853 1.666034928760697
1.058579878066731 133.90319087602185 1.6965324299574762
1.063807433020147 130.50844508143723 1.6601430743779322
1.069034987973563 132.4938175058133 1.6379965312207196
1.074262542926979 135.9469674947774 1.6505793965790116
1.079490097880395 135.28986095152857 1.6251615498113234
1.084717652833811 138.04364504231813 1.6529724080281043
1.089945207787227 136.94130056037827 1.6591642855290953
1.095172762740643 134.5000810599341 1.6562694610014235
1.1004003176940589 132.09019032681556 1.6575151570480018
1.1056278726474749 137.0666421357894 1.6862256003227054
1.1108554276008908 143.935659374504 1.7390000911184686
1.1160829825543068 147.6702493433544 1.754023874454005
1.1213105375077228 146.51171080655243 1.7321580454416885
1.1265380924611388 137.9463861949357 1.6740856370794508
1.1317656474145548 133.6678189588904 1.629599276860664
1.1369932023679707 138.41743234950488 1.6519096524806256
1.1422207573213867 141.2901665627487 1.6718593560217245
1.1474483122748027 141.79519742796782 1.6761875648764568
1.1526758672282187 148.327326867241 1.7189068032671264
1.1579034221816347 149.7555655570456 1.7436673407732894
1.1631309771350506 145.79719928081332 1.7067044650052206
1.1683585320884666 149.1957453518826 1.7163297561506268
1.1735860870418826 151.26877197676018 1.7435712025650274
1.1788136419952986 151.70052474584287 1.7518102192805896
1.1840411969487146 145.6889954785148 1.6874254413541585
1.1892687519021305 141.64252974819564 1.6734527268502322
1.1944963068555465 146.7610110642709 1.7081140832471646
1.1997238618089625 144.99047134906556 1.6852140247072198
1.2049514167623785 150.7004891335726 1.7168277044924682
1.2101789717157945 151.10313801036347 1.6964740901757882
1.2154065266692105 151.61284984367754 1.6851721518778517
1.2206340816226264 156.20588433709202 1.6981656102623355
1.2258616365760424 156.17923671283637 1.6944754766458545
1.2310891915294584 161.57629948252665 1.7265251162255157
1.2363167464828744 160.18346239960286 1.7254271379962778
1.2415443014362904 154.82137396376584 1.6906537153436845
1.2467718563897063 149.13728120858357 1.6668738908717617
1.2519994113431223 143.8301662646648 1.6381366003880387
1.2572269662965383 146.63285707003075 1.649352306624876
1.2624545212499543 149.54218892161052 1.673296884958548
1.2676820762033703 151.01473675570418 1.680377123755726
1.2729096311567862 152.16086557797755 1.7068949768866788
1.2781371861102022 153.1052449546626 1.7117663330747475
1.2833647410636182 154.72459964114165 1.7076030494746328
1.2885922960170342 155.85326034667838 1.691368527430107
1.2938198509704502 156.83802209639376 1.68740450150237
1.2990474059238661 160.70911072145844 1.7176970359139145
1.3042749608772821 163.52858285838883 1.7191876642066288
1.309502515830698 162.7156811030675 1.7230786277417607
1.314730070784114 163.08199232767242 1.7250099007687225
1.31995762573753 167.4146156016396 1.759228342262503
1.325185180690946 161.11567747578516 1.7386294131680613
1.330412735644362 159.8945953569924 1.7312484547944524
1.335640290597778 158.75370408358944 1.734743938879888
1.340867845551194 160.0559344016804 1.7346849997808025
1.34609540050461 161.51917089106684 1.7404803962034017
1.351322955458026 159.15402258655658 1.707790976495014
1.356550510411442 154.1751682155573 1.672662406340925
1.361778065364858 145.31562991892594 1.6172373896801975
1.3670056203182739 142.15854588073188 1.6159668190319507
1.3722331752716899 148.27668530868928 1.6697037129710868
1.3774607302251058 153.37971952462217 1.6924419985005927
1.3826882851785218 160.61641297706697 1.7272322624545218
1.3879158401319378 162.68167829020544 1.723190677858271
1.3931433950853538 162.8687996741084 1.7122829170638807
1.3983709500387698 159.1232512736926 1.6957959062875103
1.4035985049921857 156.59334101305686 1.677048433001875
1.4088260599456017 154.87965692372066 1.679378461950805
1.4140536148990177 156.33774547130602 1.7153125391801483
1.4192811698524337 157.75742654895396 1.7336232393777224
1.4245087248058497 156.33764904602435 1.7022741187247532
1.4297362797592656 156.96065423422831 1.678545769578147
1.4349638347126816 157.2032018463282 1.6842939079380723
1.4401913896660976 148.84217595273498 1.6293206395081932
1.4454189446195136 147.40587757676352 1.618692307842979
1.4506464995729296 142.57421367319736 1.593944771858398
1.4558740545263456 148.6178397273962 1.6237056055666104
1.4611016094797615 149.1661763229153 1.6360795678580344
1.4663291644331775 150.6133512732054 1.6503158417986816
1.4715567193865935 151.33322133309514 1.6450943348765619
1.4767842743400095 149.25122008031826 1.6320939145449893
1.4820118292934255 151.1146275040251 1.6485436022164852
1.4872393842468414 154.59358067468742 1.6787227059131071
1.4924669392002574 152.8887147665845 1.6720890091130938
1.4976944941536734 145.22937534316378 1.6279095597648394
1.5029220491070894 140.81554430731308 1.619236296336721
1.5081496040605054 139.10013887721894 1.604676839399144
1.5133771590139213 144.5471545801137 1.6397042149866328
1.5186047139673373 148.5658873617328 1.6413920977403904
1.5238322689207533 157.46432872390963 1.6839905743227146
1.5290598238741693 155.02543814062628 1.6584337560696556
1.5342873788275853 152.7432943044554 1.6516862480332593
1.5395149337810012 149.05146257181272 1.6660993490736062
1.5447424887344172 147.59903197757671 1.6719026105999044
1.5499700436878332 148.06141515510734 1.6818852514571132
1.5551975986412492 151.0762856209025 1.6932892481600548
1.5604251535946652 159.3249318063013 1.7277935689363642
1.5656527085480811 164.93603773600725 1.760162631778366
1.5708802635014971 174.2856811839986 1.7885190610428665
1.576107818454913 177.92946433555784 1.824287395844848
1.581335373408329 173.54875148214768 1.791679233093771
1.586562928361745 175.1031199191232 1.7939834708618791
1.591790483315161 170.72958173935038 1.7657979485805864
1.597018038268577 172.1428203610769 1.7546192853147373
1.602245593221993 178.7783951697189 1.7742812005519215
1.607473148175409 180.1044465449764 1.7664127946392492
1.612700703128825 185.34509967978866 1.7942344370777261
1.617928258082241 177.3390049912504 1.7508176669144953
1.623155813035657 171.0992486849695 1.7328520470611248
1.628383367989073 172.34808224687382 1.7371470930441646
1.6336109229424889 175.92631287571604 1.7530391040797872
1.6388384778959049 180.00192047208122 1.7702337060106719
1.6440660328493208 188.4229415543088 1.8142087337374795
1.6492935878027368 196.5964832988245 1.847722671611589
1.6545211427561528 208.2954452259834 1.9019101877663578
1.6597486977095688 216.42661317605172 1.9311538316132637
1.6649762526629848 231.82250237572435 2.0313349716953977
1.6702038076164007 223.67934224676122 1.9807106876841274
1.6754313625698167 220.9755387166213 1.9669518037332698
1.6806589175232327 218.24906873028607 1.9522187927793329
1.6858864724766487 221.77318994969426 1.9638067321413695
1.6911140274300647 224.1613846348626 1.9604058566484046
1.6963415823834807 228.1938938219916 1.9618578887563847
1.7015691373368966 213.8805193362972 1.8768934818704877
1.7067966922903126 215.17177401300506 1.8790186851193869
1.7120242472437286 217.53656180852118 1.8989052850409704
1.7172518021971446 218.82663815364157 1.8948212368749149
1.7224793571505606 227.71490458454682 1.9146860910881884
1.7277069121039765 239.50257823275007 1.9608023667451993
1.7329344670573925 255.04515842121324 2.024544354461679
1.7381620220108085 260.3888899691924 2.0350714152609415
1.7433895769642245 267.98676692957 2.0717517391018356
1.7486171319176405 263.1008788379495 2.0429545788606074
1.7538446868710564 270.058016303348 2.0695865577132566
1.7590722418244724 270.2877037619418 2.081646306381796
1.7642997967778884 270.6460451173702 2.092469607734966
1.7695273517313044 271.53527024155625 2.109049776519223
1.7747549066847204 266.67150316147985 2.079369653383143
1.7799824616381363 255.01076273398616 1.9980037245306308
1.7852100165915523 257.19630431369876 1.963353500366551
1.7904375715449683 259.6942052872456 1.956062795341151
1.7956651264983843 263.7454767449784 1.9751314050296007
1.8008926814518003 263.89555891734034 1.9483764136086508
1.8061202364052162 263.50704210761046 1.942518601836254
1.8113477913586322 263.83811601885003 1.9250451037842236
1.8165753463120482 268.9301978106184 1.9310263550931044
1.8218029012654642 267.48228015522164 1.9296487188310625
1.8270304562188802 265.06258608709436 1.9193757198865056
1.8322580111722961 260.19075127487827 1.8893139636414487
1.8374855661257121 258.23158761843604 1.8685979872971805
1.842713121079128 260.2852533419105 1.8611278565068825
1.847940676032544 258.90170487549807 1.8303385405298327
1.85316823098596 265.1694363051401 1.8505338178759998
1.858395785939376 265.1729213324403 1.851952348003133
1.863623340892792 267.1487802012544 1.8708853080869152
1.868850895846208 268.22222890696173 1.8773555144395144
1.874078450799624 271.7800474886227 1.9015547594359201
1.87930600575304 273.68848015870356 1.8941780506791457
1.884533560706456 279.36177277919967 1.9108499213510988
1.889761115659872 279.2936689067147 1.889054360504561
1.894988670613288 280.68433370800864 1.8921385826997592
1.9002162255667039 280.94126752030854 1.8842752826286011
1.9054437805201199 276.5406481611135 1.833135945771865
1.9106713354735358 277.4729268019952 1.8266348477442773
1.9158988904269518 273.19819778366065 1.8012976789962214
1.9211264453803678 276.4379930332663 1.812358487807281
1.9263540003337838 273.73569934065205 1.8042542747320536
1.9315815552871998 273.9834792822563 1.8116185912103164
1.9368091102406157 272.9848160503991 1.7944810425609863
1.9420366651940317 271.7651565018386 1.7790936760454144
1.9472642201474477 269.2220703739032 1.7553872257017729
1.9524917751008637 268.14058926090837 1.732545437973962
1.9577193300542797 271.7311526404777 1.7507080366869818
1.9629468850076957 261.09487063762015 1.7004279073897808
1.9681744399611116 257.28163058975576 1.6780982751059814
1.9734019949145276 255.953646240056 1.6654002826666368
1.9786295498679436 251.08424207857874 1.640425630395459
1.9838571048213596 255.15347269607545 1.6414307161334856
1.9890846597747756 256.4237437362738 1.6516594184710975
1.9943122147281915 248.0718895217609 1.624036181800276
1.9995397696816075 249.39546051542254 1.6253571843856853
2.0047673246350235 242.44152069779093 1.600259815280167
2.0099948795884393 239.18222716852756 1.5807843666353156
2.015222434541855 243.31697957224054 1.5779112978841212
2.0204499894952708 245.78587420483856 1.58252647524556
2.0256775444486865 247.8209038747017 1.596117564212972
2.0309050994021023 246.95634699067176 1.5931081708741694
2.036132654355518 244.4392144968084 1.5862612662992293
2.041360209308934 243.5350764755949 1.5946067665651615
2.0465877642623496 247.6045936728881 1.6104480830159742
2.0518153192157653 242.62081372904603 1.5919963924221738
2.057042874169181 237.04141068124576 1.5731261447022824
2.062270429122597 242.57704514499252 1.5891150631403599
2.0674979840760126 244.17182310515597 1.5975370326021037
2.0727255390294284 243.2078125579103 1.5816000311616758
2.077953093982844 246.17635983699122 1.585371059128664
2.08318064893626 243.36992651168114 1.5868274783276657
2.0884082038896756 241.88318869052398 1.5830290965702245
2.0936357588430914 242.63306939419635 1.5910386410619552
2.098863313796507 245.33066603442632 1.595588201383092
2.104090868749923 241.62659838314477 1.5737266021203224
2.1093184237033387 244.2301120852862 1.5957087116642392
2.1145459786567544 237.69896226832185 1.573340252040219
2.11977353361017 231.5263029623102 1.5452748861120253
2.125001088563586 237.01073153043038 1.5599843131571443
2.1302286435170017 239.411905773853 1.5694647959387804
2.1354561984704175 237.44943865613016 1.5674383576158166
2.140683753423833 241.15333730015064 1.5904749272268675
2.145911308377249 242.30154716981926 1.6020053427095247
2.1511388633306647 239.04926806236386 1.579541001604225
2.1563664182840805 239.3764239607195 1.566634330234081
2.1615939732374962 238.21926775961987 1.5688725702882955
2.166821528190912 239.40763463748098 1.5881175236935454
2.1720490831443278 246.13979881350483 1.629366336248216
2.1772766380977435 242.5862052905428 1.6154121984616345
2.1825041930511593 241.58398675485327 1.6089805686161018
2.187731748004575 236.92333757523602 1.5774905682191618
2.192959302957991 236.79052329500774 1.578635592619716
2.1981868579114066 240.1213289373542 1.5917455227969988
2.2034144128648223 241.07922380534689 1.5862587587148669
2.208641967818238 240.00359596781527 1.5795975536362281
2.213869522771654 231.02704685375673 1.540046725026653
2.2190970777250696 231.56676847388957 1.5425607521111853
2.2243246326784853 231.89923943791138 1.5356806661243956
2.229552187631901 240.07186445977143 1.572473293802429
2.234779742585317 247.6677115662143 1.5910582252100187
2.2400072975387326 245.41307976659888 1.5869328635074638
2.2452348524921484 238.70675226462748 1.5647888824725
2.250462407445564 237.3485438554729 1.5759238488581673
2.25568996239898 231.3789317066974 1.563972221992503
2.2609175173523957 230.4279975168071 1.5450109614033174
2.2661450723058114 227.48497912429832 1.514801885712562
2.271372627259227 224.5099021637486 1.487869959529048
2.276600182212643 230.35057240066322 1.5150666060856495
2.2818277371660587 237.85933827688444 1.5498887660609921
2.2870552921194744 236.53677997900064 1.5533650260746423
2.29228284707289 239.26610886668536 1.5725445254292432
2.297510402026306 243.10636946715465 1.5907190986245567
2.3027379569797217 237.91309249225597 1.5594552516159281
2.3079655119331375 246.10696120449046 1.5952335120932752
2.3131930668865532 242.114595350412 1.5770491285670238
2.318420621839969 229.55593880347226 1.5182620112674277
2.3236481767933848 223.54130010695758 1.4962440010718487
2.3288757317468005 222.1261724316189 1.4938877332175498
2.3341032867002163 224.37049710478283 1.5046910989063664
2.339330841653632 231.24050707560804 1.5492628811432856
2.344558396607048 233.5089285827429 1.5575466145441128
2.3497859515604635 236.40365321887325 1.5627476108792906
2.3550135065138793 240.9761480702086 1.5684238460774524
2.360241061467295 244.6292096039707 1.5775633174490138
2.365468616420711 236.51440853563807 1.543312677161596
2.3706961713741266 236.18719180658232 1.5255471929539868
2.3759237263275423 230.04439080535644 1.4901684959285577
2.381151281280958 227.67411759127936 1.4658742670100928
2.386378836234374 226.2706486290348 1.4616697887178023
2.3916063911877896 227.94182782413466 1.480489398694486
2.3968339461412054 229.2692140604111 1.496982319879179
2.402061501094621 229.097813877585 1.4947276749376273
2.407289056048037 233.78953315353962 1.5055278262866212
2.4125166110014526 233.55564097523344 1.5056052272866485
2.4177441659548684 231.31500031326888 1.4838423103027933
2.422971720908284 228.54377240301363 1.4576995445013914
2.4281992758617 234.45774277482522 1.487059008631458
2.4334268308151157 240.2155205449455 1.4992378007191836
2.4386543857685314 242.55710756549198 1.5038978110609451
2.443881940721947 244.18770797400472 1.4986846219032004
2.449109495675363 248.09147091176987 1.4985623253338831
2.4543370506287787 253.85167812650482 1.5011484767756693
2.4595646055821945 254.500175834232 1.455791221066698
2.4647921605356102 273.4324006235277 1.4668235006446393
2.470019715489026 298.38211927341786 1.4525042118708589
2.4752472704424417 370.0936046619748 1.5506277609879842
2.4804748253958575 508.85999632291043 1.7532191590018174
2.4857023803492733 727.7409242364646 2.039353316857279
2.490929935302689 1026.518773240868 2.3961871191649236
2.496157490256105 1401.5058358981016 2.790929349674259
2.5013850452095205 1803.4034564125243 3.1666858400417097
2.5066126001629363 2153.5846138462266 3.4610427018283874
2.511840155116352 2434.7903545517165 3.6744042783018673
2.517067710069768 2672.8427322914577 3.846399177190802
2.5222952650231836 2917.0754203271053 4.009967723002745
2.5275228199765993 3279.352258669846 4.249353939140008
2.532750374930015 3749.8168238797857 4.5385840922017255
2.537977929883431 4440.165346315472 4.940756108519645
2.5432054848368466 5246.514566317783 5.379812007594583
2.5484330397902624 6015.304418074167 5.734059930150449
2.553660594743678 6580.349305398432 5.98590510837616
2.558888149697094 6829.799016987085 6.088478060667354
2.5641157046505096 6773.569476163131 6.07483134910556
2.5693432596039254 6388.504659744002 5.897601566802302
2.574570814557341 5877.569154577114 5.653661482601121
2.579798369510757 5359.307410823519 5.388571901891566
2.5850259244641727 4976.1689972314025 5.192971167120581
2.5902534794175884 4674.286692626142 5.028052840240377
2.595481034371004 4363.520824759279 4.835819565647887
2.60070858932442 3987.090946394598 4.604237383277154
2.6059361442778357 3512.375128474177 4.321698342481595
2.6111636992312515 2962.3099538491037 3.9814424435145943
2.6163912541846672 2378.4863105516697 3.581612600381383
2.621618809138083 1781.1540556395423 3.1000187022015293
2.6268463640914987 1280.968176569791 2.6193524871189258
2.6320739190449145 900.0067262694009 2.199666113473814
2.6373014739983303 652.0495509091826 1.8930221616734255
2.642529028951746 495.49126792547185 1.6767748077704927
2.6477565839051618 393.61661248658487 1.5387348005225145
2.6529841388585775 338.25349479054546 1.4671618086793858
2.6582116938119933 309.2904442819124 1.4457436358112632
2.663439248765409 285.59187369910643 1.4240827836303438
2.668666803718825 272.00063532451173 1.4122104850511
2.6738943586722406 259.2266421608601 1.3978211649090604
2.6791219136256563 249.3966189892551 1.384729492692701
2.684349468579072 246.6014660352036 1.3854154841832729
2.689577023532488 247.03947289078727 1.414106020412757
2.6948045784859036 249.51184128175086 1.4371286023820358
2.7000321334393194 247.2482746168202 1.445980568717939
2.705259688392735 245.29521826269425 1.4590205278071586
2.710487243346151 240.45532219352555 1.4571941003888105
2.7157147982995666 240.68440073210823 1.4729555646503083
2.7209423532529824 232.13690837173272 1.4535011989383222
2.726169908206398 229.34356199560904 1.4489488853442052
2.731397463159814 227.74101834548955 1.4376980255447382
2.7366250181132297 228.50977082305175 1.4461288040286564
2.7418525730666454 235.35618446100648 1.487909158784978
2.747080128020061 238.6431000772668 1.5216546157178341
2.752307682973477 234.38637504421024 1.5127732909813378
2.7575352379268927 226.38558711679957 1.477979663134628
2.7627627928803085 214.7347416030671 1.4195186350597027
2.767990347833724 212.15919237602034 1.3975737382033806
2.77321790278714 218.1812349144594 1.417037802384244
2.7784454577405557 220.5967306016841 1.4246829542884887
2.7836730126939715 227.40906723383415 1.449950550624019
2.7889005676473873 233.99178782959984 1.498845719827702
2.794128122600803 235.8519348238889 1.5112230313813153
2.7993556775542188 238.03745799802866 1.5125155758102298
2.8045832325076345 236.97480199106204 1.5000313704082289
2.8098107874610503 239.79627096528912 1.4953131539962172
2.815038342414466 240.47956363420545 1.500938331761582
2.820265897367882 240.2985298552385 1.5157278670654128
2.8254934523212976 236.56983374281873 1.5049599857228162
2.8307210072747133 228.1183206234456 1.4685061966900663
2.835948562228129 227.88678745531945 1.464037563610776
2.841176117181545 226.68198665749276 1.477703185162302
2.8464036721349606 236.76611882757047 1.5231042319746484
2.8516312270883764 238.36520176232122 1.5456265672454998
2.856858782041792 238.79555676938247 1.5646472714139832
2.862086336995208 240.41640340901094 1.573012709684056
2.8673138919486236 231.32574606588952 1.532778127701334
2.8725414469020394 233.8856438565886 1.5447787486234517
2.877769001855455 227.37694184720667 1.4999915656443108
2.882996556808871 220.48189068730824 1.4576691883648996
2.8882241117622867 219.0596820680755 1.4513526066134932
2.8934516667157024 223.34376021051045 1.4607848772360668
2.898679221669118 231.17442839621037 1.4993968896833227
2.903906776622534 235.5135901712457 1.517154530979897
2.9091343315759497 246.0076743938014 1.572247551473949
2.9143618865293655 248.75706493404203 1.5799014702072405
2.919589441482781 243.86561407712227 1.5464479958623019
2.924816996436197 241.65725704035088 1.540709971103653
2.9300445513896127 236.36464177955762 1.5169927727483286
2.9352721063430285 238.4340969213143 1.5231785876563033
2.9404996612964442 237.16534860228865 1.5163836188599944
2.94572721624986 235.89427634674718 1.5006798866644204
2.9509547712032758 233.63968496391027 1.504934786015676
2.9561823261566915 225.08674035509165 1.462223058784982
2.9614098811101073 224.75023659916505 1.456410202735223
2.966637436063523 225.81755816938386 1.4674885952098984
2.971864991016939 226.87032218421518 1.484881229722333
2.9770925459703546 232.55688507808054 1.5121438061697021
2.9823201009237703 234.01966974499314 1.5008790832343835
2.987547655877186 232.77058103957546 1.467791445992742
2.992775210830602 230.50618528625847 1.4632646009041015
2.9980027657840176 223.9058907779795 1.4408926966977107
3.0032303207374333 217.73101068870605 1.4082847167582901
3.008457875690849 221.81899506747908 1.428365339321652
3.013685430644265 228.7082953234546 1.4486733425564386
3.0189129855976806 239.16965933917993 1.4811178040414756
3.0241405405510964 237.12700281085245 1.4754828236586564
3.029368095504512 237.41820174327088 1.463898714105256
3.034595650457928 234.92819922181613 1.4518488188558423
3.0398232054113437 232.02809570740752 1.4373107105284975
3.0450507603647594 231.62784317512907 1.428056174195256
3.050278315318175 226.48826200853145 1.4109705491966402
3.055505870271591 221.52724536281818 1.380236063503834
3.0607334252250067 220.17742401335425 1.3855337735210933
3.0659609801784224 222.84648943541973 1.3928260285608225
3.071188535131838 222.62372138726315 1.3874532588491642
3.076416090085254 226.13943632991433 1.40141395468049
3.0816436450386697 226.44538256071087 1.3843775315122748
3.0868711999920855 223.1791781749821 1.3509784522618908
3.0920987549455012 223.3162891889627 1.3358564521653953
3.097326309898917 226.9511692736873 1.3366901820389119
3.1025538648523328 227.52925969148347 1.3368513461345048
3.1077814198057485 243.96988681417602 1.4032518261812228
3.1130089747591643 247.69891784006293 1.4033439399162388
3.11823652971258 244.02231309250504 1.3852086247803712
3.123464084665996 244.09482697737894 1.3758011468616527
3.1286916396194115 238.54073242959186 1.3437926769211197
3.1339191945728273 241.1994455239939 1.3459965360377597
3.139146749526243 244.84725972239548 1.348193411634171
3.144374304479659 247.6007582757818 1.3379130785874211
3.1496018594330746 248.36020834532258 1.3265505090082155
3.1548294143864903 252.9516930354452 1.3318512748130444
3.160056969339906 253.72279794484749 1.31967938133352
3.165284524293322 255.49137172141064 1.312277364645431
3.1705120792467376 260.6020803970714 1.3012264994983738
3.1757396342001534 270.226970628776 1.2982236294283076
3.180967189153569 277.78289703058863 1.2935590943432882
3.186194744106985 285.3653145030835 1.2899883415276199
3.1914222990604006 301.3840233389965 1.3051032105207756
3.1966498540138164 309.6297251282469 1.3070972769077065
3.201877408967232 328.76121773393567 1.3339377208905125
3.207104963920648 356.6245264028508 1.3749939178713961
3.2123325188740637 366.6435161011973 1.3846574195412
3.2175600738274794 387.4193674719235 1.4128615790358934
3.222787628780895 404.9063562701944 1.4362949183712603
3.228015183734311 418.0589550870255 1.451784782814194
3.2332427386877267 445.88834475299393 1.490711350589328
3.2384702936411425 472.60412900978565 1.5248325568879955
3.2436978485945582 499.02910300092765 1.5614222281053387
3.248925403547974 533.4815156122913 1.6114223704354986
3.2541529585013897 565.6110345568407 1.6568356775910515
3.2593805134548055 596.0234063529134 1.6959636342737792
3.2646080684082213 639.473872042991 1.7589297429006896
3.269835623361637 683.7842625055544 1.8177140118027721
3.275063178315053 729.1198335293706 1.8800600885773608
3.2802907332684685 773.9135329482256 1.9312042519660748
3.2855182882218843 820.9250943815532 1.980556690425415
3.2907458431753 865.2301724396426 2.029443058157452
3.295973398128716 924.555041475303 2.0948626543385505
3.3012009530821316 984.9395547255995 2.1650471096155277
3.3064285080355473 1033.8205205111738 2.2253205345013365
3.311656062988963 1065.0720512111693 2.2535783742442304
3.316883617942379 1077.0373658163455 2.26330239294049
3.3221111728957946 1062.402275097271 2.239429813088441
3.3273387278492104 1040.1685173048036 2.214449572497964
3.332566282802626 994.0932985275052 2.1605407710292424
3.337793837756042 934.8435136304661 2.092421483650383
3.3430213927094576 857.7194302944431 2.0001086475155634
3.3482489476628734 770.1585664627295 1.8909015378520855
3.353476502616289 690.4949946961054 1.789675347379215
3.358704057569705 622.73922572776 1.699330327631661
3.3639316125231207 563.5003673240442 1.6189759701454904
3.3691591674765364 509.477220059697 1.5440532671109661
3.374386722429952 462.83193280396176 1.4803965992638817
3.379614277383368 419.0779431415735 1.4178998273956522
3.3848418323367837 385.1408452909493 1.3698921464479312
3.3900693872901995 351.80810124193727 1.3133185758110655
3.3952969422436152 325.501585561255 1.2793009017055383
3.400524497197031 305.36156140069784 1.248532007329532
3.4057520521504467 295.11728921790825 1.2440296981383068
3.4109796071038625 285.98392579260496 1.2433130127584626
3.4162071620572783 279.5628492045587 1.2433569156670046
3.421434717010694 270.8009280645334 1.2411845391137253
3.4266622719641098 262.25967161565114 1.2363116160136662
3.4318898269175255 260.6958899163472 1.2481848318513669
3.4371173818709413 255.78235604965937 1.2525069536239992
3.442344936824357 255.0343453940681 1.2586971898313868
3.447572491777773 248.90106087638455 1.2416299216209963
3.4528000467311886 241.09120759985865 1.2264215967295031
3.4580276016846043 237.99594340334633 1.2237924694519544
3.46325515663802 235.77165884273302 1.2145761103150563
3.468482711591436 233.87107183983184 1.211115623105659
3.4737102665448516 231.8139660455366 1.2116382643192474
3.4789378214982674 231.05536046717435 1.2123171879263923
3.484165376451683 233.23434948486388 1.2301608307087712
3.489392931405099 232.6079940559071 1.2334409009535445
3.4946204863585146 234.45158830920428 1.231430702966116
3.4998480413119304 233.762235269681 1.2068277165028833
3.505075596265346 234.26038399370094 1.205374923941786
3.510303151218762 243.60522634218685 1.2179502924234245
3.5155307061721777 248.48882349571232 1.2227165027818907
3.5207582611255934 251.7102527042419 1.2301670722604705
3.525985816079009 257.641230273967 1.2262915355427941
3.531213371032425 261.0652103803856 1.2137149614811422
3.5364409259858407 273.5799395636518 1.2167014539839371
3.5416684809392565 291.6564522648228 1.2292896010547387
3.546896035892672 318.8185707017196 1.2609528608542329
3.552123590846088 360.32817094288436 1.3203761435526502
3.5573511457995037 440.4610695003806 1.440404594648181
3.5625787007529195 584.9427962705839 1.6460419397550614
3.5678062557063353 833.9218850601139 1.9567718411516737
3.573033810659751 1295.3889733341375 2.4352198963199325
3.5782613656131668 2107.7552269156145 3.1080608287585183
3.5834889205665825 3550.877196870279 4.035371963625219
3.5887164755199983 6010.326039980938 5.2497435495073335
3.593944030473414 9528.944374223718 6.558734795378893
3.59917158542683 13412.377093770066 7.74022949741586
3.6043991403802456 17103.8297015545 8.71118998364918
3.6096266953336613 19301.375968443255 9.24558617900177
3.614854250287077 19420.943296560097 9.266588202513649
3.620081805240493 17537.21609553021 8.799084366290653
3.6253093601939086 14276.503854637545 7.94114543667063
3.6305369151473244 10760.68186093541 6.878412158557998
3.63576447010074 7416.866865431991 5.695885756909752
3.640992025054156 4956.442558658378 4.645991977679592
3.6462195800075716 3137.194417489446 3.6855588907937094
3.6514471349609874 1991.3423453045398 2.9316992522018563
3.656674689914403 1284.9891986864347 2.3512533931919055
3.661902244867819 901.5145376896594 1.9720809733232572
3.6671297998212347 678.1106892411456 1.7117046640900622
3.6723573547746504 550.5531202389327 1.5497854011160883
3.677584909728066 467.46579768787734 1.4364765090099951
3.682812464681482 415.9177981732721 1.3609565073488958
3.6880400196348977 380.87994722264153 1.3128696351141271
3.6932675745883135 355.77252915054794 1.2721468540796708
3.698495129541729 337.2842805723999 1.2479689615213096
3.703722684495145 322.72666258726537 1.2282900329767141
3.7089502394485607 310.59159128024527 1.2092574355063517
3.7141777944019765 301.47262636820136 1.187457339274138
3.7194053493553922 292.47212041491133 1.1674319072609993
3.724632904308808 290.3617284515994 1.168894600653275
3.7298604592622238 287.0717755343941 1.1670225731159132
3.7350880142156395 281.9650628223414 1.161496849939068
3.7403155691690553 275.61831191862126 1.151663979938771
3.745543124122471 271.63349110008943 1.1505536267682854
3.750770679075887 266.2959646285903 1.1405550035980088
3.7559982340293026 267.6518902914705 1.1526186767266722
3.7612257889827183 267.6107704148224 1.1633269631950887
3.766453343936134 265.9454168179345 1.1640036467806139
3.77168089888955 266.3956744885048 1.1500634609755573
3.7769084538429656 263.0326425782292 1.1352082380737847
3.7821360087963813 256.0759547259954 1.1068741853798927
3.787363563749797 259.82051657199264 1.1116994517696115
3.792591118703213 265.62460251010896 1.118350269968554
3.7978186736566286 271.9479488511938 1.1221052790710018
3.8030462286100444 277.3785795802174 1.1228120283516825
3.80827378356346 284.22935380936275 1.124195146549183
3.813501338516876 294.3851253827481 1.146598346590712
3.8187288934702917 300.03904305735506 1.153591877185989
3.8239564484237074 301.925344186338 1.1469473927066742
3.829184003377123 303.8246328865515 1.1435510658639783
3.834411558330539 306.4307429865349 1.1418503594953673
3.8396391132839547 310.37332475748 1.1500407783238693
3.8448666682373704 313.0561154420658 1.1596430525193515
3.850094223190786 312.05529233208614 1.163905437152894
3.855321778144202 305.4719627968427 1.1602466069514683
3.8605493330976177 297.8367607802443 1.1557626978383826
3.8657768880510335 289.100743826505 1.1389891077709524
3.8710044430044492 280.7570090684511 1.1274358250329028
3.876231997957865 279.2816880197295 1.1256910977531909
3.8814595529112808 276.49642022487143 1.1241585283147133
3.8866871078646965 275.5659879672215 1.122525977809879
3.8919146628181123 277.3941362262183 1.1243687443078287
3.897142217771528 271.9000955962748 1.1091468116571066
3.902369772724944 269.9440777389891 1.1009767173067149
3.9075973276783595 272.1287352074277 1.1045774723808486
3.9128248826317753 274.6264447436364 1.109335739008184
3.918052437585191 276.6850374352199 1.1125836743200586
3.923279992538607 276.6121498022665 1.1037288463382935
3.9285075474920226 279.07440347122775 1.1022641339314048
3.9337351024454383 281.75608077346743 1.104580351438613
3.938962657398854 287.32602865106577 1.1177660023168554
3.94419021235227 291.09768550580173 1.1199984943243266
3.9494177673056856 300.0768212190996 1.1312455530785999
3.9546453222591014 308.6341715618954 1.1380086238000844
3.959872877212517 317.43446851475284 1.1455361788415572
3.965100432165933 327.8791674715593 1.16424377636905
3.9703279871193486 336.5147015847607 1.172752510993796
3.9755555420727644 349.7890998275155 1.1861886105854802
3.98078309702618 362.0121363552207 1.196951313648276
3.986010651979596 374.9541279824392 1.2138387976974496
3.9912382069330117 390.6245075082493 1.2370659571568856
3.9964657618864274 407.47622858957897 1.2648501072762737
4.001693316839844 429.49550703258467 1.296454057312619
4.00692087179326 459.58428460554177 1.336353179184947
4.012148426746676 487.9359256882499 1.380113413985313
4.017375981700092 521.2658236918784 1.4423896491527324
4.0226035366535084 566.633066511518 1.510752940530696
4.027831091606925 623.4244815523898 1.5885498471444823
4.033058646560341 688.6659996119512 1.6719797404360752
4.038286201513757 757.4364311295113 1.7535427243828932
4.043513756467173 824.6007245788135 1.8389483084452007
4.0487413114205895 878.77971710189 1.8982387920154637
4.053968866374006 939.313128099216 1.9635775941461113
4.059196421327422 996.6203301262813 2.0221155336988295
4.064423976280838 1071.264508888218 2.098100215469257
4.069651531234254 1166.1349282387573 2.1862941862489964
4.0748790861876705 1282.5887248863735 2.2982225232766447
4.080106641141087 1417.8258439917952 2.416686741479279
4.085334196094503 1567.357321782585 2.538293997430447
4.090561751047919 1737.876066499898 2.674373228779096
4.095789306001335 1946.637767781633 2.8339338969885017
4.1010168609547515 2188.967846815457 3.0147432471135236
4.106244415908168 2433.7684881656774 3.1828067495692753
4.111471970861584 2703.6457195010757 3.3486279545157482
4.116699525815 2996.397084991253 3.51855108922454
4.121927080768416 3299.4757009368655 3.6487525763905233
4.1271546357218325 3624.3457782998225 3.788645452869674
4.132382190675249 3955.4125974197445 3.9439553147606476
4.137609745628665 4292.586835946731 4.088473841823113
4.142837300582081 4638.283228445872 4.231306115247164
4.148064855535497 4932.668701632463 4.346248219884353
4.1532924104889135 5252.637353965546 4.477578933377951
4.15851996544233 5558.895499753564 4.601123578591026
4.163747520395746 5816.8522252260755 4.701690677828573
4.168975075349162 6046.304098892218 4.787114068514533
4.174202630302578 6244.434229373926 4.856667001365786
4.1794301852559945 6381.569880973906 4.9143649546071195
4.184657740209411 6435.857711228456 4.924841883663566
4.189885295162827 6408.181201165403 4.911289430859726
4.195112850116243 6300.033886561988 4.872566821055135
4.200340405069659 6098.936848786458 4.784428852374863
4.2055679600230755 5794.5282963600175 4.6566533207426515
4.210795514976492 5432.42810985082 4.507316166690791
4.216023069929908 5061.06470252872 4.356413406245008
4.221250624883324 4597.965770201809 4.143386807192701
4.22647817983674 4161.856844808912 3.9362595450299125
4.2317057347901565 3719.352286595829 3.7110545124128453
4.236933289743573 3319.965186824257 3.5029298795850266
4.242160844696989 2959.0522779676658 3.3072319122806015
4.247388399650405 2614.0693664491705 3.103790160699303
4.252615954603821 2298.922124866147 2.9058113905335374
4.257843509557238 2040.9919036473768 2.7308357024186605
4.263071064510654 1814.6904218268232 2.5728287175745876
4.26829861946407 1614.5497638348127 2.4269146735157103
4.273526174417486 1444.6868621741369 2.2980459945769103
4.278753729370902 1289.3845170012219 2.1695644691815237
4.283981284324319 1146.2785130659418 2.0386057888458318
4.289208839277735 1027.8243308919436 1.9250346189834286
4.294436394231151 924.3675396586605 1.8246593853938096
4.299663949184567 839.898607132695 1.7417317602746716
4.304891504137983 761.6386424541388 1.6582357700988084
4.3101190590914 693.5104893451564 1.5803870983258712
4.315346614044816 636.3147061342629 1.5147263901735433
4.320574168998232 586.3612839616201 1.4521622215038852
4.325801723951648 547.3435066134676 1.4047496457312891
4.331029278905064 509.96154555603295 1.3545373561955312
4.336256833858481 480.4498773755027 1.3177712913477921
4.341484388811897 453.5408193593462 1.2813008048796217
4.346711943765313 428.1232570890711 1.2478858956672378
4.351939498718729 407.05324193143946 1.220575698722434
4.357167053672145 392.6924973011409 1.2020709366026425
4.362394608625562 377.9954294285928 1.188287320103086
4.367622163578978 369.03237162990854 1.1746195002284483
4.372849718532394 352.3187125125342 1.1483533235302836
4.37807727348581 337.14507494531165 1.121676077666353
4.383304828439226 321.26501175576175 1.0957229029119577
4.388532383392643 308.41206036085754 1.076908478469104
4.393759938346059 298.7795532892052 1.0710944634904414
4.398987493299475 288.8651683498343 1.0618425024495188
4.404215048252891 280.7923048799649 1.0524396493302766
4.409442603206307 271.36136033547194 1.0385384185209239
4.414670158159724 262.1920347826735 1.0247449366927797
4.41989771311314 253.28533546691756 1.0194548236760066
4.425125268066556 244.54998843574987 1.0137141405605528
4.430352823019972 235.31979887641072 1.0027262413324445
4.435580377973388 230.94562335550964 0.9910784781833755
4.440807932926805 224.2254853285999 0.9797918976566387
4.446035487880221 219.3591080656252 0.9744674934267933
4.451263042833637 213.1033500510642 0.9666876581279544
4.456490597787053 212.1473719844087 0.9650035989170397
4.4617181527404695 208.91367014558665 0.9684076689936226
4.466945707693886 209.031459525663 0.9786825531586975
4.472173262647302 210.77939923171223 0.9880068703706504
4.477400817600718 208.26403010338666 0.9867797299444416
4.482628372554134 204.64072449742736 0.9745915004349156
4.4878559275075505 203.37883669315048 0.9755079798678361
4.493083482460967 204.16195035090195 0.9825262351181128
4.498311037414383 199.30489139791737 0.9742943204647244
4.503538592367799 197.24576619297233 0.9698898075904876
4.508766147321215 192.47687974757872 0.9520493704085901
4.5139937022746315 186.96546521440155 0.9421111472389322
4.519221257228048 186.70904605695526 0.945672895149747
4.524448812181464 182.672437464653 0.9410628989064964
4.52967636713488 183.13364025671186 0.9592306999471649
4.534903922088296 187.85098213699914 0.9812692655008995
4.5401314770417125 187.86327938634295 0.9834302097187585
4.545359031995129 185.79352231769457 0.9775926742695985
4.550586586948545 191.7637280238126 0.9927670495949007
4.555814141901961 191.07204195389204 0.9922824755512268
4.561041696855377 190.4912062060057 0.9894456409024046
4.5662692518087935 185.2315618781735 0.972118779795141
4.57149680676221 181.69028605613042 0.9558217058926652
4.576724361715626 184.40160412706803 0.965853519495739
4.581951916669042 189.7720578256187 0.9814818769183381
4.587179471622458 191.80956887931973 0.9951316856998498
4.5924070265758745 191.2032046987483 0.9995555016166785
4.597634581529291 189.07136405104612 0.9888413368827529
4.602862136482707 188.0447598149218 0.9937580335871501
4.608089691436123 184.37761750842162 0.9891223080329343
4.613317246389539 180.22546886334757 0.9807202282174563
4.6185448013429555 176.66331620563184 0.9718428247574271
4.623772356296372 174.37869006392378 0.9712714052338927
4.628999911249788 177.15268793098045 0.9872574299565915
4.634227466203204 178.72322786051902 0.9961761998876943
4.63945502115662 179.410475155836 1.0096775461807064
4.6446825761100365 175.7847502975796 0.992796806595012
4.649910131063453 170.5507218462343 0.9756554622260863
4.655137686016869 173.22491047784962 0.9771227351283883
4.660365240970285 170.48941363398882 0.9695197960984866
4.665592795923701 171.88517678484354 0.9657779393790175
4.6708203508771176 175.51632047310602 0.9812554678995777
4.676047905830534 176.8734997691145 0.9868137230489805
4.68127546078395 178.07392299453025 0.9883077294820424
4.686503015737366 176.98488326729085 0.9871157937532585
4.691730570690782 171.9741693552421 0.9782948401733236
4.696958125644199 169.33997443549217 0.9697581487469059
4.702185680597615 165.87326917578775 0.9536149706245212
4.707413235551031 164.43065387773566 0.9406075008746804
4.712640790504447 164.352386551455 0.9390377487343455
4.717868345457863 166.291229865772 0.9517843007582819
4.72309590041128 166.42221014500257 0.9545359705551908
4.728323455364696 165.65355572598315 0.9498881133943787
4.733551010318112 168.846410727395 0.9695452799387931
4.738778565271528 172.41129260873166 0.9827722854325475
4.744006120224944 176.23657546101728 1.0006467453663384
4.749233675178361 176.01870596458048 1.0009447532199585
4.754461230131777 171.58651976671018 0.9873160270899192
4.759688785085193 172.76387415448212 0.9932439992785618
4.764916340038609 168.73185726535752 0.9801288147063805
4.770143894992025 164.17770973545464 0.9542904721654414
4.775371449945442 165.17707830572283 0.9517662280117936
4.780599004898858 163.7083790561106 0.9382090608355415
4.785826559852274 164.46151973932754 0.9406628334791196
4.79105411480569 161.89655538730307 0.929541978409637
4.796281669759106 167.949340370869 0.9390268410661945
4.801509224712523 169.81468951383025 0.9404360011292567
4.806736779665939 169.6345579929932 0.9422075196682811
4.811964334619355 172.71107714397021 0.9598850593397116
4.817191889572771 170.39717856523208 0.9611132429603492
4.822419444526187 169.90274985027347 0.9713555208702157
4.827646999479604 167.8802629071909 0.953048222492044
4.83287455443302 164.24640562562126 0.9398617251420471
4.838102109386436 163.8747537974872 0.9352177724615889
4.843329664339852 166.28423809894693 0.9414649235340724
4.848557219293268 168.88628607249316 0.9443658041345899
4.853784774246685 173.2219187704186 0.9621408099883288
4.859012329200101 174.15366247300952 0.9646947621305243
4.864239884153517 173.4577056207692 0.9644477370976718
4.869467439106933 169.57355179327226 0.9481629107928571
4.8746949940603495 166.20829580912536 0.9400097207354199
4.879922549013766 167.5082936736806 0.9479074398759424
4.885150103967182 168.0777827530815 0.9537882172514247
4.890377658920598 174.042660859199 0.9650070985270719
4.895605213874014 174.5420568517061 0.9582254296116501
4.9008327688274305 168.26687317721905 0.9280658922404568
4.906060323780847 164.25789141368648 0.9203886387541198
4.911287878734263 160.53273684496799 0.9169723185990949
4.916515433687679 159.73227667709565 0.9228381333132547
4.921742988641095 164.86661578067222 0.9387142154111912
4.9269705435945115 168.76229335404597 0.949517180150067
4.932198098547928 169.75544215374032 0.949275911222639
4.937425653501344 171.18460599798124 0.9555829792160722
4.94265320845476 166.79162688872546 0.9416070246155356
4.947880763408176 163.9506293454821 0.9233819862032768
4.9531083183615925 165.5760750182688 0.9233838968876819
4.958335873315009 167.0187236483412 0.9239341248854341
4.963563428268425 167.18481209009147 0.9259681613992639
4.968790983221841 165.82039301481737 0.9218241160654911
4.974018538175257 163.78488514225307 0.91697492654849
4.9792460931286735 166.44456770795543 0.923901643559867
4.98447364808209 169.66542392658965 0.9302213425865026
4.989701203035506 174.39972840751767 0.9351722705246803
4.994928757988922 179.50365193593623 0.9404167111618209
5.000156312942338 182.52808822515658 0.9305256730033394
5.0053838678957545 183.366220115528 0.9033376472242861
5.010611422849171 185.04619303561844 0.88949485278217
5.015838977802587 189.30543679000255 0.8866041850679021
5.021066532756003 193.82927026744736 0.8866362790322035
5.026294087709419 192.2806033718071 0.8730694791903101
5.0315216426628355 194.56956777396744 0.8753137233292932
5.036749197616252 195.636575403275 0.8840126977851789
5.041976752569668 201.74020186636469 0.9015931751760806
5.047204307523084 207.02941738039686 0.923273951450595
5.0524318624765 207.66177351590343 0.9136357714886175
5.0576594174299165 213.2948805422548 0.9090909105187578
5.062886972383333 216.1187220689225 0.9007314287862539
5.068114527336749 222.8564093427052 0.9028775803046034
5.073342082290165 231.34455299141254 0.9089763617356578
5.078569637243581 244.77392115218439 0.922720843947979
5.0837971921969975 260.87647509381617 0.9389470977784667
5.089024747150414 276.50426095891066 0.954168309435475
5.09425230210383 290.8851167277994 0.9714006175406357
5.099479857057246 309.4096909517182 0.9950345502628152
5.104707412010662 330.9025602607775 1.0201314538215307
5.109934966964079 357.4186229857524 1.0487354246906198
5.115162521917495 385.29480246899885 1.0829687572939435
5.120390076870911 405.7771608932117 1.1080254192813122
5.125617631824327 411.87180254605374 1.1165067558227275
5.130845186777743 403.551846386985 1.109558046942056
5.13607274173116 384.9874003968292 1.088083734956917
5.141300296684576 361.55985936498354 1.0625451363588034
5.146527851637992 335.7564855409808 1.0302521154700395
5.151755406591408 307.5404533500609 1.000721962974401
5.156982961544824 282.1066714388761 0.9778184090962819
5.162210516498241 264.0814741335627 0.9675159699812693
5.167438071451657 245.72922099095948 0.9517776444906059
5.172665626405073 230.45904973022732 0.9394315804521054
5.177893181358489 217.7307164956387 0.9232331050081911
5.183120736311905 206.1588391461273 0.9110584570334109
5.188348291265322 195.40289047534753 0.891371158267559
5.193575846218738 189.24696535852723 0.8785426004295117
5.198803401172154 183.62443143535202 0.8711880549723123
5.20403095612557 181.32098268772478 0.8713282967683436
5.209258511078986 184.38568950215938 0.8954320248158596
5.214486066032403 181.2314424814022 0.8967884145992571
5.219713620985819 180.1565131827639 0.9080596331248515
5.224941175939235 173.95962937401762 0.8928254642819586
5.230168730892651 171.32809313969042 0.887593306661342
5.235396285846067 169.39249391861344 0.8814245138916338
5.240623840799484 170.86972193585936 0.8799804590401212
5.2458513957529 171.5904246716107 0.8919627585237174
5.251078950706316 172.03207159457878 0.9024576703037602
5.256306505659732 172.3610300272781 0.9116459830592418
5.261534060613148 172.1732955867324 0.9154665044393258
5.266761615566565 167.50694930364992 0.8942210722016581
5.271989170519981 163.6209351086826 0.8728464258025637
5.277216725473397 166.65035638097774 0.8846883327888343
5.282444280426813 169.6304503997535 0.8996026907928582
5.2876718353802294 169.9313816959254 0.8963292732322943
5.292899390333646 169.56501640787505 0.8968883671086809
5.298126945287062 164.86453474955167 0.8776968485739484
5.303354500240478 163.7804485942594 0.8721933406097739
5.308582055193894 163.10405958980428 0.8704844407637775
5.3138096101473105 161.7426893878403 0.8597599563265117
5.319037165100727 163.75326720204617 0.8648232826659417
5.324264720054143 164.60584999163532 0.8783400949356593
5.329492275007559 164.59247932051122 0.8807378922546405
5.334719829960975 166.21498043875408 0.8921847521292717
5.3399473849143915 161.74739429576664 0.8821631692746859
5.345174939867808 163.21847946376332 0.8820645441699184
5.350402494821224 162.875871003641 0.8809845347392674
5.35563004977464 162.97830990594622 0.8811620409810055
5.360857604728056 167.44269445264626 0.8872380026360562
5.3660851596814725 165.2271736525853 0.8799273969542322
5.371312714634889 165.76483006906938 0.8709347956589399
5.376540269588305 169.70079545867054 0.8699394682106277
5.381767824541721 171.29561918583775 0.8713863443916531
5.386995379495137 174.16302471203707 0.8785131832070378
5.3922229344485535 170.2471805801729 0.8713000145376875
5.39745048940197 163.68840927000707 0.8565457690159267
5.402678044355386 162.2649873364089 0.8403665284684335
5.407905599308802 164.71704755854847 0.8383820241740795
5.413133154262218 171.59650899984555 0.850996549154664
5.4183607092156345 174.91571961169635 0.8513495015709203
5.423588264169051 178.66222534831326 0.8510050127820846
5.428815819122467 178.06698316231243 0.8367810242179385
5.434043374075883 178.41583134976807 0.8275297644399345
5.439270929029299 180.63935731024 0.8222463311960192
5.4444984839827155 183.28852972369836 0.8221822192085015
5.449726038936132 188.16406263252534 0.8302189030848763
5.454953593889548 192.74846522050782 0.8447593997515542
5.460181148842964 196.97142646574375 0.860388975363101
5.46540870379638 193.68127281012002 0.8621034117892896
5.4706362587497965 188.9634354042797 0.8550458656443797
5.475863813703213 185.08150315947378 0.8514747696546108
5.481091368656629 181.34868897287933 0.8428525942050332
5.486318923610045 178.3988137148396 0.840402495055995
5.491546478563461 178.3941726352532 0.8453985527240663
5.4967740335168775 178.5290205881014 0.8506930079340981
5.502001588470294 179.11681613837482 0.8528837477368449
5.50722914342371 178.6088944173044 0.8563546489261982
5.512456698377126 176.40756672190713 0.8512633745167496
5.517684253330542 174.48736499113363 0.8531007396599589
5.522911808283959 171.84993555579308 0.8461941905292962
5.528139363237375 172.539333240531 0.8462166644726198
5.533366918190791 173.36519187277892 0.85445025323031
5.538594473144207 168.5513630149274 0.8347387632033406
5.543822028097623 167.98457352612746 0.8334890065839322
5.54904958305104 167.00997887844994 0.8266116965358498
5.554277138004456 169.1934337832997 0.832036590244705
5.559504692957872 172.229033617613 0.8464395669014861
5.564732247911288 171.20342694901262 0.8451780868427151
5.569959802864704 172.01121109010612 0.8472725784120144
5.575187357818121 169.71905833831335 0.8344040797829718
5.580414912771537 172.0803418569918 0.8243421412092911
5.585642467724953 173.48368929155455 0.8257540047974019
5.590870022678369 176.36548893799903 0.8248232855871653
5.596097577631785 175.19485830892572 0.8171170983488522
5.601325132585202 176.84938987295936 0.818487707776315
5.606552687538618 182.47621104811495 0.8167922593756265
5.611780242492034 190.02134886558014 0.8244585694809705
5.61700779744545 196.8839874648316 0.8264554892213558
5.622235352398866 211.38000287709133 0.8372041382934328
5.627462907352283 236.54469154539362 0.8630075216621926
5.632690462305699 280.2302603876617 0.9139039285123508
5.637918017259115 351.497715623693 0.9982280374399582
5.643145572212531 447.4317063796186 1.1083596848275121
5.648373127165947 552.2431923953911 1.2190214145190634
5.653600682119364 657.0966603215104 1.3235596266126843
5.65882823707278 744.0409196494941 1.4054243496572671
5.664055792026196 802.5381963342177 1.4587983144488328
5.669283346979612 840.1274436006863 1.4914958122612005
5.674510901933028 849.3341978259351 1.4952616161424148
5.679738456886445 841.5787667722425 1.4851474035947196
5.684966011839861 828.7699962710182 1.4733804060372881
5.690193566793277 807.9697450417639 1.454520881731108
5.695421121746693 797.9850508220065 1.4469838554284298
5.700648676700109 792.6249180824337 1.4411870271156129
5.705876231653526 794.3595773571733 1.443809293095094
5.711103786606942 793.0894933195152 1.4414109482304482
5.716331341560358 795.7467941542835 1.442786765086519
5.721558896513774 795.596062397188 1.4394116587023627
5.7267864514671905 798.5608491705075 1.4400953725730719
5.732014006420607 805.7091605543623 1.4461465347715603
5.737241561374023 821.2162989436703 1.4606195077500252
5.742469116327439 848.1745597074541 1.4850919870213666
5.747696671280855 889.5161854362585 1.5204999548915146
5.7529242262342715 947.3879332198073 1.5703658751186858
5.758151781187688 1014.7045523306776 1.6240486580011742
5.763379336141104 1097.3797638467643 1.6888952397673245
5.76860689109452 1170.8000083252575 1.739634248390693
5.773834446047936 1242.4779439519255 1.7907411637545576
5.7790620010013525 1283.0595875791778 1.8192567596793556
5.784289555954769 1284.5656477998944 1.8189411379649674
5.789517110908185 1244.7184745654147 1.7876053363721474
5.794744665861601 1156.0717015704488 1.7211044672647733
5.799972220815017 1032.5754609066662 1.6288995493608718
5.8051997757684335 884.8596801698217 1.5084309479090385
5.81042733072185 727.7878415787497 1.3693345704586175
5.815654885675266 593.3675197186748 1.2418541677926576
5.820882440628682 477.5657382846268 1.1230582419051383
5.826109995582098 390.82225496131025 1.02680960808396
5.8313375505355145 333.3806984591336 0.9606687422961603
5.836565105488931 290.2929632692423 0.9072969870677384
5.841792660442347 258.44262014803394 0.8661638847172116
5.847020215395763 239.56542159501575 0.8441570492396573
5.852247770349179 227.49765961198983 0.8292676518320428
5.8574753253025955 219.575771355719 0.8195570449463029
5.862702880256012 215.4258408421717 0.8210551537064916
5.867930435209428 213.74842179224416 0.8171191440144127
5.873157990162844 208.33825907423096 0.8053480624924335
5.87838554511626 209.54165248063802 0.804086870165537
5.8836131000696765 208.4553434832785 0.802578257670817
5.888840655023093 207.49251813108893 0.8037896971512971
5.894068209976509 207.98970061904626 0.8061323669247946
5.899295764929925 207.94157919750631 0.8050537746206272
5.904523319883341 206.45693464992712 0.8008221806564696
5.9097508748367575 211.72539026863075 0.811147942178491
5.914978429790174 212.20767510000863 0.8106536793329269
5.92020598474359 213.9654683844356 0.809999988376619
5.925433539697006 215.27962473380543 0.8079034939192669
5.930661094650422 217.5815266196791 0.8073169121126853
5.9358886496038386 219.10962774492543 0.806553771351566
5.941116204557255 224.8787096391064 0.8102488366154547
5.946343759510671 231.7606278341889 0.8193761000857672
5.951571314464087 239.64925608039962 0.8362302480092453
5.956798869417503 242.1187959778801 0.8379032039438926
5.96202642437092 247.0773987588056 0.8443328346376142
5.967253979324336 256.05424249723546 0.8612073217116318
5.972481534277752 268.4238898445167 0.8781725098709785
5.977709089231168 283.16694481566964 0.9000109051404209
5.982936644184584 300.1276285537141 0.9260796108077777
5.988164199138001 322.7408006372653 0.9553783424456995
5.993391754091417 344.44446620575656 0.9831108121164923
5.998619309044833 370.5077641598038 1.016709680537104
6.003846863998249 404.3605603812938 1.059876538609362
6.009074418951665 445.351896170516 1.111767584174261
6.014301973905082 499.78748783331633 1.1799320123358852
6.019529528858498 570.9838522513897 1.2600286866380095
6.024757083811914 652.445246901336 1.3473141999912723
6.02998463876533 752.2663709518896 1.4469025989860007
6.035212193718746 882.6553705595694 1.5706359821287195
6.040439748672163 1038.6645162001828 1.7056873559958432
6.045667303625579 1211.0133678135026 1.8404545019303227
6.050894858578995 1414.210700341268 1.9892044245679696
6.056122413532411 1604.0163414911071 2.1180199547146916
6.061349968485827 1770.5469563546076 2.225122591538009
6.066577523439244 1906.606623369979 2.30918616327478
6.07180507839266 1974.9290618347234 2.3534067789669173
6.077032633346076 1989.3521429836535 2.3656532417358984
6.082260188299492 1942.9338902678246 2.341372364309242
6.087487743252908 1854.4856418411368 2.2910543184296293
6.092715298206325 1732.0562455471254 2.2149408274338565
6.097942853159741 1591.3949274652405 2.125463750669727
6.103170408113157 1459.6258791059638 2.042361374618072
6.108397963066573 1321.0725008860297 1.9445663268832576
6.113625518019989 1189.858628804455 1.8461598652788198
6.118853072973406 1080.5143534232488 1.7589278589907256
6.124080627926822 978.3593356411861 1.676013338762209
6.129308182880238 885.161930659173 1.5977102606223286
6.134535737833654 794.9834112995878 1.5159796300361315
6.1397632927870704 708.2406953992737 1.4312983271339486
6.144990847740487 634.3762712149207 1.3564111947881867
6.150218402693903 572.089894689566 1.2903186424400026
6.155445957647319 518.8294092874697 1.229500772356729
6.160673512600735 468.69495593535316 1.1723659477993935
6.1659010675541515 430.79655455475756 1.128347391870438
6.171128622507568 399.9205533293757 1.093657658414914
6.176356177460984 369.33252307236256 1.0566652069039546
6.1815837324144 347.23205602694406 1.0310236398068822
6.186811287367816 328.06963745889954 1.009788579894851
6.1920388423212325 311.4880220990866 0.9885346332544108
6.197266397274649 299.53677989384835 0.9767980231483788
6.202493952228065 292.2072863804423 0.9686631952448859
6.207721507181481 279.7350562095803 0.9408542294459694
6.212949062134897 268.322126746011 0.9181128677558102
6.2181766170883135 254.88229292971334 0.8912159317260416
6.22340417204173 246.83236678883046 0.8762158664510293
6.228631726995146 239.62291760984942 0.8614951535337557
6.233859281948562 234.0207586677068 0.8509022741925322
6.239086836901978 234.56562063706582 0.854385920900078
6.2443143918553945 232.4122819500142 0.8544578463268819
6.249541946808811 232.16189233091217 0.8568159339246691
6.254769501762227 230.12925698838336 0.8535590916823987
6.259997056715643 226.3416049330015 0.841719128267681
6.265224611669059 220.26384245240934 0.8303443255007726
6.2704521666224755 216.5606721058604 0.8274625806754031
6.275679721575892 215.0901058827898 0.824402791200492
6.280907276529308 215.31580026919568 0.8272756576826291
6.286134831482724 217.8115263162831 0.8360971308198355
6.29136238643614 216.7421529271672 0.836626969800443
6.2965899413895565 214.16296000727294 0.829846727085903
6.301817496342973 215.598466719409 0.8340379979379833
6.307045051296389 213.45569936434867 0.8260938118785026
6.312272606249805 211.60063466467702 0.8267910872565782
6.317500161203221 208.05756527995044 0.8191528767717012
6.3227277161566375 205.8265655726085 0.8143539770668573
6.327955271110054 204.35295079585475 0.8109505247349108
6.33318282606347 205.28456372910526 0.8106746605311196
6.338410381016886 204.19067441259065 0.8109706880181075
6.343637935970302 205.73216813737608 0.8112389183860552
6.3488654909237185 204.5595644270845 0.8087521187073758
6.354093045877135 206.90596228225368 0.8100021494111216
6.359320600830551 205.92552890132373 0.7983229511820777
6.364548155783967 208.09157553427193 0.7994546767698699
6.369775710737383 211.34291110998626 0.802304865511825
6.3750032656908 210.31881503590478 0.8046754867815081
6.380230820644216 209.9306328919702 0.8098511855514566
6.385458375597632 209.8198932750899 0.8115056847627289
6.390685930551048 209.18633945835563 0.8125124217476756
6.395913485504464 212.76597582323976 0.8161345439038025
6.401141040457881 213.10792018677492 0.8188505417423152
6.406368595411297 210.57801390072547 0.8147763248764152
6.411596150364713 211.9741396173421 0.8139517746199862
6.416823705318129 208.34519330285548 0.8009151772579398
6.422051260271545 208.02496904835937 0.7992614025915301
6.427278815224962 204.1170252182382 0.7899110449341272
6.432506370178378 200.7431278128491 0.785133464206322
6.437733925131794 200.71328847876845 0.7861120805222359
6.44296148008521 203.58559361014318 0.7903089668513241
6.448189035038626 208.2067504238125 0.7948906332737996
6.453416589992043 211.4291538050574 0.7981638490305102
6.458644144945459 214.274621203604 0.8000944157529792
6.463871699898875 215.91463173345383 0.7999806174275507
6.469099254852291 215.2853086189811 0.7967079929493104
6.474326809805707 217.07313861562292 0.7972829565991928
6.479554364759124 221.29131198875237 0.8018367980522332
6.48478191971254 222.05447079226957 0.8036269714850225
6.490009474665956 227.56788521544718 0.8070802219664959
6.495237029619372 232.80156270367502 0.8130284822664716
6.500464584572788 239.953450998555 0.8170373965442538
6.505692139526205 248.51831620702455 0.8271396703614864
6.510919694479621 254.95381518608895 0.828705169863326
6.516147249433037 263.2405633690225 0.8348689670520938
6.521374804386453 276.2384032601925 0.8529168013438982
6.526602359339869 291.05669473330477 0.8681251181862994
6.531829914293286 313.6405968502476 0.8944474644723822
6.537057469246702 340.77502362238664 0.9260233318209032
6.542285024200118 373.1338646768994 0.9626029643054238
6.547512579153534 407.6127312135112 1.0047322831550571
6.55274013410695 444.4777207195375 1.0469165987946891
6.557967689060367 482.4373344003795 1.0874023629602871
6.563195244013783 512.0744153829314 1.11580919719529
6.568422798967199 542.1832573290066 1.146846425783004
6.573650353920615 555.4426681951425 1.1583850106743452
6.5788779088740315 560.3422093594247 1.1616457295214027
6.584105463827448 551.7179784714386 1.152906667991578
6.589333018780864 527.6729219153601 1.1270791751384395
6.59456057373428 503.4761804042795 1.1008141451469906
6.599788128687696 472.4509107830065 1.0676730274550095
6.6050156836411125 446.53777053219136 1.0403822081624774
6.610243238594529 417.18804967941827 1.0091269567792194
6.615470793547945 387.6081575783579 0.9754886355341528
6.620698348501361 365.50304405482416 0.9508717585192205
6.625925903454777 343.5629510758554 0.9229216908174724
6.6311534584081935 324.16269337570617 0.8989388739934598
6.63638101336161 308.0723286953727 0.8787680985483854
6.641608568315026 300.2070414651712 0.8681626524031992
6.646836123268442 294.41121085086564 0.8624000690272318
6.652063678221858 285.2941624828193 0.8516536391073591
6.6572912331752745 280.12488173971997 0.8477744798106458
6.662518788128691 273.18976289196235 0.8410260184615891
6.667746343082107 269.3527330267253 0.8361900141739598
6.672973898035523 265.2475150554307 0.8326958890114151
6.678201452988939 259.0300817816187 0.825061086272225
6.6834290079423555 251.8081239499764 0.816763803472512
6.688656562895772 247.9925280302328 0.8132313463205272
6.693884117849188 244.2765485321245 0.8076515396931994
6.699111672802604 239.83765441745516 0.803660002253412
6.70433922775602 235.45658413688662 0.7947913836138525
6.7095667827094365 233.48734373445942 0.7934480582407542
6.714794337662853 231.79732500289578 0.7917879784339543
6.720021892616269 232.7447924938607 0.7942410165312284
6.725249447569685 234.18641748682 0.7991911717413259
6.730477002523101 234.56946336193937 0.7980551114633129
6.7357045574765175 238.58857547129472 0.8038808264683026
6.740932112429934 234.0695124620448 0.7968838869902398
6.74615966738335 231.81232075538892 0.7946904196206496
6.751387222336766 230.87478062832145 0.7946796516375481
6.756614777290182 231.185990092544 0.7943187370428716
6.7618423322435985 233.95377915857165 0.7968303496594985
6.767069887197015 233.45165171785223 0.7946109461032488
6.772297442150431 232.78397676257867 0.7925199597991159
6.777524997103847 231.261747234828 0.7886385077705503
6.782752552057263 230.2620069919612 0.7861122178985743
6.7879801070106796 230.72794912108694 0.7864540890014415
6.793207661964096 228.53888198719184 0.7810632240738861
6.798435216917512 227.51071498162923 0.7797697799492291
6.803662771870928 226.5564756973623 0.7736492324973336
6.808890326824344 229.97863462947993 0.7769002345112259
6.814117881777761 237.11255871093482 0.7902487126466534
6.819345436731177 237.1577373483422 0.7901964219192169
6.824572991684593 238.12378604217545 0.792010858288027
6.829800546638009 234.54941687096496 0.783321049985892
6.835028101591425 234.27293083949658 0.7813791022993433
6.840255656544842 240.17960832097936 0.791864424596575
6.845483211498258 242.19804781853233 0.796523083705991
6.850710766451674 246.49885244776908 0.8028501245837918
6.85593832140509 247.0244668491378 0.8011204674667995
6.861165876358506 243.69963042782769 0.793093413075008
6.866393431311923 244.232595380357 0.790454730080924
6.871620986265339 247.34644356040167 0.793028315504132
6.876848541218755 250.42198571373345 0.7971005305868999
6.882076096172171 254.05367426540383 0.8007240491835489
6.887303651125587 257.3312783445824 0.8065947102651466
6.892531206079004 259.0502385276355 0.8093479110168695
6.89775876103242 262.88175055451035 0.8111473157356831
6.902986315985836 262.27975065774075 0.8067465787127293
6.908213870939252 265.95291840311904 0.809622908930079
6.913441425892668 266.4585786956529 0.8069695898372243
6.918668980846085 267.68448754017334 0.8063248119236981
6.923896535799501 269.6697365873544 0.8079233550400096
6.929124090752917 272.80306411674013 0.8103446518204301
6.934351645706333 274.2003870417571 0.8118631698725519
6.939579200659749 282.8364054699057 0.8224032941341918
6.944806755613166 289.3619429803539 0.8307381594987594
6.950034310566582 297.71776805685715 0.8400905952811095
6.955261865519998 306.2359469256135 0.8483853802993441
6.960489420473414 313.4166393693644 0.8548797625972228
6.96571697542683 319.4061198202552 0.858099025505998
6.970944530380247 327.6676345573193 0.8663943955502059
6.976172085333663 341.27858184939464 0.881530023683068
6.981399640287079 355.67265746574446 0.8955268807207455
6.986627195240495 378.3203070981018 0.9204647939788055
6.9918547501939114 406.2529286609468 0.9514590688955293
6.997082305147328 448.24050253786834 0.9969328504396135
7.002309860100744 505.0606711876036 1.056523892443745
7.00753741505416 590.8077258335691 1.1397353869830733
7.012764970007576 708.8015025132989 1.2470411055430457
7.0179925249609925 857.8666158943938 1.3704957657081913
7.023220079914409 1013.8566251067675 1.4892623085337147
7.028447634867825 1156.7173003622913 1.5883284209611386
7.033675189821241 1267.481434877976 1.6592604202077226
7.038902744774657 1332.645466145485 1.6982381865440281
7.0441302997280735 1334.9223191859576 1.6973555067680937
7.04935785468149 1288.4661617376541 1.6674062420706208
7.054585409634906 1207.2484305636833 1.613155008358552
7.059812964588322 1113.3858940373505 1.5492607354911174
7.065040519541738 1023.1045798975114 1.4851307625341468
7.0702680744951545 935.0267494456857 1.418321467199126
7.075495629448571 855.7372087762393 1.355544794415074
7.080723184401987 790.2905606432867 1.3020852912804906
7.085950739355403 737.3836465533643 1.258850171460779
7.091178294308819 699.0720164441127 1.2263657973578714
7.0964058492622355 665.9979772966859 1.1959498743890513
7.101633404215652 638.10184899685 1.170639877878143
7.106860959169068 615.056634038382 1.1491187292830638
7.112088514122484 592.9629999954473 1.129331399519383
7.1173160690759 570.4150469304336 1.1074619287178646
7.1225436240293165 547.6419694185374 1.0873804962249882
7.127771178982733 528.0002190146213 1.0686843058307391
7.132998733936149 512.6128407940156 1.0533320331091158
7.138226288889565 499.9126527856775 1.0406168265271463
7.143453843842981 489.6513588918523 1.0283517699199485
7.1486813987963975 484.75992593110504 1.022757838155112
7.153908953749814 483.05500182060604 1.0201735003208632
7.15913650870323 485.62684150742416 1.023021013563341
7.164364063656646 490.2860121540758 1.027468638732676
7.169591618610062 495.54081174308266 1.0316876156913597
7.1748191735634785 510.7382714563085 1.0457816563227351
7.180046728516895 536.7982289374539 1.0704261410452864
7.185274283470311 573.5229372126121 1.1052645216235908
7.190501838423727 627.5880268878066 1.1550703133809697
7.195729393377143 707.8610007332717 1.225491921254624
7.2009569483305595 825.1540137378236 1.323281728227039
7.206184503283976 982.2853913399374 1.441718017677275
7.211412058237392 1204.2655129186394 1.5941796695576822
7.216639613190808 1481.6431648946798 1.7664563037427423
7.221867168144224 1833.2525467850935 1.9631523237546713
7.227094723097641 2219.3496831773077 2.1595031553030077
7.232322278051057 2565.1394455330956 2.3218405497997128
7.237549833004473 2792.755158844718 2.4197686861915995
7.242777387957889 2825.826774805239 2.430180033185038
7.248004942911305 2674.8030973429586 2.359963782556925
7.253232497864722 2385.731426667224 2.228090379062
7.258460052818138 2004.6349634293497 2.041296245054614
7.263687607771554 1631.1719579331793 1.8415970695369213
7.26891516272497 1287.5033089316648 1.6354689396023914
7.274142717678386 1010.6531762594976 1.4497257408261144
7.279370272631803 802.1379912328676 1.2918195947174136
7.284597827585219 645.4248205027907 1.16083394969187
7.289825382538635 546.4702883856423 1.0687768343812967
7.295052937492051 481.0306796545455 1.0038659534549053
7.300280492445467 434.6849641043631 0.9558813297372901
7.305508047398884 402.17533277643884 0.9199878038587754
7.3107356023523 385.82186164214323 0.9030068637335062
7.315963157305716 375.94510176288446 0.8929039321028195
7.321190712259132 366.7883138679468 0.8826380279414422
7.326418267212548 354.59688130902623 0.8693935496199503
7.331645822165965 346.2398790480466 0.8610044243836527
7.336873377119381 339.509990856392 0.8554412772415653
7.342100932072797 338.5159669982645 0.8549183019548882
7.347328487026213 336.5758166276099 0.8525588439282493
7.352556041979629 331.8026494358431 0.8463124020710445
7.357783596933046 326.6801611008023 0.8405712560525664
7.363011151886462 328.20335983008454 0.8432647201524973
7.368238706839878 329.46984793365834 0.8453482897500237
7.373466261793294 335.5327334580016 0.8521003876370773
7.37869381674671 335.09588763344783 0.8514698148047884
7.383921371700127 330.1290494803568 0.8443113006161824
7.389148926653543 325.2564695826579 0.8379438034034193
7.394376481606959 322.7731932511138 0.8321024493740612
7.399604036560375 327.73901548377086 0.8372113566976473
7.4048315915137914 333.19011838818244 0.8427232687726747
7.410059146467208 336.70852624636166 0.8478021743586032
7.415286701420624 335.9594467174253 0.8472683395258728
7.42051425637404 334.3256877292417 0.8463400823815851
7.425741811327456 329.8541669800291 0.8401794809997876
7.4309693662808725 329.8010644048669 0.8405577538114347
7.436196921234289 331.5075327692174 0.8431433346563306
7.441424476187705 334.85418563257196 0.8449200744196435
7.446652031141121 339.0956446749271 0.8480452965256767
7.451879586094537 342.1134431075706 0.8508745398882172
7.4571071410479535 346.0977648378625 0.8546935578799412
7.46233469600137 351.68655195253194 0.8606899612893193
7.467562250954786 358.45150335370965 0.8689922934262484
7.472789805908202 362.21930278209527 0.8703860711048763
7.478017360861618 368.45573172530396 0.8780353614612483
7.4832449158150345 376.2037368290549 0.884204513935408
7.488472470768451 383.84802978060776 0.8901341262205985
7.493700025721867 396.18023537438387 0.9026671858006631
7.498927580675283 414.5297397894771 0.922150281106673
7.504155135628699 431.88898711630065 0.9409163054744818
7.5093826905821155 452.4922640407712 0.9616087289785978
7.514610245535532 471.27354317868054 0.9806676112311047
7.519837800488948 493.51082399917937 1.002630217946409
7.525065355442364 511.7159915968189 1.019297074974052
7.53029291039578 521.9710030016266 1.028193098372405
7.5355204653491965 528.6030914259736 1.0343749524674712
7.540748020302613 529.2790933188929 1.0349690124019653
7.545975575256029 524.121101415756 1.0287082376087526
7.551203130209445 521.324283826543 1.02528318294515
7.556430685162861 512.6885331555042 1.0156562462194938
7.5616582401162775 507.32630663070074 1.0105893616024066
7.566885795069694 497.06692550932104 1.0006019868588771
7.57211335002311 484.8883520100105 0.9888208133875498
7.577340904976526 469.7632343354606 0.9713134066503823
7.582568459929942 453.3758859627556 0.9532550231255806
7.5877960148833585 444.30340073401663 0.9438634324873915
7.593023569836775 437.3209231665852 0.9364541047187925
7.598251124790191 434.00611167404026 0.9338081976600957
7.603478679743607 428.6274969209035 0.9285208273821852
7.608706234697023 424.32101766597805 0.9266869872809427
7.6139337896504395 421.8537250685724 0.9254705064778663
7.619161344603856 418.780585149534 0.9228500197164352
7.624388899557272 415.4042658145491 0.9189475528433239
7.629616454510688 418.2589708288084 0.9201334609701044
7.634844009464104 416.586756674935 0.9161012028497977
7.6400715644175206 420.4415903185955 0.9181648738897555
7.645299119370937 427.4199533379131 0.9239373944218531
7.650526674324353 439.4843240398699 0.9362498912239217
7.655754229277769 452.01337630762885 0.9494112095780477
7.660981784231185 460.8838248351752 0.9580287255421438
7.666209339184602 467.6099570107884 0.964796539220605
7.671436894138018 478.16675369398655 0.9744040027297532
7.676664449091434 491.0359299776839 0.986480124799291
7.68189200404485 506.80580572121164 1.0006232441446796
7.687119558998266 518.3250948997431 1.0101544322083842
7.692347113951683 524.0235218942834 1.0153742940878365
7.697574668905099 528.6265508881459 1.0203745953960315
7.702802223858515 533.7358522565313 1.0255128928725419
7.708029778811931 536.4607636596127 1.0277605370525802
7.713257333765347 533.1751091411426 1.0231838027484172
7.718484888718764 523.6660081501828 1.0132425120955877
7.72371244367218 511.2952570794395 1.0015907066236054
7.728939998625596 504.26113436420997 0.9930828609744415
7.734167553579012 497.8569161784572 0.9868560144326842
7.739395108532428 496.65838981114496 0.9858770858923785
7.744622663485845 492.93583635405105 0.9832043238502304
7.749850218439261 488.82995260233366 0.9794350121958016
7.755077773392677 490.7675742006892 0.9808847884527511
7.760305328346093 489.2678102475449 0.9790396653122123
7.765532883299509 487.5889576811934 0.9769447714833639
7.770760438252926 484.22941993936723 0.9730530512239298
7.775987993206342 477.94008105472807 0.9650210774797463
7.781215548159758 476.04851918108653 0.9621950330854773
7.786443103113174 470.289558646662 0.9567528717713585
7.79167065806659 465.91761590245386 0.95396666300179
7.796898213020007 454.8776885097868 0.9433079790874579
7.802125767973423 447.43198528567655 0.9352515464392979
7.807353322926839 442.1556450517145 0.9296007194808309
7.812580877880255 435.2478164568479 0.9226159570102146
7.817808432833671 432.7393922431287 0.9202504282826758
7.823035987787088 430.0166368979293 0.9171558822074892
7.828263542740504 425.81687209450945 0.9118921183838002
7.83349109769392 425.95408975893855 0.9119308603406975
7.838718652647336 421.9159714130116 0.9072292003288825
7.8439462076007525 420.455617478061 0.9063569888882592
7.849173762554169 417.7078919773532 0.9031935462937758
7.854401317507585 414.685498199289 0.8983779822463752
7.859628872461001 414.52003631671926 0.8972683170193112
7.864856427414417 419.10928238620704 0.9015729377432053
7.8700839823678335 422.9831409241121 0.9063942867154751
7.87531153732125 427.5989430480932 0.9112970464368642
7.880539092274666 428.085588991103 0.9104485893956604
7.885766647228082 429.0857107233233 0.9102973366160814
7.890994202181498 432.66040779673443 0.9131666296427826
7.8962217571349145 437.3632461209816 0.9187734470916494
7.901449312088331 446.6880941707327 0.9274126886533968
7.906676867041747 450.9862066046603 0.9312009123596876
7.911904421995163 451.35869325076743 0.9290347392490296
7.917131976948579 454.569322146072 0.9318534723136449
7.9223595319019955 463.3866773165764 0.9399789084373354
7.927587086855412 469.8102523973212 0.9483849972984068
7.932814641808828 476.24075118073404 0.9550376230966855
7.938042196762244 484.35924366792426 0.9627504638835194
7.94326975171566 492.22994129484374 0.9700122898524002
7.9484973066690765 502.3526098110464 0.9788046607642742
7.953724861622493 513.2910683769765 0.9885706001669267
7.958952416575909 524.3260572994247 0.9976895388815796
7.964179971529325 537.783866761448 1.0098405084104143
7.969407526482741 545.352574383209 1.0150195545671181
7.9746350814361575 559.3564211384737 1.0266837487474876
7.979862636389574 571.2992614203009 1.0375390833511988
7.98509019134299 578.5031242394009 1.0429624701982292
7.990317746296406 586.7616696633036 1.049169227978577
7.995545301249822 594.4928183639737 1.0560482266328328
8.000772856203238 602.7681070661375 1.062878091198437
8.006000411156654 610.1473028759369 1.0707301043511257
8.01122796611007 615.267117912314 1.0745460562677098
8.016455521063486 617.3781827051117 1.0752272692518983
8.021683076016902 624.2821544977539 1.0807953469638727
8.026910630970319 629.4432050469969 1.084605249007914
8.032138185923735 636.1210043268962 1.089156902838833
8.037365740877151 642.2976853154613 1.0939930708206895
8.042593295830567 652.7077280208348 1.1019409621344476
8.047820850783983 660.6274240241213 1.108930300469259
8.0530484057374 674.0233656099474 1.119080807718141
8.058275960690816 682.0543572375595 1.1248232272275143
8.063503515644232 685.8629795486864 1.127769573454152
8.068731070597648 687.8994990332002 1.1291386429646333
8.073958625551064 689.8961333535482 1.1306708984291318
8.07918618050448 693.742187369581 1.133546327027854
8.084413735457897 696.3236100687109 1.1345139973135254
8.089641290411313 700.6823699855461 1.138123814698747
8.09486884536473 699.7156494585664 1.136113864892026
8.100096400318145 698.9470523790045 1.1358426174351155
8.105323955271562 695.9750204895972 1.132785130346896
8.110551510224978 694.4873533824808 1.1320864817811835
8.115779065178394 687.6491122399495 1.1262075805148035
8.12100662013181 679.3466857999857 1.1177684282157423
8.126234175085226 677.3896392964828 1.115251461447775
8.131461730038643 672.8590476718031 1.1108170547479452
8.136689284992059 682.9989636489967 1.1187487623160333
8.141916839945475 689.8003917181567 1.1240841424665777
8.147144394898891 700.3386260920565 1.1321796153456858
8.152371949852308 713.4787137009984 1.1431820081710082
8.157599504805724 729.2922556340767 1.1557607665454868
8.16282705975914 748.2892163655348 1.1709375283406274
8.168054614712556 763.8148741734681 1.182222089590352
8.173282169665972 774.9090030879034 1.190169923208971
8.178509724619389 775.2290332440787 1.1896807672713452
8.183737279572805 778.2499759884678 1.1919813529824823
8.188964834526221 774.5423910793126 1.1880398448103495
8.194192389479637 763.8354051826791 1.1786284830942981
8.199419944433053 754.9304605212104 1.1698819351914194
8.20464749938647 741.115759275585 1.1579635701700914
8.209875054339886 727.742899908377 1.147426577941354
8.215102609293302 714.1663277944759 1.1371397465868833
8.220330164246718 702.11724269952 1.1272761463229126
8.225557719200134 693.9957480138527 1.1210784132604232
8.23078527415355 686.8139064478809 1.1148978969436003
8.236012829106967 682.0577866305116 1.111747932386585
8.241240384060383 674.3767680128332 1.1046772615446274
8.2464679390138 671.1025180709935 1.101583914281238
8.251695493967215 670.0375449614227 1.10065753642177
8.256923048920632 663.8358108921839 1.0953497286249527
8.262150603874048 659.8320018338305 1.0921271437431839
8.267378158827464 657.0164749732965 1.0901207877226942
8.27260571378088 656.1182014298222 1.0886040301184357
8.277833268734296 654.854082438132 1.086725588149057
8.283060823687713 650.3101886359557 1.0823693577620486
8.288288378641129 647.6703104500975 1.0800672676581362
8.293515933594545 650.0264534540639 1.081709436942976
8.298743488547961 655.8390709267958 1.0860277658029374
8.303971043501377 663.4773375843512 1.091956823587281
8.309198598454794 666.6368084282208 1.093631958625446
8.31442615340821 669.657854646337 1.095074039370086
8.319653708361626 672.427669400408 1.0968444792636782
8.324881263315042 676.4108059911697 1.0997340845152295
8.330108818268458 682.2597848796693 1.1044562418476507
8.335336373221875 686.6604972748237 1.1075848999836024
8.34056392817529 693.733268937381 1.1123388260701585
8.345791483128707 698.1271003644415 1.1149494944364053
8.351019038082123 702.6825777442864 1.1176233828238875
8.35624659303554 706.409170227042 1.120030960286269
8.361474147988956 707.7819539118528 1.120502467289603
8.366701702942372 708.0289056648497 1.1197319710742053
8.371929257895788 713.2809729446063 1.1233727605849717
8.377156812849204 719.1219367681554 1.1285162395863377
8.38238436780262 727.7549740077977 1.1354704926774428
8.387611922756037 730.2476211677478 1.1374665484644986
8.392839477709453 731.0746649019261 1.1376970402829303
8.398067032662869 732.6267757351818 1.1384113265875608
8.403294587616285 726.6135480842146 1.133459682447969
8.408522142569701 721.4106081793002 1.130181967790409
8.413749697523118 715.1512979643392 1.1266283900190455
8.418977252476534 706.1645338849527 1.1197341224370194
8.42420480742995 696.0822327078098 1.1089688893179668
8.429432362383366 683.7467955935748 1.0972151050861336
8.434659917336782 671.8718369175328 1.0872570830355492
8.439887472290199 662.6427681303647 1.0787921448874644
8.445115027243615 654.8256421965282 1.0726917171061798
8.450342582197031 642.3649269800776 1.0620703200834802
8.455570137150447 630.2369821177285 1.0522655394602118
8.460797692103863 619.6980941356768 1.0436050806354125
8.46602524705728 612.3334448403904 1.0370175260879735
8.471252802010696 603.8949401578368 1.029903333612739
8.476480356964112 598.151773636692 1.024210346217641
8.481707911917528 589.8293427873964 1.0166484457487752
8.486935466870944 578.4254467810748 1.0062536034081966
8.49216302182436 573.1741935041799 1.0012743140492766
8.497390576777777 571.5420245336088 0.99962438034095
8.502618131731193 572.7292796830369 1.0002809003157165
8.50784568668461 577.2508713259358 1.0046810616021966
8.513073241638025 575.8511258989438 1.0030730680490136
8.518300796591442 567.2513262715133 0.9960249597229942
8.523528351544858 561.9025438274747 0.991395431514873
8.528755906498274 557.1600443439362 0.9867717392426696
8.53398346145169 548.9140694788572 0.979209986992562
8.539211016405106 544.5571923399935 0.9751538098182367
8.544438571358523 540.1655077244818 0.9706059433512236
8.549666126311939 538.4675257935612 0.9693085714412878
8.554893681265355 540.5519279513358 0.9715025083912856
8.560121236218771 539.4021597363724 0.969668968519623
8.565348791172188 541.3523826492116 0.9712639008441334
8.570576346125604 544.2479682301632 0.9729900550998746
8.57580390107902 546.2082300322087 0.9744321669654239
8.581031456032436 547.7769891774701 0.9751056036915954
8.586259010985852 546.4883917938314 0.973076841039231
8.591486565939269 543.7248812770168 0.9694973526973681
8.596714120892685 548.0256913089985 0.9726003213208518
8.601941675846101 545.3726205121403 0.9693397831984868
8.607169230799517 542.6140182764238 0.9666217462182128
8.612396785752933 540.979742450539 0.9648458813887114
8.61762434070635 543.8876584722933 0.9679754853158563
8.622851895659766 552.0095462504471 0.9754056732459998
8.628079450613182 557.6256974352389 0.9805616723270759
8.633307005566598 559.7719519673764 0.9810770312749002
8.638534560520014 560.5370767076472 0.9811728107679711
8.64376211547343 564.8327998935993 0.9853849282371429
8.648989670426847 570.3463719042152 0.9905611000513511
8.654217225380263 578.5987677471597 0.9977935917616797
8.65944478033368 586.3174415607011 1.0036099310950626
8.664672335287095 592.2240590816765 1.006860377062612
8.669899890240512 598.1939366646421 1.0110078936584832
8.675127445193928 604.8241181980045 1.016398451397156
8.680355000147344 615.7683487236795 1.0259102188608502
8.68558255510076 626.7733846088731 1.035150037098103
8.690810110054176 639.4247549133274 1.044747103858807
8.696037665007593 649.687731433711 1.0518877103599265
8.701265219961009 662.3419027047618 1.0607959589499676
8.706492774914425 679.184711695359 1.0739452395147426
8.711720329867841 686.9895325515803 1.0792582415476513
8.716947884821257 695.9198896808701 1.0857938924528825
8.722175439774674 700.5421661832097 1.0888901363780787
8.72740299472809 698.0405820092438 1.08657362070122
8.732630549681506 694.913695574978 1.0846502613538098
8.737858104634922 693.0698506522953 1.0835127120633805
8.743085659588338 693.2405617948396 1.0849109440767775
8.748313214541755 690.2546243030855 1.0836927711525841
8.75354076949517 683.9104785575072 1.078752062429341
8.758768324448587 681.5839601611957 1.0757842411353244
8.763995879402003 674.1259874206877 1.0684997302890757
8.76922343435542 668.1430568624643 1.0632547831646724
8.774450989308836 656.1597415833119 1.053216710157786
8.779678544262252 639.0253774177731 1.0383568380966388
8.784906099215668 623.7706367934775 1.024741427139373
8.790133654169084 617.0545523199045 1.019703966200268
8.7953612091225 608.1727268145787 1.0121971064334272
8.800588764075917 603.7893975649228 1.0082985074934163
8.805816319029333 601.8324853253071 1.0058992444637238
8.811043873982749 596.2316998487815 1.0009251200889298
8.816271428936165 589.1395608107581 0.9947230442388988
8.821498983889581 578.8430805198017 0.9854569991072283
8.826726538842998 574.1515975435293 0.9818334993649399
8.831954093796414 570.4292091719262 0.9775955905800569
8.83718164874983 570.8582862035539 0.9780136517703305
8.842409203703246 570.3374279213781 0.9767451636696576
8.847636758656662 569.1310927393774 0.9773744816392625
8.852864313610079 568.6172083550074 0.9776305555871438
8.858091868563495 570.0380978132108 0.978694162010501
8.863319423516911 569.6595380738587 0.9771671344997471
8.868546978470327 569.067357015368 0.9769423202393624
8.873774533423743 565.7576903069089 0.9738409267485374
8.87900208837716 560.2584685661428 0.9694947576018123
8.884229643330576 558.0102292770151 0.966905441349
8.889457198283992 558.5702355382829 0.9671592292329603
8.894684753237408 558.6188371716005 0.9655101322441065
8.899912308190824 562.5852008161542 0.9685348842957375
8.90513986314424 561.6232048129655 0.9658840641944899
8.910367418097657 565.5542862256743 0.969448942056158
8.915594973051073 567.6440134240017 0.9714952627086487
8.92082252800449 568.9002567785238 0.9715959951610686
8.926050082957905 572.0173429691313 0.9747060224526998
8.931277637911322 571.6563290068384 0.9731532269354375
8.936505192864738 572.2740507993558 0.9733015552556387
8.941732747818154 568.8747870011564 0.9692950238609607
8.94696030277157 571.3012403390705 0.9705666621944383
8.952187857724986 578.4571974594523 0.9770208344885936
8.957415412678403 586.1796704441538 0.9838868258010444
8.962642967631819 589.3821956772985 0.9861399609120314
8.967870522585235 593.6539464209545 0.9891687083517743
8.973098077538651 592.8854749922625 0.9881084543869186
8.978325632492067 595.0227656804637 0.9897420489973101
8.983553187445484 598.024809789378 0.9916509318323892
8.9887807423989 602.5077614620561 0.9938408706423963
8.994008297352316 607.7553234163685 0.9980839121474746
8.999235852305732 610.4408495052577 1.0010488709188152
9.004463407259149 613.8727375407364 1.0032144944714922
9.009690962212565 619.7752009136943 1.0074719765310391
9.014918517165981 630.7102320469248 1.0160267601320994
9.020146072119397 642.8830828092815 1.025278258880914
9.025373627072813 650.4822473531718 1.0306641035893946
9.03060118202623 659.5011988143692 1.0369950840101625
9.035828736979646 671.2237524602741 1.0460940361635824
9.041056291933062 687.1910844069639 1.0584916122265131
9.046283846886478 706.6411099251526 1.0731812096162656
9.051511401839894 722.2410399265855 1.0844507816795952
9.05673895679331 741.5968793361388 1.096869671030384
9.061966511746727 761.9817699770073 1.1110984745501018
9.067194066700143 788.3704630203264 1.1298627005039152
9.07242162165356 815.0899388229847 1.1484712550625076
9.077649176606975 834.4109754332356 1.161064187726552
9.082876731560392 853.4138413458023 1.1740568539593879
9.088104286513808 865.5468600210623 1.182874471284691
9.093331841467224 872.6519737657242 1.1869223240709843
9.09855939642064 877.2130262479213 1.1894905871684918
9.103786951374056 874.8691617997526 1.187327804423748
9.109014506327473 870.1588212065305 1.1831644172933562
9.114242061280889 859.9771597825558 1.175971911255911
9.119469616234305 848.9584585353149 1.1668657111871779
9.124697171187721 843.9572984097771 1.162933535473962
9.129924726141137 838.4347378152934 1.1588896786939147
9.135152281094554 839.0968266567945 1.1593535436816462
9.14037983604797 851.3487099717897 1.1682602291155142
9.145607391001386 869.4704136492576 1.1806102404022893
9.150834945954802 897.5030977608983 1.1994583583074538
9.156062500908218 931.1520919777887 1.2220819461572006
9.161290055861635 968.983596638903 1.255780966471374
9.16651761081505 1015.6057282678757 1.2933741731706625
9.171745165768467 1054.6192207353765 1.3231089422909699
9.176972720721883 1078.7966527881392 1.3410948026494938
9.1822002756753 1086.7360712566783 1.3480449320702212
9.187427830628716 1085.9736977683242 1.3508030278492933
9.192655385582132 1072.4682807145384 1.3447426664418105
9.197882940535548 1063.1347579121234 1.3416824497529065
9.203110495488964 1048.4304533226277 1.3347310179701597
9.20833805044238 1036.8656279292834 1.3307926872682458
9.213565605395797 1025.0464092850225 1.3248430137743257
9.218793160349213 1013.9718086477324 1.3203316289025688
9.224020715302629 1007.8552353112545 1.319144275596025
9.229248270256045 1001.4400134409129 1.316593187805799
9.234475825209461 991.5054997808678 1.3114425576983628
9.239703380162878 987.9284489508759 1.310826239086734
9.244930935116294 984.74949726243 1.3093372054978438
9.25015849006971 982.8869345752893 1.3096044464247294
9.255386045023126 984.331600155616 1.3104949808383635
9.260613599976542 989.1599099331335 1.3152057347917
9.265841154929959 994.8319763492634 1.3212926103686122
9.271068709883375 1002.1780438291474 1.3268726769493986
9.276296264836791 1020.879342135291 1.3405663359733573
9.281523819790207 1041.6114948529785 1.3556368842495055
9.286751374743623 1062.084187556089 1.369333023135141
9.29197892969704 1083.7187689934044 1.3851442032146786
9.297206484650456 1097.0516146567256 1.3944588366998294
9.302434039603872 1101.8052438996642 1.3979630412425557
9.307661594557288 1097.4347682264333 1.3969741109655565
9.312889149510704 1075.9669264639374 1.3851947296588722
9.31811670446412 1041.3476683027948 1.3642058697470956
9.323344259417537 998.092449922954 1.337363092454063
9.328571814370953 944.696919950708 1.3008598610261572
9.33379936932437 897.1963394877703 1.2689427150952586
9.339026924277785 848.9061832503066 1.2358543307417957
9.344254479231202 805.9234842049927 1.20686503427376
9.349482034184618 768.6769962838372 1.1791241763930789
9.354709589138034 735.1170423008948 1.1540538825193754
9.35993714409145 711.9048914775383 1.1365670426315015
9.365164699044866 698.5819895127663 1.1273292044976402
9.370392253998283 683.4432203516876 1.116494742539788
9.375619808951699 673.4911330399664 1.109499023305429
9.380847363905115 665.0238374203359 1.102381897708428
9.386074918858531 661.1050070793442 1.1000895068330865
9.391302473811947 662.1911541229873 1.1016851874555216
9.396530028765364 662.5291864744654 1.103316168146946
9.40175758371878 661.1597169248305 1.102794836651404
9.406985138672196 659.4757667497065 1.100441706879815
9.412212693625612 662.4457227212888 1.1019012589118176
9.417440248579029 656.7506325185526 1.0857047944627352
9.422667803532445 653.2667184783742 1.0777430426403458
9.427895358485861 651.531125176045 1.0728512700118003
9.433122913439277 652.6259515436485 1.0720652131879431
9.438350468392693 652.0787666923038 1.068909362254111
9.44357802334611 651.3008414153663 1.0669033215933483
9.448805578299526 650.6852776252616 1.065674676839258
9.454033133252942 650.7291128223754 1.0633479172637073
9.459260688206358 648.828622877154 1.0595441543106208
9.464488243159774 647.1869033241169 1.0552923045168365
9.46971579811319 644.5602693866336 1.051299846278444
9.474943353066607 639.4706557210012 1.0453543877654357
9.480170908020023 637.8985105401669 1.0413370412644616
9.48539846297344 636.1008664882538 1.0380555763160553
9.490626017926855 640.1325880818034 1.0406594829775215
9.495853572880272 646.2704084844568 1.0461598488836032
9.501081127833688 646.1508277966177 1.0455159342891422
9.506308682787104 648.4591802610076 1.0459367509877155
9.51153623774052 646.9038251370566 1.0433917743640786
9.516763792693936 643.0738945508375 1.0397382222207372
9.521991347647353 643.003273350211 1.0382762496392401
9.527218902600769 644.3862766085587 1.038179395950809
9.532446457554185 646.1477750789297 1.0389534336101314
9.537674012507601 643.755835723177 1.0355924166043327
9.542901567461017 645.2135842016822 1.0359721558608588
9.548129122414434 644.223460416929 1.0343481128990708
9.55335667736785 641.8307069954034 1.030472768916634
9.558584232321266 642.7896359563788 1.0308373675245985
9.563811787274682 642.775659981849 1.0303146645782224
9.569039342228098 643.9889705301808 1.0316897377482854
9.574266897181515 642.1062499504181 1.0304305606110955
9.57949445213493 641.7272308745561 1.0287388499930756
9.584722007088347 641.0962414285761 1.026109979229184
9.589949562041763 640.30684215432 1.0239118220875771
9.59517711699518 639.2705197776907 1.0222963342415317
9.600404671948596 640.6252831149851 1.023234509732883
9.605632226902012 640.9114371149406 1.0228273305234403
9.610859781855428 645.4882379028122 1.0255313628092582
9.616087336808844 648.4202334752301 1.0277252326868753
9.62131489176226 650.5120328743501 1.0284701441629942
9.626542446715677 647.2362573219923 1.0251602394935648
9.631770001669093 644.70352009603 1.0230155951495437
9.636997556622509 639.6336206483668 1.018471141166025
9.642225111575925 641.6405407327303 1.0195001088517248
9.647452666529341 642.7023656589369 1.0188857337197461
9.652680221482758 647.8312512814346 1.0224803800139566
9.657907776436174 647.555710331379 1.0215953882258555
9.66313533138959 648.4267122199716 1.0213272737838663
9.668362886343006 646.8686652753033 1.0204286598316563
9.673590441296422 640.9748743376039 1.0153442527043341
9.678817996249839 645.1651724877211 1.0176922497636873
9.684045551203255 643.3204240410892 1.0157527892851175
9.689273106156671 645.0903186495843 1.0171608051322678
9.694500661110087 647.2352608859131 1.017894737634941
9.699728216063503 646.3918332048768 1.0161529612773057
9.70495577101692 649.0388733301085 1.016340868832816
9.710183325970336 654.0052571857834 1.0201926268298362
9.715410880923752 657.1243645141592 1.022280973473178
9.720638435877168 661.1338429695287 1.0251786139464505
9.725865990830584 661.2571786636296 1.0255365190756962
9.731093545784 658.9991648566515 1.0228841532247128
9.736321100737417 662.1360860886533 1.0249604345777432
9.741548655690833 665.395843598588 1.0270246671152092
9.74677621064425 669.8650484081359 1.030343890394582
9.752003765597665 669.6624824395291 1.029875408048896
9.757231320551082 668.2984723346599 1.0282730803503666
9.762458875504498 666.0831319868815 1.0250904143993569
9.767686430457914 667.2780165212955 1.0261164580175948
9.77291398541133 669.7005129849796 1.0275610264759685
9.778141540364746 669.371063467519 1.0260055806089672
9.783369095318163 667.6115134650856 1.023635120827967
9.788596650271579 667.4579336287298 1.023076235799353
9.793824205224995 668.342845313471 1.0233353796315041
9.799051760178411 672.0600023584115 1.025195618216449
9.804279315131827 671.8483484406559 1.0243262442739143
9.809506870085244 673.9725599548474 1.0254958167224089
9.81473442503866 676.9874636789115 1.026944733121655
9.819961979992076 680.6749690954645 1.0288675727463386
9.825189534945492 687.5126776500081 1.0338148489530077
9.830417089898909 690.1125013873908 1.0356149849001994
9.835644644852325 691.6211718573085 1.0354027933493655
9.840872199805741 696.1743233522161 1.038064562469963
9.846099754759157 698.6739948772779 1.0398542740362158
9.851327309712573 700.950087542726 1.041802866355521
9.85655486466599 699.5678634650841 1.0402073155204596
9.861782419619406 699.1827306700767 1.0395652992425106
9.867009974572822 701.8957503999386 1.040898112584171
9.872237529526238 703.422620299046 1.041744309491161
9.877465084479654 704.6846850896219 1.0425628842255978
9.88269263943307 709.0564440761127 1.045599734399724
9.887920194386487 714.69194081952 1.0495461105839818
9.893147749339903 717.9918699994446 1.051694618648789
9.89837530429332 715.254729241441 1.0476996350577714
9.903602859246735 711.6886744380647 1.0438834336553389
9.908830414200152 714.2167709733933 1.0457107481760939
9.914057969153568 724.0442545056599 1.054033376179083
9.919285524106984 728.8907369685267 1.057565729736924
9.9245130790604 732.2105230715548 1.0588474458422161
9.929740634013816 733.7995487456323 1.0584690882319967
9.934968188967233 739.0134382673916 1.0618176495261185
9.940195743920649 740.8831945462699 1.0623516380466276
9.945423298874065 744.6847805214774 1.0645141311759057
9.950650853827481 745.4214711037547 1.0649034153828982
9.955878408780897 753.185528027812 1.070659878078377
9.961105963734314 753.2381069165345 1.0698044049558493
9.96633351868773 751.8976125618728 1.0685759611495997
9.971561073641146 749.215657031917 1.065999287814214
9.976788628594562 746.4422256489797 1.0633396514937583
9.982016183547978 743.339942330635 1.0606623945871299
9.987243738501395 741.504146746188 1.0579926062257967
9.99247129345481 737.5082915234948 1.0547694217901613
9.997698848408227 735.3827797592119 1.0530325069977169
10.002926403361643 731.5902407997579 1.0492758344436228
10.00815395831506 724.193448460218 1.043025095086388
10.013381513268476 716.8077489569962 1.0371576713581803
10.018609068221892 712.9332009705777 1.0342222156536787
10.023836623175308 707.473423155057 1.030212968851343
10.029064178128724 710.8811952260247 1.0323549066144324
10.03429173308214 714.6780834006074 1.0344769171898323
10.039519288035557 714.0723881724823 1.0339220254202837
10.044746842988973 717.4776944844792 1.0361931215084756
10.049974397942389 712.3278871358525 1.032320041566752
10.055201952895805 709.802794817792 1.030293722678328
10.060429507849221 703.3298281213615 1.0259049376906244
10.065657062802638 699.3786937929752 1.0235393681601717
10.070884617756054 702.0147014089638 1.0254188137577671
10.07611217270947 697.563214813887 1.021849600102234
10.081339727662886 699.9875022663676 1.0229853921601784
10.086567282616302 697.4891726175229 1.021128408834554
10.091794837569719 694.5605209569461 1.0182768842006034
10.097022392523135 694.6412494116685 1.0175983588911204
10.102249947476551 698.6578719944802 1.0203968567356823
10.107477502429967 700.3839326344406 1.0206786698478993
10.112705057383383 697.7458974736015 1.0182606432932346
10.1179326123368 690.8650730968825 1.0133861789972123
10.123160167290216 687.7054711185076 1.0112102200161965
10.128387722243632 687.4757549698191 1.0111214372479782
10.133615277197048 686.0546158840087 1.0088145085888898
10.138842832150464 687.9482381645674 1.0083713022842073
10.14407038710388 688.1141564927652 1.0082616150002124
10.149297942057297 687.1900761467032 1.0074811040218767
10.154525497010713 688.5687362977494 1.0092029435344736
10.15975305196413 690.0799429896267 1.0106024714648738
10.164980606917545 694.0959462164451 1.0132355833196123
10.170208161870962 694.0873425047406 1.0125918505636688
10.175435716824378 693.262452990816 1.0116283970986382
10.180663271777794 696.7107963901381 1.0140597107201457
10.18589082673121 698.2173427178049 1.0150802160055907
10.191118381684626 695.35949878514 1.0130757776206742
10.196345936638043 693.9019726213448 1.0104465667145885
10.201573491591459 691.1115282235148 1.0075195370354093
10.206801046544875 693.6360478609854 1.008997321436103
10.212028601498291 693.6522911223241 1.0086228790023892
10.217256156451707 693.324874168595 1.0082857774700285
10.222483711405124 692.2657274622359 1.0077479037109176
10.22771126635854 690.8106773694843 1.0068261226802535
10.232938821311956 692.0386797677156 1.0077125091557164
10.238166376265372 691.6850230882792 1.006332146676543
10.243393931218788 694.2544018134677 1.0076071554544308
10.248621486172205 692.6473392263723 1.006101273466382
10.253849041125621 695.373217819529 1.0085340020145706
10.259076596079037 692.7723373446564 1.0073667888190165
10.264304151032453 686.8953728380869 1.0027814959270203
10.26953170598587 685.2158522788253 1.000737935669237
10.274759260939286 685.4460373168823 1.0003180637757834
10.279986815892702 689.3666978371881 1.0030252348978728
10.285214370846118 689.1832746422967 1.0033665326990897
10.290441925799534 687.555932597183 1.0012264361023755
10.29566948075295 685.894539444155 0.9998094560158333
10.300897035706367 678.1324924175397 0.9934357588165534
10.306124590659783 676.9646289890552 0.9922278136562654
10.3113521456132 667.8574972130608 0.9854020534906429
10.316579700566615 666.9786031481665 0.9842594423099338
10.321807255520032 663.2687564978551 0.9809031670108616
10.327034810473448 662.9348771380475 0.9804817785260934
10.332262365426864 660.511734477974 0.978370625938213
10.33748992038028 665.3863711380925 0.9816017204665084
10.342717475333696 663.5075534481344 0.9804984033703621
10.347945030287113 662.1118105000652 0.9791280850390001
10.353172585240529 661.7456399228206 0.9788205521944688
10.358400140193945 662.8482604242272 0.9788728030597051
10.363627695147361 668.8728275905833 0.9824961963837865
10.368855250100777 672.105182532725 0.9847508739131904
10.374082805054194 675.4074239283843 0.9865785645507723
10.37931036000761 673.8000960392143 0.9842585093235195
10.384537914961026 671.6286675838599 0.9827147668941465
10.389765469914442 670.2760493173434 0.9806157609055334
10.394993024867858 672.9256959321433 0.9827136484734514
10.400220579821275 674.1171520426454 0.9835927524918457
10.40544813477469 671.2136581681324 0.9814663866960375
10.410675689728107 667.292577404407 0.9785969992940924
10.415903244681523 664.7846810346654 0.9765408679213273
10.42113079963494 661.3948797447124 0.9736616093025153
10.426358354588356 653.1705891861635 0.9673302971832974
10.431585909541772 645.9419997602004 0.9618335718847882
10.436813464495188 640.5238182613333 0.9579921281541105
10.442041019448604 631.2513427643114 0.9510144268249512
10.44726857440202 625.0947616399055 0.9447707179376598
10.452496129355437 618.3501127472483 0.9386138935857392
10.457723684308853 616.7165061311349 0.9370412593150711
10.462951239262269 612.7730363133236 0.9336116336562206
10.468178794215685 610.0417639370971 0.9317492319024935
10.473406349169101 604.8684151267607 0.9277806709024007
10.478633904122518 600.4595076427541 0.924800371951855
10.483861459075934 599.0609685383312 0.9239298230319788
10.48908901402935 595.7628620533786 0.9212810995281647
10.494316568982766 591.0193873964039 0.9169850130691559
10.499544123936182 589.3838735328388 0.9153408600396339
10.504771678889599 581.8643446841636 0.9092312482033892
10.509999233843015 575.4313602139712 0.9034548355602575
10.515226788796431 575.0383828971362 0.9026108378218262
10.520454343749847 571.3201738723974 0.8994328855670527
10.525681898703263 571.8606343381934 0.8999020347407234
10.53090945365668 572.8547586681088 0.9001033057673922
10.536137008610096 572.0181974573452 0.8994722212684164
10.541364563563512 573.1949975070254 0.9002635995956093
10.546592118516928 572.6097613335611 0.8996327198137513
10.551819673470344 567.4597122058874 0.8958332301296191
10.55704722842376 563.0527655290538 0.8927865860842115
10.562274783377177 560.787574544176 0.8908904645235858
10.567502338330593 557.4127533074266 0.8880089023283851
10.57272989328401 554.2967487233757 0.8849641233658587
10.577957448237425 549.1635451165236 0.881066934753033
10.583185003190842 547.6993035078742 0.8793112730309148
10.588412558144258 548.3311305667327 0.8789209147687718
10.593640113097674 546.339999449019 0.8772710609807977
10.59886766805109 546.5143984085693 0.8773648154833137
10.604095223004506 539.8665250928981 0.8712066898573277
10.609322777957923 538.8722957753847 0.8707921901038729
10.614550332911339 540.2348800605373 0.8710619217464258
10.619777887864755 543.1632201322185 0.8726433314262434
10.625005442818171 540.7111329347814 0.870175429452181
10.630232997771587 534.5699446925686 0.8639218616868032
10.635460552725004 533.5076139860297 0.8628228141152775
10.64068810767842 537.9606227640024 0.866788739408719
10.645915662631836 543.3483930411581 0.8720602338398313
10.651143217585252 542.0784053349754 0.871483768062978
10.656370772538668 538.8973848738048 0.8684484485852256
10.661598327492085 533.5207591739451 0.863332406917126
10.666825882445501 535.6735638664343 0.8643639347435608
10.672053437398917 537.8842122362137 0.8648557895237146
10.677280992352333 546.1990871798592 0.8713913198664609
10.68250854730575 548.127545596198 0.8731639957870427
10.687736102259166 554.312310583248 0.8777802825141725
10.692963657212582 557.6344144638978 0.8801911559352353
10.698191212165998 559.0612092593253 0.8815340805902298
10.703418767119414 561.7314968057777 0.8831262222713422
10.70864632207283 561.8984917241445 0.8828250263372981
10.713873877026247 567.6505743868371 0.8865770825143099
10.719101431979663 574.2886120198318 0.8905390544183247
10.72432898693308 581.3081429845672 0.895874641543168
10.729556541886495 589.369773856082 0.9018856456258407
10.734784096839912 597.9522012760368 0.9089620717276158
10.740011651793328 604.2001606896274 0.913302018955191
10.745239206746744 613.8959372630447 0.9202558047547554
10.75046676170016 622.3755333590749 0.9259470665897123
10.755694316653576 626.0711528717976 0.928361321794159
10.760921871606993 628.6843750282418 0.9295583728084035
10.766149426560409 633.311515156858 0.9329243069834929
10.771376981513825 633.5373407965047 0.9327359197867906
10.776604536467241 628.2950382865462 0.9286519662354307
10.781832091420657 624.7333265431464 0.9255994930789752
10.787059646374074 621.5023187096285 0.923228648878835
10.79228720132749 621.2921842748493 0.9218792783818738
10.797514756280906 621.2385151082925 0.9213192749306619
10.802742311234322 620.94739197535 0.921400130362244
10.807969866187738 622.9475386197438 0.9239441095434799
10.813197421141155 622.7798005167128 0.9231115225123662
10.81842497609457 622.3065527308374 0.9223014013586719
10.823652531047987 622.2140332351556 0.9207265717916249
10.828880086001403 625.039303091646 0.9222980112129879
10.83410764095482 634.8270773440635 0.9298072909997932
10.839335195908236 645.787129195092 0.9373679937006214
10.844562750861652 660.1266707803048 0.9475582136240163
10.849790305815068 679.4807889575847 0.9608293633618469
10.855017860768484 704.8468094219377 0.9774914389024467
10.8602454157219 728.7499187753594 0.9939489062058079
10.865472970675317 749.8414121977247 1.0072503024370147
10.870700525628733 765.9015908307367 1.0177404368292282
10.875928080582149 776.6938036944746 1.0249130146332779
10.881155635535565 776.7891632553842 1.024686323892543
10.886383190488981 770.5706137357987 1.0204875089404288
10.891610745442398 752.0690067082427 1.0085932318296529
10.896838300395814 732.044278533773 0.9944157038531786
10.90206585534923 709.5061616901323 0.9787111664233114
10.907293410302646 689.0224164153373 0.9636338939395391
10.912520965256062 667.4676347000951 0.9476668461316249
10.917748520209479 651.9799059309975 0.9364577433593808
10.922976075162895 638.7264089486551 0.9271579305847663
10.928203630116311 626.9208253215095 0.9187592466570703
10.933431185069727 617.4783486574207 0.9117809391867111
10.938658740023143 608.6835393090437 0.9048051791280806
10.94388629497656 602.4659863149287 0.9004715413072321
10.949113849929976 599.3397842133704 0.8985114011301046
10.954341404883392 593.4914324657385 0.8945110869924859
10.959568959836808 587.1508678894348 0.8893173249163812
10.964796514790224 578.5126860131592 0.8823121323120212
10.97002406974364 573.3245866531986 0.8791883812526864
10.975251624697057 567.1318038263108 0.8764300972114292
10.980479179650473 558.3722230432659 0.8715691736279558
10.98570673460389 554.4193586980238 0.8697704352374919
10.990934289557305 552.3216058457168 0.8691769887621617
10.996161844510722 550.4941295976753 0.8687220388243414
11.001389399464138 546.3306785989674 0.8657369376059474
11.006616954417554 541.6081796419069 0.8623032973054846
11.01184450937097 534.7483779001795 0.8573410637291524
11.017072064324386 531.4183225060121 0.8555942537856105
11.022299619277803 529.0672912220614 0.854415483852582
11.027527174231219 524.9855189652737 0.8514017669507367
11.032754729184635 526.3719039630992 0.8533929412971628
11.037982284138051 521.477001231087 0.849938196719586
11.043209839091467 519.8488184867383 0.8486346589363698
11.048437394044884 518.9074443528472 0.8480309360389431
11.0536649489983 519.7202836225335 0.848848612273415
11.058892503951716 523.5469728862229 0.8523055032175795
11.064120058905132 522.4302559508246 0.8521952589865661
11.069347613858548 522.0553556836157 0.8524770832774952
11.074575168811965 516.5645148590492 0.8484034456496945
11.079802723765381 510.7946974957958 0.8436654931967386
11.085030278718797 506.8944617287918 0.8407911095959658
11.090257833672213 505.8026350300867 0.8405708788362577
11.09548538862563 506.01105180318655 0.8407429436246193
11.100712943579046 506.00574012145404 0.8406246669481336
11.105940498532462 503.4626620307558 0.8386442088344847
11.111168053485878 504.89010646564776 0.8392019841545444
11.116395608439294 502.7399644371731 0.8378949584590383
11.12162316339271 500.8085835531879 0.8368876024905758
11.126850718346127 500.25323196488233 0.8369067064915225
11.132078273299543 498.6975381597684 0.835802240390268
11.13730582825296 495.60395517397006 0.8331653859415715
11.142533383206375 497.1399068709307 0.834965326174269
11.147760938159792 498.14246116060605 0.836019664237783
11.152988493113208 498.97637785282427 0.8371954641258782
11.158216048066624 496.8370733948464 0.8360247426929414
11.16344360302004 492.8039135644923 0.8325089403056568
11.168671157973456 488.7875506528892 0.8290178063244289
11.173898712926873 493.23969455264086 0.8325861852932153
11.179126267880289 490.8058996250698 0.8304531529562168
11.184353822833705 494.2809314002013 0.8331704446973597
11.189581377787121 494.6726668025125 0.8339233767595002
11.194808932740537 491.53057636603745 0.8312184514652218
11.200036487693954 490.89815284091793 0.8311264338614341
11.20526404264737 487.5437932265957 0.8288792842951602
11.210491597600786 487.6112480415335 0.8287371912145813
11.215719152554202 489.793337646106 0.831021822065357
11.220946707507618 492.9251692933359 0.8340244268840982
11.226174262461035 493.40007689717936 0.8337288757243512
11.23140181741445 491.0700558364176 0.8319446542149908
11.236629372367867 488.6777766572741 0.8293889766136938
11.241856927321283 486.55799183733654 0.8273789576405539
11.2470844822747 485.6469534319988 0.826763201697444
11.252312037228116 489.64268489271564 0.8298868113624951
11.257539592181532 487.1815381806763 0.8277878289572081
11.262767147134948 486.64133283766057 0.8279635993015506
11.267994702088364 489.4522176800509 0.8307887561691423
11.27322225704178 490.2325007216094 0.8322759313267216
11.278449811995197 489.54897772356304 0.8319101262317478
11.283677366948613 488.6115254859495 0.8306466844516618
11.288904921902029 490.1661731994353 0.8315804589258757
11.294132476855445 490.7971287408655 0.8310779325600134
11.299360031808861 487.4701349502483 0.8284821470688827
11.304587586762278 484.22919482180754 0.8256651780420414
11.309815141715694 481.4214092747252 0.8228614422246776
11.31504269666911 480.2199581812044 0.8212588256690776
11.320270251622526 483.014147805251 0.8229976998628652
11.325497806575942 484.6036607623259 0.8236862495511789
11.330725361529359 486.05779271565854 0.8252870737665051
11.335952916482775 490.52941330966854 0.8293953549480061
11.341180471436191 492.3591060568969 0.8311022227729674
11.346408026389607 493.20561726397716 0.8315436636077675
11.351635581343023 491.2596482569114 0.828953654375765
11.35686313629644 487.7030449692967 0.8259114323655051
11.362090691249856 488.9693876478568 0.8264517811891846
11.367318246203272 486.2033039092644 0.8247193434699027
11.372545801156688 484.4593496875471 0.8237658367176227
11.377773356110104 482.01900677193834 0.8218435513323719
11.38300091106352 477.2775503913668 0.818416874324418
11.388228466016937 474.38168689930336 0.816115170214568
11.393456020970353 472.16633537915436 0.8143475944906038
11.39868357592377 467.68035945255394 0.8107537780736669
11.403911130877185 461.6170701724653 0.8051331276976249
11.409138685830602 457.15632106825893 0.80112232062525
11.414366240784018 454.85259001110717 0.7993289192997441
11.419593795737434 454.0435492947536 0.7993726285129292
11.42482135069085 453.78136311429495 0.7993676629782409
11.430048905644266 452.6110890198962 0.7981813834823208
11.435276460597683 449.1454987089412 0.7947252048947401
11.440504015551099 446.67166492685607 0.793059211464989
11.445731570504515 443.1399189857757 0.789914535489872
11.450959125457931 444.84808217087095 0.7916692039641375
11.456186680411347 441.6273248918673 0.7885646827274962
11.461414235364764 437.780204733043 0.7848051211536612
11.46664179031818 430.77947649130294 0.7785649981241974
11.471869345271596 428.5053721373606 0.7770665808895076
11.477096900225012 432.1858101040786 0.7810751553609153
11.482324455178428 433.38571844162993 0.7886853929599432
11.487552010131845 433.2134291091574 0.7905559968153624
11.49277956508526 431.41387141031964 0.7907931688275172
11.498007120038677 429.6007908430721 0.790678236687333
11.503234674992093 431.207004495705 0.7930484113609055
11.50846222994551 433.2696291249854 0.7963227400479872
11.513689784898926 435.486026232735 0.7989843506461323
11.518917339852342 439.16008523086276 0.8025116659206115
11.524144894805758 441.09720013971344 0.805042404190108
11.529372449759174 441.3456117254032 0.8062572712394978
11.53460000471259 443.4150900120596 0.8082056465176891
11.539827559666007 446.28018765666775 0.8113981905994971
11.545055114619423 449.3099687801568 0.8149431066499612
11.550282669572839 450.9727056999375 0.8175257740073812
11.555510224526255 449.07774705757 0.8172484592606327
11.560737779479672 444.5726020711756 0.8134090804902531
11.565965334433088 443.1315520814318 0.8122927809954134
11.571192889386504 438.399318062583 0.8082187277419198
11.57642044433992 435.85185607217306 0.806555452741222
11.581647999293336 432.90818460457166 0.8044388334246889
11.586875554246753 428.37284447894285 0.800995416685089
11.592103109200169 422.8564062971644 0.7961434409667046
11.597330664153585 417.7892880385071 0.7926719468918214
11.602558219107001 415.96650444720666 0.7915934271441927
11.607785774060417 417.0898296765543 0.7934280000701555
11.613013329013834 418.1977643344412 0.7946245485690144
11.61824088396725 415.76849929029373 0.7927339131910799
11.623468438920666 410.3881554999728 0.7880823535984441
11.628695993874082 406.905203449823 0.7855581504533874
11.633923548827498 405.9328570190431 0.7848758068756921
11.639151103780915 405.47595945753847 0.7846518289276025
11.64437865873433 403.33526269390796 0.7823276640607618
11.649606213687747 401.09090821470517 0.7807232965203617
11.654833768641163 392.335920665085 0.7730009406906945
11.66006132359458 386.7887015612175 0.7689471443014344
11.665288878547996 384.69954950232705 0.767779317773507
11.670516433501412 384.74147155483087 0.768228921366796
11.675743988454828 385.088741493636 0.7693513806445047
11.680971543408244 386.76913748000146 0.7701195093624271
11.68619909836166 388.67319808872224 0.7723393184781209
11.691426653315077 390.16703075602874 0.7748364441311207
11.696654208268493 391.33030916628445 0.7766398882752921
11.701881763221909 389.46896118931323 0.7762985066942352
11.707109318175325 387.1424004874464 0.7742504665986364
11.712336873128741 385.4755553853211 0.7720553690811925
11.717564428082158 383.9979203322954 0.7718906498880599
11.722791983035574 384.16640845965026 0.771883756292873
11.72801953798899 381.5208087459743 0.770545798641072
11.733247092942406 382.7327065206032 0.7725829498402516
11.738474647895822 383.41766620786825 0.7724872589157773
11.743702202849239 383.592175363785 0.7733483992693241
11.748929757802655 386.5958598325651 0.7767793126576171
11.754157312756071 385.0750444895066 0.774795230921043
11.759384867709487 383.24892561566827 0.7730119222068462
11.764612422662903 383.1308475784588 0.7728541718323615
11.76983997761632 384.88736002399537 0.7751392319612654
11.775067532569736 383.8785845448485 0.7745935271290838
11.780295087523152 387.08622784140306 0.7775267389861386
11.785522642476568 389.5902104759306 0.7788443428619113
11.790750197429984 391.036311550758 0.7797128118025038
11.7959777523834 392.4792786298312 0.7808704387763712
11.801205307336817 393.71266564223214 0.7825664749870651
11.806432862290233 398.8205469670259 0.7875427370615996
11.81166041724365 403.2263302842228 0.7920644114604031
11.816887972197065 405.36045804788915 0.7949867448929604
11.822115527150482 405.8024837239741 0.7951059418959728
11.827343082103898 404.73946912351636 0.7937699158086541
11.832570637057314 406.8652756891653 0.7956509062920666
11.83779819201073 407.05084113551356 0.7953523411970443
11.843025746964146 403.84282368553477 0.7922442652833809
11.848253301917563 401.6014998259138 0.7906187784665923
11.853480856870979 399.97310445641523 0.789332881319678
11.858708411824395 399.8846402901314 0.7898355668099812
11.863935966777811 399.1576763359198 0.7900108794823274
11.869163521731227 395.00411825538686 0.7869058029703109
11.874391076684644 392.59339053070505 0.7844268909109646
11.87961863163806 388.9170674410531 0.7803866288302479
11.884846186591476 389.2340913279589 0.7808622326360808
11.890073741544892 386.83295142214604 0.7786411638326785
11.895301296498308 385.61110821136845 0.7779240417577956
11.900528851451725 383.6537701236365 0.7766397108477967
11.90575640640514 382.96525956422204 0.7760131200645876
11.910983961358557 384.5723190560288 0.7783868262976494
11.916211516311973 383.41605996206835 0.7775383635266393
11.92143907126539 378.64498422234936 0.7722802504577109
11.926666626218806 376.60917204240695 0.7707703598149964
11.931894181172222 373.3185604157425 0.7683448229425306
11.937121736125638 372.9874613626175 0.7685762270890931
11.942349291079054 371.60890380939327 0.7678170404107239
11.94757684603247 368.8128725676159 0.7647294631051729
11.952804400985887 366.8569896247916 0.7620444880561584
11.958031955939303 369.090984632154 0.7651421268802326
11.963259510892719 370.2200644097705 0.7654530685927273
11.968487065846135 372.405566564497 0.7687752698127661
11.973714620799552 374.2546362627155 0.7720575545859875
11.978942175752968 374.6410439726699 0.7733614711315213
11.984169730706384 371.48325012882134 0.7709321266347055
11.9893972856598 370.6788210262204 0.769739285576661
11.994624840613216 371.4489871473593 0.7694752185293029
11.999852395566633 368.7863931217687 0.7668851974186286
12.005079950520049 370.8183808358491 0.768345590898508
12.010307505473465 368.12276368047765 0.7664013541528238
12.015535060426881 366.0275723084533 0.7643520550262205
12.020762615380297 367.5350849798969 0.7650479178110329
12.025990170333714 367.04430893668956 0.7638873981627242
12.03121772528713 367.90951814442576 0.7653296967125527
12.036445280240546 369.00397492923065 0.7667051776352852
12.041672835193962 366.873951155347 0.76547493889145
12.046900390147378 363.00414957316485 0.7610569715045951
12.052127945100795 365.64444358711995 0.7638573344469981
12.05735550005421 370.7575499952657 0.7685448476115122
12.062583055007627 375.00504525635773 0.7742535024617974
12.067810609961043 379.58505490441456 0.7799565445752633
12.07303816491446 381.6494786620133 0.7825427862469391
12.078265719867876 384.45610919782587 0.7849062477171893
12.083493274821292 389.9590150757644 0.7897155941314808
12.088720829774708 397.46079582499993 0.7969656179495468
12.093948384728124 407.79455970691896 0.8068681443286272
12.09917593968154 416.183828832447 0.8151556291812109
12.104403494634957 429.08557663147434 0.8279936830543416
12.109631049588373 440.475845463772 0.8382361025145354
12.114858604541789 451.90743930832537 0.8479633556839969
12.120086159495205 471.0866510489649 0.8654628157950871
12.125313714448621 490.51953934013056 0.8822338718132345
12.130541269402038 513.3041168568644 0.9027700031591626
12.135768824355454 532.3178064106494 0.9192350247516353
12.14099637930887 547.3028788881321 0.9317641684234143
12.146223934262286 559.1579723666852 0.9422579992359393
12.151451489215702 566.7635541169635 0.9486498408614881
12.156679044169119 568.4619668137109 0.9500934344642832
12.161906599122535 568.2508816391856 0.9505456497119757
12.167134154075951 559.5911702368301 0.943107560054541
12.172361709029367 547.5800975789919 0.9331662592146401
12.177589263982783 533.5776146585571 0.9218406971898979
12.1828168189362 515.3004688966657 0.9057373694038409
12.188044373889616 500.72868134147535 0.8934276970665382
12.193271928843032 488.0157253004429 0.8828742977260452
12.198499483796448 473.52821212483946 0.8697158852717969
12.203727038749864 462.2537943320524 0.8607511407115864
12.20895459370328 453.6264212591734 0.852558846273809
12.214182148656697 443.2818947974575 0.8430928114465727
12.219409703610113 435.7915791743906 0.8372332086580452
12.22463725856353 427.00837153876495 0.8284548624977687
12.229864813516945 414.15630388672474 0.8169871060646671
12.235092368470362 409.6967803871984 0.8124274017342921
12.240319923423778 400.45810181242416 0.8037143240006499
12.245547478377194 391.3998755667191 0.7957622438180564
12.25077503333061 386.3460116987264 0.7910004493745071
12.256002588284026 377.63763823106837 0.7825575748505795
12.261230143237443 374.0484344189762 0.778995866415991
12.266457698190859 371.91403146548157 0.7766961155172408
12.271685253144275 372.0153824797304 0.7772282909894859
12.276912808097691 368.8238100033023 0.7752953832939902
12.282140363051107 366.71655725321136 0.7738984879992178
12.287367918004524 363.954210350514 0.7718338949913055
12.29259547295794 358.1480800665907 0.7664680260036832
12.297823027911356 356.3342867403679 0.7642741442365035
12.303050582864772 353.88102600128246 0.7612324466322231
12.308278137818188 354.7252184258357 0.7622491740181805
12.313505692771605 355.57026256354743 0.7668289664634927
12.31873324772502 354.020143549822 0.7742886451741022
12.323960802678437 351.89451821097947 0.7768868471446121
12.329188357631853 350.9087582459059 0.7794179539240828
12.33441591258527 349.6187543538714 0.7812533901488113
12.339643467538686 352.07230455806166 0.7868993731054184
12.344871022492102 349.35388842949516 0.786116318762953
12.350098577445518 347.5440352330947 0.7848574217154933
12.355326132398934 344.5889110157771 0.7836253950149962
12.36055368735235 343.1457674004228 0.7842272885142422
12.365781242305767 343.95258996090826 0.7867798875455558
12.371008797259183 344.4247398827441 0.7908757405941268
12.376236352212599 344.092443073967 0.7927219311770878
12.381463907166015 344.83488521967496 0.7955143182883692
12.386691462119432 347.8518444826506 0.8011313314336496
12.391919017072848 345.8264332600215 0.800410375818537
12.397146572026264 349.8294093975364 0.8065643942883757
12.40237412697968 348.31310956550294 0.8084609974738854
12.407601681933096 345.39548042784406 0.8067731794148203
12.412829236886513 343.4426147589138 0.8055806330265862
12.418056791839929 340.82587338701336 0.8040819370389752
12.423284346793345 336.9086975270836 0.8017975574813824
12.428511901746761 335.310428492618 0.8026455900352801
12.433739456700177 334.36262019155157 0.8023447544022062
12.438967011653594 333.0678513513238 0.8005583801984998
12.44419456660701 333.959578315226 0.8027378457514488
12.449422121560426 334.32856163173034 0.8029285438100014
12.454649676513842 333.3241691926227 0.8044929178727072
12.459877231467258 334.52492619542255 0.8063307177681319
12.465104786420675 331.61560809955677 0.8049018481948995
12.47033234137409 328.8514229071862 0.804836422946955
12.475559896327507 323.8819634990711 0.7993373779889289
12.480787451280923 319.34160346639453 0.7942554479151729
12.48601500623434 317.266876787219 0.7927980180798909
12.491242561187756 319.8753257059425 0.7954653266885179
12.496470116141172 325.39806052273786 0.803274550923692
12.501697671094588 329.3602014875956 0.8093683037179551
12.506925226048004 333.56156985539405 0.8152066543980632
12.51215278100142 329.25596928463875 0.8125165295327482
12.517380335954837 322.30685013469383 0.8054995283686958
12.522607890908253 319.18524292762874 0.8031914106180069
12.527835445861669 314.0793276167918 0.7971911775890076
12.533063000815085 315.6647886818431 0.800007075725037
12.538290555768501 315.8269291037148 0.8024799490569491
12.543518110721918 318.418210251778 0.8073778686639854
12.548745665675334 319.3023481958319 0.8097813205225297
12.55397322062875 315.8169965533161 0.8066037484752507
12.559200775582166 316.0085123445759 0.8083113982320455
12.564428330535582 312.481105609116 0.7991976618822139
12.569655885488999 312.87307024933665 0.7915275896392642
12.574883440442415 315.8198293364966 0.7912914292075051
12.580110995395831 314.11366447408756 0.7853868167516472
12.585338550349247 313.4414455940159 0.7815072006251184
12.590566105302663 308.4557614740731 0.7722811319710363
12.59579366025608 305.85025409488924 0.7671691452252518
12.601021215209496 307.2819888254558 0.767208778255621
12.606248770162912 312.64961733674636 0.772714834609242
12.611476325116328 315.5722912432712 0.775786105579616
12.616703880069744 319.058570376358 0.7788400788655994
12.62193143502316 320.7238542073151 0.7802246813670648
12.627158989976577 320.0110403685888 0.7787434685346593
12.632386544929993 317.45373793333465 0.7749957706926943
12.63761409988341 315.03398722217077 0.7711598882540798
12.642841654836825 312.7324514698925 0.7681530866645628
12.648069209790242 316.7729428271499 0.7734753997955484
12.653296764743658 321.08334362182853 0.777833789605399
12.658524319697074 323.8449560541625 0.7804332424519946
12.66375187465049 329.90039887794705 0.7881560913593029
12.668979429603906 333.16324842439155 0.790638162287178
12.674206984557323 336.80024295637924 0.7937516074551587
12.679434539510739 341.2724201490236 0.796798578595748
12.684662094464155 345.16462667496086 0.7973355404125771
12.689889649417571 349.8890056687221 0.8019017891069234
12.695117204370987 353.4381629184021 0.8049885143873118
12.700344759324404 361.81117203803797 0.8148141519658871
12.70557231427782 370.216913197007 0.8242526675192837
12.710799869231236 378.18441482009496 0.8317172848398133
12.716027424184652 387.1911348442081 0.8400703773003749
12.721254979138068 393.34601516580034 0.8455960505017732
12.726482534091485 398.87469905273474 0.8504833269619408
12.7317100890449 405.73796089372496 0.857061558380395
12.736937643998317 417.5411385452207 0.8685462479041148
12.742165198951733 426.70701598322313 0.8769227842493135
12.74739275390515 438.1873770908106 0.8883434668393291
12.752620308858566 448.5014458196259 0.8986444635277594
12.757847863811982 455.01233650262253 0.9043403012895932
12.763075418765398 458.1618981113379 0.9078139999989747
12.768302973718814 454.5713590691342 0.9041023682990413
12.77353052867223 444.5364943740107 0.8932820234983179
12.778758083625647 435.9829896905574 0.884416069473162
12.783985638579063 425.00166289612264 0.8728063945115062
12.789213193532479 416.84608365853194 0.8648024558604679
12.794440748485895 409.81458571445006 0.8576853727474372
12.799668303439312 402.71146048319764 0.8500215975830211
12.804895858392728 400.694323694568 0.8482848924309997
12.810123413346144 395.08120645002225 0.8418197998689829
12.81535096829956 387.04209287456064 0.8329349726153891
12.820578523252976 383.43749834010623 0.8285805218426022
12.825806078206393 385.6652059580833 0.8305692358776631
12.831033633159809 387.5365168768673 0.8328388403332466
12.836261188113225 390.20317870194526 0.8354549654093096
12.841488743066641 392.0829286212699 0.8371176304939296
12.846716298020057 392.3793939245954 0.8370749186926767
12.851943852973474 397.94208009076334 0.8422240975137665
12.85717140792689 401.2803858134602 0.8452664239344363
12.862398962880306 406.45773301824534 0.8501526019999092
12.867626517833722 406.56589859215075 0.8508336117864029
12.872854072787138 409.4406151873441 0.8541430761461224
12.878081627740555 417.2744450714314 0.8611668426319776
12.88330918269397 420.6265834293178 0.8641956164097047
12.888536737647387 423.9628684235608 0.8660617998901435
12.893764292600803 420.26104516237183 0.8626790488984661
12.89899184755422 415.1932222200423 0.8581493444185295
12.904219402507636 410.91978183587383 0.8535559860509717
12.909446957461052 401.2559203787116 0.8431390351511043
12.914674512414468 392.67896647287927 0.8340472935618669
12.919902067367884 379.7002157624385 0.8196805260222673
12.9251296223213 368.87865136581826 0.8088550977119288
12.930357177274717 361.4962268034079 0.80072197365154
12.935584732228133 350.850181932288 0.7887103158209275
12.940812287181549 342.0153772557808 0.7786458420218484
12.946039842134965 335.9427988548854 0.7715621105359919
12.951267397088381 332.0779060359358 0.7684906407730057
12.956494952041798 332.0414534760738 0.7685077529182639
12.961722506995214 333.2850439475732 0.7706331018466844
12.96695006194863 331.0863761780627 0.7681201424992162
12.972177616902046 329.1649900670022 0.7661181228560815
12.977405171855462 326.70488982943266 0.7632571490524206
12.982632726808879 324.41798604618293 0.759818416205425
12.987860281762295 325.29480009333145 0.7599777751018549
12.993087836715711 325.46869827093496 0.7589501943956364
12.998315391669127 324.28328351311757 0.7577634559943477
13.003542946622543 321.7231822077365 0.7551060778399689
13.00877050157596 322.6661812460177 0.7570969603376728
13.013998056529376 325.61105724697563 0.7601237688328828
13.019225611482792 326.7659751257622 0.7607564064516608
13.024453166436208 325.5880456812666 0.7598500616474804
13.029680721389624 324.4125495758368 0.7583683375571886
13.03490827634304 325.84654262799546 0.7604799035768637
13.040135831296457 328.9280950322676 0.7647111941950409
13.045363386249873 334.2075999082671 0.7705450174281276
13.05059094120329 335.77649076318886 0.772220009272422
13.055818496156705 338.8339415929937 0.7750919768163149
13.061046051110122 343.0138551058613 0.7789579345710237
13.066273606063538 347.26991313815756 0.7838046625204987
13.071501161016954 351.4116212545177 0.7884557650899112
13.07672871597037 355.51484478677287 0.7920886560660167
13.081956270923786 359.1690081501349 0.7946366328129465
13.087183825877203 361.5892658577807 0.796680346611271
13.092411380830619 362.99787735805404 0.7974917749304558
13.097638935784035 361.8116969359341 0.7964890045577458
13.102866490737451 357.6589895117701 0.7930511728600818
13.108094045690867 349.73099791672485 0.7843170599998621
13.113321600644284 345.7720877644404 0.781813130893009
13.1185491555977 341.0926589696548 0.7782599629934382
13.123776710551116 341.574465762107 0.7785054155986086
13.129004265504532 338.75242639125076 0.7758128970706017
13.134231820457948 337.8514453525779 0.7739130756471378
13.139459375411365 339.9627128639514 0.7756929876229989
13.14468693036478 343.6750577325183 0.7797623351064374
13.149914485318197 345.95160060895375 0.7818341844402504
13.155142040271613 348.32351991495636 0.7840931150273839
13.16036959522503 351.1330638347564 0.786401589489155
13.165597150178446 355.7888624174385 0.7915577414243354
13.170824705131862 362.3633012497719 0.8001224263190586
13.176052260085278 367.36792127558857 0.8067442132827958
13.181279815038694 366.63018281201124 0.8066975381956271
13.18650736999211 365.166339916974 0.8050402888508035
13.191734924945527 361.47305371323057 0.801147661850466
13.196962479898943 361.1932655164973 0.799922450377334
13.202190034852359 360.10234834413984 0.7988031720588935
13.207417589805775 361.29772867181856 0.7995632505285312
13.212645144759191 359.4208080419209 0.7973465967651133
13.217872699712608 356.92875057501954 0.7950252342109616
13.223100254666024 356.0066338619132 0.7935673418443406
13.22832780961944 355.0181080209022 0.7921926239583283
13.233555364572856 353.90371917182796 0.79120968303502
13.238782919526273 352.1353099288424 0.7890465597579355
13.244010474479689 345.5902098186372 0.781233945583234
13.249238029433105 340.0507159798 0.7749957829820445
13.254465584386521 340.6190765322761 0.7755737995721337
13.259693139339937 339.277733398975 0.7749064349466758
13.264920694293354 338.62324908975563 0.7754883647226248
13.27014824924677 336.5966090440744 0.773855472522484
13.275375804200186 333.5630668895749 0.7704927384890381
13.280603359153602 329.4985618028785 0.7646970342770959
13.285830914107018 327.9563559813001 0.7631883708639443
13.291058469060435 324.89603899461343 0.7600753766896324
13.29628602401385 322.8907769617586 0.758374194022917
13.301513578967267 319.53340594409457 0.7531281577555936
13.306741133920683 314.34261422319884 0.7475612274258608
13.3119686888741 312.0643545966119 0.7451987863134246
13.317196243827516 311.17928569849727 0.7447324407674998
13.322423798780932 312.7687685359559 0.7474369902579213
13.327651353734348 313.8328995791609 0.7484845895428317
13.332878908687764 312.31844252760936 0.7467083537979345
13.33810646364118 310.2621983017474 0.7455423025711421
13.343334018594597 309.017837958676 0.7442563095677791
13.348561573548013 306.8329987648051 0.7432110407470931
13.353789128501429 306.2971470846677 0.742059342488483
13.359016683454845 306.4950995604959 0.7420206210530865
13.364244238408261 305.195998797994 0.7391733965510698
13.369471793361678 307.7209489883242 0.7412060831935997
13.374699348315094 310.434486850119 0.7452398727765668
13.37992690326851 312.6144065852715 0.7508961479168287
13.385154458221926 312.8768520680935 0.7517205556734824
13.390382013175342 314.2349756476753 0.7524272343356724
13.395609568128759 313.7995197555408 0.7519587403694814
13.400837123082175 313.65708662287113 0.7507677386200217
13.406064678035591 314.321292297387 0.7511214585021092
13.411292232989007 314.4763909354605 0.7505890899212986
13.416519787942423 316.5222903298429 0.7524657649761882
13.42174734289584 317.0610985684237 0.7526237515787554
13.426974897849256 319.9356760936676 0.755780879158103
13.432202452802672 326.01834020144327 0.7633693590547104
13.437430007756088 326.2254317871385 0.7641150146032492
13.442657562709504 328.33069730320057 0.7667244839648942
13.44788511766292 326.47751894090055 0.7634526385883854
13.453112672616337 326.6452631204801 0.7640836321421638
13.458340227569753 330.12394744674253 0.7663353184442262
13.46356778252317 330.148000265427 0.7665035918261641
13.468795337476585 330.10137956654614 0.7673426761250323
13.474022892430002 331.4846003786016 0.7690986915290161
13.479250447383418 334.93019634896365 0.7739020107630145
13.484478002336834 339.0331693690111 0.7787099950930108
13.48970555729025 339.37763478384596 0.7778079346542276
13.494933112243666 334.31893926489016 0.7728567547354145
13.500160667197083 330.50765304224666 0.769026393895719
13.505388222150499 326.9376806784806 0.7645865927037658
13.510615777103915 324.61703631795103 0.7620563189634981
13.515843332057331 325.6233201948666 0.7625225833337469
13.521070887010747 323.214033113087 0.7609067317320258
13.526298441964164 321.43388515277593 0.7591869885589967
13.53152599691758 317.00595689127965 0.7538048867681544
13.536753551870996 317.8479040465047 0.7565463727670806
13.541981106824412 315.2120939353428 0.7545198291987077
13.547208661777828 313.5738920803141 0.752820085539824
13.552436216731245 311.7624247078362 0.7497777053328569
13.55766377168466 307.2886186001902 0.7437450325308443
13.562891326638077 301.97573727581045 0.7369678850663108
13.568118881591493 298.33727412522234 0.7342492709793932
13.57334643654491 293.2843245197434 0.7280588596523181
13.578573991498326 289.63568066890076 0.7223970168727877
13.583801546451742 285.82386797258357 0.7163626529705817
13.589029101405158 283.8941235403532 0.7151908746878001
13.594256656358574 281.16580009134856 0.712240745677361
13.59948421131199 280.38657525672977 0.7119690185371846
13.604711766265407 279.02237546964597 0.7110801850424587
13.609939321218823 276.41125445007845 0.7087972900818791
13.615166876172239 277.74625980614223 0.712211728388358
13.620394431125655 279.141845770524 0.7136758680812145
13.625621986079071 281.1022371119995 0.7152915539828913
13.630849541032488 280.45069633732805 0.712925746484237
13.636077095985904 279.4160343729738 0.7109395357800427
13.64130465093932 279.0837456644708 0.7112069740962158
13.646532205892736 276.48219836971396 0.7104523774462377
13.651759760846153 276.1284315660276 0.7113727799534285
13.656987315799569 272.4394236134407 0.7083094014733778
13.662214870752985 274.9834201538799 0.7123442425288593
13.667442425706401 273.11146330212046 0.7087310845904083
13.672669980659817 274.5602246329412 0.7095958340314306
13.677897535613234 273.8425414682347 0.7073844194750332
13.68312509056665 273.8246433612186 0.7055462381441959
13.688352645520066 275.9100682812132 0.7082874003703241
13.693580200473482 275.5632018552647 0.7093122523112158
13.698807755426898 275.62538896012126 0.7120420236033138
13.704035310380315 278.4195252952463 0.7161372986719309
13.70926286533373 278.4594334736867 0.7170090199805621
13.714490420287147 277.79393224353 0.7149522958776079
13.719717975240563 277.31195700399616 0.7139039911390033
13.72494553019398 278.2266948877267 0.7150820470015258
13.730173085147396 278.1671441604588 0.7155505741513996
13.735400640100812 279.4923366098445 0.7161344848570133
13.740628195054228 278.807892936652 0.7147425224479518
13.745855750007644 281.7222946631182 0.7173075440003788
13.75108330496106 285.1186189510226 0.7211341769551846
13.756310859914477 282.14474500799554 0.7175987826850284
13.761538414867893 280.3290950344362 0.715429772909894
13.766765969821309 281.223345259128 0.7179248282845617
13.771993524774725 281.4776896740199 0.7189000593222539
13.777221079728141 279.9598041681486 0.7180278860337684
13.782448634681558 277.5856786088747 0.7151381877460193
13.787676189634974 273.717012821708 0.7114422291254596
13.79290374458839 268.87299586907625 0.704379399792714
13.798131299541806 269.3548320800803 0.7040052210870572
13.803358854495222 267.397486811335 0.7005365625126349
13.808586409448639 266.5121296827565 0.6980606955459104
13.813813964402055 268.03932193245504 0.7008067826666831
13.819041519355471 268.37323611831283 0.7026489288848697
13.824269074308887 268.7774385446407 0.7021226166123358
13.829496629262303 269.53349588151167 0.7029500925681661
13.83472418421572 270.50427084426843 0.70562206590145
13.839951739169136 272.7855483233255 0.7074914389796411
13.845179294122552 273.3574900367805 0.7086618924047351
13.850406849075968 275.37818786740934 0.7114891074915424
13.855634404029384 274.7021073439325 0.7088729100262741
13.8608619589828 274.80200729064654 0.7083676359022899
13.866089513936217 276.74809939744694 0.7095326606173515
13.871317068889633 278.13255310661805 0.7115760314727009
13.87654462384305 279.8843733311111 0.7139981748799499
13.881772178796465 277.75979717960684 0.7112730654206164
13.886999733749882 279.8603099589745 0.7133854510954709
13.892227288703298 280.3238498007632 0.7122890190987755
13.897454843656714 283.0656859564608 0.7135108854042311
13.90268239861013 286.36942310461745 0.7185769105648571
13.907909953563546 290.9218567906675 0.7249045630854261
13.913137508516963 294.1893061423771 0.7302499294092818
13.918365063470379 296.81490838669527 0.7339364385548902
13.923592618423795 295.54261393538707 0.7321286694115721
13.928820173377211 298.41756470880705 0.7362822383096
13.934047728330627 299.1958543849996 0.7372340666969053
13.939275283284044 298.7508374425162 0.735547452962104
13.94450283823746 296.640666465166 0.732736376463235
13.949730393190876 294.5713925034957 0.7304062501591594
13.954957948144292 293.42264011286926 0.7291722970111435
13.960185503097708 294.0730276538978 0.731300035101866
13.965413058051125 294.08962491011107 0.7303271785188227
13.97064061300454 292.16505847842933 0.7268586930621747
13.975868167957957 287.5323615294893 0.7211635277845753
13.981095722911373 280.9989726551201 0.712064176440845
13.98632327786479 278.99754496554937 0.7104178949365972
13.991550832818206 277.6735420692755 0.7109411183202887
13.996778387771622 274.7614569630034 0.7083175420029485
14.002005942725038 272.76154169443913 0.7076551440555032
14.007233497678454 272.2495376539505 0.7064967954998495
14.01246105263187 272.6636088284424 0.7069833533052848
14.017688607585287 272.10410173214916 0.704921315730792
14.022916162538703 273.6834043888349 0.7055022417036623
14.028143717492119 272.69393480013645 0.7037016828486297
14.033371272445535 273.79672312699216 0.7052643374884427
14.038598827398951 275.9788097815453 0.7092347023958492
14.043826382352368 277.49737844433946 0.7116434449649354
14.049053937305784 280.50522791405393 0.7163673718698438
14.0542814922592 281.2074865790047 0.7175690565685928
14.059509047212616 285.1150574369765 0.7223331387039782
14.064736602166032 285.0139459796377 0.72053940910369
14.069964157119449 284.1232704654829 0.7180236666008827
14.075191712072865 285.00446744621553 0.7183393279198538
14.080419267026281 287.6835564127113 0.7219140090299382
14.085646821979697 297.2456707842741 0.7338550015518472
14.090874376933114 301.3541265338726 0.7398901625037757
14.09610193188653 303.581540274304 0.7407341912117932
14.101329486839946 302.11456344162883 0.7377948516578735
14.106557041793362 301.8492156965067 0.7376918641018703
14.111784596746778 301.5891695154789 0.737537533400325
14.117012151700195 302.9057207796537 0.7403521253367848
14.12223970665361 302.7165894375435 0.7390879472921189
14.127467261607027 301.91221303874266 0.7382453700409864
14.132694816560443 299.2524745745626 0.7346766258809664
14.13792237151386 294.438203125722 0.729038611198698
14.143149926467276 290.1970204524699 0.724145624460045
14.148377481420692 289.4696960341606 0.7236270641435548
14.153605036374108 288.65822309056296 0.7233083122889019
14.158832591327524 289.4982695929494 0.7254914502494924
14.16406014628094 291.9066674877466 0.7282103418763487
14.169287701234357 292.05838461686454 0.7292318097475574
14.174515256187773 293.4519259651372 0.7302388380534316
14.179742811141189 295.1484407750866 0.7313194304795136
14.184970366094605 293.65573656943036 0.7273537192782368
14.190197921048021 293.7098522288125 0.7269820128255063
14.195425476001438 292.46931432524053 0.7269327657891573
14.200653030954854 290.2437829984151 0.7240652092160531
14.20588058590827 291.7174533064302 0.7257362359462105
14.211108140861686 291.86911117315634 0.7261621393091885
14.216335695815102 292.8449301361534 0.7272340064002984
14.221563250768519 294.47707276766596 0.730585734744249
14.226790805721935 293.5930132151927 0.7304683694320592
14.232018360675351 293.3201323884657 0.7291190825755529
14.237245915628767 294.09364705892 0.7297840709282932
14.242473470582183 293.2678243337556 0.7274633891312609
14.2477010255356 295.1768036846784 0.7287059842407593
14.252928580489016 295.1796336421989 0.7282159903590644
14.258156135442432 294.056861595663 0.7265708589305617
14.263383690395848 294.2357030723279 0.7263476830467063
14.268611245349264 296.267281545316 0.7281814160635175
14.27383880030268 297.8987430208161 0.7300011773322902
14.279066355256097 297.1803456797938 0.729412626492058
14.284293910209513 297.26566079530926 0.7305217963401407
14.28952146516293 301.1728498919312 0.7343130141038816
14.294749020116345 304.00721615601424 0.7374860456499456
14.299976575069762 305.61526993921285 0.7393416537603
14.305204130023178 307.9884957102198 0.7410553800358547
14.310431684976594 311.2495244397809 0.7440532565807909
14.31565923993001 313.40021992273984 0.7464585544951206
14.320886794883426 314.84225489093217 0.7474125692423464
14.326114349836843 317.83635664910685 0.7512521163501359
14.331341904790259 321.50412221927814 0.7548571825860626
14.336569459743675 322.33344669060256 0.7550650217807511
14.341797014697091 322.5474566147878 0.7547049451751461
14.347024569650507 322.57981693878526 0.7545488301777001
14.352252124603924 324.5909932463404 0.7571563340213741
14.35747967955734 329.1392285828567 0.7639048023456958
14.362707234510756 329.0969805710923 0.7636700028745945
14.367934789464172 328.8104024276013 0.7633664169259452
14.373162344417588 331.219452276637 0.7661658809575367
14.378389899371005 330.4165063840739 0.764161894691959
14.38361745432442 335.06013837048874 0.7699922310234708
14.388845009277837 333.5653247658702 0.7679715933572313
14.394072564231253 331.0498764367827 0.7652294036737693
14.39930011918467 333.01132346768605 0.7681580311376903
14.404527674138086 331.609464043927 0.765522053909796
14.409755229091502 333.0644668058742 0.7673296373831943
14.414982784044918 333.98886197580833 0.7678442783375866
14.420210338998334 332.7082906705334 0.765274161142955
14.42543789395175 336.4458652466173 0.7706767806693591
14.430665448905167 341.34009771058595 0.7759409191245374
14.435893003858583 343.1397103569247 0.7779816946612961
14.441120558811999 342.74505962689994 0.7775093744042296
14.446348113765415 344.53988463653405 0.7796937662279972
14.451575668718831 345.3486989549906 0.7808624594527165
14.456803223672248 347.631504876323 0.7840762681973265
14.462030778625664 354.8838202387668 0.791292305473335
14.46725833357908 353.7028416916336 0.7902085092593397
14.472485888532496 357.21518082886564 0.7934418722953851
14.477713443485912 360.3862747024082 0.7967566225415914
14.482940998439329 364.21687285782735 0.8009640944601365
14.488168553392745 371.65348178964547 0.8084792127639556
14.493396108346161 379.41550005340395 0.8169042153014945
14.498623663299577 385.5501453944328 0.8236695830025583
14.503851218252994 392.67949751024526 0.8311440308886318
14.50907877320641 397.83406312709224 0.8370689117440583
14.514306328159826 400.46971833878933 0.839263259615942
14.519533883113242 399.3499045292055 0.8377407940571744
14.524761438066658 395.9067489004231 0.8336810869436837
14.529988993020075 383.4410944230917 0.8211270315476712
14.53521654797349 369.4253578780572 0.8055821780192997
14.540444102926907 359.33885664110255 0.7948082301214461
14.545671657880323 347.6437714383152 0.7822132259697734
14.55089921283374 339.71028760633476 0.7740679281664854
14.556126767787156 329.97849570312945 0.763958047325293
14.561354322740572 322.11705330768143 0.7558469974737148
14.566581877693988 315.96855605325584 0.7484667047859117
14.571809432647404 313.1110639908515 0.7455177301371454
14.57703698760082 311.53346433212926 0.74309177648735
14.582264542554237 312.5047565669195 0.7438591423726382
14.587492097507653 313.2583106469993 0.7451364448170342
14.592719652461069 312.9767469798478 0.7438409832911995
14.597947207414485 313.776383539422 0.744891462350452
14.603174762367901 316.31673059952226 0.7478183554586634
14.608402317321318 319.8926483882639 0.7511294443611273
14.613629872274734 323.4982747952546 0.7542526333077629
14.61885742722815 327.6924886171385 0.7590791496650002
14.624084982181566 329.61054369918236 0.7601510934727758
14.629312537134982 336.39000280012493 0.7675580579193146
14.634540092088399 342.67202673435605 0.7739181868590568
14.639767647041815 348.11385416264187 0.7793815392187488
14.644995201995231 346.7706094870006 0.7785065022528119
14.650222756948647 344.7436906064964 0.7762045340448421
14.655450311902063 346.1318625261245 0.7777597102318282
14.66067786685548 346.73140522007003 0.7786897640200608
14.665905421808896 348.2865262003496 0.7799575780804623
14.671132976762312 347.3346198130035 0.7783200435016354
14.676360531715728 346.2641855903939 0.776617726765837
14.681588086669144 342.9498324189871 0.772918249040408
14.68681564162256 341.40612937108784 0.771592712243098
14.692043196575977 344.7845476434401 0.7752103447660538
14.697270751529393 346.0498905599307 0.7763657687343052
14.70249830648281 348.15793911623035 0.7790075054428628
14.707725861436225 348.82158724906697 0.7788040986433217
14.712953416389642 349.6204489332191 0.7794565101434376
14.718180971343058 350.9489164278476 0.7814980401961318
14.723408526296474 356.4834710130712 0.7881404382043207
14.72863608124989 361.26997962704047 0.7941286325219994
14.733863636203306 362.28267339811754 0.7950014566355769
14.739091191156723 361.7343084196208 0.7939049063661205
14.744318746110139 358.1329738370775 0.790812646545736
14.749546301063555 353.4973278910511 0.7854407992791672
14.754773856016971 350.05098881842974 0.7822367299681212
14.760001410970387 347.2404232194547 0.7797487515342548
14.765228965923804 347.6059153628923 0.7794144800007408
14.77045652087722 347.9586327018692 0.7798929470132899
14.775684075830636 346.3827501024636 0.7781084556960879
14.780911630784052 344.42283641969846 0.7749806781504095
14.786139185737468 343.03315748951877 0.7737935877396861
14.791366740690885 343.42932746145374 0.7738958966295868
14.7965942956443 340.90610900808423 0.771170692473429
14.801821850597717 337.7641340057772 0.7682556398901345
14.807049405551133 338.511572795242 0.7685549063162802
14.81227696050455 340.1464496915082 0.7707563619765294
14.817504515457966 345.45628643782226 0.7770584391594278
14.822732070411382 349.7036951737653 0.7813062603730899
14.827959625364798 353.03315237276786 0.7851638706449655
14.833187180318214 356.21285058463025 0.7886481228380283
14.83841473527163 359.19496936999246 0.791350145450863
14.843642290225047 360.10195448737977 0.7932936799574946
14.848869845178463 362.19311466291896 0.7957574003488234
14.854097400131879 362.333060615915 0.7963541308454921
14.859324955085295 361.75507817917554 0.7951799183230843
14.864552510038711 361.3774305465657 0.7937510502455555
14.869780064992128 364.2228524829129 0.7970141996965938
14.875007619945544 369.59906916670775 0.8031240525777771
14.88023517489896 371.90103916053425 0.8055038528186264
14.885462729852376 372.6873100235482 0.8063207844379925
14.890690284805792 369.65484955314093 0.8025580193108288
14.895917839759209 368.5309507330807 0.8002128187637341
14.901145394712625 368.63261832693956 0.8005500680760644
14.906372949666041 369.81050633306506 0.8017826533873782
14.911600504619457 366.0637586861389 0.7983002320486974
14.916828059572873 368.23853813605007 0.8010571122405453
14.92205561452629 358.9458828948102 0.7906757825832839
14.927283169479706 353.09404275634154 0.7847295078387642
14.932510724433122 346.81960207602947 0.7780108239764738
14.937738279386538 344.64830029071294 0.775479585990036
14.942965834339955 344.2060025739975 0.7755591949148088
14.94819338929337 343.20346144630395 0.7746609171582617
14.953420944246787 337.32924649747906 0.7688549559717835
14.958648499200203 330.51921183543806 0.7620786026358075
14.96387605415362 324.99068074124705 0.7568224383736438
14.969103609107036 318.62328785100925 0.7500006469449451
14.974331164060452 315.10805848038484 0.7464948372246307
14.979558719013868 313.47312786849625 0.7433270729598916
14.984786273967284 311.8906524148196 0.7407003304812476
14.9900138289207 312.0304623456011 0.7405533399286247
14.995241383874117 313.4972275014941 0.742440464691727
15.000468938827533 314.4736844320319 0.7444054854207938
15.005696493780949 316.2453947999295 0.7466506247225663
15.010924048734365 316.2590788894561 0.7465672841977821
15.016151603687781 316.25623534327815 0.7460093928065235
15.021379158641198 316.9444410469422 0.7456041945473884
15.026606713594614 314.3803744955693 0.74197318170043
15.03183426854803 314.75875552117003 0.7430092242798778
15.037061823501446 318.7787753391701 0.7481677154076444
15.042289378454862 322.18915607903585 0.7524989966641038
15.047516933408279 322.8194021600068 0.7531978371719363
15.052744488361695 322.19929416722465 0.7520689480775764
15.057972043315111 321.98188666772893 0.752150508916538
15.063199598268527 321.5666951329451 0.7520177584078369
15.068427153221943 322.72308104728523 0.7538801070283636
15.07365470817536 324.0527222801733 0.7556729519263985
15.078882263128776 324.25171454676047 0.7564096592510895
15.084109818082192 322.01377347124026 0.7530016722274686
15.089337373035608 321.6339112560393 0.7512431604598652
15.094564927989024 320.58252754392413 0.7499159276870787
15.09979248294244 322.43522343727267 0.7519516671182371
15.105020037895857 322.8307650151467 0.7527336446027714
15.110247592849273 321.3221280900472 0.7509051372155494
15.11547514780269 320.4411270643307 0.7496272696306702
15.120702702756105 318.43016757268316 0.7486420549592664
15.125930257709522 316.0314725469312 0.7466528608502018
15.131157812662938 311.5561580531067 0.7416316753208217
15.136385367616354 308.2606776783972 0.7375269680038999
15.14161292256977 303.4773753545234 0.731185435900669
15.146840477523186 299.5855451121113 0.7277042252778579
15.152068032476603 297.78118702774725 0.7252814483760869
15.157295587430019 292.3791830181175 0.718231303451493
15.162523142383435 290.63930632398024 0.7166508845587761
15.167750697336851 286.0155269664651 0.7102755405341383
15.172978252290267 285.2084554474201 0.7094646320768707
15.178205807243684 285.2556594239365 0.7110327178583977
15.1834333621971 282.5672966611685 0.7080727865382185
15.188660917150516 278.0831250718728 0.7043605938965611
15.193888472103932 275.970284792817 0.7029760865026827
15.199116027057348 272.8879120469689 0.698046606733392
15.204343582010765 273.9933619227747 0.6998366232860578
15.20957113696418 277.03169649698054 0.7020878109532382
15.214798691917597 278.2121148045561 0.7033286240377038
15.220026246871013 281.17873353745057 0.7078616896430975
15.22525380182443 280.23483320440084 0.7063021043485235
15.230481356777846 278.06677189279986 0.7043372773291008
15.235708911731262 274.65811624872606 0.7011137756410475
15.240936466684678 273.8401289872075 0.6993108297076573
15.246164021638094 272.97723470787514 0.6988682802171777
15.25139157659151 274.7745758227105 0.7012328533602068
15.256619131544927 273.04291307586175 0.699951358964909
15.261846686498343 269.47137112506476 0.6963579790428985
15.267074241451759 267.0494484147107 0.6931494768994971
15.272301796405175 264.5438410930316 0.6903448157359583
15.277529351358591 266.0327723087115 0.6921049402178855
15.282756906312008 268.8201029034817 0.694087501799336
15.287984461265424 271.03661385232664 0.6956024097272152
15.29321201621884 270.9156371779869 0.6950779566178744
15.298439571172256 267.8858224407199 0.6916035659241975
15.303667126125672 267.17721922285557 0.6912957664181426
15.308894681079089 269.48675595931235 0.6935080370590041
15.314122236032505 274.9318201225886 0.6993121590401192
15.319349790985921 277.2706012255403 0.7029798443639864
15.324577345939337 280.04550741075326 0.7066580965106616
15.329804900892753 280.17110647791645 0.7071355659002722
15.33503245584617 284.29450165097523 0.7123227790049618
15.340260010799586 285.4759803990288 0.713129022694942
15.345487565753002 288.3552158201673 0.7168644724370544
15.350715120706418 291.44783938331375 0.7205832619976998
15.355942675659835 289.80336537279385 0.7180954560218813
15.36117023061325 289.98747355936797 0.7181805911972751
15.366397785566667 288.92373338055035 0.7157534417179153
15.371625340520083 291.5621715956496 0.7175569019834199
15.3768528954735 294.42178809138426 0.7204160902000647
15.382080450426916 294.9101546547142 0.719944086043495
15.387308005380332 296.47781704401325 0.7226501225725688
15.392535560333748 295.14528727752753 0.7222818075973496
15.397763115287164 294.9644487121285 0.7320841161545589
15.40299067024058 295.0608316590199 0.7395725146539875
15.408218225193997 293.6555701345866 0.743451774300179
15.413445780147413 293.02333646390315 0.7457185939834686
15.418673335100829 292.6056130134035 0.7489592394639144
15.423900890054245 291.57339957691113 0.750107141379568
15.429128445007661 294.4806970740903 0.7572545908534063
15.434355999961078 292.04296560336854 0.7569252918459265
15.439583554914494 293.04617392725845 0.7608332885191227
15.44481110986791 291.9065195253142 0.7620362662975867
15.450038664821326 294.53223944313254 0.7686327054723019
15.455266219774742 293.88478958892034 0.7693742911205937
15.460493774728159 292.54014999873067 0.7697414744548956
15.465721329681575 291.24061218547166 0.769116828901096
15.470948884634991 294.1444545613105 0.7740042967712265
15.476176439588407 297.98326319574113 0.781727816880337
15.481403994541823 299.1108962124254 0.7853729367547231
15.48663154949524 299.0620547763474 0.7884287506353439
15.491859104448656 299.9320705844045 0.7905591868163332
15.497086659402072 302.0529116551968 0.7961148134979934
15.502314214355488 305.2708381558814 0.8011047059348078
15.507541769308904 304.7695292462634 0.8026943501318675
15.51276932426232 302.6986360525039 0.8029858432906689
15.517996879215737 301.0266478028615 0.8021733829102631
15.523224434169153 296.29336187541276 0.798062567531266
15.52845198912257 296.5100324538016 0.7986146357511915
15.533679544075985 297.79034841068363 0.8007281035488738
15.538907099029402 300.30984784647177 0.8058444590689586
15.544134653982818 305.2511459660882 0.8146577873980778
15.549362208936234 308.63411599408397 0.8200090334625171
15.55458976388965 309.2498809661933 0.8221171816842183
15.559817318843066 308.3489627758519 0.8219354683583601
15.565044873796483 305.52102856517627 0.8199057109354908
15.570272428749899 308.62499510070154 0.825894472814042
15.575499983703315 309.533750068392 0.8277581972503288
15.580727538656731 310.95611396495923 0.8305525962195258
15.585955093610147 305.7794376341127 0.8250286818860039
15.591182648563564 302.38695353122563 0.8228080860816059
15.59641020351698 302.62863390501275 0.8260773950488005
15.601637758470396 306.1063847005156 0.8342972001064195
15.606865313423812 308.4724919709799 0.8406228103504598
15.612092868377228 308.5576440598454 0.8415808622550314
15.617320423330645 309.8489728185216 0.8440149839933264
15.62254797828406 307.0914818705934 0.8404496153882657
15.627775533237477 306.19045645018747 0.8414518631658613
15.633003088190893 301.32158896244147 0.8377637717109097
15.63823064314431 298.64448061723783 0.831336775624095
15.643458198097726 293.83845774212995 0.8128437489685952
15.648685753051142 291.1124237879759 0.8015621495343557
15.653913308004558 290.7633723324979 0.7964602373763525
15.659140862957974 289.8450825556197 0.7924502338175887
15.66436841791139 286.58040243265344 0.7863234980397751
15.669595972864807 284.0092468224628 0.7814798815627756
15.674823527818223 282.3895994728277 0.7775479059974919
15.680051082771639 281.59269613794646 0.7733837604773549
15.685278637725055 284.783004110079 0.7761878729455677
15.690506192678471 283.10227210113743 0.7731876898739504
15.695733747631888 279.42265931384986 0.7675302463805034
15.700961302585304 276.8467091649094 0.7631424768523412
15.70618885753872 275.72139912592655 0.759883331717309
15.711416412492136 276.72412869038425 0.7590225116939444
15.716643967445552 277.81180338453174 0.7587851898881693
15.721871522398969 277.9470207976216 0.7579083528450841
15.727099077352385 279.7020203962126 0.7583384628049633
15.732326632305801 277.76254377625304 0.7542022340800235
15.737554187259217 276.66616119743765 0.752357029725605
15.742781742212633 275.39986260252016 0.7509017200090459
15.74800929716605 278.1514378971839 0.7549415305990697
15.753236852119466 278.8726968941518 0.7552841916244235
15.758464407072882 281.1827598212124 0.7567969735795222
15.763691962026298 282.2887651889172 0.7572885138667483
15.768919516979715 284.7709241739692 0.7586960435226753
15.77414707193313 288.1173022334009 0.7625091645880957
15.779374626886547 288.65437592116945 0.7634304899058154
15.784602181839963 290.43886958351635 0.7644116479599926
15.78982973679338 290.2275138448768 0.7637127994278767
15.795057291746796 291.5505351212666 0.7631334132814004
15.800284846700212 292.1894859553701 0.763752569235861
15.805512401653628 289.67707442255494 0.7609134787119453
15.810739956607044 290.2778750565117 0.7608779959625103
15.81596751156046 290.31339784342504 0.7610445885972927
15.821195066513877 290.2113323362944 0.7599256371351962
15.826422621467293 293.6266915539309 0.7626467662389964
15.831650176420709 292.5448103313045 0.7597967087345011
15.836877731374125 293.56663060516195 0.7597786696416166
15.842105286327541 293.36229980971893 0.7607326409532772
15.847332841280958 291.0371816630213 0.7575116554558735
15.852560396234374 291.35769310624437 0.7587454341485099
15.85778795118779 292.33468108167096 0.7588484027348238
15.863015506141206 293.99244651967797 0.7600383134924201
15.868243061094622 291.29908600812337 0.7560504096076366
15.873470616048039 288.42516738835724 0.752201366228805
15.878698171001455 286.3352480104043 0.7491566641635767
15.883925725954871 289.351787698294 0.7519312216317586
15.889153280908287 291.06240643556356 0.7533156225728138
15.894380835861703 293.87128319543297 0.7568162838528961
15.89960839081512 293.54896398831175 0.755049716044359
15.904835945768536 294.49538050494886 0.7562002493783423
15.910063500721952 294.22737302022057 0.7556305894537257
15.915291055675368 291.57998751967386 0.7519408927779733
15.920518610628784 289.2234120534446 0.749634753755653
15.9257461655822 286.37343711814935 0.7455234705338593
15.930973720535617 287.34541607472 0.7465055011314597
15.936201275489033 289.82321704040254 0.7496363786826775
15.94142883044245 289.8194369231722 0.749369798594335
15.946656385395865 289.79883101804637 0.7500766249921982
15.951883940349282 285.1822900043405 0.7447603140559064
15.957111495302698 286.81883103207497 0.7472202021927353
15.962339050256114 287.4644088994747 0.748657612788856
15.96756660520953 289.12457267401385 0.7493969745661979
15.972794160162946 288.8417267718343 0.7484760414622569
15.978021715116363 288.2982088457784 0.7470179346054263
15.983249270069779 289.7326934592457 0.7473953292304246
15.988476825023195 291.19584274783966 0.7493574447931693
15.993704379976611 292.94560102069363 0.7514092069664475
15.998931934930027 290.4989898390938 0.7474083263224841
16.004159489883442 288.40559020324105 0.7456422739813973
16.009387044836856 289.1288618898768 0.7479015705503919
16.01461459979027 291.1193316234968 0.7505166564250442
16.019842154743685 290.65884128573816 0.751193500224655
16.0250697096971 288.30540983042954 0.7467158901472387
16.030297264650514 289.07512919626015 0.7471692991341956
16.03552481960393 289.6004806125545 0.7465810218158733
16.040752374557343 294.9370604421881 0.752978799656064
16.045979929510757 297.30558990075883 0.7564413398758737
16.05120748446417 297.3921975360674 0.7555687848544782
16.056435039417586 300.12213711615766 0.7587287713616261
16.061662594371 301.59093152943336 0.76095219203485
16.066890149324415 309.5142177525222 0.7701029371209732
16.07211770427783 313.96689161756535 0.775775437206969
16.077345259231244 320.90607285083155 0.7828577315244668
16.08257281418466 326.4376174850063 0.7888115992624498
16.087800369138073 327.79756453280106 0.7911571241845388
16.093027924091487 327.7625735201695 0.7907437752231538
16.0982554790449 329.1940735811049 0.7924448369340793
16.103483033998316 332.811087564149 0.7965661784213008
16.10871058895173 336.81698878234124 0.800852896974472
16.113938143905145 336.62129935928476 0.8004995074195423
16.11916569885856 335.71769422225844 0.7991449946615171
16.124393253811974 335.04481137963745 0.7986203735463933
16.129620808765388 336.76056274095765 0.8015029662514046
16.134848363718802 336.55232181256827 0.801952149435075
16.140075918672217 336.8326124144501 0.8022461165637531
16.14530347362563 336.8934946061786 0.8024587623434074
16.150531028579046 335.074195542856 0.7991124650373016
16.15575858353246 335.56471619152114 0.798921219838629
16.160986138485875 333.5459438064447 0.7963553491226892
16.16621369343929 330.8059869143149 0.7928625833686795
16.171441248392703 327.1636335594643 0.7885957775338462
16.176668803346118 323.39236193471936 0.7852180097530428
16.181896358299532 319.10550749071643 0.7799979947964105
16.187123913252947 313.7982834578516 0.7739402354928988
16.19235146820636 306.74410807111 0.765375247753939
16.197579023159776 302.0608515871437 0.7601264435412755
16.20280657811319 295.39817524086624 0.7523809440745144
16.208034133066604 292.15533544697496 0.7494475956235154
16.21326168802002 287.93144357273746 0.7449029299230553
16.218489242973433 284.1258148944567 0.7401685139015164
16.223716797926848 281.2208821339615 0.7355823929363461
16.228944352880262 277.37854223468037 0.7292410693340364
16.234171907833677 273.6362885844689 0.7241440081612492
16.23939946278709 271.646545627681 0.722996949437993
16.244627017740505 270.5693085336204 0.7238066407488739
16.24985457269392 268.85132007522463 0.7218874524518873
16.255082127647334 268.0245253688502 0.7203477394633183
16.26030968260075 262.62639451686255 0.7123076036688948
16.265537237554163 261.71901371905074 0.7126660059265223
16.270764792507578 256.7627125782412 0.7038775372806629
16.275992347460992 255.03594210519037 0.7007965314050715
16.281219902414406 253.66499343872795 0.6973943358368871
16.28644745736782 250.86057624837073 0.6931206660030814
16.291675012321235 251.78600094203938 0.6955155313532919
16.29690256727465 252.93483765873336 0.6985351322960293
16.302130122228064 255.39899295361997 0.7026854858546964
16.30735767718148 259.2291992321169 0.7083351987768244
16.312585232134893 259.78876261163344 0.7084848921849151
16.317812787088307 256.4818896538182 0.7017492383645612
16.323040342041722 253.7323989770691 0.69755266326082
16.328267896995136 250.71736061712468 0.6930182128444701
16.33349545194855 253.37325692243292 0.6975130969277249
16.338723006901965 255.66253040586147 0.7018479669267992
16.34395056185538 259.3758366202535 0.7050290874943094
16.349178116808794 260.3990825163198 0.7065495773714114
16.35440567176221 262.34861967802925 0.7066247238170394
16.359633226715623 265.9102551827522 0.7105779874504181
16.364860781669037 271.61834130259734 0.7179247414620499
16.37008833662245 276.6183040540375 0.723335289541942
16.375315891575866 280.95769765382835 0.7288142363573654
16.38054344652928 286.36334266108383 0.7342493215234729
16.385771001482695 288.6942455799704 0.7356713502199149
16.39099855643611 291.2633463498901 0.7391835426611627
16.396226111389524 294.6783066309544 0.744943201529034
16.401453666342938 298.1909364724297 0.749443192426187
16.406681221296353 297.9801324740857 0.7490249698591129
16.411908776249767 294.6777538078963 0.7438628099967053
16.41713633120318 292.9261414781242 0.7410542712218401
16.422363886156596 288.0786292306103 0.7347550418998748
16.42759144111001 289.5646409145534 0.7352353463812745
16.432818996063425 287.58924385429003 0.7337207671812298
16.43804655101684 286.614704922924 0.7331629569743277
16.443274105970254 283.4476919602238 0.730724071127544
16.448501660923668 280.11248060991767 0.7265800654410196
16.453729215877082 278.14941367775964 0.7227493251218624
16.458956770830497 276.4825246476759 0.7197314177998776
16.46418432578391 277.86606232477726 0.7210699650525219
16.469411880737326 278.46842720050483 0.7215430701247295
16.47463943569074 279.08668958115965 0.7233027173875293
16.479866990644155 277.49823832458407 0.720584204166608
16.48509454559757 277.0064891274548 0.7197289391339565
16.490322100550983 277.09391304596596 0.7197671133695459
16.495549655504398 281.27129464789874 0.7252540361157483
16.500777210457812 284.3794633233179 0.7298862876617533
16.506004765411227 286.9990107972226 0.7329006984397971
16.51123232036464 285.9200391408352 0.7300648391192875
16.516459875318056 285.2435812739255 0.7290916547291258
16.52168743027147 284.28721115255155 0.7269241419383641
16.526914985224884 285.8321682952162 0.7317360074244061
16.5321425401783 285.65061157292513 0.7323721112624842
16.537370095131713 281.6504552708567 0.7264983200819708
16.542597650085128 276.37656111816773 0.7191944467198745
16.547825205038542 270.2663447718938 0.7116384116114572
16.553052759991957 270.26307544173403 0.7126256149185476
16.55828031494537 268.32300511747377 0.7114042509100966
16.563507869898785 264.81336481354657 0.7060673948723006
16.5687354248522 260.83555226052476 0.7009092416861272
16.573962979805614 257.15765422320135 0.696169620863538
16.57919053475903 254.01319020932854 0.6919913155952767
16.584418089712443 249.63859083716454 0.686770261684287
16.589645644665858 248.9796711070516 0.6860175439348367
16.594873199619272 250.78531433030628 0.6887818348091592
16.600100754572686 249.09723126754795 0.6859268665438711
16.6053283095261 248.93132670925323 0.6849514539483954
16.610555864479515 250.33603899099523 0.6861930358217206
16.61578341943293 252.48013283790175 0.6902658921145421
16.621010974386344 251.6133648104672 0.6891512880171361
16.62623852933976 250.7026863316933 0.6899570833229787
16.631466084293173 249.4945936908211 0.687636446037307
16.636693639246587 250.33363123544592 0.6870335092637883
16.641921194200002 251.1913640252299 0.687327076833763
16.647148749153416 250.32454188990297 0.6842858052757899
16.65237630410683 251.7080799300695 0.6844519465125533
16.657603859060245 254.65080326900141 0.6887526566717959
16.66283141401366 253.67018014371203 0.6875110919941124
16.668058968967074 252.51419714613715 0.6861382325177624
16.67328652392049 249.26563799790753 0.6821959806018358
16.678514078873903 250.9992067238111 0.6832712607030874
16.683741633827317 256.9336560599664 0.6913448436485793
16.68896918878073 259.4821411621504 0.6951611726579826
16.694196743734146 260.35534899085224 0.6966663786312223
16.69942429868756 256.8853795017568 0.6915369336362064
16.704651853640975 254.25897383346887 0.6874776749400322
16.70987940859439 251.4112900402728 0.6826421201785247
16.715106963547804 251.432440502005 0.6836480058264154
16.720334518501218 251.17940997790387 0.6848268413872058
16.725562073454633 250.2426139091122 0.6836255196753255
16.730789628408047 249.21706883958836 0.6822714630864585
16.73601718336146 247.12555221204514 0.6800220334805471
16.741244738314876 247.13297991041202 0.6804983494647566
16.74647229326829 243.58352890491702 0.6767365602068952
16.751699848221705 242.22041416856248 0.6740041736625368
16.75692740317512 235.55791886010218 0.6645638365714127
16.762154958128534 234.86488618185683 0.6641631323291484
16.767382513081948 235.77771493359737 0.6653608573582552
16.772610068035362 235.5094927899914 0.66388643612776
16.777837622988777 236.03766045611383 0.6630743379500461
16.78306517794219 233.62698940967206 0.6597358749823585
16.788292732895606 233.17265995027142 0.6589453984618254
16.79352028784902 232.8052913409932 0.6592272171176065
16.798747842802435 232.16896414971214 0.6571736089317753
16.80397539775585 232.43746735501028 0.6577495823052846
16.809202952709263 231.23438854765405 0.6567624127823978
16.814430507662678 228.0574980667925 0.653223806383575
16.819658062616092 225.5930215768108 0.6499142314375443
16.824885617569507 225.863180729385 0.650708796136002
16.83011317252292 224.5423506665175 0.6499657104107516
16.835340727476336 225.48034492349655 0.6512007613673872
16.84056828242975 222.30022480375183 0.6469236783246165
16.845795837383164 225.90793990818193 0.6517129611528469
16.85102339233658 227.5340565513285 0.6549684827966218
16.856250947289993 230.73418500944226 0.6585170547499658
16.861478502243408 228.43252032377447 0.6538913844608149
16.866706057196822 225.93005768692925 0.649928736673464
16.871933612150237 221.76413388068374 0.6442765979905173
16.87716116710365 223.35869082975842 0.649128935148562
16.882388722057065 222.3541874500074 0.6497847012039323
16.88761627701048 221.1720505369414 0.64959519124464
16.892843831963894 217.38822137738495 0.6445061084170058
16.89807138691731 216.88188466886123 0.6428717176636677
16.903298941870723 217.99517454438765 0.6444684469137457
16.908526496824138 220.07083441562202 0.645267294968388
16.913754051777552 221.25497459851175 0.6478360515804489
16.918981606730966 221.256622668823 0.6461383258364966
16.92420916168438 220.33198724397124 0.6449227557182365
16.929436716637795 217.9575127725686 0.6425928129727801
16.93466427159121 217.27799849685397 0.6426001779698722
16.939891826544624 218.69635025421306 0.6449017163996299
16.94511938149804 219.76067217887464 0.6454892730951356
16.950346936451453 221.75982482916262 0.6480669659371352
16.955574491404867 220.43094947551276 0.6450883386246425
16.960802046358282 219.27035495936957 0.6419672501959882
16.966029601311696 218.05117688070123 0.6391825541460128
16.97125715626511 216.2521103799989 0.6353607653985056
16.976484711218525 216.15131975102602 0.637321229935514
16.98171226617194 214.063895031458 0.6357772390384138
16.986939821125354 211.3586129738975 0.6326284731247335
16.99216737607877 210.26650589199116 0.630066100546998
16.997394931032183 211.38962943424212 0.6311748098419776
17.002622485985597 215.1559923788222 0.6368084736176688
17.00785004093901 215.92292527717026 0.6365617843359374
17.013077595892426 216.82513591966128 0.6372471552859071
17.01830515084584 218.952854801921 0.639507066128064
17.023532705799255 221.5782587834468 0.6443278236140672
17.02876026075267 221.17170526772554 0.6438196724261187
17.033987815706084 220.05538248252145 0.6424785150951708
17.039215370659498 221.1015052287955 0.6444333916683951
17.044442925612913 221.94543456580797 0.644890376615382
17.049670480566327 223.31608197774906 0.648010678550422
17.05489803551974 220.9578113113902 0.6447297985602218
17.060125590473156 221.20557949205258 0.6433422339180687
17.06535314542657 220.00724299972993 0.641987160167725
17.070580700379985 222.09605152548167 0.6444472475390584
17.0758082553334 220.87594369141215 0.6423098004817506
17.081035810286814 219.91089572672286 0.6413237345194506
17.086263365240228 218.9428168307936 0.6385424226777011
17.091490920193642 218.88854457413984 0.6383664862459617
17.096718475147057 220.47094168167104 0.6395833608187542
17.10194603010047 221.066479928416 0.6406155860246344
17.107173585053886 220.8802349854854 0.6406533219269327
17.1124011400073 221.75009822691968 0.6415542299316568
17.117628694960715 222.33822028765948 0.6437294357263161
17.12285624991413 224.9144192778432 0.6485464511461627
17.128083804867543 225.8006565949533 0.6502280776003706
17.133311359820958 226.36730062742492 0.6481026094046561
17.138538914774372 226.95348619038685 0.6491492919489291
17.143766469727787 228.71931035506657 0.6513389530441844
17.1489940246812 230.0549188360425 0.6531065860048115
17.154221579634616 230.95203952858543 0.6550730215972875
17.15944913458803 230.59173647496505 0.6548437280035597
17.164676689541444 232.69353166407117 0.657680438718817
17.16990424449486 235.18230388133088 0.6605895918636254
17.175131799448273 236.94524702464855 0.6612460929800027
17.180359354401688 235.16110013458558 0.6597342627200924
17.185586909355102 233.50501845018803 0.6574605885053247
17.190814464308517 236.5646086071168 0.6624187468101617
17.19604201926193 241.25548298881233 0.6683364432226311
17.201269574215345 243.20229605724194 0.6692625745877241
17.20649712916876 244.60996976449323 0.6707933948500048
17.211724684122174 245.57634530529737 0.6726431958323191
17.21695223907559 249.5332012405575 0.678817228458024
17.222179794029003 252.35916022641464 0.6816908494464067
17.227407348982418 252.82856534017068 0.6811084791405192
17.232634903935832 251.28762436121875 0.6789937121006662
17.237862458889246 250.13399306601158 0.6774729434849395
17.24309001384266 247.58753456635128 0.6744839876145501
17.248317568796075 247.5950413122751 0.6738664394118492
17.25354512374949 246.57414660052046 0.671545982535723
17.258772678702904 245.1403310841785 0.6697317938770306
17.26400023365632 244.5040242223883 0.6701463275312799
17.269227788609733 240.9694197080533 0.6655081027191482
17.274455343563147 239.74362856796373 0.6643218361268342
17.279682898516562 240.20354305157846 0.6642559930122066
17.284910453469976 240.07462801400428 0.662529497929857
17.29013800842339 242.19955331571825 0.6660603481651945
17.295365563376805 244.24994069850706 0.6688680244864282
17.30059311833022 245.07221537311648 0.6700617590189086
17.305820673283634 246.80189435759763 0.6716282536127466
17.31104822823705 244.64956623455808 0.6676401454293184
17.316275783190463 242.13182087261313 0.6636215355311768
17.321503338143877 238.1437961477525 0.6601497173340959
17.32673089309729 237.48468027273577 0.6612630834008257
17.331958448050706 237.46714803877268 0.661563348339861
17.33718600300412 240.4370486477308 0.6662433821093923
17.342413557957535 241.59310559840208 0.6670391369928055
17.34764111291095 240.5779434680011 0.6655068695931444
17.352868667864364 238.20018677430642 0.6630459446680339
17.358096222817778 239.26089945837433 0.6643679593670736
17.363323777771193 239.63187023599696 0.6654176023674345
17.368551332724607 239.21527779454055 0.6643008735457857
17.37377888767802 234.76636095098812 0.6573120885405305
17.379006442631436 233.80546006696616 0.6563312495677238
17.38423399758485 235.677546325036 0.6591940935656737
17.389461552538265 234.7622358170995 0.6587298293858239
17.39468910749168 235.52640555318052 0.6603525625379227
17.399916662445094 236.31016896233837 0.6604003738719517
17.405144217398508 238.78720554869932 0.6631016956431877
17.410371772351922 239.82175239546225 0.6650447560902024
17.415599327305337 243.24691651659813 0.6719094131969267
17.42082688225875 242.3119257653707 0.6714325270258862
17.426054437212166 240.62867445912656 0.6687304135268117
17.43128199216558 237.42392887878265 0.6611771092465122
17.436509547118995 236.27307076948523 0.6587865122392825
17.44173710207241 237.33809550400414 0.6609724196272341
17.446964657025823 237.46711656958 0.6611196566675545
17.452192211979238 238.0399917062393 0.6623142381915581
17.457419766932652 237.5288252376729 0.6601704807215591
17.462647321886067 238.53933920933963 0.6610190283662305
17.46787487683948 238.88854397689775 0.662357316616482
17.473102431792896 237.1354544171036 0.66058545350272
17.47832998674631 235.4276648299406 0.660263690979972
17.483557541699724 234.65519978956965 0.6578611679345119
17.48878509665314 235.16108266348397 0.6561732002059681
17.494012651606553 236.30506900770436 0.6559891739925927
17.499240206559968 238.31010029781322 0.6592111372115486
17.504467761513382 238.85926026058232 0.6598672910169809
17.509695316466797 242.34625195574787 0.664107759701044
17.51492287142021 244.12343238466826 0.6674587583516193
17.520150426373625 244.3177822787072 0.668288731200247
17.52537798132704 243.30170719576273 0.6668141022853302
17.530605536280454 241.80545375940605 0.6643241735286077
17.53583309123387 239.44545996325115 0.6611343089939778
17.541060646187283 237.7091611014516 0.6596699403690628
17.546288201140698 240.1879355247459 0.6648594271236218
17.551515756094112 243.19627906172798 0.6695941225524625
17.556743311047526 247.22762852999458 0.6752135240456986
17.56197086600094 249.74223520970008 0.6767365250063881
17.567198420954355 250.92174435524183 0.6778687543620796
17.57242597590777 250.09895575067569 0.6761284128492631
17.577653530861184 245.47027249542504 0.6702548144597106
17.5828810858146 242.56186647271812 0.6656148967150278
17.588108640768013 242.34527455609125 0.6657704752413831
17.593336195721427 245.04885444909996 0.6687568957784111
17.598563750674842 249.0469407451656 0.6734239567144934
17.603791305628256 248.48298958880835 0.6728809673165411
17.60901886058167 249.690115240556 0.6755677625882179
17.614246415535085 249.77521412987363 0.6768258610771265
17.6194739704885 248.36444708705227 0.6749071934949856
17.624701525441914 247.28530749722287 0.6720801094877987
17.62992908039533 245.34428051657434 0.6695690471844252
17.635156635348743 248.90571558070266 0.6744109063288961
17.640384190302157 249.0978491661876 0.6737062445334413
17.64561174525557 249.54860220400317 0.6749252653838534
17.650839300208986 250.3698020871828 0.6760798696989029
17.6560668551624 250.09606114281462 0.6759862707000789
17.661294410115815 254.81409380299212 0.6814482922899937
17.66652196506923 258.9614722194697 0.6861625677483176
17.671749520022644 265.02964068648697 0.6927399149835202
17.676977074976058 268.2886699631774 0.6964959932684915
17.682204629929473 271.7139520951813 0.7011342813215424
17.687432184882887 273.51134939430335 0.7040662506641311
17.6926597398363 274.632936810192 0.7047769352669163
17.697887294789716 278.94272382426556 0.7096578102834753
17.70311484974313 280.5703053211635 0.7109506174742956
17.708342404696545 283.4030367325107 0.7139589120935097
17.71356995964996 287.66486231299353 0.7188526868230734
17.718797514603374 290.7002969401134 0.7218588824040155
17.724025069556788 299.6604340031571 0.7321660380431001
17.729252624510202 306.00840546220144 0.740141952046122
17.734480179463617 310.6643061790271 0.7453862051651295
17.73970773441703 311.08830173603866 0.7454711127638871
17.744935289370446 307.8676279505385 0.7415801833636265
17.75016284432386 305.116917383433 0.7377659780508328
17.755390399277275 309.19201627484335 0.7424701081230675
17.76061795423069 317.50329409468117 0.7523888975383288
17.765845509184103 323.2376679833235 0.7585926166332867
17.771073064137518 324.9696557340681 0.7607438014244051
17.776300619090932 322.62071242242314 0.7579122103944238
17.781528174044347 322.04374016508547 0.7579310330936689
17.78675572899776 321.035450094734 0.7569677815032797
17.791983283951176 321.7732455210073 0.7577733109976047
17.79721083890459 317.7955578146915 0.7527401832800761
17.802438393858004 315.6220996300973 0.7506088304190207
17.80766594881142 314.5153199151208 0.750033754232301
17.812893503764833 312.08466404455487 0.7477198470605797
17.818121058718248 308.91195339608623 0.7440193970051525
17.823348613671662 303.82728354969896 0.7379161783852608
17.828576168625077 301.4559949229986 0.7357617311823966
17.83380372357849 299.84405708061837 0.7328698561647623
17.839031278531905 298.14281301967094 0.7308056069295774
17.84425883348532 295.5417521610572 0.7276571986594842
17.849486388438734 295.3212420580481 0.727492007564722
17.85471394339215 295.4053926119581 0.7280590023161346
17.859941498345563 297.54053186663106 0.730384190084607
17.865169053298978 297.6842556304241 0.7303650165760265
17.870396608252392 299.5800561365317 0.732632253589809
17.875624163205806 299.8860635710659 0.7320807000773861
17.88085171815922 298.75682139567215 0.7307617221975656
17.886079273112635 300.82977336101845 0.7333692515690089
17.89130682806605 305.81187716048754 0.739340503068274
17.896534383019464 312.4188658630158 0.7467943638627409
17.90176193797288 322.13194543311505 0.7574261578781022
17.906989492926293 328.2145500150565 0.7641477804691836
17.912217047879707 331.6074894028387 0.7691765275150243
17.917444602833122 333.235514635492 0.7707131077830814
17.922672157786536 333.4865697773143 0.7713449172897003
17.92789971273995 333.667076087118 0.7712032969617912
17.933127267693365 333.26947509007596 0.7690584716218379
17.93835482264678 328.86603881716724 0.7642797724631892
17.943582377600194 324.6614936698631 0.7591089661389484
17.94880993255361 322.5710199847407 0.7572548157863307
17.954037487507023 319.21185231165987 0.7543216537331974
17.959265042460437 315.10672178941167 0.7487187380848179
17.96449259741385 308.5275555948263 0.7410637793730914
17.969720152367266 306.161496254243 0.7388974869926322
17.97494770732068 301.21518526819244 0.7331653380234541
17.980175262274095 297.3187569381888 0.729593897053527
17.98540281722751 288.07793933139055 0.7186511743675587
17.990630372180924 282.56855074631227 0.7123680897742668
17.995857927134338 278.1634333134207 0.7076629640492526
18.001085482087753 278.21015429534356 0.7079116081988793
18.006313037041167 276.0057487195063 0.7053694897361952
18.01154059199458 273.5678391254655 0.7026049300333611
18.016768146947996 268.82701367306066 0.6956321930700133
18.02199570190141 266.0908789913466 0.6923280192292413
18.027223256854825 264.28758591729564 0.6898798256032207
18.03245081180824 264.0556835457339 0.6904066082700667
18.037678366761654 263.35012816204676 0.6894100168013756
18.042905921715068 263.68834290846576 0.6885484529741202
18.048133476668482 265.2804724906288 0.6915836468365991
18.053361031621897 267.9560961402591 0.6953507471186888
18.05858858657531 268.39027859220727 0.6968528422788083
18.063816141528726 267.7361331434011 0.696032471568912
18.06904369648214 266.20801019995673 0.6932693547861678
18.074271251435555 267.9115301704851 0.6945007704662344
18.07949880638897 270.39191799643675 0.6976346836418975
18.084726361342383 271.5516337662825 0.6985651400616191
18.089953916295798 272.4570285296476 0.7008721206036185
18.095181471249212 273.8857845640653 0.7020692863286782
18.100409026202627 278.9258269359768 0.7091894625788667
18.10563658115604 281.0354325059386 0.7117802100760721
18.110864136109456 283.1410216850536 0.7129989070628125
18.11609169106287 283.8766274138274 0.7136692964227013
18.121319246016284 288.5406985768134 0.7181734166330586
18.1265468009697 292.4799915421681 0.7223370772397039
18.131774355923113 296.6207741564192 0.7268948776129853
18.137001910876528 301.4486586165856 0.7330777159554046
18.142229465829942 308.8585750665759 0.7417539732104932
18.147457020783357 318.505193745821 0.7537769481004427
18.15268457573677 329.7085787305174 0.7663237477845491
18.157912130690185 339.9059034985511 0.7779488676126496
18.1631396856436 348.92721744185275 0.7876244585599249
18.168367240597014 361.41656597410537 0.8007340045300776
18.17359479555043 373.0924924546633 0.813613820197071
18.178822350503843 384.3202721502313 0.8251357925792369
18.184049905457258 388.928761579706 0.8301870510727174
18.189277460410672 392.8680222888909 0.8342308439434156
18.194505015364086 393.92712418099484 0.8351786569811641
18.1997325703175 390.81354631640573 0.8320294191524495
18.204960125270915 386.2382151206306 0.8270315753030197
18.21018768022433 381.236932582743 0.821506713772982
18.215415235177744 379.64204572133775 0.8199822006359072
18.22064279013116 377.9750584479739 0.8180390271943045
18.225870345084573 380.1762879110838 0.8205192957979933
18.231097900037987 381.23430036162705 0.821579651929782
18.236325454991402 386.76280484077716 0.827330098471754
18.241553009944816 387.4703525466592 0.828608514169609
18.24678056489823 388.63846074766263 0.8299023843466394
18.252008119851645 387.6134280625412 0.8295517033466987
18.25723567480506 386.7167333136741 0.828128879618618
18.262463229758474 382.34698106183305 0.8233789832628641
18.26769078471189 374.0953430595918 0.81399972156737
18.272918339665303 363.95256765981685 0.8025637887671072
18.278145894618717 352.06014120348675 0.7896807000108454
18.28337344957213 342.01397693775385 0.7789769077841642
18.288601004525546 334.3591959006696 0.7702624979072485
18.29382855947896 330.4140064822844 0.7656155352487738
18.299056114432375 324.6594558582628 0.7587439604809553
18.30428366938579 315.64614239660233 0.7487431219595508
18.309511224339204 308.8517630514946 0.7413414442581043
18.314738779292618 303.0700144801505 0.7350673624505073
18.319966334246033 302.48378657239743 0.7350710732804049
18.325193889199447 300.0788529090055 0.7328689234659398
18.33042144415286 295.6986835239613 0.7284413614979239
18.335648999106276 292.32454607337377 0.7236374545737738
18.34087655405969 289.9915917119046 0.7213243948089209
18.346104109013105 285.5601184308081 0.7153284298444894
18.35133166396652 284.1885097799639 0.7139403545678483
18.356559218919934 284.1605656724523 0.7134145817556794
18.361786773873348 284.64255195618864 0.7141192904441367
18.367014328826762 287.39072878749187 0.717189763999394
18.372241883780177 286.4812043435604 0.7159342444486314
18.37746943873359 289.5225588941604 0.7193268311089689
18.382696993687006 292.1149579578265 0.7227184944144434
18.38792454864042 298.8001024745105 0.7326590439411067
18.393152103593835 308.60998835266827 0.7560367515521755
18.39837965854725 318.20408273127765 0.7744006833020392
18.403607213500663 324.5945894295182 0.7881831421894605
18.408834768454078 332.270409773801 0.8011471416530374
18.414062323407492 341.0118133225488 0.8150354546481623
18.419289878360907 349.5915612599329 0.8287173818389587
18.42451743331432 354.93134200293673 0.8379649075259675
18.429744988267736 352.0937857224571 0.8386449214007599
18.43497254322115 346.617474683154 0.8346932995271663
18.440200098174564 342.1838053303858 0.8329695958611566
18.44542765312798 339.2700864725112 0.8336044185523391
18.450655208081393 337.4875748481035 0.8345798903215255
18.455882763034808 330.9642483938994 0.8296729915655159
18.461110317988222 329.5150192422718 0.8307492213112226
18.466337872941637 325.7004707918359 0.8287331881435218
18.47156542789505 324.4153132649311 0.8295114845799615
18.476792982848465 319.4402556526051 0.825044111957969
18.48202053780188 313.24967134198215 0.8196101462904986
18.487248092755294 313.18321601037263 0.8221496027184978
18.49247564770871 310.20001369327775 0.8204345532838095
18.497703202662123 309.74150821290533 0.8220965701289668
18.502930757615538 310.59383690821636 0.8245045779405149
18.508158312568952 306.9130006810335 0.8220893126050063
18.513385867522366 307.317570866344 0.8258542563549475
18.51861342247578 305.5317701251659 0.8253701651425015
18.523840977429195 301.00364038496195 0.8229095833163335
18.52906853238261 300.2337361103675 0.8239433123257053
18.534296087336024 296.8863071259896 0.8213834300248809
18.53952364228944 297.1069241627765 0.8234106882030265
18.544751197242853 296.9812884719354 0.8249990261616865
18.549978752196267 297.1304564778905 0.8268108480875659
18.555206307149682 294.5043406601995 0.8255120452876166
18.560433862103096 296.7395525094105 0.8296535014742694
18.56566141705651 295.2792576082176 0.8291733277223693
18.570888972009925 293.53596838189515 0.8286337340675134
18.57611652696334 291.1686648629872 0.8276227555836358
18.581344081916754 291.4062010931291 0.8321701511072682
18.58657163687017 292.58373823239714 0.8371666388164946
18.591799191823583 293.9598072829378 0.841138767475088
18.597026746776997 295.65995561017047 0.843773444820558
18.60225430173041 295.89803625075825 0.8438567399454169
18.607481856683826 298.9619458790045 0.8494704052639817
18.61270941163724 298.36657051787085 0.8511765007397649
18.617936966590655 301.4900568664416 0.8581544459644419
18.62316452154407 302.82784028843236 0.8597933871705964
18.628392076497484 307.192463771438 0.8484412944950448
18.633619631450898 311.4250273896873 0.8446483590312046
18.638847186404313 316.3456545241922 0.8444206515727932
18.644074741357727 321.7325352819708 0.846574186764827
18.64930229631114 323.10432220140177 0.8457488179821525
18.654529851264556 327.65440199716414 0.8475337469669973
18.65975740621797 331.51003607400565 0.8499164854946821
18.664984961171385 336.10896595258805 0.8520161460401703
18.6702125161248 337.632357731712 0.8508839574944255
18.675440071078214 341.9494190967567 0.8541932753030327
18.680667626031628 344.58476974159043 0.853784732700619
18.685895180985042 349.8285523607282 0.8574177096932917
18.691122735938457 347.3620559534529 0.8523176134683257
18.69635029089187 348.16571968638556 0.8507977784231888
18.701577845845286 345.3913066091804 0.8460817543613909
18.7068054007987 347.80173872015916 0.846908300519979
18.712032955752115 349.5395795641956 0.8471755470765798
18.71726051070553 349.95465452689376 0.8464986700702665
18.722488065658943 352.3365870819795 0.8473846337283917
18.727715620612358 349.69824950788853 0.8431760411612136
18.732943175565772 351.15735004389717 0.8435567428780286
18.738170730519187 350.83368527483213 0.8421410935966971
18.7433982854726 352.1993122893326 0.8430632526312734
18.748625840426016 352.3005684192057 0.8418133161268653
18.75385339537943 350.54301856918966 0.8388434977696414
18.759080950332844 350.7552707376001 0.8383885741694648
18.76430850528626 352.86087887885446 0.8394013925696995
18.769536060239673 352.03681993963346 0.8376802197599691
18.774763615193088 350.9405794622236 0.8356479324185301
18.779991170146502 346.45823027415463 0.828783061244395
18.785218725099917 344.0804600928065 0.8253346532155608
18.79044628005333 343.51807453640674 0.8233638432861177
18.795673835006745 341.3284949106588 0.8192597904367753
18.80090138996016 337.38724314520925 0.8144350745677367
18.806128944913574 333.3941947076864 0.8087600040155905
18.81135649986699 326.58728765716955 0.8006205891770098
18.816584054820403 321.7211403820817 0.7943995675188581
18.821811609773818 318.7588175316565 0.7895647481942478
18.827039164727232 317.45633294035423 0.7883621748328925
18.832266719680646 315.2457334686068 0.7849870000037223
18.83749427463406 309.31247186126257 0.7775566051407298
18.842721829587475 304.355071135523 0.772304352126889
18.84794938454089 302.8084246914967 0.7705770028897807
18.853176939494304 303.6734457788189 0.771775404093989
18.85840449444772 305.67033375685867 0.7722469985004834
18.863632049401133 302.72963809807203 0.7654593282188827
18.868859604354547 301.1685660299797 0.762824372880402
18.87408715930796 302.04261520782956 0.7632707561478789
18.879314714261376 302.89509092346435 0.7647502410325695
18.88454226921479 301.1215710234753 0.7642778077615562
18.889769824168205 298.82214220790723 0.7615808960746765
18.89499737912162 298.7997622535634 0.7615176560664974
18.900224934075034 298.40938672403314 0.7597799869826277
18.90545248902845 298.0855120266727 0.7581962067183319
18.910680043981863 297.9370580355271 0.7582256267431979
18.915907598935277 300.4190307766855 0.7610726493010822
18.92113515388869 300.7356356402111 0.7619987662107146
18.926362708842106 298.444691262511 0.7582520109570151
18.93159026379552 295.13209835758653 0.7540152096630824
18.936817818748935 291.5337611657105 0.7495170905503714
18.94204537370235 291.31692156677974 0.7482971599092063
18.947272928655764 291.8910687495166 0.7488092219810929
18.952500483609178 292.21346661538985 0.7482090300585037
18.957728038562593 286.77261985622005 0.7413513696082509
18.962955593516007 283.0935624709708 0.7362831940333561
18.96818314846942 282.49392995704244 0.7351634151580206
18.973410703422836 282.17439801554895 0.7341787879747751
18.97863825837625 280.4972078339788 0.7312732789011221
18.983865813329665 279.24005522355964 0.7295880382385501
18.98909336828308 279.5763271891506 0.7299803327419981
18.994320923236494 280.9714917678422 0.7322149029956895
18.999548478189908 281.58379242186356 0.7337643079845918
19.004776033143322 280.6370958506127 0.7330650573526032
19.010003588096737 282.62896298683313 0.7351700118554796
19.01523114305015 283.8374856514465 0.7364597827379662
19.020458698003566 280.5174852718392 0.731835983032093
19.02568625295698 279.41260691702456 0.730274542814274
19.030913807910395 280.23200521769917 0.7301691833692877
19.03614136286381 283.83349971849674 0.7332192901187036
19.041368917817223 282.68191210314075 0.7303952569892456
19.046596472770638 279.59814790588416 0.7261741371017725
19.051824027724052 279.3312230004641 0.7265266110967408
19.057051582677467 282.67457286759327 0.7306461184120749
19.06227913763088 282.97408074408435 0.7306503481667311
19.067506692584296 281.22671932402295 0.7277188732175293
19.07273424753771 276.81862866586374 0.7206537927835128
19.077961802491124 274.78948192503026 0.718309074878782
19.08318935744454 273.94070422423687 0.7173888533464629
19.088416912397953 272.55988529516986 0.7156294667755123
19.093644467351368 273.2394408062645 0.7171030336646101
19.098872022304782 274.5270429195996 0.7197783360119945
19.104099577258197 275.67426489019465 0.7222960325818593
19.10932713221161 274.56445754292116 0.7208207815578629
19.114554687165025 272.23406623303777 0.7179809975240737
19.11978224211844 268.92904644056864 0.7138696164248264
19.125009797071854 270.29733728837715 0.714673624801256
19.13023735202527 270.74468308272805 0.7143863186476224
19.135464906978683 270.61070402097266 0.7131384934442326
19.140692461932098 266.831900299229 0.7080295126990831
19.145920016885512 265.02461319989067 0.7067636183655439
19.151147571838926 263.8481055455627 0.7057270334204778
19.15637512679234 264.76044904667214 0.7068536383945454
19.161602681745755 265.2853928134139 0.707897614166348
19.16683023669917 267.45042138798675 0.709238296758264
19.172057791652584 267.05635506000345 0.7080158234080335
19.177285346606 267.73334516608094 0.7094167150977319
19.182512901559413 269.0567485649425 0.7112213083968494
19.187740456512827 270.9439557514405 0.7140140832276093
19.19296801146624 270.6946218173135 0.7115764310720263
19.198195566419656 268.27817941101824 0.7069090130817796
19.20342312137307 267.12709337411184 0.7044666941981187
19.208650676326485 266.5289530933045 0.7037821690781211
19.2138782312799 267.39326913929455 0.7061178437669483
19.219105786233314 267.0936310293998 0.7049700834952989
19.22433334118673 270.32964996856333 0.7101697980650885
19.229560896140143 271.8156374672557 0.7131806298345513
19.234788451093557 276.9764167798242 0.7212077358209829
19.24001600604697 276.3797873223855 0.7209601576712503
19.245243561000386 275.200862378459 0.7177971567519825
19.2504711159538 272.19828312688986 0.7128778513367938
19.255698670907215 273.40181514198736 0.7158375168683737
19.26092622586063 273.4704253950426 0.7161988280765985
19.266153780814044 274.34469053013333 0.716521021760851
19.271381335767458 272.2513844706765 0.7117829007265387
19.276608890720873 273.2666958518295 0.7110943853162969
19.281836445674287 274.8783729919557 0.7132176333602331
19.2870640006277 278.99129967424096 0.7187294563173503
19.292291555581116 282.51706918394626 0.7240157022826561
19.29751911053453 284.7185471390719 0.7283707814530661
19.302746665487945 286.40306869490684 0.7297110947683997
19.30797422044136 290.5864047331808 0.7343193270413741
19.313201775394774 295.12705465907885 0.7382429351850036
19.318429330348188 299.81985540759297 0.7429154876455415
19.323656885301602 301.0989629199285 0.7450084645461715
19.328884440255017 303.24444075949344 0.747284875274368
19.33411199520843 306.11431212170714 0.7501769046144744
19.339339550161846 307.35330805165415 0.7521035384189552
19.34456710511526 308.87867890474234 0.7530236567920346
19.349794660068675 311.49808686602074 0.7571037623825364
19.35502221502209 312.287914094877 0.7578457172205083
19.360249769975503 309.44589103694886 0.7543725174851653
19.365477324928918 308.626421019493 0.7537871319052163
19.370704879882332 308.83229180298247 0.7530161069252557
19.375932434835747 313.4733208140902 0.7582706426745124
19.38115998978916 314.95251840938505 0.7593971433365946
19.386387544742576 317.14628754633594 0.7612086572909252
19.39161509969599 320.20298089860097 0.7653750528564568
19.396842654649404 323.229400089242 0.7685895940117665
19.40207020960282 327.4596267605283 0.7729417190727288
19.407297764556233 325.3894980817316 0.7707933775299926
19.412525319509648 327.5717221070794 0.7726737942683034
19.417752874463062 329.8554949585741 0.7763381780630182
19.422980429416477 330.89367644450135 0.7771318522537103
19.42820798436989 330.70005315776433 0.7771442770304297
19.433435539323305 328.5030330411774 0.7751420713555818
19.43866309427672 325.59284681893115 0.7717040306879862
19.443890649230134 323.1350805939403 0.7690040274728831
19.44911820418355 322.44898774069566 0.7672871885248497
19.454345759136963 325.7502239429688 0.7699284045458717
19.459573314090377 330.8144502895054 0.7759043535753795
19.464800869043792 331.79517356507534 0.7771213768931481
19.470028423997206 331.6542852217062 0.777250879762536
19.47525597895062 331.0718685971805 0.7768869432766528
19.480483533904035 330.1966642151896 0.7760345347434433
19.48571108885745 328.4863908516586 0.7741952282897303
19.490938643810864 330.584490827623 0.776780051394634
19.49616619876428 329.0317594183541 0.7741323923993341
19.501393753717693 330.5723363053173 0.7756543593233788
19.506621308671107 329.1267779929483 0.7738000610340601
19.51184886362452 327.18153732072307 0.771589621046496
19.517076418577936 327.9706392018525 0.7721484041221868
19.52230397353135 326.56654860925016 0.769838076083518
19.527531528484765 332.68313238095226 0.777046538804112
19.53275908343818 335.10924424688585 0.780160750588117
19.537986638391594 336.60413152901896 0.7814699933925046
19.54321419334501 334.39132709723816 0.7787704480637531
19.548441748298423 333.4960035707838 0.7772735939433414
19.553669303251837 336.28532889424554 0.7806228017633641
19.55889685820525 341.0887725167712 0.7862569056275334
19.564124413158666 345.02296379215016 0.7908564106171179
19.56935196811208 348.45046441721445 0.7952629044347217
19.574579523065495 352.38627202101236 0.7998226638926826
19.57980707801891 354.12127680199643 0.8014000347003813
19.585034632972324 355.25569770214616 0.8025595451851546
19.590262187925738 356.34362827364356 0.8034251568405087
19.595489742879153 358.7687554046891 0.8060810961126803
19.600717297832567 360.44978561714515 0.8075569696701402
19.60594485278598 365.5070068630693 0.812904206866093
19.611172407739396 368.75456487295565 0.8167962555952736
19.61639996269281 375.1424619913961 0.8249197273679387
19.621627517646225 376.82533336503263 0.8268130995735816
19.62685507259964 375.8088036629414 0.8251737559765503
19.632082627553054 373.21719288183203 0.8213975092694995
19.637310182506468 373.9099242497631 0.821645754962594
19.642537737459882 377.0247266823193 0.8251303584421351
19.647765292413297 382.0943777521946 0.8307647440701599
19.65299284736671 389.25771033337764 0.8385505339498869
19.658220402320126 393.018780519402 0.8423208783397625
19.66344795727354 392.57916537893726 0.841978747141072
19.668675512226955 388.2178044365841 0.8370924852849123
19.67390306718037 388.4315385176052 0.8370878298124457
19.679130622133783 390.69473766456446 0.8390914197738453
19.684358177087198 394.85680202440506 0.8433594447753723
19.689585732040612 398.22475424785335 0.846733354238703
19.694813286994027 400.3848842365098 0.849053736963731
19.70004084194744 401.2609349174613 0.849855832691096
19.705268396900856 398.8943827167247 0.8472164237785411
19.71049595185427 396.14160794673734 0.844722081398602
19.715723506807684 394.7257397951688 0.8429361403359318
19.7209510617611 390.29784960191387 0.8384499289136196
19.726178616714513 387.53180005814386 0.8354235901995348
19.731406171667928 387.3220164180608 0.8350874664441753
19.736633726621342 383.9960848058912 0.832082812874916
19.741861281574757 378.9823658615277 0.8265887654969318
19.74708883652817 373.8133966736201 0.821296595567152
19.752316391481585 372.2855925719918 0.8194541067746548
19.757543946435 366.894197561844 0.8127075525232715
19.762771501388414 363.11882504326866 0.8082562027948306
19.76799905634183 358.1650147928877 0.8027432990181538
19.773226611295243 356.4320608816044 0.8006609321340117
19.778454166248657 352.8910279952675 0.7970461869338422
19.783681721202072 348.38789903531006 0.7912938293943884
19.788909276155486 344.56306052652764 0.7875261476578522
19.7941368311089 340.88006658731746 0.7835220160970795
19.799364386062315 339.621274358517 0.7821252652994383
19.80459194101573 340.10489714244426 0.7824204248724755
19.809819495969144 342.1772682058652 0.7837893735676907
19.81504705092256 339.2610742846996 0.7804170245067465
19.820274605875973 337.6805093519486 0.7793461310373582
19.825502160829387 335.0506778651964 0.776956078602641
19.8307297157828 335.5142201786681 0.7777578302408056
19.835957270736216 333.6992746846472 0.7751909115311149
19.84118482568963 334.3852621852067 0.7754334279813906
19.846412380643045 336.96585396993277 0.7795700847564012
19.85163993559646 335.9908947200635 0.7779451193146943
19.856867490549874 334.29444101711726 0.7759425385611759
19.86209504550329 330.19762336716883 0.7709375221118393
19.867322600456703 326.27173717870863 0.7662306651700624
19.872550155410117 325.72782607789856 0.7661906010993049
19.87777771036353 328.44581358391576 0.769065814705047
19.883005265316946 332.6798388838406 0.7744277925352331
19.88823282027036 333.4010880748699 0.7754590084588291
19.893460375223775 330.22002441164517 0.7713732619950661
19.89868793017719 329.1480374239172 0.7695465745087485
19.903915485130604 329.29799507602166 0.7696334907241359
19.909143040084018 328.5388776107061 0.7690419232737145
19.914370595037433 325.9590206291783 0.7664727039442332
19.919598149990847 321.8123576409634 0.7608189903192
19.92482570494426 317.78906770822914 0.7557526715516698
19.930053259897676 315.9736746936605 0.7532388567601593
19.93528081485109 315.1561718697008 0.7522924819385285
19.940508369804505 312.8596450849296 0.7505638241386999
19.94573592475792 311.2409524279081 0.7488373675579993
19.950963479711334 308.48058757841454 0.7465909789329973
19.956191034664748 308.63759888838814 0.7465915788935272
19.961418589618162 308.33411922512795 0.7455666753737992
19.966646144571577 307.98480556594404 0.7447683980250629
19.97187369952499 309.06288054932566 0.7456199806475361
19.977101254478406 312.37250856027407 0.7492986455376903
19.98232880943182 315.921131943423 0.7535480054439667
19.987556364385235 317.1760310443736 0.7548869611936609
19.99278391933865 318.8727100219888 0.7572273006914427
19.998011474292063 319.3500486313987 0.7576969234349284
20.003239029245478 320.2777122680296 0.7587699838733681
20.008466584198892 320.84467010494654 0.76014755545539
20.013694139152307 325.48728361855535 0.7650080441380022
20.01892169410572 331.9858418622527 0.7717908310112147
20.024149249059136 337.5478389980842 0.7775293382590385
20.02937680401255 345.09442696869735 0.7858360070414626
20.034604358965964 347.85046972291383 0.7892187436918112
20.03983191391938 354.93126641617374 0.7971196733713881
20.045059468872793 354.7510040729431 0.7966024551350828
20.050287023826208 356.1849225961468 0.7985200873405881
20.055514578779622 353.0113722504178 0.7945998816000543
20.060742133733036 351.9510377463941 0.7939928327725092
20.06596968868645 344.76898221353395 0.7861060486169025
20.071197243639865 336.65719874939435 0.7766918728137768
20.07642479859328 329.7949432517331 0.7693949165348966
20.081652353546694 327.6634691252224 0.7669992525900459
20.08687990850011 325.5415734902957 0.7646868901413835
20.092107463453523 324.13350542964366 0.7621887692648042
20.097335018406937 323.1615110001948 0.7603315896222028
20.102562573360352 324.25739451099685 0.7613743473928848
20.107790128313766 324.73960444378395 0.762034045209754
20.11301768326718 322.5985388845965 0.7595268777767259
20.118245238220595 321.4010979073346 0.7578958256781915
20.12347279317401 323.4200854594686 0.7599440126702759
20.128700348127424 323.7055214646849 0.7614415216199217
20.13392790308084 326.0681761918692 0.7653039444568505
20.139155458034253 327.3950112445115 0.766862213844293
20.144383012987667 325.1175499558201 0.7641945436194627
20.14961056794108 324.71690203274056 0.7631798276569872
20.154838122894496 326.01169153775766 0.7651445286566134
20.16006567784791 330.5366601232655 0.7700571187614141
20.165293232801325 331.000158845496 0.76965491537071
20.17052078775474 330.60089197900675 0.769205056466927
20.175748342708154 328.7502072286703 0.7668412539281726
20.18097589766157 329.14059432438495 0.767437996759356
20.186203452614983 327.9648087969349 0.7661402915013686
20.191431007568397 325.34641046562797 0.7634626532500653
20.19665856252181 320.08345336802404 0.757845243047219
20.201886117475226 317.0091736336399 0.7534145540379336
20.20711367242864 311.6160178428361 0.7459084379483822
20.212341227382055 306.92592651250027 0.7402824799609684
20.21756878233547 301.47108627759934 0.7344609382830044
20.222796337288884 297.44176091313744 0.7307989304188489
20.228023892242298 294.7007675094001 0.728347597586597
20.233251447195713 292.80220027281075 0.7262252777031252
20.238479002149127 291.64091913725196 0.7244218258222139
20.24370655710254 290.0707201397472 0.7226764440583131
20.248934112055956 289.96655294328446 0.7219797913557887
20.25416166700937 291.17429892083055 0.7241603194544072
20.259389221962785 292.9158592402035 0.7257142230015087
20.2646167769162 293.17349864698105 0.7260607682497003
20.269844331869614 291.2545677492463 0.7239853188031228
20.275071886823028 291.87401900925084 0.7243579957119947
20.280299441776442 289.8707237603211 0.7214987797281368
20.285526996729857 290.0476601746024 0.7222763100119641
20.29075455168327 290.3325701782139 0.7233076418651387
20.295982106636686 291.9677702291398 0.7251314797126124
20.3012096615901 294.0475953767791 0.7263096644445812
20.306437216543515 294.5263146771655 0.7260000026325549
20.31166477149693 294.1386537277055 0.7252419751950546
20.316892326450343 293.7962467554281 0.7239816548176905
20.322119881403758 289.493320720374 0.7190737280545121
20.327347436357172 287.85586388198055 0.7175307181859725
20.332574991310587 288.3191423043887 0.7193126931151804
20.337802546264 289.6843056489618 0.7220046870458576
20.343030101217416 292.10745585385075 0.7245439801304164
20.34825765617083 295.3093269326776 0.7281107576840972
20.353485211124244 298.36943366400874 0.7309624305162282
20.35871276607766 297.9880941744799 0.7303677639010338
20.363940321031073 297.24212807553573 0.7296197787069034
20.369167875984488 294.8311218931624 0.7276188841211256
20.374395430937902 294.22409778200654 0.7268369628939667
20.379622985891316 296.0258327166376 0.728143375281565
20.38485054084473 296.2812558129063 0.7275208691349558
20.390078095798145 296.4380675104697 0.7284793850652198
20.39530565075156 295.14054501474055 0.7270124798125042
20.400533205704974 295.47950669009276 0.7278255140108474
20.40576076065839 295.3863756118821 0.7269826472335754
20.410988315611803 293.6807956168137 0.7249590686906165
20.416215870565217 291.8318722139619 0.7234393136396339
20.421443425518632 291.33694744312976 0.7223733816530608
20.426670980472046 292.0179300284429 0.7243101957662647
20.43189853542546 294.17436972768724 0.7260523783128303
20.437126090378875 294.51393508852885 0.7263111087134543
20.44235364533229 293.5490931552849 0.725013042222206
20.447581200285704 289.9220944755599 0.7209499923539592
20.45280875523912 289.1628148128356 0.7193075546483433
20.458036310192533 289.9645987191427 0.7200628500542976
20.463263865145947 293.09701970096705 0.7241024023465576
20.46849142009936 293.8949733936436 0.726719103775776
20.473718975052776 294.0976718104456 0.7274183357343943
20.47894653000619 294.036027029641 0.7260840081398834
20.484174084959605 294.4241725757863 0.7258491392522374
20.48940163991302 294.91427111441766 0.7258712360311173
20.494629194866434 293.4571252758902 0.7252755442952116
20.49985674981985 292.2512573894732 0.7241350399310154
20.505084304773263 292.5160058282597 0.7243882477293326
20.510311859726677 293.54061827752093 0.7246031753339582
20.51553941468009 293.44331535705425 0.723714667292795
20.520766969633506 291.55316363949026 0.721157050911387
20.52599452458692 288.2188899317445 0.7173021839471669
20.531222079540335 291.7149569854793 0.7205957392202418
20.53644963449375 290.7955993266305 0.720053156635252
20.541677189447164 288.78016033015865 0.7194240315731167
20.546904744400578 285.47100608045713 0.7155358954733481
20.552132299353993 286.1671986058462 0.7164966725219306
20.557359854307407 288.06835574443596 0.717469369563463
20.56258740926082 290.8826007611776 0.7209758828797571
20.567814964214236 287.17697481191703 0.7162786514196864
20.57304251916765 282.84722376851573 0.7105362290295634
20.578270074121065 284.12702854401005 0.7119437515441706
20.58349762907448 284.21348356844294 0.7118386625022516
20.588725184027894 284.654159381685 0.7127951628939667
20.593952738981308 284.9708383645279 0.7135227697395556
20.599180293934722 287.8503862452525 0.7167529825605143
20.604407848888137 288.48644678010584 0.7183010960212767
20.60963540384155 288.4712581375032 0.7172930165625968
20.614862958794966 284.1901688591014 0.7125581214259549
20.62009051374838 285.78880656374844 0.7149441760426096
20.625318068701795 287.2773864724177 0.7165030333007811
20.63054562365521 290.2005549378325 0.7199484460113308
20.635773178608623 287.6324344243819 0.715965328444484
20.641000733562038 286.20873041961323 0.7134383566069378
20.646228288515452 284.9501339062761 0.7123677265983831
20.651455843468867 285.8648611974721 0.713804553680595
20.65668339842228 284.35397307210167 0.712896333928788
20.661910953375695 285.3150808038679 0.7151849966472179
20.66713850832911 284.6879976560513 0.7136673195204745
20.672366063282524 285.1300414045366 0.7148604975702084
20.67759361823594 287.3194354864293 0.7179322768770524
20.682821173189353 290.9091270831349 0.7221292644422193
20.688048728142768 293.60502812496463 0.7254152282674478
20.693276283096182 293.87680312945696 0.7234321096930454
20.698503838049596 289.76969544999884 0.7183346806923793
20.70373139300301 289.1334168453311 0.7178399018944327
20.708958947956425 287.95427078536335 0.7165752284996214
20.71418650290984 291.4958224730646 0.720671853052949
20.719414057863254 292.1178999796046 0.7206753929925771
20.72464161281667 295.4648928742532 0.7251803129688201
20.729869167770083 293.64820065678776 0.7232632687642677
20.735096722723497 293.2900587799893 0.7226633394830257
20.740324277676912 291.71668251477865 0.7201286165553556
20.745551832630326 289.7362695053192 0.716903954150773
20.75077938758374 288.4998014879476 0.7154875249609337
20.756006942537155 288.52228355574846 0.7159432651189296
20.76123449749057 289.08064247247 0.7169400243863625
20.766462052443984 289.55283134096413 0.7176266757518891
20.7716896073974 292.550315828559 0.7207108553208258
20.776917162350813 295.95237169712635 0.7245874806620404
20.782144717304227 297.63666107040285 0.7264537461844716
20.78737227225764 298.815656928713 0.7282057979257726
20.792599827211056 296.34950971847013 0.7259208088018184
20.79782738216447 296.3782163081352 0.7256711285540413
20.803054937117885 298.9176693232023 0.7284980627020786
20.8082824920713 303.3025977094827 0.7334846128717951
20.813510047024714 305.7476781316936 0.7358526359644557
20.81873760197813 305.6880130990795 0.7361094494727275
20.823965156931543 305.01515263735405 0.7353038660338179
20.829192711884957 309.1186382982161 0.7408086298020102
20.83442026683837 310.72285839718086 0.7422727623247413
20.839647821791786 313.27340832483776 0.7453699706858872
20.8448753767452 313.45954128045327 0.7464088269386608
20.850102931698615 314.0457046247886 0.7467627693154737
20.85533048665203 311.1045376545789 0.7434202165134365
20.860558041605444 307.95109315602116 0.7391916418157645
20.865785596558858 304.3358991878533 0.7350711004312889
20.871013151512273 300.881520160778 0.7304819749971493
20.876240706465687 301.4047140641971 0.7307986194678296
20.8814682614191 301.4600223786819 0.7316161330895983
20.886695816372516 302.1575705276107 0.7331501164455676
20.89192337132593 301.29705967414435 0.7316952731109697
20.897150926279345 304.6642473466198 0.7352864207503907
20.90237848123276 303.6839169069796 0.7348268998472464
20.907606036186174 299.61941748569467 0.7301304768158544
20.912833591139588 295.9935800339863 0.7249776236493499
20.918061146093002 292.4151076343933 0.7194716617946372
20.923288701046417 291.3806692929661 0.7183151851935367
20.92851625599983 292.7546620068045 0.7201582295915643
20.933743810953246 294.119773228049 0.7220730204435318
20.93897136590666 294.49794179618493 0.7223857423101913
20.944198920860075 292.23144065751256 0.7192630331019766
20.94942647581349 292.2623999625199 0.7187982375427676
20.954654030766903 293.2287891032751 0.7204905606798476
20.959881585720318 291.7701904407141 0.7193167037609716
20.965109140673732 291.4511445665887 0.7195766939682074
20.970336695627147 292.76541944394694 0.7213758427100996
20.97556425058056 294.0148053452244 0.7230660507512584
20.980791805533975 292.6783627606435 0.7208636585980205
20.98601936048739 291.36971258723787 0.7199787888821193
20.991246915440804 290.8776193319438 0.7185150718996427
20.99647447039422 287.45347609737337 0.714879406703722
21.001702025347633 283.94519621446295 0.7104770494522534
21.006929580301048 282.2926927551012 0.7091153596096892
21.012157135254462 278.67497054663636 0.7053333443999873
21.017384690207876 276.65001294254535 0.7026658777224407
21.02261224516129 274.08374834783626 0.6983918808408458
21.027839800114705 277.114482882474 0.7019524748062921
21.03306735506812 277.614788712002 0.7021525747381364
21.038294910021534 278.84406080615173 0.7043287315410872
21.04352246497495 276.8678042809165 0.7020520866997503
21.048750019928363 275.434193573578 0.7010571599619021
21.053977574881777 274.75084003839186 0.7015845445911676
21.059205129835192 276.30502178752596 0.7029342539093045
21.064432684788606 277.9796478066985 0.7031546860794323
21.06966023974202 278.33899474865 0.7021749348183776
21.074887794695435 276.68378281361487 0.7001071037847342
21.08011534964885 273.14513769934257 0.695902312066854
21.085342904602264 269.94961436838764 0.6921474305535343
21.09057045955568 269.94026862031757 0.6910426864529481
21.095798014509093 270.279836649948 0.6910062289223254
21.101025569462507 272.01791329352324 0.6924361529007994
21.10625312441592 273.85475555455105 0.6954423574502138
21.111480679369336 275.02596156849324 0.6967726944305825
21.11670823432275 274.83383673105646 0.6965975101541703
21.121935789276165 272.09468368468197 0.6935823697344544
21.12716334422958 267.8794112333824 0.6883781670958543
21.132390899182994 266.81928260851845 0.6881432882631152
21.13761845413641 269.58969634142255 0.6908441829948209
21.142846009089823 271.2099860131774 0.692412316874947
21.148073564043237 271.9373222312343 0.6916410865596415
21.15330111899665 273.36795037607203 0.6926094604409602
21.158528673950066 274.8641101922706 0.6947693808876833
21.16375622890348 274.99356097702656 0.6952475042647356
21.168983783856895 274.9648014716538 0.6948207554749418
21.17421133881031 273.87838067425514 0.6931471156026362
21.179438893763724 272.09553805496796 0.6901303077298628
21.184666448717138 270.3236996631977 0.6884470536742517
21.189894003670553 269.5621460785146 0.6863392419274171
21.195121558623967 268.50690412608594 0.6850761052682465
21.20034911357738 268.9170240178436 0.6849710773165867
21.205576668530796 268.3525465175445 0.6840173109185173
21.21080422348421 270.12059111839045 0.6868102834390226
21.216031778437625 272.9956442823069 0.6903636637233501
21.22125933339104 275.2778612365048 0.6921866418144178
21.226486888344454 273.44376987758676 0.689392509732439
21.231714443297868 273.23361844508116 0.6882663744615002
21.236941998251282 273.2360102360611 0.6886953744161937
21.242169553204697 274.01771085101586 0.6907026023627366
21.24739710815811 272.93106755458473 0.6892392207599607
21.252624663111526 271.0847276129958 0.687841147167981
21.25785221806494 273.1808730161531 0.6898061725249428
21.263079773018355 276.38791270457915 0.6933034312801587
21.26830732797177 277.5472891763521 0.6942730752272334
21.273534882925183 275.9411257687715 0.6917960168991422
21.278762437878598 272.4888592790956 0.6884020162972897
21.283989992832012 270.75405270366184 0.6930475852427258
21.289217547785427 269.5826651975442 0.702213412216079
21.29444510273884 266.8895356413685 0.7050599268360481
21.299672657692255 261.83930693333565 0.7043691997558174
21.30490021264567 262.7842175954943 0.7108996128520515
21.310127767599084 266.3387254506413 0.7195292639248961
21.3153553225525 270.241814107838 0.7284628305859596
21.320582877505913 271.44853696655497 0.7341780593226747
21.325810432459328 270.6805552105711 0.7358855002014242
21.331037987412742 271.12152483576773 0.7376723621348575
21.336265542366156 271.00294692638425 0.739373952143066
21.34149309731957 268.4160867550017 0.7388966841995663
21.346720652272985 264.25526477020406 0.7360259162509935
21.3519482072264 260.676871716603 0.7337620586842243
21.357175762179814 262.87800767013215 0.7393528511854629
21.36240331713323 263.41091566838475 0.7430414640233253
21.367630872086643 265.03080733646055 0.7482126253083244
21.372858427040057 263.01146266324804 0.7482153401501574
21.378085981993472 262.33200767699776 0.7479461475382518
21.383313536946886 259.67450804121694 0.7457684619952589
21.3885410919003 260.6781601605979 0.7485838278359622
21.393768646853715 264.2405936420209 0.756340388228044
21.39899620180713 265.9227837413162 0.7608084069539625
21.404223756760544 265.6310737499391 0.7606436699837886
21.40945131171396 264.5670920752479 0.7615749816024128
21.414678866667373 265.5413401235498 0.7643949517599807
21.419906421620787 269.084566134631 0.7732689559841921
21.4251339765742 268.37768150907056 0.7747855882378379
21.430361531527616 267.05514229397943 0.7746042810643138
21.43558908648103 266.97036106868234 0.7756796880902629
21.440816641434445 264.4878165921371 0.7728832732852974
21.44604419638786 264.2365101696803 0.772983786786365
21.451271751341274 265.8669989165394 0.7775358966626708
21.45649930629469 270.1459967309289 0.7844296538168868
21.461726861248103 273.32806195466907 0.7910784748887922
21.466954416201517 272.6427723437541 0.7924488702267916
21.47218197115493 267.7115468907743 0.7873622296248852
21.477409526108346 262.9234892373094 0.7827094334071343
21.48263708106176 261.6133462215847 0.7827121178875286
21.487864636015175 263.60580004807656 0.7875640858714391
21.49309219096859 265.74879380248484 0.7931942694026562
21.498319745922004 267.31520550472004 0.7974503470345361
21.503547300875418 266.6980468809267 0.7978667783642793
21.508774855828833 267.53796163327127 0.7986051781437927
21.514002410782247 267.6163555377043 0.7814402810050548
21.51922996573566 266.1145120151555 0.7697504306280651
21.524457520689076 266.3435668827621 0.7626672191970261
21.52968507564249 265.92376709265693 0.756913098452244
21.534912630595905 266.71712666079526 0.7545968458558527
21.54014018554932 268.46240971987316 0.7539534473046288
21.545367740502734 273.9997031793319 0.7598409958682408
21.550595295456148 277.0036219064967 0.7620278999047618
21.555822850409562 280.6741561069589 0.7647336906491965
21.561050405362977 280.70202338660835 0.7632834303029229
21.56627796031639 282.1206078630014 0.7630013787510302
21.571505515269806 281.0061160129509 0.7608400293665365
21.57673307022322 281.59726705797976 0.759858077385286
21.581960625176634 282.8648201138343 0.7581552084285867
21.58718818013005 283.60048318045324 0.7576027432713403
21.592415735083463 284.48394557360734 0.7559705555826362
21.597643290036878 286.47856689161137 0.7573649629261547
21.602870844990292 285.30647927855927 0.754359778374288
21.608098399943707 286.0786569139901 0.7543121368764031
21.61332595489712 285.8171209898765 0.7524067491996947
21.618553509850535 285.2447198114071 0.7499072670250759
21.62378106480395 283.8124272602076 0.7479417962028134
21.629008619757364 282.5467323092388 0.7462948063468388
21.63423617471078 280.661579077276 0.7433212397583155
21.639463729664193 283.7823027630492 0.7457568419269601
21.644691284617608 285.89064046340883 0.7461862642273861
21.649918839571022 288.5319077883387 0.7485482335905534
21.655146394524436 287.53135633476484 0.7470534388583535
21.66037394947785 283.92825678625786 0.7414948953629429
21.665601504431265 280.70933370189664 0.7367129900278495
21.67082905938468 282.4066465046037 0.7372421169706292
21.676056614338094 285.9087230676275 0.7400458608626986
21.68128416929151 289.98821901283833 0.7454315776604307
21.686511724244923 292.0371511898691 0.7471660915901898
21.691739279198337 294.4599269405612 0.7504768652277906
21.696966834151752 295.6849562477732 0.7506065380014861
21.702194389105166 293.2665301032904 0.7474826223463151
21.70742194405858 292.08638155272473 0.7469755132101754
21.712649499011995 292.09939969777685 0.7474164336994812
21.71787705396541 296.3358765264549 0.7530003196581864
21.723104608918824 296.88523163657476 0.7518272094488017
21.72833216387224 298.2112116269927 0.7518526839621555
21.733559718825653 295.9444471153365 0.7482408204516867
21.738787273779067 297.4309308985339 0.7503941355074553
21.74401482873248 297.429441440706 0.7514329069768401
21.749242383685896 300.58171574408783 0.7559024899103609
21.75446993863931 301.69205264284165 0.756647804392813
21.759697493592725 303.0058434552379 0.757191143141438
21.76492504854614 304.45085856852177 0.7581352944782508
21.770152603499554 306.10462355239196 0.7606125687324498
21.77538015845297 305.24318137592974 0.7593254108448059
21.780607713406383 305.6228886102302 0.7588026129588445
21.785835268359797 306.85957797277763 0.7598512044467223
21.79106282331321 310.8481609647217 0.7641353730972097
21.796290378266626 314.9244826861778 0.7700536141456014
21.80151793322004 315.37467612399297 0.7700652006222567
21.806745488173455 314.96104620310433 0.7682178464853351
21.81197304312687 313.13323102078806 0.76475379409083
21.817200598080284 317.74492781116004 0.770607862802808
21.822428153033698 324.7020094068561 0.7793374753657357
21.827655707987113 330.6486304254047 0.7871043110264234
21.832883262940527 333.507939957498 0.7901487987779197
21.83811081789394 330.7083906419117 0.7860624877592334
21.843338372847356 329.7104521293457 0.7840231810229024
21.84856592780077 330.0770170270809 0.7844157059367443
21.853793482754185 331.66614728014474 0.7862845394673387
21.8590210377076 331.99675157440566 0.7865174864023105
21.864248592661014 331.2312306192732 0.7858021524241723
21.869476147614428 329.09778235765316 0.7827654523442115
21.874703702567842 325.9837227863492 0.7793569235849173
21.879931257521257 324.79207071382194 0.7772563158123859
21.88515881247467 320.45344766303407 0.7720158262642752
21.890386367428086 320.4648464520844 0.7713243987918079
21.8956139223815 319.82257399251483 0.7703035678661049
21.900841477334914 316.56310130102526 0.7662397481931683
21.90606903228833 312.96014681946156 0.7618468119420687
21.911296587241743 311.226127534172 0.7596334539381332
21.916524142195158 313.0041312666735 0.7613843457857785
21.921751697148572 311.109409966507 0.7592429535325566
21.926979252101987 308.20164148144096 0.7550466449765414
21.9322068070554 306.57314886678927 0.7535155409358398
21.937434362008815 307.4369870842642 0.7540356277620066
21.94266191696223 311.0932447467556 0.75873586683891
21.947889471915644 311.8618167339792 0.7594743136873047
21.95311702686906 309.65123173269234 0.7572845354700556
21.958344581822473 307.8255475799493 0.7551252899407681
21.963572136775888 309.0221998916385 0.7562660427215284
21.968799691729302 309.05744924042483 0.7560149416794462
21.974027246682716 307.24501602145585 0.7532825983172313
21.97925480163613 306.13324343631575 0.7516981810117607
21.984482356589545 305.1818947380275 0.750491515116129
21.98970991154296 306.2876418407112 0.7512666897734599
21.994937466496374 306.7147995335255 0.7506293334607301
22.00016502144979 306.6822494847202 0.750524561733782
22.005392576403203 308.9288905501877 0.7537020079568499
22.010620131356617 309.07612778764314 0.7541438982472493
22.015847686310032 311.41494825393994 0.7568859950784005
22.021075241263446 311.83167234553514 0.7568756578194898
22.02630279621686 312.0152696793426 0.757534930031245
22.031530351170275 315.50671280009436 0.761212677559976
22.03675790612369 317.56522583497934 0.7626801970917441
22.041985461077104 321.67863405652946 0.7681601678885623
22.04721301603052 324.30797633071455 0.771279488781435
22.052440570983933 324.85614428873043 0.77261474619947
22.057668125937347 323.3045811077143 0.7689665650781434
22.06289568089076 323.23230547908673 0.7684603674070375
22.068123235844176 323.3443816526804 0.7682936114059189
22.07335079079759 322.1363864356249 0.76672072121486
22.078578345751005 319.95980266064527 0.7641542831048486
22.08380590070442 321.716050083263 0.7655564811076275
22.089033455657834 322.0282617124998 0.7664312755302746
22.09426101061125 322.30615585244584 0.7672636563850651
22.099488565564663 319.6959289812875 0.7636368227546275
22.104716120518077 319.3606330050046 0.7627772670707602
22.10994367547149 320.92055204696214 0.7634607769283309
22.115171230424906 319.7812631773054 0.7617504795002356
22.12039878537832 318.09070554464137 0.7599657205891378
22.125626340331735 315.821595326458 0.7576637373310489
22.13085389528515 313.7235459442928 0.7556213208296656
22.136081450238564 313.2233532698097 0.7550501008791661
22.141309005191978 311.8575990944881 0.7534447363258939
22.146536560145393 311.30598918130306 0.753044212164489
22.151764115098807 314.30898966586767 0.7569329857000217
22.15699167005222 315.4595701563141 0.7590088858127596
22.162219225005636 315.13567226610724 0.7577304443011332
22.16744677995905 313.2364522946342 0.7544825349417357
22.172674334912465 315.61938776793187 0.7570856497345178
22.17790188986588 318.71960542350547 0.7619369551805967
22.183129444819293 319.5746794626985 0.7633108166187386
22.188356999772708 316.8549025320587 0.7592618001135658
22.193584554726122 314.65779826700793 0.7552574814511253
22.198812109679537 317.4478419940741 0.7600390628461001
22.20403966463295 318.74153864910113 0.7616722490457531
22.209267219586366 319.30905005593047 0.7625789297687818
22.21449477453978 316.50302034810466 0.7575836602943276
22.219722329493194 312.72717462629106 0.7521936516829908
22.22494988444661 313.54182101441694 0.7527896240894232
22.230177439400023 315.0106308379537 0.7539220352801773
22.235404994353438 315.22424798055215 0.7542909896906866
22.240632549306852 315.6649705430869 0.7548844664130256
22.245860104260267 316.9745580558089 0.7563536851915871
22.25108765921368 315.67879055376926 0.7552824276161646
22.256315214167095 312.53068042898656 0.751067998350059
22.26154276912051 308.9392379743612 0.7466703662419542
22.266770324073924 313.25202909395125 0.7518930361273981
22.27199787902734 316.3632429988873 0.7554902364348591
22.277225433980753 316.5212631789482 0.7560528210146651
22.282452988934168 313.2723805164058 0.7512066762268951
22.287680543887582 309.87488933463516 0.747412364213946
22.292908098840996 308.7821929341005 0.7464046875786885
22.29813565379441 310.4187539452814 0.7491870676237021
22.303363208747825 310.1824557550861 0.7498074557054857
22.30859076370124 310.78184551938693 0.7502813717084291
22.313818318654654 308.96014183640204 0.7477935022176928
22.31904587360807 311.5393311286285 0.7500888964084639
22.324273428561483 311.4477831581304 0.7493608795205555
22.329500983514897 310.1956085279604 0.7481706118683055
22.334728538468312 305.48295860502384 0.7426986723313768
22.339956093421726 302.3867105445054 0.7397721011893901
22.34518364837514 299.4888215418383 0.7359990343688696
22.350411203328555 298.7770084177661 0.7344874199545992
22.35563875828197 297.53232032460676 0.732937398923763
22.360866313235384 299.2580525466613 0.7340751870817591
22.3660938681888 299.84722853092757 0.7351261701055948
22.371321423142213 302.06495481823634 0.7374741389877779
22.376548978095627 301.353006672401 0.7365956816543444
22.38177653304904 300.1850566587374 0.7353765423091996
22.387004088002456 296.7792142598188 0.7311649595771254
22.39223164295587 294.76030927840566 0.7297245131513193
22.397459197909285 294.89977933150897 0.7303370737066747
22.4026867528627 292.20071784700474 0.7269870112942617
22.407914307816114 292.8767864845489 0.7273032429634143
22.41314186276953 291.61993356257733 0.7249106050670051
22.418369417722943 292.88167096374724 0.7262353979801708
22.423596972676357 290.2241977405561 0.7241636501170505
22.42882452762977 288.8693622256776 0.722659140300467
22.434052082583186 287.9074564243387 0.7210097890342612
22.4392796375366 290.7348843900336 0.7242082206696581
22.444507192490015 287.71861034509914 0.7196782157273817
22.44973474744343 286.4182010436389 0.718128334746947
22.454962302396844 284.6064876067737 0.7151968093407644
22.460189857350258 283.8635685353774 0.7150382789006444
22.465417412303673 282.88489327826943 0.7137182918846838
22.470644967257087 282.09622101608403 0.7132264602599004
22.4758725222105 282.6058590309015 0.7140330224274797
22.481100077163916 283.3774445905799 0.7151664147613012
22.48632763211733 285.5598649163749 0.7171345454814687
22.491555187070745 284.1108345416699 0.7148174806045454
22.49678274202416 283.3892306580658 0.7138657606298786
22.502010296977573 283.95621097746266 0.7163373714479807
22.507237851930988 283.46728176050584 0.7159375856329091
22.512465406884402 283.60292520677075 0.7163601890702429
22.517692961837817 283.18672831723813 0.7140258431727882
22.52292051679123 283.04307898626934 0.7136093549439035
22.528148071744646 282.67791266899667 0.7128633942618496
22.53337562669806 281.92448125798484 0.7114875818395
22.538603181651474 279.7940481267115 0.7094813449597009
22.54383073660489 277.3854116098942 0.7063605087758342
22.549058291558303 275.5382271584544 0.7041926004464514
22.554285846511718 277.88648510471126 0.706104960821364
22.559513401465132 276.3521538561964 0.7042744227601808
22.564740956418547 275.1294821052375 0.702763078737051
22.56996851137196 273.04287646947745 0.6997940312084197
22.575196066325375 273.2826277837325 0.6990833325225883
22.58042362127879 277.05020101763097 0.7041765134019686
22.585651176232204 278.2352949580168 0.7062036237954128
22.59087873118562 281.49876103907104 0.7114228694140786
22.596106286139033 279.92977106736305 0.7094513312896233
22.601333841092448 276.8965750065958 0.7064398031845804
22.606561396045862 274.40228041474325 0.7029468054364664
22.611788950999276 271.4087199015054 0.6994835548719637
22.61701650595269 275.38718024491146 0.7038948795443047
22.622244060906105 277.0752881270987 0.7066923819186373
22.62747161585952 274.5516830808414 0.7030349263947577
22.632699170812934 268.88170193236556 0.6944561752160456
22.63792672576635 267.92123192450885 0.6920988051910052
22.643154280719763 271.46893006901195 0.6959935631685203
22.648381835673177 275.9897800046722 0.701497606340135
22.653609390626592 273.0766352337809 0.6987811616771548
22.658836945580006 269.2537013631207 0.6945616675552726
22.66406450053342 267.6390809478756 0.6935655565123812
22.669292055486835 273.0571231666215 0.7003127000012898
22.67451961044025 274.05436400573234 0.7013986970762567
22.679747165393664 272.2448984830978 0.6975269177351977
22.68497472034708 267.61117840919843 0.6916083712212483
22.690202275300493 268.7929145475195 0.6929428755355558
22.695429830253907 268.11295866134583 0.6923931718252462
22.70065738520732 270.2523985911223 0.6956798919314772
22.705884940160736 270.8824531957171 0.6972244510577211
22.71111249511415 272.3774512230088 0.6997206217695557
22.716340050067565 274.64707702638964 0.7025886632472549
22.72156760502098 278.19269984705346 0.7059127978711172
22.726795159974394 279.7886200985894 0.706478590444987
22.73202271492781 283.4566114782679 0.7095532171723844
22.737250269881223 280.5215457703705 0.7066701879432309
22.742477824834637 281.5176206641557 0.7080541769206165
22.74770537978805 281.87878616524677 0.708548527821314
22.752932934741466 283.71296160585695 0.710698662638188
22.75816048969488 286.2635250566034 0.7140703413080047
22.763388044648295 287.9368139616013 0.7173071912629279
22.76861559960171 290.48683224948786 0.7203443969895558
22.773843154555124 290.0382222105612 0.7195174307178515
22.779070709508538 290.75421387212805 0.7202755153954603
22.784298264461952 291.70204513544 0.7213867340876012
22.789525819415367 292.56909241157564 0.7223039701702131
22.79475337436878 289.51346767789636 0.7180306986974877
22.799980929322196 290.8267899024594 0.7181616231736998
22.80520848427561 293.1621288659449 0.7214250329925354
22.810436039229025 297.0365920815949 0.7254247479584354
22.81566359418244 294.6580062966715 0.7226097961214654
22.820891149135853 294.693314813467 0.7230666645692331
22.826118704089268 292.3798983201872 0.7202196319444095
22.831346259042682 292.11338073223357 0.7194255702233681
22.836573813996097 293.35961401804934 0.7196795436065304
22.84180136894951 295.8147923286559 0.7224248241011815
22.847028923902926 297.47873507286806 0.7247025776657019
22.85225647885634 296.37058934610576 0.7244972648521637
22.857484033809754 297.6428177998307 0.7264595376494895
22.86271158876317 298.6635847132226 0.7274809330003691
22.867939143716583 295.79461448624505 0.7239191853652474
22.873166698669998 293.29845358848706 0.7204432313991769
22.878394253623412 292.11013201678486 0.7178085336750077
22.883621808576827 295.30848245049634 0.7213506956629279
22.88884936353024 292.958120699893 0.7190898385448824
22.894076918483655 292.45149397951457 0.7199659131827595
22.89930447343707 290.6580181654024 0.7184041682071856
22.904532028390484 292.2109833413256 0.7203726266075715
22.9097595833439 291.20994764503536 0.7186463313689379
22.914987138297313 292.1700443859784 0.7186387416189952
22.920214693250728 293.03381536823775 0.7197758102629195
22.925442248204142 293.46511810754015 0.7198049165545958
22.930669803157556 294.7126883916326 0.7208943588989114
22.93589735811097 291.3036149347453 0.7175142105605473
22.941124913064385 291.77411251983546 0.7186433357668629
22.9463524680178 290.6785170887931 0.7187426605578119
22.951580022971214 291.5888416790235 0.7182324696121479
22.95680757792463 292.05257139871856 0.7180612887225899
22.962035132878043 290.1060780532098 0.7163284791682164
22.967262687831457 286.99281322541685 0.7133277371539956
22.972490242784872 287.3347984565786 0.71379283831453
22.977717797738286 290.47084338441715 0.7169741457667597
22.9829453526917 292.5689803061729 0.7190234588593596
22.988172907645115 293.1343078542997 0.7201437156754102
22.99340046259853 292.25338371725934 0.7190894914890243
22.998628017551944 288.75445295561207 0.7156338400778399
23.00385557250536 286.81815511023956 0.7127229684883754
23.009083127458773 288.4248204230617 0.7140995859472272
23.014310682412187 290.9615182030604 0.7164667146619075
23.0195382373656 289.13428595952774 0.7133559632375212
23.024765792319016 285.8549390109416 0.7098676527443496
23.02999334727243 285.148913472944 0.7088679612442822
23.035220902225845 285.95375257038563 0.7101373342067481
23.04044845717926 285.1429483085007 0.7090596494762117
23.045676012132674 284.25851504737835 0.7074755640957299
23.05090356708609 282.88503543632 0.7056149671087946
23.056131122039503 282.4761654976783 0.7048365971360157
23.061358676992917 282.5026621286065 0.7052944811210575
23.06658623194633 282.7525851694682 0.706680577323235
23.071813786899746 283.5834322844235 0.7073151293181003
23.07704134185316 284.66837789650464 0.7097394092553532
23.082268896806575 284.2360457132139 0.709095049733101
23.08749645175999 286.75516605285736 0.7126917335075434
23.092724006713404 287.8860288265919 0.7132901760666822
23.097951561666818 289.81882038488766 0.7152425267655084
23.103179116620232 287.05948076593796 0.7117472418984898
23.108406671573647 286.38235430749535 0.7109625612516116
23.11363422652706 285.4060888601011 0.7101994248889739
23.118861781480476 286.57206462255107 0.7118874364958189
23.12408933643389 285.2768171424742 0.7099710679059584
23.129316891387305 286.0080906678307 0.7102112859715757
23.13454444634072 286.4186821611257 0.70909382256886
23.139772001294133 285.83997289422194 0.7075739384369581
23.144999556247548 285.06009013049123 0.706867759112596
23.150227111200962 288.93924494142084 0.7120533938577394
23.155454666154377 288.00034121808454 0.7119083818798401
23.16068222110779 288.3376115465401 0.7129994821006399
23.165909776061206 287.1646581573102 0.711412478972532
23.17113733101462 290.911230645703 0.7162924136254858
23.176364885968034 294.3433965427208 0.7191290562250618
23.18159244092145 295.0682859733332 0.7209478287642195
23.186819995874863 295.8083378980353 0.7216015881005563
23.192047550828278 294.7093886035843 0.7214607062505624
23.197275105781692 292.2899985157559 0.7176303737144408
23.202502660735107 291.4455238040262 0.7161720437232958
23.20773021568852 294.0545577350011 0.7188178997420389
23.212957770641935 295.71121172853327 0.7208869964462052
23.21818532559535 295.46805118986043 0.7208969860331268
23.223412880548764 291.07508188560683 0.7148850818359817
23.22864043550218 290.04395528141316 0.7132745785016578
23.233867990455593 288.15612480801275 0.7109431161686925
23.239095545409008 289.56565255135723 0.7131787810476178
23.244323100362422 291.549277498844 0.7155657551941295
23.249550655315836 293.5041260958322 0.7170836436070478
23.25477821026925 291.37359304864214 0.7138253670696293
23.260005765222665 290.2743131184251 0.7139188517650862
23.26523332017608 289.8256540453784 0.7140417567155414
23.270460875129494 291.70374852278536 0.716678928556783
23.27568843008291 293.1684911020149 0.7180345210765686
23.280915985036323 290.36379406320225 0.7141758388662062
23.286143539989737 289.8105382674031 0.7146325875954608
23.291371094943152 291.1624398785518 0.7150979724777595
23.296598649896566 295.5957104031847 0.7203439821816355
23.30182620484998 294.777630972075 0.7186743345954322
23.307053759803395 292.9037329515102 0.7160800313398091
23.31228131475681 291.2705118354846 0.7156342438542017
23.317508869710224 288.5221926838737 0.7117780210812733
23.32273642466364 286.2245803610212 0.7093259501405522
23.327963979617053 287.74777924478616 0.7101688872512861
23.333191534570467 290.01744312173105 0.7125528164372742
23.33841908952388 291.0739389684206 0.7136014252286071
23.343646644477296 292.2766083314054 0.714958847313853
23.34887419943071 293.7347125595484 0.7160115868280311
23.354101754384125 294.2313955388341 0.7165893043247025
23.35932930933754 294.2658889121646 0.7169801264003779
23.364556864290954 294.1491771931963 0.7182441618235176
23.369784419244368 292.1342676796548 0.7156178605700209
23.375011974197783 287.8608417791952 0.7097490664309436
23.380239529151197 286.5184391326754 0.7074959200347704
23.38546708410461 288.20507820344716 0.7092385593770911
23.390694639058026 294.0102778494241 0.7166322539943248
23.39592219401144 297.20318343785965 0.7211680548585387
23.401149748964855 298.3990831708491 0.7239126860303405
23.40637730391827 294.47247013103043 0.7193375219915363
23.411604858871684 289.80130469143 0.7131162634727337
23.416832413825098 288.2690953523421 0.7100329767086213
23.422059968778512 289.9955354941616 0.7118955549805637
23.427287523731927 289.3757416024323 0.7106783508996897
23.43251507868534 287.42724595121746 0.7085149476305534
23.437742633638756 289.3807855479056 0.7105485692403931
23.44297018859217 289.31399114816793 0.7107298300119566
23.448197743545585 291.9446280125378 0.7151980850301982
23.453425298499 292.1506393477877 0.7163566847143514
23.458652853452413 295.3593276219317 0.7205224033900516
23.463880408405828 292.7814903952204 0.7152273084535417
23.469107963359242 292.35641717958845 0.7145297213020507
23.474335518312657 293.21314342344823 0.7150945094878541
23.47956307326607 296.33998259654857 0.7192124621162395
23.484790628219486 295.5258172622327 0.717513114456631
23.4900181831729 295.55642940982705 0.7173349288314999
23.495245738126314 293.8890726251207 0.7154548558738767
23.50047329307973 292.946966832561 0.7146101527155353
23.505700848033143 290.71419131847085 0.7124118355203669
23.510928402986558 290.62019498520806 0.7123483959729517
23.516155957939972 292.7592919145796 0.7153233720664962
23.521383512893387 294.5914114363039 0.7170350150307258
23.5266110678468 294.7948798490317 0.7161099576219135
23.531838622800215 294.20584303968354 0.71465232678734
23.53706617775363 293.98888889406476 0.7147381624753141
23.542293732707044 294.59774684950446 0.7158368373574788
23.54752128766046 296.6285963046635 0.7175408002639425
23.552748842613873 300.02814071021146 0.7205561268275164
23.557976397567288 302.16611140975965 0.7225871737962173
23.563203952520702 301.12220325821596 0.720777770652645
23.568431507474116 300.6057945056551 0.7198377011500139
23.57365906242753 300.9102896050512 0.7201546254231533
23.578886617380945 300.464140628478 0.7190629263969497
23.58411417233436 299.3974641617505 0.7177029914868513
23.589341727287774 299.41185927863626 0.7173595199041352
23.59456928224119 301.2723182896701 0.7184985505777582
23.599796837194603 302.42387171958825 0.7197074505066402
23.605024392148017 300.74042724326904 0.7161812653665194
23.610251947101432 299.6970941890713 0.7151815070785537
23.615479502054846 298.9193995191268 0.7142089164698454
23.62070705700826 298.63869639443084 0.7154022338629851
23.625934611961675 297.90929551704255 0.7152946870209285
23.63116216691509 299.0607161777155 0.7163119244083928
23.636389721868504 298.0802993118592 0.7142619536996407
23.64161727682192 297.99300085754527 0.7134663230253818
23.646844831775333 295.03241306885224 0.7098637637959881
23.652072386728747 295.52774825243824 0.7099222633048939
23.65729994168216 295.45005135004726 0.7093946440952452
23.662527496635576 298.8131941126141 0.7139768199882697
23.66775505158899 299.5858854447695 0.7152914622531363
23.672982606542405 300.1292407400881 0.7156549183110544
23.67821016149582 299.5847949316197 0.7140174393315506
23.683437716449234 298.58607152816234 0.7126686771908969
23.688665271402648 296.1499505996818 0.7097397517997966
23.693892826356063 296.37237534403613 0.7094194553223275
23.699120381309477 296.32731685254714 0.7082717845404697
23.70434793626289 298.7224562599316 0.7111420009441131
23.709575491216306 304.18590262578806 0.7176779715107263
23.71480304616972 306.1539415512956 0.7192133281069693
23.720030601123135 306.4504716328906 0.718625063741349
23.72525815607655 304.29258202829675 0.7157320252453648
23.730485711029964 304.8604212699166 0.7169657237690052
23.735713265983378 304.5790357810744 0.717130228201468
23.740940820936792 301.90888202623773 0.7134318019014009
23.746168375890207 301.23805185435083 0.7118787497253356
23.75139593084362 303.77308531707826 0.7150406805557262
23.756623485797036 305.21876370636903 0.7168308944607907
23.76185104075045 305.1670864532167 0.7162022756771629
23.767078595703865 304.57347912495896 0.7158554664952905
23.77230615065728 304.4257169912232 0.7156317271338211
23.777533705610693 302.0597441389171 0.7122556339361743
23.782761260564108 304.0810651115004 0.7145131208799335
23.787988815517522 308.0757430084917 0.7184235990619385
23.793216370470937 310.02647445763796 0.7196359732585499
23.79844392542435 309.3934864234848 0.7176295007259468
23.803671480377766 309.03095533261427 0.7170107860794921
23.80889903533118 311.09192626914097 0.7196702538379698
23.814126590284594 312.76766423980416 0.7212505932104986
23.81935414523801 314.7955203039079 0.7234896754344469
23.824581700191423 311.901255683787 0.7190575157267106
23.829809255144838 309.6105662748246 0.7165450564586511
23.835036810098252 308.57919356670766 0.7154096008640043
23.840264365051667 308.792004664749 0.7156557759900871
23.84549192000508 310.004301605119 0.717275611372343
23.850719474958495 311.7267786218614 0.718806771335433
23.85594702991191 313.60887830470165 0.7207620450212936
23.861174584865324 315.57013765948705 0.722373399406935
23.86640213981874 313.02635998108076 0.7193473095188494
23.871629694772153 311.8606098120395 0.7179729556186473
23.876857249725568 313.4119650102486 0.7187762917750803
23.882084804678982 315.47332512199404 0.7205705084376196
23.887312359632396 314.3545804400861 0.7192151236030445
23.89253991458581 314.05197224675516 0.7194174645117843
23.897767469539225 311.1367071402038 0.7164778517963286
23.90299502449264 309.1909370286465 0.7140686830018689
23.908222579446054 305.3747767463045 0.7090279985960637
23.91345013439947 305.3432726176376 0.7080684398319644
23.918677689352883 307.21670105375637 0.7096198229316976
23.923905244306297 308.3098085342874 0.7103201147271918
23.929132799259712 313.80338060617055 0.7162365221841517
23.934360354213126 311.8719660876932 0.7150073644570953
23.93958790916654 310.8720525999336 0.7144425618337596
23.944815464119955 306.05140930034645 0.7088070158355253
23.95004301907337 303.83299334114423 0.7055012245302443
23.955270574026784 300.95216161025803 0.70169082600575
23.9604981289802 300.70028988413054 0.7019992862016712
23.965725683933613 299.8002783519171 0.701110310726549
23.970953238887027 302.4307490825141 0.704550457930478
23.97618079384044 306.1531876645177 0.7086426225147333
23.981408348793856 310.653630262335 0.7135131776874766
23.98663590374727 310.9525618339834 0.7142115524596865
23.991863458700685 312.25614050645123 0.7156983920093444
23.9970910136541 313.7976963052796 0.7173178160919648
24.002318568607514 311.64705225206325 0.7145378732033689
24.007546123560928 310.16773446567083 0.7127923708398024
24.012773678514343 307.5033655799007 0.7103635683191376
24.018001233467757 306.1364596670315 0.7082889018909214
24.02322878842117 307.086732557013 0.7091503781420297
24.028456343374586 307.47090790130505 0.7095682226340475
24.033683898328 310.3208614329128 0.712728037655959
24.038911453281415 309.75239598417454 0.7127985790963957
24.04413900823483 311.4475374398146 0.7142569692761235
24.049366563188244 306.83381099950503 0.7092745724875955
24.054594118141658 307.5176505587272 0.7098450307413661
24.059821673095072 306.9796121765488 0.7094126496629501
24.065049228048487 309.02759072749956 0.7124165959263524
24.0702767830019 309.5430468615666 0.7262373057907121
24.075504337955316 311.5078141347598 0.7379518055843522
24.08073189290873 309.6813048579723 0.7419304058387226
24.085959447862145 304.23154097674166 0.7400985793484922
24.09118700281556 303.9484408116747 0.7439899234521304
24.096414557768973 306.6652255194962 0.7520267993124848
24.101642112722388 311.7110596115003 0.7630703792176662
24.106869667675802 313.6931068049582 0.7700030718877376
24.112097222629217 312.5927574101228 0.7723981219636161
24.11732477758263 312.7468621285719 0.7761738430531331
24.122552332536046 308.6898886380881 0.7741695719039369
24.12777988748946 307.5782276889442 0.7761662982633769
24.133007442442874 308.1815497173339 0.7813678844803664
24.13823499739629 313.39052494615305 0.7921294416896002
24.143462552349703 315.77522898198407 0.797979718403687
24.148690107303118 311.82073017006945 0.7938233354589603
24.153917662256532 308.9492135018052 0.7923002071888434
24.159145217209947 308.3164491836728 0.7944452310257337
24.16437277216336 312.2425165897818 0.8033099222193946
24.169600327116775 313.68024055769797 0.8099117856538769
24.17482788207019 311.42670922547336 0.8099051257865826
24.180055437023604 312.5925858843266 0.813994498100188
24.18528299197702 312.79524400620016 0.8162328874624941
24.190510546930433 311.12351832002395 0.817671326176259
24.195738101883848 307.5037198224545 0.8163950322672993
24.200965656837262 304.679675311321 0.8151798719332602
24.206193211790676 305.56192191088445 0.8185976644382934
24.21142076674409 307.1834029329004 0.8229626033201092
24.216648321697505 308.76498481749485 0.8271082061896269
24.22187587665092 308.5523104153284 0.8289035826633471
24.227103431604334 306.4743128821109 0.8293238255028192
24.23233098655775 304.198258100841 0.8289307060747967
24.237558541511163 303.28171274704556 0.8302796001368878
24.242786096464577 303.2223717848998 0.8320119911693262
24.248013651417992 304.45800969533536 0.8360128917232666
24.253241206371406 301.691106742163 0.8354649620132423
24.25846876132482 298.32029139274545 0.8337377642793015
24.263696316278235 293.4494032248891 0.829775467957333
24.26892387123165 294.43592228791226 0.8322176404725938
24.274151426185064 300.864185792503 0.841913141289763
24.27937898113848 304.0130610696562 0.8485756993610619
24.284606536091893 305.57248125486086 0.8535274949453795
24.289834091045307 300.61241701471073 0.8492588664215996
24.29506164599872 301.22259395337034 0.8521334012576907
24.300289200952136 303.52924270095167 0.8563171186510938
24.30551675590555 306.32295740795627 0.8636974746900516
24.310744310858965 307.00420487201666 0.8674065062876922
24.31597186581238 304.9378993918439 0.8666870036752388
24.321199420765794 303.1924336566512 0.8659681425350059
24.326426975719208 301.9818909635932 0.8682416884963945
24.331654530672623 300.1982357252591 0.8675146200087785
24.336882085626037 299.09490313189724 0.8653071061673069
24.34210964057945 296.5901379398919 0.8602531141498776
24.347337195532866 295.3622179187606 0.8608839214418258
24.35256475048628 295.5553162404654 0.864542845514455
24.357792305439695 296.9881777163095 0.8683165475101562
24.36301986039311 297.9396841404584 0.8716259504549164
24.368247415346524 298.2529336016928 0.8745182980333703
24.373474970299938 298.7749736303308 0.879480223022654
24.378702525253352 299.09222127521787 0.8823294459329766
24.383930080206767 301.3278008026045 0.8877435538342564
24.38915763516018 302.1768082867859 0.8910756100619929
24.394385190113596 306.4154029270922 0.8994509441208787
24.39961274506701 303.6835572116166 0.8966773636613034
24.404840300020425 303.6129547316399 0.8974706183963924
24.41006785497384 303.9101333458278 0.9009313832479644
24.415295409927253 302.8772420203402 0.9022481250583846
24.420522964880668 298.7965503108544 0.8989693893663957
24.425750519834082 298.4789785446407 0.9009030746095871
24.430978074787497 299.106848162663 0.9035000828222873
24.43620562974091 305.4004075642418 0.9145673221873002
24.441433184694326 303.24334896182324 0.9148311259376561
24.44666073964774 304.7599110168844 0.9183191933375839
24.451888294601154 305.5475496155709 0.9221219961495001
24.45711584955457 309.3759698096854 0.9287567133682819
24.462343404507983 310.3334488905191 0.9326049031555571
24.467570959461398 307.4605680338132 0.9308688573129527
24.472798514414812 303.5932700900052 0.9266285873656086
24.478026069368227 302.80250161357503 0.9291703504648003
24.48325362432164 301.33761554744274 0.9290868437062813
24.488481179275055 301.2990266726059 0.9316333889291617
24.49370873422847 302.6153269433398 0.9350353999697265
24.498936289181884 306.45678327622767 0.9431408286967613
24.5041638441353 307.8811517069664 0.9486220105537924
24.509391399088713 306.2588174302052 0.9484913884613556
24.514618954042128 302.99314486563804 0.9457155749251424
24.519846508995542 303.71734746553926 0.9476905614681334
24.525074063948956 304.7740581010859 0.9516805231659887
24.53030161890237 305.5619235567207 0.9544571794743855
24.535529173855785 307.5544407962915 0.9603543778266054
24.5407567288092 307.5305653977431 0.9619680897262453
24.545984283762614 307.7018124022898 0.9661306317918059
24.55121183871603 306.92157228672 0.9665598067689963
24.556439393669443 308.237536140479 0.97173639953436
24.561666948622857 309.40502887882326 0.9746493491527874
24.566894503576272 309.4871593028816 0.9784395159571028
24.572122058529686 306.6909126212398 0.9766374213709703
24.5773496134831 304.5228980704488 0.9748282999751113
24.582577168436515 305.4180718437128 0.9780930135339846
24.58780472338993 309.4493343958038 0.9867537375107456
24.593032278343344 313.46190180217206 0.9987924329795197
24.59825983329676 313.9330814266532 1.0023261821474694
24.603487388250173 311.8195096204852 1.0004816064312196
24.608714943203587 307.60478364382476 0.9938005920488038
24.613942498157 307.2847820931444 0.9949467745923045
24.619170053110416 308.13829558390705 0.9983397652976194
24.62439760806383 306.1161156575772 0.9976465243634339
24.629625163017245 305.2956801548663 0.9986617508728638
24.63485271797066 305.7499591748795 1.0026988056015458
24.640080272924074 304.14462811363654 1.0034747286570214
24.645307827877488 303.8760621277804 1.0050127184618993
24.650535382830903 300.93536999566106 1.0034111599534128
24.655762937784317 301.0551727881964 1.0066049321336061
24.66099049273773 303.2040464206131 1.013785238409931
24.666218047691146 304.07922952991447 1.0181358644048437
24.67144560264456 303.11252920431275 1.0199268864953515
24.676673157597975 298.9720713900361 1.0143844112691858
24.68190071255139 295.6555637677157 1.0107079489440238
24.687128267504804 296.9012682805023 1.014079280139452
24.692355822458218 300.0421017066935 1.0224406837625786
24.697583377411632 303.28673103441986 1.0322006028011526
24.702810932365047 303.98294590820484 1.0366042252391172
24.70803848731846 303.0331644364191 1.0375710471965105
24.713266042271876 296.779486740693 1.0272345718092966
24.71849359722529 295.5840343696114 1.0263372154488164
24.723721152178705 293.94156337327905 1.0267558617275998
24.72894870713212 297.6514819546245 1.0363172188863077
24.734176262085533 299.4214064749085 1.0418537174599787
24.739403817038948 303.21892292356 1.0516089215746942
24.744631371992362 303.69725524434693 1.0552111101737944
24.749858926945777 304.09867318177845 1.0582666675598862
24.75508648189919 295.8743473665219 1.0464301601269654
24.760314036852606 295.52820917734965 1.0494492772313306
24.76554159180602 296.9684086347603 1.0546188065641677
24.770769146759434 300.1993992545583 1.06163726631043
24.77599670171285 297.96648466452274 1.059414955211859
24.781224256666263 291.3813174910131 1.050825219893087
24.786451811619678 294.3779083748039 1.0608994102076437
24.791679366573092 297.6661826490273 1.070023419890704
24.796906921526507 304.5974039565578 1.0860639464974116
24.80213447647992 303.5914221600703 1.0863668975179521
24.807362031433335 303.60897185530746 1.0887579495394197
24.81258958638675 298.7476917425656 1.0815290019849622
24.817817141340164 296.9536310872749 1.0820560197722704
24.82304469629358 296.0720666624955 1.08466888142856
24.828272251246993 298.13946156490016 1.092602366487215
24.833499806200408 300.97096786711234 1.0990922702219774
24.838727361153822 304.0251761941368 1.108762817487467
24.843954916107236 304.00711689380586 1.110975627506902
24.84918247106065 303.3139582233698 1.1125972596226492
24.854410026014065 298.0630138965882 1.1040360669379463
24.85963758096748 300.16664314381865 1.1103929459842241
24.864865135920894 299.697492058213 1.1129376864040674
24.87009269087431 302.94951863475416 1.1223197178734188
24.875320245827723 304.544840881477 1.1286608627263652
24.880547800781137 306.50896729116346 1.1344176430860329
24.885775355734552 306.6823984662521 1.1364532097365092
24.891002910687966 302.9342915526059 1.1311672250325178
24.89623046564138 304.1460757210927 1.1359978327874918
24.901458020594795 301.2795523107696 1.1336706113742998
24.90668557554821 300.7727988306623 1.1366039488115576
24.911913130501624 299.98475537319456 1.1390101456395536
24.91714068545504 302.19323131622843 1.1485090550378423
24.922368240408453 305.45026562064396 1.158919232949356
24.927595795361867 303.67180926552254 1.1603219188596836
24.93282335031528 303.69906304501086 1.1632568123601468
24.938050905268696 303.70315910549874 1.1652840622998393
24.94327846022211 307.35203188425544 1.173161805718877
24.948506015175525 307.6941224752616 1.1802367470313215
24.95373357012894 307.0919824826103 1.1830703501617765
24.958961125082354 307.4081316710559 1.188631087361379
24.964188680035768 309.4336550864171 1.1930628478411733
24.969416234989183 309.5687841554591 1.1941776379570923
24.974643789942597 311.1505656787688 1.1985866199541433
24.97987134489601 312.70711692490147 1.203830654942775
24.985098899849426 313.0793370868179 1.2076073580607898
24.99032645480284 308.93044444772096 1.2027613666433226
24.995554009756255 306.3894780140521 1.2014070743086958
25.00078156470967 305.6675638817159 1.2051988506431908
25.006009119663084 306.16334312154976 1.2114155534599018
25.011236674616498 305.1148553638879 1.2141448141446234
25.016464229569912 302.232355972474 1.2109864724690862
25.021691784523327 304.59922185293516 1.2187621826676072
25.02691933947674 308.63450107485994 1.229453864770054
25.032146894430156 317.24902571373497 1.252068953551904
25.03737444938357 322.68606942699716 1.2686564682016
25.042602004336985 319.3382203735814 1.2646673602361092
25.0478295592904 314.577430108847 1.2565832264783163
25.053057114243813 310.0220951338515 1.2474152482030847
25.058284669197228 305.56266694552465 1.2439182159838902
25.063512224150642 306.6748206415511 1.2511096234554258
25.068739779104057 311.5485926641615 1.2659146205967586
25.07396733405747 316.8369225620043 1.2785866657414184
25.079194889010886 319.4222504104212 1.287528295187832
25.0844224439643 314.74421610235925 1.2844086754495527
25.089649998917714 310.59811000084306 1.2825645663746383
25.09487755387113 310.6542918897859 1.2884873170035613
25.100105108824543 311.43634299722413 1.2941066919387798
25.105332663777958 314.77389212449845 1.3050928028195734
25.110560218731372 317.07025118044936 1.3100071545112275
25.115787773684787 317.0719870857242 1.3111838220764505
25.1210153286382 313.16020433999915 1.3049800588858649
25.126242883591615 314.39074854405 1.3119588892147938
25.13147043854503 314.9162131174745 1.3189179385973229
25.136697993498444 320.48500428498727 1.3369042088047602
25.14192554845186 316.2856203976218 1.3332936302528873
25.147153103405273 311.0468756662556 1.3276173230768065
25.152380658358688 315.5333082501185 1.34167107536271
25.157608213312102 320.25793593220294 1.3586444547266452
25.162835768265516 324.5618066717943 1.3715936970537606
25.16806332321893 324.4056764109284 1.3730813654511147
25.173290878172345 318.98514565087515 1.3632671106604188
25.17851843312576 319.28081860928114 1.3686218337818414
25.183745988079174 316.92786158111545 1.3669325884740897
25.18897354303259 317.54935291677685 1.375904841196598
25.194201097986003 319.9675611803112 1.385774029687328
25.199428652939417 319.57534991362303 1.3891691075389372
25.204656207892832 322.36251027150644 1.3996430376619893
25.209883762846246 323.8653015619407 1.4094879453303402
25.21511131779966 325.29665627668436 1.4186140125571247
25.220338872753075 323.2708939452621 1.4176854609917604
25.22556642770649 318.92448295715326 1.4112894925992405
25.230793982659904 317.4881483927635 1.4118775384738804
25.23602153761332 316.75955661612585 1.415018367221608
25.241249092566733 316.57382614030934 1.419358422168157
25.246476647520147 318.45819751585475 1.4305524582637195
25.25170420247356 320.44212961463626 1.4412936792970226
25.256931757426976 327.2314228735001 1.462012484429397
25.26215931238039 330.3200919030796 1.474135737400241
25.267386867333805 332.4643581477348 1.4839452764420964
25.27261442228722 326.9212612519373 1.47728361734338
25.277841977240634 324.3487316447022 1.478514721133121
25.283069532194048 321.49723341150104 1.475350348957675
25.288297087147463 326.0697629995432 1.4914630915340528
25.293524642100877 330.41864486785533 1.5053945761850698
25.29875219705429 331.7843850609645 1.5169894752670883
25.303979752007706 327.67351504339524 1.5121813793345371
25.30920730696112 320.4317837896518 1.4996768113346965
25.314434861914535 310.57457358236616 1.4799567275934427
25.31966241686795 308.3019464796383 1.484102900756393
25.324889971821364 311.0881645162622 1.497886035642822
25.330117526774778 319.6289687650389 1.5263168482891174
25.335345081728192 325.28687381445366 1.5436564665259398
25.340572636681607 324.5423933925629 1.5465151961021444
25.34580019163502 330.8683001298148 1.5644838747754042
25.351027746588436 331.43456061018287 1.5693325604726764
25.35625530154185 331.6327609446288 1.576593440938629
25.361482856495265 323.1617435693368 1.5619343890519501
25.36671041144868 320.06152729514326 1.5646920907907564
25.371937966402093 320.7701721401399 1.573709894797536
25.377165521355508 324.2915970176629 1.5924309983692033
25.382393076308922 329.2706758806257 1.6115888669877036
25.387620631262337 331.94295655373315 1.6291807410154606
25.39284818621575 326.39055981191825 1.6221342169299655
25.398075741169166 320.5956086969038 1.6131227954778955
25.40330329612258 315.549687766299 1.60276454660682
25.408530851075994 317.017597409775 1.608605127339927
25.41375840602941 317.57512742398274 1.6170302250739002
25.418985960982823 314.0682287348565 1.613340193198923
25.424213515936238 312.1474445622847 1.6199278649066247
25.429441070889652 309.54058013360196 1.622543725414519
25.434668625843067 315.4758314948672 1.649242126192051
25.43989618079648 322.3316658861215 1.6750305423579972
25.445123735749895 326.43408280420493 1.6921024196385916
25.45035129070331 326.8434768250439 1.6986133503817302
25.455578845656724 325.2310551269466 1.6986684631344222
25.46080640061014 324.41870595380425 1.7044807839329401
25.466033955563553 322.0550258383194 1.7080196486100274
25.471261510516968 323.997838363375 1.7263749347098893
25.476489065470382 329.0157910892564 1.7463711365524435
25.481716620423796 336.0435487489126 1.7741644180616338
25.48694417537721 326.3084107730152 1.7502085624349681
25.492171730330625 317.1670418299333 1.7363304068960845
25.49739928528404 307.80219534537974 1.7188821382405448
25.502626840237454 316.24392375803075 1.7528939754669017
25.50785439519087 323.4810397905542 1.7825973176613736
25.513081950144283 326.7117200069855 1.8062494211694675
25.518309505097697 325.1327023929449 1.8147055400172218
25.523537060051112 318.1273021140591 1.8036618195690923
25.528764615004526 323.03292119566896 1.8237114512410821
25.53399216995794 321.34027144727645 1.8251179471507348
25.539219724911355 325.7436667828121 1.8465979406540822
25.54444727986477 322.43594273451254 1.8438442431182966
25.549674834818184 322.96865699639363 1.8555285042659477
25.5549023897716 324.9458122909769 1.8719029417504596
25.560129944725013 326.87170302508787 1.889182652547431
25.565357499678427 335.42511561494746 1.924112548904907
25.57058505463184 339.1949149208718 1.9445147676605246
25.575812609585256 342.2122076342503 1.9674153632964717
25.58104016453867 336.4132085840085 1.9604931708842201
25.586267719492085 333.424665107728 1.9666332532187758
25.5914952744455 328.73545629712225 1.962040645326121
25.596722829398914 330.4706549746646 1.9800481259369462
25.601950384352328 326.6492326178508 1.979101221063533
25.607177939305743 330.8039236842854 2.0025325938144154
25.612405494259157 328.07464816486987 2.007653175807028
25.61763304921257 319.45679975215336 2.001207786727536
25.622860604165986 315.7977934278404 1.998959314771735
25.6280881591194 316.230029552112 2.0146108183506453
25.633315714072815 320.2175225743899 2.032471525666319
25.63854326902623 317.27352365039485 2.035977368999994
25.643770823979644 324.4609530919326 2.0701560294261254
25.648998378933058 327.8842210061025 2.0920700180784357
25.654225933886472 335.8965044528095 2.1358155190700296
25.659453488839887 327.4986225228639 2.1233604313993295
25.6646810437933 330.3139015296363 2.153447517200393
25.669908598746716 329.7557731286017 2.170246972346055
25.67513615370013 321.4316179238007 2.163442653964203
25.680363708653545 311.2655191752345 2.140387173995809
25.68559126360696 313.7835360441881 2.165316793503766
25.690818818560373 329.4877213034254 2.232533760174127
25.696046373513788 333.8856133830556 2.264475016003865
25.701273928467202 332.6317394930342 2.273001419722528
25.706501483420617 334.07446285814774 2.287940903037338
25.71172903837403 335.1826591179375 2.3159400842671345
25.716956593327446 345.53909136489625 2.3761320305756857
25.72218414828086 342.96732728693166 2.3919490116307283
25.727411703234274 340.1278093253722 2.3946967377919557
25.73263925818769 331.38782370667536 2.3782768795784768
25.737866813141103 321.4699015890269 2.363290852482518
25.743094368094518 324.08192345322215 2.3984714189399106
25.748321923047932 319.8033986812829 2.40689463898165
25.753549478001347 329.33988474414343 2.4632920167150147
25.75877703295476 328.2249932712726 2.4853107805211794
25.764004587908175 332.574213240215 2.519735459022674
25.76923214286159 324.1627320077584 2.5185291699229966
25.774459697815004 312.7918034548642 2.4878048197855582
25.77968725276842 308.3545999235244 2.504140378829731
25.784914807721833 304.9850672337197 2.5138388932760827
25.790142362675248 326.02507962023424 2.631688737399716
25.795369917628662 335.7057703600157 2.706303817676438
25.800597472582076 341.23221547402784 2.7544095408728633
25.80582502753549 326.2793480102266 2.7195108503214773
25.811052582488905 314.2981073696799 2.692322857098289
25.81628013744232 314.6891400455224 2.7181382399078307
25.821507692395734 307.1964659520611 2.7285282599050187
25.82673524734915 323.2576571598021 2.834734530467967
25.831962802302563 336.8797778767904 2.9259890012281335
25.837190357255977 357.6433383559079 3.0447708855955358
25.84241791220939 344.8214318747461 3.010355359726377
25.847645467162806 336.9769676652835 3.02188778909771
25.85287302211622 325.94475274715955 3.0047079527507
25.858100577069635 332.84935227847893 3.0977327166853748
25.86332813202305 332.3282098105754 3.1336832449320493
25.868555686976464 337.3326399424821 3.225051479748827
25.87378324192988 328.97400368525615 3.2180337621877277
25.879010796883293 326.362186905512 3.269235851390873
25.884238351836707 329.35480135698367 3.3272317403277865
25.88946590679012 341.8498517169438 3.4396959143958252
25.894693461743536 355.4438237737373 3.5589785895496613
25.89992101669695 342.6659270408072 3.542575782923908
25.905148571650365 334.90412584175033 3.5756146924732395
25.91037612660378 330.0864538742517 3.606882620492026
25.915603681557194 347.2891080808464 3.7826831358811592
25.920831236510608 348.7759707025214 3.8571342545020513
25.926058791464023 345.3109650971859 3.9306696111680064
25.931286346417437 338.55596202214986 3.9667069552699568
25.93651390137085 335.4503371974874 4.051964236601508
25.941741456324266 333.30606346223993 4.1293571173658
25.94696901127768 321.6517937700774 4.195144363908145
25.952196566231095 315.4312450687462 4.295127895225419
25.95742412118451 312.97291426802127 4.415866288357289
25.962651676137924 317.50904553779185 4.529353686689584
25.967879231091338 333.21717076293413 4.732208564728524
25.973106786044752 352.5937570313916 4.947600453630513
25.978334340998167 341.15615341683855 4.966931178212422
25.98356189595158 322.4739516661062 4.908376505721312
25.988789450904996 310.3136613553404 4.876505430718015
25.99401700585841 315.0638431105317 5.088608341912591
25.999244560811825 309.92208277541647 5.119518722454607
26.00447211576524 301.3082086524386 5.156393887447674
26.009699670718653 298.0178582420221 5.120631496676813
26.014927225672068 305.19519761630613 5.257785864873337
26.020154780625482 321.99879683636436 5.495939274864895
26.025382335578897 313.60660483422765 5.567353450990912
26.03060989053231 301.85780196672505 5.582657579295834
26.035837445485726 281.3349875862184 5.618935383765543
26.04106500043914 286.8762574060699 5.845759197661911
26.046292555392554 293.7454137653519 6.0747515237950935
26.05152011034597 300.0434988430544 6.258770871194134
26.056747665299383 293.07317170229084 6.3109540797705845
26.061975220252798 303.0954343931733 6.691872265162395
26.067202775206212 321.2417529856355 7.062127254033831
26.072430330159627 320.439919151809 7.433889463830292
26.07765788511304 317.4316720786992 7.616139821848712
26.082885440066455 310.20128308971 7.970885307945123
26.08811299501987 318.04004043837364 8.402741439589166
26.093340549973284 318.44011480223 8.958454454782302
26.0985681049267 320.41764458327947 9.517019445351897
26.103795659880113 302.2988996722088 9.947991500719777
26.109023214833528 292.63039316578687 10.666386769982065
26.114250769786942 239.79213296758675 10.578969094462224
26.119478324740356 296.71426985712264 13.585100813948213
26.12470587969377 284.3605193395623 15.193935232382163
26.129933434647185 293.09374317124093 21.32377898668944
26.1351609896006 190.18815940571338 24.29881248247702
