# Supplementary material for: Unraveling metal effects on CO2 uptake in pyrene-based metal-organic frameworks
Source: Nat Commun. 2025 Feb 11;16:1516. doi: 10.1038/s41467-025-56296-w (PMC11814143; doi:10.1038/s41467-025-56296-w)
Supplement: Supplementary file 3 — Source Data [file 41467_2025_56296_MOESM3_ESM.zip › SourceCode/SuppInf/FigureS5_Ga-TBAPy_InSitu_VariableT_PXRD/Data/GaTBAPy_0095p.dat]

0.002613777476707968 25.76235547036066 5.6020670282217715
0.007841332430123905 26.69753943773452 5.198866265760357
0.01306888738353984 26.5017515001974 4.9965538183251965
0.018296442336955775 23.965225986339753 3.6285774964400344
0.02352399729037171 21.999883149709138 3.231477290116724
0.028751552243787646 22.38932854779186 3.1364474783515446
0.03397910719720358 17.816162049176725 2.225775891180546
0.03920666215061952 15.181663659325269 1.9373340365219687
0.04443421710403546 13.223991396977347 1.6761407999091915
0.0496617720574514 11.23580046298993 1.3867838779993067
0.054889327010867336 11.984147141586407 1.4796669201184967
0.060116881964283275 14.519552297492146 1.6714661145342136
0.06534443691769921 16.18200626326413 1.7801991657956275
0.07057199187111515 19.222683157443793 1.9561345037751265
0.07579954682453109 17.996610505689723 1.7695299798752462
0.08102710177794703 19.85301127430404 1.7518273947087013
0.08625465673136297 17.699003915806404 1.5955693684487893
0.09148221168477891 16.4985987359073 1.4474801449546923
0.09670976663819485 17.44506231024821 1.4834171537839778
0.10193732159161079 17.538185142600714 1.492506112684008
0.10716487654502672 20.27581459363369 1.6245401426889103
0.11239243149844266 21.485127092657233 1.6198020901764958
0.1176199864518586 23.616816143726133 1.630159498939874
0.12284754140527454 24.556479997655547 1.561558999418981
0.12807509635869047 23.448811011700588 1.408921639220522
0.1333026513121064 22.36988242700011 1.322503432533492
0.13853020626552232 19.983855604879675 1.2122717480240752
0.14375776121893824 17.958820098921652 1.1007793260806835
0.14898531617235417 17.66194031861672 1.1136607456064733
0.1542128711257701 18.144881737628374 1.1461033784422257
0.15944042607918602 19.222119971238396 1.1441010779443996
0.16466798103260194 19.02671448645266 1.153873428058748
0.16989553598601786 17.998710314646775 1.0547160613304143
0.1751230909394338 17.38220675261915 1.0027994817780679
0.18035064589284971 16.696748856628805 0.9830255781454348
0.18557820084626564 18.136292773922573 1.0039960100450165
0.19080575579968156 20.737032140292225 1.0991348377258694
0.1960333107530975 21.67583269402645 1.115541821278263
0.20126086570651341 22.37898690314989 1.1465430689300082
0.20648842065992934 20.49856855611823 1.077315957294134
0.21171597561334526 18.58027023956126 1.0308743299905267
0.2169435305667612 17.830263456640424 0.964940139308535
0.22217108552017711 18.17562263536026 0.9192665377297063
0.22739864047359304 17.47461318458252 0.9018330551834921
0.23262619542700896 18.249051522969577 0.9296502110572364
0.2378537503804249 18.20045914500484 0.92536145432434
0.2430813053338408 18.016404693650177 0.921175022628374
0.24830886028725674 18.709713448972987 0.9231717834825166
0.25353641524067266 19.580347224008584 0.9156765810001489
0.2587639701940886 19.725015333540654 0.9059138614162368
0.2639915251475045 19.44027488151318 0.9198054761127555
0.26921908010092044 19.606769210149405 0.9056714927239451
0.27444663505433636 19.523609956932948 0.9209476879324713
0.2796741900077523 18.51088873404197 0.9070333794203276
0.2849017449611682 18.039855480962032 0.8823550730408214
0.29012929991458414 17.502817999141797 0.8698858031551887
0.29535685486800006 16.621407697215336 0.8368460372349192
0.300584409821416 16.09347540126906 0.7825728181820022
0.3058119647748319 17.028060950507417 0.7769903389796764
0.31103951972824784 17.232281123309107 0.7733856939656917
0.31626707468166376 17.999874798133444 0.7914490309019996
0.3214946296350797 18.24982494094391 0.8035323144145012
0.3267221845884956 17.570331461275327 0.7986101406927179
0.33194973954191154 17.575257128293586 0.8159935788121448
0.33717729449532746 17.373065197432133 0.8115944905071061
0.3424048494487434 17.88917546353175 0.8484942288916806
0.3476324044021593 17.00984907769027 0.8219480866732902
0.35285995935557524 16.895082586914118 0.8085437614867252
0.35808751430899116 17.199236134256108 0.8062281689305213
0.3633150692624071 16.540231866506662 0.7747154119826487
0.368542624215823 16.245506833890264 0.7663170889635622
0.37377017916923894 15.932234396493698 0.7628552872610961
0.37899773412265486 16.082402749995946 0.7873876564734625
0.3842252890760708 16.087884613144364 0.815839642358868
0.3894528440294867 16.436998823943387 0.8212979295611584
0.39468039898290264 16.743578935799633 0.8118605990827898
0.39990795393631856 18.510606883503062 0.8203064783658599
0.4051355088897345 18.351018221433844 0.8013681028893014
0.4103630638431504 19.451176914182096 0.8002455908536947
0.41559061879656634 18.772585123484113 0.787533647279707
0.42081817374998226 18.89110328464968 0.7877908321034106
0.4260457287033982 19.25375150127562 0.8189285993574035
0.4312732836568141 19.65524509156185 0.8365435198489106
0.43650083861023004 21.382708888058907 0.8810162623955525
0.44172839356364596 21.41726419073721 0.8752025020559554
0.4469559485170619 20.988988923337843 0.8600495902069532
0.4521835034704778 20.12509590792175 0.8631803861874604
0.45741105842389373 18.623514443253303 0.8230137884159219
0.46263861337730966 19.61981221055541 0.829096334148912
0.4678661683307256 19.45459916736465 0.8071192381258688
0.4730937232841415 20.584251194753676 0.8153530714985692
0.47832127823755743 19.622197515949654 0.784590173223666
0.48354883319097336 19.214373488212267 0.7645359366997576
0.4887763881443893 18.46483550415223 0.7607400589282325
0.4940039430978052 18.857201112994414 0.7631875441019791
0.49923149805122113 18.901826238491797 0.7608935574520321
0.5044590530046371 19.094864594607625 0.7865154727810464
0.5096866079580531 19.42015689326088 0.7944154236552708
0.5149141629114691 19.211460052633154 0.8109177633220466
0.5201417178648851 19.917312804504352 0.8141764996274229
0.525369272818301 19.41302785873956 0.7851958387675081
0.530596827771717 19.820898916706497 0.7709635910737934
0.535824382725133 20.063381735522686 0.7564540701989756
0.541051937678549 19.982252654426937 0.7663370923935263
0.546279492631965 19.180183008443187 0.7490007838459118
0.5515070475853809 18.994473291074552 0.7565766778424708
0.5567346025387969 18.58293957016087 0.7369833464136911
0.5619621574922129 18.4716741248079 0.7223536062528642
0.5671897124456289 18.42607916639079 0.7112012578665576
0.5724172673990449 18.51658971088736 0.7044202783949307
0.5776448223524608 18.23046668529764 0.6938554620369592
0.5828723773058768 18.364751826774064 0.692617669308877
0.5880999322592928 18.647985635765544 0.6986968946704721
0.5933274872127088 19.260610250284966 0.7235475259209456
0.5985550421661248 19.118381024663456 0.7232366661368742
0.6037825971195407 19.86913469679906 0.7417651103382326
0.6090101520729567 20.040724942746877 0.7504484948946277
0.6142377070263727 19.81996870111404 0.7352988545225252
0.6194652619797887 19.94516036652097 0.7253275592113788
0.6246928169332047 19.349986586656872 0.7163842382801082
0.6299203718866206 19.946618905599006 0.7244686800668978
0.6351479268400366 21.073965795508943 0.7556077087485769
0.6403754817934526 21.74628015766207 0.7692412830718155
0.6456030367468686 22.52618562827624 0.766508548998889
0.6508305917002846 22.04848405652209 0.7350451435296256
0.6560581466537005 21.896319336131672 0.712343570350116
0.6612857016071165 22.538747483843444 0.7321070477716473
0.6665132565605325 22.205404928262347 0.7505632480136687
0.6717408115139485 21.50471237777046 0.7449839690175714
0.6769683664673645 21.615785174210274 0.7266548167718208
0.6821959214207804 21.426194691845122 0.70075340714276
0.6874234763741964 22.03048623181284 0.7011375088308849
0.6926510313276124 22.76965579506366 0.7097545163115588
0.6978785862810284 22.323879236524792 0.7097705267141313
0.7031061412344444 21.168415287179783 0.6847778182978628
0.7083336961878604 21.847610191483614 0.6931267987499778
0.7135612511412763 21.535271338509247 0.6888058234322337
0.7187888060946923 22.16623597314195 0.707348400422665
0.7240163610481083 22.3683201841195 0.7129925897665714
0.7292439160015243 21.581289472557796 0.7059848112664705
0.7344714709549403 22.6816403118473 0.7246255469871332
0.7396990259083562 22.975592905164003 0.7265363397667954
0.7449265808617722 24.364463760561694 0.7567012918462843
0.7501541358151882 26.380625879609966 0.7944007115063096
0.7553816907686042 27.169416228864517 0.8023779305665187
0.7606092457220202 27.0752231447435 0.7904260221264853
0.7658368006754361 26.986537766326002 0.7909857026503248
0.7710643556288521 27.846778589203264 0.7789023028958535
0.7762919105822681 29.72455178258181 0.8138560852785438
0.7815194655356841 30.96478586247064 0.8279855390531152
0.7867470204891001 31.32433734222681 0.8360402824876557
0.791974575442516 30.98628391445195 0.840502953732894
0.797202130395932 30.845900058520225 0.8342784351375576
0.802429685349348 32.20571190390671 0.8677220119985093
0.807657240302764 33.45554552388064 0.86063498942308
0.81288479525618 36.841000361374896 0.9035790014884949
0.8181123502095959 39.54524362534503 0.9446483300791126
0.8233399051630119 40.62473074776524 0.9705004186643259
0.8285674601164279 43.55832685938383 1.034676625825826
0.8337950150698439 44.76211154217144 1.0621529058699974
0.8390225700232599 47.34333963040687 1.0789919057004689
0.8442501249766758 50.71841628708782 1.1042070121632048
0.8494776799300918 54.419601483119976 1.1372362187949803
0.8547052348835078 56.0002911105908 1.1561692222373803
0.8599327898369238 60.154194543645644 1.2008506803678118
0.8651603447903398 62.85183821277332 1.2237625404635397
0.8703878997437557 66.50627693614136 1.2572106338092401
0.8756154546971717 72.04783271120604 1.31439609109301
0.8808430096505877 76.12103606882732 1.3695314543899766
0.8860705646040037 81.28500298543734 1.41893058954863
0.8912981195574197 75.62418032412982 1.3579372840630666
0.8965256745108356 76.6600457695664 1.3475325097052313
0.9017532294642516 75.66108340198346 1.3374468617764534
0.9069807844176676 78.106711143518 1.3495563335718541
0.9122083393710836 83.7645877699313 1.4229196207421622
0.9174358943244996 85.60559461425149 1.4697671642084476
0.9226634492779155 91.64612421651404 1.52393837866468
0.9278910042313315 95.85139218627708 1.5674761326991187
0.9331185591847475 99.91701690441411 1.5911693006951972
0.9383461141381635 105.38576434893758 1.603684630760223
0.9435736690915795 107.46467390686205 1.6129331030578409
0.9488012240449955 111.03277362463915 1.5972951889064555
0.9540287789984114 109.71615794766501 1.573980280377445
0.9592563339518274 107.409470216997 1.562975221634339
0.9644838889052434 104.7838999469589 1.541351209037259
0.9697114438586594 104.0891302687745 1.5209269590530246
0.9749389988120754 103.13304139311586 1.4967872435022438
0.9801665537654913 105.08287509942973 1.5056137467006327
0.9853941087189073 104.86098315210074 1.5199338824665543
0.9906216636723233 104.14038610749884 1.4990047118999985
0.9958492186257393 101.63431790128888 1.478291958499812
1.0010767735791553 102.42842843192454 1.4903821815854599
1.0063043285325712 106.67513180809696 1.5157318016879804
1.0115318834859872 110.05579471657362 1.5532845620995983
1.0167594384394032 115.94203743765993 1.5975250183600276
1.0219869933928192 117.70225524780052 1.60833362874396
1.0272145483462352 118.16170932522286 1.6036080316851806
1.0324421032996511 118.639288984253 1.6024029081843305
1.0376696582530671 118.85362766964303 1.6061039531088797
1.042897213206483 124.62902266297107 1.660220713805694
1.048124768159899 125.3414460731371 1.6694329059674813
1.053352323113315 130.31613306186927 1.711742250935089
1.058579878066731 137.02969409215507 1.7283760362736194
1.063807433020147 134.5762280187555 1.696970730774596
1.069034987973563 132.8948718497786 1.6407755668789097
1.074262542926979 129.066017849608 1.6012618316166647
1.079490097880395 123.82017035325747 1.5599374569641853
1.084717652833811 121.57036375406321 1.5604958062103778
1.089945207787227 122.14481215467822 1.5697052471298496
1.095172762740643 123.71410169376306 1.5802681309844533
1.1004003176940589 122.42402911715645 1.5524300260934585
1.1056278726474749 126.87113917226162 1.5757939721395615
1.1108554276008908 129.6473162906706 1.5998494422333258
1.1160829825543068 131.3519495764426 1.6276780807779752
1.1213105375077228 135.61392589617392 1.6608438399974004
1.1265380924611388 134.51876298540978 1.650938415113142
1.1317656474145548 130.67362983405772 1.616043065165838
1.1369932023679707 131.20855751557463 1.6075916393465306
1.1422207573213867 137.83525852973543 1.6661430977005338
1.1474483122748027 139.61418051900756 1.6801097112358172
1.1526758672282187 143.66773161516778 1.701072926082308
1.1579034221816347 145.17319987233518 1.7215040655578997
1.1631309771350506 139.34750080206547 1.6702422544152824
1.1683585320884666 142.64915740987095 1.6743335938114006
1.1735860870418826 144.18458590542576 1.695312459429541
1.1788136419952986 142.9652438482571 1.6934464577831416
1.1840411969487146 137.32018114621434 1.6358802703861886
1.1892687519021305 136.55191773988312 1.628118995695494
1.1944963068555465 144.17205930098797 1.6787014249063468
1.1997238618089625 148.8770005930831 1.6926163964799403
1.2049514167623785 153.0169147952077 1.7349306187289826
1.2101789717157945 155.91794180946272 1.779143349370884
1.2154065266692105 153.91434875772023 1.7573355698632707
1.2206340816226264 153.11908251962066 1.7515192420930572
1.2258616365760424 145.26895790909376 1.6811587180467649
1.2310891915294584 147.4006969290454 1.6766352499614585
1.2363167464828744 142.17710664493057 1.6473468702196696
1.2415443014362904 141.10191562398137 1.646371014497418
1.2467718563897063 135.89539611553118 1.6107036671037516
1.2519994113431223 139.35330848737718 1.632820448318533
1.2572269662965383 143.15801368163943 1.6427950644674607
1.2624545212499543 151.35689473624177 1.6845964478801485
1.2676820762033703 155.98004806862568 1.7168356574210475
1.2729096311567862 149.9534661489142 1.6631028465672004
1.2781371861102022 153.9494444133572 1.688843620318098
1.2833647410636182 154.38009210729732 1.6986978848996046
1.2885922960170342 154.44303475808314 1.7139077975843955
1.2938198509704502 154.2798321983533 1.714861937600434
1.2990474059238661 153.33639365915369 1.712146721333063
1.3042749608772821 154.42903230260833 1.7096235041622958
1.309502515830698 159.2940677969336 1.7296253722431545
1.314730070784114 159.01289129941404 1.724631015041592
1.31995762573753 162.85673198317494 1.759130058916131
1.325185180690946 155.39401713619029 1.7236930016117584
1.330412735644362 153.8288680964472 1.7064637405601342
1.335640290597778 148.918726556021 1.660248138095374
1.340867845551194 145.1164240764264 1.626693544112745
1.34609540050461 148.21164599748965 1.6424736036746572
1.351322955458026 146.88479274314287 1.6366538962004225
1.356550510411442 149.1253424171327 1.6545119724106454
1.361778065364858 151.4712687983472 1.6956996089782308
1.3670056203182739 147.18292418793843 1.673739896474271
1.3722331752716899 146.3177585682725 1.6870948089667241
1.3774607302251058 145.72911589932806 1.6605112252652148
1.3826882851785218 154.5786427252647 1.7036582121405721
1.3879158401319378 157.8410255931303 1.7126011862360064
1.3931433950853538 156.13976559835768 1.693547553096412
1.3983709500387698 149.35128139889198 1.6301002455372975
1.4035985049921857 142.8651949967557 1.5843158888706537
1.4088260599456017 151.2096774556917 1.6555175048991593
1.4140536148990177 153.9283803399628 1.6813134629992283
1.4192811698524337 163.25638904734305 1.755830832723522
1.4245087248058497 165.03246136784 1.7639538292232524
1.4297362797592656 162.52439901178917 1.7528942487531411
1.4349638347126816 158.55872227399126 1.729849788253596
1.4401913896660976 150.3081547725592 1.6770732910923265
1.4454189446195136 147.8137627669805 1.6513993256129431
1.4506464995729296 146.06091517365755 1.6461657542555106
1.4558740545263456 145.60352113727566 1.6309450846031366
1.4611016094797615 145.539585544864 1.6363693556212546
1.4663291644331775 139.19267524840012 1.6002802862472374
1.4715567193865935 132.89107615150684 1.537626490796517
1.4767842743400095 131.87561964158647 1.5452775685748243
1.4820118292934255 134.44168633212016 1.5783335252213175
1.4872393842468414 144.46687055289033 1.6573245800399532
1.4924669392002574 152.30021402868508 1.6959292313915109
1.4976944941536734 153.9170287938364 1.7063263195311231
1.5029220491070894 149.7555186353432 1.6560454350316267
1.5081496040605054 150.53540046547903 1.6416875185045028
1.5133771590139213 146.4325997329735 1.6359136719692695
1.5186047139673373 145.35185394405363 1.6364611896537429
1.5238322689207533 142.30933407315928 1.6412746283825197
1.5290598238741693 144.13448732677963 1.6500965524826157
1.5342873788275853 147.1415426540798 1.6474038285300734
1.5395149337810012 147.84867764177343 1.6632029756943758
1.5447424887344172 154.66932699670278 1.7085158842866701
1.5499700436878332 153.68539386057185 1.6851349902054455
1.5551975986412492 153.63448103423892 1.6592994371752525
1.5604251535946652 153.57754546219604 1.6430210048914087
1.5656527085480811 146.7162920407599 1.6117961397310125
1.5708802635014971 149.8743983216427 1.6367265110096723
1.576107818454913 152.32841049042787 1.6729818174826352
1.581335373408329 155.7021493751052 1.701259778167154
1.586562928361745 164.11636135465517 1.7311079023480498
1.591790483315161 157.37614075668756 1.6869412071010133
1.597018038268577 159.83457777196568 1.680771195989156
1.602245593221993 159.1495681132106 1.6763866937940117
1.607473148175409 164.6900464294653 1.7000679289824987
1.612700703128825 168.9856477802301 1.718274456282502
1.617928258082241 164.2804390907158 1.683726182326064
1.623155813035657 167.74813118900073 1.7077254521358278
1.628383367989073 176.57780423696602 1.7618725939219486
1.6336109229424889 191.2593008990811 1.8541195058532796
1.6388384778959049 196.30263151071588 1.8769014262190358
1.6440660328493208 196.1829010481363 1.865032543713086
1.6492935878027368 193.45789466097438 1.8476658505404773
1.6545211427561528 195.85544850931342 1.850775327893453
1.6597486977095688 205.99636710838402 1.908939644479508
1.6649762526629848 219.99264869161695 1.9669553688751231
1.6702038076164007 219.97040075832857 1.9377348340164737
1.6754313625698167 220.19034862511123 1.9244806729156445
1.6806589175232327 221.13037937314058 1.9192957981063608
1.6858864724766487 216.8443925848718 1.9074547326283344
1.6911140274300647 225.1835218428734 1.9857636395038114
1.6963415823834807 218.88375355748158 1.918196655449068
1.7015691373368966 209.86374271488808 1.8411445384558034
1.7067966922903126 208.14674471120182 1.8156443235004358
1.7120242472437286 212.03616645410688 1.8372121828033312
1.7172518021971446 214.33079216442482 1.8547979304872444
1.7224793571505606 217.48178913712243 1.8706187172136515
1.7277069121039765 226.31440581769016 1.9047851273702872
1.7329344670573925 228.06379691295612 1.8919204696386676
1.7381620220108085 241.34881901456188 1.9373179929354603
1.7433895769642245 242.40346216865157 1.9413346194157755
1.7486171319176405 246.52257699012222 1.9778290823316742
1.7538446868710564 251.4486957163114 1.9923646318358252
1.7590722418244724 255.08640969323991 2.0043095312652595
1.7642997967778884 256.8255301509557 2.010794543303686
1.7695273517313044 250.15457794067336 1.9776579405508632
1.7747549066847204 244.92984014093966 1.9403420484267073
1.7799824616381363 244.0154675151569 1.9330458522454717
1.7852100165915523 256.8631576907421 1.9699227578154146
1.7904375715449683 269.7624857198337 2.019964605211129
1.7956651264983843 273.3494725821333 2.0439787946404326
1.8008926814518003 269.71457258179004 1.985132346541495
1.8061202364052162 263.99840268457933 1.9546814027107993
1.8113477913586322 250.05266238282448 1.8835560035204226
1.8165753463120482 256.9649914797177 1.8859826233916959
1.8218029012654642 258.6588559700222 1.9033836539841924
1.8270304562188802 264.4941040801586 1.9341458945646546
1.8322580111722961 266.57108564114026 1.9196304613040645
1.8374855661257121 260.28003101083294 1.8823028478476116
1.842713121079128 254.67572844654643 1.8556287246634533
1.847940676032544 255.87348762558983 1.8446442782564931
1.85316823098596 259.9296337652112 1.8649789845241884
1.858395785939376 259.8192593677655 1.84862001624098
1.863623340892792 262.55027941428284 1.863680813957516
1.868850895846208 264.10071080674544 1.8644765307837627
1.874078450799624 260.8765520232144 1.8460161386998837
1.87930600575304 262.3328974307494 1.8403488374477
1.884533560706456 261.3452459331645 1.8230771649348099
1.889761115659872 260.12441645253324 1.823265742966117
1.894988670613288 268.6743196526875 1.861876701299375
1.9002162255667039 273.9072829453593 1.8673451479008414
1.9054437805201199 271.11602549988834 1.8256345501758033
1.9106713354735358 266.090932107115 1.7862831596151918
1.9158988904269518 264.803455404481 1.7771163807447186
1.9211264453803678 264.6719234462982 1.7768337696680088
1.9263540003337838 266.2616172464831 1.7813302456685354
1.9315815552871998 269.94412764225916 1.8006305559463744
1.9368091102406157 266.7986057728987 1.7892798217039765
1.9420366651940317 264.8639983032537 1.7674216416384487
1.9472642201474477 261.696796366818 1.7638905533599407
1.9524917751008637 255.0963592457343 1.724629869836252
1.9577193300542797 252.77982767317073 1.7081570169350573
1.9629468850076957 251.38893025237795 1.7106180818339285
1.9681744399611116 254.63935411603575 1.7153501268100022
1.9734019949145276 254.33370865125542 1.6958361971974105
1.9786295498679436 249.85213338900616 1.6744933002816202
1.9838571048213596 244.96731961947347 1.632934794556196
1.9890846597747756 248.57575212294392 1.6566112611139094
1.9943122147281915 254.80014906106018 1.6972900462966536
1.9995397696816075 250.63011532571508 1.6651450080232988
2.0047673246350235 245.3080980587981 1.6272619076281576
2.0099948795884393 237.4142188628297 1.5690417479291159
2.015222434541855 236.25592149645118 1.5545473591654881
2.0204499894952708 243.02991022166088 1.595761984337933
2.0256775444486865 249.41546078005297 1.6386360487572553
2.0309050994021023 244.79869360637377 1.6141267973403512
2.036132654355518 243.36438509531834 1.602784058331201
2.041360209308934 242.91752712381225 1.5965393137295891
2.0465877642623496 249.0120097598911 1.6044702013450076
2.0518153192157653 246.60086151596747 1.5905743043348939
2.057042874169181 236.64907928484038 1.553733988209165
2.062270429122597 236.55073793873495 1.5482056165448541
2.0674979840760126 234.88084678391988 1.5427395559415593
2.0727255390294284 234.45711060648216 1.5445382727582952
2.077953093982844 243.32492922492438 1.589974471418873
2.08318064893626 237.76181341138994 1.575909532913885
2.0884082038896756 231.90280169518715 1.5519510629664517
2.0936357588430914 230.77259144018143 1.5427530940900462
2.098863313796507 235.34378379959682 1.5644702845290437
2.104090868749923 239.7004445462998 1.5727630720970787
2.1093184237033387 241.03616474244228 1.5677372942798535
2.1145459786567544 234.00685532186046 1.5352779732165471
2.11977353361017 223.04835954756217 1.483661398883748
2.125001088563586 221.45093462004291 1.4892480043884162
2.1302286435170017 224.5859336259326 1.5195926116712204
2.1354561984704175 227.40539385542291 1.5392672371832115
2.140683753423833 229.38666603682347 1.5645527413628628
2.145911308377249 231.84601400201646 1.59230368663388
2.1511388633306647 224.1332119135833 1.550083198106899
2.1563664182840805 225.56110462882899 1.541137357315752
2.1615939732374962 226.17392833956916 1.5348399914703141
2.166821528190912 226.46602911805732 1.5348167073299857
2.1720490831443278 232.34631372665874 1.5669010746699559
2.1772766380977435 224.03051928556434 1.5369117601618016
2.1825041930511593 228.7131044907752 1.5628880583858376
2.187731748004575 228.02315039323938 1.5508423147743182
2.192959302957991 232.82794917706798 1.5802168271685766
2.1981868579114066 240.48283488460413 1.6077792392630674
2.2034144128648223 238.8534348121805 1.595181758487685
2.208641967818238 234.9691361302403 1.5735889486693055
2.213869522771654 234.12834962729644 1.5502683338954166
2.2190970777250696 235.43662094488786 1.5551155379899402
2.2243246326784853 234.70975813848213 1.5538346658363527
2.229552187631901 239.7431411808433 1.5787709565661152
2.234779742585317 236.72890249059455 1.5698636545277656
2.2400072975387326 234.12023402823297 1.552687787654593
2.2452348524921484 233.97199767353197 1.551402599568005
2.250462407445564 228.47782383378882 1.5364922770312024
2.25568996239898 225.84073264866967 1.5405202778227882
2.2609175173523957 226.84827954603657 1.5437165994766677
2.2661450723058114 229.13519332677117 1.5363794070340189
2.271372627259227 229.48638967841165 1.5370563450967465
2.276600182212643 231.55833947986324 1.5590330793561256
2.2818277371660587 231.679792934965 1.5751846348267096
2.2870552921194744 233.0518720823329 1.594488488225122
2.29228284707289 229.00186467800006 1.564653237051581
2.297510402026306 231.90101067948157 1.5595196665622824
2.3027379569797217 227.02285145993986 1.5288704914385065
2.3079655119331375 227.44822336686042 1.5099568842673132
2.3131930668865532 228.57397166553056 1.5110571976856695
2.318420621839969 227.44407193580932 1.5039912674839946
2.3236481767933848 226.40483883443545 1.5046676251304805
2.3288757317468005 224.87121859364308 1.5076690612949533
2.3341032867002163 222.90540436913227 1.5092305625781932
2.339330841653632 225.8379415864077 1.5244340118961965
2.344558396607048 229.5748196906112 1.5570633318401874
2.3497859515604635 231.31691605831872 1.5587795733104728
2.3550135065138793 229.9892327301762 1.5347039539079839
2.360241061467295 236.16836717935368 1.5487950246113438
2.365468616420711 231.52636570224251 1.4989445110233748
2.3706961713741266 233.30520106636695 1.4817665195617988
2.3759237263275423 237.78110146776748 1.4988748467797333
2.381151281280958 234.04935096620827 1.4790809943148662
2.386378836234374 236.65043873247217 1.5008673697830455
2.3916063911877896 236.38441246386589 1.5190031672561402
2.3968339461412054 231.25775552820485 1.5041541406768213
2.402061501094621 227.70096532532528 1.4861198898582977
2.407289056048037 227.2092174965363 1.484349113097868
2.4125166110014526 227.2567203068474 1.4796461918117285
2.4177441659548684 229.06439296013113 1.481174140293381
2.422971720908284 229.97464973660934 1.4709980036376118
2.4281992758617 232.39322718669015 1.488786064542991
2.4334268308151157 231.79816142980442 1.488361176563424
2.4386543857685314 233.0061668051025 1.4815219549344099
2.443881940721947 240.5612297918166 1.4858442557367664
2.449109495675363 245.85517584758736 1.4816609689857392
2.4543370506287787 258.7700279920542 1.509944993575458
2.4595646055821945 263.8488503485528 1.4936141945235886
2.4647921605356102 280.83658381172165 1.497037583615316
2.470019715489026 301.47941523210557 1.4703862311392994
2.4752472704424417 365.39001708562705 1.5426132073836505
2.4804748253958575 498.05241721512493 1.7255950518997691
2.4857023803492733 718.2561530246454 2.0174764495501254
2.490929935302689 1021.4201583561928 2.3813963732176022
2.496157490256105 1402.1057665732683 2.7853369657451594
2.5013850452095205 1790.5377887219568 3.142450986610641
2.5066126001629363 2131.408773991268 3.4304078900258084
2.511840155116352 2425.0802960290366 3.6689532030821903
2.517067710069768 2677.505363090592 3.864349245313756
2.5222952650231836 2924.773894423924 4.039029736732785
2.5275228199765993 3292.493538943296 4.286306619736256
2.532750374930015 3724.193876193974 4.529342255777708
2.537977929883431 4386.520998824168 4.903279365528699
2.5432054848368466 5188.152925977667 5.337015826122907
2.5484330397902624 5992.316695238281 5.732804554649419
2.553660594743678 6586.897090912316 6.010367565571574
2.558888149697094 6823.609743460381 6.095953000354499
2.5641157046505096 6714.455716206297 6.0384811163038
2.5693432596039254 6304.828882443876 5.840153772924907
2.574570814557341 5804.048410431988 5.60177075966956
2.579798369510757 5293.650515945536 5.342190645761884
2.5850259244641727 4915.96557970369 5.147964641545131
2.5902534794175884 4604.776150375833 4.965881864762679
2.595481034371004 4341.759408180595 4.826126202063739
2.60070858932442 4019.0049422591305 4.647215835021806
2.6059361442778357 3547.879278326831 4.369453741674042
2.6111636992312515 2965.455512074873 3.99083428183027
2.6163912541846672 2351.7051010547275 3.5449407847868426
2.621618809138083 1756.232155421399 3.0597934017836854
2.6268463640914987 1279.9483377922816 2.6122240382682103
2.6320739190449145 902.7235444764184 2.2048766931392754
2.6373014739983303 651.4974855950229 1.8895100145260804
2.642529028951746 488.7932734773349 1.6659832925001028
2.6477565839051618 384.86963859872895 1.5248613659476735
2.6529841388585775 329.82006606014954 1.4588957378994312
2.6582116938119933 296.9658537031148 1.423073446755538
2.663439248765409 276.92399757608604 1.3999836103748469
2.668666803718825 265.8267740192756 1.392022773820711
2.6738943586722406 258.1637911941505 1.3945811010968532
2.6791219136256563 252.90569151929066 1.4128511573967937
2.684349468579072 242.0416379028838 1.3988507981977087
2.689577023532488 234.81542228346933 1.3846882810549392
2.6948045784859036 231.69768829448017 1.38141873077841
2.7000321334393194 229.88945245499676 1.3867401178491794
2.705259688392735 229.07904278869285 1.3958621658287163
2.710487243346151 226.6810737704251 1.39619863841725
2.7157147982995666 231.44258444920413 1.4269237379756117
2.7209423532529824 234.8055041479009 1.4583081338477208
2.726169908206398 237.58656443339316 1.4745937638804023
2.731397463159814 236.40612477603852 1.4773985531785256
2.7366250181132297 236.84836704291988 1.4967655908589157
2.7418525730666454 232.09245698657858 1.4769468013886258
2.747080128020061 234.91013990218394 1.498743514080548
2.752307682973477 236.84550792389527 1.517454646989885
2.7575352379268927 230.76663964355996 1.477681221404458
2.7627627928803085 226.49555516464437 1.4643006036625112
2.767990347833724 221.26427709189753 1.451741059373619
2.77321790278714 215.50257726878692 1.4247166074272144
2.7784454577405557 218.64438449357823 1.4401198901247036
2.7836730126939715 221.74576359073419 1.4503217643585038
2.7889005676473873 222.75075011012413 1.4589977626606907
2.794128122600803 227.69399992123462 1.4955749115219565
2.7993556775542188 226.30220999352386 1.4841331739058807
2.8045832325076345 226.926981643684 1.484634039111065
2.8098107874610503 232.8723813133887 1.5246228890938092
2.815038342414466 243.12996499565415 1.5729054934038864
2.820265897367882 250.0438102642751 1.6120529530424912
2.8254934523212976 242.7728306390223 1.5780393673173174
2.8307210072747133 233.95188660851875 1.5312658961930072
2.835948562228129 229.1503245938741 1.5014551141531995
2.841176117181545 220.2106819101412 1.4710394858712739
2.8464036721349606 221.31041550744956 1.481299615411057
2.8516312270883764 224.61367060445662 1.5023858157334793
2.856858782041792 228.3697690609958 1.5209826837017948
2.862086336995208 237.0892977387265 1.5496034701378596
2.8673138919486236 240.90184642023888 1.5707895225580408
2.8725414469020394 236.6883052918626 1.5550300758938291
2.877769001855455 234.3985913041469 1.545058576187547
2.882996556808871 227.89081359512372 1.517480204022084
2.8882241117622867 230.15693011637634 1.525685938034189
2.8934516667157024 231.4884328289928 1.5314682078795872
2.898679221669118 232.33952912853354 1.5400343821593803
2.903906776622534 232.1102406795623 1.5226450890723668
2.9091343315759497 233.26766844108485 1.5206895240205318
2.9143618865293655 233.45764328370777 1.5159103953666397
2.919589441482781 238.04346794132272 1.5353542929903345
2.924816996436197 230.21804396495054 1.5060095058911722
2.9300445513896127 225.3483938565401 1.4870293856269008
2.9352721063430285 221.99939142037226 1.4623382277020165
2.9404996612964442 223.40887717156278 1.4581998110217815
2.94572721624986 221.1744021187388 1.4422500272413095
2.9509547712032758 223.51545631893876 1.4573907277565434
2.9561823261566915 219.4193978097499 1.4482431102861666
2.9614098811101073 218.03013476261663 1.4370963015331355
2.966637436063523 217.4042717619177 1.4385140041066606
2.971864991016939 213.4683108306006 1.4291402469543575
2.9770925459703546 212.7032241883209 1.4280290310888053
2.9823201009237703 211.94017090940847 1.4203186516002668
2.987547655877186 213.0653447346843 1.4156389894579302
2.992775210830602 214.95518185869062 1.4232412362223619
2.9980027657840176 215.48500300582526 1.4379191460048324
3.0032303207374333 214.74100757502796 1.4347123520174139
3.008457875690849 218.65572782682045 1.4425426115596716
3.013685430644265 223.06821333216095 1.4388437284594422
3.0189129855976806 230.48682367951764 1.45359666574154
3.0241405405510964 227.70487681945815 1.4320412284596282
3.029368095504512 223.20309448858447 1.4020384893830364
3.034595650457928 221.91087157451315 1.3823614256132715
3.0398232054113437 223.73666229897827 1.3786434579072433
3.0450507603647594 219.34632979763754 1.3749266153649498
3.050278315318175 217.5305183224764 1.3839344092767585
3.055505870271591 220.6967809105212 1.4067500928561385
3.0607334252250067 224.56504252529908 1.4234477777523007
3.0659609801784224 232.6265429606267 1.4403736770453206
3.071188535131838 231.51501597262273 1.4241823153262938
3.076416090085254 226.967735863584 1.407356642573862
3.0816436450386697 224.30121639312125 1.380776394785512
3.0868711999920855 225.71123431994187 1.3860576318023472
3.0920987549455012 233.65092282859246 1.4184344785709402
3.097326309898917 238.62740661225408 1.4256303480032346
3.1025538648523328 237.3292520951611 1.4047232138017014
3.1077814198057485 240.37999835653025 1.3933209920501322
3.1130089747591643 239.23929971819643 1.3685208218079987
3.11823652971258 240.14488405272422 1.3716635214449935
3.123464084665996 245.65866579091826 1.389242739773929
3.1286916396194115 246.70036351242143 1.3802397486549784
3.1339191945728273 247.1449494398789 1.3653107967543214
3.139146749526243 248.95562558311028 1.354168774239636
3.144374304479659 248.9106409592767 1.3427528600578276
3.1496018594330746 251.82316135353307 1.3466306834141015
3.1548294143864903 254.1925393336272 1.3496702984663964
3.160056969339906 251.82639066643443 1.3258023720019527
3.165284524293322 253.18068298265896 1.3068196190721888
3.1705120792467376 258.3517457254659 1.3061044265950803
3.1757396342001534 276.1269660984313 1.3325485063490858
3.180967189153569 292.2126513937234 1.350022645187825
3.186194744106985 306.4705989309838 1.3641023371100407
3.1914222990604006 322.9125919341684 1.367725225295194
3.1966498540138164 332.2193008095408 1.3657839609211002
3.201877408967232 339.3202288427385 1.3634780960831974
3.207104963920648 357.5321399733468 1.3885692688638935
3.2123325188740637 360.11970155998705 1.376844468487275
3.2175600738274794 372.0853475002515 1.3868284644042448
3.222787628780895 390.61362317845334 1.407805714738117
3.228015183734311 410.2550436447549 1.4386137809708557
3.2332427386877267 432.78088442205564 1.469097609397252
3.2384702936411425 457.99364591567524 1.503285196362512
3.2436978485945582 489.84436629059036 1.5522359466582933
3.248925403547974 523.9200858815476 1.6052650987018062
3.2541529585013897 562.490661147422 1.6576359160773106
3.2593805134548055 595.1526656948857 1.6992470679990042
3.2646080684082213 633.3417115455915 1.748619939448607
3.269835623361637 675.084219882338 1.8026201074266806
3.275063178315053 712.7143244221177 1.8464595421189658
3.2802907332684685 756.1964837521634 1.8971804248333248
3.2855182882218843 803.8623542334045 1.9563269289406449
3.2907458431753 853.9353024431039 2.0187343180831263
3.295973398128716 907.7435195632049 2.0799220123737325
3.3012009530821316 960.785207006918 2.1377313160453117
3.3064285080355473 1007.9403411443318 2.1906487352202086
3.311656062988963 1049.2755670585925 2.2349666358269147
3.316883617942379 1060.2332337677963 2.240494366135639
3.3221111728957946 1058.8676684603088 2.235988880967073
3.3273387278492104 1038.4316782772798 2.2116829394412942
3.332566282802626 982.9375346349228 2.1436802497474656
3.337793837756042 920.9851619163928 2.0711780917546956
3.3430213927094576 849.0974731525729 1.9850479453484944
3.3482489476628734 767.0449323467492 1.8846537865175155
3.353476502616289 697.2952911934271 1.8025432894703437
3.358704057569705 629.1057342176041 1.7146171857991699
3.3639316125231207 560.6180059340396 1.6249375784971998
3.3691591674765364 507.66245797868015 1.5507725850719905
3.374386722429952 455.4083809492197 1.472124416380937
3.379614277383368 406.54628845437935 1.3921613251976446
3.3848418323367837 369.8928720269446 1.3344768963567815
3.3900693872901995 341.29723267632437 1.2942294814178086
3.3952969422436152 319.1702546198175 1.2688590988388506
3.400524497197031 302.93624228595354 1.2522306345701184
3.4057520521504467 286.1416434505529 1.232703386722147
3.4109796071038625 274.07805486803215 1.231969074189212
3.4162071620572783 273.1179466539309 1.248210158707116
3.421434717010694 265.0390814006818 1.2369422589226124
3.4266622719641098 258.8710514588339 1.2268839532810714
3.4318898269175255 256.0744235219021 1.227638875970912
3.4371173818709413 246.4324741040226 1.216754774632109
3.442344936824357 246.32987800589888 1.2326958658297291
3.447572491777773 244.00494825330105 1.2377150239357384
3.4528000467311886 238.43167765696933 1.2265903924245858
3.4580276016846043 234.9345260644648 1.2267768568357948
3.46325515663802 236.4435379968316 1.2381211119899898
3.468482711591436 233.47521736336233 1.2372684730061339
3.4737102665448516 233.67736044644008 1.2461955438254737
3.4789378214982674 232.4679209814533 1.231218670946397
3.484165376451683 227.9932491566646 1.2127991469319095
3.489392931405099 233.22847957086248 1.243111767852238
3.4946204863585146 235.52788328962038 1.2394076059201957
3.4998480413119304 240.3901267527028 1.240943905665149
3.505075596265346 245.49225668077963 1.2592303651110226
3.510303151218762 253.01416505048215 1.260874408557669
3.5155307061721777 252.9832242395468 1.2461073084846808
3.5207582611255934 252.0687677070556 1.2366943440778653
3.525985816079009 249.35125483673377 1.2028712592824546
3.531213371032425 253.45553446579638 1.1960999016656593
3.5364409259858407 264.1021079584744 1.1941408077843363
3.5416684809392565 287.65504552396703 1.2193960563701691
3.546896035892672 315.0661852535624 1.2471158004064593
3.552123590846088 360.27129104412313 1.3215040716489554
3.5573511457995037 438.18652877869613 1.4384370665722725
3.5625787007529195 578.2728538941426 1.6380301840901572
3.5678062557063353 825.052193014574 1.9480673216502382
3.573033810659751 1285.3194760385309 2.42733770555714
3.5782613656131668 2100.980995206188 3.104061399828036
3.5834889205665825 3552.9734554363367 4.036562927783766
3.5887164755199983 6002.855494817302 5.246479946146911
3.593944030473414 9541.826867142243 6.57732737450956
3.59917158542683 13432.552423960135 7.763540264841191
3.6043991403802456 17114.893982324727 8.733551053750315
3.6096266953336613 19233.198760231982 9.22965159377675
3.614854250287077 19313.765083941576 9.234490168379535
3.620081805240493 17379.40019932259 8.746799408646158
3.6253093601939086 14083.853897832501 7.86260009803247
3.6305369151473244 10631.531287110742 6.824400697341565
3.63576447010074 7329.569007764753 5.656901430104739
3.640992025054156 4902.874639850496 4.618877140353538
3.6462195800075716 3122.949478643452 3.6815392303103844
3.6514471349609874 1992.116203020954 2.938284326681271
3.656674689914403 1292.849946956436 2.369345822920956
3.661902244867819 895.2894487611684 1.9718704394977562
3.6671297998212347 667.6639056871153 1.7055552861847874
3.6723573547746504 540.9421786233992 1.541227632528489
3.677584909728066 454.4130098794464 1.413574513702162
3.682812464681482 402.565065436427 1.336391872597149
3.6880400196348977 366.72312223822246 1.2803096226212265
3.6932675745883135 343.9668107624389 1.2451938322169922
3.698495129541729 330.6162727043419 1.231375187149175
3.703722684495145 322.4244000211639 1.2269576478068893
3.7089502394485607 314.83727620298924 1.2146139568391665
3.7141777944019765 304.66156559845405 1.1937889806756319
3.7194053493553922 293.11101103305316 1.1683281615497383
3.724632904308808 288.12722363313077 1.1617176025040339
3.7298604592622238 279.79508044671456 1.1529317345001187
3.7350880142156395 274.9178882524926 1.1515756983035328
3.7403155691690553 267.6021028419381 1.142939236937738
3.745543124122471 266.02983711638626 1.1484901337261137
3.750770679075887 268.7152953320768 1.158774883187026
3.7559982340293026 269.36443015649434 1.1574154595068171
3.7612257889827183 269.63085487400156 1.1654644124478768
3.766453343936134 264.184669714498 1.1493894223152696
3.77168089888955 264.20677225338545 1.145499193151253
3.7769084538429656 256.18528181324695 1.117772613360864
3.7821360087963813 255.89139327261864 1.1177589974630873
3.787363563749797 257.36482482731884 1.1209363704729998
3.792591118703213 259.5432922401889 1.1194685286247843
3.7978186736566286 264.7140174444987 1.1225876508866979
3.8030462286100444 273.50471430341236 1.1273934354583846
3.80827378356346 284.0178614580995 1.138615606590438
3.813501338516876 290.4756377506756 1.1440727024630037
3.8187288934702917 296.11012534836254 1.1444637073283006
3.8239564484237074 294.6531749551089 1.1295844488736366
3.829184003377123 295.61943117732653 1.1232224783333298
3.834411558330539 297.66218348816665 1.1276340145108612
3.8396391132839547 300.2532813280339 1.1358376907222698
3.8448666682373704 302.0157872145427 1.1452891689843352
3.850094223190786 302.99605290258745 1.1533381724837601
3.855321778144202 300.725642509111 1.160168872132606
3.8605493330976177 294.1096699158206 1.1537729153243896
3.8657768880510335 286.54169103304594 1.1439533492812721
3.8710044430044492 274.64882977449685 1.1234633821386804
3.876231997957865 271.8308535209158 1.1149007996353901
3.8814595529112808 269.2135774698832 1.1130196923927824
3.8866871078646965 272.41238472707397 1.1210065513596261
3.8919146628181123 275.3076553333896 1.1271594657564428
3.897142217771528 269.15121545512386 1.1069799847734894
3.902369772724944 263.3875337733448 1.0850963794654993
3.9075973276783595 260.0246617449296 1.0722294608344147
3.9128248826317753 261.5966180209543 1.0742426886435128
3.918052437585191 265.1957818372343 1.0867633660853435
3.923279992538607 267.0905111014928 1.087353059404015
3.9285075474920226 275.0355379198571 1.1002026269238454
3.9337351024454383 282.35671708008886 1.1122325802485016
3.938962657398854 292.8293979384728 1.130748110722472
3.94419021235227 295.5359615579921 1.12922882397278
3.9494177673056856 302.78034196294 1.132433349855212
3.9546453222591014 308.70444685436473 1.137505356806664
3.959872877212517 313.1564063506895 1.1410880385596178
3.965100432165933 319.8839234902953 1.1477311676348951
3.9703279871193486 326.34026985413794 1.1562668162881566
3.9755555420727644 337.83880805072874 1.1708036538473512
3.98078309702618 352.41920495967247 1.1881139845285875
3.986010651979596 370.33788275911365 1.2115106377139635
3.9912382069330117 389.15042931579313 1.2373186462760832
3.9964657618864274 409.7486214163809 1.268432293099934
4.001693316839844 438.91021695937405 1.3122336384361184
4.00692087179326 471.06988586786923 1.3567946013727
4.012148426746676 514.6076556300006 1.4222764832811285
4.017375981700092 560.7642940087987 1.5021146273760395
4.0226035366535084 628.7841879623882 1.5966135640060215
4.027831091606925 733.8685179368733 1.7274279192257174
4.033058646560341 811.0436607922192 1.8170795908169426
4.038286201513757 878.5036821277813 1.89230101457194
4.043513756467173 921.4213432318945 1.9414622936003267
4.0487413114205895 934.7468483872303 1.9546589779075103
4.053968866374006 961.7822199438046 1.9814991839988405
4.059196421327422 993.7159861408031 2.018221664070655
4.064423976280838 1059.6422609837896 2.0867509652487133
4.069651531234254 1152.9374492461318 2.1715962322653164
4.0748790861876705 1266.925252567447 2.2803263843679082
4.080106641141087 1398.5330273202985 2.395447508586215
4.085334196094503 1563.117263243161 2.538133166801111
4.090561751047919 1731.3031440209174 2.6733486254472028
4.095789306001335 1935.4362363754217 2.8301261201049064
4.1010168609547515 2173.1890410958326 3.0020098121202916
4.106244415908168 2416.8961263814094 3.1704160402149517
4.111471970861584 2694.5378071752357 3.3443306559065094
4.116699525815 2973.2823948633186 3.4999358493744905
4.121927080768416 3249.619266594231 3.608549653776859
4.1271546357218325 3560.6616212614595 3.7388253202849615
4.132382190675249 3890.7115273478153 3.89638301391955
4.137609745628665 4241.822631450195 4.057805264238282
4.142837300582081 4608.746229488748 4.218339840391205
4.148064855535497 4936.981679917421 4.360928707901478
4.1532924104889135 5251.588788643175 4.485093758885438
4.15851996544233 5556.822597205567 4.602944179151955
4.163747520395746 5810.66039589273 4.701763191803342
4.168975075349162 6039.938756727659 4.783784936687984
4.174202630302578 6223.690291795653 4.845740897891885
4.1794301852559945 6333.059486309835 4.881792071519972
4.184657740209411 6398.725150720407 4.902660446151609
4.189885295162827 6353.191844212538 4.87812525858043
4.195112850116243 6209.526838527199 4.81167568033573
4.200340405069659 6011.223099113254 4.7238952316296325
4.2055679600230755 5747.314802434456 4.625128898298582
4.210795514976492 5448.954106968912 4.522994804559563
4.216023069929908 5056.428071370141 4.356395281704564
4.221250624883324 4594.383303031575 4.1415382504650635
4.22647817983674 4149.802222534695 3.928590946447918
4.2317057347901565 3719.223066289807 3.7160044762781714
4.236933289743573 3309.8942022449987 3.4988886448614855
4.242160844696989 2939.2901606076766 3.291077586261901
4.247388399650405 2598.19508448627 3.089324760533445
4.252615954603821 2289.2853057691073 2.8978900186922103
4.257843509557238 2044.579371931575 2.7384308233982444
4.263071064510654 1807.2737603921878 2.571001217907615
4.26829861946407 1601.6143956621318 2.4181094552985902
4.273526174417486 1427.116603788363 2.2832509491606547
4.278753729370902 1275.3490334752873 2.1576998644587575
4.283981284324319 1134.535074300334 2.0325900267517136
4.289208839277735 1015.9638071422278 1.9191486015188024
4.294436394231151 916.4748337588022 1.8221346468277202
4.299663949184567 834.5812373589873 1.7397403001000902
4.304891504137983 766.8383444292709 1.6664769191672768
4.3101190590914 704.480511808591 1.5956169723701088
4.315346614044816 645.0309887359484 1.5246648914100105
4.320574168998232 590.1935451663201 1.456014396670909
4.325801723951648 546.0403232870898 1.4025310361187147
4.331029278905064 504.8412350870851 1.3508868009169648
4.336256833858481 470.551373903878 1.3051991660763826
4.341484388811897 444.7649434825544 1.2720013627773512
4.346711943765313 422.3007813616898 1.2403500999230725
4.351939498718729 398.9006980892157 1.2080224563254125
4.357167053672145 381.15196222504045 1.1833261387748557
4.362394608625562 361.3934672714024 1.1572340923028321
4.367622163578978 345.3859535441732 1.1310436922657177
4.372849718532394 330.0798736305543 1.1072567075223945
4.37807727348581 318.4266982171398 1.0929497564393675
4.383304828439226 310.50812373780525 1.0830165967057042
4.388532383392643 303.9987340763597 1.0808263717150526
4.393759938346059 295.9643340904029 1.0721490205372652
4.398987493299475 285.45524868667565 1.0598327022467153
4.404215048252891 271.8460599619248 1.0349650534565427
4.409442603206307 259.89474788545465 1.0167019254266845
4.414670158159724 250.83735587800135 1.0054071473373434
4.41989771311314 243.85958399236412 1.0012271064914502
4.425125268066556 236.29057802688754 0.9972667737196419
4.430352823019972 231.7245535295215 0.9988573088284224
4.435580377973388 226.1602123468475 0.9928765428832611
4.440807932926805 221.81753840636128 0.9898363881679605
4.446035487880221 221.215919301633 0.9997129987490042
4.451263042833637 212.5045715336833 0.9799110426047584
4.456490597787053 206.005456933198 0.9631176306721309
4.4617181527404695 198.13533415773463 0.9471554211354273
4.466945707693886 192.121083137587 0.9411084955321061
4.472173262647302 196.99148163745755 0.9629445045569747
4.477400817600718 202.38262362588628 0.9843912477394853
4.482628372554134 205.29257622846765 0.9941370847978619
4.4878559275075505 207.38041610781164 1.0004699252229623
4.493083482460967 202.30734506740384 0.9909785063896167
4.498311037414383 196.7860585168679 0.9808263179546275
4.503538592367799 191.9114188716324 0.9701526407587966
4.508766147321215 184.5262347703877 0.9554228327172601
4.5139937022746315 181.4483225127788 0.9503117880979001
4.519221257228048 181.54199573916569 0.9582257085727179
4.524448812181464 180.73890205988948 0.9524965378167032
4.52967636713488 181.45845571587554 0.959070073713968
4.534903922088296 184.2139869052929 0.9702665897862451
4.5401314770417125 186.020219336406 0.9755263497162187
4.545359031995129 186.7517624567861 0.9799232735048202
4.550586586948545 188.96812752648088 0.9838765899994172
4.555814141901961 184.72407184504732 0.9760476931045575
4.561041696855377 181.354162119962 0.9646413549669595
4.5662692518087935 179.9195749399687 0.9555713297886206
4.57149680676221 177.63424121879532 0.9385106914189612
4.576724361715626 176.15839637306672 0.9355694115072445
4.581951916669042 175.4653715239778 0.9296932401644509
4.587179471622458 175.77025311189354 0.9360424392933103
4.5924070265758745 180.21703248411 0.9589682825826238
4.597634581529291 181.31067140353304 0.9676338756689833
4.602862136482707 177.57426345387782 0.9653365343908462
4.608089691436123 174.36800349430422 0.965456721927493
4.613317246389539 170.4374508731654 0.961735370380253
4.6185448013429555 172.65141832706695 0.9817537757657264
4.623772356296372 177.95998240337246 1.0149374927997652
4.628999911249788 182.35483131683398 1.0287975903649418
4.634227466203204 180.85710834952144 1.0227296776283783
4.63945502115662 179.24528404790442 1.0110352066095691
4.6446825761100365 175.86457542400666 0.990442643604666
4.649910131063453 174.1393798502176 0.9880108636427671
4.655137686016869 174.69625811828908 0.9938358409418513
4.660365240970285 172.99335781804692 0.987236229542883
4.665592795923701 172.45338000721267 0.9968093249658764
4.6708203508771176 173.56550081867016 1.0043771688692624
4.676047905830534 174.5919015383932 1.0035113895235561
4.68127546078395 171.45651212712903 0.9900439016191257
4.686503015737366 170.8221463273079 0.982751827761514
4.691730570690782 162.88541865075626 0.9556043888682597
4.696958125644199 160.33701216053237 0.9408532551307501
4.702185680597615 157.8832206491152 0.9314216257487802
4.707413235551031 161.5265330899972 0.9432054996735351
4.712640790504447 164.96200435135543 0.9581621955550974
4.717868345457863 165.33111975291422 0.9660101752215134
4.72309590041128 166.0703220432975 0.9706513037535078
4.728323455364696 166.45323837320498 0.9679194677812342
4.733551010318112 169.9808050225584 0.973283157301867
4.738778565271528 169.53068161381063 0.9698622632338844
4.744006120224944 166.7071253116956 0.9627170411507696
4.749233675178361 164.66244093156212 0.9589317301542116
4.754461230131777 165.44626271738622 0.965908454520369
4.759688785085193 163.78276485639503 0.970995281001681
4.764916340038609 164.37548747785428 0.9701041826637575
4.770143894992025 165.06903637470708 0.9660025622443518
4.775371449945442 166.9088606267362 0.9648023393099922
4.780599004898858 166.19356524723725 0.9533855093445056
4.785826559852274 164.14905525330957 0.9463579340371864
4.79105411480569 161.40985693018283 0.9368847522893307
4.796281669759106 159.25326270327483 0.9313546417010192
4.801509224712523 161.21895352803722 0.9399090853897478
4.806736779665939 159.69334828657736 0.9361094781418408
4.811964334619355 160.96985869399086 0.9414106333180319
4.817191889572771 162.75944947879307 0.9528164128624238
4.822419444526187 164.05743019025482 0.9683170983567139
4.827646999479604 166.46483578215953 0.9746965989558916
4.83287455443302 162.46986632128073 0.9568651361399076
4.838102109386436 159.50242640671243 0.9414159898038638
4.843329664339852 165.23956348128982 0.9611580921041405
4.848557219293268 167.6530244470916 0.9810283345300884
4.853784774246685 165.84607501714444 0.9746390481033638
4.859012329200101 165.07494973045695 0.9721682537616883
4.864239884153517 164.2545858509713 0.9599881316230955
4.869467439106933 162.9487101965647 0.9463488927135247
4.8746949940603495 164.33643469479208 0.9483832124316517
4.879922549013766 167.07686808902412 0.9549633914924469
4.885150103967182 167.71473690237232 0.9594307360061161
4.890377658920598 171.26005401044026 0.971424930248391
4.895605213874014 165.1154021495825 0.9438991212619939
4.9008327688274305 165.27853932752234 0.9360975906492651
4.906060323780847 162.42153945278983 0.9199452167233497
4.911287878734263 160.76800143109367 0.9105986158327379
4.916515433687679 161.9582749020367 0.9227534047216233
4.921742988641095 160.92937946456522 0.9261595104326924
4.9269705435945115 159.62272899541568 0.9231433927693053
4.932198098547928 160.02045618098 0.9297374542820551
4.937425653501344 160.72116661531066 0.9364443894325699
4.94265320845476 162.16693469580147 0.9465118448305501
4.947880763408176 163.3053685692337 0.9402492806102394
4.9531083183615925 164.69710463636298 0.9499262144576056
4.958335873315009 164.0998324549832 0.9434222916232463
4.963563428268425 164.62837894405595 0.9428937649758342
4.968790983221841 164.76840104080492 0.9380957039662567
4.974018538175257 164.32874794680873 0.9250251176438413
4.9792460931286735 165.60255660543748 0.9239020798504085
4.98447364808209 165.65724808990848 0.9158157681012242
4.989701203035506 165.6721560948683 0.9072820615652816
4.994928757988922 166.88275720141596 0.8989566140666727
5.000156312942338 171.72644129170422 0.9026413130485731
5.0053838678957545 176.05354356443772 0.8946306192774572
5.010611422849171 183.3061229393218 0.8959662716493111
5.015838977802587 192.13014569330343 0.8971818252021455
5.021066532756003 193.25959681564942 0.8856791664987529
5.026294087709419 196.1225361416596 0.8817217077471612
5.0315216426628355 196.77319573705728 0.8818665864238402
5.036749197616252 197.55235929989502 0.8865607438779687
5.041976752569668 200.28056625967042 0.8914517464217551
5.047204307523084 198.877268002589 0.8899864407631135
5.0524318624765 200.2273847058512 0.8915983801257542
5.0576594174299165 206.10727779476343 0.8979725433460675
5.062886972383333 209.28536505324408 0.9005266932560396
5.068114527336749 218.0967994419395 0.9053929824379807
5.073342082290165 227.578546148886 0.9131983056018764
5.078569637243581 238.8802114158383 0.9224003805942329
5.0837971921969975 249.58139597491044 0.9255176857028182
5.089024747150414 263.713508648785 0.9403229753903808
5.09425230210383 278.70803661718986 0.953936687880773
5.099479857057246 301.9683407480335 0.9833163425763576
5.104707412010662 326.75103227987233 1.012721343458998
5.109934966964079 351.4138461517462 1.0399769869236395
5.115162521917495 372.42187366381916 1.0635649675044294
5.120390076870911 386.91644686794893 1.0818522206536154
5.125617631824327 394.9128221158728 1.088519125727625
5.130845186777743 392.6852396930388 1.0878419718223507
5.13607274173116 379.2997637431814 1.0723201582869555
5.141300296684576 357.3677692309827 1.047548554956011
5.146527851637992 331.4760083830896 1.0251844978753883
5.151755406591408 298.8449617713306 0.9861730728465533
5.156982961544824 269.9329767908991 0.9577084415230485
5.162210516498241 251.94798921723887 0.945422121402707
5.167438071451657 234.66546181158049 0.9342025298251236
5.172665626405073 222.51271938716525 0.9352329072572129
5.177893181358489 210.94134133764277 0.9211885420620558
5.183120736311905 199.7787240967307 0.9056527536122831
5.188348291265322 191.98216174168184 0.8863930111055303
5.193575846218738 188.32344007742242 0.8838030921002178
5.198803401172154 187.79338821456085 0.8893976124536223
5.20403095612557 185.0167036962316 0.8895179761388212
5.209258511078986 183.18462780465467 0.8948800246737431
5.214486066032403 180.39209930831612 0.8948112942657112
5.219713620985819 176.45270867213222 0.8873266770892188
5.224941175939235 171.6776211616213 0.87865742617517
5.230168730892651 168.66076246681806 0.8692362853787815
5.235396285846067 164.62054779592975 0.8583952122694268
5.240623840799484 161.73038812331072 0.8538187495993431
5.2458513957529 161.85467642744936 0.8638418243930522
5.251078950706316 159.60849748019297 0.8581428305655229
5.256306505659732 159.86329919956947 0.8593459549447692
5.261534060613148 160.93429593102084 0.8690807772294612
5.266761615566565 163.45454376260733 0.8719957406851659
5.271989170519981 163.09569717769148 0.8704469917236305
5.277216725473397 167.54040348295175 0.8956996566893722
5.282444280426813 166.9679194072319 0.8986726878925784
5.2876718353802294 168.4148155647769 0.9091115651438878
5.292899390333646 165.5480837908261 0.8947769047748606
5.298126945287062 157.51498014974482 0.869988094319308
5.303354500240478 154.80324118542026 0.8630014002006403
5.308582055193894 155.39686539422755 0.8585537421043292
5.3138096101473105 156.7164918004226 0.8553425140330926
5.319037165100727 158.09576730636257 0.8533880263773499
5.324264720054143 158.72740936114513 0.8560270717500335
5.329492275007559 156.23288304154022 0.8499774976963207
5.334719829960975 157.9532117749712 0.8647891988845087
5.3399473849143915 155.82166581767356 0.8643378180952938
5.345174939867808 156.16201624130872 0.8622427328904866
5.350402494821224 157.63467088087143 0.8696134048559352
5.35563004977464 159.29470652790644 0.8702238535299142
5.360857604728056 164.38044834327127 0.8735639978381932
5.3660851596814725 164.38573101197363 0.8670104041570936
5.371312714634889 165.87930887855543 0.8703595575786899
5.376540269588305 165.8441186943023 0.8664584738499769
5.381767824541721 166.45667256066582 0.8738470724806109
5.386995379495137 167.0227762259007 0.8787688358955642
5.3922229344485535 164.69220696455804 0.8723430875679966
5.39745048940197 161.99238406024105 0.8662435683961754
5.402678044355386 163.27175797384555 0.8648583228490153
5.407905599308802 161.8606856053312 0.8583955323879523
5.413133154262218 165.88926131398603 0.8559481599466823
5.4183607092156345 172.40892709225517 0.8608633656215474
5.423588264169051 176.61275028260906 0.8611546442488834
5.428815819122467 178.97820525418896 0.849786854204014
5.434043374075883 182.49812480914449 0.8460455460570022
5.439270929029299 183.93245800915054 0.837399664604406
5.4444984839827155 185.77608007959878 0.8294018805474599
5.449726038936132 186.47293751750593 0.8281822308646659
5.454953593889548 188.54964226277207 0.8407010378532628
5.460181148842964 191.46021366355794 0.8566530772627722
5.46540870379638 189.11905441678422 0.8556109794780274
5.4706362587497965 186.43934974625128 0.8538302478713733
5.475863813703213 182.6904489312043 0.8531167667285939
5.481091368656629 179.02984764879022 0.8531124537362715
5.486318923610045 173.7178627568874 0.8493384330410673
5.491546478563461 173.7288788584267 0.8512099139576335
5.4967740335168775 173.7956690559653 0.8472917384412609
5.502001588470294 174.23917872620325 0.853640890169999
5.50722914342371 167.45221504034365 0.8408746693933398
5.512456698377126 166.18629725457959 0.8384536408053459
5.517684253330542 163.99380792994603 0.8384091305989698
5.522911808283959 166.22786712833565 0.8492591388009945
5.528139363237375 170.1573942111138 0.8596675237960867
5.533366918190791 169.18320978851523 0.8591668070133351
5.538594473144207 171.18116526196178 0.8638011855493697
5.543822028097623 165.03359539011944 0.8362335502791305
5.54904958305104 166.49529535398509 0.8402832048258965
5.554277138004456 167.72825934847424 0.8418342379579937
5.559504692957872 169.72080073120705 0.8438469504985001
5.564732247911288 169.6803508467259 0.8465358155140862
5.569959802864704 165.44405495286452 0.8305216400478542
5.575187357818121 163.35668148161318 0.8216413964959995
5.580414912771537 168.19881668387944 0.8283475554046061
5.585642467724953 171.7867201228352 0.8329810132089556
5.590870022678369 174.2924343511873 0.8320889013011397
5.596097577631785 177.1934390045864 0.8422315702316885
5.601325132585202 180.20194555776206 0.8406071906934008
5.606552687538618 184.10267221799876 0.8349764586518665
5.611780242492034 186.24453677583026 0.8181927043996235
5.61700779744545 192.58180047500824 0.8196378320110501
5.622235352398866 205.66525126562883 0.8283149690171431
5.627462907352283 232.48641517777054 0.8567571116754449
5.632690462305699 276.5575570371808 0.9088618383540218
5.637918017259115 341.1112605474832 0.9832047302429427
5.643145572212531 434.31076610185767 1.0932312412781635
5.648373127165947 541.5698391046975 1.2094087798712345
5.653600682119364 645.7220952452525 1.3133090567231167
5.65882823707278 734.1551788194441 1.395486449907602
5.664055792026196 795.3995059298004 1.4500874346348842
5.669283346979612 833.4696087966067 1.483290806555171
5.674510901933028 843.8184227777608 1.49020125317431
5.679738456886445 837.7558525834829 1.483493867503564
5.684966011839861 819.8019855427085 1.466651095685162
5.690193566793277 800.8521638185205 1.4471456533591112
5.695421121746693 791.0260445516187 1.4375246233608727
5.700648676700109 785.8826340501483 1.4331677464867052
5.705876231653526 783.4941443912834 1.4305505943928778
5.711103786606942 779.578729092886 1.4259013189538763
5.716331341560358 781.8166535154742 1.4268778504329718
5.721558896513774 783.8160591799318 1.4279366430837426
5.7267864514671905 791.155107341358 1.4348123620418303
5.732014006420607 799.668596697339 1.442666315499261
5.737241561374023 815.7383143835353 1.4585347298676312
5.742469116327439 839.1121915737621 1.479414383151362
5.747696671280855 879.8827097038062 1.5142115497326316
5.7529242262342715 931.5161926827109 1.5573202944936615
5.758151781187688 996.7367400735719 1.609354388711537
5.763379336141104 1073.196763928129 1.6691511551843463
5.76860689109452 1150.3758989400878 1.724461734344576
5.773834446047936 1225.9446824981133 1.7788459961989787
5.7790620010013525 1274.509318170351 1.8125031073463247
5.784289555954769 1270.0779637210453 1.805599910003672
5.789517110908185 1226.9167672889137 1.7730361768010545
5.794744665861601 1133.8530333324086 1.7034398428154083
5.799972220815017 1009.3910665097484 1.6095566341687957
5.8051997757684335 864.8501932476289 1.4901864980170734
5.81042733072185 710.3986125074983 1.3507790720808042
5.815654885675266 581.1831071847823 1.2271886988141667
5.820882440628682 468.6339019213313 1.1105460738562745
5.826109995582098 388.0946880520205 1.0242532691169868
5.8313375505355145 333.7200079629297 0.9693257407838077
5.836565105488931 292.5001835088289 0.9228543303341883
5.841792660442347 263.143891444248 0.8901900405975027
5.847020215395763 243.99933116020935 0.8652456467885898
5.852247770349179 229.44421802835603 0.8415810752265673
5.8574753253025955 220.49819052003366 0.8304308008453655
5.862702880256012 212.0494887274274 0.8175400766641273
5.867930435209428 209.2294071965243 0.8160633582336916
5.873157990162844 206.92744806146246 0.8134480589077457
5.87838554511626 207.24817816635442 0.81474385055687
5.8836131000696765 202.6253907721238 0.8036617376619982
5.888840655023093 203.63927565443066 0.8041101587348963
5.894068209976509 204.7156359398403 0.8072431333991628
5.899295764929925 204.8627827755425 0.8051986314160496
5.904523319883341 205.08769156242835 0.8030152304827298
5.9097508748367575 206.02255372338485 0.8028369905113402
5.914978429790174 208.1841146041352 0.8051324195578902
5.92020598474359 208.98153662802432 0.808287577052043
5.925433539697006 210.43188981806185 0.8099484424280116
5.930661094650422 216.27189708918928 0.8135845539027852
5.9358886496038386 220.96103169606448 0.8145798112027642
5.941116204557255 224.62401974985173 0.811084775472734
5.946343759510671 229.830329994605 0.8171537432858448
5.951571314464087 235.19523649399014 0.8341162662140303
5.956798869417503 238.35861867389036 0.8395103040026869
5.96202642437092 247.23752902283584 0.8546433174333813
5.967253979324336 251.92604628781154 0.8579538508069172
5.972481534277752 262.41714952387963 0.8665780020579902
5.977709089231168 276.22817212600904 0.8848357830018065
5.982936644184584 291.3169929585597 0.9063669272479488
5.988164199138001 311.860983608751 0.9351736685732074
5.993391754091417 334.8486421635276 0.9674741141243517
5.998619309044833 363.8919886759524 1.0080569719193986
6.003846863998249 400.8009219346434 1.055014051310895
6.009074418951665 447.3170632177601 1.113178574750644
6.014301973905082 494.9326662741205 1.171624161638332
6.019529528858498 560.5356955493311 1.2462289946602085
6.024757083811914 642.0510478256236 1.3357146781451272
6.02998463876533 732.8302136791258 1.425904256922084
6.035212193718746 858.8474762845813 1.5450688292114207
6.040439748672163 1011.5300781478029 1.6784977658712623
6.045667303625579 1182.8944835452533 1.8154704261090389
6.050894858578995 1388.8998810296423 1.969568572743594
6.056122413532411 1580.2438330156651 2.1026377633678726
6.061349968485827 1752.4711168772928 2.2166518945904423
6.066577523439244 1893.4197186293452 2.3054121527551303
6.07180507839266 1966.9575844504707 2.3516145917244082
6.077032633346076 1983.746057495665 2.3635663577273953
6.082260188299492 1937.735099091671 2.338572080475181
6.087487743252908 1848.4373565968806 2.2869638430136066
6.092715298206325 1726.0607314050828 2.212398735494858
6.097942853159741 1584.707669798524 2.120068995926741
6.103170408113157 1449.4893342889377 2.0309214126685733
6.108397963066573 1316.8235024025898 1.9375458591826755
6.113625518019989 1188.0406092350208 1.842919787417341
6.118853072973406 1076.196214616327 1.7555068130884623
6.124080627926822 970.7447093292733 1.6676994312732139
6.129308182880238 881.3603468759677 1.591777319665191
6.134535737833654 794.1848560527588 1.5127834059491811
6.1397632927870704 711.3843339248315 1.432625394309313
6.144990847740487 636.6007664379836 1.3586472314288665
6.150218402693903 568.9211368575502 1.2885111421500113
6.155445957647319 509.06062063387225 1.2212670767845186
6.160673512600735 462.2344872072745 1.1680431408158802
6.1659010675541515 424.4671066179742 1.123867744007277
6.171128622507568 397.4325201573634 1.0910613249804684
6.176356177460984 365.02816132734023 1.0492927007822515
6.1815837324144 339.2584929053548 1.0151869670908062
6.186811287367816 317.9231282944496 0.9883742286476699
6.1920388423212325 304.416097309256 0.97517688023582
6.197266397274649 295.28679592174933 0.9680052486969819
6.202493952228065 288.85595787702687 0.9635714759782633
6.207721507181481 277.90247294961705 0.9400156326445601
6.212949062134897 269.5973199746965 0.9221845952005092
6.2181766170883135 255.1438962383378 0.8981024761263796
6.22340417204173 243.45726151296023 0.8791668579461052
6.228631726995146 234.72155582896045 0.8619084480702929
6.233859281948562 232.1255783442924 0.8583832185931333
6.239086836901978 232.71219780230993 0.8592755640588975
6.2443143918553945 233.96349549505936 0.8606275456846595
6.249541946808811 230.18588016287876 0.8527423087775018
6.254769501762227 224.95944895398588 0.8437977068981906
6.259997056715643 218.34657252215175 0.8307740132074133
6.265224611669059 213.39075814302458 0.821632756241011
6.2704521666224755 208.35890398546888 0.8151104606148752
6.275679721575892 205.7996680178188 0.8105762758257943
6.280907276529308 205.56512326949408 0.8129557743760912
6.286134831482724 208.5758320949364 0.8238337584509495
6.29136238643614 208.010388537026 0.8211588729686801
6.2965899413895565 207.9134116745768 0.8232985906158157
6.301817496342973 207.04735635104834 0.8234404434721659
6.307045051296389 206.97147213021506 0.8218466868687023
6.312272606249805 205.16248290583783 0.8167061282293168
6.317500161203221 205.30028283756948 0.818195231407616
6.3227277161566375 206.15374976765708 0.8171851118672032
6.327955271110054 202.4001931904014 0.8071444482381853
6.33318282606347 200.9007207159703 0.8014058464752455
6.338410381016886 197.39198389361167 0.796319635738531
6.343637935970302 197.30011261555472 0.7940525816974568
6.3488654909237185 200.25068303177628 0.802573777401678
6.354093045877135 204.20177019021196 0.8112469962663158
6.359320600830551 205.5143281970705 0.8062370867530572
6.364548155783967 206.53009079851626 0.803872587695447
6.369775710737383 205.39165042167105 0.7968425964838283
6.3750032656908 204.98868381991 0.7988323840494423
6.380230820644216 204.22142207228455 0.8021973405526056
6.385458375597632 205.03608231647172 0.8039070353321794
6.390685930551048 206.27486540972436 0.8107996543641384
6.395913485504464 209.30618912063136 0.8150238152724296
6.401141040457881 206.4911887220151 0.8097625802771968
6.406368595411297 201.37662664255893 0.7980261834124069
6.411596150364713 200.13321443260168 0.7889265056446553
6.416823705318129 197.45432727227467 0.7853860781956473
6.422051260271545 200.4278559929941 0.7904981989166808
6.427278815224962 202.9265029995764 0.7986497703495913
6.432506370178378 202.85026909413662 0.7980846019448149
6.437733925131794 203.77283649513657 0.7943487176252059
6.44296148008521 207.77402540597424 0.7966438851283023
6.448189035038626 209.68437309788806 0.7979099712311186
6.453416589992043 213.26182134710155 0.8026151627766465
6.458644144945459 213.53274133934167 0.8064231208734568
6.463871699898875 212.56459489816416 0.8029823178765478
6.469099254852291 213.28553151844116 0.8059293151410755
6.474326809805707 212.74563787187847 0.802594841731012
6.479554364759124 217.0076884515347 0.8038798366343404
6.48478191971254 219.79991664598904 0.8035228005994793
6.490009474665956 223.46107468166736 0.8023962893040588
6.495237029619372 229.92548556695996 0.8101095050118264
6.500464584572788 236.3301955029527 0.814848495658185
6.505692139526205 244.6207864312104 0.8235212287098069
6.510919694479621 252.6957172434124 0.8302273240797681
6.516147249433037 258.85183140207266 0.8330727623733867
6.521374804386453 268.1619088864487 0.840613968116582
6.526602359339869 279.12592710686124 0.8507237682684312
6.531829914293286 301.0397176978318 0.8779026541519778
6.537057469246702 326.3988866662012 0.9080986596044951
6.542285024200118 362.62487478983303 0.9510934037138095
6.547512579153534 400.5753894758775 0.9964786280982066
6.55274013410695 436.12633895649986 1.034705176456003
6.557967689060367 477.91984522404135 1.0795554734785437
6.563195244013783 506.54645580740555 1.1076670135229805
6.568422798967199 532.4118744642902 1.134893459581094
6.573650353920615 544.2295617540696 1.1447931847384096
6.5788779088740315 545.2835676459111 1.1459132344877456
6.584105463827448 540.2622073318377 1.140224491590456
6.589333018780864 522.3464928900605 1.121640168317903
6.59456057373428 497.34815247921523 1.0940398059886267
6.599788128687696 470.5979942527132 1.0656593534344183
6.6050156836411125 438.4100845834356 1.028140487940802
6.610243238594529 410.8295308217661 0.9986909969084085
6.615470793547945 386.617068266129 0.9695766379133895
6.620698348501361 363.0742616024617 0.9439366614307003
6.625925903454777 343.5167870072265 0.9234395967732255
6.6311534584081935 327.0717298017178 0.9051326482305316
6.63638101336161 309.9770463458731 0.8844999453478327
6.641608568315026 299.6673525566721 0.87049894711715
6.646836123268442 289.75467129008797 0.8557501659995881
6.652063678221858 282.5026455031729 0.8462418817404438
6.6572912331752745 272.2758489057828 0.8334068246542101
6.662518788128691 262.249591641165 0.8212141002022196
6.667746343082107 257.7902290084256 0.8172148212164164
6.672973898035523 254.14372971972665 0.8146324239054886
6.678201452988939 252.62092682425606 0.8154527516470366
6.6834290079423555 248.67046475398615 0.8145467110442709
6.688656562895772 245.4727967970302 0.810231077208392
6.693884117849188 243.45956990149483 0.8091859095006733
6.699111672802604 237.78708109964643 0.8034403477965351
6.70433922775602 233.57233075038343 0.7959074676534441
6.7095667827094365 233.8477286548147 0.7996353398799524
6.714794337662853 237.79373131702167 0.8078408321474647
6.720021892616269 239.30198736231947 0.8086326910935151
6.725249447569685 237.27442081304267 0.8066638861609648
6.730477002523101 233.72756657832048 0.8013456324669632
6.7357045574765175 234.80999735127884 0.8020411981683349
6.740932112429934 233.86972682278395 0.8024211902612222
6.74615966738335 232.64934692107454 0.8006939360456817
6.751387222336766 231.23577155334382 0.7986513579749517
6.756614777290182 229.24317146463622 0.7922123914787619
6.7618423322435985 228.7636640523102 0.7915357023435408
6.767069887197015 232.11067610413352 0.7926662246348884
6.772297442150431 232.8871179140796 0.7967886949972723
6.777524997103847 232.16649150432363 0.7948209452701349
6.782752552057263 227.937462020247 0.7859708998854327
6.7879801070106796 226.4992955189262 0.7821051235526265
6.793207661964096 224.9718576327923 0.7816997732216041
6.798435216917512 225.84390167494323 0.7864300516791711
6.803662771870928 231.77983097675127 0.7942643025301913
6.808890326824344 232.4846226364261 0.7910055239301543
6.814117881777761 232.82399086708364 0.7877303225651795
6.819345436731177 230.62264157680295 0.7825935246968332
6.824572991684593 228.61126733987768 0.7831578091998888
6.829800546638009 230.6620950824273 0.7874608217031906
6.835028101591425 230.89599460897003 0.7882488198586329
6.840255656544842 235.3306835644489 0.7957575763676935
6.845483211498258 237.5243823918513 0.7981744818431625
6.850710766451674 238.49435066625122 0.7986715567657127
6.85593832140509 240.57337957949449 0.7974154506984269
6.861165876358506 242.0096280560651 0.7963621083613589
6.866393431311923 244.0151392250078 0.798490437476571
6.871620986265339 244.00051829264956 0.7965246467081297
6.876848541218755 244.3369844145944 0.7936468390888349
6.882076096172171 243.57359369581172 0.7885224932252591
6.887303651125587 245.15729312387214 0.7877202214153175
6.892531206079004 247.24199260270285 0.786626411851844
6.89775876103242 249.06981767923406 0.7868284503036881
6.902986315985836 254.57703316230106 0.7951612378680671
6.908213870939252 257.303521094384 0.799039831531086
6.913441425892668 262.5311714684759 0.8074364064197611
6.918668980846085 266.1772249356872 0.812989047716716
6.923896535799501 271.1339820148287 0.8184464918039935
6.929124090752917 273.14882614569365 0.8189244797000005
6.934351645706333 274.83583006906656 0.8154841154912656
6.939579200659749 277.0207553290625 0.8139160916491811
6.944806755613166 283.48492201876394 0.8231397866607354
6.950034310566582 290.1575875058953 0.8290179811244681
6.955261865519998 297.50244326281495 0.837710529781739
6.960489420473414 306.115582932376 0.8467955016114539
6.96571697542683 314.16348154389124 0.853635724656348
6.970944530380247 320.8963637163567 0.8597058433140979
6.976172085333663 333.42400590618786 0.8731266552347733
6.981399640287079 348.3243244384546 0.8893754128953328
6.986627195240495 370.5512029068449 0.913331812682102
6.9918547501939114 398.3038316235988 0.9441492155400238
6.997082305147328 440.06189221911126 0.9899173544766176
7.002309860100744 498.853127795846 1.0509404366910688
7.00753741505416 586.2881762678518 1.136333937425197
7.012764970007576 704.8349856698982 1.2425344369253686
7.0179925249609925 845.9995177768532 1.3575568252011159
7.023220079914409 1002.4160338746984 1.4768457433041657
7.028447634867825 1143.7952651722544 1.5756644772612332
7.033675189821241 1255.0217868014856 1.650686255143586
7.038902744774657 1316.2761736922862 1.688651172730312
7.0441302997280735 1314.9654695852223 1.6873048998075373
7.04935785468149 1273.6688080204278 1.6601917395255368
7.054585409634906 1203.0999677062496 1.6119415918226006
7.059812964588322 1109.3429566125694 1.5469340649318783
7.065040519541738 1015.801961772536 1.4795409996636464
7.0702680744951545 921.1713187245163 1.407838679064091
7.075495629448571 842.2297701999713 1.3454526638473345
7.080723184401987 783.9703888372765 1.2979362328374837
7.085950739355403 732.9690122051911 1.2553592103715059
7.091178294308819 692.896377018763 1.2202851143434381
7.0964058492622355 656.925021753855 1.1875059299941324
7.101633404215652 624.0104551173059 1.157541281468598
7.106860959169068 600.1368700857054 1.1356341710786282
7.112088514122484 581.5739033404568 1.118618508239736
7.1173160690759 558.9975855814187 1.09655912903682
7.1225436240293165 541.5115743701931 1.0800702607589117
7.127771178982733 521.3849130846262 1.0597967974883709
7.132998733936149 509.92950028869853 1.0497024920157882
7.138226288889565 496.45056138694326 1.0361015713683277
7.143453843842981 484.92310279759585 1.0255120713838395
7.1486813987963975 479.2267780528438 1.0199230085842965
7.153908953749814 472.7790443076561 1.012460080696499
7.15913650870323 474.68345570671147 1.012241317831579
7.164364063656646 481.76152849624873 1.018069647190238
7.169591618610062 492.7887311608482 1.0290487321167245
7.1748191735634785 504.6316041743425 1.039789276496287
7.180046728516895 527.4849502954902 1.0618576834630782
7.185274283470311 562.133203730218 1.0943187004812063
7.190501838423727 619.6571904569719 1.1485165841735723
7.195729393377143 700.737865592457 1.2196300173251755
7.2009569483305595 819.6772617483963 1.3191745321881292
7.206184503283976 974.4027557156643 1.4361430096678265
7.211412058237392 1193.578839674783 1.5879484109611761
7.216639613190808 1465.7753132433536 1.7570263146182024
7.221867168144224 1814.2002223885738 1.9520418668211437
7.227094723097641 2192.8232605492067 2.1446178470692536
7.232322278051057 2538.420689426928 2.309509547570742
7.237549833004473 2764.6898047606633 2.4083613727784456
7.242777387957889 2802.238086058235 2.421746828020449
7.248004942911305 2647.279088330325 2.3467738438594967
7.253232497864722 2360.509646891717 2.2139917139618333
7.258460052818138 1988.173033111653 2.031522142963499
7.263687607771554 1615.3575646390839 1.830398894055904
7.26891516272497 1276.3124560824851 1.626724187603147
7.274142717678386 1004.0720129435778 1.4435316309422577
7.279370272631803 798.9218457379375 1.2893281751836054
7.284597827585219 642.8927684137096 1.1587320311627547
7.289825382538635 541.5217965503682 1.0648801570578295
7.295052937492051 474.3662325597252 0.9988928528822568
7.300280492445467 428.4880283852944 0.9515017122190056
7.305508047398884 399.3647545415086 0.9202228096116296
7.3107356023523 382.6436505635457 0.9011567809295635
7.315963157305716 370.2739509419282 0.8881918049307248
7.321190712259132 360.08363575499624 0.8760944257088537
7.326418267212548 352.5349777478796 0.8680742577563769
7.331645822165965 345.25704256611954 0.8597905333674768
7.336873377119381 336.34088230694255 0.8510222402264119
7.342100932072797 330.48738121506375 0.8427626616811965
7.347328487026213 329.841176048691 0.8412315381601084
7.352556041979629 322.38303171043316 0.8297649464812578
7.357783596933046 322.24483707178604 0.8304380995079376
7.363011151886462 319.69144149178055 0.8285972313290569
7.368238706839878 317.10284263854305 0.8277091934316478
7.373466261793294 318.90909396055264 0.8304836219446043
7.37869381674671 313.9929466423745 0.8227987380382747
7.383921371700127 313.3783912904371 0.8208160305832701
7.389148926653543 315.25913337696556 0.8240277495202096
7.394376481606959 315.81977700931037 0.8257473431982901
7.399604036560375 317.72514656516023 0.8276934593371156
7.4048315915137914 319.4397547099114 0.8301640297569314
7.410059146467208 320.0860561255407 0.8300226524533448
7.415286701420624 323.68781612670637 0.8339010869140273
7.42051425637404 322.93717730705515 0.8328933155995958
7.425741811327456 328.98237413319725 0.8410064392912425
7.4309693662808725 330.7301743833101 0.8422029945251657
7.436196921234289 331.06160987594484 0.8418861273501382
7.441424476187705 333.65109615454253 0.8439872792617701
7.446652031141121 334.89553488445716 0.8436895933604499
7.451879586094537 336.7896445049995 0.8453474273494441
7.4571071410479535 341.0559781965762 0.8496099681105364
7.46233469600137 346.52028525269367 0.8548966346264159
7.467562250954786 353.39917453011356 0.8616030144973985
7.472789805908202 361.7086404966384 0.8726309052205171
7.478017360861618 369.3474583566794 0.8812728196624214
7.4832449158150345 380.06023774584855 0.8924189906656946
7.488472470768451 384.0522859755761 0.8929005850055753
7.493700025721867 395.13754478562305 0.9042035219500695
7.498927580675283 407.44283645279097 0.916001867709132
7.504155135628699 422.33040025612 0.9314493551475653
7.5093826905821155 445.280589732456 0.9563521120823413
7.514610245535532 463.3514431254303 0.9729939956627367
7.519837800488948 484.06000344701414 0.9914354967972111
7.525065355442364 501.38422425830726 1.0080701705865271
7.53029291039578 512.4341691297046 1.0192376572287283
7.5355204653491965 517.8115788948409 1.0251941365609285
7.540748020302613 516.9453072279462 1.0231970538913833
7.545975575256029 508.24777259841295 1.0114480626290006
7.551203130209445 503.0991278668977 1.005562067815435
7.556430685162861 501.519292854247 1.0047088787405534
7.5616582401162775 497.47598666046173 1.0011569813899275
7.566885795069694 487.2242558618908 0.9919500552314932
7.57211335002311 473.91221000730513 0.9782874026445235
7.577340904976526 457.65735138667134 0.9601896112474554
7.582568459929942 445.7903421455038 0.9484909764822249
7.5877960148833585 439.0088296256889 0.9419780146195309
7.593023569836775 432.495946225116 0.936306514154582
7.598251124790191 426.7363692971558 0.9299373900237975
7.603478679743607 419.87993393872955 0.9230389932376231
7.608706234697023 417.33925378861136 0.9200941497121948
7.6139337896504395 416.3694229008882 0.9183687916004601
7.619161344603856 414.58835251951956 0.9163552721880712
7.624388899557272 415.015145258571 0.9157350745837279
7.629616454510688 414.0165245538828 0.9140527016082634
7.634844009464104 416.09642265371747 0.914859349282804
7.6400715644175206 420.35322993983715 0.9194168277250504
7.645299119370937 425.5055649079532 0.9244773947284499
7.650526674324353 436.59661200175947 0.9352627947960138
7.655754229277769 448.3039933866634 0.948291381608406
7.660981784231185 454.06334551781373 0.9542883871831978
7.666209339184602 465.22697356271306 0.9637184773539597
7.671436894138018 472.07014339758825 0.9695314777501364
7.676664449091434 484.85875301054364 0.9809466731072809
7.68189200404485 494.554908915986 0.9899083219516498
7.687119558998266 502.30777639214114 0.9961163492018504
7.692347113951683 510.9090049876293 1.003830487207009
7.697574668905099 517.7687891258917 1.0102283974496584
7.702802223858515 519.4884794652153 1.0104760971277618
7.708029778811931 521.8768152729897 1.0125072374858772
7.713257333765347 518.5734543214121 1.0097683301918299
7.718484888718764 512.6025613916148 1.004304088433962
7.72371244367218 511.4886883867054 1.0043273081787676
7.728939998625596 504.46367343108653 0.9957456237369121
7.734167553579012 499.24583438626166 0.9897442471612292
7.739395108532428 497.5096732345066 0.9875844073476435
7.744622663485845 494.800880220066 0.9837041269406824
7.749850218439261 498.75129029164555 0.987947105147126
7.755077773392677 498.99382440212986 0.988739343398034
7.760305328346093 500.57218251400235 0.9916413588089502
7.765532883299509 495.638135704054 0.9878941497462864
7.770760438252926 488.19840563009126 0.9793741618752732
7.775987993206342 481.49695716570966 0.9709637105174468
7.781215548159758 474.2793179208023 0.9621172971521329
7.786443103113174 470.1635588614006 0.9565893575743266
7.79167065806659 464.4985035718405 0.9500624763371368
7.796898213020007 456.4600162452886 0.9424344687609536
7.802125767973423 448.10671261251713 0.9351070801306214
7.807353322926839 437.96008307005167 0.92598239667541
7.812580877880255 428.8428005279929 0.915981365795538
7.817808432833671 424.36729306947177 0.9099971836298929
7.823035987787088 423.65970793636114 0.9084992390985192
7.828263542740504 421.3026700214961 0.9068185141209386
7.83349109769392 417.4803752657566 0.9043297169362666
7.838718652647336 416.58741266755516 0.9043143979620231
7.8439462076007525 416.3021383832663 0.9046963075922938
7.849173762554169 417.8039194459588 0.9044220454712114
7.854401317507585 418.94843220607567 0.9057564223563
7.859628872461001 415.89217242886144 0.9015863895092021
7.864856427414417 411.41975149353317 0.8968956122627031
7.8700839823678335 411.748140077593 0.896704677347431
7.87531153732125 417.52200630066403 0.9021807857657503
7.880539092274666 422.0739985017914 0.9050787924082325
7.885766647228082 428.89115584072664 0.9116921303793797
7.890994202181498 430.55554481360576 0.9127443840453976
7.8962217571349145 433.4964272778632 0.91548747318495
7.901449312088331 439.51150236332006 0.9216971509032214
7.906676867041747 444.8751476506731 0.9259725737367718
7.911904421995163 448.7013861230175 0.9293079492236773
7.917131976948579 449.41604252110903 0.9293477443549905
7.9223595319019955 457.9259268990528 0.9373598318965352
7.927587086855412 462.10151788472064 0.9401626275254356
7.932814641808828 471.9693491181377 0.9483628030680689
7.938042196762244 479.37295422309694 0.9542599578369242
7.94326975171566 485.17270900774264 0.9586285470828096
7.9484973066690765 492.22503443241015 0.9650210762322197
7.953724861622493 501.3865372281484 0.9731550282025933
7.958952416575909 515.8566564926624 0.9870909160138595
7.964179971529325 532.1220767601314 1.001811683818327
7.969407526482741 543.6722000988616 1.0116125849917756
7.9746350814361575 553.962287138794 1.0202094421392123
7.979862636389574 560.8199536185042 1.0268395226652829
7.98509019134299 569.4782975111505 1.0346955454278655
7.990317746296406 580.0420379196537 1.0458752469006456
7.995545301249822 589.9141187400778 1.05508604703728
8.000772856203238 599.1634203043579 1.062668485460505
8.006000411156654 606.4891408407635 1.0693394169589865
8.01122796611007 614.3937371699307 1.075211211982982
8.016455521063486 616.77332844278 1.0754629777216367
8.021683076016902 616.0223863283152 1.0734285752039525
8.026910630970319 620.4174326933362 1.0762540032472152
8.032138185923735 628.246212590457 1.0838364446545121
8.037365740877151 634.0461293419106 1.0890932230320804
8.042593295830567 645.4092204115484 1.0979755503260362
8.047820850783983 651.7421261316993 1.10222863377992
8.0530484057374 664.4676337784721 1.111486785837875
8.058275960690816 672.171983442096 1.1168409206168164
8.063503515644232 678.623890756229 1.1220894223700195
8.068731070597648 685.0827540435823 1.1267673597391077
8.073958625551064 688.888933620482 1.129828872382974
8.07918618050448 691.39986576928 1.1319547457257204
8.084413735457897 690.1512801017493 1.1302558813899992
8.089641290411313 690.2254042566725 1.130156800148404
8.09486884536473 691.8043426335528 1.1303343081664403
8.100096400318145 696.860756691844 1.13505376161229
8.105323955271562 691.5972409872584 1.1300398691866678
8.110551510224978 685.7587712822252 1.1252420640479808
8.115779065178394 680.87652947432 1.1207333066810954
8.12100662013181 675.0630392344198 1.1156829313973227
8.126234175085226 674.9026451948935 1.115381934796665
8.131461730038643 674.01436979743 1.1141615166010035
8.136689284992059 677.3877457966486 1.1150340048079073
8.141916839945475 682.2228710453417 1.118058553056823
8.147144394898891 689.5768524312374 1.1232636319022795
8.152371949852308 702.5752547370926 1.1340216727003887
8.157599504805724 719.3727519942566 1.147857493043878
8.16282705975914 741.4806711869221 1.1653406973114255
8.168054614712556 760.7420039910648 1.1807080179493679
8.173282169665972 774.107848016411 1.1897622761820108
8.178509724619389 777.2786956269238 1.191775831497354
8.183737279572805 781.8530555143252 1.1949084883654817
8.188964834526221 778.7326749515679 1.1922374005741432
8.194192389479637 770.3108521624829 1.1851877514893734
8.199419944433053 753.0817005652139 1.1702663685440093
8.20464749938647 736.4671077936407 1.156462896625063
8.209875054339886 721.3874160895207 1.1442960194342544
8.215102609293302 709.2563448767208 1.1349125333532497
8.220330164246718 698.6579573233848 1.1267843366264931
8.225557719200134 687.4592022926099 1.1177407421579482
8.23078527415355 680.5025664188304 1.111807323122736
8.236012829106967 674.0978570310448 1.1063793023887292
8.241240384060383 663.7152791374217 1.0972199571760648
8.2464679390138 655.3578375984896 1.0894618949429555
8.251695493967215 652.2014277812013 1.0857937639478035
8.256923048920632 651.2659806414688 1.084349332477357
8.262150603874048 653.9051824413735 1.0871116636840579
8.267378158827464 655.1830113670238 1.088102320025772
8.27260571378088 653.2831916040666 1.085949824876469
8.277833268734296 651.2437206455094 1.0835868435123572
8.283060823687713 645.779208925057 1.0782551121343893
8.288288378641129 643.5031077168181 1.076669920546618
8.293515933594545 644.740396944664 1.0772628597387042
8.298743488547961 648.4759426629851 1.079066839054781
8.303971043501377 653.4490466677356 1.0823968563209785
8.309198598454794 656.5272377979148 1.0844512521083165
8.31442615340821 659.186664156052 1.0867173071998686
8.319653708361626 661.954514003318 1.089234764117691
8.324881263315042 668.270386654675 1.0948542971522246
8.330108818268458 671.5238868520189 1.0975220513843251
8.335336373221875 671.4098359458837 1.095906955145648
8.34056392817529 680.2450315458326 1.1013901535835005
8.345791483128707 684.0380842017516 1.103427316252236
8.351019038082123 687.8460789695522 1.1062164106712438
8.35624659303554 691.9830418491798 1.1095994409552519
8.361474147988956 695.4969985234779 1.1119355398096404
8.366701702942372 701.3658601077174 1.1166675152043544
8.371929257895788 707.9376061270112 1.121345918294796
8.377156812849204 712.1586368267184 1.125046853152247
8.38238436780262 720.3293979706859 1.1312467296704596
8.387611922756037 722.1693872931671 1.1331370810817563
8.392839477709453 723.455248454117 1.1324687059141765
8.398067032662869 719.9755688811495 1.1294537810210183
8.403294587616285 714.5482848831008 1.1247034989771174
8.408522142569701 711.1098818688847 1.1221984870998645
8.413749697523118 700.6631879944451 1.1130835135997372
8.418977252476534 695.31701923319 1.1084848267058556
8.42420480742995 683.878222446765 1.0977708231793957
8.429432362383366 673.0824531873607 1.0894048119503814
8.434659917336782 661.4216617166346 1.0798350411549402
8.439887472290199 650.240410326172 1.0702379355843115
8.445115027243615 639.9865041243985 1.06118897909618
8.450342582197031 630.7718982881735 1.0528822382280298
8.455570137150447 621.4650287237382 1.0443597874766257
8.460797692103863 616.6295956792791 1.040457368529715
8.46602524705728 605.0785515938927 1.0303765826714466
8.471252802010696 595.2962296140901 1.0221610417024594
8.476480356964112 588.829683402546 1.0166402282385474
8.481707911917528 584.443338965079 1.0127154983948428
8.486935466870944 576.8419718638261 1.0053932037495108
8.49216302182436 574.3686622678352 1.002330483050531
8.497390576777777 571.30782522203 0.9987788854650648
8.502618131731193 569.5944725162082 0.9964088516656906
8.50784568668461 568.4111867065942 0.9955200256883738
8.513073241638025 566.1914077649451 0.9941199171569456
8.518300796591442 562.7961460048774 0.9922795768942825
8.523528351544858 555.1077773459469 0.9853564001411755
8.528755906498274 547.7915565536528 0.9786273996991527
8.53398346145169 539.0393856305062 0.9698416766787155
8.539211016405106 534.2762411495144 0.9650035834094127
8.544438571358523 533.0107141023096 0.9635942086283174
8.549666126311939 528.2449959129098 0.9589583052603623
8.554893681265355 530.6575059590787 0.9616569652552044
8.560121236218771 529.1057429780909 0.9592416836042703
8.565348791172188 533.0815314668754 0.9625963014527038
8.570576346125604 537.4664165045392 0.965956685825103
8.57580390107902 533.2145083191862 0.9603727124022862
8.581031456032436 534.294633671443 0.9611031600767966
8.586259010985852 531.7915092635423 0.958720003703306
8.591486565939269 535.051923392352 0.9633462439666702
8.596714120892685 538.8069456586288 0.9674186720121536
8.601941675846101 540.2891118667171 0.9682576910625745
8.607169230799517 542.4379568415437 0.9691172979496219
8.612396785752933 543.5273686831649 0.9692159794071346
8.61762434070635 546.143164090539 0.9715013216385856
8.622851895659766 549.9846764939647 0.9752594419596109
8.628079450613182 553.6962706664913 0.9773929046419253
8.633307005566598 560.0997313764233 0.982937397193234
8.638534560520014 562.9051637284558 0.9856446756354217
8.64376211547343 563.6212448892804 0.9857702267274485
8.648989670426847 563.6918357685882 0.9846782483946609
8.654217225380263 567.9917160111439 0.9877845412616443
8.65944478033368 576.2913730719231 0.9950896376480527
8.664672335287095 579.1182392102278 0.9961101793577687
8.669899890240512 588.3245665906956 1.0033217389297522
8.675127445193928 598.7406824193422 1.0119635429209068
8.680355000147344 606.5075964961836 1.0186434567002716
8.68558255510076 615.3866107337151 1.0259435401233683
8.690810110054176 625.604021631658 1.0339091231295847
8.696037665007593 639.1458994032522 1.0428438007820007
8.701265219961009 652.8527230449633 1.0533534771902948
8.706492774914425 671.0961754937109 1.0673939060195292
8.711720329867841 681.4532506804775 1.0764049394475816
8.716947884821257 686.1186983741152 1.079834413118412
8.722175439774674 691.3643136457547 1.0833714519990936
8.72740299472809 691.1563264611889 1.0818668661593052
8.732630549681506 691.0959051519324 1.0820277388037898
8.737858104634922 689.4316319804577 1.0810311201771332
8.743085659588338 686.5837282059819 1.0792415910472228
8.748313214541755 684.6686239908447 1.077365642510589
8.75354076949517 682.3414062355546 1.0758317093846097
8.758768324448587 676.7612847472569 1.0712747624702734
8.763995879402003 666.467702739276 1.062851291972313
8.76922343435542 652.3148722452711 1.0508902967957523
8.774450989308836 640.946847832344 1.0411359381045269
8.779678544262252 628.805122935515 1.030505537595729
8.784906099215668 618.9363433628331 1.0210977677044197
8.790133654169084 611.5747193324663 1.014605451408841
8.7953612091225 601.9537689707215 1.0062523005304993
8.800588764075917 591.2412247698344 0.9966909055455534
8.805816319029333 586.369546398892 0.992200624464065
8.811043873982749 579.6331913985999 0.9873251656760553
8.816271428936165 576.2545370941413 0.9845948109123217
8.821498983889581 575.6174985720025 0.9846832342059536
8.826726538842998 571.3970382181923 0.9810645185375317
8.831954093796414 566.1829662034789 0.9757278702439542
8.83718164874983 562.7268549733885 0.9718121341194629
8.842409203703246 558.5645485683102 0.9674122067138458
8.847636758656662 552.5611092660838 0.9616376681236896
8.852864313610079 549.2546657071434 0.9587051449142109
8.858091868563495 548.0359660430613 0.9575256065008826
8.863319423516911 550.0676245746617 0.9596294117303843
8.868546978470327 551.7131137739221 0.9608775682167058
8.873774533423743 551.0713681137145 0.9586066401526195
8.87900208837716 548.3822063527805 0.9558141850650449
8.884229643330576 546.4334944727137 0.9537876333540407
8.889457198283992 546.8453411670139 0.954540510704327
8.894684753237408 546.9910927762327 0.9555954783733481
8.899912308190824 546.8421178495523 0.9555477662292347
8.90513986314424 546.5256102501796 0.9540464485145375
8.910367418097657 544.7669052276857 0.9520381270520383
8.915594973051073 550.4154340955108 0.9558620815948383
8.92082252800449 553.8887312872696 0.9583065736576248
8.926050082957905 556.9441539549289 0.9611274568766759
8.931277637911322 556.8598076381063 0.9597557847543096
8.936505192864738 559.4686574700427 0.9605665945637016
8.941732747818154 563.9179617283985 0.9644272140188608
8.94696030277157 566.5604002386535 0.9664351229297931
8.952187857724986 569.6527141162366 0.969690226109637
8.957415412678403 573.8006465978901 0.9729254808566936
8.962642967631819 581.8314145580133 0.9790815894499965
8.967870522585235 588.5300506292994 0.984875346803991
8.973098077538651 590.7106665665215 0.986014618831504
8.978325632492067 590.8946527470532 0.9857055435113136
8.983553187445484 589.5500758662107 0.9837874896829251
8.9887807423989 593.220586440766 0.9859488706962012
8.994008297352316 596.0647229937908 0.988294722529659
8.999235852305732 597.4801772850351 0.9901564258495227
9.004463407259149 598.5384934913128 0.9906200713535578
9.009690962212565 602.8094757231664 0.993231831178241
9.014918517165981 613.7820385730017 1.0007013352059977
9.020146072119397 628.5574628685197 1.012606831043425
9.025373627072813 644.4436930415194 1.0258983404249087
9.03060118202623 656.3970835009246 1.0349269263567629
9.035828736979646 670.7160788866253 1.0458797975816005
9.041056291933062 688.752456636769 1.057950044256088
9.046283846886478 706.3312377519479 1.0713264655006867
9.051511401839894 720.6382416331528 1.081782332051372
9.05673895679331 739.1981206816373 1.096220344044718
9.061966511746727 757.8652965756002 1.1100988986035942
9.067194066700143 781.3399514337162 1.1269492917305939
9.07242162165356 804.4134618730606 1.141993423084042
9.077649176606975 826.4608359957389 1.1559128724460768
9.082876731560392 844.3924046454489 1.1678175794946797
9.088104286513808 857.5451006743228 1.1756528124564285
9.093331841467224 864.9162115677203 1.1805821341052996
9.09855939642064 869.2194373255626 1.1832692620406238
9.103786951374056 867.2052499811522 1.1820454057485406
9.109014506327473 853.64683094171 1.1712351860731613
9.114242061280889 847.5494923207327 1.1670226065591465
9.119469616234305 836.9352263382572 1.1587008393480966
9.124697171187721 831.8069863659107 1.1548394903907364
9.129924726141137 831.6745559576248 1.155001304453574
9.135152281094554 831.1161136700763 1.1553802456607039
9.14037983604797 841.9166595881514 1.1633569446601795
9.145607391001386 861.401800791053 1.1757787279211598
9.150834945954802 887.2577381289788 1.1930672155291084
9.156062500908218 924.1701012458252 1.2178057565802805
9.161290055861635 964.6067599484646 1.2536788639111605
9.16651761081505 1007.3293785158723 1.2873799966160364
9.171745165768467 1045.2774913374467 1.3165556708924935
9.176972720721883 1067.1953943509022 1.3338964380409095
9.1822002756753 1076.2781081163541 1.3423172646943953
9.187427830628716 1074.841005554277 1.3446674385179673
9.192655385582132 1062.5644834403154 1.3396749123314111
9.197882940535548 1050.8924413085522 1.3347222829272694
9.203110495488964 1038.4278278657166 1.3290557422263627
9.20833805044238 1026.5034844743693 1.3249441115267226
9.213565605395797 1017.9196155280922 1.321011426508475
9.218793160349213 1006.7218434036832 1.3155653764929631
9.224020715302629 993.5939572392724 1.3069178376908703
9.229248270256045 987.0387607522368 1.304015344515531
9.234475825209461 977.5836086907226 1.3002564795424654
9.239703380162878 973.7523617908771 1.3008678974914054
9.244930935116294 969.6547880611133 1.2992751493149135
9.25015849006971 968.5790265550562 1.2987703061296627
9.255386045023126 968.6708583272017 1.2985160523845543
9.260613599976542 978.1065457027915 1.3062645615255766
9.265841154929959 986.014636597441 1.315359704651959
9.271068709883375 999.9642059815811 1.3251732931277032
9.276296264836791 1018.6848431786256 1.3387441232047577
9.281523819790207 1039.5034629456154 1.3542177889815912
9.286751374743623 1060.5295274838804 1.3706597622849332
9.29197892969704 1085.208939101501 1.3885876219957523
9.297206484650456 1098.913167434138 1.3987213243809045
9.302434039603872 1103.6584918025019 1.401651793201797
9.307661594557288 1099.0603810608325 1.4006783802975014
9.312889149510704 1077.5829576437686 1.389282644838686
9.31811670446412 1041.5651967906535 1.3668601026886569
9.323344259417537 996.2364614282469 1.3387038925258385
9.328571814370953 941.4169887873134 1.3004077177811137
9.33379936932437 888.5405849551853 1.2643814113511518
9.339026924277785 838.2056088999946 1.2291410743792
9.344254479231202 795.734954479293 1.2000209767774896
9.349482034184618 759.0437013483221 1.1729881456426625
9.354709589138034 731.0558139789049 1.1524925065951759
9.35993714409145 707.6556924098206 1.1346720035917333
9.365164699044866 691.503806521679 1.1222714300481025
9.370392253998283 674.8997346964987 1.1096656522207917
9.375619808951699 668.7160983672326 1.1054737115534625
9.380847363905115 659.6784306287642 1.0987198191075043
9.386074918858531 650.351656630752 1.091616226995737
9.391302473811947 644.8795452256712 1.0868774209248802
9.396530028765364 642.6422429815962 1.0864182855230156
9.40175758371878 642.4518476101514 1.0873860428744884
9.406985138672196 648.4084564676497 1.093391546880288
9.412212693625612 650.7049142340844 1.0944809729694573
9.417440248579029 648.0559057713187 1.0807579760832626
9.422667803532445 643.4641103445748 1.0702798987419542
9.427895358485861 641.3813205758294 1.0650121390863405
9.433122913439277 640.5310351496169 1.061343085076246
9.438350468392693 641.8611253904606 1.059562345543717
9.44357802334611 637.1761772564043 1.0534288327606507
9.448805578299526 632.464841565397 1.0456375147264272
9.454033133252942 630.518069542892 1.0420887755753965
9.459260688206358 632.3696378470285 1.042044106959947
9.464488243159774 637.348797517925 1.0452648082061666
9.46971579811319 637.3704022620442 1.0438900653537284
9.474943353066607 636.5042145897396 1.0424448669325417
9.480170908020023 635.909357831483 1.042302365718958
9.48539846297344 633.0141133271003 1.0385166815085998
9.490626017926855 629.818231303504 1.0335477949959555
9.495853572880272 626.7748280570928 1.029116303308144
9.501081127833688 629.0279086474344 1.0302876131552061
9.506308682787104 632.5241307709928 1.03169001671522
9.51153623774052 634.317333884693 1.0328539769365144
9.516763792693936 630.4999938314143 1.0287004296245117
9.521991347647353 628.8168634259271 1.0276106471151558
9.527218902600769 629.4995812104032 1.0267267158141105
9.532446457554185 630.4103753883243 1.0264757707004613
9.537674012507601 629.2199524517566 1.0236775576470427
9.542901567461017 630.892489939753 1.023801219576529
9.548129122414434 629.7895883021581 1.0225330273102338
9.55335667736785 633.5451202723568 1.025954773764886
9.558584232321266 637.3446626873072 1.0281480962001721
9.563811787274682 635.5294124538814 1.0256922085859008
9.569039342228098 636.0865365534316 1.0253852540654087
9.574266897181515 628.7574535966513 1.0187038926207257
9.57949445213493 632.0174777395736 1.0204613801774087
9.584722007088347 632.5752231984221 1.0193085323195175
9.589949562041763 633.3101558384494 1.019233887581924
9.59517711699518 632.3599495523455 1.0172623831239704
9.600404671948596 633.2221318555152 1.0175475553510769
9.605632226902012 634.3574254616972 1.0174149951639706
9.610859781855428 638.6531850138878 1.0206450560367943
9.616087336808844 636.7447774073863 1.0181181588497674
9.62131489176226 633.1623557886463 1.0142153448639544
9.626542446715677 635.5869862611434 1.0157757402076621
9.631770001669093 641.652435061195 1.0214977989553626
9.636997556622509 641.6562292349181 1.020992613525642
9.642225111575925 641.15340179801 1.0187172722405669
9.647452666529341 633.9190685940417 1.0114879224499644
9.652680221482758 633.3983480431048 1.0113192121926864
9.657907776436174 634.300660295034 1.0124441948497558
9.66313533138959 634.6763278575331 1.0126373180644668
9.668362886343006 637.7440426514003 1.015267243599367
9.673590441296422 636.2420419450677 1.013812551590005
9.678817996249839 639.3881640778144 1.014185920867037
9.684045551203255 638.2789393102375 1.012868011374921
9.689273106156671 638.9630176417351 1.0131404604269034
9.694500661110087 638.9847167260209 1.0123213659859893
9.699728216063503 640.5590678199757 1.0135012453503285
9.70495577101692 643.2478026108216 1.015442701216515
9.710183325970336 645.6108776576347 1.0175699932820235
9.715410880923752 647.3323368552118 1.0177668368961599
9.720638435877168 647.2927080399303 1.0158339025422725
9.725865990830584 646.205435046847 1.0140202939977139
9.731093545784 642.607734068405 1.0096578012970252
9.736321100737417 645.2351418010333 1.0122907496060767
9.741548655690833 650.3923848583354 1.0164460264140402
9.74677621064425 652.2059107731933 1.017305088142669
9.752003765597665 654.4944690003849 1.0176409021700021
9.757231320551082 654.4285343753766 1.017149843983251
9.762458875504498 656.314740710934 1.0175982233184915
9.767686430457914 662.3798958947827 1.0222729028566784
9.77291398541133 664.509839512425 1.0232747122121266
9.778141540364746 663.2870862849028 1.0205273428344317
9.783369095318163 664.25619094536 1.0200932390593962
9.788596650271579 666.4314817285172 1.021248246182062
9.793824205224995 671.8398441414373 1.027169832981361
9.799051760178411 672.9428939644325 1.0274719549991782
9.804279315131827 669.9244331581291 1.0248308396494252
9.809506870085244 668.548998630712 1.0226865514516634
9.81473442503866 669.7714646280109 1.0225438035143821
9.819961979992076 675.2870899986937 1.0256524333513646
9.825189534945492 680.3803089179287 1.029287081766554
9.830417089898909 685.176840360767 1.0329603770499918
9.835644644852325 687.6596370571864 1.0334866809098928
9.840872199805741 686.3995437301547 1.0308800569265695
9.846099754759157 687.5086187298932 1.0313244569167994
9.851327309712573 690.378806656498 1.033557172240871
9.85655486466599 688.6872899861006 1.0324464406900358
9.861782419619406 687.4163120282961 1.0314646975738655
9.867009974572822 686.5922735802989 1.029768397705499
9.872237529526238 690.5998960559504 1.0316988138131395
9.877465084479654 692.0702396880048 1.0324505420240182
9.88269263943307 696.2628480921237 1.0354939646638317
9.887920194386487 700.2411729437762 1.0382972166148619
9.893147749339903 703.1807675380388 1.0404845436254677
9.89837530429332 704.9012807787063 1.0411035104866153
9.903602859246735 706.791327976892 1.0419253735537597
9.908830414200152 708.8124769957859 1.0423879187215908
9.914057969153568 715.43431331334 1.0458687087444005
9.919285524106984 721.7932482500547 1.0499437351044998
9.9245130790604 724.0327639574256 1.0507853854258435
9.929740634013816 727.4802795959075 1.05317224066458
9.934968188967233 732.1038885908886 1.0565569451346635
9.940195743920649 732.4512848147643 1.0570804720278542
9.945423298874065 736.4198136335093 1.0602397840337423
9.950650853827481 737.1952508304477 1.0601743917835393
9.955878408780897 743.1045664725483 1.0636748549766888
9.961105963734314 749.017588304035 1.067592477648738
9.96633351868773 748.3390402899591 1.0669475931227936
9.971561073641146 741.2144716487501 1.0600924620463794
9.976788628594562 741.4977277339956 1.0592563116035956
9.982016183547978 741.603486300199 1.0588646167859002
9.987243738501395 740.41369340433 1.0580278005526997
9.99247129345481 739.33021179342 1.056266420206405
9.997698848408227 733.179677069718 1.0518638056002045
10.002926403361643 724.1656238507145 1.0438774167763774
10.00815395831506 723.395842011588 1.0431299585212495
10.013381513268476 715.7067124175514 1.037355185666812
10.018609068221892 710.9234276715297 1.0340598363289084
10.023836623175308 705.7339317725224 1.0298197244249796
10.029064178128724 701.2224637503982 1.0262192462813067
10.03429173308214 701.8266156036472 1.026377538928707
10.039519288035557 705.2580627278184 1.0287684562129649
10.044746842988973 704.3635966706271 1.026910106643413
10.049974397942389 702.9005581673217 1.0248996285722893
10.055201952895805 698.2218130692277 1.021365826411136
10.060429507849221 695.833802918154 1.02022689834551
10.065657062802638 693.2704755762062 1.0189004094200678
10.070884617756054 690.9648058953312 1.0171148849452725
10.07611217270947 689.9434957713432 1.0163121763390899
10.081339727662886 692.3651380865623 1.0176072331737112
10.086567282616302 688.9835776794716 1.015084218805122
10.091794837569719 686.2619917855974 1.0118980698235132
10.097022392523135 681.2235455003135 1.0068742899309955
10.102249947476551 680.2224341041447 1.0062889492824807
10.107477502429967 680.801528353513 1.006251999496685
10.112705057383383 684.3301626578422 1.0083566091335217
10.1179326123368 683.4645266536122 1.0078503751709966
10.123160167290216 679.1890821835418 1.0046505833310173
10.128387722243632 678.3938391789562 1.0037859972501209
10.133615277197048 677.355516158767 1.0020341165832354
10.138842832150464 678.5909961736799 1.00269823303517
10.14407038710388 681.6358747921529 1.0048726040929148
10.149297942057297 682.6546001342023 1.0059085208870855
10.154525497010713 679.2490786309919 1.0036323201672035
10.15975305196413 679.9576760479086 1.0038767482562456
10.164980606917545 681.8610265786212 1.003254812070074
10.170208161870962 683.8545148761513 1.003617321190586
10.175435716824378 687.6906396548546 1.0065255816997882
10.180663271777794 688.0485412658633 1.0077710433352332
10.18589082673121 684.9205110084115 1.0053306452316728
10.191118381684626 686.4627894375067 1.0063975742016749
10.196345936638043 684.9586820545051 1.0041640610832396
10.201573491591459 681.5423129899493 1.0015136954373787
10.206801046544875 680.5894019995616 1.0006603376565122
10.212028601498291 683.6232394929273 1.0023801382114814
10.217256156451707 685.4795516352435 1.003514339911545
10.222483711405124 688.6234199817886 1.005419471468129
10.22771126635854 688.9392459715726 1.0047166861816696
10.232938821311956 687.6678352804047 1.0036378714269294
10.238166376265372 690.3527122201269 1.0048006012893447
10.243393931218788 691.2293793883794 1.005145016201556
10.248621486172205 685.9434847990822 1.0012275636077732
10.253849041125621 685.0901880698009 1.0008145029633708
10.259076596079037 678.5367678438512 0.9964498715485764
10.264304151032453 670.7008523264587 0.990417619477425
10.26953170598587 671.0751245277754 0.9900215792054684
10.274759260939286 669.6056167659702 0.9887132582504946
10.279986815892702 669.343279304333 0.9884656985078236
10.285214370846118 667.5519907657949 0.9864493314065492
10.290441925799534 667.5057031554867 0.9854518088263692
10.29566948075295 669.8823009100327 0.9871387312932481
10.300897035706367 668.7518559900369 0.9861339788099949
10.306124590659783 667.9167964054707 0.9850859999623824
10.3113521456132 659.0806825126156 0.9784192366994328
10.316579700566615 655.5971619897559 0.9757185963739298
10.321807255520032 652.0264879942408 0.9727318397368064
10.327034810473448 653.6797912940864 0.9745774246723569
10.332262365426864 652.1844994458269 0.9733415269784458
10.33748992038028 655.3323286627465 0.9753728299215386
10.342717475333696 650.415819057797 0.9709937885542123
10.347945030287113 648.3201804987327 0.9679515267854458
10.353172585240529 651.5754996604622 0.97001755641848
10.358400140193945 654.542307557462 0.9721314511006259
10.363627695147361 659.7457701596356 0.9755933471665432
10.368855250100777 664.3245324741505 0.9789444338674473
10.374082805054194 668.3076781346145 0.9813093141327357
10.37931036000761 667.7477301905689 0.9798587865912567
10.384537914961026 667.0535575577185 0.9794279883210029
10.389765469914442 669.2281007780193 0.9810563233132943
10.394993024867858 668.6690824340999 0.9806212602787651
10.400220579821275 667.5913772885572 0.9799940873965706
10.40544813477469 661.2768849255867 0.9750099184735054
10.410675689728107 654.458085848405 0.9700118150875309
10.415903244681523 650.7839766198354 0.9670288892160716
10.42113079963494 649.2007010241172 0.9645230250276974
10.426358354588356 641.4981443901999 0.9580095142469581
10.431585909541772 633.7235695124369 0.9524575772164623
10.436813464495188 629.8149765358382 0.9504595059652148
10.442041019448604 621.7649190430975 0.94431730691819
10.44726857440202 619.5646398778871 0.9413118648106141
10.452496129355437 616.3257673774837 0.9376125276278172
10.457723684308853 614.8789245873987 0.9368807882405037
10.462951239262269 613.0822298712103 0.9354622452798211
10.468178794215685 607.5612258582463 0.9317528457996529
10.473406349169101 598.2151555274563 0.9242347345094394
10.478633904122518 592.1304826830492 0.9192714796757339
10.483861459075934 590.3602026091963 0.9172529516156247
10.48908901402935 585.7557259739989 0.9130704438614425
10.494316568982766 579.7503187202582 0.9070644281363675
10.499544123936182 574.3929367145153 0.9023141134769138
10.504771678889599 569.6693399607128 0.898453700674433
10.509999233843015 568.9945447256421 0.8990528329382271
10.515226788796431 573.7343324105259 0.9023832594132256
10.520454343749847 570.3770163532672 0.899254520669913
10.525681898703263 568.3609050736711 0.8971767782066086
10.53090945365668 563.62177471942 0.8926338553630655
10.536137008610096 560.4027122165085 0.8902218512717204
10.541364563563512 561.0987894489203 0.8919787959353169
10.546592118516928 558.2295924268285 0.8896730863317509
10.551819673470344 555.3211259316311 0.8862698795848758
10.55704722842376 552.3687021902252 0.8827120766266052
10.562274783377177 546.6976016161667 0.8771632828717043
10.567502338330593 543.4176691880559 0.8754863950828596
10.57272989328401 538.6034351939317 0.8713839026121699
10.577957448237425 537.6107538700064 0.8708138953908258
10.583185003190842 540.1387687103961 0.8721445364986065
10.588412558144258 536.2655503238645 0.8683379562355942
10.593640113097674 535.8803681658566 0.8682613578041553
10.59886766805109 532.9465489261955 0.8650884789380108
10.604095223004506 529.7751266200302 0.8624101718355858
10.609322777957923 531.1008603126741 0.8639650822232288
10.614550332911339 533.4998651214233 0.8656276018605058
10.619777887864755 533.4265209793546 0.8649331179584091
10.625005442818171 529.2335135662062 0.8615139849004465
10.630232997771587 524.6027536569684 0.857558906227478
10.635460552725004 521.1441963697541 0.8544073340779668
10.64068810767842 523.5807979115182 0.8557343521438361
10.645915662631836 529.4673444792755 0.8596602796979085
10.651143217585252 533.5954050971815 0.8632100611907351
10.656370772538668 536.7839179506154 0.8660808849687234
10.661598327492085 536.3142061019435 0.8658273477394471
10.666825882445501 537.3318958998414 0.8668891230555653
10.672053437398917 539.3786129253141 0.8674316155848322
10.677280992352333 543.9378479265507 0.8705750395637591
10.68250854730575 541.0383581178552 0.867974954604076
10.687736102259166 539.7494558160116 0.8651779335632926
10.692963657212582 539.6365858214232 0.8656605565397545
10.698191212165998 544.8161916706091 0.8701923247977266
10.703418767119414 550.6093487752157 0.8746218602946558
10.70864632207283 554.4918381350847 0.876972605331295
10.713873877026247 559.7242441693681 0.8799384820718623
10.719101431979663 564.0805626776352 0.8829921072253014
10.72432898693308 571.7001721619678 0.8885361810280789
10.729556541886495 580.8396613668954 0.8956352605425437
10.734784096839912 593.2792609858016 0.9049268341058293
10.740011651793328 602.76763926975 0.9116702274878096
10.745239206746744 609.2623280539824 0.9161872792651757
10.75046676170016 614.1984858471836 0.9196068231852266
10.755694316653576 616.8000237729804 0.921069415571245
10.760921871606993 617.5648991278886 0.92098012294049
10.766149426560409 621.5117642758037 0.9231131597259729
10.771376981513825 620.2623291601774 0.9219517075722138
10.776604536467241 619.2462145362924 0.9216248378670219
10.781832091420657 617.3966062013542 0.9199915052838495
10.787059646374074 614.187959088256 0.9174242514091596
10.79228720132749 611.4280704966603 0.9146994714497652
10.797514756280906 609.1639494914476 0.9126824881554748
10.802742311234322 606.9925227639915 0.9108024620747857
10.807969866187738 603.902726204743 0.9078063156707032
10.813197421141155 604.7234818671865 0.9082839381119419
10.81842497609457 605.9388718358698 0.9098149866593614
10.823652531047987 612.4982993227813 0.9151800923858033
10.828880086001403 619.4779476686011 0.919908917545335
10.83410764095482 625.2833568906793 0.9236381098812666
10.839335195908236 637.9516019131889 0.9318923324861605
10.844562750861652 652.47315578785 0.9422825265791472
10.849790305815068 671.0647000260565 0.9548354309833963
10.855017860768484 693.5954777546268 0.9700948623583467
10.8602454157219 718.2016177670073 0.9870559745857169
10.865472970675317 744.4632861253695 1.0049975228903039
10.870700525628733 765.4771504692837 1.0191245324889249
10.875928080582149 775.6373792175264 1.0259452123564625
10.881155635535565 771.1082927466442 1.0214607150560684
10.886383190488981 758.7280965939718 1.012541584404008
10.891610745442398 738.4527658216167 0.9990555687725309
10.896838300395814 714.4926418223471 0.9814110860816201
10.90206585534923 694.6175756169013 0.9673150920128281
10.907293410302646 677.8771737670021 0.9553441060170303
10.912520965256062 661.5576547832483 0.944757258668173
10.917748520209479 647.2219216833189 0.9345294954701379
10.922976075162895 634.0751945472631 0.9247632942837207
10.928203630116311 621.1128335650748 0.9142364539829886
10.933431185069727 610.5342556539256 0.906223643363156
10.938658740023143 601.3062463220331 0.8988096571272743
10.94388629497656 593.291394176871 0.8928511205994404
10.949113849929976 586.8698189761488 0.8880532796314494
10.954341404883392 578.2683696019479 0.8811153922083534
10.959568959836808 570.9195666568953 0.8751399261548511
10.964796514790224 566.0860476850858 0.8713221497485858
10.97002406974364 564.8270032911831 0.8727906327831177
10.975251624697057 559.2439614617341 0.8708362714439561
10.980479179650473 551.398784113442 0.8663923460004055
10.98570673460389 543.6701565623031 0.8614385634848186
10.990934289557305 541.8666580741063 0.860679825607806
10.996161844510722 539.1848176580471 0.8591367269082432
11.001389399464138 537.3006279538153 0.8581373568816674
11.006616954417554 536.8603670949194 0.858877442139611
11.01184450937097 531.9123247804142 0.8560721806035584
11.017072064324386 530.4220562673106 0.8556805162610235
11.022299619277803 527.7178162155689 0.8538855835563941
11.027527174231219 523.863640161434 0.8509280076555213
11.032754729184635 523.634561951602 0.8506617969575542
11.037982284138051 520.8040161458531 0.8492167577402526
11.043209839091467 514.2712026519127 0.8439773319744602
11.048437394044884 512.509796455622 0.8430386512717365
11.0536649489983 510.10976435308703 0.8420272884683231
11.058892503951716 511.38547731800867 0.8430788510217455
11.064120058905132 512.1923365446856 0.8442074087595651
11.069347613858548 510.3694782153857 0.8430599199263181
11.074575168811965 505.5669737259174 0.8390697371667111
11.079802723765381 503.8780319726367 0.8380177876307888
11.085030278718797 502.2126297906723 0.8368696747810922
11.090257833672213 503.4541257122849 0.8379895652007048
11.09548538862563 501.77411001020033 0.8367383801035725
11.100712943579046 498.01432370786375 0.8336778474544706
11.105940498532462 497.07788769118577 0.8333049183619865
11.111168053485878 497.70937449524433 0.8344838985968339
11.116395608439294 498.1577394055283 0.8352026069678301
11.12162316339271 497.97175608668124 0.8353608934439242
11.126850718346127 492.4395854154926 0.8306049124801196
11.132078273299543 490.10307029918044 0.8289673011683264
11.13730582825296 487.59802609562627 0.8262287055592029
11.142533383206375 486.52556676652813 0.8250707360169465
11.147760938159792 485.6910990042747 0.824496389625394
11.152988493113208 487.0672316967953 0.8263213681788493
11.158216048066624 485.7502065357455 0.8259546221122271
11.16344360302004 485.44051179206735 0.8254795546292882
11.168671157973456 482.3190612863831 0.8224560188979544
11.173898712926873 483.7425708691966 0.8237322517969635
11.179126267880289 482.6293433272733 0.8231031562420201
11.184353822833705 482.57362820151485 0.8240401506878907
11.189581377787121 482.3191559386725 0.8244930854226327
11.194808932740537 479.86864207589707 0.8223596248546574
11.200036487693954 479.3977301116463 0.8215037770420955
11.20526404264737 479.8912934786302 0.821829385448242
11.210491597600786 480.35681313034485 0.8228807219883547
11.215719152554202 482.8824139183449 0.825704677184053
11.220946707507618 484.73842389017705 0.8275115261734293
11.226174262461035 488.5615711676613 0.8304824527896119
11.23140181741445 488.1742057080493 0.8303603828150985
11.236629372367867 485.1757915370863 0.8268279603628095
11.241856927321283 480.7552875200048 0.8228400722093588
11.2470844822747 479.76441907344474 0.8224059282938003
11.252312037228116 482.29294467159946 0.8242450732071797
11.257539592181532 483.1545050286904 0.8255703062076095
11.262767147134948 481.65120227332613 0.8245469842738206
11.267994702088364 479.4337014702374 0.8220245892019455
11.27322225704178 476.2764140402758 0.8198281839433778
11.278449811995197 478.8828407075048 0.8215861841529437
11.283677366948613 478.9354628275897 0.8219048642304426
11.288904921902029 480.70710297343277 0.8235857366143619
11.294132476855445 478.1726815145614 0.8208179076436447
11.299360031808861 474.89880204041657 0.8181663949873293
11.304587586762278 476.59460120744393 0.8194025949487765
11.309815141715694 478.51684829074196 0.8200822686338393
11.31504269666911 482.2932348796399 0.8228549956038499
11.320270251622526 486.4527889641471 0.825913827365862
11.325497806575942 483.1373860122093 0.8221364191376377
11.330725361529359 479.53939354359113 0.8187984340262253
11.335952916482775 478.21075633380667 0.8178442584733212
11.341180471436191 480.2290854209844 0.8202936758722137
11.346408026389607 480.51797736371117 0.82111391095679
11.351635581343023 483.12584119316614 0.8242000385967092
11.35686313629644 480.6259906288001 0.821963752657263
11.362090691249856 480.36095701353014 0.8212466402622457
11.367318246203272 479.64698672882855 0.8209781047453776
11.372545801156688 476.23993218414506 0.8175916136389827
11.377773356110104 471.782318724792 0.813455645894314
11.38300091106352 467.65647872917583 0.8098478395310651
11.388228466016937 463.33856371558034 0.8057171331546994
11.393456020970353 463.05787886832564 0.8060744899739624
11.39868357592377 460.17290386071886 0.8049317318842597
11.403911130877185 459.01369772132796 0.8043893386006585
11.409138685830602 456.07021347555275 0.8020564539124714
11.414366240784018 453.7526212559196 0.7995193701121504
11.419593795737434 450.7248779443637 0.7966710738548831
11.42482135069085 445.18402001924494 0.7925644156301807
11.430048905644266 442.5783092517371 0.7902115892891939
11.435276460597683 435.8816619263707 0.7842276554067068
11.440504015551099 432.0832289213512 0.7811325513251334
11.445731570504515 432.0502591821022 0.7802279991763457
11.450959125457931 433.26736663078947 0.7810662929191645
11.456186680411347 434.9101460514055 0.7815906367486064
11.461414235364764 433.2971165615722 0.7805652322037028
11.46664179031818 426.18157959283565 0.773785133731201
11.471869345271596 421.45825366942626 0.7697159444037083
11.477096900225012 419.7367942482264 0.7700394392254443
11.482324455178428 419.2481909579718 0.7768972979234886
11.487552010131845 419.786095487956 0.7805014366119547
11.49277956508526 421.6496250776464 0.7834877143087509
11.498007120038677 422.8887338440608 0.7853525133735156
11.503234674992093 423.7966450842705 0.786353052277082
11.50846222994551 426.7362297761271 0.7905644573860439
11.513689784898926 428.26287073431683 0.7930175718108613
11.518917339852342 426.8643914912051 0.79185918639154
11.524144894805758 426.71467944433005 0.7928175082990033
11.529372449759174 426.0573515771266 0.7924822145118475
11.53460000471259 429.76703813970477 0.7961499994682681
11.539827559666007 438.54306137477516 0.8054217039956643
11.545055114619423 445.5583977299944 0.8126616093398602
11.550282669572839 445.66877520139235 0.8141364193690835
11.555510224526255 442.0377906667251 0.8120717561156521
11.560737779479672 435.93886035543295 0.8079016432637613
11.565965334433088 432.11441223333696 0.8044650596546548
11.571192889386504 433.308308392908 0.8058825391092433
11.57642044433992 430.63976448334097 0.8039050854568406
11.581647999293336 428.00195773262476 0.8013550682858893
11.586875554246753 423.9428210526542 0.7987283586165378
11.592103109200169 418.13805161394924 0.793737475039037
11.597330664153585 415.71514720110207 0.7918247401624752
11.602558219107001 415.5089838277565 0.7918870567702989
11.607785774060417 413.7798813506132 0.7905280280139961
11.613013329013834 414.5903251139962 0.792204500692165
11.61824088396725 408.20932030577205 0.7864820337666141
11.623468438920666 403.82302506805416 0.7830916454168397
11.628695993874082 398.5148138005974 0.778600397240652
11.633923548827498 396.98042267688044 0.7777054048071134
11.639151103780915 395.69021248461615 0.776869407624843
11.64437865873433 393.28660391895676 0.7756760192213863
11.649606213687747 387.6175232461987 0.7700811058859947
11.654833768641163 380.9762912200264 0.7647813537410395
11.66006132359458 379.083478941044 0.7641854592910736
11.665288878547996 377.7119562970981 0.7627422373796563
11.670516433501412 379.2226559255724 0.7651120890034946
11.675743988454828 378.6271138241968 0.7637050975092875
11.680971543408244 381.38347224806313 0.7661762768516124
11.68619909836166 383.98956029134234 0.7689988588486067
11.691426653315077 382.7545823890401 0.7681864190870966
11.696654208268493 382.77831970196786 0.7682808532907855
11.701881763221909 379.94203517921255 0.7662925139849007
11.707109318175325 378.8884254989741 0.765810041098649
11.712336873128741 380.94162703487297 0.768468952456605
11.717564428082158 382.0425339113119 0.7701020386005702
11.722791983035574 381.54773171806124 0.7690449664023546
11.72801953798899 380.04147297286875 0.7672909329999719
11.733247092942406 377.0518817654219 0.7650270695887935
11.738474647895822 375.833944271917 0.7643909392476448
11.743702202849239 377.3877368002765 0.7672032022329249
11.748929757802655 377.72112889740697 0.7677696557979788
11.754157312756071 378.840859878384 0.7694658424528705
11.759384867709487 378.08733069451233 0.7688566102209355
11.764612422662903 381.30665351291907 0.7716104569772855
11.76983997761632 381.42939638291807 0.7714045328934425
11.775067532569736 383.0887361499065 0.7735451349958596
11.780295087523152 386.9880863701307 0.7778449317100735
11.785522642476568 391.34587026569847 0.7835376177124327
11.790750197429984 392.57627923920575 0.7852975084958597
11.7959777523834 395.1292761802176 0.787475076206446
11.801205307336817 394.67930491391655 0.7866313389083806
11.806432862290233 394.7929203412858 0.7863858075959842
11.81166041724365 396.81588987507996 0.788269372108955
11.816887972197065 398.22950229671295 0.7889363270976496
11.822115527150482 399.65977819052677 0.7896360476933614
11.827343082103898 400.48352555302705 0.7897142799291544
11.832570637057314 401.93270848044693 0.7907281803148177
11.83779819201073 402.351868779564 0.7912026684965552
11.843025746964146 399.4311058141577 0.7890089870765392
11.848253301917563 399.00121848649565 0.7890564823813923
11.853480856870979 400.6532515900658 0.7905515619014878
11.858708411824395 400.35124420313826 0.7904664283548645
11.863935966777811 399.4143209075936 0.789902241511293
11.869163521731227 394.9410128461874 0.7864033909066166
11.874391076684644 390.37194190768327 0.7822924223234549
11.87961863163806 385.2506619168084 0.7771454940098929
11.884846186591476 381.11042559035405 0.7726329669969952
11.890073741544892 377.5559849054104 0.7692742622402787
11.895301296498308 378.01516888336886 0.7705916078766893
11.900528851451725 377.2316667750513 0.7710067867168436
11.90575640640514 377.1628295049614 0.7717240055901495
11.910983961358557 377.93466088544926 0.7728108946477096
11.916211516311973 375.6543143125434 0.7700330859568549
11.92143907126539 371.54786107409893 0.7660464659403928
11.926666626218806 370.1818861143719 0.7656837012110441
11.931894181172222 365.8290557735704 0.7614283143772743
11.937121736125638 366.9535722694135 0.7631278751730295
11.942349291079054 366.3015171197758 0.7615177136529867
11.94757684603247 365.5165024588025 0.7609896113477586
11.952804400985887 365.1042944787542 0.7607724683940141
11.958031955939303 364.30185430599096 0.7607070479607008
11.963259510892719 362.99137213872115 0.760901462692019
11.968487065846135 362.592873405689 0.7613030591713463
11.973714620799552 360.82114916739255 0.7601865656023458
11.978942175752968 363.6602024542125 0.7624348697576723
11.984169730706384 363.80212453201875 0.7617091719067481
11.9893972856598 363.4400603640876 0.7599748315053267
11.994624840613216 362.38614342637726 0.7594714381382695
11.999852395566633 359.47592922416953 0.757011872896576
12.005079950520049 363.84275180183533 0.7621533335935267
12.010307505473465 366.1602716244513 0.7645268482475216
12.015535060426881 368.6410367037608 0.7667143314361521
12.020762615380297 367.27642395028397 0.7645575478032741
12.025990170333714 367.0477768383959 0.7642195828801189
12.03121772528713 365.4495962420198 0.7638122842872722
12.036445280240546 364.9290342074019 0.7639219118550017
12.041672835193962 362.6507780508046 0.7616453373600798
12.046900390147378 361.60629366704967 0.7607134567600529
12.052127945100795 360.33854020281984 0.7588147619994894
12.05735550005421 365.3952541041017 0.7648045019533235
12.062583055007627 368.4894086524754 0.7678744662028154
12.067810609961043 369.7758858324117 0.7694058101874237
12.07303816491446 372.56925759793825 0.7723791817676786
12.078265719867876 375.7043279034585 0.7752094730072718
12.083493274821292 381.66992208128636 0.7812312412324413
12.088720829774708 387.3435513981335 0.7865850228859339
12.093948384728124 394.60517886357417 0.7941779580652724
12.09917593968154 404.2200956905455 0.8037861833468771
12.104403494634957 413.5459573468211 0.812239200476042
12.109631049588373 426.2090409297785 0.8241990505339123
12.114858604541789 442.55062150997395 0.8387215224574399
12.120086159495205 462.067766436373 0.8572578585391216
12.125313714448621 484.46993188699037 0.8774236513324596
12.130541269402038 505.4202233809149 0.8963603659117969
12.135768824355454 523.3505786621222 0.9124773747372291
12.14099637930887 535.9363635360888 0.9227079175780516
12.146223934262286 544.822061571732 0.9307245702290897
12.151451489215702 551.8033109114991 0.9365259929496966
12.156679044169119 557.0485205698227 0.9409051327511457
12.161906599122535 558.3586925756908 0.9425504462714691
12.167134154075951 549.7356969348737 0.9350688611946693
12.172361709029367 538.4198378814405 0.9256222647151786
12.177589263982783 519.6202576527097 0.9103111213278529
12.1828168189362 504.46584194272316 0.8970656390686066
12.188044373889616 490.8185868192173 0.8852402144374524
12.193271928843032 479.93890104799965 0.8757698162746493
12.198499483796448 470.472100276453 0.86716708721944
12.203727038749864 459.3363830710401 0.8572200175956808
12.20895459370328 449.94969242894473 0.8481984375947894
12.214182148656697 438.2398291172492 0.8370329798565284
12.219409703610113 426.7939529609878 0.8268324271461481
12.22463725856353 417.24284303177114 0.8185434666901659
12.229864813516945 408.6041523704923 0.811485977840492
12.235092368470362 400.66177849943426 0.8045588432248761
12.240319923423778 392.2900538558293 0.797004100204774
12.245547478377194 386.4677202614559 0.7906048409807439
12.25077503333061 382.34371214774757 0.7869165177753858
12.256002588284026 378.74677232309267 0.7840623879658809
12.261230143237443 375.84485432561655 0.7811637811894854
12.266457698190859 368.67176950292486 0.7744751485141718
12.271685253144275 367.15051361243377 0.7726695473492402
12.276912808097691 361.3028606516659 0.7666145649609036
12.282140363051107 358.03636750760984 0.7637805399312096
12.287367918004524 351.58173012141435 0.7570530503241613
12.29259547295794 345.15245409476154 0.7511140265962544
12.297823027911356 343.5457784770622 0.7501602333526521
12.303050582864772 338.5265245579602 0.7448783167293695
12.308278137818188 342.90501819081027 0.7499153881165578
12.313505692771605 345.2487570120672 0.755702276443283
12.31873324772502 346.21639952744476 0.7636718026289
12.323960802678437 346.2535152928256 0.7679613480435397
12.329188357631853 345.5433811834025 0.7701859748702972
12.33441591258527 344.3030351151183 0.7726178227179367
12.339643467538686 344.8064545842165 0.7769374801805545
12.344871022492102 343.8350320726323 0.7800656337136799
12.350098577445518 342.3551838783781 0.7807093292965617
12.355326132398934 342.02521662289746 0.7837641016908634
12.36055368735235 342.96906932949264 0.7875326475571135
12.365781242305767 341.4892275125174 0.7877885539719652
12.371008797259183 337.3109374388943 0.7838015842796036
12.376236352212599 336.7997001442155 0.7838658685387713
12.381463907166015 334.83735246287335 0.7823499998702879
12.386691462119432 339.64227772688076 0.7903468689396933
12.391919017072848 339.1891749952653 0.7914721583093687
12.397146572026264 337.37284478717004 0.7914442383147927
12.40237412697968 336.85130557865835 0.7931520152433088
12.407601681933096 332.0639896702392 0.7898801708521255
12.412829236886513 332.98586409939253 0.7932485882294552
12.418056791839929 332.47293392092234 0.7953549664485602
12.423284346793345 329.2002869317051 0.7943756208711916
12.428511901746761 327.84569569225386 0.7950129074732291
12.433739456700177 327.1820635297648 0.7950002106535387
12.438967011653594 325.5816461829626 0.7933164443971497
12.44419456660701 324.66460894739816 0.7929162831662399
12.449422121560426 327.16781947300734 0.7969627742224372
12.454649676513842 325.322824556227 0.7974569442542874
12.459877231467258 328.43974336717577 0.8022943382347607
12.465104786420675 326.44771934975375 0.8005838600279652
12.47033234137409 323.65605099376467 0.7967710651960667
12.475559896327507 321.30647907818656 0.7936933644247025
12.480787451280923 319.86137015279934 0.7920031103000118
12.48601500623434 316.68212653586505 0.7894061108714686
12.491242561187756 317.1208946473408 0.7911698860242719
12.496470116141172 316.59419800877066 0.7935599033942514
12.501697671094588 315.48360248522727 0.7936211244306
12.506925226048004 316.3540905201915 0.795570334018726
12.51215278100142 316.0088753158803 0.7971243700881169
12.517380335954837 316.392277147619 0.7996790158482046
12.522607890908253 316.43953223134287 0.8025146443134396
12.527835445861669 313.9083453551019 0.8003653649274479
12.533063000815085 314.57873454008285 0.8008264973897434
12.538290555768501 312.07873908767675 0.7972668281474613
12.543518110721918 313.3923863395693 0.8002870023393641
12.548745665675334 315.27412950339345 0.8044301634002826
12.55397322062875 312.840962362808 0.8034357601499488
12.559200775582166 311.9372445770683 0.8028009601168554
12.564428330535582 308.9225017784168 0.7948905187021905
12.569655885488999 306.59519691621875 0.7854618571546427
12.574883440442415 306.046097996443 0.7806970415831104
12.580110995395831 310.60084476624513 0.7832732696144682
12.585338550349247 312.7467688652879 0.7814389856442898
12.590566105302663 311.8466279225767 0.7774142249759669
12.59579366025608 312.03305215662397 0.7775423453222623
12.601021215209496 311.10626856918174 0.7767539342364342
12.606248770162912 309.782213784302 0.7741620236697007
12.611476325116328 309.6014513556904 0.7724833277794894
12.616703880069744 308.270841039278 0.7673361594123298
12.62193143502316 308.7061273513859 0.764856240368192
12.627158989976577 311.99973559893175 0.7670796395046356
12.632386544929993 311.53536595192884 0.7661036139877646
12.63761409988341 312.8796986678443 0.7677336957876518
12.642841654836825 311.4541702396194 0.7663192932797618
12.648069209790242 312.82693023550394 0.7687149991202951
12.653296764743658 313.6574889017475 0.7697775188786913
12.658524319697074 316.0221197965293 0.7729793586171848
12.66375187465049 318.910811949829 0.7755532813691108
12.668979429603906 321.89945280631304 0.7765111710647368
12.674206984557323 326.27888651565104 0.7794109729283142
12.679434539510739 331.52034411659594 0.7837971881442787
12.684662094464155 335.0915291212615 0.7855442811552049
12.689889649417571 338.5941795341689 0.7897399578934368
12.695117204370987 343.9750115684733 0.7948293519738941
12.700344759324404 351.5159011777485 0.8025368201892243
12.70557231427782 358.85993742225037 0.8102121551256072
12.710799869231236 369.8094943384573 0.8213553371190535
12.716027424184652 382.24126115805325 0.8356064083066895
12.721254979138068 391.3575497036185 0.8458952341709924
12.726482534091485 400.4281536416145 0.8543271578686523
12.7317100890449 410.0096951253416 0.8632961143080953
12.736937643998317 420.1863637391574 0.872299739337862
12.742165198951733 428.98603667898465 0.8797145448497741
12.74739275390515 438.8252387563442 0.8888985189360642
12.752620308858566 448.44979620879275 0.8979356325501937
12.757847863811982 451.961220683901 0.9011776247945014
12.763075418765398 451.91218876372164 0.9016349534618293
12.768302973718814 445.613420171771 0.8953544875947311
12.77353052867223 436.7847148699517 0.8861848676856247
12.778758083625647 426.9031211317159 0.8758188757760255
12.783985638579063 415.2968790322406 0.8633920873763129
12.789213193532479 409.9866569061301 0.8580623567081382
12.794440748485895 403.38676501074207 0.8511237623811143
12.799668303439312 400.17589968000436 0.847197671295895
12.804895858392728 396.66930705135064 0.8429150420635877
12.810123413346144 391.2968744472483 0.8377427444333724
12.81535096829956 382.71542240536286 0.828435348262209
12.820578523252976 376.177681450052 0.8226462023102014
12.825806078206393 375.5024442860868 0.8214753367546781
12.831033633159809 377.4490786566445 0.8231569051658044
12.836261188113225 382.23214545475435 0.8278012010378312
12.841488743066641 381.599671069445 0.8266468173013299
12.846716298020057 382.9106971434998 0.8282759169408338
12.851943852973474 384.03830534899816 0.8293737073059843
12.85717140792689 388.8649267596728 0.8340926034956512
12.862398962880306 395.83406994857086 0.8403951374140363
12.867626517833722 397.14446479768105 0.8413023848811382
12.872854072787138 402.0223762847825 0.8455724723530756
12.878081627740555 407.8005333526061 0.8509770448090705
12.88330918269397 413.7872923443274 0.8566573618047554
12.888536737647387 419.75376102392016 0.8621319474400718
12.893764292600803 421.00232082162887 0.8632542174494845
12.89899184755422 419.08499355064237 0.8614960357039451
12.904219402507636 411.3506465966861 0.8528604207479722
12.909446957461052 400.22116236024067 0.841139182755448
12.914674512414468 387.337535802273 0.8276920859245503
12.919902067367884 374.06117336927184 0.8137377654004213
12.9251296223213 365.28211716070194 0.8060805080880655
12.930357177274717 359.2443689719615 0.8011478108525396
12.935584732228133 352.19320786121784 0.7932857130439369
12.940812287181549 345.7585526375269 0.7854048870664967
12.946039842134965 337.696684241206 0.7741677751255249
12.951267397088381 327.2236377671383 0.7613133769338636
12.956494952041798 320.91959869188923 0.7540064775212607
12.961722506995214 318.5341519787651 0.7505929673324453
12.96695006194863 318.69765683532495 0.7508926131518215
12.972177616902046 318.4197138834651 0.7504130303161426
12.977405171855462 320.5970487138353 0.7535500298386532
12.982632726808879 321.5255399695173 0.7549978242568302
12.987860281762295 323.4406720386738 0.757680650779205
12.993087836715711 323.8493785599932 0.7580230646961955
12.998315391669127 319.62754200495544 0.7531312656248018
13.003542946622543 313.6399729148762 0.7463561686109779
13.00877050157596 312.3232826980152 0.7452577340562772
13.013998056529376 315.7634830340938 0.7500293135885884
13.019225611482792 319.99708266130983 0.7546315456557504
13.024453166436208 322.9306034415934 0.7584751233581406
13.029680721389624 322.7514996261068 0.7587526716472558
13.03490827634304 321.1437899472054 0.756279759549338
13.040135831296457 324.00449839293833 0.7602053948106703
13.045363386249873 327.39179801027706 0.7644823292591673
13.05059094120329 330.118311991107 0.7663639993355339
13.055818496156705 334.28223181633837 0.7706992253517123
13.061046051110122 338.27909587302 0.7746222708607647
13.066273606063538 346.63807881245816 0.7846593626383475
13.071501161016954 354.1056180004766 0.7926420696687567
13.07672871597037 356.81165450227627 0.7956774643744515
13.081956270923786 357.7077048679056 0.7952142221334519
13.087183825877203 354.9942434129289 0.7918254559030377
13.092411380830619 351.8260743374033 0.7871331205774013
13.097638935784035 352.98409819415923 0.7879871060825004
13.102866490737451 350.5131066802702 0.7861126960602597
13.108094045690867 344.413375846278 0.7797309986107142
13.113321600644284 338.77486234372213 0.7745642563470817
13.1185491555977 334.1637650257209 0.7698000692752005
13.123776710551116 336.23577920139553 0.771014197696989
13.129004265504532 335.6369614805743 0.770437673445822
13.134231820457948 340.2383929712828 0.7761335354952954
13.139459375411365 341.5211010165326 0.7789516542573763
13.14468693036478 340.86898777951376 0.7780189868706346
13.149914485318197 339.4330610953536 0.7763547113057412
13.155142040271613 339.35060428474 0.7751514027721597
13.16036959522503 345.5660966847493 0.7816092542132975
13.165597150178446 349.78796693311796 0.7868772961492325
13.170824705131862 352.93109117238845 0.7901552547045326
13.176052260085278 355.4873514655162 0.7926185786924047
13.181279815038694 354.7501609048278 0.790950482775599
13.18650736999211 354.86281234679984 0.7910190895027668
13.191734924945527 354.63077415752815 0.7918380021304097
13.196962479898943 357.43023325659965 0.7960550206902417
13.202190034852359 359.35873428029095 0.79952442321954
13.207417589805775 360.49863495381237 0.8016564222567066
13.212645144759191 356.7406673665541 0.7973110742615707
13.217872699712608 352.7652316399354 0.7928709120203113
13.223100254666024 350.27175933452617 0.7892119625603686
13.22832780961944 350.02704177967416 0.7872792477406658
13.233555364572856 348.13128622491564 0.7841262485467396
13.238782919526273 345.53264336187993 0.7809062387490908
13.244010474479689 342.6980839161989 0.7792025208900455
13.249238029433105 336.57387468932944 0.7731541952184234
13.254465584386521 334.4879302899112 0.7715414987593158
13.259693139339937 333.35817490664965 0.7714467743773028
13.264920694293354 329.32958507996926 0.7678471358364992
13.27014824924677 324.8272236484652 0.7631876965303352
13.275375804200186 322.1947088481449 0.7605379975629041
13.280603359153602 318.72221764684286 0.7554256568809455
13.285830914107018 318.09723813703727 0.7541286885019689
13.291058469060435 315.9589207403993 0.7516401952127336
13.29628602401385 315.8249247461395 0.7505149652828402
13.301513578967267 315.6118162251984 0.7509035023984291
13.306741133920683 313.1301578953171 0.7482899417775218
13.3119686888741 311.15761238390735 0.7469224211668837
13.317196243827516 309.283276577499 0.7457013437260176
13.322423798780932 308.3739711274493 0.745673479785657
13.327651353734348 311.53887650902567 0.748886108894175
13.332878908687764 311.008834654763 0.7485577263581812
13.33810646364118 308.36011586457477 0.7450320718328384
13.343334018594597 305.92855471574734 0.7421082523112733
13.348561573548013 302.837644921847 0.7390060475137074
13.353789128501429 302.8197795487308 0.7387244339462468
13.359016683454845 303.1689542138429 0.7396082681273002
13.364244238408261 305.34633270289515 0.7423348715162426
13.369471793361678 306.7244020033436 0.7432948235530147
13.374699348315094 304.24430872311666 0.7396710478514775
13.37992690326851 303.90253433157443 0.7385970410198484
13.385154458221926 305.80986856703305 0.7411411816760639
13.390382013175342 307.2745491590447 0.7435444336540425
13.395609568128759 306.95368098857205 0.7433324172339881
13.400837123082175 307.2122747592192 0.7430541290691632
13.406064678035591 306.4034913434309 0.741994277347463
13.411292232989007 309.08877241199525 0.7447510044998007
13.416519787942423 311.91830300819964 0.7487341230857941
13.42174734289584 312.04471350515325 0.7489484550321873
13.426974897849256 314.82813497663744 0.7513502224385789
13.432202452802672 316.46516120562836 0.7530983168978442
13.437430007756088 318.0794140219588 0.7546792152568176
13.442657562709504 319.8776300902073 0.7570039401287642
13.44788511766292 320.16475668212814 0.7564880938260897
13.453112672616337 323.94511984986184 0.7611348772274931
13.458340227569753 325.197044446472 0.7617060143928318
13.46356778252317 324.89619544422754 0.7619940679751839
13.468795337476585 322.42130581112843 0.7601328694219492
13.474022892430002 321.6504745229168 0.759075688644899
13.479250447383418 322.510412138631 0.7604529705461223
13.484478002336834 323.5507370520998 0.7611858278562832
13.48970555729025 325.57275153975337 0.7631955089296744
13.494933112243666 322.177200731082 0.7598452011545895
13.500160667197083 321.3494429148465 0.7588050834718366
13.505388222150499 322.7577309854234 0.7604161275100716
13.510615777103915 324.4686360976785 0.7617396082965568
13.515843332057331 323.59728090962403 0.7595892497285422
13.521070887010747 324.8895738594973 0.7618457182593913
13.526298441964164 321.1427083174855 0.7583705515095779
13.53152599691758 316.9950725203866 0.7553600712952326
13.536753551870996 313.59206736671626 0.7512671987980583
13.541981106824412 307.4667634067396 0.7448793459429899
13.547208661777828 305.96986137445447 0.7427707018701172
13.552436216731245 305.5405705694659 0.7419087717710742
13.55766377168466 305.71871320476515 0.7427727534258285
13.562891326638077 303.15474988400643 0.7397548654686743
13.568118881591493 298.783654830603 0.7352124399884944
13.57334643654491 294.28796221489233 0.7301384989983724
13.578573991498326 291.30873226595133 0.7257967437399363
13.583801546451742 288.54681393888757 0.7229707421364087
13.589029101405158 286.09875229122144 0.7204814230473816
13.594256656358574 284.1102749119891 0.7188575493693876
13.59948421131199 281.28559957358806 0.7171051618572517
13.604711766265407 279.5774041625331 0.7157262094198261
13.609939321218823 273.37613461688966 0.7070818932576093
13.615166876172239 272.31084314312307 0.7054011913413893
13.620394431125655 270.3904965114099 0.701802091120863
13.625621986079071 273.91582920427135 0.7056396382099944
13.630849541032488 274.61208261907836 0.7081159326352491
13.636077095985904 277.2265165276513 0.7108016552082446
13.64130465093932 275.3497984462806 0.7094387345917982
13.646532205892736 270.6982588667071 0.702434738307415
13.651759760846153 269.300489556708 0.7018407564545096
13.656987315799569 271.54617417187836 0.705736475386118
13.662214870752985 270.8868578332117 0.7045550200713979
13.667442425706401 269.0254782174994 0.7020203491365474
13.672669980659817 265.57218378754044 0.6955636290573473
13.677897535613234 264.43066214752804 0.6949547772016338
13.68312509056665 267.7517819428094 0.6998231993420247
13.688352645520066 269.490181312907 0.7030938673536751
13.693580200473482 269.2408997917335 0.7038893265360877
13.698807755426898 268.0957926530289 0.7028641807688089
13.704035310380315 269.4042380499606 0.7051032533380582
13.70926286533373 269.6167537542227 0.7054863233530557
13.714490420287147 270.76681356440037 0.7058347047303375
13.719717975240563 270.8308213412344 0.7039031694329981
13.72494553019398 274.3900934814283 0.7087646947319636
13.730173085147396 276.05450938522915 0.7123232981541584
13.735400640100812 279.25328309959184 0.7164184213646059
13.740628195054228 280.85592107861896 0.7191851638768598
13.745855750007644 283.16560153906426 0.7217131720816
13.75108330496106 283.4547062588495 0.7208449584285885
13.756310859914477 282.11089847917674 0.7190192357531198
13.761538414867893 276.830783246406 0.7120715547604223
13.766765969821309 277.3638279302857 0.7118988103826873
13.771993524774725 277.506548262545 0.7138577511725157
13.777221079728141 276.13387119205754 0.7132987580002947
13.782448634681558 273.22965621583313 0.710337113620706
13.787676189634974 268.3036523982916 0.7054519833163847
13.79290374458839 264.76015320226566 0.7001238036624048
13.798131299541806 265.1117096476277 0.6995932568613782
13.803358854495222 264.22505643281664 0.6983912615039428
13.808586409448639 266.0564989531559 0.6991474574080618
13.813813964402055 262.8954611128022 0.6944743477414425
13.819041519355471 260.7988531847973 0.6922462821915747
13.824269074308887 262.1341818610974 0.6951060002378346
13.829496629262303 264.97500729303624 0.700365888505727
13.83472418421572 267.5229730202828 0.7034657934772375
13.839951739169136 271.8047550411108 0.7069161839431618
13.845179294122552 270.3609397804903 0.704992693375191
13.850406849075968 273.84437813638 0.7100458277196132
13.855634404029384 271.69533721637134 0.7063853694457833
13.8608619589828 272.64263522591307 0.7067616863926994
13.866089513936217 273.43035873736875 0.7056102839518761
13.871317068889633 272.9719810365958 0.7049167700659139
13.87654462384305 273.2732267966114 0.7055357801336931
13.881772178796465 273.83157498236164 0.7071136226022676
13.886999733749882 276.87774184112 0.7102897749913616
13.892227288703298 278.59048121771633 0.7133730681127164
13.897454843656714 280.41630165498077 0.7158606685235936
13.90268239861013 283.47304087859993 0.7192827510933083
13.907909953563546 286.17817086121613 0.720830089333964
13.913137508516963 289.28790228443086 0.7231064250838365
13.918365063470379 290.7352926418418 0.7245659194245786
13.923592618423795 289.8821039913135 0.7250994818935653
13.928820173377211 293.0362215167914 0.7308166419366656
13.934047728330627 293.75500333233134 0.7323440759257362
13.939275283284044 293.05326247944197 0.7307337745162782
13.94450283823746 293.205425733453 0.7306727503975909
13.949730393190876 287.58316481817894 0.722928390170072
13.954957948144292 285.8699962126305 0.718408300852657
13.960185503097708 285.7290539529802 0.7182289161400275
13.965413058051125 287.8487093395418 0.7206729592775839
13.97064061300454 289.80543464872704 0.724170637103166
13.975868167957957 287.7425758266636 0.7228563611681726
13.981095722911373 280.50613199481575 0.7129417001665523
13.98632327786479 275.2544486784579 0.7066039359344065
13.991550832818206 274.8984495891323 0.7080215981894662
13.996778387771622 274.62373438839444 0.7083748406836822
14.002005942725038 273.3854461347348 0.7079198576963072
14.007233497678454 274.6463778719835 0.7101889478544194
14.01246105263187 273.95350862590647 0.7091877823837478
14.017688607585287 275.7587494266697 0.71289820855822
14.022916162538703 276.6096573065999 0.7147015090694896
14.028143717492119 272.71536685874617 0.7089685205437838
14.033371272445535 271.38113274180967 0.7072544209078436
14.038598827398951 271.4659431196978 0.7062716952944234
14.043826382352368 273.27953980762885 0.706865694824759
14.049053937305784 276.6511771764357 0.7113947544176739
14.0542814922592 275.64153403801316 0.7086798133680974
14.059509047212616 276.6720506632798 0.7102986900748313
14.064736602166032 277.5919837951805 0.7114932515416228
14.069964157119449 277.2256302561085 0.7105189038228902
14.075191712072865 276.53416549727837 0.7094725446920558
14.080419267026281 278.7391666646774 0.7138194262040775
14.085646821979697 281.3310023180525 0.7156490308483582
14.090874376933114 285.6807682006378 0.7211090418356579
14.09610193188653 290.68686180298346 0.7254301693988311
14.101329486839946 294.60761187583756 0.7292465292758883
14.106557041793362 300.0483090768925 0.7365150813897928
14.111784596746778 301.82011429730557 0.7384369139127778
14.117012151700195 299.9598685195548 0.7368304488047394
14.12223970665361 296.6152525861334 0.7334553502103024
14.127467261607027 291.1928354770367 0.7273097793670059
14.132694816560443 288.838590114577 0.7247085905480218
14.13792237151386 287.5729603081029 0.7228712200755155
14.143149926467276 286.5122418209493 0.7231479361808334
14.148377481420692 286.7039278507222 0.723846676517022
14.153605036374108 286.3108051936451 0.7232848070960322
14.158832591327524 284.50561312256826 0.7196194416448146
14.16406014628094 289.2230760893623 0.7246773401548885
14.169287701234357 288.7831392612057 0.7230436722348154
14.174515256187773 289.9033326008393 0.7257087336579366
14.179742811141189 287.3101956211794 0.7231152081383538
14.184970366094605 285.77353563982376 0.7215209065886271
14.190197921048021 284.8047945533904 0.7200900855705977
14.195425476001438 283.98818744452126 0.7182038767019224
14.200653030954854 283.73507549334624 0.7173151236292323
14.20588058590827 285.2547058918824 0.7189052029487305
14.211108140861686 290.46660321515236 0.7244701165762308
14.216335695815102 294.64318857396046 0.7292669101469291
14.221563250768519 296.0589626009116 0.7302326796697476
14.226790805721935 295.0911453764333 0.7292626107889352
14.232018360675351 292.78618243484266 0.7259839121398175
14.237245915628767 290.5920703560373 0.7227893392776601
14.242473470582183 288.13915820813503 0.7193415982242963
14.2477010255356 290.2019146118606 0.7220025202848723
14.252928580489016 292.79833222443943 0.7256202403982768
14.258156135442432 294.55148805414444 0.7271921785733045
14.263383690395848 296.409566063344 0.7286239473362478
14.268611245349264 296.9906247554289 0.7291890271300032
14.27383880030268 295.8937561576953 0.727550548417075
14.279066355256097 296.88299601276526 0.7279719041858523
14.284293910209513 298.04860478947836 0.7291107203521716
14.28952146516293 304.96121453643957 0.736582344449352
14.294749020116345 307.9820757188455 0.740018051325645
14.299976575069762 310.17918512452513 0.7432978435072234
14.305204130023178 310.10874713525817 0.743321614386221
14.310431684976594 310.76219486997627 0.743740725656343
14.31565923993001 310.80969358213946 0.7431083010300338
14.320886794883426 314.1574990250603 0.7468296446381298
14.326114349836843 315.70551738979304 0.7484762405075753
14.331341904790259 315.16221659894524 0.747428674799768
14.336569459743675 315.4732546142656 0.7480902690245894
14.341797014697091 313.7474256420401 0.7458101677537708
14.347024569650507 315.71725045379713 0.7485749575838716
14.352252124603924 316.80606707561486 0.7499797916443257
14.35747967955734 318.9989021232583 0.7519133115162324
14.362707234510756 319.1146512616259 0.7518602489899
14.367934789464172 320.01290429436347 0.752661055356011
14.373162344417588 322.7618388912619 0.7557850376692603
14.378389899371005 321.23210389149926 0.7547957294327529
14.38361745432442 322.9806135664956 0.7578598688205499
14.388845009277837 321.2049702389468 0.7552171273058165
14.394072564231253 318.4035406017842 0.7510938749916799
14.39930011918467 321.7182854083098 0.7546981123654507
14.404527674138086 326.55915954618666 0.7606921140017855
14.409755229091502 329.74372114066495 0.7644775000669837
14.414982784044918 332.6016343682951 0.7666813212213068
14.420210338998334 333.6958428257408 0.7673282831315877
14.42543789395175 337.1725196219351 0.7718684575650147
14.430665448905167 338.73180843672316 0.7739602618244871
14.435893003858583 339.93034102118463 0.775362057585107
14.441120558811999 343.4468338882655 0.7788801016667979
14.446348113765415 345.42930188385833 0.7807733433768714
14.451575668718831 347.41092655603734 0.7842224140344267
14.456803223672248 346.8951197298276 0.7838916643113032
14.462030778625664 344.7460987312109 0.7811635046478315
14.46725833357908 344.96265848227085 0.7808393059491069
14.472485888532496 348.51086453182876 0.7842660958671714
14.477713443485912 353.34986981453943 0.7895028710257955
14.482940998439329 358.36751068314214 0.7943128724402718
14.488168553392745 362.4074759993586 0.7985491656682301
14.493396108346161 366.69170743382114 0.8036269254378452
14.498623663299577 375.3310690821972 0.8136860186390574
14.503851218252994 384.64889686714264 0.823551281441055
14.50907877320641 394.21716976091244 0.8337350352287941
14.514306328159826 398.6467193931756 0.8372590581086823
14.519533883113242 395.63391018806163 0.833599787824945
14.524761438066658 390.02644896387136 0.8275876613504356
14.529988993020075 380.21756230868476 0.8174854331306892
14.53521654797349 371.8160851693469 0.8088235701836918
14.540444102926907 362.4807314643099 0.7992125142026629
14.545671657880323 350.9434341405318 0.7869429045001985
14.55089921283374 337.2543872969649 0.7714839616798677
14.556126767787156 325.39418227495764 0.7593109635886576
14.561354322740572 318.1503038380218 0.7516300960965108
14.566581877693988 312.64187200458156 0.7455802193752564
14.571809432647404 309.36929405272303 0.7412422760352392
14.57703698760082 305.68805643637916 0.735803197649696
14.582264542554237 306.19102179638725 0.7369384403949718
14.587492097507653 305.7834243452635 0.7370542193663647
14.592719652461069 308.6278100082093 0.7402670938489965
14.597947207414485 312.97927217685583 0.745126995239533
14.603174762367901 318.32320812063006 0.7506893070904953
14.608402317321318 323.70867234736323 0.7564711982614092
14.613629872274734 324.85855919780136 0.7575398201291874
14.61885742722815 326.86834997709644 0.7594694070198629
14.624084982181566 326.9784852690729 0.7595085380451666
14.629312537134982 329.67705323796065 0.762404411864772
14.634540092088399 340.611263395786 0.7747068619539296
14.639767647041815 343.9294477078977 0.778410448733532
14.644995201995231 345.75259208696514 0.7806007355134867
14.650222756948647 344.1499372935748 0.7776665203151772
14.655450311902063 341.65897837822365 0.7747917387645797
14.66067786685548 341.89803069789906 0.7749397200236159
14.665905421808896 341.49655521038017 0.7739537391639018
14.671132976762312 342.7755138122229 0.7747981689033868
14.676360531715728 341.9615155553721 0.7730608206863628
14.681588086669144 343.06286495376156 0.7740674480130374
14.68681564162256 342.80378597344594 0.7751503449835621
14.692043196575977 343.79497104362724 0.7760600108703594
14.697270751529393 344.8185372151478 0.7769524351980736
14.70249830648281 344.47945760095104 0.7756048637477275
14.707725861436225 346.36312709315433 0.7774322346312547
14.712953416389642 347.8038948466972 0.7796385939197717
14.718180971343058 349.7834948880858 0.7828314542923879
14.723408526296474 355.27086663881784 0.7889075319482709
14.72863608124989 355.28932023589147 0.7884897072702804
14.733863636203306 353.3308720338411 0.785018476713789
14.739091191156723 352.75242778815124 0.784710564803808
14.744318746110139 350.5087189055133 0.783012656493139
14.749546301063555 349.8773894701718 0.7820331547150976
14.754773856016971 345.06838071828065 0.7758388731490297
14.760001410970387 341.7642148519759 0.7719389640549783
14.765228965923804 343.62953119744947 0.7732532841766931
14.77045652087722 344.26262656961427 0.775494050811516
14.775684075830636 344.51990506369305 0.7763523429201251
14.780911630784052 340.7551813961057 0.7722754611799045
14.786139185737468 337.95173986668095 0.7696712561865162
14.791366740690885 335.0438599477387 0.7657715254653729
14.7965942956443 332.1280427919007 0.7618819142501327
14.801821850597717 332.3433317451101 0.7622314783351815
14.807049405551133 333.67349349729864 0.7632286220351705
14.81227696050455 338.20272780234734 0.7685832803683907
14.817504515457966 343.0287201137305 0.7748121678654076
14.822732070411382 348.93403762692134 0.7811878973043869
14.827959625364798 350.90565768577403 0.7844328330690926
14.833187180318214 352.000483086139 0.7860656370927303
14.83841473527163 355.44271492563735 0.789074948298509
14.843642290225047 355.12448448392166 0.7887865133208558
14.848869845178463 358.1290382705493 0.7914808374981037
14.854097400131879 360.40224311962845 0.792957238501687
14.859324955085295 360.5715764318216 0.7936883893416279
14.864552510038711 359.65111199595816 0.7917658782627724
14.869780064992128 357.14640393399304 0.790098970477839
14.875007619945544 358.4457925307437 0.7910439988419208
14.88023517489896 359.7913713494535 0.7926130676564983
14.885462729852376 360.9554781023172 0.7939768648443266
14.890690284805792 361.16563440644865 0.7944234109568071
14.895917839759209 361.594639183295 0.7949806149668627
14.901145394712625 364.5621410928729 0.7976259636013961
14.906372949666041 367.6190414618847 0.800260979210231
14.911600504619457 368.7682914585618 0.801886474930543
14.916828059572873 368.8900997581012 0.8028192446576293
14.92205561452629 363.1288920545134 0.7972639796131697
14.927283169479706 354.5189671069015 0.7878830253583228
14.932510724433122 348.24361557742617 0.7808760978198136
14.937738279386538 345.7845699899737 0.7777964015395604
14.942965834339955 341.6615962201727 0.7734317916484302
14.94819338929337 336.3044699269271 0.7673256158591143
14.953420944246787 329.6356134318522 0.7601039189205859
14.958648499200203 326.6097488366535 0.7568826614458096
14.96387605415362 324.42765152153936 0.7545039816677312
14.969103609107036 319.2529322880521 0.7490882464965515
14.974331164060452 315.39564499140965 0.7445721290640476
14.979558719013868 311.94826440568835 0.7410755224675848
14.984786273967284 307.82567752411717 0.7364249725200155
14.9900138289207 306.02788642660914 0.7343198403802597
14.995241383874117 304.23246253152 0.7317628384599756
15.000468938827533 304.3620799707729 0.7316688424609773
15.005696493780949 308.4031900136858 0.7364326089747262
15.010924048734365 310.49932975977885 0.7389166430919254
15.016151603687781 312.60207549567747 0.7418741394322622
15.021379158641198 314.0560631373758 0.7435899505249085
15.026606713594614 311.2181626083015 0.7405227803962144
15.03183426854803 312.14873135442997 0.7412091837880309
15.037061823501446 314.8091614135977 0.7446162042896542
15.042289378454862 315.71533011622233 0.745057545121249
15.047516933408279 315.3599938902205 0.744871148323952
15.052744488361695 315.29775857209813 0.7446796766719354
15.057972043315111 317.15452221707096 0.7470334250776597
15.063199598268527 319.10350944779304 0.7504167186258868
15.068427153221943 320.8654530879736 0.7521409559549566
15.07365470817536 320.0062909924543 0.7505905461721897
15.078882263128776 317.2237805589591 0.746293698951656
15.084109818082192 314.31872518235707 0.7424370547363899
15.089337373035608 315.3657530831078 0.74388532962046
15.094564927989024 319.7321572528963 0.7491181643503482
15.09979248294244 322.32795439649954 0.7521821397724987
15.105020037895857 320.31170915242234 0.7493942071874837
15.110247592849273 315.1602062649743 0.7434858604582218
15.11547514780269 310.70081546757683 0.7386770589423076
15.120702702756105 308.31134435039854 0.7362084159916475
15.125930257709522 308.31524733554136 0.7364385777214214
15.131157812662938 306.3122304374603 0.7336214983760986
15.136385367616354 304.5889615010178 0.7313371138801625
15.14161292256977 301.5040801574322 0.72793353307126
15.146840477523186 297.9464960303498 0.724791077367125
15.152068032476603 295.8036049000388 0.7234364141068648
15.157295587430019 291.8610943259885 0.719940266889948
15.162523142383435 288.41245889290616 0.715413722538348
15.167750697336851 284.6598609540727 0.7102443295203477
15.172978252290267 282.23057771540243 0.7063499489898473
15.178205807243684 279.32161044535053 0.7033831123460568
15.1834333621971 277.75469118112863 0.7023933978467904
15.188660917150516 273.0826750360088 0.6981223732242924
15.193888472103932 271.41654401206614 0.69767162795281
15.199116027057348 271.1452112077598 0.6967198605043312
15.204343582010765 275.1428296670414 0.7017462615916772
15.20957113696418 277.93150086096585 0.7046646632979185
15.214798691917597 275.10827074917034 0.7004610789639863
15.220026246871013 274.255137326332 0.699260702789726
15.22525380182443 270.15524684496086 0.6945277829356529
15.230481356777846 268.53334022236015 0.6923248966858159
15.235708911731262 269.7101898729526 0.6954981127835622
15.240936466684678 268.2673252789885 0.6957486225321634
15.246164021638094 269.6761887199579 0.6984005529857316
15.25139157659151 269.0464353576566 0.6970467851426341
15.256619131544927 269.7959346204488 0.6970355470136333
15.261846686498343 269.8418182040398 0.6982906996555654
15.267074241451759 267.96634024919206 0.6961076495661094
15.272301796405175 266.50634582704896 0.6943012861286175
15.277529351358591 266.31023877207366 0.6932578373648605
15.282756906312008 267.53039411910254 0.6932929981692393
15.287984461265424 269.39338605533777 0.694202113190146
15.29321201621884 270.3889300462851 0.6947389465449141
15.298439571172256 272.44831736995536 0.6970652959102918
15.303667126125672 271.0850698868032 0.6961591099756974
15.308894681079089 273.9895004421467 0.7006910874737906
15.314122236032505 274.3403135732728 0.700412081199186
15.319349790985921 273.6311534948703 0.7000741069587744
15.324577345939337 273.792526115985 0.6993050056686577
15.329804900892753 274.1082269020197 0.7004548016216544
15.33503245584617 275.7159070666902 0.703200212461082
15.340260010799586 274.4336061701743 0.7010331990781866
15.345487565753002 277.19821979368345 0.7038941973335482
15.350715120706418 279.485197379498 0.706173787751773
15.355942675659835 282.4861240299194 0.7096788559686488
15.36117023061325 285.19369927996144 0.7131299897160895
15.366397785566667 285.1383349770013 0.7127377076561944
15.371625340520083 285.3368688062334 0.7121543014951459
15.3768528954735 286.9826017374017 0.7145470440896867
15.382080450426916 289.2232025936246 0.7164449784979762
15.387308005380332 291.38460368096946 0.7199197529003748
15.392535560333748 294.9771739121194 0.7233232292912282
15.397763115287164 294.2576502412862 0.7306964717888544
15.40299067024058 294.3865998728569 0.7385112246225766
15.408218225193997 290.97713258667847 0.7401875917694488
15.413445780147413 292.54861211258833 0.7457454358822823
15.418673335100829 296.01552530748364 0.7540863264621284
15.423900890054245 297.22259961494683 0.7573361233505471
15.429128445007661 298.96205494915006 0.761759020106812
15.434355999961078 296.64127815117007 0.7619077596633581
15.439583554914494 293.5273346367382 0.7608510637230561
15.44481110986791 292.3524147044114 0.762599613525793
15.450038664821326 293.0484927230353 0.7656644026645404
15.455266219774742 292.44666942430877 0.7665411219595467
15.460493774728159 291.59611531007016 0.7678464937254024
15.465721329681575 291.52996608187885 0.7687743194894286
15.470948884634991 291.74859616370173 0.7716593651174151
15.476176439588407 290.985985945768 0.7725225779644
15.481403994541823 290.8216816983353 0.7749272592190072
15.48663154949524 291.3246388321923 0.7781053315347342
15.491859104448656 294.04386051338975 0.7833672489692323
15.497086659402072 295.58422685395186 0.7877445684719129
15.502314214355488 296.6612633217054 0.790754200221411
15.507541769308904 298.33329730236085 0.7942085839613089
15.51276932426232 297.9368978692733 0.7964565386276822
15.517996879215737 298.0357165712494 0.7976742861394083
15.523224434169153 295.42091158831073 0.7964817104676684
15.52845198912257 294.68580975465306 0.7976548258705982
15.533679544075985 295.4679576281258 0.7996576303098207
15.538907099029402 297.41238940560294 0.8033766179445332
15.544134653982818 301.01150426537305 0.8091074683635868
15.549362208936234 304.4147778142368 0.814802695218777
15.55458976388965 305.9679563541123 0.8188183926150334
15.559817318843066 309.2352595221349 0.8245867536427672
15.565044873796483 308.1677824783643 0.8255264728268882
15.570272428749899 308.2352810874843 0.8262751684562925
15.575499983703315 308.1059972430063 0.8273111780932273
15.580727538656731 305.5480883051246 0.8252352803473632
15.585955093610147 301.9779255131756 0.8214169363155479
15.591182648563564 301.62501370848173 0.8227221004082569
15.59641020351698 301.68151817939946 0.8246217061076723
15.601637758470396 302.384348473651 0.8267894225345793
15.606865313423812 299.93332047589934 0.8263972927999512
15.612092868377228 296.35671332094256 0.8233417830121514
15.617320423330645 297.74887972616347 0.8288037356987007
15.62254797828406 296.36606974090114 0.8291875095098733
15.627775533237477 295.76892791743813 0.8291781327264454
15.633003088190893 294.05089303500733 0.8296305956486851
15.63823064314431 289.40574830394615 0.8202234515775538
15.643458198097726 283.91956751294373 0.7998710309093447
15.648685753051142 280.54450269004843 0.787601351577563
15.653913308004558 280.2272052868805 0.7815033917656945
15.659140862957974 279.1798672900945 0.776862990647381
15.66436841791139 281.32216329822086 0.7768528630336676
15.669595972864807 281.6908498960032 0.775597008489248
15.674823527818223 280.5600482128204 0.7726063265088681
15.680051082771639 280.6427610770234 0.7725717833033321
15.685278637725055 279.85438815823403 0.7704397623529629
15.690506192678471 278.4708145938551 0.7677093371640937
15.695733747631888 278.44678107031206 0.766082221539818
15.700961302585304 275.06458720889896 0.7582794726960116
15.70618885753872 273.5937505377839 0.7539924004213546
15.711416412492136 272.64675624805795 0.7514280424232295
15.716643967445552 273.67856093233513 0.7513849953869637
15.721871522398969 275.8402252575671 0.7539400564559614
15.727099077352385 277.9084178541526 0.756789364744369
15.732326632305801 277.79825941708896 0.7575736778990702
15.737554187259217 279.21685455983464 0.7594430101925491
15.742781742212633 277.29831919493785 0.7563465166326898
15.74800929716605 280.0202738390642 0.7581590652053272
15.753236852119466 280.4524317147082 0.757100421633634
15.758464407072882 281.5074500319392 0.7557172239665845
15.763691962026298 279.8597390661785 0.7523211952413664
15.768919516979715 280.8373307540199 0.7540900459651594
15.77414707193313 282.32052838017023 0.7571726963040564
15.779374626886547 284.48341690912525 0.7595486241088691
15.784602181839963 287.2580147815823 0.7609193747866203
15.78982973679338 288.67067813738527 0.7613210793363666
15.795057291746796 288.22760199507235 0.7596269725525391
15.800284846700212 284.98292073895095 0.754495397412269
15.805512401653628 281.01459645967714 0.7495393230714871
15.810739956607044 282.98198303196216 0.7510773921618249
15.81596751156046 284.1256820598343 0.7525968731491682
15.821195066513877 287.02862701653765 0.7555711680510022
15.826422621467293 288.6210051357444 0.7571714911992206
15.831650176420709 289.67574984879434 0.7577662369198748
15.836877731374125 293.18351369285625 0.7621878643623982
15.842105286327541 293.7007191195659 0.7634497225204699
15.847332841280958 295.1449301543018 0.7659869459801247
15.852560396234374 292.90128414567477 0.764058137721199
15.85778795118779 289.9545764718338 0.7586157732406917
15.863015506141206 288.987428763576 0.7559868924787311
15.868243061094622 288.5819318219087 0.7543689858871647
15.873470616048039 286.80389673879614 0.7523606516222182
15.878698171001455 285.0493835403471 0.7486551302793011
15.883925725954871 284.4097966563069 0.745600206540647
15.889153280908287 287.95165351573525 0.7487580052432405
15.894380835861703 290.51556740015445 0.7514449034431322
15.89960839081512 293.57777191598655 0.7560257417262525
15.904835945768536 291.31099114389906 0.7538923512052572
15.910063500721952 289.6589562698234 0.7522432705750685
15.915291055675368 284.2888889375097 0.7443024611452661
15.920518610628784 283.2374111750541 0.742376447752205
15.9257461655822 284.2418807616267 0.7424339096785472
15.930973720535617 286.3566474462204 0.7461695718231802
15.936201275489033 286.85266850301514 0.7473498782146282
15.94142883044245 284.689973883198 0.7438955361970077
15.946656385395865 284.77836823201716 0.7425290153799738
15.951883940349282 284.61568423645826 0.7418199790514479
15.957111495302698 285.3481140002854 0.7430498551311515
15.962339050256114 286.9517927406236 0.7449882621239402
15.96756660520953 285.62630606153357 0.7432103478495721
15.972794160162946 284.434998133633 0.7420680667782605
15.978021715116363 283.3416633961668 0.7405892293257094
15.983249270069779 281.4736630812297 0.7380495158944773
15.988476825023195 283.90081473322283 0.7412340903689026
15.993704379976611 285.33098842264496 0.7443845301151502
15.998931934930027 285.7267660429001 0.7443279011632774
16.004159489883442 283.9237002357655 0.7427810857991892
16.009387044836856 283.1925009272133 0.7405662100697913
16.01461459979027 283.38555994678995 0.739987452522446
16.019842154743685 283.23987135695546 0.7408419156481876
16.0250697096971 282.35328926725396 0.740256318365358
16.030297264650514 283.69332908017003 0.7424748341253061
16.03552481960393 284.616003104976 0.7430175787738759
16.040752374557343 289.4860452127458 0.7474606454308114
16.045979929510757 295.4624027316004 0.7550137216017351
16.05120748446417 300.13167006890717 0.7598852595488108
16.056435039417586 301.74680475008506 0.7609987216359855
16.061662594371 302.27625490686626 0.7605847306880834
16.066890149324415 308.08537497006176 0.7671683712029372
16.07211770427783 309.30270497353246 0.7690080426946144
16.077345259231244 313.540457757772 0.7742248694865089
16.08257281418466 316.359443612098 0.776914052818384
16.087800369138073 317.56018700704647 0.7777683933252448
16.093027924091487 323.1602614422769 0.7845519271311765
16.0982554790449 330.42258394210444 0.7932060871383498
16.103483033998316 335.24831986497543 0.7999448871955697
16.10871058895173 337.9483650933478 0.8027482079738115
16.113938143905145 335.95751606034054 0.8007349540147366
16.11916569885856 333.2492400163142 0.7971575092072667
16.124393253811974 332.52315233263204 0.7968891027515885
16.129620808765388 329.38359760845645 0.7935035283912992
16.134848363718802 332.14333251503837 0.796591382093568
16.140075918672217 334.16131776312386 0.7985713590348288
16.14530347362563 334.43736651316465 0.798449255197442
16.150531028579046 333.2971318185284 0.7965725953169913
16.15575858353246 334.4580055051042 0.7980687769093395
16.160986138485875 333.75116468860045 0.7977394505309017
16.16621369343929 328.67639402227155 0.7918739179659953
16.171441248392703 322.5857732137027 0.7849637963642838
16.176668803346118 317.97189597926155 0.7793871384790779
16.181896358299532 318.7029924362924 0.7802761007261292
16.187123913252947 314.1582653435503 0.7748782502185408
16.19235146820636 308.21333596631985 0.7679455177652899
16.197579023159776 301.1503544601375 0.7593132916140936
16.20280657811319 297.53160322330586 0.7551728458416739
16.208034133066604 293.02840352356185 0.7497769052092891
16.21326168802002 286.8282330372248 0.7419520069861568
16.218489242973433 282.37367725132225 0.736284318904421
16.223716797926848 279.71750245578676 0.7333569972077422
16.228944352880262 278.5979819548951 0.7318704115731519
16.234171907833677 277.90235933350135 0.7307675847552655
16.23939946278709 273.11263069546834 0.7242027771389128
16.244627017740505 267.7227482339642 0.716117870409871
16.24985457269392 264.18906175755563 0.7109907668420011
16.255082127647334 262.71835074984455 0.7100031821190044
16.26030968260075 260.3080719748614 0.7077843303426985
16.265537237554163 261.11260689505593 0.7116150235067836
16.270764792507578 258.5070086213241 0.7079363648572035
16.275992347460992 257.7361556686395 0.706317311893781
16.281219902414406 255.20639590070783 0.7031785802895307
16.28644745736782 256.2114053971088 0.70573889172428
16.291675012321235 253.63449241081457 0.703220620015128
16.29690256727465 253.39366709533684 0.7018796995301633
16.302130122228064 253.43634477436856 0.7005395074821709
16.30735767718148 256.0502299199516 0.7011645960514372
16.312585232134893 258.07943150022993 0.7052655051820528
16.317812787088307 259.31177561709336 0.7083398678392386
16.323040342041722 258.7021767378086 0.7081624938877256
16.328267896995136 256.6583457358967 0.7056756752654376
16.33349545194855 253.03804127587495 0.7003246934286715
16.338723006901965 249.74905808417904 0.6938468612424309
16.34395056185538 254.59057709422035 0.6993990602624719
16.349178116808794 256.7771837503813 0.7020177496800458
16.35440567176221 263.21987774950725 0.7097084898365682
16.359633226715623 267.867071466023 0.715486845920336
16.364860781669037 270.36962956614593 0.7172955551794139
16.37008833662245 275.49531687411746 0.7225053961244012
16.375315891575866 280.2948360631224 0.728368871958963
16.38054344652928 284.8175633466601 0.7342402058016024
16.385771001482695 289.0228614237415 0.7402377925195084
16.39099855643611 292.3936066088972 0.7442346954911222
16.396226111389524 294.68762509209864 0.7451058622557415
16.401453666342938 294.28699660723817 0.7428800710621817
16.406681221296353 294.67568189624194 0.743695750189252
16.411908776249767 290.74164047548237 0.7371065807375816
16.41713633120318 289.9875217840067 0.7359369552934231
16.422363886156596 286.58206914068904 0.731745594673295
16.42759144111001 285.8681787168029 0.7306083289410074
16.432818996063425 285.04529711765247 0.7302130301643592
16.43804655101684 285.3222456833973 0.7312798160550231
16.443274105970254 282.74807806345314 0.7278447520572645
16.448501660923668 279.22936447969846 0.722541830641389
16.453729215877082 277.7415696878778 0.7193143456220641
16.458956770830497 275.53754956049073 0.7184626439700448
16.46418432578391 273.7354306492853 0.7177096474757646
16.469411880737326 273.90482418470225 0.7181371661716835
16.47463943569074 277.4035966669133 0.7227327988560575
16.479866990644155 278.4012810954796 0.7232189689856433
16.48509454559757 279.0411686552576 0.7242079437953217
16.490322100550983 277.423430282291 0.7231490324259486
16.495549655504398 276.4340590684197 0.7213186360813294
16.500777210457812 277.47735127609036 0.7226390181242925
16.506004765411227 283.13878013232033 0.7296975480142277
16.51123232036464 286.38032710091704 0.7325157559706831
16.516459875318056 287.14798248796615 0.7330496254932584
16.52168743027147 280.55560355135975 0.7232255944533003
16.526914985224884 276.0550953216366 0.7170007315880434
16.5321425401783 274.8384835026674 0.7171354322876589
16.537370095131713 274.1441605070905 0.7161279014737018
16.542597650085128 270.9130906008327 0.7130469825735881
16.547825205038542 265.79016431931484 0.7066153044996478
16.553052759991957 262.5913237838222 0.7023848299961267
16.55828031494537 256.48375848744064 0.6946127725825552
16.563507869898785 254.1830601137091 0.691362893859549
16.5687354248522 252.23707888647814 0.6888399674988613
16.573962979805614 253.18759596198512 0.6919513303622227
16.57919053475903 257.2663696058627 0.6969341331881861
16.584418089712443 257.9280346148019 0.6993252542270145
16.589645644665858 255.57800704036265 0.6954515916868066
16.594873199619272 251.88367084919153 0.6901965713661828
16.600100754572686 251.21703278751855 0.6891193440704235
16.6053283095261 250.5180202463117 0.687648970183559
16.610555864479515 251.0215268728703 0.6874414909070296
16.61578341943293 248.76305037712217 0.6846871372220453
16.621010974386344 247.12590260204811 0.682282392268713
16.62623852933976 245.98295378768407 0.681133467669429
16.631466084293173 249.5998312616511 0.686383894487415
16.636693639246587 252.19322304631078 0.6895077521049522
16.641921194200002 256.31768636396845 0.6956714248304656
16.647148749153416 255.88698401994313 0.6939112238424725
16.65237630410683 254.56344936197272 0.6926961712829822
16.657603859060245 253.90805871909802 0.6910021454780377
16.66283141401366 250.54277446960216 0.6852693132377641
16.668058968967074 249.95036988816116 0.685391590720427
16.67328652392049 247.58808466221294 0.6808968063351866
16.678514078873903 250.4304826261878 0.6839483500730681
16.683741633827317 253.7199289060178 0.687851715325733
16.68896918878073 255.25838060997827 0.6892570598208891
16.694196743734146 253.42947769859558 0.6863293200560587
16.69942429868756 248.21472421291566 0.6791487828315026
16.704651853640975 247.96479724292172 0.6795249562231509
16.70987940859439 247.49851901301537 0.6796331987732507
16.715106963547804 248.73366961456432 0.6822152144318827
16.720334518501218 246.2474816666309 0.6775772025479689
16.725562073454633 244.83863217494394 0.6752969834958886
16.730789628408047 244.00798750076592 0.6739423586007633
16.73601718336146 243.2478360646388 0.6739695503167983
16.741244738314876 242.0103969821105 0.6718529471419891
16.74647229326829 239.96297155453433 0.6686450247639979
16.751699848221705 238.40908058403954 0.6655834822358295
16.75692740317512 233.8837878224192 0.6608203132085675
16.762154958128534 234.63113942837862 0.6619479809186816
16.767382513081948 233.12287377388031 0.6598537376643193
16.772610068035362 233.72958087084527 0.6600054378244661
16.777837622988777 232.5334903551086 0.6576286405947205
16.78306517794219 229.82639187231345 0.6549277713876845
16.788292732895606 228.89217271183682 0.6541999175598189
16.79352028784902 228.37415426478472 0.6547840592772856
16.798747842802435 231.48859450146333 0.6586635462311808
16.80397539775585 231.6596493966718 0.6602152613348607
16.809202952709263 231.88902378406354 0.6617901780296143
16.814430507662678 227.5012783983881 0.6558004503537169
16.819658062616092 223.3362121166554 0.6494761232974733
16.824885617569507 219.36583181024068 0.6432004590095665
16.83011317252292 220.27444119639557 0.6446023703380633
16.835340727476336 221.79674484316158 0.6460919121887293
16.84056828242975 220.67341036936935 0.6439466777505708
16.845795837383164 222.31549174034586 0.6458146139012554
16.85102339233658 221.20825850623092 0.6453790375257457
16.856250947289993 221.41264177815077 0.6448627602206354
16.861478502243408 222.14895668879535 0.6469191669816445
16.866706057196822 222.40923676230835 0.6480294950327931
16.871933612150237 223.21120136059417 0.65020511706281
16.87716116710365 222.98968277746764 0.6488386699346536
16.882388722057065 221.71260026348367 0.64727828862909
16.88761627701048 218.49696598588412 0.6426169869146993
16.892843831963894 216.22236918643725 0.6402736636641408
16.89807138691731 215.82415517359908 0.6393803756678977
16.903298941870723 217.7558514179975 0.6412487710407132
16.908526496824138 219.60618813015637 0.642784969632723
16.913754051777552 223.22293584665613 0.6479884507554774
16.918981606730966 222.99052404456884 0.6489465077342139
16.92420916168438 218.7577032279382 0.6432134090715276
16.929436716637795 216.6571690696451 0.6397658236081246
16.93466427159121 214.05830608218477 0.6354588871474512
16.939891826544624 213.48845036987578 0.6359654436107237
16.94511938149804 213.82419835432955 0.6361767795563594
16.950346936451453 214.28467769541547 0.6373592191219449
16.955574491404867 215.10982152021282 0.638367900138583
16.960802046358282 217.7043084582492 0.6426629800108306
16.966029601311696 217.9469755238493 0.6446955499227927
16.97125715626511 219.15267137682227 0.6471245045009291
16.976484711218525 219.63084588105525 0.6479682869121264
16.98171226617194 217.7025178194242 0.6458259891271182
16.986939821125354 215.56404876297154 0.6398454610064701
16.99216737607877 214.6722111043209 0.6371667681854021
16.997394931032183 215.85066801960772 0.6367952385953078
17.002622485985597 214.72625257756016 0.6342724518491998
17.00785004093901 215.51508896414518 0.6346150190555059
17.013077595892426 215.60112022108467 0.6345771345218223
17.01830515084584 217.01070265068728 0.6366205098112054
17.023532705799255 218.28731642149762 0.6380682698176445
17.02876026075267 217.25066819406078 0.6372676794592339
17.033987815706084 218.55880811588096 0.6384054136385368
17.039215370659498 219.0771209620738 0.6398267190775971
17.044442925612913 218.94726977216794 0.6392502451993783
17.049670480566327 219.70577110812303 0.6404391023336139
17.05489803551974 218.2651663171042 0.6385928420019548
17.060125590473156 218.4412280334109 0.6382954414738405
17.06535314542657 217.62215481651512 0.6376968635697577
17.070580700379985 218.4613743120298 0.6400203500244747
17.0758082553334 218.72525184544008 0.6406353158872424
17.081035810286814 219.9541788906881 0.64283638069425
17.086263365240228 221.95683399777582 0.6461364174737358
17.091490920193642 222.29368453103382 0.646704208851763
17.096718475147057 222.5219193359711 0.6473284350570364
17.10194603010047 220.1387923838457 0.6431424989105362
17.107173585053886 218.51299034363308 0.6397688546262497
17.1124011400073 216.86897924048492 0.6366918140483036
17.117628694960715 217.44469363569476 0.6376749896956703
17.12285624991413 221.23945179514027 0.6435520630772775
17.128083804867543 223.43658484121042 0.6462553296651519
17.133311359820958 226.58782193964137 0.6502423229166483
17.138538914774372 228.50541533284107 0.6526056125611895
17.143766469727787 229.41322008007162 0.6530844083759486
17.1489940246812 228.26980131383576 0.6504968629715119
17.154221579634616 226.6821656426846 0.6488718189525904
17.15944913458803 226.02186929000104 0.6481420013112823
17.164676689541444 228.8504893023108 0.6523815698161132
17.16990424449486 232.9156940059689 0.6578044460640541
17.175131799448273 236.55399367241503 0.6616941469033918
17.180359354401688 236.59757426816597 0.6603380906135132
17.185586909355102 239.03206844174798 0.6619561033164072
17.190814464308517 238.89330635074074 0.6620381598023808
17.19604201926193 242.1718121702317 0.6660587680518212
17.201269574215345 242.520896547546 0.6665568166008796
17.20649712916876 244.69798678815513 0.6714266700413333
17.211724684122174 246.5489001680882 0.6744929906364129
17.21695223907559 248.19956304005902 0.6769598633047477
17.222179794029003 248.43729115448062 0.6761081030711679
17.227407348982418 248.8405799618043 0.6756109007288646
17.232634903935832 246.67027357312276 0.6724364539200939
17.237862458889246 246.89463513724502 0.6727141217838135
17.24309001384266 244.68226597011645 0.6699666118959364
17.248317568796075 243.9576849604316 0.6692541418535739
17.25354512374949 245.03334500339838 0.669498945314025
17.258772678702904 243.7824613040418 0.6680236164545656
17.26400023365632 242.06434641831137 0.6650981988282906
17.269227788609733 239.91675450045705 0.6629009147846051
17.274455343563147 236.4725882058345 0.6587012994162939
17.279682898516562 234.51451719965925 0.6572237474118131
17.284910453469976 235.73232201209103 0.6596493334030336
17.29013800842339 240.81782354297602 0.6671008682788343
17.295365563376805 241.45831007827232 0.6684542994464999
17.30059311833022 241.88613079499208 0.6689439237756841
17.305820673283634 237.79626700441457 0.6623739781060456
17.31104822823705 237.46978076903562 0.6632552377483012
17.316275783190463 237.50996976405133 0.6627507699746413
17.321503338143877 238.0959315083725 0.6643404563988451
17.32673089309729 238.91603314203354 0.6657779977499606
17.331958448050706 240.28179033744757 0.6660592436385553
17.33718600300412 241.11038385332338 0.6674097161301905
17.342413557957535 240.02799099197787 0.665301998225858
17.34764111291095 238.0471584389712 0.662888342264203
17.352868667864364 235.02967044333238 0.6585506124169838
17.358096222817778 236.62704729172458 0.6613527009812407
17.363323777771193 235.7171734257629 0.6598748714956479
17.368551332724607 235.30489069907298 0.6586423387652237
17.37377888767802 235.10712304876478 0.6591478810405488
17.379006442631436 234.7636407510687 0.6589772994953187
17.38423399758485 235.83143694548014 0.6605272066132243
17.389461552538265 235.28117399746267 0.6601948279425589
17.39468910749168 237.3795133374141 0.6633665928566376
17.399916662445094 236.06286540691016 0.6610080435210514
17.405144217398508 234.72456790958438 0.6583159415430606
17.410371772351922 233.54312991206055 0.6558740823867317
17.415599327305337 234.0607788390352 0.655694238279507
17.42082688225875 232.8071244806953 0.6538285711179965
17.426054437212166 232.04035587170458 0.6522867822394247
17.43128199216558 231.64469993234448 0.6531871282645904
17.436509547118995 231.78819457768412 0.6542809192891061
17.44173710207241 232.94837737478323 0.6571004360310915
17.446964657025823 233.64298436989904 0.657402191708997
17.452192211979238 236.18766230984042 0.6614152400567596
17.457419766932652 235.8705634341428 0.6605526698470513
17.462647321886067 235.5796490295886 0.6583749813396839
17.46787487683948 234.14042875955437 0.6556451650546526
17.473102431792896 232.75353324708828 0.6538565405497543
17.47832998674631 231.12987944658732 0.6523958106335198
17.483557541699724 232.39523026496383 0.6544401697872543
17.48878509665314 231.55545983183887 0.6539824729941696
17.494012651606553 234.49295275676025 0.6575161916681463
17.499240206559968 236.86939748723307 0.6604753790880016
17.504467761513382 240.60242544996103 0.6639577318006988
17.509695316466797 241.37750488054522 0.6632875509238765
17.51492287142021 237.77220648801784 0.6586058597533733
17.520150426373625 236.7112359833149 0.6593884071565508
17.52537798132704 236.93398840887883 0.661551744585255
17.530605536280454 236.0637771989026 0.6598165689474638
17.53583309123387 237.25748081714264 0.6598346693324849
17.541060646187283 235.92444783066549 0.6568995823026323
17.546288201140698 236.2192558259439 0.657414021016768
17.551515756094112 238.84429119271763 0.6609009217502895
17.556743311047526 241.18540968101863 0.6635525143021606
17.56197086600094 243.50882781562206 0.6662795805970957
17.567198420954355 243.68630965419817 0.6670471736588165
17.57242597590777 242.78757759003912 0.6663332128722261
17.577653530861184 242.85810427165015 0.6676190767116523
17.5828810858146 243.29833223666168 0.6685004637180852
17.588108640768013 243.58787088978323 0.6693334358584815
17.593336195721427 243.8302767490687 0.6695513213858496
17.598563750674842 244.94271312959017 0.6713336673763687
17.603791305628256 247.3910890410016 0.6748288358827722
17.60901886058167 248.4640634248662 0.6755908274164673
17.614246415535085 250.02849417612327 0.6762716922128554
17.6194739704885 248.7897707348367 0.6741934697151396
17.624701525441914 245.47424725248558 0.6691415931226165
17.62992908039533 246.44482025101348 0.6705086411897502
17.635156635348743 246.99258815743605 0.671463066536911
17.640384190302157 249.37116795645352 0.6743007120540296
17.64561174525557 249.43601503545622 0.6735963475216235
17.650839300208986 252.30340250025816 0.6766431536021393
17.6560668551624 254.0121487284748 0.6784257349592713
17.661294410115815 255.8458551229842 0.6815167783765348
17.66652196506923 256.5778478379347 0.6823567195328762
17.671749520022644 256.9007264800994 0.6827440418733044
17.676977074976058 259.5303443281839 0.685965417029839
17.682204629929473 263.00150631053356 0.6896530300112367
17.687432184882887 267.2089245161616 0.6943956199295639
17.6926597398363 272.6803974378741 0.7008963626984053
17.697887294789716 275.47413249951956 0.7037779605559265
17.70311484974313 278.72067059822507 0.7079971275446797
17.708342404696545 280.4617834702359 0.7098222340374886
17.71356995964996 283.29872755317945 0.7127730670409358
17.718797514603374 289.30220540301997 0.7209452716366617
17.724025069556788 295.0424966318716 0.7276475584274427
17.729252624510202 300.54934289595747 0.7343411583565851
17.734480179463617 303.5540174986377 0.7370028247389301
17.73970773441703 306.60523404596097 0.7404214791244452
17.744935289370446 310.1209477293009 0.7452979626249719
17.75016284432386 310.48663537699423 0.7455699819099508
17.755390399277275 313.6588615124065 0.7488195337984307
17.76061795423069 316.41237857868583 0.7511069964993423
17.765845509184103 317.23538168244653 0.750737739459775
17.771073064137518 319.70072332625995 0.7540648996328733
17.776300619090932 318.86539794494655 0.754060848198799
17.781528174044347 317.7281545613767 0.7532910533293623
17.78675572899776 317.7750708243102 0.7536638779489627
17.791983283951176 318.20618806082354 0.7537865473843544
17.79721083890459 314.9602803857429 0.7500253597247637
17.802438393858004 312.1185814210369 0.7467120611197353
17.80766594881142 310.04001301679136 0.7444288308217724
17.812893503764833 305.8953430842279 0.7398711195129559
17.818121058718248 302.7955617899628 0.7369255230230626
17.823348613671662 298.1874083143579 0.7315155784426762
17.828576168625077 297.3402286695133 0.7304783444936123
17.83380372357849 296.1898287836375 0.7290301453838284
17.839031278531905 294.98498855106834 0.7279127865001065
17.84425883348532 294.1372101032623 0.7270001427307748
17.849486388438734 293.57832734256874 0.7254667205398981
17.85471394339215 294.3445522591718 0.7261632321356817
17.859941498345563 292.69333193142546 0.7243901254340905
17.865169053298978 289.864097625277 0.7214544239878001
17.870396608252392 291.22088668912124 0.7234477624737435
17.875624163205806 295.02126862003536 0.7274130412498045
17.88085171815922 298.6431332248788 0.7315989369366918
17.886079273112635 301.55623265053924 0.73515402148798
17.89130682806605 304.46690147654914 0.7378521535360927
17.896534383019464 310.5391170921542 0.7452235168010691
17.90176193797288 316.6107032066973 0.7518907793642069
17.906989492926293 323.27763727403976 0.7592308147150065
17.912217047879707 328.89982449882893 0.7662759234687754
17.917444602833122 331.60489897462634 0.7685903216513357
17.922672157786536 333.78506313914096 0.7713220885687675
17.92789971273995 332.58569801799126 0.7696300392547779
17.933127267693365 333.7413477236089 0.7699070127144065
17.93835482264678 332.0443591879456 0.7687753529483032
17.943582377600194 325.83509430650196 0.761360369331219
17.94880993255361 320.5170353610091 0.7549235600548515
17.954037487507023 316.2712619319228 0.7510558292258155
17.959265042460437 311.98826500485217 0.7461901629413699
17.96449259741385 308.33750510126316 0.742580473924672
17.969720152367266 305.0718728761882 0.7389926257251447
17.97494770732068 299.33249928102384 0.7318830348488053
17.980175262274095 295.07814637058436 0.7274580045541247
17.98540281722751 288.22812501056075 0.7197036061679939
17.990630372180924 282.8280045058027 0.7136660955921913
17.995857927134338 277.4770041184312 0.7060319023060351
18.001085482087753 274.249137870145 0.7011008552395399
18.006313037041167 270.7204152198161 0.6973415102144694
18.01154059199458 268.29361051949985 0.6954203362003978
18.016768146947996 264.6772731243457 0.6916600059090698
18.02199570190141 263.8964913099745 0.6917057641931217
18.027223256854825 262.23675830771515 0.6885180831062591
18.03245081180824 261.36177790090886 0.6874077782136706
18.037678366761654 261.1973713142421 0.6880128210088644
18.042905921715068 260.56804686398044 0.686631373237498
18.048133476668482 261.8053778558456 0.6887207949347216
18.053361031621897 264.9767141885772 0.6920978263095557
18.05858858657531 266.1071320747683 0.6940182422887019
18.063816141528726 265.24791589882193 0.6938082092885274
18.06904369648214 263.44915603039016 0.6919215651403948
18.074271251435555 264.08621334072456 0.6924050491777369
18.07949880638897 266.7730877542269 0.6944595420859578
18.084726361342383 269.75689952882686 0.6959895150022218
18.089953916295798 270.6255298917769 0.6964960709392011
18.095181471249212 270.65438370258937 0.6962224012946101
18.100409026202627 274.88209714060656 0.7018257563405966
18.10563658115604 278.9616033112247 0.707293470820643
18.110864136109456 283.4361874371901 0.712152605714813
18.11609169106287 287.81575463741206 0.7173717715726354
18.121319246016284 289.535218020884 0.7189050276364956
18.1265468009697 291.3583523793434 0.7204325425033986
18.131774355923113 294.114746954053 0.7246672331869997
18.137001910876528 299.9216412362692 0.7315038690952671
18.142229465829942 307.36940538761576 0.7404571223604117
18.147457020783357 315.69307800162875 0.749864802484231
18.15268457573677 324.7136850687274 0.759885379861637
18.157912130690185 335.17723394210225 0.7717449726176008
18.1631396856436 347.8645366267141 0.7857079512449907
18.168367240597014 362.80091779606227 0.8020626187913991
18.17359479555043 373.09236006623547 0.8136428559212796
18.178822350503843 380.89957238298376 0.8216218382279759
18.184049905457258 383.2121468811215 0.8240968248732381
18.189277460410672 386.468809603977 0.8277675010239227
18.194505015364086 386.8972782947741 0.8277712333239949
18.1997325703175 386.1733689436538 0.827505391407537
18.204960125270915 383.16488434477645 0.8243992246981608
18.21018768022433 376.2666937722179 0.8164936663152664
18.215415235177744 373.6982588512573 0.8140496335023586
18.22064279013116 375.33226398398944 0.8153084265678712
18.225870345084573 377.50952546781804 0.817853229151351
18.231097900037987 376.784406354299 0.8167841358333064
18.236325454991402 378.4180484025034 0.818293749031703
18.241553009944816 380.736921843687 0.8208821647967656
18.24678056489823 382.2123783226178 0.8221063003577993
18.252008119851645 380.9758949594071 0.8210173728920953
18.25723567480506 378.839874968451 0.8186102421288761
18.262463229758474 374.2809034947014 0.8139618016799494
18.26769078471189 371.4821873247286 0.81110433186804
18.272918339665303 366.0013269801301 0.805175212178169
18.278145894618717 354.9326434873484 0.792742954441628
18.28337344957213 342.779009512823 0.7792829186777336
18.288601004525546 334.76880278517694 0.7702523255013699
18.29382855947896 327.76210246422994 0.762555124237256
18.299056114432375 321.3035027407432 0.7559938931573068
18.30428366938579 311.48670661635055 0.7449043790103853
18.309511224339204 306.7849123018211 0.7402763274822802
18.314738779292618 304.5208748652565 0.7373874639669602
18.319966334246033 297.52420274361833 0.7293852776493986
18.325193889199447 291.36947722857184 0.7207801154106603
18.33042144415286 284.7853093033781 0.7134249587174095
18.335648999106276 284.18773200071627 0.7123690684358588
18.34087655405969 283.16551861533975 0.7116933646923135
18.346104109013105 279.89568061839964 0.7085120519381963
18.35133166396652 278.5689067091452 0.7067882030246744
18.356559218919934 278.7577483370008 0.7071563554744765
18.361786773873348 278.81027652935234 0.7071392918636032
18.367014328826762 279.82339131708864 0.7082037081742312
18.372241883780177 279.29028442077384 0.70784394730156
18.37746943873359 283.57516962099606 0.7127347368874613
18.382696993687006 288.260297206268 0.718125255436771
18.38792454864042 297.1578040162316 0.7309716875961492
18.393152103593835 307.36501488763344 0.7550505063985052
18.39837965854725 318.9973110634165 0.7757707933006707
18.403607213500663 327.5973568201511 0.7909055913010202
18.408834768454078 335.94429299452366 0.8047282295747155
18.414062323407492 344.15779871418874 0.8185915801915934
18.419289878360907 348.9132266399288 0.8291030792713927
18.42451743331432 351.4292268451886 0.8353203525986926
18.429744988267736 351.08392877686873 0.8388255941166372
18.43497254322115 350.0565146071277 0.840085187948162
18.440200098174564 342.95551692902023 0.8342729713482226
18.44542765312798 337.827874357512 0.8311607887397863
18.450655208081393 333.9471537259448 0.8286081531826928
18.455882763034808 328.1925468683924 0.82551010614111
18.461110317988222 327.43519111345114 0.8283664271422313
18.466337872941637 321.21878793328534 0.8227749499709288
18.47156542789505 320.1153725923125 0.8238018765277083
18.476792982848465 313.7396315971694 0.8174519072810411
18.48202053780188 311.3898969543613 0.8171743709351686
18.487248092755294 309.3174449708905 0.8175558719273273
18.49247564770871 307.9061942608232 0.8181770341077998
18.497703202662123 307.1416901389164 0.8200687002392949
18.502930757615538 306.9877967568589 0.8219525281106052
18.508158312568952 304.04701383722454 0.8197029111835069
18.513385867522366 302.98678088171397 0.8205883115689586
18.51861342247578 300.9993653466701 0.8195098445098294
18.523840977429195 296.2740978086182 0.8152213175026807
18.52906853238261 293.49986666365294 0.8139266798414879
18.534296087336024 289.3577451262926 0.8103501211610712
18.53952364228944 285.15895872822705 0.8073307216833465
18.544751197242853 283.51653583281086 0.8066285850938294
18.549978752196267 286.41590809883326 0.8120957261502282
18.555206307149682 289.1782852899091 0.8170582018921735
18.560433862103096 291.02171470258605 0.821748404344286
18.56566141705651 292.3307219077733 0.8274342499027778
18.570888972009925 293.73202798422716 0.8324850996783443
18.57611652696334 293.5337426390997 0.833909073820278
18.581344081916754 292.6064765957363 0.8347961672354165
18.58657163687017 292.4640603130135 0.8347529203213038
18.591799191823583 289.8261165193092 0.8337717795899037
18.597026746776997 293.5383526342005 0.8392359406969511
18.60225430173041 293.61284326413573 0.8413386788997996
18.607481856683826 297.1530494517224 0.8484925566175672
18.61270941163724 298.26596099398597 0.8511801116786047
18.617936966590655 300.6187851372897 0.8564307206493164
18.62316452154407 302.2554960242937 0.8571782287087768
18.628392076497484 304.8294038372922 0.843932113024824
18.633619631450898 308.1806798911386 0.8392561023769152
18.638847186404313 311.99778188827383 0.8379285431982356
18.644074741357727 316.3562277136893 0.8388913057802897
18.64930229631114 318.2806443600324 0.8387899956749515
18.654529851264556 322.1593964857234 0.8390066749954663
18.65975740621797 327.1091798501625 0.842811109915749
18.664984961171385 329.9619945068736 0.8428556561920437
18.6702125161248 332.66359752150737 0.8429303078942124
18.675440071078214 334.45395250025757 0.8429876419148069
18.680667626031628 335.9017886217493 0.842054305067229
18.685895180985042 339.15765398954244 0.8439294878012215
18.691122735938457 343.3584552613341 0.8468130359190857
18.69635029089187 348.9637810962259 0.8511124708310405
18.701577845845286 349.82044406243455 0.8503720337485542
18.7068054007987 350.87616128406586 0.8499454755874981
18.712032955752115 349.8963394323575 0.8469136636987032
18.71726051070553 351.1867289065042 0.8473593983475282
18.722488065658943 349.8921191656084 0.8451698559421756
18.727715620612358 347.56150507245866 0.8424815926529062
18.732943175565772 344.5260081304247 0.8376693196283861
18.738170730519187 342.88592065815635 0.8340521356354589
18.7433982854726 345.3825958069903 0.8352943666338813
18.748625840426016 346.9070725688484 0.8351170933460669
18.75385339537943 349.84929937527187 0.837306819662087
18.759080950332844 350.496295868434 0.8371860918806547
18.76430850528626 350.2250504235042 0.8357309177133898
18.769536060239673 350.2933685658327 0.8354169218010626
18.774763615193088 348.87526574493927 0.832405449907149
18.779991170146502 345.84563532848347 0.8273838744083717
18.785218725099917 339.87621134079797 0.818588912759975
18.79044628005333 338.24802605488424 0.8149005995960689
18.795673835006745 336.78750875103964 0.8125404876716354
18.80090138996016 331.628298046516 0.8062687849160398
18.806128944913574 325.86145277052987 0.79932654463975
18.81135649986699 321.2475107727829 0.7933290178902558
18.816584054820403 319.1369250835911 0.7902915739683586
18.821811609773818 315.79676663968894 0.78482501664499
18.827039164727232 315.05702578642484 0.7834458694875995
18.832266719680646 312.44792002442784 0.7798784753643128
18.83749427463406 306.8555359594128 0.772988769679466
18.842721829587475 303.5359974823851 0.768564451573622
18.84794938454089 300.55516662638024 0.7643423864150737
18.853176939494304 301.0872409142059 0.7653972944892086
18.85840449444772 301.547827245858 0.7664375988484587
18.863632049401133 299.25792459662097 0.7628177058499674
18.868859604354547 299.0921367618648 0.7627388402552066
18.87408715930796 300.10880043267014 0.7629086940538116
18.879314714261376 298.0005676849087 0.7603324599507696
18.88454226921479 293.83881005646725 0.755840928768082
18.889769824168205 292.12583091182296 0.7525491308129361
18.89499737912162 293.0861536031292 0.7530129430957011
18.900224934075034 294.188016932208 0.752660443448496
18.90545248902845 294.49952318466586 0.7530367592588316
18.910680043981863 294.058858524929 0.752951528808209
18.915907598935277 295.64765333177417 0.755079181353224
18.92113515388869 299.23028175748175 0.760762015851923
18.926362708842106 297.9185944032884 0.7579122258677071
18.93159026379552 293.1633493307054 0.7507698947506424
18.936817818748935 288.7293672168758 0.744358653082699
18.94204537370235 287.39223362701176 0.743089379194688
18.947272928655764 287.9286014282273 0.7435410991445737
18.952500483609178 288.3471372290001 0.744502224519279
18.957728038562593 284.4230286403776 0.7388813486015524
18.962955593516007 282.2521206055166 0.736470721934292
18.96818314846942 281.0507728506324 0.734937616732123
18.973410703422836 280.85301720941595 0.7344182275773462
18.97863825837625 279.9890965992317 0.730995598484814
18.983865813329665 278.04921730277954 0.7277605729118874
18.98909336828308 278.1885121270531 0.72815122458227
18.994320923236494 276.0893200590249 0.7262888617133579
18.999548478189908 277.272445628708 0.7271727268682995
19.004776033143322 276.34163133774894 0.7245875286746234
19.010003588096737 279.3450237969872 0.7281540554647726
19.01523114305015 281.6407241932189 0.7309515500500157
19.020458698003566 280.8803636009013 0.7303442576431387
19.02568625295698 279.9046052383382 0.7289397529672546
19.030913807910395 278.5643614883795 0.7265975308111575
19.03614136286381 279.1688681828718 0.7266808756158462
19.041368917817223 277.4059214901934 0.7231454722332352
19.046596472770638 278.08192394095266 0.7240972914480576
19.051824027724052 276.7237275424191 0.7224432774832029
19.057051582677467 277.2760628604599 0.7241405824522079
19.06227913763088 274.10256143822767 0.7201342577152411
19.067506692584296 272.7849898546193 0.7181829522531248
19.07273424753771 273.88333176523184 0.7181055788711337
19.077961802491124 273.9738398583461 0.71769505681437
19.08318935744454 272.5108781805291 0.7147318612973785
19.088416912397953 268.35498259972945 0.7086718020574563
19.093644467351368 264.7695658800887 0.7046601046056892
19.098872022304782 264.0410331626218 0.7046754183497521
19.104099577258197 264.3072091514726 0.7059062083035804
19.10932713221161 267.73309329699396 0.7101793872177135
19.114554687165025 268.5450140665947 0.7103900153104611
19.11978224211844 268.3081438119051 0.7098559743685845
19.125009797071854 267.9802917586196 0.7099498183869674
19.13023735202527 265.60167612580227 0.7075974848464094
19.135464906978683 265.86011890327717 0.7079310858918233
19.140692461932098 263.45490375874215 0.7035279069472999
19.145920016885512 263.4944341347957 0.7035567877816061
19.151147571838926 261.1017879493743 0.7000154806725317
19.15637512679234 261.28430206163046 0.7010869271496601
19.161602681745755 260.97911462602764 0.7003347786550468
19.16683023669917 261.5056639910047 0.7008441363921487
19.172057791652584 260.25341012829216 0.6990883119141698
19.177285346606 263.4539192651512 0.7037402036374484
19.182512901559413 266.5383555034958 0.7068335785448548
19.187740456512827 265.7579449541073 0.7048212684909171
19.19296801146624 264.7892381343353 0.7025021907434578
19.198195566419656 262.6000302076432 0.6980877968275881
19.20342312137307 264.9362746507844 0.7026133810564892
19.208650676326485 265.7553480718852 0.7037246192590746
19.2138782312799 267.03752111237395 0.7061732080619796
19.219105786233314 266.6404398215834 0.7055739097769701
19.22433334118673 267.9178063107196 0.7077932527730664
19.229560896140143 267.64599127053253 0.7080943767908134
19.234788451093557 271.730187814361 0.7122068950115845
19.24001600604697 269.5088872105679 0.7081595322287776
19.245243561000386 269.01969321305097 0.7067375822892594
19.2504711159538 266.23338182478017 0.7028170634404736
19.255698670907215 269.27305156012227 0.7070401139009049
19.26092622586063 269.8724862307473 0.7072507262996126
19.266153780814044 270.9010863707325 0.7080906481554227
19.271381335767458 272.98729989917075 0.7114681433075983
19.276608890720873 276.5455423011654 0.7163467742341324
19.281836445674287 281.98700861985844 0.7242290141205394
19.2870640006277 281.0408602516368 0.7226425658808232
19.292291555581116 282.1254205647576 0.7231372244029396
19.29751911053453 282.9870761304635 0.7243249991140613
19.302746665487945 286.8595545177741 0.7280902164456643
19.30797422044136 290.12463463843346 0.7318891328670061
19.313201775394774 293.7903783042323 0.7367797065714242
19.318429330348188 296.5813728533817 0.7398636585590749
19.323656885301602 298.3101635850849 0.7422955837355714
19.328884440255017 300.0819959100748 0.7438190741197851
19.33411199520843 302.3064114326717 0.7465835073905918
19.339339550161846 298.77650859321494 0.7423847598803263
19.34456710511526 298.91096376205127 0.741684414198612
19.349794660068675 300.17360177186123 0.743709726986978
19.35502221502209 303.8070871457678 0.7476696068286833
19.360249769975503 305.84242538749965 0.7500402302056087
19.365477324928918 309.14107744798423 0.7543303586314013
19.370704879882332 312.9367883716517 0.7588587672701007
19.375932434835747 316.76759321333543 0.7633049288921927
19.38115998978916 317.2174880902046 0.7633478093464987
19.386387544742576 317.3353294879572 0.7627127160264505
19.39161509969599 318.5600121713694 0.7640850923758606
19.396842654649404 319.2485207322254 0.7650077155057524
19.40207020960282 323.4458827563737 0.7693596644596231
19.407297764556233 323.6412881993764 0.770258298271881
19.412525319509648 326.3990253104164 0.7729620088903563
19.417752874463062 324.5086791398174 0.7704773240810764
19.422980429416477 324.8790762195965 0.7705671022309721
19.42820798436989 322.17228341971196 0.7665618155468539
19.433435539323305 323.5410966911615 0.7682773219752119
19.43866309427672 323.929305866097 0.7689298140584611
19.443890649230134 324.32788841699227 0.7702737957323117
19.44911820418355 322.53808266796466 0.7682348063295007
19.454345759136963 320.6465584442985 0.7653374566893175
19.459573314090377 321.8407742795099 0.7657484746759803
19.464800869043792 319.6753305255973 0.7623557600470229
19.470028423997206 319.35542257376216 0.76144013547725
19.47525597895062 320.9424288265069 0.7638834553827962
19.480483533904035 322.16532595728336 0.7661778247567632
19.48571108885745 322.7335976564306 0.7671459945129381
19.490938643810864 325.80834778909536 0.7705450426174135
19.49616619876428 325.63859760752257 0.7697575685837236
19.501393753717693 328.25860362151104 0.772594414117689
19.506621308671107 329.2297513363461 0.7739518489140778
19.51184886362452 330.22420949078946 0.7747101999306067
19.517076418577936 330.5976358083546 0.7752159658113996
19.52230397353135 330.41911075426725 0.7744947359684363
19.527531528484765 332.4342391864488 0.7767680003882006
19.53275908343818 329.31342166646675 0.7729120539170841
19.537986638391594 327.97644519820943 0.7709676182462711
19.54321419334501 329.90930659165736 0.7735352776746764
19.548441748298423 332.47292572749774 0.7766857957698245
19.553669303251837 336.35829646777614 0.7819648733368993
19.55889685820525 337.37606231614546 0.783175134887027
19.564124413158666 339.3524801335086 0.7845262555459765
19.56935196811208 341.2519967672472 0.7862161463076902
19.574579523065495 345.74209675948237 0.7912736575932857
19.57980707801891 350.6356881807199 0.7970569658748595
19.585034632972324 352.7414534950708 0.8001145582146723
19.590262187925738 352.22880446882556 0.7995236992732315
19.595489742879153 351.4860384587368 0.7986628480573982
19.600717297832567 355.9557343732702 0.803364597859444
19.60594485278598 363.66865771856584 0.8114996549903193
19.611172407739396 370.1438286921786 0.8183367015001234
19.61639996269281 372.75205600075435 0.8210457859537915
19.621627517646225 374.1545569255982 0.8229228291187707
19.62685507259964 372.3656573287793 0.8212297205907141
19.632082627553054 372.424263320837 0.8213680331754094
19.637310182506468 372.76921390327107 0.8214115501658736
19.642537737459882 376.9857594829613 0.8256744713761733
19.647765292413297 381.61777488215796 0.829975419865596
19.65299284736671 386.583646628673 0.8353175918497668
19.658220402320126 390.3669922251454 0.8391850196948611
19.66344795727354 388.2283245891782 0.8368998569012945
19.668675512226955 385.8828415301334 0.8343540246089642
19.67390306718037 382.6901653621446 0.8306980436794823
19.679130622133783 385.95800068741704 0.8341062975062868
19.684358177087198 388.58794480284115 0.83714669051225
19.689585732040612 396.3106949161018 0.8453632391566854
19.694813286994027 398.64770901869167 0.8479517561256782
19.70004084194744 397.88064995286385 0.8469723715103264
19.705268396900856 394.60355377037433 0.8428943108933689
19.71049595185427 391.05634982615874 0.8395550396694894
19.715723506807684 388.24853710993295 0.8362536289629344
19.7209510617611 388.49857437735614 0.8368122904566339
19.726178616714513 386.26650261430893 0.834345336792323
19.731406171667928 384.23603842537943 0.8319401451201686
19.736633726621342 382.3993296641892 0.8305209363409507
19.741861281574757 376.8450541021286 0.8242276922718393
19.74708883652817 370.8024746618948 0.8175258045570449
19.752316391481585 365.8218981058775 0.8118632336443873
19.757543946435 361.3427984764778 0.8064439200971935
19.762771501388414 358.4680716349921 0.8032475472088207
19.76799905634183 356.18253568344863 0.8009323689776292
19.773226611295243 354.13842980667107 0.7991788279642341
19.778454166248657 350.6252692816257 0.7957127864894866
19.783681721202072 347.05009144543635 0.7909386231820994
19.788909276155486 344.98620075460286 0.7886878555946224
19.7941368311089 345.10324693624904 0.7890765426340611
19.799364386062315 342.7762181630531 0.7864354615697783
19.80459194101573 342.11606185366406 0.7859837946521705
19.809819495969144 341.37620813531714 0.7847646406213662
19.81504705092256 339.1341833354975 0.78235953500898
19.820274605875973 337.7853940112869 0.7805879410600127
19.825502160829387 335.38069453928847 0.7779521803046607
19.8307297157828 332.975726152134 0.7755405402792889
19.835957270736216 328.0575062912513 0.7697385843275829
19.84118482568963 328.0012981490377 0.768762549826492
19.846412380643045 328.3623038960231 0.7694505300557439
19.85163993559646 330.72459832640146 0.7717693322248429
19.856867490549874 331.2548596861091 0.7723153860473261
19.86209504550329 328.9988825256463 0.7694064616857051
19.867322600456703 327.10213636814245 0.767079135864088
19.872550155410117 328.0060455098872 0.76880780181895
19.87777771036353 331.9771709229381 0.7738342822664603
19.883005265316946 335.4541781944203 0.7776721799788882
19.88823282027036 336.01658305163903 0.778104955652024
19.893460375223775 331.3184344725111 0.7723671825140247
19.89868793017719 328.4671850629813 0.7696016607866324
19.903915485130604 324.0022987932111 0.764631167814198
19.909143040084018 321.53410296818686 0.7619418004613101
19.914370595037433 320.0761876246086 0.7599583049235191
19.919598149990847 319.7874204190764 0.75822973522169
19.92482570494426 317.6439817031438 0.75581754883312
19.930053259897676 314.8500713792907 0.7522125037382043
19.93528081485109 311.5868040881105 0.7486312923605052
19.940508369804505 312.09196348422955 0.7499351549255925
19.94573592475792 311.5969195455783 0.7483289854720364
19.950963479711334 310.24992048480914 0.7463027456896347
19.956191034664748 311.2553744145981 0.747386610710312
19.961418589618162 310.9658520025251 0.7476618057712202
19.966646144571577 310.21265575620856 0.7475468965452978
19.97187369952499 308.6314814602429 0.746141489993277
19.977101254478406 308.74251372583984 0.7461472620562656
19.98232880943182 313.0515702390912 0.7516775551572834
19.987556364385235 314.0487055728388 0.7523929455623806
19.99278391933865 312.5024927046705 0.7498819918663603
19.998011474292063 312.5674973079988 0.7494024335062249
20.003239029245478 314.1171607446983 0.7503904969054217
20.008466584198892 318.4882498058199 0.7559719509746504
20.013694139152307 323.2299857708082 0.7606866191179465
20.01892169410572 327.1941526948223 0.7654436074638816
20.024149249059136 333.38794095158664 0.7727659495809526
20.02937680401255 341.37938759766126 0.7822952154718148
20.034604358965964 346.35354678223825 0.7875918336225269
20.03983191391938 353.0394355196282 0.7946577666592126
20.045059468872793 353.9679028151775 0.7955397268581353
20.050287023826208 356.487704843166 0.7986414010442175
20.055514578779622 354.49515842482197 0.7958745030681319
20.060742133733036 347.9575445370344 0.7888892246260251
20.06596968868645 339.84931364769875 0.7799687805154926
20.071197243639865 330.6157469170607 0.7698276715161176
20.07642479859328 327.5204134011367 0.7667842954246769
20.081652353546694 326.0357600646448 0.7650130307821883
20.08687990850011 325.7235792777944 0.7648916389481536
20.092107463453523 324.1034295219869 0.7627221191197864
20.097335018406937 322.2326775042634 0.7599749431076162
20.102562573360352 322.40642969279463 0.7598734578003978
20.107790128313766 323.0063102891811 0.7608676430224921
20.11301768326718 323.66402756811976 0.7624320794839682
20.118245238220595 321.1037936844056 0.7605237110581801
20.12347279317401 319.1128189994095 0.7579255969108625
20.128700348127424 318.98786247307976 0.758697681254508
20.13392790308084 320.6493655561811 0.7601177717824269
20.139155458034253 322.13273207886186 0.7615477666653594
20.144383012987667 322.76814747990136 0.761462554873127
20.14961056794108 323.65941481444287 0.7622789415335989
20.154838122894496 320.85037133508195 0.7588697464807606
20.16006567784791 323.8522585045773 0.7618416581468461
20.165293232801325 321.72746389015504 0.7586008631662498
20.17052078775474 323.18053640337473 0.7604922191189727
20.175748342708154 321.75763785566926 0.7585267214956146
20.18097589766157 322.83545972192957 0.7598482544584841
20.186203452614983 322.6448234972781 0.7593856356004653
20.191431007568397 320.0180146394426 0.7568089917914378
20.19665856252181 318.0928290022154 0.7550775445359997
20.201886117475226 313.0237912567761 0.748669671793248
20.20711367242864 310.34116705606573 0.7449802104106646
20.212341227382055 307.6697066573058 0.7424492771226928
20.21756878233547 303.45225132113643 0.7380890816648601
20.222796337288884 298.469019584446 0.7324637566122892
20.228023892242298 296.280595004526 0.7297947368643413
20.233251447195713 293.76310096975624 0.7257744339991152
20.238479002149127 291.61911236051725 0.7236503253117943
20.24370655710254 288.04705490554784 0.7203081616671596
20.248934112055956 288.0921517937695 0.7204108480783028
20.25416166700937 292.24831604611484 0.7251559171752595
20.259389221962785 293.7427846447017 0.7263767861835303
20.2646167769162 297.4367252419221 0.7310621521704224
20.269844331869614 293.6579156281105 0.7267695070906319
20.275071886823028 291.83626003583527 0.7239130640615302
20.280299441776442 285.0851033925603 0.7152055604775599
20.285526996729857 285.17898493800055 0.7159674128946308
20.29075455168327 287.4293885376007 0.7186835967028693
20.295982106636686 290.05807024596135 0.7220831194492452
20.3012096615901 291.7736408199204 0.7237487627086954
20.306437216543515 288.4306467506708 0.7202664885417521
20.31166477149693 289.80866448324605 0.7225105405858254
20.316892326450343 288.6115447825358 0.7203517411584704
20.322119881403758 286.4886353135094 0.7184047610241748
20.327347436357172 285.9997674971388 0.7181059752218077
20.332574991310587 284.73646727248433 0.7170035576855427
20.337802546264 287.347323991972 0.7201840200710734
20.343030101217416 288.9396888420794 0.7214067731594404
20.34825765617083 291.13341634635543 0.724087752430053
20.353485211124244 291.3643283759555 0.7243695635724359
20.35871276607766 289.76478827430134 0.7226140082623895
20.363940321031073 288.6736413411352 0.7215711061292256
20.369167875984488 287.623310104496 0.7192340709873764
20.374395430937902 289.49869425726047 0.720846394885221
20.379622985891316 290.8470258487334 0.7218044720368902
20.38485054084473 291.0431816150002 0.7214355416036082
20.390078095798145 291.38306820367086 0.7222560182511382
20.39530565075156 290.4388796761764 0.7211194177987528
20.400533205704974 290.6102088489903 0.7225847540910152
20.40576076065839 291.1153532881052 0.723568589114848
20.410988315611803 288.03295767580494 0.7186694214691376
20.416215870565217 286.0257844484374 0.7159974891429685
20.421443425518632 282.19047175030556 0.7103789471268309
20.426670980472046 282.3618867303982 0.7117251765325244
20.43189853542546 284.4753045603474 0.7149193992021486
20.437126090378875 286.49157774738296 0.717478047868493
20.44235364533229 287.8277549491976 0.7178241371502336
20.447581200285704 286.7018798619971 0.7174034898485344
20.45280875523912 286.7622154445515 0.7174363590456401
20.458036310192533 286.7488499321746 0.7192670148881651
20.463263865145947 288.304993122506 0.7202636988493919
20.46849142009936 287.26091247394766 0.7186017216768534
20.473718975052776 286.22712266481545 0.7165668535179643
20.47894653000619 282.0671147558876 0.710253215742257
20.484174084959605 280.62136843930944 0.7088446822250095
20.48940163991302 283.2044272599944 0.7121623706575503
20.494629194866434 284.57201387173575 0.7143846526558231
20.49985674981985 287.5590928985814 0.717333608985656
20.505084304773263 290.6199471694911 0.7205893100416907
20.510311859726677 292.8549381409884 0.7234516586208103
20.51553941468009 293.6565144409242 0.7241029863718879
20.520766969633506 291.45382760983034 0.7209912194115449
20.52599452458692 287.2545213819405 0.7166295216687951
20.531222079540335 287.26210141754535 0.7163824605441111
20.53644963449375 284.9908717860779 0.7138227275188735
20.541677189447164 283.7393955784368 0.7115302052222726
20.546904744400578 284.46667433133933 0.7123018774405745
20.552132299353993 284.7893674524764 0.7134091736099246
20.557359854307407 289.5170209762909 0.7193225728546742
20.56258740926082 289.2776461676861 0.7192170089524376
20.567814964214236 287.16232757729483 0.7167795077046805
20.57304251916765 282.34372329701546 0.7100509911287533
20.578270074121065 285.13130409329835 0.7136789901727812
20.58349762907448 286.5665517820349 0.7155121408168872
20.588725184027894 283.4733616788737 0.7114786284664465
20.593952738981308 283.58275430431604 0.710975407353935
20.599180293934722 284.2305136568844 0.7116257105842781
20.604407848888137 285.6659133509189 0.7146387328125235
20.60963540384155 283.7189732599891 0.7118788072170015
20.614862958794966 279.5585385670846 0.7058880979191485
20.62009051374838 277.68830096785075 0.7034320831979743
20.625318068701795 280.75612189468615 0.7075158334421465
20.63054562365521 285.8749610243578 0.7150732261857343
20.635773178608623 287.7265011452179 0.7177878199335014
20.641000733562038 286.3110715870933 0.7157425037977913
20.646228288515452 284.5195910587416 0.7144934728968348
20.651455843468867 284.6849294708942 0.7140978887495735
20.65668339842228 283.86237012152606 0.7139494109052925
20.661910953375695 286.5016213528822 0.7159228606932118
20.66713850832911 286.8527665678364 0.7147998114076817
20.672366063282524 285.00284198657835 0.7121862886473043
20.67759361823594 284.87362566066065 0.7128563595754491
20.682821173189353 283.48847090392826 0.7117732602699807
20.688048728142768 283.5174536922969 0.7118284372185308
20.693276283096182 285.4276782810375 0.7139890679454745
20.698503838049596 283.8160072258013 0.7132514344503864
20.70373139300301 284.26149724845374 0.7140640428391067
20.708958947956425 282.5004051686359 0.7111965659470137
20.71418650290984 284.5602300048324 0.7127007866113696
20.719414057863254 285.5895910861757 0.7128983659969238
20.72464161281667 287.6603011114444 0.7156981875634003
20.729869167770083 287.5702414478927 0.7143404286619874
20.735096722723497 289.3312660196037 0.7161805384806412
20.740324277676912 287.8885181133068 0.7143753019838182
20.745551832630326 287.00578735314326 0.7134280061533346
20.75077938758374 286.7703292667916 0.7147971366037197
20.756006942537155 289.2969553718966 0.718060477397553
20.76123449749057 291.38313161739444 0.7208869726134717
20.766462052443984 291.7164714048168 0.720625171314349
20.7716896073974 294.2446410617209 0.7226950181343916
20.776917162350813 297.42549654928706 0.7265260619962425
20.782144717304227 298.50852771590013 0.7279857976084044
20.78737227225764 295.9145606387451 0.7246116537200544
20.792599827211056 292.70475027395685 0.721245202465791
20.79782738216447 296.188969123634 0.7250409926584533
20.803054937117885 300.5596489418718 0.7317283111544064
20.8082824920713 302.72144908295485 0.7339078397888007
20.813510047024714 302.1730364691217 0.7327842809967275
20.81873760197813 302.0712234866455 0.7319146360138061
20.823965156931543 302.5914602475286 0.7326397714314399
20.829192711884957 306.4218759172585 0.737775958953961
20.83442026683837 307.5170563857223 0.7400256102371316
20.839647821791786 307.59026204632755 0.739295357398795
20.8448753767452 307.6300301358945 0.7389831532804404
20.850102931698615 307.20730879650785 0.7367057675976182
20.85533048665203 308.4045774917766 0.7386874724191091
20.860558041605444 304.2172545019304 0.7339229685834529
20.865785596558858 301.65426809091593 0.7316544456818399
20.871013151512273 299.08831211720934 0.7283944546883214
20.876240706465687 297.7862552034256 0.725945597759542
20.8814682614191 298.198349584151 0.7261702678384543
20.886695816372516 296.1080383604177 0.723873189299374
20.89192337132593 297.3451870980396 0.7257452321563789
20.897150926279345 296.94726251295555 0.726274512195105
20.90237848123276 298.5431135534804 0.7281867060739595
20.907606036186174 295.10373380504234 0.7237021670095077
20.912833591139588 293.7057766181618 0.7216824045069993
20.918061146093002 290.6213285041137 0.7173862122528069
20.923288701046417 290.8624564801842 0.7179283317669649
20.92851625599983 291.00522759405936 0.7181614600981462
20.933743810953246 291.7519275542924 0.7182255247527349
20.93897136590666 292.42253368926197 0.7193192381465664
20.944198920860075 290.95234263561605 0.7181464088115094
20.94942647581349 291.193738846092 0.7188762539686676
20.954654030766903 288.8546044997062 0.7161615332865783
20.959881585720318 288.88904241950854 0.7166591314707225
20.965109140673732 286.886279758469 0.7141543574867117
20.970336695627147 288.2647708177395 0.7161305961054162
20.97556425058056 285.0631954885624 0.7108181857064342
20.980791805533975 284.4157119247821 0.7101008805592502
20.98601936048739 283.30857119770644 0.7090831326901643
20.991246915440804 282.6112890530413 0.7084692846681762
20.99647447039422 280.58100243501383 0.7060640646137343
21.001702025347633 279.8469699433696 0.7051145116881875
21.006929580301048 281.07265499215134 0.706703678420964
21.012157135254462 280.52163465248987 0.7060777510614932
21.017384690207876 279.48010435871913 0.7052351980278273
21.02261224516129 279.1105753916562 0.7044179030531175
21.027839800114705 281.36576133667637 0.7066417253153071
21.03306735506812 278.3389250426055 0.701974929919852
21.038294910021534 273.25231862358885 0.6971882306261465
21.04352246497495 269.53096638467713 0.6940005873398677
21.048750019928363 268.6645721272509 0.6931064748267004
21.053977574881777 269.6970632758364 0.694374297392847
21.059205129835192 271.91933638592434 0.695056382146055
21.064432684788606 273.2115029484717 0.6961041138446435
21.06966023974202 273.3459827309093 0.6966684371827898
21.074887794695435 272.399796297109 0.6959851321597506
21.08011534964885 272.1569440295041 0.6961315981617158
21.085342904602264 268.7953922367442 0.6915261867813942
21.09057045955568 268.8393502481894 0.691330994996234
21.095798014509093 269.4381153167405 0.691782665131578
21.101025569462507 270.58470046017004 0.6927645570290223
21.10625312441592 270.2599631656783 0.6923711045076849
21.111480679369336 269.1822996364138 0.6906331190439815
21.11670823432275 269.9433799642378 0.691042748586713
21.121935789276165 270.0079803896552 0.6907118136214504
21.12716334422958 270.84970644541386 0.6917146312017745
21.132390899182994 270.79570203353825 0.6920390088188297
21.13761845413641 271.12108551748315 0.691365793959455
21.142846009089823 271.84251059287664 0.6913668095481799
21.148073564043237 270.45998959973235 0.6888655003330416
21.15330111899665 268.9542638498988 0.6864324082462975
21.158528673950066 269.7343219936189 0.6879189102130374
21.16375622890348 271.2283254705393 0.689785818904623
21.168983783856895 274.6169689799702 0.6937187938823316
21.17421133881031 274.8293115419877 0.6941720295732479
21.179438893763724 274.8835523742044 0.6944562738954594
21.184666448717138 272.70929084944254 0.6924268405528524
21.189894003670553 272.30177601721994 0.6925876271572219
21.195121558623967 271.12474456967817 0.6903845564057333
21.20034911357738 270.4714754671436 0.6888967326172805
21.205576668530796 268.00038828580847 0.6838280133179233
21.21080422348421 267.87535125713623 0.6844960761101044
21.216031778437625 267.557510190767 0.6836035733734316
21.22125933339104 270.12662806375437 0.685521775235212
21.226486888344454 271.03708479165556 0.686250909935995
21.231714443297868 273.8909744601221 0.6899561645754329
21.236941998251282 271.6043946487441 0.6875502750168981
21.242169553204697 268.60701568920757 0.6839920964988191
21.24739710815811 268.0155858340164 0.6831553800110943
21.252624663111526 267.8468673657397 0.6829059841440643
21.25785221806494 268.93285340469345 0.6826186658455579
21.263079773018355 267.7349348827875 0.6805131877345217
21.26830732797177 267.2567736588164 0.6799304945626319
21.273534882925183 267.8781652513595 0.6806060533109052
21.278762437878598 267.92016455914313 0.6808344454937267
21.283989992832012 267.7014041009972 0.6878316265838595
21.289217547785427 266.8394379498623 0.6981762251828468
21.29444510273884 265.070387421469 0.7045418118915104
21.299672657692255 263.1830545674654 0.7061350675619966
21.30490021264567 264.01223162390255 0.7108709961349393
21.310127767599084 264.57594878411516 0.7138675500905263
21.3153553225525 265.611465869307 0.7196447959125243
21.320582877505913 264.3500734450122 0.721749192305007
21.325810432459328 261.29777339198847 0.7198191830942129
21.331037987412742 262.6062349842524 0.7244781654526485
21.336265542366156 263.00229409815734 0.7284087104457345
21.34149309731957 262.28298210113525 0.7314025623324448
21.346720652272985 259.51045369738773 0.7301386007022759
21.3519482072264 259.07256628467456 0.732281293787523
21.357175762179814 260.0712041559157 0.7360988215406833
21.36240331713323 259.6976821044083 0.7375761440382049
21.367630872086643 262.2209069593814 0.7430973481270714
21.372858427040057 261.0267205730638 0.7437795374280497
21.378085981993472 263.7144066793453 0.7496990766320085
21.383313536946886 260.6339427754199 0.7479158992643431
21.3885410919003 260.68664973869176 0.7494136751772762
21.393768646853715 262.1302320450831 0.7534681630335408
21.39899620180713 262.97934549266387 0.7563020024092194
21.404223756760544 261.38999777285665 0.754671491151031
21.40945131171396 259.1460065736579 0.753538442468736
21.414678866667373 258.00097787880185 0.7533217392371424
21.419906421620787 260.5158043368589 0.7600662002810908
21.4251339765742 262.8741328392611 0.7654590702366383
21.430361531527616 262.2597054533026 0.766491117625654
21.43558908648103 262.35733389680365 0.7677606696769836
21.440816641434445 258.3025091198144 0.7646631783845962
21.44604419638786 256.92600805070873 0.7641154369401131
21.451271751341274 258.596461736344 0.7681349687600691
21.45649930629469 264.2303048496662 0.7769470501020764
21.461726861248103 268.8281973793106 0.7869400693391282
21.466954416201517 269.89764401090304 0.7911663113716463
21.47218197115493 267.94831035980275 0.7899648727534805
21.477409526108346 265.70742235063204 0.7862642014127097
21.48263708106176 264.86176394290067 0.7855369169161288
21.487864636015175 265.97102947959104 0.7894593136391876
21.49309219096859 264.13873281416664 0.7895962408105259
21.498319745922004 264.51990879982384 0.7931410223970268
21.503547300875418 261.97779103162526 0.7910456908640144
21.508774855828833 265.38371397414716 0.7953012286258182
21.514002410782247 265.6840330418129 0.7799837093962139
21.51922996573566 266.23777396747323 0.772517478002491
21.524457520689076 266.2889267005443 0.7656790393502674
21.52968507564249 269.76983773153734 0.7645494637527064
21.534912630595905 271.75374848141695 0.7622732256809074
21.54014018554932 273.9644147866382 0.7623864354528118
21.545367740502734 276.28672414545804 0.7620414239196236
21.550595295456148 273.4238242467262 0.7546676421769777
21.555822850409562 273.11686739971447 0.7507469212705381
21.561050405362977 272.20490556612293 0.7477518432226301
21.56627796031639 275.51807384045054 0.7514509783600215
21.571505515269806 276.72789476639593 0.7528551525931283
21.57673307022322 276.5815347327864 0.7508149385222012
21.581960625176634 278.1502510901049 0.7503522211275594
21.58718818013005 275.32969517414557 0.7454652986060673
21.592415735083463 275.8952244193223 0.7444495397660699
21.597643290036878 275.7256812637805 0.7423073547582009
21.602870844990292 276.3779238086452 0.7412690991097204
21.608098399943707 277.9385145456065 0.7411396484497869
21.61332595489712 277.60328301977216 0.7401169592971868
21.618553509850535 278.96164475445744 0.7414454103719395
21.62378106480395 280.06721484926163 0.7432119223999293
21.629008619757364 283.48057699967677 0.7468790955869177
21.63423617471078 283.1860502432447 0.7457525333831795
21.639463729664193 281.6441565031934 0.7424497586749608
21.644691284617608 281.26806874301144 0.7405286576601346
21.649918839571022 283.02743251160973 0.7410158248675263
21.655146394524436 284.8534353611119 0.742955039026638
21.66037394947785 282.3771592111831 0.7393243103990536
21.665601504431265 279.9586656272138 0.7367103418940187
21.67082905938468 280.0460910084899 0.7352157086183165
21.676056614338094 284.71391950032984 0.7410784905532054
21.68128416929151 286.833353873249 0.7431288219510523
21.686511724244923 289.254462255337 0.74552262201165
21.691739279198337 291.4508005990276 0.7482179270446729
21.696966834151752 294.0510362960722 0.7508313983078864
21.702194389105166 293.86747961539226 0.751259050743722
21.70742194405858 292.12599358245484 0.7487377222084015
21.712649499011995 289.65854328644673 0.7449582664255665
21.71787705396541 291.0710689345661 0.7460358252067094
21.723104608918824 293.1312446145407 0.7477201915398859
21.72833216387224 295.4494247029913 0.7493830981715915
21.733559718825653 292.50344564020565 0.7445191973730793
21.738787273779067 289.7388086345386 0.7398618451740789
21.74401482873248 290.19230185621694 0.7410833941907716
21.749242383685896 295.3496419707997 0.749272254815069
21.75446993863931 302.3055046565948 0.7588783361996067
21.759697493592725 306.29990781672416 0.7636152814863058
21.76492504854614 307.51154393668105 0.762660887316994
21.770152603499554 305.2080427732369 0.7594363005076689
21.77538015845297 300.28134940947865 0.7534895111850629
21.780607713406383 303.4007198040804 0.7567609182815508
21.785835268359797 307.59443902044427 0.7608065806406219
21.79106282331321 312.15370091528 0.7656636918521462
21.796290378266626 310.7504571041766 0.7643278441093447
21.80151793322004 313.58164101228743 0.7673759174799952
21.806745488173455 314.2009272960026 0.7677083032843575
21.81197304312687 315.9603075335638 0.7693843445575654
21.817200598080284 318.4718440591593 0.7728576638690141
21.822428153033698 321.8903724581279 0.7762861633661595
21.827655707987113 325.14052512546573 0.7799543294737806
21.832883262940527 324.90036827370085 0.7796546227743546
21.83811081789394 325.3798978101265 0.780706091741694
21.843338372847356 325.1690659805394 0.7805398057354223
21.84856592780077 325.8272590059833 0.7810859919973439
21.853793482754185 322.99316861905277 0.7776060848013195
21.8590210377076 323.61307329943185 0.7779299598888204
21.864248592661014 326.75126998907587 0.7815653715347318
21.869476147614428 326.37892779607705 0.7805425656529515
21.874703702567842 323.3255728901184 0.7759777878286691
21.879931257521257 320.8261639215948 0.7728358748462784
21.88515881247467 321.4697986946379 0.7732086017280968
21.890386367428086 321.47132452735127 0.7725472698894515
21.8956139223815 318.21998791054176 0.7684113680385521
21.900841477334914 314.3601831166312 0.7640721134965295
21.90606903228833 312.75990191751146 0.7626769683638845
21.911296587241743 310.242845330816 0.759221876300323
21.916524142195158 309.69226377890305 0.7574299949042451
21.921751697148572 306.9216391162531 0.7538256733006161
21.926979252101987 305.3689373265932 0.7518591514377625
21.9322068070554 306.07595546892725 0.7532267101104366
21.937434362008815 308.781738270952 0.7565133784120914
21.94266191696223 310.5408421213252 0.759613090688798
21.947889471915644 310.03209133173044 0.7591580402262559
21.95311702686906 309.0754352155139 0.7576430208804842
21.958344581822473 309.2770301731355 0.7565798827582766
21.963572136775888 309.451507811839 0.7562365641174448
21.968799691729302 310.1263996546171 0.7561271647673378
21.974027246682716 311.0484177155312 0.7576217120279851
21.97925480163613 312.2068421255018 0.7594969680422499
21.984482356589545 310.37625793748714 0.7573983022341194
21.98970991154296 306.34178888471195 0.7524237708241407
21.994937466496374 303.73270611686036 0.7483327773286288
22.00016502144979 306.0417190535387 0.7514983236905283
22.005392576403203 307.9616282918366 0.7530278880543548
22.010620131356617 307.52145589110785 0.7527872900721656
22.015847686310032 309.2703340283838 0.7545429354717815
22.021075241263446 313.05476011948724 0.7590706377673089
22.02630279621686 315.77840293017886 0.7620785273257926
22.031530351170275 315.2824053405265 0.7608677638239731
22.03675790612369 313.6248983875773 0.7583538585414444
22.041985461077104 313.30830495389563 0.7576630931752365
22.04721301603052 315.7900725199208 0.760446335625003
22.052440570983933 318.66393187149765 0.7644053074452615
22.057668125937347 320.36127376082726 0.7662672344367146
22.06289568089076 318.3207257700477 0.7635359810394529
22.068123235844176 316.5395883813487 0.7606191963421634
22.07335079079759 316.20635664128815 0.7599740885369588
22.078578345751005 317.365314996891 0.7615652092185119
22.08380590070442 316.19461947280143 0.7602439358873334
22.089033455657834 317.8810339717995 0.7621998231813059
22.09426101061125 317.962512625677 0.76234507363677
22.099488565564663 319.6422110814446 0.7638870866270758
22.104716120518077 319.49993606038674 0.7631044864094866
22.10994367547149 320.97959900606224 0.7640385307853318
22.115171230424906 318.9199856174821 0.7614316199751172
22.12039878537832 316.78293894802664 0.7594510990515458
22.125626340331735 315.7293673438418 0.7581856513064901
22.13085389528515 314.89829990643415 0.7572636956429438
22.136081450238564 315.04224906508824 0.7584588354237083
22.141309005191978 315.48897622937557 0.7595845689838631
22.146536560145393 317.3484190941942 0.7625487429583386
22.151764115098807 315.82998117663965 0.7592182733496322
22.15699167005222 313.90579967043055 0.7565430650194135
22.162219225005636 311.72904847948814 0.7525850109804958
22.16744677995905 311.0848701063532 0.7525142707788575
22.172674334912465 311.3131120588291 0.753619152092962
22.17790188986588 310.3467359153718 0.7526479586516226
22.183129444819293 310.144379335014 0.7517959493959846
22.188356999772708 309.90530008697937 0.7506612656283476
22.193584554726122 310.21469396237336 0.7503264210255681
22.198812109679537 309.9254928205082 0.7502561566704989
22.20403966463295 312.36635899384527 0.7531918752201553
22.209267219586366 315.9597855606631 0.7576464932190388
22.21449477453978 316.8729900459043 0.7582403976378684
22.219722329493194 315.3409177033829 0.7558310047989667
22.22494988444661 314.7858089501955 0.7550007691124682
22.230177439400023 313.75370057901875 0.7530561137685133
22.235404994353438 312.38942562775054 0.7519539674600645
22.240632549306852 310.5585851826056 0.7500810612249428
22.245860104260267 311.69853818926845 0.7504221378221587
22.25108765921368 313.44543440788675 0.7526648519447449
22.256315214167095 313.6806581395237 0.7522779885535693
22.26154276912051 312.09154543587397 0.7512993273843077
22.266770324073924 311.69722904877545 0.7514962267121459
22.27199787902734 312.3444257554523 0.7522064333083083
22.277225433980753 312.7525571051726 0.7527345398951677
22.282452988934168 312.80512357535747 0.7522180962229573
22.287680543887582 309.4708720481202 0.7488074864399556
22.292908098840996 310.45759805447346 0.7497965439709285
22.29813565379441 310.87471176170123 0.750367020750451
22.303363208747825 310.66896453447794 0.7501858220877325
22.30859076370124 309.33459756258503 0.7489600281677656
22.313818318654654 309.9562025549545 0.7491382948974608
22.31904587360807 312.4835471311138 0.7531469741498453
22.324273428561483 310.8429195714571 0.7507289014969494
22.329500983514897 309.57119986321084 0.7494663309994745
22.334728538468312 305.3910143090002 0.7430346262123217
22.339956093421726 301.8801594660212 0.7381880405517064
22.34518364837514 297.7611108034632 0.7325328788622042
22.350411203328555 296.35689957806505 0.7303277858300853
22.35563875828197 295.66344016394453 0.730215763827878
22.360866313235384 294.5774914706656 0.7282214215755373
22.3660938681888 295.4843051090142 0.7292564204002733
22.371321423142213 294.35271909906317 0.728007602404909
22.376548978095627 292.18759736040346 0.726562247954033
22.38177653304904 291.842323520648 0.727324849008802
22.387004088002456 291.25987924634154 0.7260631413068384
22.39223164295587 292.95274346002384 0.7274979520571107
22.397459197909285 290.0940911702818 0.7228720917548147
22.4026867528627 289.27746210685336 0.7215823479351902
22.407914307816114 289.92919945975416 0.7224515636220702
22.41314186276953 288.40687045744806 0.7212040805706685
22.418369417722943 285.7047457026276 0.7179248156078722
22.423596972676357 282.0769099591231 0.7145914711832115
22.42882452762977 281.45425675156906 0.7132270319869012
22.434052082583186 282.5325009943252 0.71415734978266
22.4392796375366 285.94495095465385 0.7174060147957831
22.444507192490015 284.363426158613 0.7150639444956672
22.44973474744343 282.83651012627564 0.7140625848625411
22.454962302396844 279.63813248064986 0.7102776656968544
22.460189857350258 278.98191242959496 0.7111918681841986
22.465417412303673 279.7186288746839 0.7121686454330048
22.470644967257087 283.10791500601545 0.7155197193959065
22.4758725222105 282.54915049499937 0.7131679879747419
22.481100077163916 282.18217070612803 0.7138711147921031
22.48632763211733 285.3056349106739 0.7189067673268026
22.491555187070745 286.4212966066019 0.7203711452734999
22.49678274202416 285.17595257868817 0.7170394877024099
22.502010296977573 279.0563757531409 0.7080040068633146
22.507237851930988 275.63844873227526 0.703106843630494
22.512465406884402 276.7412117467894 0.7049404906350532
22.517692961837817 278.4939132981595 0.7067920740124658
22.52292051679123 277.63175089762365 0.7063356569795652
22.528148071744646 277.41010692474094 0.7070026692011644
22.53337562669806 277.4310064459032 0.7065037405151775
22.538603181651474 275.61236281595916 0.7034591190637377
22.54383073660489 273.227785922796 0.6999378554233853
22.549058291558303 270.7006220640093 0.6964656773035309
22.554285846511718 273.0773162726631 0.7006044612954372
22.559513401465132 276.25506469797324 0.7055828019398994
22.564740956418547 273.90086756137305 0.7045016086311815
22.56996851137196 272.17598754065716 0.702120976847335
22.575196066325375 270.7366800785187 0.6993209208158808
22.58042362127879 273.78902935616503 0.703269256348874
22.585651176232204 273.01796098669683 0.7020303374540683
22.59087873118562 271.0592824272179 0.6996719520879526
22.596106286139033 269.39466577052923 0.6969887388946437
22.601333841092448 271.3660516465875 0.6986750513980943
22.606561396045862 275.02075032208575 0.7036769695169237
22.611788950999276 271.63026751360474 0.6986748166759597
22.61701650595269 273.0683870953164 0.7012757452345699
22.622244060906105 269.32642811379765 0.6956296560090145
22.62747161585952 271.1513863731063 0.6977111625333449
22.632699170812934 269.7444963877777 0.6942774411194137
22.63792672576635 270.36788375498026 0.6949938639835643
22.643154280719763 269.73494216837696 0.6944285285992542
22.648381835673177 271.8998333674406 0.6972657340779932
22.653609390626592 271.67075478457554 0.6980995137186906
22.658836945580006 272.0431457409929 0.6992083914553464
22.66406450053342 270.08503713084747 0.6969247051960491
22.669292055486835 271.41505565436563 0.698419919767923
22.67451961044025 270.1095471703991 0.6959303291999931
22.679747165393664 273.5218218035529 0.7000057276637882
22.68497472034708 275.4984752262113 0.7014716064641817
22.690202275300493 277.7521220648099 0.704530924375954
22.695429830253907 274.1387953354721 0.7001005500258024
22.70065738520732 270.21577981180116 0.6954649286405541
22.705884940160736 268.8426931676213 0.6931287616145839
22.71111249511415 272.1393293683137 0.6970651918061891
22.716340050067565 275.43995547232714 0.7020515210134979
22.72156760502098 276.9148867135553 0.7050077839861216
22.726795159974394 278.3534856825427 0.7069809884721456
22.73202271492781 280.3229450969853 0.7079552732815886
22.737250269881223 279.6712371197258 0.706945480676548
22.742477824834637 280.02423358656984 0.7067022593080501
22.74770537978805 280.5881438905937 0.7076652311031949
22.752932934741466 282.58989721530924 0.7101089712840403
22.75816048969488 282.4161014698546 0.7096475694264051
22.763388044648295 283.554188538777 0.7114288791163537
22.76861559960171 286.52229401173446 0.7148911777326658
22.773843154555124 288.4003541085048 0.7164921387351066
22.779070709508538 288.2793698117752 0.7156454522351748
22.784298264461952 287.48611038694946 0.7137300618794952
22.789525819415367 287.49308080692526 0.7136671734874772
22.79475337436878 287.1261153594593 0.7131282069293825
22.799980929322196 289.7027510042158 0.716443331714825
22.80520848427561 291.35951982942856 0.7191714207990879
22.810436039229025 293.0711850228809 0.7211948009770387
22.81566359418244 290.6707736066064 0.7185516405344492
22.820891149135853 289.7909220735588 0.7166313620050083
22.826118704089268 289.01711526208703 0.715089250084267
22.831346259042682 290.02591619835835 0.7163543166738864
22.836573813996097 289.14708010679715 0.716110739798241
22.84180136894951 291.5207211240678 0.7194870964939274
22.847028923902926 293.3924370990383 0.7222037104468689
22.85225647885634 291.46313743093793 0.7192591623252309
22.857484033809754 291.70444193386123 0.7197045085189034
22.86271158876317 291.95006743395084 0.7190367595411253
22.867939143716583 293.1155866188619 0.720646226014958
22.873166698669998 293.24468619856395 0.7206878514007075
22.878394253623412 293.3369969151205 0.7209775144533678
22.883621808576827 293.93269327259856 0.7222993088375239
22.88884936353024 294.18650652381837 0.722117634728456
22.894076918483655 293.69700012040073 0.721829179498258
22.89930447343707 294.8172825838976 0.7231752296133025
22.904532028390484 294.0345641030786 0.7222273894992582
22.9097595833439 292.4225964343846 0.7203561494496872
22.914987138297313 289.9632401513511 0.7164797604150384
22.920214693250728 289.77099006191384 0.7157985043044424
22.925442248204142 289.3583698113332 0.7148054786624987
22.930669803157556 287.83304763065615 0.7128150500228208
22.93589735811097 285.6000872405173 0.7110167399472017
22.941124913064385 285.06117343834467 0.7102627711829016
22.9463524680178 286.7223193969565 0.7130626829973732
22.951580022971214 287.75230210680843 0.7139007908457415
22.95680757792463 287.6125860464175 0.7132510160042318
22.962035132878043 285.79154195087347 0.7111146668464048
22.967262687831457 285.64352923000456 0.7111671110112829
22.972490242784872 288.3092444391851 0.7149903764324023
22.977717797738286 290.26545609637986 0.7166563002447855
22.9829453526917 288.310912756125 0.7137273449548236
22.988172907645115 284.1953505264212 0.7083988410414613
22.99340046259853 285.31194662804546 0.7091569234898434
22.998628017551944 285.10697271522844 0.7091611100394624
23.00385557250536 281.5885794363348 0.7050799913546217
23.009083127458773 276.7524181897527 0.6993563768881322
23.014310682412187 278.9328811462331 0.7018394585157118
23.0195382373656 285.29576082741187 0.7089266780004514
23.024765792319016 289.5077754887331 0.7146903906540566
23.02999334727243 289.66798058956726 0.7148183935336679
23.035220902225845 288.5785334004042 0.7131413491101823
23.04044845717926 289.5403384416435 0.7144609242989824
23.045676012132674 291.6050229318429 0.7181364876315846
23.05090356708609 288.7996529317873 0.7159810560103067
23.056131122039503 285.78088443591577 0.7116495987524493
23.061358676992917 282.8842328150934 0.7079660385385174
23.06658623194633 282.3969341870771 0.7074140234372446
23.071813786899746 282.28778536291696 0.7071168442962689
23.07704134185316 285.9068892632829 0.7119852809401174
23.082268896806575 285.55480422316714 0.7112229928236353
23.08749645175999 285.75577798049 0.7106811617809037
23.092724006713404 284.1326983188594 0.7088476324229935
23.097951561666818 282.54115028945506 0.7057231782765486
23.103179116620232 282.63925970542886 0.7069292215806469
23.108406671573647 284.90904696116553 0.710391652944071
23.11363422652706 286.87971741625387 0.713339459434423
23.118861781480476 285.6635988531209 0.711075653896812
23.12408933643389 284.05714092281147 0.7076782235215396
23.129316891387305 287.15261458890524 0.7119796678664534
23.13454444634072 287.0681234559985 0.7131015912860618
23.139772001294133 285.6486756701712 0.7104158822543438
23.144999556247548 285.36075055915904 0.7099331526638819
23.150227111200962 286.74808452858815 0.7104360244088472
23.155454666154377 285.8551164719671 0.7104005365741005
23.16068222110779 283.7541550568551 0.70835052497802
23.165909776061206 284.5248374298268 0.7085812038749597
23.17113733101462 286.66925098017936 0.7113011339881771
23.176364885968034 288.4253712704657 0.7126715456192937
23.18159244092145 288.59594369804796 0.7135778994889806
23.186819995874863 288.24297208820445 0.7124544842467486
23.192047550828278 289.4009625997631 0.7138783661078313
23.197275105781692 291.2929216174957 0.7161418601593982
23.202502660735107 287.17283649266346 0.7105623602124278
23.20773021568852 288.52628236740446 0.712486771461766
23.212957770641935 289.07526065544715 0.7126064490505314
23.21818532559535 289.4972132017236 0.7131937490409563
23.223412880548764 288.515389398876 0.7126868656601519
23.22864043550218 288.05312447571913 0.711146250486476
23.233867990455593 286.3022123899766 0.7086363530753745
23.239095545409008 286.9305290858346 0.7085432195709137
23.244323100362422 288.34400644111395 0.7114721345065674
23.249550655315836 292.1860472764616 0.7179548986769372
23.25477821026925 292.0255599131289 0.7174031046926785
23.260005765222665 290.01297151714635 0.7148969349514281
23.26523332017608 289.05424672645637 0.7124280050501541
23.270460875129494 288.424222817208 0.7113249784917457
23.27568843008291 290.0188955447613 0.7129576788286659
23.280915985036323 290.7256265126107 0.7129377627109997
23.286143539989737 290.14775003510323 0.7127992719911359
23.291371094943152 290.8181486364014 0.7135673467669762
23.296598649896566 292.4155297700801 0.71680198000674
23.30182620484998 293.86897950448144 0.7182769419191248
23.307053759803395 292.87932982208343 0.7166798125197614
23.31228131475681 292.4984657589291 0.715913043019843
23.317508869710224 290.6032461746479 0.7138505744574595
23.32273642466364 289.5252249372497 0.712477626571902
23.327963979617053 290.2443451255607 0.7131832547959263
23.333191534570467 290.13698106186257 0.7129676085893006
23.33841908952388 287.51924259086474 0.7105964176172902
23.343646644477296 286.3542374331691 0.7094500920624073
23.34887419943071 284.84601483670156 0.7064395362208228
23.354101754384125 285.6804136830053 0.7065446919186137
23.35932930933754 288.9911709220839 0.7101786508258051
23.364556864290954 292.6343018619577 0.716929192245858
23.369784419244368 293.1942001113211 0.7171095390133031
23.375011974197783 290.8002913099796 0.7147728152434736
23.380239529151197 289.3928582317908 0.7132448700501066
23.38546708410461 288.41420108315873 0.7120056882918195
23.390694639058026 289.9342824475887 0.7126169443566547
23.39592219401144 290.07931158561547 0.7122380353801463
23.401149748964855 288.50315650034753 0.7108687708027581
23.40637730391827 284.83135322525175 0.7050721838759169
23.411604858871684 284.24442026295077 0.7043743613452176
23.416832413825098 284.6990370843348 0.7046495864163687
23.422059968778512 286.2363811972803 0.7074887952945322
23.427287523731927 287.07433983317105 0.7083105040850582
23.43251507868534 287.58831117366344 0.7089436691103914
23.437742633638756 288.9176385370905 0.7116062797197569
23.44297018859217 290.16377902179835 0.7136086559034621
23.448197743545585 291.40979198170663 0.7154107270087084
23.453425298499 290.9569096061398 0.7133831839063054
23.458652853452413 290.4306300862305 0.712548219027753
23.463880408405828 290.7987013556522 0.7114016498862928
23.469107963359242 289.8463231675411 0.7105683838329669
23.474335518312657 288.99770003138536 0.7095084759635655
23.47956307326607 292.0135987576605 0.7140445762024951
23.484790628219486 294.6644262082172 0.7177058434121057
23.4900181831729 295.9953306109569 0.71900743376239
23.495245738126314 293.5438813010271 0.715884412994395
23.50047329307973 291.57766836607834 0.7134427070213711
23.505700848033143 291.06534305193065 0.7133433876316817
23.510928402986558 294.001258200705 0.7169974110003696
23.516155957939972 294.7290281204833 0.7170462413497826
23.521383512893387 290.5270971536887 0.7106085877536121
23.5266110678468 288.36405430137364 0.7086164678653442
23.531838622800215 289.08133567609696 0.7104968574975348
23.53706617775363 290.3533475886142 0.7123705260731028
23.542293732707044 289.2867601601384 0.7092532548573862
23.54752128766046 290.7310981774596 0.710053661178781
23.552748842613873 293.54252528307467 0.712740854552862
23.557976397567288 296.8753407902513 0.7172545521467601
23.563203952520702 295.41378904312614 0.7157771410155719
23.568431507474116 297.5745520877598 0.7176521852387645
23.57365906242753 299.3689923349722 0.7201664455174897
23.578886617380945 299.57405578004904 0.719388261197483
23.58411417233436 297.817474791006 0.7179336252664023
23.589341727287774 296.17172617216943 0.714646834600261
23.59456928224119 298.3123437307368 0.716250927953767
23.599796837194603 300.0084638140285 0.7173500182217619
23.605024392148017 301.0861735732867 0.7186892716424618
23.610251947101432 300.7369280582451 0.7181277365407926
23.615479502054846 301.0177404720094 0.7182144719242793
23.62070705700826 299.41853785031213 0.7155314506190492
23.625934611961675 299.8058546674456 0.7165250668543733
23.63116216691509 301.09035299921635 0.7177800630995324
23.636389721868504 300.73520817988606 0.7173793939713732
23.64161727682192 297.4294371393344 0.7130915263473565
23.646844831775333 295.209569761228 0.7092335648523773
23.652072386728747 293.9544931058167 0.7074448390753835
23.65729994168216 292.85780319276876 0.7053448936609147
23.662527496635576 291.6478310198693 0.7045507242349309
23.66775505158899 290.2642893503651 0.703653837305646
23.672982606542405 290.90712862864564 0.7049281314921432
23.67821016149582 295.15976994582076 0.7096930727527396
23.683437716449234 296.4604566724441 0.709753621211692
23.688665271402648 297.2536116043577 0.7098244974407175
23.693892826356063 299.1897525901802 0.7122328025685868
23.699120381309477 298.51961455121443 0.7113080826788415
23.70434793626289 298.10016305853406 0.7104137783307811
23.709575491216306 298.2018300816918 0.7098631809595709
23.71480304616972 301.2731634688204 0.7133955242031134
23.720030601123135 302.5677996009533 0.7151692260273651
23.72525815607655 300.84115403946197 0.7129354017062448
23.730485711029964 300.56296650392574 0.7121937283383899
23.735713265983378 301.9225979215069 0.7133475867665723
23.740940820936792 301.9680174121486 0.713328079248675
23.746168375890207 304.3586414314485 0.7157391571344682
23.75139593084362 301.4144398418031 0.712257371864485
23.756623485797036 299.41094976876064 0.7100251907047734
23.76185104075045 298.8207120580405 0.7083222767062807
23.767078595703865 299.2537176886848 0.7086925003212853
23.77230615065728 300.005762264426 0.7086079529956776
23.777533705610693 300.3159489805347 0.7091670373976066
23.782761260564108 303.7595537064121 0.7137066911368329
23.787988815517522 308.60691511605535 0.7192239086629956
23.793216370470937 307.8933009362285 0.7179819255352834
23.79844392542435 304.7893541924815 0.7138077666145469
23.803671480377766 305.1687336631368 0.714151925790738
23.80889903533118 308.5850853105183 0.7179662952037948
23.814126590284594 310.8843359653545 0.7204620214344716
23.81935414523801 311.2825739111335 0.7212635885823986
23.824581700191423 307.69276633610826 0.7172903231044117
23.829809255144838 304.08311884584 0.7120116667713122
23.835036810098252 303.7379325315139 0.7107796755173463
23.840264365051667 306.9522308723827 0.7141624135751454
23.84549192000508 310.94590712077644 0.7191979377920679
23.850719474958495 311.8102222521807 0.7195134521615565
23.85594702991191 311.17061653048114 0.7179155711009443
23.861174584865324 314.08436871599275 0.7203577069478888
23.86640213981874 316.8490785999502 0.7232746342523257
23.871629694772153 316.8022824622186 0.7228550986843261
23.876857249725568 314.2184148913413 0.71945477471276
23.882084804678982 314.33702025176933 0.7187400380665305
23.887312359632396 316.4284313057925 0.7211066409153148
23.89253991458581 316.2192901593488 0.720793422876706
23.897767469539225 311.02972157349535 0.7149015727095555
23.90299502449264 309.26753139319686 0.7122742738724754
23.908222579446054 305.5505550855746 0.7083623551509814
23.91345013439947 305.7683255055296 0.7091865480043772
23.918677689352883 304.78661917053427 0.7080571588975261
23.923905244306297 306.870428975437 0.7103798856581127
23.929132799259712 308.06065796502077 0.7117613225778979
23.934360354213126 308.46612596346915 0.7123598436319073
23.93958790916654 306.6880641663633 0.7097545243087557
23.944815464119955 304.2224375433746 0.7061104842952804
23.95004301907337 301.5005357892417 0.7029536535231421
23.955270574026784 300.2541307976993 0.7013369713416726
23.9604981289802 298.26648495226164 0.6995604083467927
23.965725683933613 299.79540907240533 0.7014165073819284
23.970953238887027 300.4842621653086 0.7027050869280852
23.97618079384044 299.9329369419911 0.7023154804509549
23.981408348793856 299.5751901397557 0.7020811176358377
23.98663590374727 301.34135850044765 0.7038676207069445
23.991863458700685 305.107136560313 0.7084313725090376
23.9970910136541 305.18582692038825 0.7088922831896962
24.002318568607514 304.75369141104824 0.708308361581843
24.007546123560928 303.2567445876563 0.7063398659514389
24.012773678514343 303.2429260310169 0.7059972433428876
24.018001233467757 303.8036886637742 0.7059990878636915
24.02322878842117 303.96761988455995 0.7061326181137113
24.028456343374586 304.10913764440437 0.7065736454587832
24.033683898328 306.1249862689581 0.7090009768198343
24.038911453281415 306.49024069909024 0.7099199819481298
24.04413900823483 305.69533669860994 0.7079271958136295
24.049366563188244 303.5631474833697 0.7064835425360158
24.054594118141658 306.82144520509394 0.7105152406964249
24.059821673095072 309.3949445941559 0.7143643940765486
24.065049228048487 309.0504758753551 0.7127783747625018
24.0702767830019 303.22818766658196 0.7185951463126397
24.075504337955316 304.5910754090443 0.7292347304700445
24.08073189290873 306.625674960979 0.7383981445213493
24.085959447862145 307.81108235889127 0.7452931850775324
24.09118700281556 307.8422536561786 0.7510689394156809
24.096414557768973 306.556712358827 0.7551156083171536
24.101642112722388 306.7041633358499 0.7596895883223805
24.106869667675802 306.9670131532992 0.7624161309377481
24.112097222629217 307.3531387449188 0.7657283058245343
24.11732477758263 307.8466784102439 0.7691990877154854
24.122552332536046 305.14878134751683 0.7698969005789481
24.12777988748946 307.46440285153767 0.7767363257480099
24.133007442442874 308.34122456403867 0.7806938180905778
24.13823499739629 311.68951770619356 0.7878577517616957
24.143462552349703 311.4096539036826 0.7910325424898509
24.148690107303118 309.90374481429666 0.7925476350114459
24.153917662256532 308.47718846016994 0.794682731968675
24.159145217209947 306.88429936275236 0.79522563190761
24.16437277216336 309.39606675296164 0.8012944438232902
24.169600327116775 309.509730562598 0.8040262025782307
24.17482788207019 307.11624337414025 0.8038612474607079
24.180055437023604 306.1891442359804 0.805673139996905
24.18528299197702 306.70749318365364 0.8082914757343836
24.190510546930433 306.703704541039 0.810163524935799
24.195738101883848 302.6261405530674 0.8069789990924963
24.200965656837262 302.44462976990053 0.8090601097620843
24.206193211790676 303.7186446104733 0.813684951066961
24.21142076674409 307.39110040200757 0.8210908267199576
24.216648321697505 306.8274909242499 0.8235423143346372
24.22187587665092 305.04353058313575 0.8241852490588385
24.227103431604334 302.9401380258076 0.8245391365839735
24.23233098655775 298.483421314589 0.8228767311975739
24.237558541511163 294.7452008401501 0.8205673645346425
24.242786096464577 296.5633736828278 0.826469469232156
24.248013651417992 302.24071164709983 0.8354452342395368
24.253241206371406 304.3254614450494 0.8393163177141125
24.25846876132482 304.1331635786953 0.8404300407391464
24.263696316278235 298.5242409056766 0.835016991539529
24.26892387123165 296.2376507655131 0.8336596666907434
24.274151426185064 295.3732325293852 0.8330001868409092
24.27937898113848 296.6718665582989 0.8365309411052744
24.284606536091893 298.84761718430315 0.8422851519032677
24.289834091045307 298.1188190557354 0.8443051021751418
24.29506164599872 297.66442922128414 0.8454954788781621
24.300289200952136 297.3461796026033 0.8469777243470813
24.30551675590555 297.6877826793008 0.8517951857216494
24.310744310858965 300.34152190221585 0.8591071778720171
24.31597186581238 299.2498628101594 0.8594239941269101
24.321199420765794 295.4690879327651 0.8535045496903008
24.326426975719208 289.69530642618037 0.845924418681856
24.331654530672623 289.23278384010365 0.8467590651781075
24.336882085626037 293.30360387161 0.8529658788659805
24.34210964057945 296.3772261831879 0.8595762257732367
24.347337195532866 295.26713514134764 0.8620294279739031
24.35256475048628 290.95586995140786 0.8601113311064711
24.357792305439695 288.9065688949299 0.8597220864422062
24.36301986039311 287.21656384882505 0.8571686467754965
24.368247415346524 287.45616663975835 0.8592156176077749
24.373474970299938 291.1376311125911 0.8665918233808458
24.378702525253352 292.4818775788647 0.8721783368695216
24.383930080206767 297.14151372533485 0.8815858240733965
24.38915763516018 295.38222516289267 0.8802970624583963
24.394385190113596 299.6564498531161 0.8885212686979338
24.39961274506701 297.14761279591926 0.8872115725412066
24.404840300020425 295.94180815421765 0.8889881872772106
24.41006785497384 295.47950986070754 0.8913900759082578
24.415295409927253 295.87634871768927 0.8940685006972914
24.420522964880668 297.44626073865356 0.8974947699015247
24.425750519834082 298.4967624772861 0.9006251617925036
24.430978074787497 300.79790843995886 0.9053591704441293
24.43620562974091 304.3590705857707 0.9125944918669506
24.441433184694326 303.5761447928649 0.9126356867451455
24.44666073964774 303.5450117108624 0.914860806406905
24.451888294601154 300.9487133058495 0.9132761800519547
24.45711584955457 300.8845198649828 0.9158388229856241
24.462343404507983 301.73248675984325 0.920098082624471
24.467570959461398 302.51453470122607 0.9251860131782503
24.472798514414812 305.09770563891686 0.9307978864263928
24.478026069368227 303.8638037055275 0.9314924361164876
24.48325362432164 301.4325700866992 0.9289010800336476
24.488481179275055 300.24212298518415 0.9297064295986761
24.49370873422847 299.14455877626153 0.9292950763113476
24.498936289181884 299.5636388215332 0.932707053752104
24.5041638441353 296.82257339740755 0.9311288257716184
24.509391399088713 296.80949883718836 0.9329103755384197
24.514618954042128 297.31468492962046 0.9355025832977226
24.519846508995542 302.72017915076026 0.946139612234213
24.525074063948956 307.1402317593846 0.956935615453566
24.53030161890237 306.72010881790953 0.9577826076617124
24.535529173855785 304.55063129272656 0.9570770513854242
24.5407567288092 300.2241705216448 0.9517092745122993
24.545984283762614 300.5565177853874 0.9545649854003198
24.55121183871603 300.2826623943925 0.9552851666283869
24.556439393669443 303.5899635038516 0.961921299632265
24.561666948622857 310.27806358148723 0.9759282480403344
24.566894503576272 312.7602227873833 0.9844519934040933
24.572122058529686 311.6454839113837 0.9860142583598592
24.5773496134831 306.43372832423955 0.980628199336239
24.582577168436515 301.83843682438146 0.9745856126317848
24.58780472338993 303.5145799622746 0.9798516365700558
24.593032278343344 305.5210306303241 0.9857790592074983
24.59825983329676 309.2413072356761 0.9930156964789955
24.603487388250173 304.7716150671468 0.9878368090729543
24.608714943203587 298.27104736407335 0.9789842516491781
24.613942498157 297.6867347439201 0.9821910369290942
24.619170053110416 297.5293478982176 0.9849783177183928
24.62439760806383 298.12209344775687 0.9872174198708038
24.629625163017245 297.33878935646857 0.9860432162240289
24.63485271797066 300.72691109868214 0.9943983711424687
24.640080272924074 303.696771668604 1.0032923349256835
24.645307827877488 305.5722154320381 1.0104063392800935
24.650535382830903 303.760972525518 1.0110599959096382
24.655762937784317 303.36282870138325 1.0128782021564038
24.66099049273773 302.3619463799156 1.014480153855987
24.666218047691146 302.2993120641603 1.0142288010738167
24.67144560264456 300.72119966598893 1.0136688354704695
24.676673157597975 300.9169672831734 1.0153645219409553
24.68190071255139 298.72623951036786 1.015179252179344
24.687128267504804 298.2018430006892 1.017478397371946
24.692355822458218 297.0554982555619 1.018741168254938
24.697583377411632 298.8818587879421 1.0248429170066542
24.702810932365047 298.4511645430922 1.0256721968273936
24.70803848731846 296.56666599078267 1.0236246249600476
24.713266042271876 294.2632330835674 1.022213321198128
24.71849359722529 294.5181887790003 1.0274738533350904
24.723721152178705 295.92518925392153 1.0342829964499007
24.72894870713212 299.0092513447799 1.0432702788946135
24.734176262085533 299.8305792721097 1.0459932515662662
24.739403817038948 303.1941679318396 1.053934487552229
24.744631371992362 298.22049794318673 1.0471074889384222
24.749858926945777 297.035335324832 1.0481417567837654
24.75508648189919 291.8355937672351 1.0416450967750237
24.760314036852606 293.0306235813085 1.046737836634489
24.76554159180602 293.1587084700215 1.048664523223761
24.770769146759434 293.6342882376497 1.050407379300934
24.77599670171285 296.5845512674249 1.0574577470328441
24.781224256666263 297.9805665109592 1.0647883166748242
24.786451811619678 300.29110768442644 1.0728177622678146
24.791679366573092 299.2818811342045 1.0760509076718603
24.796906921526507 301.74228422345993 1.0810511173559498
24.80213447647992 303.3106134484812 1.086727645318648
24.807362031433335 301.31790180835566 1.0850201022082298
24.81258958638675 299.24480853326685 1.0838776682024271
24.817817141340164 294.7494961541921 1.0769539178142626
24.82304469629358 292.9412946095937 1.0761699020027429
24.828272251246993 290.8139483764094 1.0764081669611514
24.833499806200408 292.39737958181655 1.0836079043326206
24.838727361153822 293.6687769878858 1.0915139507099647
24.843954916107236 295.34861254421327 1.0968557103070595
24.84918247106065 297.73291786867145 1.1057990755952671
24.854410026014065 299.1283779080837 1.1096146862172753
24.85963758096748 298.53596028381077 1.1096898573583711
24.864865135920894 295.21191314048724 1.104151483305782
24.87009269087431 297.79124122711505 1.1116671644073728
24.875320245827723 301.19049836935216 1.1208336594547732
24.880547800781137 302.6540923589872 1.1262894923281435
24.885775355734552 299.8194988270477 1.1216881019980196
24.891002910687966 294.77959169572523 1.1153390254739202
24.89623046564138 295.8999697080477 1.1244449372284206
24.901458020594795 295.70279051453576 1.1300377706269307
24.90668557554821 295.0683387047248 1.1336591356701253
24.911913130501624 292.58858846943275 1.1303742102866932
24.91714068545504 295.1882262722472 1.1372604093001701
24.922368240408453 297.1710848315069 1.1427384866093548
24.927595795361867 301.0804964633819 1.151438870288041
24.93282335031528 297.9436764367951 1.148410097931412
24.938050905268696 300.2157240990703 1.155868975964596
24.94327846022211 301.6887751215472 1.1623680091543394
24.948506015175525 303.3289324791971 1.172074201895014
24.95373357012894 302.9656870275572 1.1761524509569894
24.958961125082354 300.7032308847588 1.176311389812684
24.964188680035768 297.73048835181567 1.1709458546485385
24.969416234989183 298.92182970536135 1.1759421511163655
24.974643789942597 301.5743819521592 1.1858583128940212
24.97987134489601 305.92821323966837 1.1989184654575282
24.985098899849426 306.3040075732208 1.2038715866108993
24.99032645480284 307.7159725822088 1.2096399835007776
24.995554009756255 303.95048696116703 1.2029379107687637
25.00078156470967 301.7413038382432 1.1996296617897406
25.006009119663084 299.44630607521884 1.195507899479171
25.011236674616498 303.1641326038656 1.2065736789951973
25.016464229569912 305.01223923338534 1.214407126051433
25.021691784523327 305.5097029599955 1.2205428038135337
25.02691933947674 304.5973656281665 1.2230101183988558
25.032146894430156 304.48972782899943 1.2286662560914967
25.03737444938357 305.8765825667952 1.2349152429362646
25.042602004336985 306.9916079595893 1.2418631019581994
25.0478295592904 311.78310975358136 1.254418678374509
25.053057114243813 316.80042710128896 1.2671484673475117
25.058284669197228 317.68531197140175 1.2704484514144712
25.063512224150642 311.76768791292403 1.2624530021229992
25.068739779104057 305.1191212348266 1.2564477584437266
25.07396733405747 306.5020397873383 1.2661690366498846
25.079194889010886 312.36095667974683 1.2811089168508032
25.0844224439643 311.51108961556963 1.2821851028255498
25.089649998917714 306.52682720034556 1.2747356077718164
25.09487755387113 304.024426980576 1.2718197267897386
25.100105108824543 310.55975871347994 1.287960024259058
25.105332663777958 314.2067534076786 1.298771335660342
25.110560218731372 319.53594749139165 1.3146299891408832
25.115787773684787 319.02330325682874 1.320347702121597
25.1210153286382 317.2100652336961 1.3209362395653972
25.126242883591615 310.9596340898485 1.312463560970004
25.13147043854503 305.8144612631805 1.3053629087729959
25.136697993498444 303.0324695145788 1.3019700641921654
25.14192554845186 302.154745294195 1.3033489789517918
25.147153103405273 299.0702556470889 1.299717396994629
25.152380658358688 301.7726892992634 1.308794003105219
25.157608213312102 307.4161301330105 1.3235541278497827
25.162835768265516 315.2469826439364 1.3450653654038294
25.16806332321893 320.2414217152733 1.3626633978338096
25.173290878172345 318.6785975786179 1.366771975047098
25.17851843312576 317.09119478500185 1.3682540746517504
25.183745988079174 316.81231941856305 1.3708045827363267
25.18897354303259 317.73091355831065 1.3755117314140606
25.194201097986003 315.69919328857475 1.3746726605167876
25.199428652939417 315.7515458070988 1.3808742647472283
25.204656207892832 309.352105069978 1.3728843543455587
25.209883762846246 311.8998256376299 1.3856052998896284
25.21511131779966 314.32472870055744 1.3945483151870228
25.220338872753075 316.308247694304 1.4068463286789363
25.22556642770649 318.2389689157855 1.4160866953045792
25.230793982659904 318.88632562718266 1.423880731595403
25.23602153761332 325.87224555545225 1.4412902571484631
25.241249092566733 326.49220830413583 1.4470015555957425
25.246476647520147 320.6828244427197 1.4385866773379128
25.25170420247356 316.05876002293655 1.434122254740447
25.256931757426976 320.2001469745863 1.4480483688200276
25.26215931238039 324.3781773253682 1.4607134030194964
25.267386867333805 325.35120383249165 1.4660034277409122
25.27261442228722 318.5293997171433 1.4551064680116466
25.277841977240634 319.4553193232334 1.4636333587021968
25.283069532194048 317.4240605896541 1.4639307939703183
25.288297087147463 322.96957760544626 1.4817578306776384
25.293524642100877 323.0444576316235 1.4876969227861685
25.29875219705429 325.06910031855017 1.498776744484536
25.303979752007706 321.1032027096734 1.4941422820940986
25.30920730696112 320.05487624152704 1.4960995730290563
25.314434861914535 319.63556495172554 1.5013191699106458
25.31966241686795 320.69862382995535 1.5118528858840228
25.324889971821364 321.75633531948836 1.5234498159663155
25.330117526774778 319.43248108367425 1.5234439095567416
25.335345081728192 318.2184629278606 1.525488920033278
25.340572636681607 318.54694023639655 1.5286760151210705
25.34580019163502 327.0247602740362 1.5598297054254215
25.351027746588436 325.51062413860006 1.563451984400928
25.35625530154185 321.90221112781876 1.5625824083836575
25.361482856495265 316.10895818688533 1.5495857445639318
25.36671041144868 316.82398354759124 1.5560639611617257
25.371937966402093 325.1305406662413 1.5816985628796894
25.377165521355508 330.8222958544656 1.6043991882459272
25.382393076308922 333.27602693853635 1.619618013975966
25.387620631262337 325.3715700853354 1.6122302429032431
25.39284818621575 315.638563605587 1.593522014401075
25.398075741169166 311.89052475126266 1.5908952124933073
25.40330329612258 318.4043816571419 1.612120796721109
25.408530851075994 323.3795497444894 1.6342853981782521
25.41375840602941 324.2461616463271 1.6430050572900226
25.418985960982823 319.8837508929348 1.6352477455482268
25.424213515936238 315.8907316996869 1.6319386320621712
25.429441070889652 313.49091059053075 1.633141777740572
25.434668625843067 316.38578859943715 1.6500114005709916
25.43989618079648 314.064112768848 1.6492328981935998
25.445123735749895 313.2620704941897 1.654811233548791
25.45035129070331 312.52367383572823 1.6610898459587555
25.455578845656724 320.10986344103446 1.6899970267776896
25.46080640061014 324.36641303598134 1.7117473904674152
25.466033955563553 325.53623372268197 1.718742025102632
25.471261510516968 320.5750577844569 1.715308045281019
25.476489065470382 321.0451688305991 1.7218351307012927
25.481716620423796 320.2775842228751 1.731031052989895
25.48694417537721 325.39490217303546 1.7543395597909766
25.492171730330625 321.46700978809105 1.7558794012995158
25.49739928528404 312.35140782239984 1.7433808319289488
25.502626840237454 307.40177987877837 1.7349250673373457
25.50785439519087 310.9681108076149 1.749295896061887
25.513081950144283 321.69286606010223 1.7829594230269268
25.518309505097697 326.30744800488236 1.8071627047819858
25.523537060051112 328.26362982478383 1.8231528658964198
25.528764615004526 329.76798754238655 1.843680105588829
25.53399216995794 321.75429720280596 1.832120942161852
25.539219724911355 316.439478894629 1.8327878424005737
25.54444727986477 314.08116493317897 1.8305839320240858
25.549674834818184 315.0311891813989 1.8426089055001817
25.5549023897716 314.95580481118304 1.844488039942566
25.560129944725013 313.04351813006855 1.852159184123598
25.565357499678427 316.2652490658259 1.8683317241546913
25.57058505463184 320.4695505623367 1.8922579816403857
25.575812609585256 320.3724773240115 1.8971319332991738
25.58104016453867 314.86382580542477 1.890636971621773
25.586267719492085 315.71942898802837 1.9098219251400512
25.5914952744455 314.0113523732353 1.9200366475632427
25.596722829398914 317.86764256557825 1.9507720146972258
25.601950384352328 309.0943759997265 1.937204886802171
25.607177939305743 317.73459754034616 1.9767752915602277
25.612405494259157 322.92499104181576 2.0008417338898967
25.61763304921257 330.4251667788926 2.031840966703498
25.622860604165986 331.39269303514095 2.040806924436443
25.6280881591194 324.12471990403304 2.0288454405963092
25.633315714072815 318.7753256374067 2.0251896062069945
25.63854326902623 310.691219935308 2.0189486137721318
25.643770823979644 318.2968258649331 2.061685279930116
25.648998378933058 325.5424409762038 2.0972359747990796
25.654225933886472 331.66856408617923 2.1307959732327397
25.659453488839887 323.5357374293682 2.112132123639619
25.6646810437933 316.8302682336358 2.106855375740816
25.669908598746716 316.0858276985657 2.112019776667833
25.67513615370013 316.4997869420358 2.145867279413708
25.680363708653545 322.52204664813246 2.179907405144878
25.68559126360696 331.1066237225658 2.231454962904315
25.690818818560373 339.4520818837574 2.2625215187923464
25.696046373513788 344.0985291072959 2.2932591421750894
25.701273928467202 340.3493747158869 2.2952168691176564
25.706501483420617 339.5321072691021 2.307103329433888
25.71172903837403 340.6664305841428 2.342848886430162
25.716956593327446 336.5036686139521 2.357058857068771
25.72218414828086 337.2306796980694 2.3844603738830363
25.727411703234274 333.10509190405315 2.3745921742076908
25.73263925818769 338.5026593351648 2.404509467556711
25.737866813141103 335.25498846356015 2.4076387732115427
25.743094368094518 331.4339752826331 2.4187242727203317
25.748321923047932 325.88336248406415 2.418174622864754
25.753549478001347 329.3468683885976 2.4601023474206736
25.75877703295476 334.1996585175288 2.5004104935724336
25.764004587908175 341.90130188917306 2.5519284847097077
25.76923214286159 341.35803762724885 2.5698608286267044
25.774459697815004 331.7833907233004 2.559688460423792
25.77968725276842 329.7389671131359 2.58947947644296
25.784914807721833 321.02160606521727 2.58326591795489
25.790142362675248 328.3119233549654 2.6450968519133955
25.795369917628662 329.6135072971944 2.6648522647858086
25.800597472582076 333.40487314206274 2.710939431092169
25.80582502753549 329.60509885609616 2.722506044435173
25.811052582488905 332.6270180832651 2.77591791786194
25.81628013744232 330.46612758583103 2.8023071578969585
25.821507692395734 322.82587176171376 2.7938351790117633
25.82673524734915 321.35237165567406 2.819618710298109
25.831962802302563 316.42196677123 2.8251967778663274
25.837190357255977 336.74896409346985 2.955938758031739
25.84241791220939 333.1518158382248 2.9715167136776026
25.847645467162806 333.5702499970596 3.019529155858202
25.85287302211622 322.3673015613146 3.001335923242769
25.858100577069635 326.5242433328951 3.0702245969046227
25.86332813202305 325.0005930054511 3.1082605600483384
25.868555686976464 330.5376893704947 3.1945846663325805
25.87378324192988 317.3272821246632 3.1719249857953145
25.879010796883293 310.6706149335061 3.1679650431856743
25.884238351836707 316.3313054167918 3.238508548045596
25.88946590679012 327.6197147092875 3.348959064509806
25.894693461743536 340.05882539774484 3.475629988858602
25.89992101669695 326.61284722810706 3.4585998634209876
25.905148571650365 317.4622354542686 3.4981660627424045
25.91037612660378 330.8382575995598 3.6336917251366594
25.915603681557194 331.5476376708345 3.72026381981281
25.920831236510608 348.09814170718073 3.864777818916114
25.926058791464023 341.9288248020435 3.9394317927583176
25.931286346417437 335.6945749170303 4.004568620331999
25.93651390137085 309.27896295223076 3.9574790080454605
25.941741456324266 313.3730651635336 4.073183018685543
25.94696901127768 328.79719102593924 4.257236804588023
25.952196566231095 343.276766678317 4.460088441900493
25.95742412118451 331.8359549440791 4.459563754289369
25.962651676137924 316.8609702554573 4.461622815911564
25.967879231091338 302.05259081893837 4.427945349835412
25.973106786044752 308.3212973900729 4.546430330977875
25.978334340998167 318.17689752705706 4.690462704677789
25.98356189595158 315.1757782431352 4.75763871881192
25.988789450904996 316.5558930073326 4.835971519205168
25.99401700585841 316.4196809602443 4.944033782886862
25.999244560811825 347.79252155989394 5.251631007303068
26.00447211576524 364.616928850237 5.525495677146281
26.009699670718653 371.5759580934359 5.729599666599137
26.014927225672068 353.09395522884273 5.738510740027166
26.020154780625482 347.13957043042166 5.793435422995946
26.025382335578897 328.95112814290434 5.708304238622413
26.03060989053231 310.98779099266096 5.666455175623349
26.035837445485726 306.5303376964235 5.804937889508915
26.04106500043914 315.5361356939394 6.130691832491918
26.046292555392554 335.47445012974083 6.491776185438764
26.05152011034597 352.8397111582701 6.871279585448012
26.056747665299383 309.0940931143114 6.481153997558126
26.061975220252798 294.04572640286193 6.591213527715598
26.067202775206212 286.9777062212903 6.674882504474132
26.072430330159627 285.2309344705149 7.013601797019592
26.07765788511304 286.3498271440062 7.233662511278848
26.082885440066455 276.96830581291704 7.53181774622762
26.08811299501987 285.3676632366737 7.959439382395763
26.093340549973284 283.45534310277304 8.452039695090683
26.0985681049267 283.8436006081409 8.957406808672836
26.103795659880113 296.35696487857723 9.84973829395175
26.109023214833528 266.0199715424546 10.169854355642148
26.114250769786942 241.43347987482332 10.615113204081693
26.119478324740356 223.06843125166992 11.77911618454181
26.12470587969377 282.527839087423 15.144894254447886
26.129933434647185 298.80692275798003 21.53060464741064
26.1351609896006 242.65943642669845 27.446811780917702
