# Supplementary material for: Unraveling metal effects on CO2 uptake in pyrene-based metal-organic frameworks
Source: Nat Commun. 2025 Feb 11;16:1516. doi: 10.1038/s41467-025-56296-w (PMC11814143; doi:10.1038/s41467-025-56296-w)
Supplement: Supplementary file 3 — Source Data [file 41467_2025_56296_MOESM3_ESM.zip › SourceCode/SuppInf/FigureS5_Ga-TBAPy_InSitu_VariableT_PXRD/Data/GaTBAPy_0096p.dat]

0.002613777476707968 13.594442320055068 4.069454666485984
0.007841332430123905 10.452125404628266 3.10501160664487
0.01306888738353984 11.941791308728892 2.6387879545271873
0.018296442336955775 15.831567386279948 2.4709567700233266
0.02352399729037171 15.9547937411226 2.359617556939993
0.028751552243787646 17.669422576209623 2.4558965970553133
0.03397910719720358 17.711021509507223 2.4399935194784295
0.03920666215061952 16.351322539286016 2.224231007164659
0.04443421710403546 20.531669562936596 2.4147775419531534
0.0496617720574514 21.79684050516959 2.191636789275692
0.054889327010867336 22.151391587357153 2.1359425804510987
0.060116881964283275 20.868887463691742 2.031226913669441
0.06534443691769921 19.850371225004338 1.8802167668739038
0.07057199187111515 18.941432184002036 1.792693571085606
0.07579954682453109 19.922835306856726 1.8191902497915606
0.08102710177794703 18.1937623582295 1.6495790176231755
0.08625465673136297 15.80120926219905 1.6270718890355405
0.09148221168477891 17.647196207215597 1.6217630551016398
0.09670976663819485 17.394724433659547 1.5034386069157557
0.10193732159161079 18.003029028933714 1.4750802891006565
0.10716487654502672 17.742964732900138 1.4045759163745866
0.11239243149844266 15.14215935181838 1.2591327003922244
0.1176199864518586 16.59948026161054 1.2704423854816027
0.12284754140527454 17.55953437299239 1.284690174717773
0.12807509635869047 17.518009262067 1.2349712835238262
0.1333026513121064 20.513357910481282 1.3341386935816906
0.13853020626552232 21.77683438063911 1.306228683915452
0.14375776121893824 21.63485875597317 1.2483123619228107
0.14898531617235417 21.256252716714855 1.260743181942116
0.1542128711257701 20.827892744419266 1.2555273052286964
0.15944042607918602 19.820815833338855 1.2646304891651694
0.16466798103260194 19.84329010465614 1.2397338327720682
0.16989553598601786 19.565026106936845 1.1711830573790467
0.1751230909394338 18.82340555427783 1.0884176737241775
0.18035064589284971 18.334866476352072 1.0582879252943411
0.18557820084626564 19.238424754441123 1.0561210427162224
0.19080575579968156 19.549610134996705 1.0371294210186555
0.1960333107530975 18.731923002564052 1.0161390042985463
0.20126086570651341 17.21355133996355 0.9782377509735352
0.20648842065992934 17.298547418079703 0.9795523957824479
0.21171597561334526 16.85501542749247 0.9585868114280444
0.2169435305667612 17.787182616102783 0.9599343766473072
0.22217108552017711 17.351391039582296 0.9461049796329014
0.22739864047359304 17.161650339384728 0.9747410666297842
0.23262619542700896 16.455639132108047 0.9683497315504681
0.2378537503804249 17.9631537520829 1.0083777062143038
0.2430813053338408 18.61620911899226 1.0163745013108334
0.24830886028725674 19.285261213582864 0.9467692905276761
0.25353641524067266 20.591428134795343 0.9388719387892854
0.2587639701940886 20.722892714060002 0.9309239378385356
0.2639915251475045 20.317291180423258 0.9188841124092918
0.26921908010092044 18.33472609841479 0.8841927346202948
0.27444663505433636 17.716925913789215 0.867870708792674
0.2796741900077523 17.2846848012052 0.8583844874859393
0.2849017449611682 16.87908924677439 0.8385211015196802
0.29012929991458414 16.57506113889137 0.8257629522649962
0.29535685486800006 16.36865992574102 0.8326131014241648
0.300584409821416 16.668036547103807 0.8108652380057998
0.3058119647748319 18.185098352422816 0.8226972816046377
0.31103951972824784 18.589143535623545 0.8399716537654282
0.31626707468166376 17.98236294898015 0.8049696209634127
0.3214946296350797 17.17721333967911 0.7823932616524609
0.3267221845884956 16.408164553093314 0.7586631069905153
0.33194973954191154 16.285882499189583 0.7507979982209966
0.33717729449532746 16.627230865097896 0.7643124161913776
0.3424048494487434 16.7991925432541 0.7806762185230215
0.3476324044021593 17.44434519922633 0.7962237088118517
0.35285995935557524 17.908308797341792 0.8113367029477867
0.35808751430899116 18.1761373727277 0.8034477157007074
0.3633150692624071 18.559152367962266 0.8044627000876131
0.368542624215823 19.268991877576116 0.8275479438775322
0.37377017916923894 18.49489450920993 0.8095111830839173
0.37899773412265486 18.719639478238992 0.8481282434642857
0.3842252890760708 17.553500008192806 0.8367849520267211
0.3894528440294867 17.88211789864269 0.8316586211389256
0.39468039898290264 19.31497440549324 0.8483544305050186
0.39990795393631856 19.224835377883757 0.8120494075959829
0.4051355088897345 19.055323188033334 0.7845590705849003
0.4103630638431504 18.35588866903645 0.7632965128526146
0.41559061879656634 18.27360691539058 0.7601830120362998
0.42081817374998226 17.966639284320312 0.7604961689511199
0.4260457287033982 17.6300425860265 0.7628644971640105
0.4312732836568141 17.598714083520065 0.7682528094759811
0.43650083861023004 18.436623023056693 0.799927381998829
0.44172839356364596 18.402241064312232 0.7937352307210264
0.4469559485170619 18.972343104387168 0.778789861330031
0.4521835034704778 18.597785001094433 0.7709128446049994
0.45741105842389373 17.713742088949818 0.7445553736800197
0.46263861337730966 18.47785646635192 0.7702439806617671
0.4678661683307256 18.66295832909722 0.7873673497742876
0.4730937232841415 18.95682725294647 0.7801838945535323
0.47832127823755743 19.923838278910843 0.7900444588721719
0.48354883319097336 19.174951536277486 0.7520189701803222
0.4887763881443893 18.392434149384783 0.7234268055487276
0.4940039430978052 18.391415945492675 0.7223934808039816
0.49923149805122113 19.738138200478314 0.7470975861822426
0.5044590530046371 20.715090541086887 0.7972460250830552
0.5096866079580531 20.2792946649719 0.7979243429581726
0.5149141629114691 19.452257432616484 0.7999321367325054
0.5201417178648851 19.098699340086974 0.7908002344833088
0.525369272818301 18.297303918511222 0.7517709140440894
0.530596827771717 18.960599358143064 0.7438684568740322
0.535824382725133 19.839510205920515 0.7538569817686787
0.541051937678549 20.276668083564676 0.7443990118370301
0.546279492631965 19.8514088058673 0.733708914781925
0.5515070475853809 20.272213046669744 0.7397107669607439
0.5567346025387969 19.661575875829328 0.7345350422080668
0.5619621574922129 18.900458297419704 0.7399301855350072
0.5671897124456289 17.81735953552748 0.7190517374015184
0.5724172673990449 17.63937231794336 0.7099758753491059
0.5776448223524608 17.29684662662792 0.6941883425920353
0.5828723773058768 16.816759133757895 0.6718426139923925
0.5880999322592928 17.18014500753941 0.6859791018897677
0.5933274872127088 17.059240388850448 0.6944086820713314
0.5985550421661248 17.69688372730183 0.7232501638193257
0.6037825971195407 17.948555345128476 0.7346915348003146
0.6090101520729567 17.641590079949857 0.7372291376407433
0.6142377070263727 17.793822120718193 0.7210933459375285
0.6194652619797887 17.825931605201625 0.7062612912341865
0.6246928169332047 17.957131531671315 0.6911236496331388
0.6299203718866206 19.44040781373921 0.6984016065482359
0.6351479268400366 19.799061988567228 0.7097206054437002
0.6403754817934526 20.407448116549503 0.7282576611617042
0.6456030367468686 20.009190505463618 0.7196726281487125
0.6508305917002846 21.088904057054165 0.7362073892809267
0.6560581466537005 21.045060830732417 0.7192282873008994
0.6612857016071165 21.492861481549333 0.7244152733369315
0.6665132565605325 22.040155530857415 0.7318740000164066
0.6717408115139485 20.17840882277833 0.6992528722376615
0.6769683664673645 20.544466373022267 0.6959266108504469
0.6821959214207804 21.235037859126617 0.7031868757850823
0.6874234763741964 21.226887965898445 0.706518657574652
0.6926510313276124 21.62813941924839 0.7013647838814167
0.6978785862810284 20.82286420029688 0.6868051726693869
0.7031061412344444 20.48158509670704 0.6874176971470057
0.7083336961878604 20.71134988948726 0.7006171738565219
0.7135612511412763 20.508642343337005 0.7291991599661948
0.7187888060946923 21.682616706607885 0.7581092011394116
0.7240163610481083 21.84319749922954 0.7474757800748565
0.7292439160015243 22.987662272463997 0.7651235546543284
0.7344714709549403 23.697110063797883 0.7503050386260626
0.7396990259083562 24.422480315688595 0.7572797396874313
0.7449265808617722 25.336890083979604 0.7843236223926959
0.7501541358151882 24.85186323424101 0.772512455110377
0.7553816907686042 26.22404593743321 0.7930082121821174
0.7606092457220202 28.270194404887548 0.8031457071977284
0.7658368006754361 28.47935467786743 0.8020562998033509
0.7710643556288521 29.344832616276477 0.7904256603574331
0.7762919105822681 29.30559019296384 0.7919429441026474
0.7815194655356841 30.276935617231477 0.8048268473898937
0.7867470204891001 31.034419231193244 0.8151254072541148
0.791974575442516 31.591057338775297 0.8227744014141812
0.797202130395932 31.45891021693294 0.8045531631158989
0.802429685349348 31.06265201392777 0.804150054511581
0.807657240302764 33.52972592316767 0.8392944893458885
0.81288479525618 36.68419872213593 0.8983693108120709
0.8181123502095959 40.72613707477946 0.9680729812004997
0.8233399051630119 42.637096114323604 0.9942958211774204
0.8285674601164279 43.9818976776484 1.0245380358335816
0.8337950150698439 46.87105553396995 1.0622565833855642
0.8390225700232599 51.27562448818144 1.1153488324477627
0.8442501249766758 55.54952925281542 1.1705911628912402
0.8494776799300918 58.71713544599231 1.1932039294320615
0.8547052348835078 59.45751264594015 1.2013661586639626
0.8599327898369238 63.22651186145054 1.2479889280403231
0.8651603447903398 64.58337332367572 1.2613882354963695
0.8703878997437557 68.87222570116731 1.324131904463806
0.8756154546971717 72.58455451683002 1.3278848859227474
0.8808430096505877 75.59106898735186 1.3447958314343549
0.8860705646040037 76.12389916793852 1.3287977232789847
0.8912981195574197 73.11634560486029 1.2873518662499936
0.8965256745108356 72.41071259157503 1.2933620112525657
0.9017532294642516 73.62713973983293 1.3155554716313476
0.9069807844176676 77.26508989192783 1.3608849800857798
0.9122083393710836 79.08775760350603 1.3790775426995774
0.9174358943244996 82.81779084163398 1.4037567972670277
0.9226634492779155 85.93863068200662 1.4286003945459784
0.9278910042313315 88.99394714630138 1.4598276664650394
0.9331185591847475 88.97211622652881 1.4378391463931675
0.9383461141381635 90.56066380364152 1.4196715387455192
0.9435736690915795 94.80989091825364 1.454153584996026
0.9488012240449955 97.76381857516135 1.4718413314827925
0.9540287789984114 103.80001291487228 1.5450762787892858
0.9592563339518274 107.3444388011161 1.5915580209242988
0.9644838889052434 104.84804849755652 1.5692762588425357
0.9697114438586594 104.66816501642059 1.5381503905494733
0.9749389988120754 102.11002284027953 1.4928526127228754
0.9801665537654913 102.89783520083753 1.4984251082077114
0.9853941087189073 111.54516232147456 1.5679483658939284
0.9906216636723233 116.04627992259135 1.5958084684078981
0.9958492186257393 111.69838382310819 1.5267461312465178
1.0010767735791553 110.51143587186353 1.495344551170833
1.0063043285325712 107.86053383344509 1.474508422074195
1.0115318834859872 107.96783155202499 1.4868307779922525
1.0167594384394032 114.15285554975245 1.5394628900792988
1.0219869933928192 116.14980061066713 1.5679110170847
1.0272145483462352 118.41167483504611 1.571845844333447
1.0324421032996511 119.96679126257762 1.6024229786431217
1.0376696582530671 123.04300901390975 1.621209706404783
1.042897213206483 127.9093085739186 1.6619153433872895
1.048124768159899 126.86122838195031 1.6477465560200528
1.053352323113315 126.88792296681768 1.6292698804720336
1.058579878066731 128.9177125808157 1.6295169350261873
1.063807433020147 127.821517726033 1.620299215645691
1.069034987973563 132.10031625009012 1.642476930576928
1.074262542926979 136.03897637401366 1.690958953303727
1.079490097880395 136.04512211407166 1.674467518255313
1.084717652833811 134.87667174558402 1.6557023473911106
1.089945207787227 127.99580429931775 1.6116304677177824
1.095172762740643 126.39609441158174 1.5914244463079024
1.1004003176940589 115.97497911530935 1.5223625293356984
1.1056278726474749 120.90025132393912 1.5630980523177171
1.1108554276008908 128.1491808976228 1.6090066298461403
1.1160829825543068 133.60158580619128 1.6648412705380726
1.1213105375077228 140.9852642924744 1.6954183033707888
1.1265380924611388 140.07523476222704 1.6866054135580861
1.1317656474145548 136.3621194460863 1.6408516597521854
1.1369932023679707 133.47715661800603 1.5904633945259115
1.1422207573213867 135.2307051456383 1.5985228172783936
1.1474483122748027 132.75203413231498 1.5791594403688751
1.1526758672282187 138.60801013962313 1.6216240874629604
1.1579034221816347 142.32717176200737 1.6412570772866495
1.1631309771350506 140.97222933750635 1.6390491139066221
1.1683585320884666 139.5977165703681 1.6123793486129148
1.1735860870418826 132.2377787634473 1.583102158418488
1.1788136419952986 130.38741020768933 1.597801928581119
1.1840411969487146 135.10638924748292 1.6177653993708856
1.1892687519021305 139.93027008334684 1.6584995601793946
1.1944963068555465 149.95299320541872 1.7311805385621903
1.1997238618089625 150.77464530900434 1.710938670698619
1.2049514167623785 151.68245726406647 1.735506901151841
1.2101789717157945 152.82153602756804 1.7286550102722638
1.2154065266692105 154.4436559496145 1.7305767850593368
1.2206340816226264 158.19359850575339 1.7554198901772118
1.2258616365760424 155.96544578027493 1.7296325620008535
1.2310891915294584 161.154177692582 1.7435408624160973
1.2363167464828744 159.36703813104987 1.7278863845925063
1.2415443014362904 157.06221742565737 1.7068060219961698
1.2467718563897063 146.91833496063546 1.6460181893423453
1.2519994113431223 145.9297815922514 1.6606758728984221
1.2572269662965383 148.23868324173534 1.6895999358545057
1.2624545212499543 149.96100223506912 1.6889536602984387
1.2676820762033703 154.0606842478267 1.7049061620486958
1.2729096311567862 154.32690758637364 1.7059831878915426
1.2781371861102022 156.42140492114893 1.7334460766607316
1.2833647410636182 157.57430127915563 1.7430155607638647
1.2885922960170342 158.0992847588191 1.7617289100874791
1.2938198509704502 158.89968724617367 1.761018406159329
1.2990474059238661 158.38586551156016 1.763558198380606
1.3042749608772821 157.9851996181053 1.749324344767882
1.309502515830698 158.87580964091268 1.7365178051396313
1.314730070784114 157.9060977065097 1.7611246648724401
1.31995762573753 157.34965692031867 1.7537214603436764
1.325185180690946 155.89667152490364 1.730036589648278
1.330412735644362 153.83761914056475 1.6911455559847297
1.335640290597778 150.93235597535548 1.64229565159338
1.340867845551194 150.59099639249146 1.639201848226971
1.34609540050461 151.14497900501402 1.6524628978475855
1.351322955458026 151.2937311028262 1.650419810538225
1.356550510411442 153.1284100299184 1.6549238048013934
1.361778065364858 150.04703030644882 1.631746977282916
1.3670056203182739 146.54450809893527 1.6509163408270109
1.3722331752716899 145.26108485280108 1.6553761687278037
1.3774607302251058 144.29300978323627 1.6499108444460397
1.3826882851785218 152.29225119853822 1.700280611278405
1.3879158401319378 162.7654505282854 1.7428056953482796
1.3931433950853538 163.3300697462115 1.7466355138132277
1.3983709500387698 155.51511652375453 1.6757267824137874
1.4035985049921857 146.23923220450698 1.6185277449084667
1.4088260599456017 146.0097501025459 1.6318511338281243
1.4140536148990177 145.64145697286966 1.6536633562833047
1.4192811698524337 161.32860528498486 1.764153945356412
1.4245087248058497 167.92952254095636 1.8032606117287024
1.4297362797592656 166.20014160855945 1.7735940513635764
1.4349638347126816 159.43615908013504 1.725146241429886
1.4401913896660976 147.0803796384113 1.6483532697755787
1.4454189446195136 145.32724612841787 1.6277254044320768
1.4506464995729296 144.88218027832002 1.6113984583469307
1.4558740545263456 142.90683683188863 1.5878124508629432
1.4611016094797615 141.54534536085689 1.5707835370742191
1.4663291644331775 144.67001790848445 1.5933989953920935
1.4715567193865935 150.83485939373818 1.6356998552813151
1.4767842743400095 154.46301153742652 1.653535832849752
1.4820118292934255 152.3584421087342 1.6525511553932026
1.4872393842468414 155.84654113068714 1.6919200575977418
1.4924669392002574 148.62168541817044 1.6581876064383292
1.4976944941536734 144.84197647131808 1.6343383996719707
1.5029220491070894 144.93035195090334 1.6404133739622966
1.5081496040605054 148.43877627693828 1.6447147857594304
1.5133771590139213 156.36987006861924 1.7043060484630066
1.5186047139673373 155.42862093526836 1.6912047640502703
1.5238322689207533 151.09652066582368 1.6766242389311923
1.5290598238741693 148.19986599653615 1.6681536130544066
1.5342873788275853 147.0234223265365 1.6450286322706174
1.5395149337810012 144.58710380368512 1.6389738297016345
1.5447424887344172 143.555355848132 1.6277024369294588
1.5499700436878332 143.98235369542675 1.6163761966861832
1.5551975986412492 140.1163001445121 1.5782399458690255
1.5604251535946652 141.16018345042363 1.5843778429003443
1.5656527085480811 148.73942065885018 1.65622993267427
1.5708802635014971 165.18736351440992 1.7649869616860134
1.576107818454913 173.38887225481236 1.8186367708245745
1.581335373408329 171.0762508483416 1.8042960207706733
1.586562928361745 161.7204179899366 1.7245148054208124
1.591790483315161 157.7713969973388 1.7195770041965843
1.597018038268577 162.60572673474965 1.7440962769397077
1.602245593221993 168.90737511093516 1.756546276809885
1.607473148175409 172.00438996366591 1.7582835272846025
1.612700703128825 170.15780450532446 1.7237634624624267
1.617928258082241 167.42898571003894 1.6951240929382372
1.623155813035657 169.66949831268082 1.715889813369768
1.628383367989073 169.5281594510233 1.7148787366056242
1.6336109229424889 170.48311098186082 1.7187861476829505
1.6388384778959049 173.53569180640233 1.7343590489254046
1.6440660328493208 177.6441112686871 1.7507216625840927
1.6492935878027368 183.77815791433187 1.7772302592035554
1.6545211427561528 193.56151105328462 1.8208692849293953
1.6597486977095688 198.60543640919693 1.84406047711535
1.6649762526629848 213.76886794515048 1.9195517965404716
1.6702038076164007 217.6208313891211 1.9340739350750953
1.6754313625698167 218.63402472281723 1.9289463264660154
1.6806589175232327 222.88755075232783 1.9503673477554613
1.6858864724766487 220.66397237761313 1.9305850314149249
1.6911140274300647 225.0600796539314 1.969380484425798
1.6963415823834807 227.28318147361028 1.97432213420784
1.7015691373368966 219.15705787493505 1.9275133856472908
1.7067966922903126 219.27543733244687 1.9065923895887487
1.7120242472437286 220.39790559838718 1.9250689472767661
1.7172518021971446 224.14473817968604 1.933761638551649
1.7224793571505606 239.36276760170372 1.9995201648250385
1.7277069121039765 245.5330683657209 2.0311384009466753
1.7329344670573925 248.55110187128767 2.0186208461233432
1.7381620220108085 246.00826735547398 1.9915054402379249
1.7433895769642245 250.28727932079843 2.01479867449055
1.7486171319176405 259.06218577783187 2.066160311972819
1.7538446868710564 268.9164314383551 2.1151109822613914
1.7590722418244724 261.5657475748972 2.0519453135502936
1.7642997967778884 253.53984095346271 1.9982023859158922
1.7695273517313044 254.2795300313328 1.9934004487736878
1.7747549066847204 248.73356730335135 1.9477280514193958
1.7799824616381363 248.25194358765745 1.9554844816611825
1.7852100165915523 257.05018071117325 1.973491010506003
1.7904375715449683 259.0534098559358 1.9653240171164341
1.7956651264983843 259.57487440562943 1.972791524955716
1.8008926814518003 255.85740817835702 1.931797665821005
1.8061202364052162 250.73388143249835 1.8983447294216542
1.8113477913586322 256.5157721951309 1.9273308954044708
1.8165753463120482 264.8431887664189 1.9383810243720412
1.8218029012654642 263.9886110766415 1.9220462178033397
1.8270304562188802 263.5179864441939 1.9179660770280325
1.8322580111722961 265.0494450866708 1.9136999373782453
1.8374855661257121 264.08625682778074 1.9109504795456305
1.842713121079128 273.5485850551119 1.9515809140232394
1.847940676032544 275.23157823527777 1.9350985006294517
1.85316823098596 268.79269205549906 1.8946641965338697
1.858395785939376 263.34467215510733 1.8479191274050157
1.863623340892792 259.3425410402372 1.8302120470225305
1.868850895846208 260.9237091033682 1.84432767780129
1.874078450799624 264.2303541408185 1.8675563412406442
1.87930600575304 268.22851384801226 1.8867096772019483
1.884533560706456 268.5045562229293 1.8804620934343015
1.889761115659872 264.4703593048537 1.8440892265863371
1.894988670613288 270.0844290750106 1.8652742407303888
1.9002162255667039 274.74553135645226 1.862703504845454
1.9054437805201199 273.2142766557036 1.8475324971322216
1.9106713354735358 266.4206486466456 1.805715103280296
1.9158988904269518 266.6371704361085 1.7998154816352472
1.9211264453803678 263.3380386375555 1.7751661987884684
1.9263540003337838 272.1686928336976 1.8124766007758728
1.9315815552871998 271.31647810739355 1.8146365236437176
1.9368091102406157 263.1870747948423 1.7811931144774809
1.9420366651940317 258.3738311512355 1.7638829506119051
1.9472642201474477 247.85441146049396 1.7095977453188549
1.9524917751008637 251.30153496922705 1.717121820213532
1.9577193300542797 254.3648945557851 1.7191328584869563
1.9629468850076957 257.1212349717268 1.7190461046387446
1.9681744399611116 257.8049542920537 1.6948745116851112
1.9734019949145276 258.99975139239484 1.6730389653763065
1.9786295498679436 259.09834882348844 1.6762351461590963
1.9838571048213596 252.5821632616282 1.6429242571375704
1.9890846597747756 244.95480840821827 1.6369790101281385
1.9943122147281915 237.38663165257864 1.6187418354375902
1.9995397696816075 238.99150898408277 1.6126843682531473
2.0047673246350235 242.37313479712074 1.6334712406240588
2.0099948795884393 243.42698854267792 1.6281803725900945
2.015222434541855 244.72375448776344 1.6269417854607384
2.0204499894952708 251.67170424863173 1.6566931514425147
2.0256775444486865 251.91112060629013 1.6559337422770322
2.0309050994021023 248.23815438646685 1.6365988379052192
2.036132654355518 246.2919458659718 1.6216312004383113
2.041360209308934 232.60944060524528 1.5669033718892262
2.0465877642623496 236.8414357987621 1.5801041503376034
2.0518153192157653 236.38929533189955 1.5758870090878176
2.057042874169181 231.46910878895181 1.5489654666535269
2.062270429122597 236.00984431614094 1.5732339301877099
2.0674979840760126 238.8128707858202 1.601185396261645
2.0727255390294284 241.4193356435755 1.6140409708852697
2.077953093982844 246.45654906454493 1.6487963478487409
2.08318064893626 243.9356584322635 1.6436800126171365
2.0884082038896756 239.10595937504712 1.6266037198103347
2.0936357588430914 231.16914731976846 1.5745506658626165
2.098863313796507 233.32901742813232 1.5786725648763003
2.104090868749923 230.5834408902754 1.5723340374803378
2.1093184237033387 228.7352463945018 1.5500621144625057
2.1145459786567544 229.33263263672026 1.5461534843518132
2.11977353361017 225.74692490794362 1.5233289778001862
2.125001088563586 225.82592294398262 1.5112732231449928
2.1302286435170017 229.40215549272912 1.5436670446418752
2.1354561984704175 225.24534616540447 1.5366010591032935
2.140683753423833 226.3228236990514 1.5372575321537805
2.145911308377249 223.4819072528889 1.519344486493335
2.1511388633306647 220.33771786239626 1.4963163054268083
2.1563664182840805 228.02204859167827 1.5288117661638425
2.1615939732374962 231.86635071852837 1.5439485949502458
2.166821528190912 239.44066210761133 1.5855999911002538
2.1720490831443278 243.5257991127435 1.5981354245948323
2.1772766380977435 238.70643806211123 1.580733551538985
2.1825041930511593 240.85812744550455 1.5789529733865089
2.187731748004575 245.67066207927667 1.586494030730319
2.192959302957991 250.3511335998597 1.6202508205671475
2.1981868579114066 252.2563301205288 1.6248092134075685
2.2034144128648223 245.7532879673873 1.619687425532231
2.208641967818238 238.27039344933377 1.5867983136085204
2.213869522771654 233.4076340426632 1.5675475793673312
2.2190970777250696 234.2145860719569 1.5820313045150107
2.2243246326784853 234.40694236310347 1.5771421584144725
2.229552187631901 240.0872330993758 1.6039203496294299
2.234779742585317 244.7831677611212 1.6179547941175934
2.2400072975387326 236.42361615878573 1.577000917397824
2.2452348524921484 229.82737933817245 1.556736304213155
2.250462407445564 226.9205880035668 1.5612995469300708
2.25568996239898 221.89607760159575 1.5476240656386353
2.2609175173523957 227.22002935249694 1.5566164464685397
2.2661450723058114 228.68523188214158 1.5488225994261762
2.271372627259227 227.13721326806703 1.5465912090170642
2.276600182212643 230.49444363390768 1.5633832075657519
2.2818277371660587 235.9823130616256 1.603591507643412
2.2870552921194744 241.3146481710628 1.635901823061633
2.29228284707289 236.1491790282642 1.590080408948182
2.297510402026306 232.36073839752243 1.5686666120491224
2.3027379569797217 226.17731082715252 1.5176626765618508
2.3079655119331375 229.63340048498992 1.5275546302942808
2.3131930668865532 235.93122716463057 1.575029375764733
2.318420621839969 238.17701223001637 1.592761964599893
2.3236481767933848 232.12760180755424 1.5790814524993515
2.3288757317468005 223.57009789984775 1.5476798997582082
2.3341032867002163 220.58648414003576 1.528180086941686
2.339330841653632 226.65897652598315 1.5421456646524037
2.344558396607048 233.11686471339104 1.5734536364698481
2.3497859515604635 239.2856796076742 1.5899614015332215
2.3550135065138793 238.43945925541507 1.5681438831758188
2.360241061467295 236.17988242598014 1.5506702672307242
2.365468616420711 225.56528110515836 1.4890326661285445
2.3706961713741266 224.74688231752557 1.4751259232554956
2.3759237263275423 226.1689089331025 1.47299218822404
2.381151281280958 229.59750372718938 1.4785677197994882
2.386378836234374 237.79091564510705 1.5062450533591627
2.3916063911877896 239.47927880014282 1.5237635238523581
2.3968339461412054 239.43539443112118 1.544975366958797
2.402061501094621 245.41267638516032 1.5764496933809442
2.407289056048037 240.92219082326076 1.5615813251872093
2.4125166110014526 238.6903996114644 1.5559568588161137
2.4177441659548684 234.98456217593048 1.5339183254983786
2.422971720908284 230.26853057566066 1.4994277423995053
2.4281992758617 230.08838620935617 1.4866560780634615
2.4334268308151157 232.86534320550365 1.483601277998118
2.4386543857685314 234.60834883803165 1.4790054032452946
2.443881940721947 240.59722739653708 1.5061627367972548
2.449109495675363 238.07351411740214 1.4644766085984438
2.4543370506287787 241.29198874352969 1.4545368174470106
2.4595646055821945 243.1430317461807 1.4188083710685537
2.4647921605356102 266.7616877928097 1.436797931514212
2.470019715489026 292.04864819837167 1.4314466393182874
2.4752472704424417 364.81226182497227 1.5366036463272774
2.4804748253958575 497.3967969142067 1.7300970435645546
2.4857023803492733 715.9106781456936 2.016916842647579
2.490929935302689 1027.6571537642349 2.3956414846971863
2.496157490256105 1415.6916831708122 2.8034725829492744
2.5013850452095205 1819.0018613382365 3.1763926425064173
2.5066126001629363 2152.892039014698 3.450139814261775
2.511840155116352 2434.288878335666 3.67669500530014
2.517067710069768 2659.0810234482487 3.835650320887836
2.5222952650231836 2899.8833209514946 4.000672154690591
2.5275228199765993 3260.922743661101 4.24014457752203
2.532750374930015 3711.463581605806 4.508853211553297
2.537977929883431 4389.515939175054 4.905813568300599
2.5432054848368466 5169.703126231748 5.316160537628085
2.5484330397902624 5968.028988986879 5.703177280901987
2.553660594743678 6525.868705691254 5.950164476214191
2.558888149697094 6775.18763419071 6.050744777756095
2.5641157046505096 6677.810248063156 6.002953025742574
2.5693432596039254 6269.506029914746 5.800141894610265
2.574570814557341 5771.931920191017 5.56264095394274
2.579798369510757 5258.204363585728 5.301018399370297
2.5850259244641727 4896.51450788057 5.128786138215809
2.5902534794175884 4587.807909163804 4.959879657883558
2.595481034371004 4328.961618632944 4.820720672777165
2.60070858932442 4002.015365255702 4.636004273896979
2.6059361442778357 3536.9302842487023 4.364778009195018
2.6111636992312515 2961.4588774249496 3.98994521105578
2.6163912541846672 2360.166453624136 3.560346868312737
2.621618809138083 1774.7098580015565 3.088254323395642
2.6268463640914987 1285.6115188170834 2.62280136964861
2.6320739190449145 899.4696319416455 2.1928151236114544
2.6373014739983303 643.8195585551584 1.8654139250634738
2.642529028951746 481.610347239311 1.637748393194763
2.6477565839051618 377.6175502759944 1.490170216683624
2.6529841388585775 322.63510500855926 1.414470425977778
2.6582116938119933 289.3674658730799 1.3812078011116822
2.663439248765409 272.0994192354667 1.3714684394742698
2.668666803718825 256.4126173094158 1.3475464208801256
2.6738943586722406 247.39961729530785 1.3529081275039498
2.6791219136256563 239.46083057919083 1.3582876170615295
2.684349468579072 233.71146643690702 1.367109327330737
2.689577023532488 237.3136050782921 1.4130581215114133
2.6948045784859036 233.06286580801475 1.4021514449076602
2.7000321334393194 230.23229913341663 1.3934076043071781
2.705259688392735 229.3533140662376 1.3974919116127398
2.710487243346151 227.22174442053657 1.4062055175250934
2.7157147982995666 233.27059650447424 1.4594835488517526
2.7209423532529824 232.98328378057968 1.4726642970199648
2.726169908206398 230.87398828560754 1.4602241149953594
2.731397463159814 227.88218017584484 1.447585609190879
2.7366250181132297 228.57952374218428 1.4557367725839678
2.7418525730666454 228.40212891069282 1.4751515737360865
2.747080128020061 229.16158861412075 1.495747404738384
2.752307682973477 233.39206947195566 1.5263878380088605
2.7575352379268927 236.81250319367066 1.5460357219822471
2.7627627928803085 233.07945057177918 1.51109414835489
2.767990347833724 230.9001349375642 1.4999480534680527
2.77321790278714 227.27835219646963 1.4936601796427833
2.7784454577405557 230.0131817630849 1.519206985582608
2.7836730126939715 228.90583492016833 1.5144295631746827
2.7889005676473873 224.05790130675112 1.5047128482358207
2.794128122600803 223.54347977716236 1.4939426627273418
2.7993556775542188 227.1743396688619 1.4966009089671688
2.8045832325076345 234.14625305381526 1.522429665940905
2.8098107874610503 237.9491375539441 1.5213092306654132
2.815038342414466 240.10840490008928 1.5320341823050772
2.820265897367882 235.94833052345075 1.51295346981452
2.8254934523212976 231.0402562384258 1.4962398329188822
2.8307210072747133 229.21563390436998 1.4972986866887332
2.835948562228129 232.61760753498987 1.525348313769881
2.841176117181545 229.88093502109507 1.533544145054674
2.8464036721349606 232.74425369381774 1.5642787284706816
2.8516312270883764 235.42575903284947 1.5638116988634705
2.856858782041792 226.40945335038128 1.515453873049429
2.862086336995208 224.00312928958778 1.492827665987097
2.8673138919486236 220.97011116910772 1.4736260093186042
2.8725414469020394 221.95388624377296 1.4714168303968918
2.877769001855455 229.48347693087914 1.504231571834616
2.882996556808871 229.83817818466463 1.5149956888971001
2.8882241117622867 223.25341659355274 1.4934184930954444
2.8934516667157024 215.07193437900756 1.4669544969437291
2.898679221669118 217.11404913942616 1.4705099341076224
2.903906776622534 216.5379769822322 1.4701025506187788
2.9091343315759497 235.44042092050876 1.5507258869887972
2.9143618865293655 242.28159855809292 1.5713687599511161
2.919589441482781 238.38250250499837 1.5550901732298568
2.924816996436197 225.74840157469302 1.4844126484848907
2.9300445513896127 219.7389833384063 1.4541074766902629
2.9352721063430285 219.61206609436715 1.4497272073655003
2.9404996612964442 224.33887933666855 1.4699050362524637
2.94572721624986 230.87667680959115 1.5154022505900866
2.9509547712032758 236.71073270793391 1.553352514940653
2.9561823261566915 233.62184694750587 1.5334375507772653
2.9614098811101073 234.3609455552875 1.5265170632518203
2.966637436063523 233.62043249290357 1.5235733952060933
2.971864991016939 232.3602281263556 1.5229237436154728
2.9770925459703546 230.2243004952401 1.5031666837322943
2.9823201009237703 231.8905564611913 1.5013696250805695
2.987547655877186 225.92921935460518 1.4600900740409317
2.992775210830602 228.04790482490134 1.4590931442030832
2.9980027657840176 227.55302537025668 1.4637874546271354
3.0032303207374333 224.71063753775834 1.4567826153118355
3.008457875690849 226.63210366262064 1.463310790617745
3.013685430644265 230.90214732896584 1.478114831610811
3.0189129855976806 229.5932382996345 1.4629885993769858
3.0241405405510964 228.75982375084658 1.4450752065442387
3.029368095504512 226.5279283885631 1.4236838251639994
3.034595650457928 223.92554188864497 1.4098244034891907
3.0398232054113437 223.2482017493512 1.4068760398262963
3.0450507603647594 226.74164952582606 1.4271649608286883
3.050278315318175 227.8220553005663 1.4326720007591134
3.055505870271591 230.45295829179898 1.4325939248949142
3.0607334252250067 232.4117629826274 1.4359235894472946
3.0659609801784224 228.52912224156003 1.4171937013439406
3.071188535131838 223.73402178120435 1.4040975926925863
3.076416090085254 220.87911506085615 1.3963381384298548
3.0816436450386697 219.57515159782497 1.3769967271773422
3.0868711999920855 222.8269145551776 1.374292443948241
3.0920987549455012 229.90890263662612 1.395056758402695
3.097326309898917 234.32239402828353 1.4026539129469007
3.1025538648523328 239.8415893295632 1.4146068658664919
3.1077814198057485 242.29526494400224 1.4134032369491119
3.1130089747591643 243.96670533158482 1.4060176195308458
3.11823652971258 237.5461290444656 1.3734663185684624
3.123464084665996 238.36614107676542 1.3709066132329364
3.1286916396194115 238.49176470246206 1.3509870019054542
3.1339191945728273 242.24474099342194 1.3533318857559442
3.139146749526243 245.47893589214863 1.3422137771868514
3.144374304479659 245.26935088520156 1.329537032558241
3.1496018594330746 240.78041379187744 1.2996846769239188
3.1548294143864903 244.13899068471414 1.3038735867065834
3.160056969339906 248.19774157087662 1.3106094678726798
3.165284524293322 252.7367257596314 1.30623230987103
3.1705120792467376 264.2613383521207 1.3202434433408727
3.1757396342001534 274.6211101065876 1.3126355017961875
3.180967189153569 289.12618772058204 1.325121879476298
3.186194744106985 295.3706984123714 1.3135369316075838
3.1914222990604006 314.3459078877483 1.3336143690662903
3.1966498540138164 325.05822902269705 1.3563567566235017
3.201877408967232 332.9401059906113 1.3618646050050545
3.207104963920648 352.6602657034264 1.3882201001426262
3.2123325188740637 356.5051084846396 1.3779969716376197
3.2175600738274794 373.9608720285638 1.3910261844528542
3.222787628780895 395.12148393175573 1.4230040068952936
3.228015183734311 414.55826081282044 1.4531180505453611
3.2332427386877267 441.7626630131085 1.491892273839772
3.2384702936411425 470.1720883035866 1.5272125599413835
3.2436978485945582 497.8904662768947 1.5622383824861905
3.248925403547974 531.8172189460358 1.6112224313966301
3.2541529585013897 561.7077484318067 1.6539064139896833
3.2593805134548055 588.7079834409765 1.6854550571722988
3.2646080684082213 623.3673539586595 1.7285679665253753
3.269835623361637 668.4233661851335 1.7897814818722382
3.275063178315053 713.8538717194552 1.85357987024251
3.2802907332684685 761.4597736694637 1.9128197294721543
3.2855182882218843 809.7262320356226 1.9682539635371255
3.2907458431753 857.0629232301699 2.0224271354915255
3.295973398128716 915.8765472564831 2.0901813026587233
3.3012009530821316 975.9690742687326 2.15919841411633
3.3064285080355473 1015.2334186775897 2.1995324061274864
3.311656062988963 1045.404799043837 2.2252211398319
3.316883617942379 1057.255953693737 2.233908232065967
3.3221111728957946 1048.0133206598323 2.221475182685693
3.3273387278492104 1022.4780666739372 2.193807084610426
3.332566282802626 972.0911562747789 2.1337113943195933
3.337793837756042 917.2047377371632 2.071698055897591
3.3430213927094576 839.0377360331587 1.9773784088079143
3.3482489476628734 759.5530836439189 1.8808928356542378
3.353476502616289 680.0879216871936 1.7777827724939659
3.358704057569705 614.7226802423532 1.6937733559719392
3.3639316125231207 547.3648108439493 1.5988186332709589
3.3691591674765364 495.39570346746643 1.5223478901684535
3.374386722429952 446.1186251980456 1.4495566689605428
3.379614277383368 403.4432564690003 1.3869661125856168
3.3848418323367837 367.8579182713059 1.3392023749996411
3.3900693872901995 343.1449118522849 1.3102443085466866
3.3952969422436152 321.2958676302943 1.2825074953816176
3.400524497197031 305.6691399306162 1.26586071582374
3.4057520521504467 286.6683999793598 1.2401671908369363
3.4109796071038625 272.6874600777033 1.2256365805050953
3.4162071620572783 264.4856506196777 1.213227331913674
3.421434717010694 264.6273553470539 1.2305266978517377
3.4266622719641098 260.0513712545645 1.2327096599093796
3.4318898269175255 256.80727251021136 1.2436576180519787
3.4371173818709413 249.81300858223153 1.2417055923444167
3.442344936824357 247.54441668996137 1.2476603669179511
3.447572491777773 242.60349310661064 1.2465336720913636
3.4528000467311886 240.60122319743306 1.240480022855962
3.4580276016846043 235.32453941348166 1.2246095621606996
3.46325515663802 235.1045002582766 1.224628148515479
3.468482711591436 233.79025621873512 1.2196619748145503
3.4737102665448516 231.60965680601447 1.2254665325454672
3.4789378214982674 228.72816533267306 1.219493520036472
3.484165376451683 225.73172131298807 1.1999860164615888
3.489392931405099 229.98150330097965 1.2217842735442843
3.4946204863585146 236.44196194660174 1.2418246072765158
3.4998480413119304 245.28316374684516 1.2659301638876108
3.505075596265346 247.84827215914544 1.270394933205206
3.510303151218762 244.86768480878888 1.2473576515549263
3.5155307061721777 243.27779704054782 1.2220823564828405
3.5207582611255934 245.69330629034107 1.2192018158245606
3.525985816079009 255.24493726314662 1.2274843671530227
3.531213371032425 264.5881676845463 1.2359542511057988
3.5364409259858407 273.60947858159676 1.2245485330713421
3.5416684809392565 288.59160966135335 1.2273811486246302
3.546896035892672 310.12833139790195 1.2421269658668874
3.552123590846088 350.02032539432975 1.2967537263739919
3.5573511457995037 430.45331777207394 1.4239285120591696
3.5625787007529195 572.6965140710794 1.6290921334941482
3.5678062557063353 816.7839699013198 1.936408806690601
3.573033810659751 1273.863046571313 2.414901688249731
3.5782613656131668 2081.6027584215935 3.0887186456070803
3.5834889205665825 3527.687684473945 4.022173592414059
3.5887164755199983 5967.125426601196 5.23084264950422
3.593944030473414 9492.397050836853 6.552047007402344
3.59917158542683 13351.865056220604 7.728601218625878
3.6043991403802456 17009.74549075774 8.693736276506296
3.6096266953336613 19183.36700851081 9.22035014095016
3.614854250287077 19317.30551650991 9.250654114564554
3.620081805240493 17447.137062773887 8.788437219498224
3.6253093601939086 14185.620847485376 7.920741373907306
3.6305369151473244 10703.134303433346 6.8648059911311545
3.63576447010074 7395.72388473746 5.692050291094657
3.640992025054156 4954.207494937755 4.648846559254192
3.6462195800075716 3154.4339573833718 3.7043891623033645
3.6514471349609874 2000.6136786572074 2.945398030063029
3.656674689914403 1285.1926349512892 2.3578873614592855
3.661902244867819 887.9268533171797 1.9566974573860638
3.6671297998212347 668.1691013940775 1.7024368227268476
3.6723573547746504 543.1930622550825 1.5417745618484393
3.677584909728066 457.8896654496527 1.4197334925665845
3.682812464681482 401.7208865993345 1.3364594459909491
3.6880400196348977 366.48088349207563 1.284715426505041
3.6932675745883135 343.4479369196865 1.2516358807614927
3.698495129541729 326.725169352322 1.2274965955564818
3.703722684495145 315.09963031508437 1.208324133227523
3.7089502394485607 301.5311774784173 1.1804819407596876
3.7141777944019765 292.69167376844194 1.1616526779438243
3.7194053493553922 290.3067265697074 1.1630537869128967
3.724632904308808 285.21271661052714 1.156422886177055
3.7298604592622238 281.3060634297167 1.1579728018772046
3.7350880142156395 275.48688172772927 1.1490023612068714
3.7403155691690553 269.77517579934846 1.1454557738676823
3.745543124122471 269.5621926192605 1.1491997463480275
3.750770679075887 267.2877795489952 1.1438599211257738
3.7559982340293026 264.05429167683786 1.136459894479125
3.7612257889827183 257.8865144635568 1.1154467790437708
3.766453343936134 259.9019249520679 1.1258147736173545
3.77168089888955 261.0379365445935 1.126883490207219
3.7769084538429656 256.49330920453144 1.1200006870143242
3.7821360087963813 254.33177670381932 1.1149132532491366
3.787363563749797 253.13829348424278 1.1140557400516848
3.792591118703213 254.9839911222657 1.1164100646137916
3.7978186736566286 258.3531593573965 1.1084568350877186
3.8030462286100444 267.0190215159859 1.1166408254375269
3.80827378356346 273.4951557018885 1.1171883591081075
3.813501338516876 284.1734353650879 1.1299666519724125
3.8187288934702917 292.71280262947863 1.1376755649440542
3.8239564484237074 296.62334882601795 1.1332089830918912
3.829184003377123 302.3447563697381 1.1342263410839823
3.834411558330539 308.9471838495287 1.1459449268297088
3.8396391132839547 311.63251293040537 1.150162947237798
3.8448666682373704 313.2082303330102 1.1634229242168779
3.850094223190786 310.29450003895704 1.163925027403621
3.855321778144202 302.835223753979 1.1631589167873098
3.8605493330976177 294.9590895584592 1.1546859999245156
3.8657768880510335 290.8364367207238 1.145001671512132
3.8710044430044492 282.50851486425114 1.1273922913346364
3.876231997957865 277.8465876297463 1.115563623862425
3.8814595529112808 271.1510791530988 1.1024683868438947
3.8866871078646965 272.4834054528952 1.1131724147015825
3.8919146628181123 273.01930902066346 1.1180379238175606
3.897142217771528 272.3379320579697 1.1115470458096173
3.902369772724944 268.24002997282713 1.0945695903534733
3.9075973276783595 265.2281988970129 1.0794024501048005
3.9128248826317753 267.88334931663246 1.0868882341766948
3.918052437585191 270.61462990187545 1.1032484034885657
3.923279992538607 271.1615635761354 1.1042760740160527
3.9285075474920226 274.68133317717917 1.0982364821266446
3.9337351024454383 280.80555793545585 1.1023855000858045
3.938962657398854 289.4171439290379 1.114955860892062
3.94419021235227 294.6189098453347 1.1179500091805332
3.9494177673056856 301.68208187806357 1.1311778098201912
3.9546453222591014 306.1620155934454 1.13233089595367
3.959872877212517 311.513170212056 1.141445398781632
3.965100432165933 318.4377802413001 1.1453267778334566
3.9703279871193486 329.97248351294365 1.1592962057266796
3.9755555420727644 346.1782362517674 1.1783914804453797
3.98078309702618 365.40013255578316 1.2070585630469008
3.986010651979596 383.7544076026472 1.233053356286156
3.9912382069330117 397.86494773191504 1.2519934637642218
3.9964657618864274 417.30023496613643 1.278919658743389
4.001693316839844 447.6491973378299 1.322913876765991
4.00692087179326 489.4620298658808 1.3765149914879513
4.012148426746676 568.3049215171716 1.486335954611297
4.017375981700092 650.9645132683893 1.6095782790923039
4.0226035366535084 737.1333277677822 1.7230863365663038
4.027831091606925 837.6455776900907 1.8422742420420921
4.033058646560341 876.0380801272714 1.8871949004767825
4.038286201513757 903.3190448473803 1.9170708845608788
4.043513756467173 908.7866002920376 1.9288376997101044
4.0487413114205895 902.9498287803558 1.9226644746338386
4.053968866374006 938.342924296013 1.9601888698264902
4.059196421327422 990.3292338090837 2.0188756046718366
4.064423976280838 1063.9284543579547 2.091907784072568
4.069651531234254 1170.9277451068047 2.190143250891913
4.0748790861876705 1295.3366574056367 2.3070967262042497
4.080106641141087 1431.7345789353203 2.426056083039749
4.085334196094503 1583.7824143574744 2.5515325521102232
4.090561751047919 1742.2152781365783 2.673350482143543
4.095789306001335 1949.435682490131 2.829910206098572
4.1010168609547515 2199.1798811756903 3.0152837405808453
4.106244415908168 2451.518089289106 3.1906508373630467
4.111471970861584 2733.726771692725 3.3679435355280134
4.116699525815 3021.467693132408 3.531232147226356
4.121927080768416 3314.946148979635 3.651674778846721
4.1271546357218325 3633.8632776171517 3.782858504650182
4.132382190675249 3962.907041875762 3.931944994104979
4.137609745628665 4329.438711661334 4.105242762024785
4.142837300582081 4687.830476640302 4.26163946007901
4.148064855535497 5022.517501040907 4.410813642883163
4.1532924104889135 5315.925146275349 4.518859279447429
4.15851996544233 5614.515170046034 4.629522453792809
4.163747520395746 5844.341784069488 4.708397450896004
4.168975075349162 6076.995928206626 4.794901981717919
4.174202630302578 6268.9792817115485 4.863461827778541
4.1794301852559945 6392.8957689472945 4.915869312807383
4.184657740209411 6438.00331606807 4.923862347102786
4.189885295162827 6379.942113921718 4.895993083715363
4.195112850116243 6257.671924998224 4.8498472130764005
4.200340405069659 6026.090369522789 4.745969390610501
4.2055679600230755 5709.022189989473 4.614404820269558
4.210795514976492 5344.655352798317 4.467241671056879
4.216023069929908 4947.917518050202 4.299957928636069
4.221250624883324 4502.0538807126495 4.097148847675194
4.22647817983674 4074.3004176652503 3.89551207969924
4.2317057347901565 3635.4297143143185 3.671493292608867
4.236933289743573 3238.056157476939 3.4621348267636813
4.242160844696989 2868.5341729641254 3.25403656162685
4.247388399650405 2535.784147621803 3.0593463131968317
4.252615954603821 2243.0357931096128 2.8764620717302294
4.257843509557238 2005.7170744980608 2.7199657585362544
4.263071064510654 1785.7693282132223 2.564654294071698
4.26829861946407 1577.8814153551627 2.4039221851525068
4.273526174417486 1404.8212417311893 2.266227756179487
4.278753729370902 1255.814002837217 2.1402008672542276
4.283981284324319 1121.6047575093428 2.0250404899216536
4.289208839277735 1009.1113886692928 1.919564528124942
4.294436394231151 903.0964924889226 1.8145011314663178
4.299663949184567 815.9009433204299 1.7208430131456214
4.304891504137983 745.4480363039754 1.6418246255012228
4.3101190590914 685.0675517328177 1.5739029904919795
4.315346614044816 632.8288339769522 1.5159832170923935
4.320574168998232 579.8903790323269 1.44988232461744
4.325801723951648 534.8651716705064 1.3913116091790254
4.331029278905064 495.62250287188573 1.339517078689205
4.336256833858481 462.7500920470155 1.2981465837766437
4.341484388811897 436.41844205375855 1.2639386197580704
4.346711943765313 412.4105006230882 1.22983144234554
4.351939498718729 393.4447690685835 1.1998994732040456
4.357167053672145 373.1073582527145 1.1678571594145983
4.362394608625562 359.95645354194926 1.152322139575932
4.367622163578978 352.2285341852087 1.1429296320397255
4.372849718532394 340.5282401140705 1.1281326573725847
4.37807727348581 332.46026650398545 1.1202057612915957
4.383304828439226 319.6077034225913 1.1037144257686193
4.388532383392643 301.9439586932584 1.07704895445913
4.393759938346059 292.6384562700271 1.0708139198646802
4.398987493299475 276.74076731999065 1.0482426137568779
4.404215048252891 263.40294247763006 1.0223095543182827
4.409442603206307 255.98450308785903 1.015201193245453
4.414670158159724 247.69722666229313 1.000605750745762
4.41989771311314 240.97676471710875 1.0042864538502976
4.425125268066556 236.8026577423485 1.010269587827348
4.430352823019972 234.9324260168897 1.0143649807491197
4.435580377973388 229.65619317797535 1.0067800576601567
4.440807932926805 230.1294391715435 1.0134755333264118
4.446035487880221 227.85648589098994 1.0131700789992901
4.451263042833637 216.75373141657033 0.9873623789866773
4.456490597787053 212.44463313624306 0.9736164889120171
4.4617181527404695 205.65797172182798 0.9666158045164839
4.466945707693886 199.59985804423073 0.9583293256767546
4.472173262647302 199.3269358516543 0.9602437268559414
4.477400817600718 200.35855983387452 0.9687349911549098
4.482628372554134 199.46347894913308 0.9699803155093231
4.4878559275075505 198.53099417619603 0.9674901040950908
4.493083482460967 195.18696820726683 0.969129702947034
4.498311037414383 191.2543948276553 0.969471093301879
4.503538592367799 189.61141392866114 0.9766061523618975
4.508766147321215 187.40610491429064 0.9817251466895003
4.5139937022746315 183.718270003147 0.9681571236970399
4.519221257228048 183.1993211930195 0.9668332579482503
4.524448812181464 180.2614308107395 0.9539693396875738
4.52967636713488 179.07627243276443 0.9517138965740277
4.534903922088296 181.6926989625417 0.9688661113913596
4.5401314770417125 182.23639060638615 0.9630064961342605
4.545359031995129 181.29118487478527 0.9700707268268266
4.550586586948545 181.42029653154134 0.9732263874274728
4.555814141901961 182.73946836035782 0.9672035468404568
4.561041696855377 183.20940015239407 0.9697417165439185
4.5662692518087935 184.506864235953 0.9695616055748576
4.57149680676221 182.48052789422667 0.9614359146770732
4.576724361715626 182.73271916597486 0.9699092249831999
4.581951916669042 183.44622880030215 0.9750423882866458
4.587179471622458 184.98455916503505 0.9825622803853329
4.5924070265758745 187.1123156177633 1.0071088978105531
4.597634581529291 185.7770863045878 1.008131879726134
4.602862136482707 179.3420125984571 0.9912453098337182
4.608089691436123 175.2981160188734 0.9913776468261827
4.613317246389539 170.8637302173384 0.9737524179249962
4.6185448013429555 172.21783612258938 0.9839869055106446
4.623772356296372 174.86194526171093 1.0014228195948607
4.628999911249788 176.7558223113619 1.0097761976602653
4.634227466203204 178.1661046758004 1.016360096485725
4.63945502115662 177.89118342261858 1.0132910138006994
4.6446825761100365 173.37331337997094 1.001340926937366
4.649910131063453 170.06915320356123 0.9860793697333098
4.655137686016869 168.73873253124475 0.9785433013123568
4.660365240970285 169.16541410452143 0.9866460418810601
4.665592795923701 169.10155447523593 0.9920640370670445
4.6708203508771176 169.2480319781126 0.994896692862157
4.676047905830534 172.14985706496353 1.0047306246801935
4.68127546078395 170.68033319674083 0.9947392799551531
4.686503015737366 167.58852975582997 0.9767503960790491
4.691730570690782 163.34304815348622 0.967196117688303
4.696958125644199 162.8688535632053 0.9595571167102512
4.702185680597615 165.89982151686226 0.9681920432133673
4.707413235551031 171.29051432658852 0.9873838682304793
4.712640790504447 171.6888481398984 0.9861653268254678
4.717868345457863 172.77736524898114 1.0001991132908066
4.72309590041128 169.79329727649602 0.9896026891742913
4.728323455364696 170.56759891424971 0.9907955249882852
4.733551010318112 171.36781017054884 0.98732969289238
4.738778565271528 170.26316653026845 0.9706358546736663
4.744006120224944 168.70112618934755 0.95874974336444
4.749233675178361 173.32751637989313 0.98209513321654
4.754461230131777 174.58898679245263 0.9926874723861574
4.759688785085193 170.96448946132693 0.9732509260762587
4.764916340038609 165.86293268282796 0.9575770365373646
4.770143894992025 159.80178268669485 0.9352746501924817
4.775371449945442 160.84166841619654 0.9392171703554446
4.780599004898858 161.96706664185857 0.9446883043242663
4.785826559852274 161.39334063652493 0.9382418728530898
4.79105411480569 158.03693977415847 0.9225648932025966
4.796281669759106 157.75013168127333 0.9271033437211875
4.801509224712523 159.13983620308613 0.9275480762982052
4.806736779665939 160.34403628976636 0.9484855481891677
4.811964334619355 160.09800736591478 0.9453678811212788
4.817191889572771 157.4060290002105 0.9488432233427667
4.822419444526187 160.34715287269307 0.968763676223171
4.827646999479604 161.66362741364432 0.967374820720926
4.83287455443302 165.37340815154946 0.9789598657413281
4.838102109386436 164.76297542744953 0.9666749282980861
4.843329664339852 164.67530592257907 0.9634793514556387
4.848557219293268 163.80380859628687 0.9629156116409505
4.853784774246685 162.43480302748208 0.9567238777782465
4.859012329200101 161.69006466171152 0.9565762028961777
4.864239884153517 159.2646276962147 0.940482826792085
4.869467439106933 159.1745582519331 0.9483699965957016
4.8746949940603495 157.06572907613008 0.9385340987257462
4.879922549013766 155.66356880585755 0.9305821542150167
4.885150103967182 155.17624208494135 0.9314493496285224
4.890377658920598 162.07360326139982 0.9423446842847153
4.895605213874014 163.48054325196605 0.9385555407567764
4.9008327688274305 166.93370306728372 0.9465457551236589
4.906060323780847 165.63188002552897 0.9413106510455813
4.911287878734263 160.93313518231702 0.9218784672785557
4.916515433687679 161.43567393281336 0.9354560986471213
4.921742988641095 159.76817205158727 0.9319794865106955
4.9269705435945115 160.52645427100788 0.928480388425197
4.932198098547928 164.74115095713293 0.9546969939035425
4.937425653501344 162.46087365197448 0.9477187863163159
4.94265320845476 163.28158566936577 0.9656849880851015
4.947880763408176 163.80715904609164 0.9700267980749672
4.9531083183615925 164.9441579426434 0.9685780258544899
4.958335873315009 166.80807988959074 0.9707799213477241
4.963563428268425 167.27869507982876 0.9670219186971073
4.968790983221841 166.68507151055636 0.956279352690581
4.974018538175257 166.02970595365034 0.9411175423253797
4.9792460931286735 167.7846233403512 0.9378758723325792
4.98447364808209 169.4574575863184 0.9380099262993276
4.989701203035506 169.96206028617146 0.9247687783696409
4.994928757988922 171.31806150475398 0.9129584185755887
5.000156312942338 174.69223060592654 0.9065186643178836
5.0053838678957545 176.83600578871705 0.89204205374662
5.010611422849171 182.9475862276935 0.8973182627891321
5.015838977802587 190.068620558056 0.8983693841200397
5.021066532756003 193.39938259830382 0.8880140254586241
5.026294087709419 196.89393724910994 0.8858489273119312
5.0315216426628355 197.09899270606152 0.8846819008726121
5.036749197616252 200.26773756484602 0.8984216287785608
5.041976752569668 203.06343789898338 0.9097691575703515
5.047204307523084 201.14095546951918 0.9034979808301778
5.0524318624765 201.85202889862344 0.9015871279928377
5.0576594174299165 203.07625035179288 0.8936514648397647
5.062886972383333 206.3190343768252 0.8936089692662508
5.068114527336749 214.14605929096453 0.9036697407385427
5.073342082290165 226.7001850108664 0.9157512057967304
5.078569637243581 242.96763621069917 0.9342759681814493
5.0837971921969975 258.67338393948586 0.9462919012026744
5.089024747150414 270.2135698135905 0.9481831047947424
5.09425230210383 283.56200464021055 0.9618853626218344
5.099479857057246 295.18302698642333 0.9686149375962938
5.104707412010662 316.02209017143656 0.9926120249088621
5.109934966964079 346.5616421416877 1.0322747715567375
5.115162521917495 368.04413911190164 1.0599575543435045
5.120390076870911 388.1985860276462 1.0862289261387923
5.125617631824327 389.52757643472694 1.084769965097219
5.130845186777743 382.6324165153021 1.0729230810990666
5.13607274173116 370.21771367281815 1.0591284874777311
5.141300296684576 351.78315633743705 1.0433548019861474
5.146527851637992 332.8828463342658 1.0318946427040003
5.151755406591408 306.02426616341 1.006530367546875
5.156982961544824 278.6311496127138 0.9829830963661349
5.162210516498241 252.83431956365536 0.955726746159712
5.167438071451657 231.19823658580856 0.9326719192752816
5.172665626405073 217.3696777876245 0.9257058289298777
5.177893181358489 206.9684754842496 0.9077444726655206
5.183120736311905 201.75981600137789 0.9084389299357328
5.188348291265322 195.45078725500593 0.9016700582461663
5.193575846218738 189.34760220233028 0.8944753700060597
5.198803401172154 184.16129796228674 0.889610482607285
5.20403095612557 180.52389203006018 0.8834563507519091
5.209258511078986 178.15542373218614 0.8826021416687733
5.214486066032403 173.51869150816768 0.875070493385887
5.219713620985819 172.48130651981444 0.8833116445388605
5.224941175939235 171.1371665682797 0.890570410542119
5.230168730892651 171.05307727975827 0.8988306086054978
5.235396285846067 173.01372826886958 0.9127471879679552
5.240623840799484 172.41621378897335 0.9133870790566808
5.2458513957529 170.32003042773871 0.912856084001725
5.251078950706316 170.44871589770472 0.9142645409502711
5.256306505659732 171.6581637255076 0.9132571233548646
5.261534060613148 172.27701354805566 0.9111590118191043
5.266761615566565 168.33708803513488 0.8973841850579042
5.271989170519981 164.1225924642069 0.8815682737318667
5.277216725473397 162.82891970320566 0.8848596926953998
5.282444280426813 162.7370535073501 0.8903215044434576
5.2876718353802294 162.73315977761504 0.8971682355900842
5.292899390333646 163.87020396364065 0.9155071723787864
5.298126945287062 161.1096552160829 0.9080211621378915
5.303354500240478 163.20189085542484 0.9086562659798791
5.308582055193894 161.69222735500333 0.895155873666314
5.3138096101473105 162.46315932789616 0.8924996230153361
5.319037165100727 162.26210310223752 0.8867776931418965
5.324264720054143 159.79373339439158 0.876840781788884
5.329492275007559 157.98701070914032 0.8698596118071795
5.334719829960975 155.3540385888878 0.8707603757442486
5.3399473849143915 154.68817564266558 0.8766601245477113
5.345174939867808 152.26317598581778 0.8617574749516628
5.350402494821224 149.63748857333772 0.8484210971629822
5.35563004977464 150.00478224273536 0.840753796907084
5.360857604728056 153.38021988602435 0.843917550401026
5.3660851596814725 157.7468376465842 0.8558050394337428
5.371312714634889 162.33612020380028 0.8671690829540409
5.376540269588305 163.9246148540384 0.8672617266197581
5.381767824541721 162.7142659584648 0.8724819960382268
5.386995379495137 163.97627875965046 0.8747201476078472
5.3922229344485535 162.10898003748588 0.8618965162827092
5.39745048940197 163.10072937419568 0.8644300447628609
5.402678044355386 162.4990704451126 0.853426959028997
5.407905599308802 161.1935198246445 0.8439646906580752
5.413133154262218 169.1613409846212 0.8565195444953543
5.4183607092156345 175.1326293295566 0.8639542135064202
5.423588264169051 178.9801611417009 0.8580977171257219
5.428815819122467 182.0396917410307 0.8559877122928587
5.434043374075883 178.80222830690616 0.8365963514987963
5.439270929029299 176.93622480004842 0.8228738453769519
5.4444984839827155 177.86842934048707 0.8161513963283308
5.449726038936132 180.5325292681659 0.8174597804232985
5.454953593889548 187.05720650686226 0.8371040349727014
5.460181148842964 189.2842555529883 0.8516572367131945
5.46540870379638 186.36632206834784 0.8594005685237881
5.4706362587497965 180.45106699451534 0.8461741297171887
5.475863813703213 175.0313185693177 0.8393104300473572
5.481091368656629 174.80837797436146 0.8404616065491771
5.486318923610045 171.19523713398013 0.83459682536675
5.491546478563461 168.14972659300244 0.8338101711317704
5.4967740335168775 165.2205873127853 0.8320364060005476
5.502001588470294 163.18965697651336 0.8363851224959862
5.50722914342371 162.62656402345752 0.8446618123324394
5.512456698377126 167.87695507938278 0.863008537477869
5.517684253330542 168.23843024928055 0.8638704339036951
5.522911808283959 164.9800846813653 0.8515428600037456
5.528139363237375 168.07112276628402 0.8552998888287349
5.533366918190791 167.4522032823307 0.8598571596743149
5.538594473144207 167.29858907326715 0.8580575053970979
5.543822028097623 162.5921097617056 0.8405456266478588
5.54904958305104 162.94483178116198 0.836668955308752
5.554277138004456 164.69993530924953 0.8368526326466779
5.559504692957872 166.30633998693668 0.836785511846895
5.564732247911288 166.38798869074006 0.8337689869190985
5.569959802864704 162.12983762647752 0.8186838180158943
5.575187357818121 162.17351972185818 0.817855411485185
5.580414912771537 164.37535793199243 0.8099780858460217
5.585642467724953 165.90728396672398 0.8113848490308155
5.590870022678369 171.08958813280063 0.8192026509501749
5.596097577631785 176.09133688881673 0.8296284002096348
5.601325132585202 179.5648583475158 0.8376130763244108
5.606552687538618 187.46164353999498 0.8413963588891743
5.611780242492034 192.7013793720317 0.8366430566997651
5.61700779744545 199.18013991681835 0.8388691852598736
5.622235352398866 210.43866059226164 0.8449578291614214
5.627462907352283 231.75671307951632 0.8589393227177042
5.632690462305699 274.64514960029413 0.9059978469752956
5.637918017259115 342.57003206566577 0.9838447868021529
5.643145572212531 435.71676136104327 1.0929425328871623
5.648373127165947 542.0772559549442 1.2072415519854816
5.653600682119364 648.3518776825482 1.3158981862483266
5.65882823707278 739.1398782102157 1.4007560961976846
5.664055792026196 800.2381623412355 1.4549970813354731
5.669283346979612 834.1145324778223 1.4841494085695135
5.674510901933028 843.4310766314286 1.4888880615411524
5.679738456886445 832.3913962712874 1.4777557764678604
5.684966011839861 816.7578151739492 1.4628944307862737
5.690193566793277 801.382830391769 1.4493731970492505
5.695421121746693 791.3180669615646 1.441506218385233
5.700648676700109 783.4407524942367 1.4339413571435777
5.705876231653526 784.4995364941193 1.4353302663842957
5.711103786606942 780.2160719069964 1.4291468528756959
5.716331341560358 784.7187525420406 1.4321311759499589
5.721558896513774 783.7139937408646 1.4282284391909392
5.7267864514671905 793.2440862032015 1.437278795471656
5.732014006420607 799.3900339179202 1.4428185324743148
5.737241561374023 810.0597371151275 1.4506072455992218
5.742469116327439 837.7902295807479 1.4734588358405265
5.747696671280855 877.1602663750241 1.506785692272631
5.7529242262342715 937.2504770431522 1.5616716978402232
5.758151781187688 1001.9939900725358 1.615334303933746
5.763379336141104 1075.9353951508444 1.6734467368813597
5.76860689109452 1145.1994082394149 1.7202683554072418
5.773834446047936 1212.3288311662932 1.7661490905655395
5.7790620010013525 1258.577431412162 1.7990306439648476
5.784289555954769 1265.6598472188975 1.8043276851206924
5.789517110908185 1238.0329267268412 1.7852839933238511
5.794744665861601 1154.171376377726 1.72214124683501
5.799972220815017 1027.4326641258167 1.6247033334581766
5.8051997757684335 871.6186893373589 1.4949525820243448
5.81042733072185 712.4966887918962 1.353353390969809
5.815654885675266 577.9241629464809 1.2258288532437311
5.820882440628682 465.0233240257732 1.1087414273747376
5.826109995582098 381.16057305070103 1.0153065529198693
5.8313375505355145 324.20695866997573 0.9485529034080221
5.836565105488931 281.5817599363135 0.8962145156429879
5.841792660442347 254.36027787305702 0.8644707913407544
5.847020215395763 238.45235327318372 0.849843471832488
5.852247770349179 224.42230997424764 0.8331388832896431
5.8574753253025955 214.66741641362367 0.8216289157913915
5.862702880256012 209.14380429322932 0.823001406874003
5.867930435209428 207.7252628419385 0.8252588264552827
5.873157990162844 203.62915264279496 0.813453675981173
5.87838554511626 202.1986584465616 0.8077845342879968
5.8836131000696765 198.2093283158625 0.7968098538818912
5.888840655023093 195.3176297920015 0.78366229000374
5.894068209976509 194.80007170060193 0.7815546465433081
5.899295764929925 199.2238683716166 0.786730958326831
5.904523319883341 203.3850075326628 0.7954023262511041
5.9097508748367575 207.1108012029784 0.8043163488598215
5.914978429790174 211.9491932642286 0.8146082508155393
5.92020598474359 211.4409275249414 0.8106465406041204
5.925433539697006 211.31025702673207 0.8094976908348488
5.930661094650422 213.28227108709225 0.8077868139891259
5.9358886496038386 213.98632575661836 0.8031163119248408
5.941116204557255 219.5428399481787 0.8066378789010458
5.946343759510671 226.20071305772248 0.8132321582699203
5.951571314464087 230.72655221003865 0.8229232103365809
5.956798869417503 237.3921323016141 0.8291889916991965
5.96202642437092 246.85256498071334 0.8444215094455375
5.967253979324336 255.47637338806246 0.8569761088806142
5.972481534277752 269.47446384100573 0.8788958485272066
5.977709089231168 283.1060491885509 0.8989099668207462
5.982936644184584 296.7282148711877 0.9202586411899724
5.988164199138001 313.97649022868603 0.9417107566744174
5.993391754091417 330.887681048382 0.9624156162216493
5.998619309044833 356.1002288744433 0.9949667563614145
6.003846863998249 393.03393739429123 1.0443688475740116
6.009074418951665 435.7117206552724 1.099205276022868
6.014301973905082 488.3416427059668 1.166758214549048
6.019529528858498 552.5844135585045 1.239172259682983
6.024757083811914 634.8557238353603 1.3288501397470687
6.02998463876533 730.5886409413561 1.4229000171098838
6.035212193718746 859.1684797231176 1.5439064795699264
6.040439748672163 1011.7677478354755 1.6783999867775432
6.045667303625579 1185.2019666960944 1.8193148795152798
6.050894858578995 1388.507263782782 1.972640659439215
6.056122413532411 1574.3364758920145 2.099522362975525
6.061349968485827 1740.7359414473956 2.2067384860118233
6.066577523439244 1876.9172260784735 2.291357262537722
6.07180507839266 1952.0555215853742 2.34067396026997
6.077032633346076 1973.0043991075008 2.3563350939376453
6.082260188299492 1933.6615695316773 2.336089579241098
6.087487743252908 1847.0999564803897 2.2860077131872343
6.092715298206325 1728.4469954918288 2.2150998107162394
6.097942853159741 1594.5311563878963 2.12956739463909
6.103170408113157 1461.044280415249 2.04199629972765
6.108397963066573 1322.8969123873603 1.9422296030152584
6.113625518019989 1195.6196385401208 1.847754385728586
6.118853072973406 1084.2363776143943 1.7640986480227767
6.124080627926822 977.1456157082469 1.6762069277691047
6.129308182880238 880.8099116373068 1.5940449972240995
6.134535737833654 792.1948574076292 1.5126878325157895
6.1397632927870704 708.5826104250697 1.4311530028702264
6.144990847740487 634.4649863565454 1.3572953298318986
6.150218402693903 572.9032043789139 1.2930726822286052
6.155445957647319 516.9197440705592 1.230774930617839
6.160673512600735 468.22468538564743 1.1750950904480835
6.1659010675541515 429.5065929225821 1.1280788096202767
6.171128622507568 395.74025375084494 1.0872883262603468
6.176356177460984 366.9041063491155 1.0528945286198814
6.1815837324144 343.08289272328074 1.022326103386358
6.186811287367816 322.65239092497717 0.9973985143235042
6.1920388423212325 304.69961277132927 0.9776297869594347
6.197266397274649 293.3897173358661 0.9642489008373653
6.202493952228065 283.62604650789655 0.9552059368867624
6.207721507181481 274.4357866532114 0.9345395719101011
6.212949062134897 265.25273798447495 0.9159170134466998
6.2181766170883135 253.99156464671591 0.9009796225931749
6.22340417204173 246.8152779868289 0.8855712412602201
6.228631726995146 238.5101293346136 0.869051233663004
6.233859281948562 237.0302377746204 0.8644924664002447
6.239086836901978 232.73065692262904 0.8521145171739865
6.2443143918553945 229.6485119548082 0.8469853378214318
6.249541946808811 229.6377104468303 0.8503949669230243
6.254769501762227 226.30040032507722 0.8487852457786313
6.259997056715643 227.5588046513726 0.8547759327941893
6.265224611669059 221.48336905860597 0.848794741029711
6.2704521666224755 212.63696667928724 0.834335800621882
6.275679721575892 207.30030904397057 0.8196001803325113
6.280907276529308 206.84023593450078 0.8203425720383568
6.286134831482724 209.2981735234497 0.8245536978865485
6.29136238643614 209.77573258738246 0.8246066056636896
6.2965899413895565 207.4040065954805 0.817923635980953
6.301817496342973 206.2900542456021 0.8137897373434484
6.307045051296389 205.99216975601578 0.811016546264641
6.312272606249805 206.41245827876534 0.8102874781127045
6.317500161203221 206.5037238300551 0.8132037129910361
6.3227277161566375 207.79433131643304 0.8176117530477138
6.327955271110054 207.55595098967694 0.8163770110256674
6.33318282606347 205.3047637219494 0.8153813900625682
6.338410381016886 201.92096239222144 0.8131815137747233
6.343637935970302 203.75228733158912 0.8168532717165088
6.3488654909237185 205.08430355250283 0.8200593540113432
6.354093045877135 209.86525376151712 0.8284002320644221
6.359320600830551 208.28098155584033 0.8166895663468371
6.364548155783967 208.64155799112163 0.8176526008876047
6.369775710737383 207.28007100911373 0.8096057705882663
6.3750032656908 204.26900972156022 0.806048092744914
6.380230820644216 203.66174401388082 0.8041659219990678
6.385458375597632 204.4325625142764 0.8032140662276874
6.390685930551048 207.15911190680853 0.8105267510943304
6.395913485504464 211.49468345183362 0.8178682349830799
6.401141040457881 209.33530789866188 0.8125708508205073
6.406368595411297 204.94161456152247 0.8053047904400302
6.411596150364713 201.78734403181116 0.7960572277442418
6.416823705318129 203.8601434143911 0.8024934777899632
6.422051260271545 205.51238431190092 0.8078253811648406
6.427278815224962 208.39977874507045 0.813920869969424
6.432506370178378 206.7886042035097 0.810063380357722
6.437733925131794 203.25092392009907 0.7983402845040309
6.44296148008521 202.92533300384628 0.7946715823775984
6.448189035038626 202.19858584870937 0.7900957234095356
6.453416589992043 206.41926016696578 0.7937750552231165
6.458644144945459 211.35471857197618 0.799738516308819
6.463871699898875 212.40756552332797 0.7972040152252844
6.469099254852291 214.38751943560632 0.7972640981933423
6.474326809805707 215.90963877388208 0.8005388657082928
6.479554364759124 217.4941468557544 0.7990186438953526
6.48478191971254 220.71843463896153 0.8050175001475914
6.490009474665956 225.91015020759653 0.8114961361464784
6.495237029619372 232.6836903870994 0.8219159733968215
6.500464584572788 239.51629897034366 0.8287052074916061
6.505692139526205 246.91358181937125 0.8336465240751435
6.510919694479621 254.03413835585152 0.8404244898344178
6.516147249433037 262.5935426508951 0.8479814896582403
6.521374804386453 269.71628649844416 0.8504473962733176
6.526602359339869 279.1398171270438 0.8573666142004223
6.531829914293286 298.5035899739091 0.8782080317078481
6.537057469246702 325.489332716132 0.9088548561886687
6.542285024200118 361.16414771656713 0.9523080722611859
6.547512579153534 402.51032733144103 1.0011935258507638
6.55274013410695 436.25185804483 1.0377794928326505
6.557967689060367 474.47234682447214 1.078865721431289
6.563195244013783 501.9569711981994 1.1048241597994035
6.568422798967199 524.2506657071779 1.126699894894976
6.573650353920615 538.8336207627472 1.1391735412692356
6.5788779088740315 544.3364648634889 1.143238489378387
6.584105463827448 540.8208516526313 1.1400018110037788
6.589333018780864 517.5578018373171 1.1157207368169944
6.59456057373428 496.8435703056558 1.0937381895935872
6.599788128687696 468.70324038390135 1.062437242372692
6.6050156836411125 438.4514195362824 1.0286539354369477
6.610243238594529 411.544216160144 0.9986885132029999
6.615470793547945 382.16444717359025 0.9659616950120208
6.620698348501361 358.50623601650017 0.9416261728322521
6.625925903454777 337.7732548818874 0.9183701835698732
6.6311534584081935 321.37926789284296 0.9010438257024928
6.63638101336161 307.63003738079055 0.8838960572906296
6.641608568315026 298.04432116528596 0.8714941883818978
6.646836123268442 288.8010270448867 0.8584266957245689
6.652063678221858 282.20761124941544 0.8493665371498119
6.6572912331752745 276.0919909718256 0.842376348866256
6.662518788128691 265.1238994100328 0.8263014921516284
6.667746343082107 257.5365536937804 0.8190733273798274
6.672973898035523 252.39093341299966 0.813686525955066
6.678201452988939 249.66677415151543 0.8140570305338685
6.6834290079423555 247.47663429224062 0.8150946532519623
6.688656562895772 244.6903815532235 0.8126443603412487
6.693884117849188 240.07873012043447 0.8049496766361446
6.699111672802604 238.1276223897726 0.8004633227714645
6.70433922775602 233.13099671602058 0.7929731981385196
6.7095667827094365 231.05411062033494 0.7908432350316273
6.714794337662853 225.2222623421522 0.7811754736660516
6.720021892616269 224.472669663046 0.7782545558810394
6.725249447569685 226.85486969540904 0.7860071275539805
6.730477002523101 230.77514547321354 0.7953541777438423
6.7357045574765175 233.375529879748 0.8007385471129426
6.740932112429934 234.26062703708118 0.8035614933910744
6.74615966738335 231.34147519644225 0.7982679043472238
6.751387222336766 227.4052740782734 0.7917761944998699
6.756614777290182 228.74955341839885 0.7949926640280114
6.7618423322435985 226.9221616644075 0.7889807097080237
6.767069887197015 228.48105478437284 0.7893931555715604
6.772297442150431 229.3502724283458 0.7925188765475139
6.777524997103847 230.66201687149015 0.7974240079773023
6.782752552057263 229.10240136726046 0.7951089492509459
6.7879801070106796 228.85614538403237 0.7943668820380925
6.793207661964096 226.42869396789507 0.7873088586364881
6.798435216917512 229.11943269336257 0.791046234547049
6.803662771870928 233.72577326000646 0.7967205042157495
6.808890326824344 236.70546776562531 0.8004977825367264
6.814117881777761 237.56310131855244 0.8002216883850674
6.819345436731177 231.47034441826577 0.7857111876026166
6.824572991684593 229.13150869760122 0.7819657052624222
6.829800546638009 230.37174919843463 0.7816798189733374
6.835028101591425 231.03859800333635 0.7817441520632197
6.840255656544842 233.25471585007296 0.7821424932348878
6.845483211498258 235.7483446640127 0.7887543440792413
6.850710766451674 234.99614894373565 0.783892319855162
6.85593832140509 238.4520011636214 0.7901878885872543
6.861165876358506 236.71645446070184 0.7889341182288332
6.866393431311923 241.2728174710074 0.7931596503963081
6.871620986265339 243.39674751487843 0.7934921838942246
6.876848541218755 242.96452780082598 0.7863757386559945
6.882076096172171 243.16793581485246 0.7849265515371813
6.887303651125587 244.85629021845963 0.7863037027369008
6.892531206079004 249.35703797445643 0.791764565512877
6.89775876103242 253.7949056254153 0.7970573959311035
6.902986315985836 256.1116189493311 0.7963090773187375
6.908213870939252 258.80559263125326 0.7989379543286117
6.913441425892668 260.4166885308626 0.7993222419803753
6.918668980846085 262.33112086256153 0.8035386645087512
6.923896535799501 265.1783352130065 0.8041709828167516
6.929124090752917 271.33900435143227 0.8090479768273006
6.934351645706333 277.76629787159806 0.8162052114519117
6.939579200659749 283.91033197116076 0.8227883378243566
6.944806755613166 288.1124210695454 0.8295533830748085
6.950034310566582 291.3747762621594 0.8337171598001583
6.955261865519998 292.859607441576 0.832004023841132
6.960489420473414 298.65736583420994 0.8362143161006848
6.96571697542683 306.6604583672218 0.844135460277311
6.970944530380247 313.6357085522827 0.8496340909925825
6.976172085333663 327.2829878843138 0.863710506080511
6.981399640287079 342.7131375679838 0.8803641806378302
6.986627195240495 363.89954817764783 0.9046625722324829
6.9918547501939114 393.921240878471 0.9379048442068951
6.997082305147328 436.5356045550776 0.9843049572191737
7.002309860100744 493.44457721467046 1.0426794816546836
7.00753741505416 580.9797844586024 1.128640228950955
7.012764970007576 699.9098108011721 1.237416711378104
7.0179925249609925 847.0084508583999 1.3603670567597574
7.023220079914409 1003.8854635662291 1.479946162007121
7.028447634867825 1147.423821667366 1.5802506448537441
7.033675189821241 1258.0286417831494 1.6533896948385176
7.038902744774657 1325.6936836322614 1.6956564925956683
7.0441302997280735 1327.9335353791748 1.6964493422630074
7.04935785468149 1283.5854035454854 1.6679744235883804
7.054585409634906 1207.4176870010492 1.614899687521681
7.059812964588322 1109.663471025562 1.5474660619037082
7.065040519541738 1016.8350188432521 1.4794201395874937
7.0702680744951545 930.0678573707442 1.4147638620176695
7.075495629448571 852.3810998377833 1.3538726422816323
7.080723184401987 790.8674850598231 1.3039336372259136
7.085950739355403 733.1123470657641 1.2551928366073042
7.091178294308819 688.1535172781403 1.2142219963434921
7.0964058492622355 652.2347675580857 1.18108000134256
7.101633404215652 621.8800871325632 1.1541731685439278
7.106860959169068 597.0782168191251 1.131801029332563
7.112088514122484 574.5397905140313 1.1111538399688483
7.1173160690759 550.7739216554021 1.0876518857335915
7.1225436240293165 535.1767724995747 1.0739296659411437
7.127771178982733 521.956603668401 1.0613304656936051
7.132998733936149 512.7572886882567 1.0519341655928136
7.138226288889565 496.4320041249868 1.0344998400677536
7.143453843842981 487.83722221712554 1.0259645116473999
7.1486813987963975 479.4364706912618 1.016789976856106
7.153908953749814 474.5776414620201 1.0094214548406961
7.15913650870323 473.43347166550404 1.0072725370738582
7.164364063656646 474.3197689949906 1.0079393344867298
7.169591618610062 480.8899929790253 1.0153221666373362
7.1748191735634785 492.92948245362885 1.027401576359154
7.180046728516895 515.6281745175945 1.0499775494306811
7.185274283470311 552.8101345283599 1.0853921545000644
7.190501838423727 615.3435357474683 1.1451293248374852
7.195729393377143 696.6774546444298 1.2170512256910897
7.2009569483305595 814.1375755041648 1.314558673233599
7.206184503283976 970.5808766976236 1.4322154108847767
7.211412058237392 1185.809656218901 1.580762050586974
7.216639613190808 1462.1817495020116 1.7545124039495663
7.221867168144224 1805.3839775127533 1.9466999189491137
7.227094723097641 2174.4830295237703 2.1335870725415274
7.232322278051057 2512.0439650917433 2.291076564881219
7.237549833004473 2741.865919910357 2.3923704165778843
7.242777387957889 2789.3526526834544 2.4121566210874184
7.248004942911305 2652.283129207212 2.349119242206784
7.253232497864722 2370.608403252714 2.2194836528808053
7.258460052818138 2000.7181589966442 2.0383445064157346
7.263687607771554 1626.2193940752181 1.8385952850643472
7.26891516272497 1282.685270586901 1.6327459420802126
7.274142717678386 1008.1172263665907 1.4483989548573355
7.279370272631803 796.5683609890687 1.2867160743923163
7.284597827585219 636.4551119669918 1.151609468892549
7.289825382538635 532.6002747582407 1.0556925808554642
7.295052937492051 464.7949936011365 0.9887546395355414
7.300280492445467 420.7558213951214 0.943735017139786
7.305508047398884 392.28496673533954 0.9135588513997386
7.3107356023523 376.5244402309405 0.8964823506777461
7.315963157305716 362.1721504740637 0.8798229503817117
7.321190712259132 353.2963284499595 0.8706029092479272
7.326418267212548 347.8488421706179 0.8652638850111448
7.331645822165965 340.75128089986885 0.8563153230824812
7.336873377119381 333.2044237699932 0.8458035530633287
7.342100932072797 329.6669687601926 0.8412429315180657
7.347328487026213 329.6841904102662 0.8402855967398954
7.352556041979629 325.83944164277807 0.8362204209206763
7.357783596933046 323.0188718078573 0.8344533180645772
7.363011151886462 319.4010376932135 0.8294602626198273
7.368238706839878 319.02477938153874 0.8320244220432423
7.373466261793294 319.20166933925987 0.8332293915542519
7.37869381674671 316.5961283012686 0.8288056202007269
7.383921371700127 314.5007225773431 0.8267355815606805
7.389148926653543 313.1069542859077 0.8261816333543233
7.394376481606959 315.0554238620491 0.830104644349713
7.399604036560375 319.0048773212076 0.8333505101571282
7.4048315915137914 321.73087629338664 0.8336014292943388
7.410059146467208 319.5809797458011 0.8288886381384623
7.415286701420624 318.6669880369918 0.8256944767896939
7.42051425637404 318.45731432893416 0.8256822695199012
7.425741811327456 318.95341339449413 0.8259703790003354
7.4309693662808725 322.3061889541306 0.8301168839890005
7.436196921234289 320.6945908833472 0.8276330531707785
7.441424476187705 322.3967795132257 0.8300185349461695
7.446652031141121 326.0741838685816 0.8327150568553633
7.451879586094537 332.32691951732545 0.8390010309909134
7.4571071410479535 338.20020843800563 0.8440835233735672
7.46233469600137 339.7147041611157 0.8426386285345577
7.467562250954786 344.60350057592535 0.8487059534935933
7.472789805908202 350.28432020755787 0.8566378403381124
7.478017360861618 359.9447234203895 0.8709547252356721
7.4832449158150345 373.671391999875 0.8869261776112535
7.488472470768451 379.2003407666114 0.8919560163393776
7.493700025721867 387.7112306317574 0.8995925816764082
7.498927580675283 398.70759619608765 0.9083509488054762
7.504155135628699 412.64608202732063 0.9200040805943565
7.5093826905821155 435.2747063369538 0.9425382366547609
7.514610245535532 455.9296019112998 0.9628628661725738
7.519837800488948 477.0254008859025 0.9844129936789198
7.525065355442364 494.6597833218519 1.0030448983099225
7.53029291039578 506.06496878209026 1.013538322604346
7.5355204653491965 515.9706926378155 1.0233873538829976
7.540748020302613 519.5789229678556 1.0266784772123827
7.545975575256029 515.7629389328918 1.0208031416789252
7.551203130209445 509.19535069596645 1.013378464624128
7.556430685162861 505.2257838583253 1.0089205939083592
7.5616582401162775 499.8830365951248 1.0041253749735135
7.566885795069694 488.5996383595918 0.9930977778532707
7.57211335002311 478.5406605039189 0.9828389788677673
7.577340904976526 464.3294285794813 0.966725818534273
7.582568459929942 448.67324561320555 0.9505090678501525
7.5877960148833585 442.89979408681467 0.9446958420748086
7.593023569836775 432.6397880154865 0.9338847832736586
7.598251124790191 423.36857507062433 0.9229829651660576
7.603478679743607 418.4178717150412 0.9165738842100852
7.608706234697023 412.40173841395614 0.9105376167435799
7.6139337896504395 409.615666629157 0.907978979182194
7.619161344603856 406.59403783433527 0.905218589080166
7.624388899557272 407.07660570161084 0.9066368048628208
7.629616454510688 407.4994992497723 0.9072509406883389
7.634844009464104 411.70760201091554 0.9111385407817395
7.6400715644175206 413.2347135330816 0.9128387943101026
7.645299119370937 422.80953180999023 0.9223927216334697
7.650526674324353 433.0749859700967 0.9315518617738808
7.655754229277769 443.78049975327735 0.9410651308548987
7.660981784231185 450.341840607241 0.9478057559148558
7.666209339184602 462.28405137811274 0.9600413801684679
7.671436894138018 470.95381353340224 0.9702561415512728
7.676664449091434 481.1367408761733 0.9788237216925662
7.68189200404485 491.44122492026 0.9864913364019294
7.687119558998266 498.0152685529368 0.9899442108069092
7.692347113951683 511.06203597244166 1.0023273552268273
7.697574668905099 519.1223951718403 1.0109261432626673
7.702802223858515 522.6389422351713 1.0143180158552865
7.708029778811931 524.3716504356146 1.015182858982144
7.713257333765347 517.9472083252745 1.0066232895410314
7.718484888718764 512.4209523963314 1.0006033659916829
7.72371244367218 505.11624428522947 0.9944048551809566
7.728939998625596 498.8771374945239 0.9882178400647067
7.734167553579012 495.96218387328025 0.9857334448046918
7.739395108532428 494.2314899773049 0.9830177759753673
7.744622663485845 494.967637997027 0.983234136966103
7.749850218439261 496.91982764163555 0.9851463333345643
7.755077773392677 496.92766663397094 0.9853889992664345
7.760305328346093 494.9103328307952 0.9839388424975816
7.765532883299509 490.1661335339753 0.9784785183304474
7.770760438252926 482.046647317882 0.9697537104702951
7.775987993206342 476.1892738872056 0.96429175856843
7.781215548159758 468.3638559224782 0.9566926076322388
7.786443103113174 461.4452187945756 0.9500399030155294
7.79167065806659 455.0922322354876 0.9438222376515041
7.796898213020007 447.13531657090925 0.9351062604859222
7.802125767973423 439.65061030161087 0.9275054657685506
7.807353322926839 436.58938062327945 0.9240525038033236
7.812580877880255 428.1420709296211 0.9146260856503247
7.817808432833671 423.4368766448235 0.9099315096948919
7.823035987787088 419.1878220486573 0.9056385074407746
7.828263542740504 414.732470076801 0.9010905214978157
7.83349109769392 414.5703363541789 0.899096016170476
7.838718652647336 414.58939044744716 0.8979262176502636
7.8439462076007525 412.57910699407665 0.8970336983090281
7.849173762554169 414.8285665725346 0.9015769711149441
7.854401317507585 414.7291195892235 0.9017349345373241
7.859628872461001 414.1225489020603 0.9012207220045957
7.864856427414417 412.15029742305967 0.8948879318743147
7.8700839823678335 412.13482631574715 0.8935604158764644
7.87531153732125 414.6782257749868 0.8961371055547336
7.880539092274666 421.433217920175 0.9033823625617475
7.885766647228082 429.15295498032606 0.9120377855556828
7.890994202181498 436.0092909457834 0.9184422550633174
7.8962217571349145 439.9066339981431 0.9204266138511088
7.901449312088331 440.7165065948712 0.920610415393478
7.906676867041747 441.23122078237293 0.9210989667689109
7.911904421995163 439.62735350703696 0.9205312735921329
7.917131976948579 444.2735113050862 0.9246618959647973
7.9223595319019955 456.2105035406865 0.934883093098185
7.927587086855412 463.2928923235284 0.9412309576528137
7.932814641808828 470.45600860349793 0.9479179352629613
7.938042196762244 477.6782564234668 0.9549319435712214
7.94326975171566 482.01419961160553 0.9584665099297192
7.9484973066690765 491.51438045013805 0.966021929320146
7.953724861622493 500.7799154416896 0.974669961060595
7.958952416575909 511.96466386068954 0.9844440885771634
7.964179971529325 525.0911279376543 0.9975131229643058
7.969407526482741 535.8949606257383 1.005878857991692
7.9746350814361575 547.9198237549889 1.0158157850740934
7.979862636389574 560.1195709212062 1.0268507569639789
7.98509019134299 571.9454530423012 1.0367189911616612
7.990317746296406 582.2819203997326 1.045687153073427
7.995545301249822 587.5284823454462 1.0501042916434196
8.000772856203238 594.468095627932 1.0552295920716706
8.006000411156654 600.9988638026152 1.0613797416094104
8.01122796611007 608.6394594591594 1.0679060036780044
8.016455521063486 614.310895616225 1.07130045348054
8.021683076016902 618.4243132042955 1.0742557896153047
8.026910630970319 623.7438103020111 1.077332023726579
8.032138185923735 635.1116087226632 1.088419856135769
8.037365740877151 645.5657967169902 1.0976803863924696
8.042593295830567 657.6981869718863 1.1074395933651462
8.047820850783983 662.9405098310581 1.1107451598442988
8.0530484057374 667.8807708955059 1.113544957668513
8.058275960690816 675.4597382101989 1.119188522205468
8.063503515644232 679.2424359984949 1.1223949194013576
8.068731070597648 687.0836872426484 1.127448399034684
8.073958625551064 692.2356930955841 1.1313696221394804
8.07918618050448 690.1221284054352 1.1299342053381374
8.084413735457897 689.5738805282845 1.1300369742399803
8.089641290411313 690.1987794185894 1.1304588588288642
8.09486884536473 688.8847392982726 1.1287959204954254
8.100096400318145 690.14477547532 1.130341196193844
8.105323955271562 685.0878393073697 1.1260160962864199
8.110551510224978 677.6025527773503 1.1188472625527353
8.115779065178394 674.6261873089602 1.1157159860629857
8.12100662013181 664.0626115568374 1.1054398820529336
8.126234175085226 666.6752420174513 1.1079566313939155
8.131461730038643 664.0967110791142 1.1053712761499093
8.136689284992059 670.0782564183905 1.1092205829073616
8.141916839945475 675.8966345424847 1.1129754778449283
8.147144394898891 686.5490275972937 1.121018956881301
8.152371949852308 700.5053141773567 1.1315152266188662
8.157599504805724 719.2128662327 1.1468155009524768
8.16282705975914 739.4921874252044 1.1626325332902347
8.168054614712556 754.7174379155275 1.1745059655914538
8.173282169665972 770.5614631263684 1.1869555919478052
8.178509724619389 773.078526512975 1.1891256927727833
8.183737279572805 775.3031316467652 1.1913987171847322
8.188964834526221 767.5116440301593 1.1825630510736067
8.194192389479637 762.1685718484765 1.1773678436362378
8.199419944433053 749.4632498657953 1.1665933884368793
8.20464749938647 735.8357900124208 1.1567181321418725
8.209875054339886 719.6310795699806 1.1437614669089242
8.215102609293302 703.4107342874288 1.1303544939581032
8.220330164246718 688.9492847180467 1.1174879188935967
8.225557719200134 678.8035434670771 1.1094733636989844
8.23078527415355 671.670688812448 1.1037218949563432
8.236012829106967 667.3145279390708 1.1005289010989985
8.241240384060383 660.1115837728388 1.0939064250485664
8.2464679390138 658.1180494006131 1.091703223425726
8.251695493967215 653.8994817536499 1.0878024464372709
8.256923048920632 653.2278379763525 1.0859796939844322
8.262150603874048 652.4073375473379 1.084000238677465
8.267378158827464 648.606900618876 1.0809850113257877
8.27260571378088 645.6963773222888 1.0784813803080167
8.277833268734296 645.6228626065832 1.0786615250741678
8.283060823687713 642.4467055411458 1.0753248428359266
8.288288378641129 641.8103454160586 1.0741394275084957
8.293515933594545 642.7028003204701 1.0747284017366194
8.298743488547961 643.2359533001356 1.0743047334026554
8.303971043501377 649.4137842970973 1.079364136232967
8.309198598454794 657.8638360095069 1.0856306691167514
8.31442615340821 661.9184402145411 1.0883429753158147
8.319653708361626 664.5376567586816 1.0901065561541314
8.324881263315042 665.2885538318702 1.0905905808958063
8.330108818268458 668.0892871549099 1.092674731564654
8.335336373221875 673.1114683648506 1.0963014292092697
8.34056392817529 680.2428082232703 1.1010040129030512
8.345791483128707 687.2685352973666 1.106560677675301
8.351019038082123 694.463077269415 1.1126823116715665
8.35624659303554 696.6816364339962 1.1141324990728363
8.361474147988956 700.5348082937801 1.1163646891482473
8.366701702942372 701.5107766802319 1.1163112456132356
8.371929257895788 703.2564122172951 1.1170297923567767
8.377156812849204 709.7506046168364 1.1221774638008013
8.38238436780262 714.2382514755096 1.1249562631802763
8.387611922756037 715.0222471022894 1.1254424416649726
8.392839477709453 718.5335244638297 1.127195378419475
8.398067032662869 715.0701349773699 1.1259005207628892
8.403294587616285 712.4993305716092 1.1242035667981776
8.408522142569701 712.9669037821175 1.1238957507953817
8.413749697523118 701.5331318953555 1.1126639938904048
8.418977252476534 695.1928915163853 1.1072136018541523
8.42420480742995 685.96581169649 1.1000984036836465
8.429432362383366 676.3265335803559 1.0926225897792896
8.434659917336782 666.9933093765545 1.0847473105514194
8.439887472290199 657.6081667959527 1.075925359251075
8.445115027243615 645.1249463812144 1.0642574277843806
8.450342582197031 628.9246461360078 1.0505776655978079
8.455570137150447 619.3627337747532 1.0425970951093182
8.460797692103863 613.4430739780165 1.0380944492123132
8.46602524705728 603.7949899421559 1.030012245003827
8.471252802010696 597.7926059897222 1.0246132988376284
8.476480356964112 586.3823321203633 1.0145290001451666
8.481707911917528 581.9881749091207 1.0100821499345374
8.486935466870944 574.428751421898 1.0038963422433642
8.49216302182436 570.9266217728149 1.000522375911072
8.497390576777777 568.7921021823497 0.9974648263353822
8.502618131731193 564.0948013840627 0.992526075918662
8.50784568668461 563.2299694336947 0.9923233139921553
8.513073241638025 563.1457778853811 0.9918795362180906
8.518300796591442 557.0470641104173 0.985732909189686
8.523528351544858 551.1958083478863 0.9801383914092482
8.528755906498274 546.454407964679 0.9758233369154037
8.53398346145169 539.0279629257973 0.9706764471847704
8.539211016405106 532.9879661599899 0.965652768041952
8.544438571358523 533.0600865942467 0.966028107119597
8.549666126311939 528.4537697804493 0.9609056542833779
8.554893681265355 529.2806149468535 0.9611556759379262
8.560121236218771 525.3905570797223 0.9555872026720343
8.565348791172188 526.6503992907798 0.9559099506887774
8.570576346125604 530.1382793681076 0.9593268876304843
8.57580390107902 531.4215890159687 0.9606887143738573
8.581031456032436 533.346808563827 0.963059638681379
8.586259010985852 532.596274358821 0.9617973793559338
8.591486565939269 533.0414157491495 0.962359648902724
8.596714120892685 536.025045665451 0.9640824799766466
8.601941675846101 536.9741798775424 0.9640036077250429
8.607169230799517 539.1127083361379 0.9646996117879205
8.612396785752933 538.2160905158069 0.9640502923064517
8.61762434070635 535.9804717478909 0.9619664276385317
8.622851895659766 537.6853802066418 0.9633279297723613
8.628079450613182 538.7495969524215 0.9629222635966037
8.633307005566598 541.8750377217733 0.9651299199986713
8.638534560520014 546.5765190725218 0.9702378840001187
8.64376211547343 553.8933305552289 0.9767500988776537
8.648989670426847 561.4018043417036 0.9823336029599751
8.654217225380263 567.0013990020512 0.9856085819517112
8.65944478033368 571.5757523664696 0.9885939985019068
8.664672335287095 576.6274180034136 0.9936887287107976
8.669899890240512 584.6282644180832 1.0003277442047125
8.675127445193928 592.6803942560575 1.0068057584755583
8.680355000147344 602.796372618213 1.0147349784251443
8.68558255510076 613.7193369596454 1.0240064176503354
8.690810110054176 622.692523712149 1.0309172263608473
8.696037665007593 636.7046137471476 1.0407036927928168
8.701265219961009 651.9731158413722 1.0526405313092098
8.706492774914425 670.4786481145766 1.0672467779546115
8.711720329867841 680.5137928926026 1.0758209662901286
8.716947884821257 686.4397543744042 1.079135434719618
8.722175439774674 689.1043763107524 1.0806677155203908
8.72740299472809 688.663181325547 1.0794768927005243
8.732630549681506 687.5627753885877 1.0802196255023808
8.737858104634922 682.8646949165693 1.0769763148491627
8.743085659588338 684.4114202315673 1.0790607288630067
8.748313214541755 684.0092955347164 1.0785981883340157
8.75354076949517 679.8397310257803 1.075440003548483
8.758768324448587 677.6857000718816 1.0737062879275616
8.763995879402003 662.8285791411976 1.0608595810597234
8.76922343435542 649.2216066335264 1.0484430015265098
8.774450989308836 638.9529351036546 1.0387465985603435
8.779678544262252 628.9759611000619 1.028989218396307
8.784906099215668 622.8664608219865 1.0241861935908447
8.790133654169084 620.4524051696145 1.0237567351601826
8.7953612091225 607.8298997578173 1.0135483092212383
8.800588764075917 595.7957301673156 1.0032893043752027
8.805816319029333 585.9691274847133 0.9937416686219724
8.811043873982749 577.1861237900056 0.9864481885094492
8.816271428936165 568.936768814587 0.9785890617341292
8.821498983889581 568.1299903262137 0.9773988256589198
8.826726538842998 563.6426068547634 0.9733758254845483
8.831954093796414 562.3138673706428 0.9714089563264322
8.83718164874983 563.0650298599663 0.9716308706907788
8.842409203703246 560.5754718147039 0.9685914976410381
8.847636758656662 555.93122659317 0.9650186104009617
8.852864313610079 552.3232731148125 0.9622321599982379
8.858091868563495 552.9945524979778 0.9629211356243282
8.863319423516911 552.8398435043445 0.9631366873477937
8.868546978470327 553.4612457440005 0.9631590438114255
8.873774533423743 551.6467860458755 0.9614295212594801
8.87900208837716 548.4563421984905 0.9585598708231714
8.884229643330576 545.1196886830413 0.954380780487449
8.889457198283992 543.8188698396531 0.9523066891355983
8.894684753237408 545.0085133038658 0.9525305925473211
8.899912308190824 550.4635316990186 0.9578178611886812
8.90513986314424 552.6413171037702 0.9590579883155465
8.910367418097657 556.1213647161204 0.961924083253734
8.915594973051073 557.4093833996628 0.9617849076291914
8.92082252800449 561.239429594946 0.9643651847266866
8.926050082957905 564.3854841228641 0.9674668947694857
8.931277637911322 566.1450841627066 0.9683915633197304
8.936505192864738 566.5872776293005 0.9681221157598314
8.941732747818154 567.4675169440268 0.9680002437072737
8.94696030277157 568.7754413521436 0.9682791071077369
8.952187857724986 570.3053582883349 0.9698875272408781
8.957415412678403 570.9948845408632 0.9711762761390279
8.962642967631819 574.9743173134967 0.9739857568734043
8.967870522585235 579.4335914722552 0.9776020260388517
8.973098077538651 581.6141495833413 0.9787541259356182
8.978325632492067 586.701450189656 0.9829415649610788
8.983553187445484 589.4300720604715 0.9858557672707504
8.9887807423989 590.8568010606847 0.9860987108371926
8.994008297352316 590.5402842323314 0.9850737709753735
8.999235852305732 590.6449364477528 0.9853326774666088
9.004463407259149 593.4914690574138 0.9872021057349316
9.009690962212565 602.1311703194932 0.9935972030819352
9.014918517165981 611.7997429839571 0.9997396958751217
9.020146072119397 628.900866336298 1.0132260283904635
9.025373627072813 640.5915327734513 1.0223924987989175
9.03060118202623 655.5308325940839 1.0340948427344352
9.035828736979646 669.7041463579225 1.0447489912464771
9.041056291933062 687.4327352687632 1.0577086656050396
9.046283846886478 703.913868098791 1.0701545829506778
9.051511401839894 718.3474170254252 1.0808100193781378
9.05673895679331 734.2414787331885 1.0915616643414083
9.061966511746727 753.6451935887795 1.1052966851977455
9.067194066700143 776.3782761656639 1.1217471722289445
9.07242162165356 804.9690125670996 1.1424342252613566
9.077649176606975 822.8834726543879 1.1544774773863455
9.082876731560392 840.2855845760542 1.1661487078509358
9.088104286513808 855.7970325897631 1.1767931093451156
9.093331841467224 865.7240329305408 1.182523953249623
9.09855939642064 867.0075780687608 1.1823415827283081
9.103786951374056 857.7407269211049 1.1734777956412676
9.109014506327473 849.6120453474307 1.1668633567590316
9.114242061280889 842.4341696487675 1.162512980285896
9.119469616234305 839.5701652971809 1.1614544554971524
9.124697171187721 834.7808700371719 1.1581980937945775
9.129924726141137 828.6637658452189 1.1543016016801433
9.135152281094554 827.9153094164627 1.1538352399447678
9.14037983604797 835.703601846978 1.1592968936436228
9.145607391001386 853.9125097050294 1.1707323862894707
9.150834945954802 884.5296617400691 1.1913673104666378
9.156062500908218 924.683090080595 1.2184740938677014
9.161290055861635 961.3410791663981 1.2514101321844837
9.16651761081505 1003.1419113076307 1.2848808387278963
9.171745165768467 1045.1322540000795 1.3168324051501297
9.176972720721883 1072.2795458169467 1.3383308033025727
9.1822002756753 1084.8614956331885 1.3478405201464971
9.187427830628716 1084.2633822077098 1.3503031167926538
9.192655385582132 1069.5886456007654 1.3429798505019859
9.197882940535548 1052.386194777043 1.3356440762215214
9.203110495488964 1035.2422706990073 1.3271532962932941
9.20833805044238 1022.4963491913237 1.3224293391582858
9.213565605395797 1012.5205580234212 1.3174870631762994
9.218793160349213 1000.2650991965129 1.3115924102104588
9.224020715302629 987.3515078613116 1.303897678670829
9.229248270256045 978.1051923309682 1.2988576098108684
9.234475825209461 971.7570461804047 1.2972973441135753
9.239703380162878 969.5939490869522 1.2993523621018057
9.244930935116294 965.3613207432704 1.297551435995405
9.25015849006971 965.4576134612017 1.2988445735458987
9.255386045023126 968.9932110203879 1.302474929589614
9.260613599976542 973.8397405764093 1.3073112547804862
9.265841154929959 983.9445663575071 1.3162931629915446
9.271068709883375 994.3535802870144 1.3232612037819418
9.276296264836791 1011.7791495382793 1.336175456827826
9.281523819790207 1032.4738136236847 1.3515712879999284
9.286751374743623 1050.1256983553037 1.3637270200007634
9.29197892969704 1073.4341762629665 1.380585383038527
9.297206484650456 1088.5222676291824 1.389517624219223
9.302434039603872 1098.9631466350666 1.3965952807538378
9.307661594557288 1095.6383346683579 1.3964869631396153
9.312889149510704 1075.1272208304024 1.385417280049145
9.31811670446412 1038.2973453815214 1.361781437497585
9.323344259417537 989.2355161145152 1.3309499637431008
9.328571814370953 938.7343877593685 1.2966063971254165
9.33379936932437 886.7404112113613 1.2612050385354463
9.339026924277785 835.9684404309895 1.2260765763808559
9.344254479231202 793.059945944655 1.1974080960153752
9.349482034184618 757.0298068667249 1.171088311427356
9.354709589138034 730.1065960471057 1.1508574641863845
9.35993714409145 708.4365655009943 1.13336673072551
9.365164699044866 689.694652244821 1.1190267443008646
9.370392253998283 675.0327251690846 1.1081623996895862
9.375619808951699 661.6229224809132 1.0986056096871284
9.380847363905115 653.5794702801363 1.0929989939417075
9.386074918858531 648.3111439027256 1.0898789456005773
9.391302473811947 647.2439841861785 1.0895359261791848
9.396530028765364 643.6885904673267 1.086691966438841
9.40175758371878 645.2938398659088 1.0893478830095498
9.406985138672196 644.7179764895399 1.090444896237401
9.412212693625612 641.4817549385265 1.086674714580223
9.417440248579029 636.144825034712 1.0699436003033742
9.422667803532445 634.8538479611242 1.0625097647803172
9.427895358485861 634.8033741895869 1.058732765379706
9.433122913439277 637.5190502973825 1.0593673325308426
9.438350468392693 631.3914491416155 1.0516939266882264
9.44357802334611 628.297675682932 1.0471478443158968
9.448805578299526 632.6281976320099 1.0492160580658545
9.454033133252942 636.2009049183531 1.0500733928471744
9.459260688206358 638.07838762073 1.049966329817077
9.464488243159774 635.7161903859037 1.046723431209099
9.46971579811319 634.5882098670185 1.044372227135321
9.474943353066607 631.6403150819939 1.0402956853707046
9.480170908020023 635.482351832825 1.0418792649191353
9.48539846297344 636.2389791490044 1.0407162566483241
9.490626017926855 633.4059006298622 1.0357089983801466
9.495853572880272 633.684238906935 1.0346672908077144
9.501081127833688 637.1187036894099 1.0369789234562938
9.506308682787104 640.1356137710054 1.038952734101579
9.51153623774052 642.9108304661515 1.0407000362579653
9.516763792693936 636.4797899988872 1.0353185902700544
9.521991347647353 634.1432626633144 1.0317050876281195
9.527218902600769 632.4626978174606 1.0289999921598445
9.532446457554185 634.6025136342367 1.030086984135795
9.537674012507601 629.5202849131248 1.0243807395176425
9.542901567461017 630.6128228650177 1.0243041691524197
9.548129122414434 632.9885812713087 1.0259132244767317
9.55335667736785 635.7513665816223 1.0269862222100672
9.558584232321266 638.5678557081228 1.0281646154983375
9.563811787274682 635.1751877767907 1.0249620281765304
9.569039342228098 635.9950156362869 1.0257650310375228
9.574266897181515 629.208875379384 1.0195854026746618
9.57949445213493 631.0307847728683 1.0196237342965973
9.584722007088347 630.7874111672583 1.0182217189062852
9.589949562041763 632.6120720904566 1.0189614339636412
9.59517711699518 631.9229860673728 1.017414208146863
9.600404671948596 634.0558179634489 1.0189094246024275
9.605632226902012 630.2444584705032 1.0147576263687537
9.610859781855428 627.6461065323682 1.0112736213484368
9.616087336808844 627.8607770559129 1.0103650656132563
9.62131489176226 630.4397556889858 1.011632235990701
9.626542446715677 637.3323176626076 1.018367945156241
9.631770001669093 641.3070697631491 1.0222901609749968
9.636997556622509 640.0293717096379 1.020778461522851
9.642225111575925 635.7323119859517 1.0150203649745777
9.647452666529341 634.5879574443372 1.0134466384374308
9.652680221482758 632.9191312719602 1.0118114548944206
9.657907776436174 635.0391203485162 1.0118624457030776
9.66313533138959 635.3066536263615 1.0111756196329638
9.668362886343006 635.4320557094692 1.011596372961344
9.673590441296422 635.0296232551771 1.0115383111043372
9.678817996249839 632.8720530130189 1.0083651547470893
9.684045551203255 634.3794389016612 1.0090845340782282
9.689273106156671 639.0879970925721 1.012702131808066
9.694500661110087 643.8083217516848 1.0151400251589573
9.699728216063503 645.9144390172772 1.0167494588573176
9.70495577101692 643.4024976488262 1.0136271377316834
9.710183325970336 648.1053470180758 1.017475125823034
9.715410880923752 650.7681860740095 1.018152542444961
9.720638435877168 655.8092290717655 1.0209294217003928
9.725865990830584 653.325093171598 1.0189093704681655
9.731093545784 649.6999936499834 1.0155307324389966
9.736321100737417 650.9273352113354 1.015695023982384
9.741548655690833 654.0121402867148 1.017542104811538
9.74677621064425 657.0435477274947 1.019078767599946
9.752003765597665 659.5598136498488 1.021297207397192
9.757231320551082 659.066652778949 1.021254766520564
9.762458875504498 660.0515102949826 1.021779660347881
9.767686430457914 663.0485797258353 1.023737678137192
9.77291398541133 665.5076432459947 1.0249602132865159
9.778141540364746 663.0148027112987 1.021736540695004
9.783369095318163 659.4089414842368 1.0178897960208495
9.788596650271579 658.0686306537158 1.015778537352275
9.793824205224995 655.4464939128272 1.0128992204753045
9.799051760178411 658.8788741247182 1.0144576148453783
9.804279315131827 663.880320782496 1.0179326153727803
9.809506870085244 667.7683621728937 1.020750720249537
9.81473442503866 674.0102831816355 1.0249862940937728
9.819961979992076 676.3649636284082 1.0259182060337857
9.825189534945492 684.2530879023426 1.03188056300074
9.830417089898909 690.7648244283498 1.036169037977463
9.835644644852325 692.4311155088058 1.0364988876542474
9.840872199805741 692.1380004907044 1.0357511569425222
9.846099754759157 690.5106820395368 1.0345487479004305
9.851327309712573 690.0579094404384 1.0334612768869809
9.85655486466599 687.4334879049638 1.0308576539578906
9.861782419619406 688.1857100933395 1.0311024745802584
9.867009974572822 687.0480367704656 1.0299010549950696
9.872237529526238 688.8384585977245 1.0305901339060262
9.877465084479654 690.3010364094756 1.0311795147780254
9.88269263943307 693.8440191727159 1.033321201463202
9.887920194386487 695.8397733882347 1.0344452858142241
9.893147749339903 701.4000844001052 1.0388554052024697
9.89837530429332 701.7205245754504 1.0380387060585936
9.903602859246735 702.5513882222958 1.0378190288842026
9.908830414200152 710.1175841726514 1.043184445870578
9.914057969153568 717.614485077522 1.0481768998163816
9.919285524106984 723.9779654458929 1.0525400597840608
9.9245130790604 727.571130939603 1.0546665253867185
9.929740634013816 727.2169075785268 1.0542034028660885
9.934968188967233 729.4244750841123 1.0553518384603264
9.940195743920649 729.2795330454562 1.0546538157725571
9.945423298874065 733.2352614815127 1.0572362921759846
9.950650853827481 740.894724379967 1.0625554125767647
9.955878408780897 744.5434908138604 1.0649769469974883
9.961105963734314 749.2495731861472 1.068325276838814
9.96633351868773 746.5660519213808 1.0659660905572346
9.971561073641146 738.8997149817723 1.0593284772463496
9.976788628594562 736.1382893374583 1.0562001773529421
9.982016183547978 733.2768940420247 1.0535229106792678
9.987243738501395 731.8875294793597 1.0511874138365092
9.99247129345481 729.9522795083282 1.0492296994940093
9.997698848408227 727.3594968486184 1.0473170859893226
10.002926403361643 724.7331897428218 1.0446864628490058
10.00815395831506 721.2243501308403 1.0414905136587878
10.013381513268476 715.6315764308384 1.0373702677423595
10.018609068221892 711.322380042008 1.0347367494143125
10.023836623175308 705.3810954834504 1.03005224030914
10.029064178128724 701.7229993040194 1.0270488196159997
10.03429173308214 701.7884677159136 1.0265663310436335
10.039519288035557 700.940985329862 1.0258799885929526
10.044746842988973 700.6409862538744 1.0251110843390583
10.049974397942389 700.5659850045064 1.0249909385028155
10.055201952895805 697.7176405717214 1.0226497281033
10.060429507849221 696.2972019454197 1.0212805720450764
10.065657062802638 692.9701899541989 1.0188611033393378
10.070884617756054 692.1563521194736 1.0180334028689906
10.07611217270947 687.0104652432675 1.01307327911662
10.081339727662886 688.164390344147 1.01309332753077
10.086567282616302 684.080504528578 1.010056720391856
10.091794837569719 681.3309795044215 1.0070757296246768
10.097022392523135 679.5910119962573 1.0052485754935443
10.102249947476551 680.8103773304937 1.006208043494231
10.107477502429967 684.5542650354561 1.008876191725587
10.112705057383383 683.1182994124839 1.006972905765786
10.1179326123368 681.0493559707943 1.0056777921495847
10.123160167290216 678.6051852574859 1.0043385228864057
10.128387722243632 675.8472325359484 1.001669761526066
10.133615277197048 671.7271714855827 0.9979269483143489
10.138842832150464 673.7955534716478 0.997715436997322
10.14407038710388 676.6618439647078 0.9998361986285398
10.149297942057297 679.7104178018767 1.002794338808209
10.154525497010713 680.3682172773945 1.0043760965716493
10.15975305196413 680.3696971548403 1.0043167850906731
10.164980606917545 682.4883490146264 1.0048319592819057
10.170208161870962 684.6643599557519 1.005637091471289
10.175435716824378 687.8385785079084 1.0078669984646773
10.180663271777794 688.4245736315809 1.0074122210493783
10.18589082673121 688.6929836901182 1.0072073200182905
10.191118381684626 687.7278241969271 1.006719416516912
10.196345936638043 686.3696404000509 1.0058864286431526
10.201573491591459 685.5209458663252 1.0047854144032953
10.206801046544875 684.3787553741143 1.0035399029971799
10.212028601498291 687.9117416402281 1.0045008985926174
10.217256156451707 687.6924243375868 1.0037391130777018
10.222483711405124 687.6562650448054 1.0039792978687676
10.22771126635854 686.543694807775 1.0039312098439896
10.232938821311956 684.6298059214545 1.0026444933688106
10.238166376265372 688.3632457791625 1.0057436358596987
10.243393931218788 692.4016506178976 1.009208158767324
10.248621486172205 687.3038726282833 1.0051218422617896
10.253849041125621 683.254744338207 1.0012500990784312
10.259076596079037 675.2976322196137 0.9951111708152441
10.264304151032453 670.2590872928861 0.9913729163333178
10.26953170598587 673.8288686851063 0.9933611825012333
10.274759260939286 674.788080769482 0.9934463559626655
10.279986815892702 674.8740190877676 0.9931129938700127
10.285214370846118 671.5201656077817 0.9908713538070323
10.290441925799534 666.7814434937895 0.9868048705923211
10.29566948075295 664.0446149065069 0.9849146161005641
10.300897035706367 660.5700548155106 0.9814845095032605
10.306124590659783 662.4531178187532 0.9828361421271381
10.3113521456132 658.5269868892124 0.9803298554966945
10.316579700566615 659.3959762498386 0.9812765755616211
10.321807255520032 657.4410879996285 0.9790931622836813
10.327034810473448 657.6853589871365 0.978433516331322
10.332262365426864 653.8530610686165 0.9734354956481007
10.33748992038028 653.6649620218935 0.9726139246748702
10.342717475333696 652.4771809572953 0.9716915073912193
10.347945030287113 654.2349708475202 0.9728808381907333
10.353172585240529 657.9209495191367 0.9755512495276961
10.358400140193945 659.5733542138553 0.9760201818981403
10.363627695147361 660.9060528246766 0.9760691737931795
10.368855250100777 658.8168471282431 0.9743576562283718
10.374082805054194 659.4511932327563 0.9749917290302639
10.37931036000761 660.0401319129581 0.9750700739367396
10.384537914961026 663.2926860227004 0.9777197753210795
10.389765469914442 660.5563396255346 0.9734776046222623
10.394993024867858 659.6996229823881 0.9725002535235441
10.400220579821275 660.9525159754745 0.9737022329182032
10.40544813477469 658.0571226541464 0.971391559008079
10.410675689728107 652.9120774904154 0.9673917652473365
10.415903244681523 648.4590900304271 0.9637496102112492
10.42113079963494 642.3650735422316 0.9589123553562909
10.426358354588356 639.9193347132799 0.9568910584834422
10.431585909541772 635.8438695628106 0.9539819503068193
10.436813464495188 633.1537897113608 0.9527001512426494
10.442041019448604 627.7059071677234 0.9490049839775611
10.44726857440202 621.7024176770575 0.9439359682029907
10.452496129355437 619.0293154403513 0.9417170287016117
10.457723684308853 614.6386701064813 0.9380333405980834
10.462951239262269 607.5740312426051 0.9317026574698895
10.468178794215685 599.7498378930349 0.9246856271935725
10.473406349169101 593.860801093399 0.9196740302449837
10.478633904122518 590.376799812786 0.9165594442990237
10.483861459075934 590.1268660173531 0.9167545556098365
10.48908901402935 586.5170806557002 0.914075501047389
10.494316568982766 582.1613927184577 0.9104002440073248
10.499544123936182 578.0160598524354 0.9068534209086646
10.504771678889599 571.3946535493197 0.9011859484856127
10.509999233843015 569.2430873236062 0.8994821477898987
10.515226788796431 571.9069228817125 0.9017208579666754
10.520454343749847 568.6392745595303 0.8990225165024343
10.525681898703263 564.4732477921954 0.8958161222351052
10.53090945365668 559.6632539704786 0.8914314364512465
10.536137008610096 559.813663489902 0.8904797938038501
10.541364563563512 558.6884867560799 0.8883944672312192
10.546592118516928 559.5582387160024 0.8890765812501913
10.551819673470344 558.8698111146299 0.8886920826689686
10.55704722842376 555.4078951990574 0.8869709037600282
10.562274783377177 550.8327582747875 0.8828081294276368
10.567502338330593 544.0717756489187 0.8763654583192405
10.57272989328401 540.8380400022119 0.8726658205661094
10.577957448237425 538.9453180289628 0.8704018653667768
10.583185003190842 534.1545952291658 0.8658621027206799
10.588412558144258 531.8266399082343 0.8639268011769414
10.593640113097674 532.9892083353885 0.8653988456088334
10.59886766805109 535.516861643576 0.8676692591119816
10.604095223004506 537.8203597623751 0.8690464874909889
10.609322777957923 535.2999961197556 0.8670640597854166
10.614550332911339 530.3146990696039 0.8625655186324274
10.619777887864755 523.8836215329992 0.8571503828658352
10.625005442818171 519.2741715455201 0.8534846536964509
10.630232997771587 518.2026666346757 0.8523356742356477
10.635460552725004 519.0056622248314 0.852906281781314
10.64068810767842 521.9100478790014 0.8548477741902081
10.645915662631836 523.704938661474 0.8562268370685289
10.651143217585252 524.1518595991 0.8571314739986194
10.656370772538668 524.56931818211 0.8569771740123818
10.661598327492085 524.4413560859309 0.8570371935286413
10.666825882445501 528.4998877989646 0.8600524571646652
10.672053437398917 531.3031117339135 0.8616164253042965
10.677280992352333 535.0600405812088 0.8641600740554753
10.68250854730575 535.8562860017718 0.8641965173468314
10.687736102259166 540.8698711340282 0.8673951170988703
10.692963657212582 542.3624371678562 0.8685813402544015
10.698191212165998 547.4143491335462 0.8726851493776865
10.703418767119414 548.9763340086664 0.873280731601484
10.70864632207283 552.7763147663526 0.8758598487685495
10.713873877026247 557.3823489004441 0.8792452916016608
10.719101431979663 561.4251743962236 0.8812900764006596
10.72432898693308 569.3860117252907 0.8871710266944007
10.729556541886495 578.8434386768787 0.8940041179453163
10.734784096839912 591.8242673318451 0.9036376783623379
10.740011651793328 596.9023976367966 0.9069763712446814
10.745239206746744 601.4462504105873 0.9098045618363806
10.75046676170016 606.021940748041 0.912924988661983
10.755694316653576 612.0979638121391 0.9171218799230756
10.760921871606993 616.1245963956442 0.9196818015625298
10.766149426560409 621.107970211457 0.9233719408876032
10.771376981513825 621.8773847909727 0.9238233426889213
10.776604536467241 618.1905672330657 0.9216288413209432
10.781832091420657 617.1280934217332 0.9202996178975602
10.787059646374074 614.7940320026883 0.9184461068820907
10.79228720132749 610.6929158325144 0.9151717851467355
10.797514756280906 609.8847627085491 0.9145510731987286
10.802742311234322 610.7044982502713 0.9154306537698311
10.807969866187738 611.7273649208411 0.9155673587496008
10.813197421141155 612.1913931972834 0.9147662538842656
10.81842497609457 613.0670957001325 0.914945921772201
10.823652531047987 615.0486429141862 0.9165878296160385
10.828880086001403 618.7664673202951 0.9191864833637803
10.83410764095482 623.8011364169614 0.9226356752758664
10.839335195908236 634.4150640947129 0.9296724309761694
10.844562750861652 646.64078107471 0.9383134012985374
10.849790305815068 666.7648354837887 0.9522830371335491
10.855017860768484 691.7116001952944 0.9691887255647899
10.8602454157219 715.9386661482714 0.9860941071007842
10.865472970675317 740.0454444514528 1.001889947717695
10.870700525628733 756.4639995736958 1.012400812985909
10.875928080582149 763.4867591639792 1.017112472624782
10.881155635535565 759.9069160517641 1.0130773496758407
10.886383190488981 749.7555579318143 1.0059481152042666
10.891610745442398 733.9168224094358 0.9955229021691162
10.896838300395814 715.7190613069997 0.9831324580745223
10.90206585534923 694.1295951118541 0.9679736116854023
10.907293410302646 675.959821200263 0.9546765975456917
10.912520965256062 657.032527039066 0.9411493539985846
10.917748520209479 642.8814852055393 0.9307662995328048
10.922976075162895 632.5859152678161 0.9232325975879258
10.928203630116311 624.5260192554338 0.9164575327248877
10.933431185069727 617.3468294819079 0.9112890384190575
10.938658740023143 608.4511333887647 0.9044731167395142
10.94388629497656 598.32423080303 0.8976717665732965
10.949113849929976 588.7245827683895 0.8902657087652237
10.954341404883392 581.6935086146716 0.8846509431561188
10.959568959836808 578.4149921809478 0.8817952416460576
10.964796514790224 572.5328801043214 0.8773349361961241
10.97002406974364 572.4149597113009 0.878762305775065
10.975251624697057 566.4133278793648 0.8758700697458011
10.980479179650473 559.4503217354564 0.8719975578913636
10.98570673460389 553.582834079637 0.8684751395131605
10.990934289557305 545.940973510645 0.8638933726828767
10.996161844510722 542.325044113755 0.8624438461466044
11.001389399464138 540.1419492612489 0.8612796127284185
11.006616954417554 537.6682732766577 0.8597502735728069
11.01184450937097 532.8489877042045 0.8567378829329547
11.017072064324386 526.5443863551103 0.8524114774672997
11.022299619277803 523.8351705937545 0.8508216799214144
11.027527174231219 520.2786495424313 0.8479757009170787
11.032754729184635 518.7440559009673 0.8464465148217452
11.037982284138051 517.0354199019964 0.8455019723105208
11.043209839091467 514.7145978273696 0.8447187064363323
11.048437394044884 512.9541359400515 0.8441680062003556
11.0536649489983 512.3305744905357 0.8444697360042451
11.058892503951716 510.91195604670173 0.8432359465535628
11.064120058905132 510.2941379565596 0.8420674421458367
11.069347613858548 508.50308280807235 0.8407935862185499
11.074575168811965 506.09005151386776 0.839020081960469
11.079802723765381 503.29382683110924 0.8368144661628036
11.085030278718797 501.2138676252338 0.8357863906227674
11.090257833672213 499.41028051992595 0.8340639179128525
11.09548538862563 498.4799822685442 0.8337837182491373
11.100712943579046 496.1416718472217 0.8323950397606387
11.105940498532462 495.24697436746857 0.8315481974509464
11.111168053485878 496.48345049259507 0.83325254201374
11.116395608439294 494.13222245935367 0.8315920805027424
11.12162316339271 491.32819456032075 0.8294613147990809
11.126850718346127 491.20721011233843 0.829552120294937
11.132078273299543 488.50888873147727 0.8271244847041836
11.13730582825296 486.17847380786435 0.8253598360008284
11.142533383206375 481.9747990411704 0.821921483810631
11.147760938159792 485.6914847931409 0.8254414371896251
11.152988493113208 487.5811292603058 0.8270032489044336
11.158216048066624 484.8310432378454 0.8245237250185327
11.16344360302004 479.6650730556904 0.8205602197458203
11.168671157973456 472.12900142830813 0.8143971744927091
11.173898712926873 478.00299137557647 0.8201527073240565
11.179126267880289 478.3904118368823 0.8207401205433761
11.184353822833705 483.3763067184635 0.8242630434472518
11.189581377787121 484.4360844999203 0.8248868394351277
11.194808932740537 481.7070137914951 0.8221301336218324
11.200036487693954 482.93619391554887 0.8231692480384262
11.20526404264737 480.69585271867015 0.8221121537791355
11.210491597600786 481.52317096198436 0.823664161242387
11.215719152554202 480.1488243683838 0.8234475573637547
11.220946707507618 485.3260206681771 0.8285075802719695
11.226174262461035 486.8219779689693 0.8290853631590241
11.23140181741445 485.1662447087229 0.8276309577009283
11.236629372367867 480.42942467778016 0.8232215150091229
11.241856927321283 475.4012433767591 0.8186618482736011
11.2470844822747 474.89497516613136 0.8184620059202836
11.252312037228116 477.74986569796204 0.8207531124611993
11.257539592181532 478.0475555582474 0.8210961313086909
11.262767147134948 481.3142604191213 0.8247102850896351
11.267994702088364 480.1476177701377 0.8232440990517813
11.27322225704178 479.16167532420485 0.8224529665089642
11.278449811995197 477.88964006405405 0.8215279805442697
11.283677366948613 477.7821873969831 0.8207560124031235
11.288904921902029 482.3084629454257 0.8244847298524258
11.294132476855445 480.2195732522583 0.8224487261837276
11.299360031808861 476.2862945068043 0.8198373154675431
11.304587586762278 477.9177476186408 0.8211642386141721
11.309815141715694 477.0852481876676 0.8201272973136053
11.31504269666911 478.1954248593062 0.8201523536748124
11.320270251622526 480.1715217450316 0.8206670574404561
11.325497806575942 477.46636121370375 0.817469444259089
11.330725361529359 480.5180397681859 0.8202026818338994
11.335952916482775 486.0750121112699 0.8246091610623615
11.341180471436191 487.27528346366415 0.8259659208893785
11.346408026389607 485.605831884953 0.8245772352069315
11.351635581343023 482.1549934841502 0.8215963355362098
11.35686313629644 479.37999069739226 0.8194897970763665
11.362090691249856 478.0406679712018 0.8178494252230326
11.367318246203272 477.832287626362 0.8180352694402747
11.372545801156688 476.1614186332337 0.817053554970959
11.377773356110104 475.107424394398 0.8161834932361962
11.38300091106352 471.11176155218226 0.8133350028271887
11.388228466016937 468.29668589019786 0.8111297524869694
11.393456020970353 463.8927650127077 0.8069245128047964
11.39868357592377 460.1499969486469 0.8045306551634717
11.403911130877185 455.53901793295194 0.8005188156656472
11.409138685830602 451.8447236663587 0.7980555903875404
11.414366240784018 448.2314022544221 0.7951161638040625
11.419593795737434 444.94716364628954 0.791781249624724
11.42482135069085 444.28344711537875 0.7916718148010347
11.430048905644266 442.7277530509892 0.7904125722209054
11.435276460597683 438.8124749823195 0.7870175835113283
11.440504015551099 436.91693754932817 0.785814031439201
11.445731570504515 431.32707785194276 0.7801049599113266
11.450959125457931 432.8561584244376 0.7816714859613273
11.456186680411347 432.3718757189842 0.7808242055151645
11.461414235364764 429.38862961978236 0.7788486380728642
11.46664179031818 424.0171148204547 0.7732299085868248
11.471869345271596 423.6116663377697 0.773833946440476
11.477096900225012 422.21307031260636 0.773149462061494
11.482324455178428 426.16108264695106 0.7833090696679639
11.487552010131845 426.1694722329503 0.7861726723839383
11.49277956508526 423.21253442619013 0.7853657212057455
11.498007120038677 421.15839363095836 0.7846338562902724
11.503234674992093 423.27899976676025 0.7868038571740529
11.50846222994551 429.4136670603661 0.793279885731108
11.513689784898926 433.9286536965658 0.798254450404797
11.518917339852342 436.7860249801459 0.8019708647254252
11.524144894805758 436.8830710448279 0.8031013750065759
11.529372449759174 433.8460789633928 0.8007560614805136
11.53460000471259 436.33968853016387 0.8026166233014572
11.539827559666007 438.04749336125235 0.8047445150516668
11.545055114619423 438.8898305812593 0.8058802236071991
11.550282669572839 436.76485671918874 0.8042660363710046
11.555510224526255 434.6482589690874 0.8034157776400306
11.560737779479672 430.13890686390084 0.8004138493027998
11.565965334433088 428.7243777593416 0.8000701387172278
11.571192889386504 429.6956463528596 0.8026399255307842
11.57642044433992 425.79284009793264 0.7992499461629544
11.581647999293336 423.7453454277157 0.7971802929407049
11.586875554246753 418.20964878285326 0.7918184044341624
11.592103109200169 415.9828049059186 0.7904942327581781
11.597330664153585 416.1131990472228 0.7923314676171228
11.602558219107001 416.64686160870855 0.7942394032752902
11.607785774060417 413.6291808279579 0.792274425885825
11.613013329013834 411.4947559760876 0.7901841170604414
11.61824088396725 401.3803368166272 0.7809380544449426
11.623468438920666 396.95588551703963 0.7761044683968444
11.628695993874082 395.3573788133142 0.774361536936708
11.633923548827498 395.52096148339126 0.7749729958653467
11.639151103780915 396.9463839064039 0.7765183598195838
11.64437865873433 395.0814002668457 0.7753333605879167
11.649606213687747 393.2566121220376 0.7742038591230801
11.654833768641163 388.8367855013314 0.7703095486708954
11.66006132359458 387.545068625958 0.7702410138134599
11.665288878547996 385.91530787222706 0.7687036552031022
11.670516433501412 385.46894238628414 0.7690505858635459
11.675743988454828 388.1875020377198 0.7728970788085291
11.680971543408244 388.7816008275556 0.7733068187915371
11.68619909836166 388.04518906718107 0.773943033935924
11.691426653315077 386.3197165711813 0.773156176797039
11.696654208268493 382.7916917246236 0.7693794030219085
11.701881763221909 379.05617293763254 0.7666566507169178
11.707109318175325 377.8633471437206 0.7652055400720918
11.712336873128741 376.6982919163231 0.7639263647444546
11.717564428082158 378.92491053852603 0.7670587058030968
11.722791983035574 381.66260774439945 0.7698410938081228
11.72801953798899 383.6209590110829 0.7719036980275839
11.733247092942406 383.78395263658416 0.7729409873169455
11.738474647895822 380.45082685775236 0.7697996121070613
11.743702202849239 377.28412689023065 0.7673476467700275
11.748929757802655 377.25388339039966 0.7679876870414356
11.754157312756071 377.65339000950695 0.7677926622491977
11.759384867709487 381.0688344586655 0.7713459020028625
11.764612422662903 386.36170394136695 0.7766066842358448
11.76983997761632 388.8311085142177 0.7798653466728483
11.775067532569736 390.1781632695838 0.7819360315796245
11.780295087523152 391.5134883551425 0.7832195213306988
11.785522642476568 390.86547901547476 0.7825155969433377
11.790750197429984 391.0117634750668 0.7827955132340416
11.7959777523834 392.5266273740712 0.7835466487246023
11.801205307336817 393.133506480362 0.7839915648251217
11.806432862290233 394.0694114840743 0.7841507264588344
11.81166041724365 398.0989809061574 0.7871371408926697
11.816887972197065 398.97315348458255 0.7876787281774433
11.822115527150482 402.56927835915747 0.791129734399261
11.827343082103898 399.5391024667505 0.7873090509868376
11.832570637057314 399.75542202183817 0.7878707984554393
11.83779819201073 400.2471687055108 0.7890873166430561
11.843025746964146 398.98779946017123 0.7892062239611737
11.848253301917563 399.7125295496133 0.7909555600164757
11.853480856870979 396.89222882624773 0.7886288594759788
11.858708411824395 394.7755088190254 0.7854561646982853
11.863935966777811 391.5483916649786 0.7819160684077964
11.869163521731227 391.3281994158718 0.7820745820195387
11.874391076684644 384.09227207780424 0.7748525872207637
11.87961863163806 380.96155069758896 0.772721919624004
11.884846186591476 377.50994301064793 0.7695975293572418
11.890073741544892 374.2447529216299 0.7671354847388722
11.895301296498308 376.32606367087453 0.7695840336341414
11.900528851451725 376.96979550969667 0.7709236838831919
11.90575640640514 379.5746045581019 0.7739412787259282
11.910983961358557 380.6275045556376 0.775313100572491
11.916211516311973 377.74458093680795 0.7720464884383378
11.92143907126539 371.10326679724784 0.7654746685920886
11.926666626218806 366.426388195184 0.7615243781034237
11.931894181172222 363.8147242455241 0.7596842165856079
11.937121736125638 364.43058113367726 0.7618325287628476
11.942349291079054 365.2508943800535 0.7632718441331096
11.94757684603247 365.5838297062838 0.7632908745326994
11.952804400985887 364.35191536307207 0.7629144060604833
11.958031955939303 364.996975758688 0.762982165867353
11.963259510892719 365.47164932609985 0.7626437775757006
11.968487065846135 367.0864643245944 0.7646918782287457
11.973714620799552 365.5221012554355 0.7629543877713928
11.978942175752968 366.3849101901957 0.7641383337197765
11.984169730706384 364.0913330102559 0.7619552021052375
11.9893972856598 361.58533640874396 0.7594227408919273
11.994624840613216 359.094876042413 0.7572758492545814
11.999852395566633 356.59513204801516 0.7542973881543423
12.005079950520049 360.27466621218616 0.7583193169517727
12.010307505473465 361.6248827362236 0.7586348896561366
12.015535060426881 363.5219057927269 0.7606979719594217
12.020762615380297 365.4808066706953 0.7628779621356052
12.025990170333714 366.45320693546523 0.7643951546372021
12.03121772528713 364.2401087902505 0.7624647572613305
12.036445280240546 364.13967898649855 0.7623550156496353
12.041672835193962 360.8375053975294 0.7590547358406678
12.046900390147378 357.49531181614725 0.756695132879315
12.052127945100795 359.4265692613246 0.759208768579562
12.05735550005421 365.55313388338107 0.7661760401297961
12.062583055007627 370.5512298399897 0.7716551252704043
12.067810609961043 371.2741110631147 0.771643860290787
12.07303816491446 369.83683322125887 0.7709533349045086
12.078265719867876 371.5919387312859 0.7726765684513905
12.083493274821292 378.29868661960154 0.7778167991670247
12.088720829774708 384.7749812558879 0.7840145788043102
12.093948384728124 392.24299726631915 0.7908301916203692
12.09917593968154 401.4788945811088 0.7992512507812041
12.104403494634957 413.4149609030859 0.8114961207769309
12.109631049588373 428.1688149932599 0.8249656016903788
12.114858604541789 443.94457362708727 0.8406593908689445
12.120086159495205 462.11360782632437 0.8578468290931506
12.125313714448621 478.99574992019745 0.8725256588024688
12.130541269402038 498.34723191339776 0.8899396037229709
12.135768824355454 520.6801953408968 0.9090706227705561
12.14099637930887 536.1442263068056 0.9222241109320486
12.146223934262286 548.727635901539 0.9334510220066113
12.151451489215702 556.0345934915665 0.9397562955067092
12.156679044169119 553.4755374002297 0.9376788117181731
12.161906599122535 554.4741269068727 0.9391456636428918
12.167134154075951 546.2642877879497 0.9320014064795837
12.172361709029367 536.1007267616498 0.9235323683158813
12.177589263982783 524.2347333776746 0.9140305628793874
12.1828168189362 511.96627588883274 0.9031644978479131
12.188044373889616 499.98252301525173 0.8934063403037582
12.193271928843032 486.80865124554737 0.8819376816452197
12.198499483796448 475.26775329823136 0.8713934291419155
12.203727038749864 460.1796065124901 0.8587118817438594
12.20895459370328 448.9379455278725 0.8486978519364488
12.214182148656697 436.3217746356133 0.8373926116573615
12.219409703610113 423.1237295192946 0.8252457656337722
12.22463725856353 415.30006634888196 0.8170556864760777
12.229864813516945 405.94785650822587 0.8075327819695706
12.235092368470362 399.34431204997804 0.8012201044295737
12.240319923423778 393.9132858200191 0.7959099703529726
12.245547478377194 387.4788857708095 0.79068222408263
12.25077503333061 382.8299635904878 0.7877297191202263
12.256002588284026 374.6871330814556 0.7802071786717533
12.261230143237443 369.9770042420579 0.7768571188386374
12.266457698190859 367.8358080015021 0.7742548470213125
12.271685253144275 365.43042656966105 0.7709390780428393
12.276912808097691 361.1377527487349 0.7665700483598159
12.282140363051107 359.5954013786298 0.7644151467509231
12.287367918004524 357.7206596766715 0.7636167281866193
12.29259547295794 353.13782531179504 0.7595784040179027
12.297823027911356 351.00123468856884 0.7572209586321178
12.303050582864772 346.6782265829826 0.7529209847453616
12.308278137818188 346.54717881681563 0.7524334893964357
12.313505692771605 346.8838501564807 0.7562499175396428
12.31873324772502 348.7267912041919 0.767702381369412
12.323960802678437 348.8235464693921 0.7727885224794384
12.329188357631853 348.5502477199087 0.7755616927934449
12.33441591258527 345.9212908441768 0.7767872885092078
12.339643467538686 345.29312799943915 0.7784595790641579
12.344871022492102 341.835149563929 0.7783805567394905
12.350098577445518 338.5309509109559 0.7767989894395281
12.355326132398934 338.9019036684652 0.7790021163376101
12.36055368735235 339.14005694529374 0.7810642076448692
12.365781242305767 338.4984469738447 0.7828064655028186
12.371008797259183 339.4468614368714 0.7860173914672056
12.376236352212599 334.9224452595667 0.7828168867939778
12.381463907166015 331.37038476702645 0.7789158424738092
12.386691462119432 331.920599295029 0.7805119032361963
12.391919017072848 329.59838831439413 0.7789306873932104
12.397146572026264 329.2920516830652 0.7820778858916929
12.40237412697968 332.038142934547 0.7898760263191678
12.407601681933096 327.60260262450106 0.7877664675099108
12.412829236886513 326.3639344887892 0.7875251792867517
12.418056791839929 326.87865403201164 0.7878964180339955
12.423284346793345 322.8203772238977 0.7818181730956005
12.428511901746761 324.18677726262797 0.7849775786365454
12.433739456700177 322.83883608648466 0.784640031779451
12.438967011653594 322.29878983451874 0.7870677958163576
12.44419456660701 324.5290768585664 0.7917655603255693
12.449422121560426 324.3052292108339 0.7914686167609282
12.454649676513842 326.38429699491616 0.7960797982472356
12.459877231467258 324.587303859637 0.794202568987433
12.465104786420675 320.8105009152236 0.790745506494807
12.47033234137409 318.87849638101136 0.7911542346612171
12.475559896327507 319.0561576370297 0.7926099491524295
12.480787451280923 318.72385734854765 0.7939069229798842
12.48601500623434 315.76480639562016 0.7918098720092741
12.491242561187756 318.25273307137695 0.7959270703177969
12.496470116141172 315.51406310857186 0.7924951713675764
12.501697671094588 315.8791851734696 0.7938252448766351
12.506925226048004 319.2515713502242 0.7983961582898215
12.51215278100142 316.12352734974445 0.7948397755373662
12.517380335954837 313.244114186174 0.7925262575377237
12.522607890908253 313.1653924164129 0.7945817886977665
12.527835445861669 310.5942366483266 0.7932507508854034
12.533063000815085 314.2626124484114 0.799306218204021
12.538290555768501 312.80816655478753 0.7991275608296715
12.543518110721918 312.68213374307896 0.7988885907901595
12.548745665675334 311.4854098619049 0.7979441131819969
12.55397322062875 308.54239567265375 0.7952694508519346
12.559200775582166 307.32277159327555 0.7963372497204785
12.564428330535582 305.15176806629745 0.7899156931145971
12.569655885488999 304.232351597023 0.7826389816175291
12.574883440442415 306.9392777558606 0.7816326528287248
12.580110995395831 307.2553383420741 0.7769092261205096
12.585338550349247 307.3127274972291 0.774853468926761
12.590566105302663 305.24157518461834 0.7696463984663988
12.59579366025608 303.69905377751354 0.7667202900671454
12.601021215209496 306.63145120067674 0.7693792817812074
12.606248770162912 308.1462001545551 0.7690177177868777
12.611476325116328 308.9686557957154 0.7698022505872737
12.616703880069744 309.28074706187954 0.7686185108222421
12.62193143502316 311.1028214444928 0.7691883157606347
12.627158989976577 317.00334952996366 0.7752557778855304
12.632386544929993 316.3114875494889 0.772765895913496
12.63761409988341 312.99955965013197 0.7680097334396422
12.642841654836825 310.611521544522 0.7660247574939446
12.648069209790242 310.3421061963477 0.7655185405493107
12.653296764743658 312.73592167400335 0.7660463700963362
12.658524319697074 317.98241977580085 0.7714560171800408
12.66375187465049 324.8591712784104 0.7798458694646668
12.668979429603906 327.8333807236977 0.7825733238721232
12.674206984557323 332.02379092770923 0.7873185017100516
12.679434539510739 338.3831450161698 0.7930778980207231
12.684662094464155 341.03118251251004 0.7941688324103007
12.689889649417571 341.48160917251363 0.7933970727215257
12.695117204370987 346.81572941685585 0.7979406035943012
12.700344759324404 354.1975157016246 0.8050296901567292
12.70557231427782 362.9613432311661 0.8138547191670301
12.710799869231236 370.66888804292586 0.8209476326361693
12.716027424184652 378.35283117179824 0.8294324069732131
12.721254979138068 382.44940175066137 0.8339905454434892
12.726482534091485 391.97418818029166 0.843613440301402
12.7317100890449 405.7477514308398 0.8571143354335384
12.736937643998317 416.7900024286785 0.8682513828885647
12.742165198951733 427.21432405077144 0.8776764207172911
12.74739275390515 433.07090836151264 0.8835592861715816
12.752620308858566 439.85450468157796 0.8902121223493782
12.757847863811982 445.035570959049 0.894863900105285
12.763075418765398 442.9809076924376 0.8927107943330141
12.768302973718814 436.54755770703343 0.885545024927796
12.77353052867223 429.0221121420686 0.8774974299166225
12.778758083625647 420.74534488504315 0.8695744400717562
12.783985638579063 414.32411162474506 0.8639555500437814
12.789213193532479 408.45069016114496 0.8579977209804786
12.794440748485895 399.2429655567074 0.8476404596321984
12.799668303439312 395.13264917003227 0.8419457757971456
12.804895858392728 391.28207074302037 0.8372193869915264
12.810123413346144 387.2167934694813 0.8330026432021765
12.81535096829956 382.21562090280565 0.8278954169376996
12.820578523252976 379.50042779759417 0.8252479796998651
12.825806078206393 380.1290429997887 0.8259903393326644
12.831033633159809 377.0271396375353 0.8221083711316421
12.836261188113225 377.74158838767636 0.8222104528461733
12.841488743066641 380.6825356328664 0.8248497960240893
12.846716298020057 382.67263502591237 0.8271358659975439
12.851943852973474 387.99133328285905 0.8323838243282117
12.85717140792689 387.7888559200654 0.8318407460786346
12.862398962880306 391.57722354680146 0.8352019746763136
12.867626517833722 394.1192619012823 0.8380540713430604
12.872854072787138 400.03399630409695 0.8439602124450887
12.878081627740555 408.95783628818657 0.8527312701743408
12.88330918269397 414.686409771897 0.8579327146077936
12.888536737647387 421.4777522362685 0.8636833300898323
12.893764292600803 420.949813525153 0.862767460563787
12.89899184755422 417.9772710134461 0.8598363344169448
12.904219402507636 413.35646446464034 0.8550615369894824
12.909446957461052 402.72341716692085 0.844464630502844
12.914674512414468 387.14952808886875 0.8280127916681557
12.919902067367884 372.6535674276273 0.8121220327262141
12.9251296223213 360.5869659911197 0.7990189913269186
12.930357177274717 354.08857800308584 0.7920028412055722
12.935584732228133 349.31770628289536 0.7878397166526941
12.940812287181549 340.91632222916496 0.778684780932625
12.946039842134965 336.822536375058 0.7730477591761884
12.951267397088381 331.12265247134997 0.7665338782729585
12.956494952041798 325.03985255249967 0.7608843623400582
12.961722506995214 323.34957389073327 0.7583947558562125
12.96695006194863 319.08355750577624 0.7543228805331694
12.972177616902046 315.7032360688717 0.7491487651290514
12.977405171855462 315.61087479357917 0.7484099520980538
12.982632726808879 317.4957352843155 0.7516431000794143
12.987860281762295 322.43550367310456 0.7583667384559325
12.993087836715711 323.5263014301683 0.759567206793582
12.998315391669127 321.51438141052154 0.7574628581162202
13.003542946622543 313.89713133623326 0.7479965550611234
13.00877050157596 312.4950066771246 0.7466829977247096
13.013998056529376 315.56012902206334 0.7501796844582737
13.019225611482792 317.27033144747514 0.7518133363016762
13.024453166436208 319.3377547614879 0.7540932428443535
13.029680721389624 318.40686710433755 0.7525543518619473
13.03490827634304 318.93564439326116 0.7532935882704567
13.040135831296457 323.47343637656775 0.7584546273011511
13.045363386249873 327.9046258716928 0.7647598410640404
13.05059094120329 330.519015840501 0.7673631433007437
13.055818496156705 331.0980999619064 0.7684288840786472
13.061046051110122 334.1017900054156 0.7707132934191382
13.066273606063538 341.90120085224817 0.7794905886660461
13.071501161016954 350.1416101176968 0.7894597515930574
13.07672871597037 358.06073540820023 0.79796743188834
13.081956270923786 363.1912366933135 0.80359588085693
13.087183825877203 362.5110883043116 0.8033888346536426
13.092411380830619 358.7391659578012 0.7974305177331994
13.097638935784035 356.06229694501087 0.7934869657644664
13.102866490737451 350.5253101689381 0.7877865740525614
13.108094045690867 344.4826409222748 0.7801909009706117
13.113321600644284 337.8657613082824 0.7741740628507527
13.1185491555977 332.685642392873 0.7687852698444415
13.123776710551116 333.61896112846375 0.7707537647628975
13.129004265504532 331.93037152872523 0.7695513444344169
13.134231820457948 331.639036396122 0.768540548722626
13.139459375411365 334.20326372418543 0.7716397780478649
13.14468693036478 336.2200437492634 0.7730769201630375
13.149914485318197 340.57851775380175 0.7773801324382537
13.155142040271613 344.50832790546474 0.7809283895462631
13.16036959522503 347.6105850054524 0.7843391189150861
13.165597150178446 349.4996111910894 0.7867555268448025
13.170824705131862 348.41024808660404 0.7851906289457667
13.176052260085278 350.8287318410927 0.7878667106208411
13.181279815038694 351.0444624152578 0.787833296579426
13.18650736999211 354.61770779885757 0.7915512101828569
13.191734924945527 354.5323718587604 0.7924860237078489
13.196962479898943 356.13822453055843 0.7955843909875772
13.202190034852359 357.4439458389732 0.7970453757468429
13.207417589805775 355.40330155554034 0.7958686693378179
13.212645144759191 353.7007338013322 0.7944975815972043
13.217872699712608 350.0067939145978 0.789709817205329
13.223100254666024 348.43738019890844 0.7873582899121853
13.22832780961944 348.63915235561603 0.7860469293896646
13.233555364572856 343.72248534986795 0.7810932897980719
13.238782919526273 340.8302289129851 0.7778925565428956
13.244010474479689 334.64526000057043 0.7717609364960134
13.249238029433105 333.1949301599575 0.7705615149516741
13.254465584386521 335.78674085099783 0.7736434110391253
13.259693139339937 335.47071737146666 0.7743617949001427
13.264920694293354 333.6104411719228 0.7716608929240647
13.27014824924677 329.03668122732324 0.7656489747223365
13.275375804200186 328.2805557561456 0.7633234869652232
13.280603359153602 326.6116482237378 0.7620868188608599
13.285830914107018 324.55426042350365 0.7606157386897128
13.291058469060435 318.40533910561913 0.7548006666286907
13.29628602401385 314.1780220420588 0.7510871207477642
13.301513578967267 312.6085035939387 0.7486042063995344
13.306741133920683 311.34922644394004 0.7473629947609147
13.3119686888741 310.0994331719907 0.7451187181161697
13.317196243827516 305.94851571684876 0.7394339779926584
13.322423798780932 304.61825520590855 0.7387799876055882
13.327651353734348 304.93430555796067 0.7381620194489208
13.332878908687764 305.184336049246 0.7399161501685647
13.33810646364118 306.7180249902331 0.743679819493724
13.343334018594597 305.68803152402205 0.7430130099895792
13.348561573548013 306.2769460976259 0.7438002592826277
13.353789128501429 307.1040484047411 0.7439086747265188
13.359016683454845 305.7820379703359 0.7417587665959609
13.364244238408261 304.06111263650615 0.7390168494001355
13.369471793361678 305.2941496582775 0.7416025332577669
13.374699348315094 305.3378333989303 0.7416326622365683
13.37992690326851 305.9227595447323 0.742472339107911
13.385154458221926 306.9137574331714 0.7429480172343086
13.390382013175342 306.0542997611934 0.7414213280384301
13.395609568128759 306.2271253817618 0.7421566965853538
13.400837123082175 306.86695611124753 0.743189316126402
13.406064678035591 308.0527267829078 0.7435128261440985
13.411292232989007 310.2379778451254 0.746609000479731
13.416519787942423 312.063854679639 0.7481778250911363
13.42174734289584 315.02782752906273 0.751888490990617
13.426974897849256 318.67842533964534 0.755952886246724
13.432202452802672 319.2908744342031 0.7556765491114539
13.437430007756088 321.3124242369943 0.7596101270413513
13.442657562709504 319.6343719808397 0.7579349120053291
13.44788511766292 320.62876307560964 0.7589359637380498
13.453112672616337 319.24443918238666 0.7571022578802816
13.458340227569753 320.78273062747644 0.7577000239406819
13.46356778252317 320.0062640473193 0.7556811443310791
13.468795337476585 318.5323949706107 0.7533384314600948
13.474022892430002 320.96348480049244 0.7561004941019469
13.479250447383418 322.5061789595113 0.7575913353759279
13.484478002336834 329.47244805326415 0.7662780079295362
13.48970555729025 330.1110743108383 0.7670319288371996
13.494933112243666 326.65618019733574 0.7631894706876374
13.500160667197083 323.87585910459865 0.7596928798592286
13.505388222150499 318.96585096704877 0.7539702659677594
13.510615777103915 318.25958523240354 0.7530715177833941
13.515843332057331 317.43706418497317 0.7534225483210775
13.521070887010747 318.4472036114842 0.7556539215008322
13.526298441964164 318.165980973489 0.7563643106707006
13.53152599691758 314.4725841222824 0.7529441824626995
13.536753551870996 310.76920452975736 0.749462854992452
13.541981106824412 306.9597496476573 0.7461298069298373
13.547208661777828 305.531912610128 0.7438746570049607
13.552436216731245 300.4363206141925 0.7368911808055757
13.55766377168466 298.09134167293183 0.7340007155150566
13.562891326638077 291.1779657172496 0.7247626238162745
13.568118881591493 289.0203855454761 0.7229162714325353
13.57334643654491 287.9049747965554 0.7216717518534679
13.578573991498326 289.37243505344827 0.7241361377817308
13.583801546451742 289.5791425085146 0.7240879894046557
13.589029101405158 286.9361759314767 0.7203890200616775
13.594256656358574 282.7302709569763 0.7156664253600878
13.59948421131199 280.8937527917197 0.7153390272487482
13.604711766265407 277.5342772913074 0.7124777842814753
13.609939321218823 273.64252196455465 0.7083763800167238
13.615166876172239 272.9955807768303 0.7061133303261571
13.620394431125655 273.595016443763 0.7059408989620443
13.625621986079071 274.47607722403416 0.7064222274988129
13.630849541032488 275.4879630759399 0.7082194112187007
13.636077095985904 272.98436392838073 0.7054114665968954
13.64130465093932 272.9877982933396 0.7065710895354317
13.646532205892736 272.57364719584683 0.7060835979065346
13.651759760846153 271.68201362196845 0.7045298096699428
13.656987315799569 271.9692761373379 0.7048369120204095
13.662214870752985 273.2702990191481 0.7059714450551453
13.667442425706401 270.7595310481953 0.703511592429084
13.672669980659817 270.0617858620808 0.7026481554858212
13.677897535613234 266.5916313103225 0.7001563101684305
13.68312509056665 267.3332278986 0.70150326389868
13.688352645520066 268.6360366514909 0.7034062085870095
13.693580200473482 269.36713870310547 0.704179423210488
13.698807755426898 269.57289265280787 0.7042277594771325
13.704035310380315 270.5288666678025 0.7043381585926252
13.70926286533373 270.57932035054125 0.703111800171952
13.714490420287147 272.8482453253191 0.7065273836251161
13.719717975240563 273.62217469315203 0.7075062577303395
13.72494553019398 275.3246227225067 0.7119514578179702
13.730173085147396 274.5448976212198 0.7101210642832251
13.735400640100812 274.13600016694835 0.7102822077214233
13.740628195054228 276.0719596226271 0.7130441860423209
13.745855750007644 278.15465766550636 0.7140588794770362
13.75108330496106 280.6400374017407 0.7159065708636714
13.756310859914477 276.40704259364963 0.7101790275559768
13.761538414867893 272.519403524496 0.706004006730116
13.766765969821309 272.3624007810808 0.7066546830447547
13.771993524774725 272.5826675864597 0.7076540836362877
13.777221079728141 274.2988365986194 0.7115326741181214
13.782448634681558 270.37191324546376 0.7067445014583698
13.787676189634974 266.29758795610866 0.700850098901885
13.79290374458839 264.098480492909 0.6970948444605161
13.798131299541806 264.41186115316816 0.6958709858813263
13.803358854495222 265.5993066422878 0.6986666223696276
13.808586409448639 262.98519705728523 0.696434513935586
13.813813964402055 264.75169574325815 0.6988172143887493
13.819041519355471 263.18255757020006 0.6976311610028043
13.824269074308887 265.29279081396277 0.7009346203000301
13.829496629262303 266.7065686580076 0.7037548505192152
13.83472418421572 266.14302160299565 0.703515293698927
13.839951739169136 268.1431425055307 0.7017064969166806
13.845179294122552 266.55185139561416 0.6993891701071056
13.850406849075968 269.5022794103226 0.7025177095446046
13.855634404029384 271.68013506151533 0.7052405233833123
13.8608619589828 271.2862854893967 0.7068305283791773
13.866089513936217 273.0348894371643 0.7077480447245198
13.871317068889633 274.5236631303162 0.7095314015378469
13.87654462384305 274.4680729466119 0.7083734961729695
13.881772178796465 273.0093025237666 0.7058313950812571
13.886999733749882 274.9989298689005 0.7094122233307117
13.892227288703298 277.51836739350745 0.7138455768795616
13.897454843656714 281.8110610401628 0.7182757631062242
13.90268239861013 287.9878348454147 0.7247759806152083
13.907909953563546 287.91947231449194 0.7224094229510546
13.913137508516963 288.9441330983477 0.7230414003909404
13.918365063470379 289.2958735907065 0.7242816256869105
13.923592618423795 290.90241844826704 0.7273480585021136
13.928820173377211 292.48591109760474 0.730688542960808
13.934047728330627 292.138000550958 0.7296492906876573
13.939275283284044 290.4178966077123 0.7266209298550617
13.94450283823746 290.66165294718087 0.7265084441134662
13.949730393190876 288.82836145646127 0.7246114120217806
13.954957948144292 289.13049520190555 0.7251913005526581
13.960185503097708 288.7587145406738 0.7246474666393545
13.965413058051125 287.32056677045586 0.7233643039541773
13.97064061300454 285.49071755276077 0.7202538052845514
13.975868167957957 280.52401671937344 0.7150302758432509
13.981095722911373 277.33519785034247 0.709717854129856
13.98632327786479 275.22133506830284 0.7076642118332936
13.991550832818206 271.75701273283954 0.7047180821977774
13.996778387771622 268.83286323911807 0.7014818771981918
14.002005942725038 268.68790761872174 0.7016448890640422
14.007233497678454 269.55901371320283 0.7030556732459916
14.01246105263187 271.4669617101201 0.7054447287574679
14.017688607585287 273.66770861021047 0.7084360081608452
14.022916162538703 275.1782798005586 0.7096008985587114
14.028143717492119 274.76686684154214 0.7078648013465174
14.033371272445535 275.0994517435263 0.7076876380781579
14.038598827398951 275.93067436761555 0.7092675480972577
14.043826382352368 274.5898284105492 0.708875754013835
14.049053937305784 274.95604753931747 0.7084701390452058
14.0542814922592 272.2681722504866 0.704219141671266
14.059509047212616 274.3993441707432 0.7081516317051245
14.064736602166032 275.1548410256166 0.7082280655299188
14.069964157119449 277.05890121025436 0.7106048758344896
14.075191712072865 279.1148866359079 0.712895119411944
14.080419267026281 280.3307661262044 0.7137461006906539
14.085646821979697 286.2752588392316 0.7209254685069394
14.090874376933114 291.08265092013966 0.7263863561150911
14.09610193188653 296.4298870649747 0.7327426609178419
14.101329486839946 299.3276639825011 0.7354992553329183
14.106557041793362 299.72349310911494 0.7363331691492755
14.111784596746778 300.8501214013104 0.7365089790154608
14.117012151700195 299.8935636351949 0.7354893991343315
14.12223970665361 299.85465652953644 0.7352922404844837
14.127467261607027 297.4312873020464 0.7331843729526099
14.132694816560443 295.5697331527546 0.7321244400994068
14.13792237151386 292.22498127861877 0.7291917046912694
14.143149926467276 289.25721593673103 0.7255489765709066
14.148377481420692 287.12900796469523 0.7222268645203287
14.153605036374108 287.68872628010917 0.723050121130359
14.158832591327524 290.50814313263703 0.7270585336041476
14.16406014628094 290.5665585280026 0.7274383531405488
14.169287701234357 291.1183947015762 0.7278010818960473
14.174515256187773 288.601392238265 0.7223614744171234
14.179742811141189 286.57220092727874 0.7194520178152533
14.184970366094605 285.728910249602 0.7174003024862813
14.190197921048021 283.3510114326851 0.7160791022475207
14.195425476001438 280.77006658062396 0.7137854579077291
14.200653030954854 280.9482192853213 0.7138742299221766
14.20588058590827 281.73472784991185 0.7137030375837629
14.211108140861686 283.27487733301365 0.7147869084641479
14.216335695815102 286.99780673239314 0.7187938259347808
14.221563250768519 290.02283598274397 0.7230544397938674
14.226790805721935 291.9647147335047 0.7267664608252864
14.232018360675351 292.5508819772799 0.727769129081522
14.237245915628767 292.3011136792886 0.7271116675776241
14.242473470582183 291.7751591505619 0.7260066872115455
14.2477010255356 290.48801853062196 0.7237932527820795
14.252928580489016 289.85616696089 0.723038760628401
14.258156135442432 290.98951391610467 0.7248945920968866
14.263383690395848 292.6168459145484 0.7263498401417349
14.268611245349264 294.7743117854888 0.729412288082649
14.27383880030268 296.0783515081664 0.7303604534922152
14.279066355256097 296.8794917230843 0.7303983538806773
14.284293910209513 298.76368065148563 0.7326834787541916
14.28952146516293 300.9575646988379 0.7347475979822219
14.294749020116345 304.9165582019014 0.7392289628658352
14.299976575069762 307.6256631312278 0.7429396192311938
14.305204130023178 308.49807407435173 0.7414048071631015
14.310431684976594 310.2763826421742 0.7423594525208853
14.31565923993001 309.74152195985755 0.7417920518755945
14.320886794883426 311.80431211104053 0.7432934178678914
14.326114349836843 313.6914771138162 0.7468244572139958
14.331341904790259 316.5334727993706 0.7496594965518628
14.336569459743675 316.30286890888163 0.7498715045163727
14.341797014697091 314.815319005475 0.7484831244136931
14.347024569650507 315.9834996243972 0.749443754057613
14.352252124603924 316.25441392312655 0.7493434596306678
14.35747967955734 318.42556229566713 0.7517177235968218
14.362707234510756 319.13906256920365 0.7524591896743082
14.367934789464172 321.5584232602221 0.7566902017109853
14.373162344417588 324.8878583200808 0.7608753339889813
14.378389899371005 323.4379449301948 0.7597728427847877
14.38361745432442 326.3053158623622 0.7620308621972232
14.388845009277837 327.32056737643006 0.7623108362279389
14.394072564231253 324.3662919884878 0.7592496728773733
14.39930011918467 326.42483693101764 0.761051595510532
14.404527674138086 327.68512633005594 0.7623380305167128
14.409755229091502 332.91201482116446 0.7675676192931643
14.414982784044918 337.93720301242905 0.7733433414291199
14.420210338998334 338.5510402826792 0.7736725801678646
14.42543789395175 340.7005867493739 0.7757924531762691
14.430665448905167 340.6370053732693 0.7749813899205701
14.435893003858583 341.24804891518227 0.7752124046837654
14.441120558811999 341.3691457736567 0.7762499913090793
14.446348113765415 341.8369217620339 0.7774615102687359
14.451575668718831 340.8752641909715 0.7766912963633941
14.456803223672248 343.0771606191685 0.7796087905794179
14.462030778625664 346.3607138664085 0.7829514662432525
14.46725833357908 345.45444830805326 0.7820137397981372
14.472485888532496 350.20212306957836 0.7867119316980483
14.477713443485912 351.39721969421515 0.7880108165869593
14.482940998439329 355.53573119773796 0.7920091064829113
14.488168553392745 360.88935625002847 0.7972642641387007
14.493396108346161 368.74109387827457 0.8051273109779812
14.498623663299577 378.28741152335436 0.8153594955466561
14.503851218252994 384.7328479823246 0.822245377432189
14.50907877320641 392.43588032027634 0.8306768872794004
14.514306328159826 396.7031488646053 0.8351857389054304
14.519533883113242 393.20338384370933 0.8308842935796283
14.524761438066658 390.58092494123485 0.8277856943807702
14.529988993020075 380.396357187844 0.8175893405944691
14.53521654797349 371.4212483359804 0.8084858496454281
14.540444102926907 361.12177918834647 0.7981364433919796
14.545671657880323 351.4455487616173 0.7875219793645664
14.55089921283374 337.8609007612761 0.7721276881624372
14.556126767787156 324.83232720064 0.757614324780475
14.561354322740572 317.0394404337093 0.74932893202364
14.566581877693988 311.3082608150611 0.743008296484927
14.571809432647404 312.49435906245526 0.7445662724379526
14.57703698760082 312.0821847434973 0.7448409640989027
14.582264542554237 311.22379695865135 0.7442242014297176
14.587492097507653 311.25385413346135 0.744290183511751
14.592719652461069 313.00973112532915 0.7462807526195638
14.597947207414485 310.52916466202197 0.7422266677827117
14.603174762367901 310.3093975468495 0.7415852103293666
14.608402317321318 312.2102967900705 0.7438668643079202
14.613629872274734 312.9733061962739 0.7435537660853826
14.61885742722815 321.66076972494744 0.7531735763426278
14.624084982181566 326.53706085434857 0.7588340384257971
14.629312537134982 329.20652623406113 0.7613070288690214
14.634540092088399 334.50158940285957 0.7667364664401561
14.639767647041815 335.1070909918354 0.767000216606865
14.644995201995231 335.46803860370306 0.7674463822232032
14.650222756948647 336.8852953316317 0.7681551320698703
14.655450311902063 338.64310416016644 0.7702981434278359
14.66067786685548 337.7372353287134 0.7689015907029069
14.665905421808896 340.1399365309842 0.7713748677525257
14.671132976762312 339.5036238314943 0.7705030278495828
14.676360531715728 341.89734017314015 0.7728736127285069
14.681588086669144 338.8455085677973 0.7692953482833397
14.68681564162256 340.4936358415669 0.771918584409648
14.692043196575977 340.0663972939296 0.7705205086196345
14.697270751529393 341.0644258469645 0.7711242251640459
14.70249830648281 341.26704738158185 0.7718256828644163
14.707725861436225 343.3020683459959 0.7735341760761535
14.712953416389642 342.62053585098954 0.7730799176285378
14.718180971343058 344.5348869217903 0.7757067039044242
14.723408526296474 347.69924145253714 0.7795892559307998
14.72863608124989 351.25988292105677 0.7843225642942039
14.733863636203306 354.6491792664186 0.7875580823846351
14.739091191156723 354.69636595539475 0.7867684972890221
14.744318746110139 353.2574672168559 0.784590485530963
14.749546301063555 351.76125750774037 0.7830051685191167
14.754773856016971 348.7458485392169 0.780637637701194
14.760001410970387 345.27159998494676 0.7771892987174452
14.765228965923804 342.849130549918 0.7742343103827194
14.77045652087722 339.98899734030607 0.7706308806639138
14.775684075830636 339.04830372909913 0.7695259429207195
14.780911630784052 337.318781046998 0.7675019435368238
14.786139185737468 338.00446860204795 0.7686820307072276
14.791366740690885 333.82697844809474 0.7640817118352722
14.7965942956443 333.55620426047864 0.763838078884591
14.801821850597717 332.8470048601732 0.7633821357085515
14.807049405551133 334.73395520182623 0.7654497644807795
14.81227696050455 337.563678115245 0.7679086453029808
14.817504515457966 340.8840079026101 0.7716921818018001
14.822732070411382 342.5570990584695 0.7734975786799498
14.827959625364798 345.30769930921167 0.7767858803125888
14.833187180318214 348.2437552114166 0.7802964902166857
14.83841473527163 352.39893180234986 0.7839092869464405
14.843642290225047 355.87432741642436 0.7873620996780577
14.848869845178463 359.71899809316693 0.791133425431545
14.854097400131879 362.08135932810825 0.7937693488099414
14.859324955085295 362.9318888749109 0.7953190128890264
14.864552510038711 364.1643852157861 0.7967872448199321
14.869780064992128 361.57569980322586 0.7941844249025591
14.875007619945544 361.71436547945945 0.7949558274294601
14.88023517489896 359.9470657641725 0.7928895827737441
14.885462729852376 361.47396281252577 0.7948937914053428
14.890690284805792 362.9297299272823 0.7967311754651817
14.895917839759209 364.0368715505559 0.7972843210493425
14.901145394712625 361.98711973924594 0.7948336907268415
14.906372949666041 362.7632178025251 0.7954510575259734
14.911600504619457 361.6720079608867 0.7940708647847748
14.916828059572873 361.13962487425005 0.7934361074073063
14.92205561452629 359.44184222295553 0.7911075188639121
14.927283169479706 355.701861068596 0.7875160932702455
14.932510724433122 351.7649303778554 0.7843951851135997
14.937738279386538 347.8852228650115 0.7798221696976739
14.942965834339955 341.2127566968526 0.772751517109972
14.94819338929337 334.82224984064726 0.7647710060209892
14.953420944246787 328.4844400680289 0.7578029127065011
14.958648499200203 324.886260541877 0.7540435675222121
14.96387605415362 319.1657192812689 0.7478414491745511
14.969103609107036 314.75757632019224 0.7430332541360998
14.974331164060452 312.6345446868648 0.7407936437990824
14.979558719013868 310.8577794299382 0.7391079787787035
14.984786273967284 308.36940522941654 0.7369816704933713
14.9900138289207 305.2142465658602 0.7330149959681457
14.995241383874117 308.38315089418876 0.736644767724805
15.000468938827533 310.51341222961986 0.7390462635146232
15.005696493780949 313.877790864147 0.7434000198936078
15.010924048734365 312.9175708607916 0.742418278296665
15.016151603687781 313.19661318517814 0.7432160903762736
15.021379158641198 313.4395487390038 0.7427714254553676
15.026606713594614 311.7023722198478 0.7403787008366756
15.03183426854803 312.6861146349323 0.7405838694126645
15.037061823501446 312.62033807213874 0.7399435201447151
15.042289378454862 313.0426557161584 0.7403968678051047
15.047516933408279 312.66329411631153 0.7397143338557166
15.052744488361695 311.9078017028472 0.7393121918783845
15.057972043315111 315.46719157020016 0.7443611109442739
15.063199598268527 314.7020247658796 0.7437876754335162
15.068427153221943 316.46504486759244 0.7460364837250674
15.07365470817536 319.3060556586318 0.7483601021824104
15.078882263128776 319.99878013277385 0.7490149681542418
15.084109818082192 321.57241037174686 0.7509915781122205
15.089337373035608 321.9830803638789 0.7521974819060786
15.094564927989024 321.5034893506502 0.7522767514980421
15.09979248294244 321.0222559248826 0.7524425244952081
15.105020037895857 322.1559984976674 0.754866032906658
15.110247592849273 318.77146262393904 0.7515810566012655
15.11547514780269 315.34043175371164 0.7475136550445807
15.120702702756105 314.12788416625114 0.745006866619424
15.125930257709522 311.24038645416425 0.7414560587598668
15.131157812662938 307.92701219760113 0.7378542493695552
15.136385367616354 307.25201881025237 0.7378885647080785
15.14161292256977 301.29789946723105 0.7309048860247468
15.146840477523186 296.76491687159455 0.725809265416974
15.152068032476603 293.30527459848673 0.7209644200049808
15.157295587430019 289.76064830418443 0.7169716719124548
15.162523142383435 288.24551601536774 0.7151100877510209
15.167750697336851 285.98724938162394 0.711782275947878
15.172978252290267 283.73176293618235 0.7098142226725217
15.178205807243684 280.765420510358 0.7077300769342183
15.1834333621971 277.0851802167914 0.703463232455751
15.188660917150516 273.41485639901606 0.7001448807978289
15.193888472103932 268.55099241445487 0.6934865636878793
15.199116027057348 267.03690430194104 0.6918974906377389
15.204343582010765 267.96600350508606 0.6922855740555844
15.20957113696418 269.2691085520987 0.6929387043336359
15.214798691917597 271.83891583627565 0.6959621300077332
15.220026246871013 270.0422221701986 0.6942907106730601
15.22525380182443 268.41727749775583 0.6929842419957724
15.230481356777846 265.17772923504407 0.689464985819906
15.235708911731262 265.3932945634984 0.6904139106273564
15.240936466684678 266.1155041323204 0.6903440829947667
15.246164021638094 267.1664099977584 0.6920490031693165
15.25139157659151 268.9093246097899 0.6941516140370203
15.256619131544927 266.6917402056561 0.6910659771916086
15.261846686498343 265.8097542444708 0.6908795577618682
15.267074241451759 264.5591403149904 0.6899004387341713
15.272301796405175 266.1370129033969 0.6926059187403442
15.277529351358591 265.9045884875376 0.6937290357583916
15.282756906312008 266.98429832274354 0.693759668638239
15.287984461265424 267.39425564240736 0.6936809190277983
15.29321201621884 268.4324801953919 0.6944778904981733
15.298439571172256 267.1027111692452 0.6904745541647169
15.303667126125672 268.9765655319926 0.6935004392607675
15.308894681079089 269.4469871255155 0.6919549775883672
15.314122236032505 272.80746144289014 0.6959252021344778
15.319349790985921 275.5114981789468 0.7009404543392479
15.324577345939337 277.39657469137813 0.7026832685336216
15.329804900892753 279.4576492523998 0.7064414088291225
15.33503245584617 280.9115877225639 0.7085304343568773
15.340260010799586 281.9256324123848 0.7094735866011681
15.345487565753002 284.14300963500125 0.7123957480383544
15.350715120706418 284.30369986463046 0.7114814323011478
15.355942675659835 284.92920041271 0.7110330547387724
15.36117023061325 284.8064813169168 0.7106625744665096
15.366397785566667 284.93173037844855 0.7095988256806549
15.371625340520083 285.478074126093 0.7097424130119496
15.3768528954735 286.5962787423572 0.7113241064734835
15.382080450426916 286.19578884684455 0.7114094932479887
15.387308005380332 288.8623870275855 0.7149922771193913
15.392535560333748 289.524040184218 0.7172546562912984
15.397763115287164 290.3049308654436 0.7271493184162247
15.40299067024058 290.93733046953264 0.7349863527579911
15.408218225193997 290.64047128323057 0.7395872153108958
15.413445780147413 293.3729022650391 0.746818052947609
15.418673335100829 295.77591828174485 0.7537201078477858
15.423900890054245 297.1983176743914 0.7586607201283503
15.429128445007661 298.6460148602911 0.7636929591057483
15.434355999961078 296.9309831815767 0.7641013873232472
15.439583554914494 296.124717042797 0.7649951900476991
15.44481110986791 292.812544073807 0.7629190130176664
15.450038664821326 292.55396491768556 0.7640900242693389
15.455266219774742 291.59180143821186 0.765456346287032
15.460493774728159 289.027032948798 0.7648396935038569
15.465721329681575 288.7942902881586 0.7653220628518463
15.470948884634991 288.8791951451829 0.7676059976034803
15.476176439588407 291.17947046767 0.7720580097599291
15.481403994541823 295.03697231042156 0.7793212737961944
15.48663154949524 294.39877844674976 0.7821075412316091
15.491859104448656 294.1625900028675 0.7833901306040679
15.497086659402072 291.71456726355507 0.7830744760347677
15.502314214355488 295.01332995850464 0.7882292776189989
15.507541769308904 298.1354884272173 0.7941744764832547
15.51276932426232 298.9815110322368 0.7971156439414373
15.517996879215737 298.2238896701591 0.7972544783323495
15.523224434169153 295.55003882936876 0.7967724484952042
15.52845198912257 295.29004163739194 0.7973303025159555
15.533679544075985 295.1070832494076 0.7980997074446573
15.538907099029402 300.12678885650735 0.806622940833011
15.544134653982818 303.24888024133924 0.8127059109051008
15.549362208936234 306.28089400829657 0.8183827663803018
15.55458976388965 306.04211608057125 0.8197514608001158
15.559817318843066 303.6459872134704 0.8176962065190703
15.565044873796483 299.5180821098987 0.8133505019903046
15.570272428749899 298.2998521705947 0.8126746942804697
15.575499983703315 299.48581686303396 0.8160483622626473
15.580727538656731 300.0757612272959 0.8173419891138637
15.585955093610147 302.8849141719532 0.8231426150771576
15.591182648563564 305.17499382085435 0.828068302695863
15.59641020351698 306.57152801396717 0.8317526849525483
15.601637758470396 305.96282743253175 0.8318757415630463
15.606865313423812 301.1582609984093 0.8270453137768489
15.612092868377228 294.5539561722636 0.819915350897271
15.617320423330645 291.82205115570196 0.8184053294780533
15.62254797828406 291.8451993147927 0.8215331756324779
15.627775533237477 293.82223044794796 0.8268295833504822
15.633003088190893 290.74399636219516 0.8237475723390344
15.63823064314431 288.2659498975185 0.8174215183231356
15.643458198097726 286.3286055109298 0.8019053163079739
15.648685753051142 286.4380304576426 0.7952509775689639
15.653913308004558 290.0276608898566 0.796400472528353
15.659140862957974 289.545827433361 0.7926363766411625
15.66436841791139 286.7970115525017 0.7869512097099726
15.669595972864807 284.4366170904215 0.7808109439766225
15.674823527818223 280.319295847626 0.7736285562263451
15.680051082771639 279.4704046289904 0.7710267753135706
15.685278637725055 278.43284885992904 0.7671548521831284
15.690506192678471 278.0510541345277 0.7658766790069861
15.695733747631888 275.4551605622314 0.7604696170812835
15.700961302585304 270.6261012384739 0.752812745414406
15.70618885753872 270.43300402026324 0.7522398935147495
15.711416412492136 270.2296963607407 0.7512984206409836
15.716643967445552 273.77392174522384 0.7547686929410637
15.721871522398969 274.89477967714305 0.7551284418749905
15.727099077352385 276.2490603149817 0.7549760404410586
15.732326632305801 278.1147453254376 0.7562277802669479
15.737554187259217 274.9094865004759 0.7510564506244282
15.742781742212633 275.9678884233798 0.7521308470922614
15.74800929716605 279.2764482283057 0.7561207911085751
15.753236852119466 279.3691820452251 0.7549593048690019
15.758464407072882 280.8976899905222 0.7557947146627404
15.763691962026298 278.109414967567 0.7498129003131998
15.768919516979715 279.747804108381 0.7502841106013072
15.77414707193313 280.77841216521347 0.7510074587531766
15.779374626886547 283.9409985435885 0.7544225365752114
15.784602181839963 285.18005001633657 0.7566462501142966
15.78982973679338 287.1105182525363 0.75933704314976
15.795057291746796 287.9879438928466 0.7596738496498039
15.800284846700212 287.42436736192315 0.758702595966799
15.805512401653628 286.9738749677493 0.7585195244878044
15.810739956607044 288.31292920354923 0.7589756532882066
15.81596751156046 288.16763460037083 0.7583987105812059
15.821195066513877 286.9038868214965 0.7560409186105392
15.826422621467293 288.0525609665535 0.7566997975320409
15.831650176420709 290.7797614744236 0.7604934663629315
15.836877731374125 291.7418281632229 0.7612484420336134
15.842105286327541 289.93891248312116 0.7593422608027004
15.847332841280958 286.1735251431929 0.7536443477889556
15.852560396234374 283.2690552128009 0.7498671045798515
15.85778795118779 285.07727077072605 0.7510690994264658
15.863015506141206 286.31930889575347 0.7511288249542534
15.868243061094622 286.96728319462466 0.7503007087490565
15.873470616048039 285.2094274191657 0.7470267085739494
15.878698171001455 285.4694092944699 0.7467403976810637
15.883925725954871 283.7706716327713 0.7445174988314175
15.889153280908287 284.4290365374603 0.7455836590680791
15.894380835861703 285.4085921997756 0.7472129329238072
15.89960839081512 287.0482857374618 0.7496217896674283
15.904835945768536 289.05423128594686 0.7521904997445524
15.910063500721952 291.2373299250717 0.754375020580063
15.915291055675368 288.15739583235023 0.7494622914644032
15.920518610628784 288.7185491221526 0.7500020185776104
15.9257461655822 287.59482011727465 0.7479345904428968
15.930973720535617 287.69365035797426 0.7481654996002942
15.936201275489033 286.5452813937372 0.7467303676995072
15.94142883044245 286.91121456671584 0.746609497395315
15.946656385395865 286.5370094593661 0.7455219244427294
15.951883940349282 285.8934539465591 0.7454359265975722
15.957111495302698 287.1963869491615 0.7469059268962662
15.962339050256114 285.6938699922423 0.7447879092054907
15.96756660520953 285.4581866460088 0.7440835296376189
15.972794160162946 285.4844060324117 0.7437409517262121
15.978021715116363 287.02569545133633 0.7462493103808526
15.983249270069779 286.87818492573575 0.7472534357055879
15.988476825023195 288.91510002623465 0.7514189881897367
15.993704379976611 287.75030396210997 0.7497518867887538
15.998931934930027 286.6562937992512 0.747287289951777
16.004159489883442 285.10096881670376 0.7445105566609242
16.009387044836856 285.03127981485653 0.7451142130289714
16.01461459979027 284.8695755393648 0.745057118593222
16.019842154743685 282.4758908564339 0.7415193471930835
16.0250697096971 280.3829997108683 0.7366192871940119
16.030297264650514 281.65827907643825 0.736652999013749
16.03552481960393 284.61608423411326 0.7400139265304989
16.040752374557343 290.39156487314597 0.7466018168191004
16.045979929510757 296.1015873583788 0.7548860153528025
16.05120748446417 300.4719616457569 0.7597852573132375
16.056435039417586 304.6052840867325 0.7653306807711856
16.061662594371 305.85697542181515 0.7663983784827849
16.066890149324415 309.7135042566565 0.7701422166600154
16.07211770427783 314.1918601629607 0.7756296644392375
16.077345259231244 316.74348296617785 0.7785037341916938
16.08257281418466 318.3766328238223 0.7800949327557912
16.087800369138073 320.09325500986716 0.7818456856187849
16.093027924091487 323.2892972719044 0.7852591474328688
16.0982554790449 327.88424509101793 0.7900208886092263
16.103483033998316 333.6287196602866 0.7968043556293979
16.10871058895173 334.09265983908153 0.7976671951315919
16.113938143905145 333.4033931903365 0.7979745181518555
16.11916569885856 331.20152749534606 0.7955422334613715
16.124393253811974 330.968914060538 0.7958071047234518
16.129620808765388 331.3732047599083 0.7961498131107229
16.134848363718802 330.7479431885466 0.7959457642982359
16.140075918672217 330.9763926143488 0.7961073126322588
16.14530347362563 331.2759958099506 0.7970205147600805
16.150531028579046 330.94994577937916 0.795159326968884
16.15575858353246 331.79228146597586 0.794986800751713
16.160986138485875 330.45815048886215 0.792306113975646
16.16621369343929 327.4740125442564 0.7879437645619104
16.171441248392703 321.799075802264 0.7816567115100546
16.176668803346118 316.40127567415345 0.776092623519746
16.181896358299532 312.5885739090365 0.7719051748799353
16.187123913252947 308.15448983846903 0.7663626478684701
16.19235146820636 303.8895860595525 0.7609129365224497
16.197579023159776 297.2685245772936 0.7533253577576143
16.20280657811319 292.48967199391564 0.7479203767495902
16.208034133066604 288.133736135542 0.743149623962121
16.21326168802002 284.0743160341423 0.7372087410528717
16.218489242973433 279.20646836622944 0.7313030035349798
16.223716797926848 277.12461131771147 0.7285938634765059
16.228944352880262 277.3463263397516 0.7290350274967796
16.234171907833677 275.0505708201123 0.7261808425026806
16.23939946278709 272.67249344538675 0.7231166323544618
16.244627017740505 266.68663693259094 0.7158624318353088
16.24985457269392 264.84208110770396 0.7153228248763701
16.255082127647334 260.8048130363888 0.7108498843850548
16.26030968260075 261.2551395209496 0.7127268464807236
16.265537237554163 259.8537335460723 0.7097746678017062
16.270764792507578 256.5693336337467 0.7042382658058081
16.275992347460992 255.1243302968989 0.7000258289591716
16.281219902414406 253.49378433811734 0.6973667215317896
16.28644745736782 253.57308930914039 0.6987531201958962
16.291675012321235 253.8066087225415 0.7010293526644944
16.29690256727465 255.2559098351112 0.7037697340917484
16.302130122228064 255.65584679119505 0.7034240046575178
16.30735767718148 257.2963057495482 0.7037881406309691
16.312585232134893 254.96972018673335 0.699755623362235
16.317812787088307 252.7415482412126 0.6969070379012315
16.323040342041722 253.5772937025316 0.6983286945779127
16.328267896995136 256.0014181219649 0.701371957193509
16.33349545194855 254.84272365046374 0.698374499205884
16.338723006901965 253.02974372438493 0.6950947377592717
16.34395056185538 255.58676425544974 0.6972492002395289
16.349178116808794 258.1432807552685 0.7017011153279934
16.35440567176221 261.0844898082153 0.7052207501945831
16.359633226715623 264.8000095476904 0.7100103606978206
16.364860781669037 267.09194748417235 0.7127827816677099
16.37008833662245 271.73758405600836 0.717518062594168
16.375315891575866 276.68220778506503 0.7242000397968676
16.38054344652928 283.44880078534334 0.7323509655530587
16.385771001482695 289.5923576096081 0.7392370894506074
16.39099855643611 291.51031552477485 0.741013392726248
16.396226111389524 290.0056214419497 0.7372810909187227
16.401453666342938 288.25628755531164 0.7347217296996171
16.406681221296353 287.2732307151648 0.7325143495478157
16.411908776249767 287.65333007284636 0.7320575177681012
16.41713633120318 286.8498307776193 0.7315936494139977
16.422363886156596 283.36988632455194 0.7284626508036132
16.42759144111001 281.55883807528966 0.727360771495236
16.432818996063425 280.8547594517152 0.7272432326096756
16.43804655101684 282.52423701798415 0.7293936181137011
16.443274105970254 280.33750520489036 0.7272245161298726
16.448501660923668 280.1882549635109 0.7264660994781338
16.453729215877082 277.5538953248291 0.7214670571845825
16.458956770830497 276.52618214187316 0.7199248645964638
16.46418432578391 273.4554226456925 0.7157731678453859
16.469411880737326 273.0065135760678 0.7159272812522373
16.47463943569074 273.0288493792751 0.7164834371084581
16.479866990644155 272.44424219446114 0.7154476944619561
16.48509454559757 275.39372461363786 0.7195415000820531
16.490322100550983 277.24622811036687 0.7224535996490641
16.495549655504398 280.59607461240915 0.7252130583116856
16.500777210457812 282.8613915059887 0.7277542957166168
16.506004765411227 288.05593215600464 0.7331343726014089
16.51123232036464 288.46067443032035 0.7322909994471481
16.516459875318056 286.40225819373575 0.731212438812923
16.52168743027147 280.7113929896794 0.7243739391466698
16.526914985224884 275.18543846009374 0.7173224388433697
16.5321425401783 273.3399155156739 0.7151438397228024
16.537370095131713 273.22251698939823 0.7140419872996077
16.542597650085128 269.7339312503157 0.7108600622167509
16.547825205038542 264.63337609290323 0.7043178386596022
16.553052759991957 261.46780395324805 0.7000769539699545
16.55828031494537 258.2190615488467 0.6978842069630105
16.563507869898785 255.76825458624066 0.6948208162618014
16.5687354248522 253.00972348983706 0.690706322034911
16.573962979805614 250.57550585726153 0.6877805339543566
16.57919053475903 249.22068222599776 0.6844878302669362
16.584418089712443 248.61951914042925 0.6843107934679292
16.589645644665858 247.45633427029915 0.6838461359691034
16.594873199619272 249.54032069159277 0.6864149188307248
16.600100754572686 251.78123766222092 0.6904958536068821
16.6053283095261 249.490910999602 0.686408153474456
16.610555864479515 249.3988966486942 0.6854264685733605
16.61578341943293 247.11247821844097 0.6831956663055134
16.621010974386344 247.49008070816112 0.6830696324193116
16.62623852933976 249.62364537933502 0.6855066166378437
16.631466084293173 250.30470205360132 0.6858514954468103
16.636693639246587 252.1416119561755 0.6864622736418794
16.641921194200002 250.51887387396002 0.6848234873232768
16.647148749153416 248.96125975150778 0.6823619576915839
16.65237630410683 249.18041036590236 0.6840636255840608
16.657603859060245 250.75493789152057 0.6871949452693523
16.66283141401366 252.0817515760331 0.6890899293164133
16.668058968967074 250.22914168465329 0.6873165743894907
16.67328652392049 246.9032742671239 0.6831321153282383
16.678514078873903 246.36423234027393 0.6806602141552416
16.683741633827317 248.91641226955755 0.6819446081787935
16.68896918878073 250.34450334620328 0.6829579118293181
16.694196743734146 248.73189849149998 0.6809594428613402
16.69942429868756 246.14915514207635 0.6771657825257206
16.704651853640975 245.80179689843908 0.6761135598220201
16.70987940859439 246.23826515319408 0.6760339716010486
16.715106963547804 246.14769615437976 0.6770078863913163
16.720334518501218 243.20785883731608 0.6736115451726674
16.725562073454633 243.787022912588 0.6759057822367565
16.730789628408047 242.45325932737438 0.6742027500081501
16.73601718336146 242.97913940782766 0.6752314985108351
16.741244738314876 242.5030740158799 0.674310335758302
16.74647229326829 239.2147948588353 0.6702054735300111
16.751699848221705 238.0774837373946 0.6690838205102008
16.75692740317512 235.20237467662457 0.6661495931250254
16.762154958128534 236.05545231775412 0.6661192876113102
16.767382513081948 235.00818680751166 0.6629183373108594
16.772610068035362 234.51388719006388 0.6612143442753878
16.777837622988777 232.64508213846628 0.6585673803170654
16.78306517794219 231.89016685962918 0.6583634989828149
16.788292732895606 232.1091702643635 0.6581082473909374
16.79352028784902 232.8125491766752 0.6599525416155321
16.798747842802435 231.77664547501044 0.6598930720586208
16.80397539775585 227.77240061042227 0.6550334055118717
16.809202952709263 227.1420668969323 0.6536214513633506
16.814430507662678 223.18128665522312 0.6482030637164664
16.819658062616092 224.06264272700423 0.6488606115394364
16.824885617569507 223.3023232453345 0.6481671233799109
16.83011317252292 224.4959393494653 0.6496395415341067
16.835340727476336 225.31028800269982 0.6511385274920042
16.84056828242975 221.42451507083356 0.646084797814909
16.845795837383164 219.76552192469165 0.6443583371189381
16.85102339233658 218.3540834311561 0.6421692883791599
16.856250947289993 222.27555069233273 0.6471051863673741
16.861478502243408 225.83624637132377 0.6526672784372842
16.866706057196822 225.8798672163361 0.6530883519141955
16.871933612150237 223.55254786126596 0.6506079283985644
16.87716116710365 221.72784387830094 0.6497455823285803
16.882388722057065 218.3022655909341 0.6445838780365711
16.88761627701048 219.40498388784016 0.645906889854739
16.892843831963894 217.5483924860836 0.6418960167253888
16.89807138691731 218.08083789565327 0.6436642600389384
16.903298941870723 217.78613712482004 0.6433281211553116
16.908526496824138 218.50632788107512 0.643727622088087
16.913754051777552 217.15037518973986 0.6411794374823274
16.918981606730966 218.21774524193677 0.6436123555714413
16.92420916168438 216.08841673657994 0.6399514385626818
16.929436716637795 216.11348388550743 0.6402620896271652
16.93466427159121 216.37247669275575 0.6403903234622574
16.939891826544624 216.87507852004137 0.6411464479004728
16.94511938149804 216.78619935832126 0.6405479742926645
16.950346936451453 215.84453577818203 0.6390103689251491
16.955574491404867 216.60801057125622 0.640719843955641
16.960802046358282 219.71775011542752 0.6458950568219264
16.966029601311696 220.77919238701477 0.6469148880450849
16.97125715626511 220.96201487437332 0.6466863620065334
16.976484711218525 217.93627196585138 0.6412973770598422
16.98171226617194 214.2220058397769 0.6353175807167029
16.986939821125354 211.7646859940752 0.6321482298964789
16.99216737607877 210.29800893180106 0.6291632566679727
16.997394931032183 210.99495855386357 0.6301791814060037
17.002622485985597 212.7087971082675 0.6329970300718214
17.00785004093901 215.8706304740635 0.6371364314708706
17.013077595892426 219.30784806171707 0.642279821020042
17.01830515084584 221.32228906663218 0.6440361507829804
17.023532705799255 222.19147377735845 0.6444032922641
17.02876026075267 220.5324820658244 0.6441386049134172
17.033987815706084 219.82979539945177 0.6422285886006776
17.039215370659498 218.64237174352485 0.6413428777663859
17.044442925612913 219.33735551224197 0.6418352887770601
17.049670480566327 219.00819497251908 0.6419886708128955
17.05489803551974 218.10988868286148 0.6408022117614034
17.060125590473156 219.824487666903 0.641718528510775
17.06535314542657 222.33816230620303 0.6459874656927999
17.070580700379985 225.54003257944808 0.6507005771196412
17.0758082553334 223.23212017837318 0.6468770877723982
17.081035810286814 222.7405508526868 0.6454815254408179
17.086263365240228 222.96929930185414 0.6444461861815072
17.091490920193642 224.961842717788 0.6463096387485322
17.096718475147057 224.76353021603768 0.6471032308558538
17.10194603010047 221.2471008416455 0.6441103279211792
17.107173585053886 218.8414109006882 0.6420825384133264
17.1124011400073 219.04652741448353 0.6423439215157191
17.117628694960715 219.48973602841147 0.6401532029206861
17.12285624991413 222.89125518834896 0.643629822874482
17.128083804867543 224.4752532034384 0.6456374172571213
17.133311359820958 224.61116969695343 0.6448451660395178
17.138538914774372 222.8787836641727 0.6427411292647238
17.143766469727787 223.57656855957157 0.6433648707674271
17.1489940246812 224.70343017308653 0.6462832440372867
17.154221579634616 227.0085148296928 0.6500995174962945
17.15944913458803 229.01155386219605 0.6539904094302722
17.164676689541444 232.84302413730535 0.6585104896027042
17.16990424449486 234.04020672558977 0.6586150310388497
17.175131799448273 237.87188324874947 0.6635517285194685
17.180359354401688 237.56655879352118 0.6634488167258004
17.185586909355102 237.62718176879565 0.6634975993819148
17.190814464308517 238.0933876800051 0.6626714198265354
17.19604201926193 240.51252830084144 0.6656355598122053
17.201269574215345 242.61796525982385 0.6667343008423269
17.20649712916876 243.49254386700784 0.6689387162701731
17.211724684122174 243.7058763336156 0.6703817804435596
17.21695223907559 244.81981560086697 0.672128255938132
17.222179794029003 248.36508152902388 0.6769006153168503
17.227407348982418 249.2692052530317 0.6771490787536819
17.232634903935832 250.2127466401549 0.677161374751928
17.237862458889246 251.2650305632673 0.6790011259032283
17.24309001384266 247.00336018060935 0.6724886496717175
17.248317568796075 245.40014076072183 0.6715454959389715
17.25354512374949 244.33788729869352 0.6692937525211247
17.258772678702904 243.76399437089623 0.6686868274829283
17.26400023365632 241.91365797216903 0.6661678587870703
17.269227788609733 241.14379428827445 0.6664628358081268
17.274455343563147 238.28971873217776 0.6619958471957623
17.279682898516562 237.97113734638853 0.6616104782313934
17.284910453469976 237.76911339791138 0.6612006483484448
17.29013800842339 239.11237711495767 0.6619578849706033
17.295365563376805 240.98632760342824 0.6648126166915503
17.30059311833022 242.64111804880017 0.6665178782347096
17.305820673283634 244.72824322499562 0.669971616320823
17.31104822823705 244.2822468616039 0.6702484747160139
17.316275783190463 241.07643099127984 0.6658141250024764
17.321503338143877 238.57220061576027 0.6632950845371322
17.32673089309729 237.89708683365006 0.6621401183830451
17.331958448050706 238.32315536446853 0.6623439881843299
17.33718600300412 238.85272904093424 0.6622900463763458
17.342413557957535 237.45300612311968 0.6605302112370899
17.34764111291095 236.39614765655148 0.6602413710346463
17.352868667864364 237.7307419969254 0.6634413491526581
17.358096222817778 240.1428799988837 0.6686484740442631
17.363323777771193 241.50615928561646 0.6717061377859718
17.368551332724607 238.6542916003126 0.6680020856859459
17.37377888767802 234.30723357408132 0.661567204965602
17.379006442631436 234.1358551804763 0.6594008075881433
17.38423399758485 233.35342314908155 0.6569434376994371
17.389461552538265 232.29526316541083 0.6553969839055014
17.39468910749168 230.8650717523597 0.6541898112242897
17.399916662445094 233.3234386220735 0.6569051792717547
17.405144217398508 236.8332904496696 0.6612840285506059
17.410371772351922 236.18421492322446 0.6587874991491441
17.415599327305337 235.4993931042368 0.657087420101827
17.42082688225875 230.7131101517535 0.6504046060102375
17.426054437212166 230.3915743475058 0.6500086579537381
17.43128199216558 233.1140698027081 0.654748608488826
17.436509547118995 233.57986922228244 0.6562993182960474
17.44173710207241 233.69188370383947 0.6567515969583422
17.446964657025823 233.6951202832095 0.6560958994460501
17.452192211979238 233.11798509706873 0.6555236201745638
17.457419766932652 232.8857120721059 0.6544789838310354
17.462647321886067 233.75130991792247 0.6566901125097245
17.46787487683948 234.3521604974312 0.6574031662077389
17.473102431792896 233.91670054141673 0.6560954394235582
17.47832998674631 232.58628133189092 0.6541873592047629
17.483557541699724 233.06506434580453 0.653883096533104
17.48878509665314 231.5143038225496 0.6518866711154159
17.494012651606553 233.29643807717136 0.6548408184865535
17.499240206559968 235.6423167338756 0.6581483384802373
17.504467761513382 237.41542090484532 0.6594272305118003
17.509695316466797 240.6035759790992 0.6647513330268824
17.51492287142021 236.93474938108795 0.6600495834259751
17.520150426373625 235.15766709672107 0.6590848387604806
17.52537798132704 233.6935386211264 0.6559320203699041
17.530605536280454 236.24381414774317 0.6582769547475984
17.53583309123387 237.25504353367836 0.6592549407664702
17.541060646187283 240.1091792204797 0.6632318422658806
17.546288201140698 240.9402368543168 0.6651702069421225
17.551515756094112 241.94655420782604 0.6651385626499731
17.556743311047526 242.96777682998425 0.6652019824781331
17.56197086600094 243.62890764466886 0.665889798076271
17.567198420954355 243.15327445016348 0.6654382531571841
17.57242597590777 241.96119126019903 0.6632466307226353
17.577653530861184 240.27892690998382 0.6603711174731595
17.5828810858146 238.02534786111318 0.658389650237974
17.588108640768013 237.44693285246046 0.6596387328389808
17.593336195721427 239.89802319651258 0.664570346167158
17.598563750674842 243.871533705993 0.6693966785224974
17.603791305628256 245.66092963337618 0.6716126349758658
17.60901886058167 246.83454939196318 0.6729624469220199
17.614246415535085 245.61019531414087 0.6707780520826021
17.6194739704885 245.0741610630249 0.6703859156461979
17.624701525441914 243.0015547591969 0.6661585240103665
17.62992908039533 243.68655975391715 0.6664577486411426
17.635156635348743 247.48759263417264 0.671218886898119
17.640384190302157 250.39480514108308 0.6746895840189681
17.64561174525557 252.54317983442635 0.6781014395949944
17.650839300208986 251.2496153414724 0.6762172875149521
17.6560668551624 251.2110390607674 0.6757066791325544
17.661294410115815 252.76521491456612 0.6776420387293164
17.66652196506923 257.0205265568478 0.6836860602612644
17.671749520022644 261.6359157623438 0.689241291758658
17.676977074976058 263.7565208248237 0.6915475755547464
17.682204629929473 266.1277831293281 0.6932623549978559
17.687432184882887 268.5347514669698 0.6965812580624777
17.6926597398363 271.2856360893531 0.6994707174648054
17.697887294789716 273.38152274860914 0.70118065910513
17.70311484974313 275.04935969868393 0.7021937991902778
17.708342404696545 278.7926935066187 0.7064606854913704
17.71356995964996 284.3248012370754 0.714354931778247
17.718797514603374 290.5487681514154 0.7222366428877803
17.724025069556788 297.40387942396706 0.730251848227527
17.729252624510202 302.59315227471143 0.7360009058090823
17.734480179463617 304.0101344228901 0.7370458387278719
17.73970773441703 304.17046062875096 0.7375283501658522
17.744935289370446 304.5433565452402 0.738654953233799
17.75016284432386 309.57671162586814 0.7448556199987165
17.755390399277275 314.7698793572424 0.7502515804001558
17.76061795423069 318.29854259440236 0.7538187334383059
17.765845509184103 319.2243628192591 0.7550611668288378
17.771073064137518 320.4995856747824 0.7568634195149031
17.776300619090932 321.5084879337063 0.7586289462611604
17.781528174044347 318.62281703418864 0.7556846613467947
17.78675572899776 317.0872132060543 0.7533222191860998
17.791983283951176 316.2857881343095 0.7517899615397897
17.79721083890459 313.52765837515676 0.748371899662119
17.802438393858004 311.74515792563767 0.7458576366989131
17.80766594881142 306.72440214816373 0.740693030821918
17.812893503764833 302.1616560980687 0.7363269640432599
17.818121058718248 298.93203362518506 0.732423287134496
17.823348613671662 296.5111653124541 0.7285789576113099
17.828576168625077 296.6742044674118 0.7282974537216215
17.83380372357849 294.78677233777114 0.7261868993915526
17.839031278531905 290.96447567173544 0.7222322677096107
17.84425883348532 287.2355901815671 0.7171644622059781
17.849486388438734 289.19347511683026 0.7186361232772518
17.85471394339215 291.2121358444921 0.7208413526752869
17.859941498345563 291.59964768908316 0.721888755743717
17.865169053298978 289.36897577436247 0.7194982613328215
17.870396608252392 291.08519808811064 0.7221078931928395
17.875624163205806 292.73732408012813 0.7239580367097097
17.88085171815922 296.1334451669049 0.728903028583408
17.886079273112635 297.9240887354462 0.7316050211823425
17.89130682806605 302.3500303063002 0.736157283010677
17.896534383019464 305.87743595845546 0.7400767074287219
17.90176193797288 313.34953484871124 0.748279611225625
17.906989492926293 320.0550568999804 0.7558157777668653
17.912217047879707 327.2883754738932 0.7649102024774151
17.917444602833122 332.0505419738807 0.7699339542243299
17.922672157786536 334.6293830575824 0.7726364061669566
17.92789971273995 334.37771968945646 0.7718247327528626
17.933127267693365 332.5330553918654 0.7683966049283407
17.93835482264678 330.3925876499643 0.7665220079735938
17.943582377600194 324.08605642597917 0.7592179375558072
17.94880993255361 319.5327736782802 0.7547023987139383
17.954037487507023 312.64330569941797 0.7475282543255074
17.959265042460437 309.74935741887214 0.7442827963386525
17.96449259741385 305.92064988919765 0.7399492272764003
17.969720152367266 302.6074056185957 0.7354194607424536
17.97494770732068 296.45742303496775 0.728131696179423
17.980175262274095 291.9143118852685 0.7244524483247275
17.98540281722751 283.3436312607959 0.714478600837729
17.990630372180924 278.07610850604675 0.7091020944076065
17.995857927134338 273.78949148549725 0.7035199435670262
18.001085482087753 273.85212879090005 0.7038933723014718
18.006313037041167 270.09733136616313 0.6998702376720769
18.01154059199458 267.7797779100364 0.6966695299326925
18.016768146947996 262.2258862617789 0.6893021749992885
18.02199570190141 262.67247664221605 0.6901601726396168
18.027223256854825 263.93507479507264 0.6909091492913554
18.03245081180824 263.53781745915467 0.689675233819559
18.037678366761654 261.1359045351044 0.6856526819950286
18.042905921715068 257.7235747269562 0.6801820964148305
18.048133476668482 255.01262051812802 0.6762137648030988
18.053361031621897 256.94640145585925 0.6788394450022754
18.05858858657531 257.7243745145548 0.6805807749916253
18.063816141528726 259.3151054914005 0.6837433585999813
18.06904369648214 260.36918079343803 0.6858841379812413
18.074271251435555 264.72730625290484 0.6914725128039726
18.07949880638897 268.12488093971393 0.6960307560385068
18.084726361342383 269.8737651530172 0.6968813695344624
18.089953916295798 268.81332341193666 0.6948580818391648
18.095181471249212 267.9236427519485 0.6942568577195415
18.100409026202627 269.73252253563703 0.6972077637698338
18.10563658115604 271.50243072585766 0.6998194076044802
18.110864136109456 274.37431038114494 0.7024578146017353
18.11609169106287 279.1206112216861 0.7075843862349908
18.121319246016284 284.05484921570377 0.7126857796514815
18.1265468009697 289.9382463865103 0.7190914249614028
18.131774355923113 293.6576601548209 0.7236724437903805
18.137001910876528 299.15951277719574 0.7304356031751578
18.142229465829942 309.05830968022326 0.7422853457730568
18.147457020783357 318.59055182900636 0.7528541927136876
18.15268457573677 328.50483585865794 0.7639197768657214
18.157912130690185 335.70964648169615 0.772139294657918
18.1631396856436 341.99174598700904 0.7789745529570017
18.168367240597014 352.71849207556977 0.7903057743009242
18.17359479555043 365.2508296802185 0.8041830946612843
18.178822350503843 376.6358003961054 0.8160988686445497
18.184049905457258 383.59156657057366 0.823911446422663
18.189277460410672 386.8236727923848 0.827517448084819
18.194505015364086 391.59023456628734 0.8325117149973391
18.1997325703175 388.72579647944104 0.8296957152567485
18.204960125270915 386.7865815184225 0.8278455528646571
18.21018768022433 379.732056819382 0.8201863280364795
18.215415235177744 376.6523214877347 0.8171795967293194
18.22064279013116 374.9253180525265 0.8151354166235104
18.225870345084573 376.36595941950594 0.816696512507719
18.231097900037987 374.830936318723 0.8151124450367777
18.236325454991402 379.56968477672297 0.8199952845487029
18.241553009944816 382.05761486707985 0.8224000482753197
18.24678056489823 386.0216011401381 0.826086982925009
18.252008119851645 386.7587882005624 0.827257358957418
18.25723567480506 384.1212234073412 0.8247551911448839
18.262463229758474 378.5963043711692 0.8189768870440151
18.26769078471189 370.4996553046672 0.81034643560899
18.272918339665303 361.9150751391779 0.8004651158573246
18.278145894618717 351.7384216033138 0.7891367641343641
18.28337344957213 341.4666073973908 0.7775804637466079
18.288601004525546 335.84044954813714 0.7718249067394495
18.29382855947896 330.6538254787929 0.766143732102412
18.299056114432375 324.27882495578973 0.7591964209349306
18.30428366938579 314.6457352549022 0.7483201534193925
18.309511224339204 307.27797787389824 0.7394026629139134
18.314738779292618 302.412178642167 0.7333365297573408
18.319966334246033 298.5644225548345 0.7295589930869276
18.325193889199447 293.9605049628333 0.723459978690288
18.33042144415286 288.91142790424016 0.7182975278980599
18.335648999106276 286.89424158358037 0.7165863601808149
18.34087655405969 282.8452696830322 0.7119614058276433
18.346104109013105 281.6262385453717 0.7108893910671849
18.35133166396652 280.78649492195655 0.7097263340818197
18.356559218919934 280.7425535845368 0.7096320035936573
18.361786773873348 278.22618486562527 0.7064055930423564
18.367014328826762 277.8514768313223 0.7039301148861223
18.372241883780177 278.76565580464967 0.7052815451737365
18.37746943873359 283.97323685203736 0.7112437112093084
18.382696993687006 288.7854456055809 0.7176047193582421
18.38792454864042 296.86886605088887 0.7298346594936975
18.393152103593835 305.049424758038 0.7509130564138027
18.39837965854725 314.40685133173423 0.7694509644053558
18.403607213500663 321.8004797149252 0.7831945471504375
18.408834768454078 330.77867609208033 0.7983581993138287
18.414062323407492 337.6363204493488 0.811340167492202
18.419289878360907 345.34849405954157 0.8243238970620587
18.42451743331432 350.98444249723707 0.8337495144636062
18.429744988267736 351.03378680642834 0.8371454137633709
18.43497254322115 348.25372592120516 0.8365505983743019
18.440200098174564 339.34416097555885 0.8291853778436117
18.44542765312798 335.1098101585055 0.8288318179007924
18.450655208081393 332.94770157419526 0.8296854821183841
18.455882763034808 329.259321066165 0.8284303374569378
18.461110317988222 326.898400769312 0.8284004719171992
18.466337872941637 323.807358922952 0.8255873287796196
18.47156542789505 321.56395742018015 0.8253329369812384
18.476792982848465 316.5374830425498 0.8205544662492046
18.48202053780188 312.3670974283377 0.8175846467230335
18.487248092755294 308.45579458147876 0.8155985342285219
18.49247564770871 308.34045448981925 0.8176357179789252
18.497703202662123 304.6740764784564 0.8155125115707151
18.502930757615538 304.39339038914983 0.8170340448664671
18.508158312568952 301.8310805483667 0.8160509737083571
18.513385867522366 301.1536739226612 0.8180412675424069
18.51861342247578 297.79808398705296 0.8149024494601536
18.523840977429195 297.25996521000866 0.8166872194760186
18.52906853238261 296.0568452928054 0.8174330114581728
18.534296087336024 298.0116677256256 0.8223391584178305
18.53952364228944 293.5519873029021 0.8186917964240488
18.544751197242853 292.90566711472275 0.820235364073473
18.549978752196267 292.768598127193 0.8216692240189529
18.555206307149682 290.3443108906603 0.8215635595814159
18.560433862103096 291.98310918105864 0.8247973674101219
18.56566141705651 291.0609274140895 0.8258797937023415
18.570888972009925 290.4303481670255 0.8256459041786969
18.57611652696334 290.0572076414126 0.8265509776534088
18.581344081916754 288.7346012053333 0.8274938802229924
18.58657163687017 289.2598692745135 0.8303892236062205
18.591799191823583 287.6999561623608 0.8307506403946954
18.597026746776997 290.3332392041904 0.8356698278929472
18.60225430173041 290.8545327436539 0.836776437795291
18.607481856683826 293.3669022860855 0.8428330541865422
18.61270941163724 297.20241120835317 0.8496738375195441
18.617936966590655 299.8776748604675 0.8551171201946028
18.62316452154407 304.2967791019291 0.8618735863646362
18.628392076497484 307.9322159105607 0.8495036803290442
18.633619631450898 311.9401947076945 0.8468708513203665
18.638847186404313 314.3212520856861 0.8427877654776279
18.644074741357727 318.27275345333186 0.8427110739010509
18.64930229631114 318.86015714075563 0.839890695412548
18.654529851264556 321.955764230609 0.8389889366944955
18.65975740621797 326.08813276738107 0.8411143348210325
18.664984961171385 330.52896562939605 0.8437113220166516
18.6702125161248 334.4101757762689 0.8457409449510955
18.675440071078214 338.69445043137983 0.8494184404506565
18.680667626031628 343.53175788033866 0.8521530377764907
18.685895180985042 346.1182398697869 0.8526996351866921
18.691122735938457 347.23630891094257 0.8516602975241588
18.69635029089187 352.85198002081347 0.8561005651449248
18.701577845845286 353.51130669286204 0.8554627501904551
18.7068054007987 352.7095562567167 0.8529206452072658
18.712032955752115 350.7141909787775 0.8487424396981864
18.71726051070553 348.03664425143694 0.8449414822091774
18.722488065658943 346.8208931441354 0.8415472970450583
18.727715620612358 342.8556154268672 0.8355603007797161
18.732943175565772 343.0440270592291 0.8343218891039066
18.738170730519187 345.0640431809166 0.8353606894390203
18.7433982854726 348.15352814119433 0.8385706563437623
18.748625840426016 348.4016783028897 0.8375992402320702
18.75385339537943 348.00780245874074 0.8363079955284687
18.759080950332844 346.9690478129915 0.8337307660366177
18.76430850528626 350.09837480633126 0.8362431210998763
18.769536060239673 350.71153313452936 0.8355655033187147
18.774763615193088 347.73253490928374 0.8304022644971236
18.779991170146502 344.3264513794113 0.8246934888508947
18.785218725099917 336.6858098199431 0.8148871906840401
18.79044628005333 335.62174558006336 0.8128411438443147
18.795673835006745 332.5329961040221 0.8080981628198753
18.80090138996016 329.69360866495333 0.8045533936751497
18.806128944913574 325.47661325443266 0.7987985275557996
18.81135649986699 320.3264609723791 0.7921643183199933
18.816584054820403 316.53484083756575 0.7875760941129625
18.821811609773818 315.4618557778437 0.7849617486006738
18.827039164727232 311.84762979861847 0.779926321558024
18.832266719680646 309.2346775782076 0.7764091424216786
18.83749427463406 307.3208252353835 0.7742084548259052
18.842721829587475 305.2603822411812 0.7718763093489543
18.84794938454089 301.8750222576249 0.7670396540490879
18.853176939494304 298.90306082515485 0.7629613367039223
18.85840449444772 299.0813906477089 0.7631084341123043
18.863632049401133 298.15035848965636 0.7608090379867347
18.868859604354547 300.19824918601313 0.7633289591558201
18.87408715930796 300.7312386505259 0.7631135085707789
18.879314714261376 302.7294585985515 0.7667065218408305
18.88454226921479 300.2244729206558 0.7651312629773774
18.889769824168205 297.2717243648393 0.7600390848326531
18.89499737912162 297.1705642772895 0.7592536256604308
18.900224934075034 295.78339024338266 0.7561807227351076
18.90545248902845 294.456719663601 0.7543606684999157
18.910680043981863 291.99103531564754 0.7510899165730234
18.915907598935277 292.07227641771027 0.7502761412990676
18.92113515388869 291.0853861465862 0.7491047528641749
18.926362708842106 286.3200269644577 0.7433696453524622
18.93159026379552 283.6892255856624 0.7401967582802789
18.936817818748935 282.93909156811264 0.739250531384282
18.94204537370235 284.8641064745609 0.7413257070895062
18.947272928655764 286.04844140803357 0.7417388305444327
18.952500483609178 285.4566823486204 0.7401982644025549
18.957728038562593 282.54199126310607 0.7356861454691119
18.962955593516007 278.56279054601526 0.730540966056992
18.96818314846942 278.41083222271646 0.7307901180955053
18.973410703422836 278.02681920462464 0.72949773524943
18.97863825837625 276.6357113662473 0.7278788265184081
18.983865813329665 275.49438630796067 0.726172014941684
18.98909336828308 275.50655014793665 0.7257626370694491
18.994320923236494 273.3837528739731 0.7220176007895095
18.999548478189908 270.6250042803337 0.7174718900533977
19.004776033143322 269.11895497908824 0.7152388190076149
19.010003588096737 274.236404303024 0.7226111235266993
19.01523114305015 279.5482802922805 0.7301632455229784
19.020458698003566 279.56320764197005 0.729407969144916
19.02568625295698 277.70959612125915 0.7271780449585931
19.030913807910395 275.88301428254647 0.7258733185260612
19.03614136286381 277.98693027951396 0.7284745631393076
19.041368917817223 280.69907972301365 0.7320441461569303
19.046596472770638 280.3457086443106 0.7295082032855434
19.051824027724052 279.5718062467815 0.7275998950977531
19.057051582677467 276.32708685971136 0.7224115043603706
19.06227913763088 274.8748459331024 0.7196085427921598
19.067506692584296 273.7921137612812 0.7181804786686448
19.07273424753771 272.2976305814544 0.7155525607537233
19.077961802491124 268.7072111832949 0.7113651695006764
19.08318935744454 268.3206111336 0.7104429843520822
19.088416912397953 267.4316621314404 0.7092703487466588
19.093644467351368 267.2304222195811 0.710213864671526
19.098872022304782 267.06447471613666 0.7105550002712407
19.104099577258197 267.73335473882725 0.7118594283096195
19.10932713221161 266.68861992819535 0.7084226177109492
19.114554687165025 265.1630966263391 0.7051099291525639
19.11978224211844 261.02762213893305 0.699633569232214
19.125009797071854 260.2773623488972 0.6990577061629386
19.13023735202527 261.3511926158996 0.7020933227598595
19.135464906978683 262.62432431200494 0.7037099583613718
19.140692461932098 263.54147848830144 0.70467761992142
19.145920016885512 264.576223321047 0.7065337568770305
19.151147571838926 263.5149832225746 0.705098092135123
19.15637512679234 265.1436442629271 0.7075517326286324
19.161602681745755 263.44341562208126 0.7049948931805258
19.16683023669917 261.32407742508815 0.7019913864733484
19.172057791652584 260.3563687636051 0.7003348381448765
19.177285346606 262.2532201837476 0.7024813486201108
19.182512901559413 265.92201757967587 0.7056197489378446
19.187740456512827 266.11386759704925 0.7050796539967075
19.19296801146624 263.7088347864978 0.7020112164268171
19.198195566419656 264.0009787690918 0.7030465054769238
19.20342312137307 264.08990171174776 0.7035617762678189
19.208650676326485 264.5059032203609 0.7023877350594985
19.2138782312799 265.9366468114742 0.7031208325904171
19.219105786233314 269.08294954344706 0.7073018137623868
19.22433334118673 272.0547256545645 0.7127206378292571
19.229560896140143 272.55160609481135 0.7148000992827822
19.234788451093557 271.951063501191 0.7140864594087544
19.24001600604697 271.66714289091334 0.7129476098575755
19.245243561000386 270.5079669813395 0.7107805945805231
19.2504711159538 272.71938175599803 0.712667835759616
19.255698670907215 271.1378645648168 0.7098411842307994
19.26092622586063 271.1992113974837 0.7099014839698546
19.266153780814044 271.3101043849443 0.7102339527532191
19.271381335767458 270.8428264567423 0.7108297334533072
19.276608890720873 271.9794976743136 0.71236478275292
19.281836445674287 274.2984909383422 0.7144747032320274
19.2870640006277 276.4736672180191 0.7165276250471551
19.292291555581116 278.45633062932313 0.719399502530894
19.29751911053453 279.8470940989286 0.7221568049340019
19.302746665487945 280.90557774163693 0.7228349115189596
19.30797422044136 284.60669751814333 0.726258025545141
19.313201775394774 289.3667969309906 0.7320986381842665
19.318429330348188 296.15381094306895 0.7407040020502693
19.323656885301602 297.93166113890925 0.7431445407393853
19.328884440255017 300.02786786594396 0.745208506907101
19.33411199520843 302.82060897073893 0.7474813859374275
19.339339550161846 303.00167507619705 0.7471352747635395
19.34456710511526 303.2181248272417 0.746435412813036
19.349794660068675 303.2940557706806 0.7470059089416069
19.35502221502209 305.7366416211982 0.7500326138853782
19.360249769975503 306.146358658977 0.7499708062979277
19.365477324928918 306.1729818302976 0.7503078873660648
19.370704879882332 306.2158759070468 0.750432708011772
19.375932434835747 309.05811965028767 0.7547431740091874
19.38115998978916 310.6970726310709 0.7563417217162072
19.386387544742576 313.5372755023371 0.7581636668930709
19.39161509969599 314.41412431760943 0.7590418452317399
19.396842654649404 316.4162866770289 0.7608898959895272
19.40207020960282 322.3858687094369 0.7677718318593303
19.407297764556233 326.130841720794 0.7724200435199867
19.412525319509648 328.59893170777485 0.7743246182173377
19.417752874463062 330.09859391177304 0.7758611565662773
19.422980429416477 331.1335083177716 0.7772645699437725
19.42820798436989 328.06075757107214 0.7738062135569811
19.433435539323305 324.5774065903266 0.7700787033121582
19.43866309427672 320.25624094106695 0.7654157713562706
19.443890649230134 318.7187940917439 0.7640315500219059
19.44911820418355 319.8005697469433 0.7662084382819887
19.454345759136963 323.2457793420297 0.7695611886606359
19.459573314090377 324.63212613403437 0.7712627087139898
19.464800869043792 324.73627793552157 0.7704746926116993
19.470028423997206 325.8795434379642 0.7716384919291395
19.47525597895062 325.92422142178975 0.7717952653706893
19.480483533904035 324.0373751605692 0.7693332806138776
19.48571108885745 322.3972835949955 0.7674269071963734
19.490938643810864 323.8313224466481 0.7689418981088068
19.49616619876428 325.6748171377836 0.7711045979667306
19.501393753717693 326.0579772634488 0.7713281089876559
19.506621308671107 324.7695698510933 0.76956145448499
19.51184886362452 326.08163607709514 0.7704202531914794
19.517076418577936 328.77561501458985 0.773543903468027
19.52230397353135 332.4703108596067 0.7777621453950455
19.527531528484765 335.26337024201314 0.7814211345044839
19.53275908343818 336.2965005696222 0.7823616752454516
19.537986638391594 336.8607827880796 0.7827266492925403
19.54321419334501 336.7113853166266 0.7824644637205255
19.548441748298423 336.73585598851895 0.7826276846198607
19.553669303251837 336.85335174914576 0.7827325481484291
19.55889685820525 336.45889769889146 0.7822559163167145
19.564124413158666 338.23669722082826 0.7837511152376405
19.56935196811208 341.75082041555055 0.7875617383898322
19.574579523065495 344.51413219635964 0.790430537396896
19.57980707801891 343.2268152576346 0.7890221887892872
19.585034632972324 345.4127920428544 0.7914416867750517
19.590262187925738 350.5657937409573 0.7966915412679622
19.595489742879153 353.46574553313843 0.799858029021658
19.600717297832567 358.52286460549107 0.8055230490415204
19.60594485278598 362.5222070917545 0.8103219070209213
19.611172407739396 365.04245617188053 0.8134459218916873
19.61639996269281 368.75152235977174 0.817300766715929
19.621627517646225 367.42144129296366 0.8155788863684992
19.62685507259964 368.5198910363494 0.816748429610142
19.632082627553054 373.07964765228184 0.8217880380662003
19.637310182506468 376.49605568887426 0.8251467937068515
19.642537737459882 381.99774071240864 0.830671553562718
19.647765292413297 383.9345420589006 0.8321731384567237
19.65299284736671 386.7829953726512 0.8353546366562371
19.658220402320126 388.2793879943954 0.836984749200952
19.66344795727354 389.72898605419203 0.8387283526748041
19.668675512226955 389.29294328323095 0.8381565849006503
19.67390306718037 389.57610738611885 0.8383084817684838
19.679130622133783 389.13107038449596 0.8374612089968415
19.684358177087198 391.08720105050145 0.8393573591874713
19.689585732040612 395.9019103792768 0.8442860455913972
19.694813286994027 398.489491963115 0.8473900405440336
19.70004084194744 399.33580263378155 0.8483788315112105
19.705268396900856 395.80087040623243 0.8445905108579559
19.71049595185427 393.7280418849262 0.8424917732839798
19.715723506807684 389.8528365819143 0.8378150661101348
19.7209510617611 389.2740433475987 0.8374354661676551
19.726178616714513 383.2072450402991 0.8310180925524391
19.731406171667928 379.94522889757945 0.8272485729028308
19.736633726621342 375.87927932639474 0.8229399098349699
19.741861281574757 373.392446408378 0.8196496040700878
19.74708883652817 370.9247476129817 0.8175214441665748
19.752316391481585 368.02833300565123 0.8146248914216301
19.757543946435 366.29503935697517 0.8128382115127423
19.762771501388414 362.6728669935246 0.8087589524240071
19.76799905634183 359.7764430908127 0.8052087679909521
19.773226611295243 356.25725056271386 0.8011985939958328
19.778454166248657 353.40054369525046 0.798547821506205
19.783681721202072 348.80329267082715 0.7925392801594048
19.788909276155486 346.52914271552925 0.7912465712142803
19.7941368311089 342.77183070430044 0.786554531367819
19.799364386062315 339.44976052274245 0.7829357579927443
19.80459194101573 336.44660017551195 0.7788144838649339
19.809819495969144 336.02157843040015 0.7774299869468142
19.81504705092256 333.68730194776657 0.7748866043693363
19.820274605875973 335.35232192499825 0.7773285601403598
19.825502160829387 335.31903734229536 0.7770131693561453
19.8307297157828 336.3226940712551 0.778816169219387
19.835957270736216 332.1078471524357 0.7738110329331472
19.84118482568963 328.2425441901227 0.7684727007609089
19.846412380643045 325.65055114036375 0.7662094535296244
19.85163993559646 327.92460804807627 0.7688429316803002
19.856867490549874 328.7767554025053 0.7702958691273945
19.86209504550329 330.07670233232426 0.7711182540393511
19.867322600456703 331.4795957246239 0.771843859322043
19.872550155410117 330.8987761015967 0.7712812235964891
19.87777771036353 332.12534569313465 0.7731225818930698
19.883005265316946 334.28941585526053 0.7761849468554938
19.88823282027036 334.38911353785994 0.7765531205334176
19.893460375223775 331.1459019335305 0.7725425759203564
19.89868793017719 329.0146293062264 0.7706206683998956
19.903915485130604 322.84648423519394 0.7632503495091465
19.909143040084018 319.9702762137808 0.7597217761459467
19.914370595037433 317.4736479085208 0.7561973826133177
19.919598149990847 319.67925507452486 0.7578162758639732
19.92482570494426 317.13720727091595 0.7550067040644673
19.930053259897676 313.331206273849 0.7507508675710411
19.93528081485109 309.9907619099838 0.7472707986235857
19.940508369804505 310.0069342276778 0.7478528972582227
19.94573592475792 310.6632882085705 0.7482579599606245
19.950963479711334 310.2504444820176 0.7478473456605715
19.956191034664748 309.1645624044076 0.7468010230105916
19.961418589618162 310.3339176917009 0.7472707949367967
19.966646144571577 305.0841538822489 0.7408796788710357
19.97187369952499 304.39578871273665 0.7399081669176044
19.977101254478406 305.0118497661295 0.7404888885982065
19.98232880943182 309.8320277520936 0.7466751315968176
19.987556364385235 311.00567442370385 0.7472495792335663
19.99278391933865 311.6563966575842 0.7486579235103876
19.998011474292063 311.5963464674515 0.7485297489577488
20.003239029245478 314.3869170178096 0.751851435111495
20.008466584198892 317.0144932378679 0.7553035716517528
20.013694139152307 322.8488773174335 0.7612272634606155
20.01892169410572 327.1611119848565 0.7655441923745124
20.024149249059136 335.22288956377224 0.7750887947381094
20.02937680401255 341.52982035577924 0.7823385276898395
20.034604358965964 345.9661505052048 0.7878432152600909
20.03983191391938 349.8225618690901 0.7921876634803222
20.045059468872793 351.72482389588515 0.7940262389986771
20.050287023826208 352.0691246327733 0.7941781668843739
20.055514578779622 347.8717117448614 0.7896336053876384
20.060742133733036 341.2798749075106 0.7822128241473102
20.06596968868645 336.4779588763848 0.7763117750009093
20.071197243639865 332.3985810844729 0.7715706884383005
20.07642479859328 329.6831339602172 0.768456392596978
20.081652353546694 327.09751631309706 0.7665777969209652
20.08687990850011 324.05037330282715 0.7636930099668665
20.092107463453523 322.2938237571078 0.7617609603027646
20.097335018406937 319.31859898001824 0.7575038364648152
20.102562573360352 319.1362225094718 0.7570420127614694
20.107790128313766 318.70629816429073 0.7565294839243828
20.11301768326718 318.40976226596797 0.7564350543877988
20.118245238220595 318.30862343486575 0.7558103879287068
20.12347279317401 315.42099812092283 0.7517192805298052
20.128700348127424 315.28302564832563 0.7515000185599378
20.13392790308084 315.222266948466 0.75128644845469
20.139155458034253 319.28259108681885 0.7560834857648701
20.144383012987667 319.7711166607817 0.7568067312566394
20.14961056794108 318.12559798440884 0.7546517637277721
20.154838122894496 316.7872215666142 0.7537412412266811
20.16006567784791 318.29753845089755 0.7558394476474621
20.165293232801325 320.15374372724966 0.757883362422923
20.17052078775474 320.26296770797893 0.75797571886034
20.175748342708154 321.98481926636777 0.7592907674925584
20.18097589766157 323.3239415880603 0.7611482216451165
20.186203452614983 324.49235048766485 0.7624440294178831
20.191431007568397 323.4621565080383 0.7609529853916454
20.19665856252181 319.49430208212846 0.7566248922283513
20.201886117475226 315.19921489209753 0.752178423906697
20.20711367242864 311.5505341340334 0.7475976904692314
20.212341227382055 307.5801115758718 0.7424601544797699
20.21756878233547 302.98780956436315 0.7370100015432391
20.222796337288884 296.5035726995648 0.7292893504744155
20.228023892242298 295.2847609459652 0.7282554125823043
20.233251447195713 294.86302678678453 0.7276857327613317
20.238479002149127 293.15096169047706 0.7254828882601769
20.24370655710254 287.93392326993467 0.7192116818723139
20.248934112055956 286.0770131400303 0.7169804655355745
20.25416166700937 288.58538602809807 0.7204208745336284
20.259389221962785 292.879178021551 0.7252561224566912
20.2646167769162 296.47337472887676 0.7290929471255363
20.269844331869614 293.39679241847386 0.7252477390132187
20.275071886823028 291.4371144524482 0.7220786326007863
20.280299441776442 287.3582051413809 0.7167809941480846
20.285526996729857 286.1916188228766 0.7162364502497856
20.29075455168327 286.20251204193727 0.7169589711625782
20.295982106636686 287.09928369079245 0.7192287634036003
20.3012096615901 291.23028251024624 0.724695129426395
20.306437216543515 291.1409386484523 0.7249191721583224
20.31166477149693 290.9905991234386 0.7243893191817677
20.316892326450343 289.8709324853912 0.7220270786702209
20.322119881403758 287.5196044407595 0.7178656359580131
20.327347436357172 285.2539297315028 0.7149694171304936
20.332574991310587 283.1031908138763 0.7131100149222691
20.337802546264 286.899906506486 0.7190029296620174
20.343030101217416 292.7645549021893 0.726816299742234
20.34825765617083 295.5494887688022 0.7291942459104043
20.353485211124244 294.2882864893804 0.7269387317810291
20.35871276607766 291.74021644974425 0.7225834856692691
20.363940321031073 291.85388794953985 0.7228926300163666
20.369167875984488 293.67874593218863 0.7252405780000508
20.374395430937902 292.35931097404756 0.7232140969761637
20.379622985891316 291.85221637158065 0.7219343512756294
20.38485054084473 288.48767526439923 0.7173451481980859
20.390078095798145 288.5382386616498 0.7182540045906827
20.39530565075156 289.92582520520403 0.7201898265474509
20.400533205704974 292.47287302333405 0.7233254060710007
20.40576076065839 293.18523648279734 0.7246399681050515
20.410988315611803 291.71973986426445 0.7224425001433588
20.416215870565217 290.6222211050868 0.7221058304109553
20.421443425518632 290.7237087051659 0.7222606562734024
20.426670980472046 289.8128826834006 0.7204098114181177
20.43189853542546 292.12545435743027 0.7222827419371876
20.437126090378875 290.94490224332037 0.7208984090208577
20.44235364533229 288.9105939245666 0.7190012583546641
20.447581200285704 286.5258691843014 0.7166679584231059
20.45280875523912 286.0859986498563 0.7163856971072388
20.458036310192533 285.9538101629171 0.7164878507860512
20.463263865145947 285.14389765785575 0.7147959851843425
20.46849142009936 283.65330876758463 0.7133191644333633
20.473718975052776 283.2164443362156 0.7121236427465618
20.47894653000619 285.42077369417433 0.7152914130155803
20.484174084959605 289.149183999117 0.7190915023636041
20.48940163991302 291.7423723656596 0.7208149076339453
20.494629194866434 288.9499222498072 0.7170041750172753
20.49985674981985 288.40420653038115 0.7178226060308797
20.505084304773263 289.7416346567266 0.7196702464609287
20.510311859726677 291.65560469177507 0.7223153932596189
20.51553941468009 290.43839607701403 0.719525617155654
20.520766969633506 286.6463633894456 0.7148612584301224
20.52599452458692 285.74484599084434 0.7148227923012944
20.531222079540335 286.94028634445414 0.7168610705998025
20.53644963449375 290.217068559362 0.7218286288517807
20.541677189447164 288.98771131901003 0.7201526071233602
20.546904744400578 288.4380336926303 0.7188905608331964
20.552132299353993 284.6278318218209 0.7143719470037384
20.557359854307407 284.6744533972022 0.7141980961903197
20.56258740926082 283.81660714374414 0.7132824415326179
20.567814964214236 283.76029264807835 0.7128064749353565
20.57304251916765 283.6133939208623 0.7121053545245563
20.578270074121065 286.2260464486709 0.7158895234625131
20.58349762907448 287.85121125544936 0.7174362015201675
20.588725184027894 287.68280732447755 0.7176297939404591
20.593952738981308 287.97666380185217 0.7175897595176313
20.599180293934722 286.1003503837303 0.7154586568274189
20.604407848888137 285.51913818563224 0.713752759850851
20.60963540384155 284.3409504066424 0.7122753907148267
20.614862958794966 282.59071202588865 0.7104266644105532
20.62009051374838 281.5989795070966 0.7103234784864525
20.625318068701795 284.46702582398126 0.7134697646878864
20.63054562365521 283.55146807184127 0.7120681495202908
20.635773178608623 285.28770500176296 0.7130164693846829
20.641000733562038 282.6911852164887 0.709700983536009
20.646228288515452 282.38544671782824 0.7099939138507696
20.651455843468867 280.6850642536452 0.7077505421459465
20.65668339842228 280.7869994169796 0.7089553157158031
20.661910953375695 280.93327693147063 0.7096269181155276
20.66713850832911 279.0096406274883 0.7076910829050299
20.672366063282524 277.7489812943612 0.7067927413733007
20.67759361823594 281.648091312432 0.7107124983752021
20.682821173189353 287.36134514694055 0.7183092150889235
20.688048728142768 287.9556930019445 0.7185099500564067
20.693276283096182 287.23254471782565 0.7160897133417481
20.698503838049596 284.09271264662243 0.7122544095198361
20.70373139300301 284.3033415491639 0.7121172341052845
20.708958947956425 283.41861189363186 0.7111778970335974
20.71418650290984 283.81459067039185 0.7115412647602172
20.719414057863254 286.22320851901924 0.713710833900638
20.72464161281667 289.0899611671156 0.7174664387084978
20.729869167770083 289.2828095619303 0.7173048566822559
20.735096722723497 290.50317024806117 0.7187574590940743
20.740324277676912 289.27449018667994 0.7173365523993094
20.745551832630326 287.8380866538518 0.7158747905296434
20.75077938758374 287.23789944610036 0.7159633445852476
20.756006942537155 288.58446611988217 0.7174156890214478
20.76123449749057 291.86552097882327 0.7216272903912871
20.766462052443984 290.01013701384153 0.7187091662741033
20.7716896073974 291.2383801129481 0.7205649839283793
20.776917162350813 292.03888725696 0.7220475706856027
20.782144717304227 291.14651363037154 0.7218647821758031
20.78737227225764 292.63799904514576 0.7232533811676158
20.792599827211056 292.5597840572801 0.722726247794003
20.79782738216447 296.3483134627399 0.7264116343827539
20.803054937117885 297.9073484707522 0.7276226317326957
20.8082824920713 301.29809352398667 0.731361335948485
20.813510047024714 304.31277385872545 0.735117783162724
20.81873760197813 306.21958367159476 0.7378207194936618
20.823965156931543 304.17908211460264 0.7348670905451534
20.829192711884957 305.9431585628896 0.7371942655079232
20.83442026683837 307.6322335792137 0.7398772109705142
20.839647821791786 310.0913990848749 0.7434275489911625
20.8448753767452 309.23997643555117 0.7432440778712187
20.850102931698615 309.45533211570455 0.7418466015705779
20.85533048665203 307.7874387733241 0.7388177636556214
20.860558041605444 303.1644995693739 0.7329094969454264
20.865785596558858 300.5928388849631 0.7297686102175204
20.871013151512273 297.46076583056214 0.7255486297544436
20.876240706465687 298.4379959052122 0.7262258352941586
20.8814682614191 299.98409356349686 0.7278751277950848
20.886695816372516 299.21859748163195 0.7275609966564491
20.89192337132593 298.9966426930805 0.7278221857683922
20.897150926279345 299.1807016314867 0.7288532761457802
20.90237848123276 295.8918166159448 0.7261781255278498
20.907606036186174 292.91522316153083 0.723165534965009
20.912833591139588 289.4502807716327 0.7188945800036952
20.918061146093002 288.84589043431237 0.7165971566472372
20.923288701046417 291.776742962612 0.719507438358648
20.92851625599983 293.1210559191798 0.7209399435574814
20.933743810953246 293.19867286595274 0.721183507681176
20.93897136590666 295.0773524570669 0.7233283047960378
20.944198920860075 293.7802946164786 0.7232767000261241
20.94942647581349 292.30817899068103 0.7223907246901117
20.954654030766903 290.00062619448767 0.7196161927710992
20.959881585720318 290.59303732089285 0.7193334939693671
20.965109140673732 290.8327816867461 0.7189338328756507
20.970336695627147 287.8428080523945 0.7148659586896978
20.97556425058056 283.9485881961403 0.7095837219792216
20.980791805533975 284.50668394233844 0.7113700038084118
20.98601936048739 283.726023255097 0.7114736017341382
20.991246915440804 285.603771478385 0.7143954478421408
20.99647447039422 280.1861857082593 0.7068285512944794
21.001702025347633 277.4266443838359 0.7029556623344584
21.006929580301048 274.80463983347613 0.6995265985446716
21.012157135254462 274.6968255100302 0.7007517462032786
21.017384690207876 275.00889484316707 0.7017767857929559
21.02261224516129 274.7811360175842 0.7015957692874283
21.027839800114705 275.57424350946457 0.7012815087029908
21.03306735506812 274.5628345541639 0.6989174018493431
21.038294910021534 270.60466937959893 0.6930612410622388
21.04352246497495 271.5328940376537 0.6943749185122314
21.048750019928363 271.64558089742894 0.6943174382782344
21.053977574881777 275.30399029583356 0.6991746908260219
21.059205129835192 276.27769201459665 0.7002915215518786
21.064432684788606 276.4440193026553 0.7009408896841939
21.06966023974202 276.72817424279066 0.7009514482939839
21.074887794695435 273.34398994080357 0.6961637500101103
21.08011534964885 272.8168788363253 0.6958958427641901
21.085342904602264 270.85104957004114 0.6933605963628942
21.09057045955568 273.6437028261619 0.6974780581459515
21.095798014509093 274.6266688454624 0.6981495316435701
21.101025569462507 274.77626337327325 0.6980509523395595
21.10625312441592 272.69144765050976 0.6947387711481994
21.111480679369336 271.5372349015058 0.6917633692429672
21.11670823432275 271.04539556916154 0.6899722535844207
21.121935789276165 269.21114193657263 0.6888650234497273
21.12716334422958 268.7797149490807 0.6904448748226337
21.132390899182994 270.39640542746 0.6939408202378229
21.13761845413641 272.54951082418313 0.6950607693272833
21.142846009089823 271.34845408994784 0.6918153503168524
21.148073564043237 270.06954085521784 0.689213002171831
21.15330111899665 269.43176571448066 0.6869968006551623
21.158528673950066 273.21053239851267 0.6915924978443682
21.16375622890348 273.74515220853914 0.6920664426782421
21.168983783856895 273.5981117184847 0.6924771474627137
21.17421133881031 271.7810603159552 0.6910392959125536
21.179438893763724 270.1512347419659 0.6886495535192534
21.184666448717138 270.5810110189264 0.689224083402517
21.189894003670553 271.6667539601833 0.6894510162768037
21.195121558623967 273.39962266397663 0.6919796134572512
21.20034911357738 273.2335647114319 0.6915961727918006
21.205576668530796 271.2248013874459 0.6891019572513742
21.21080422348421 268.5188797633244 0.6851245518132908
21.216031778437625 267.84780179321706 0.6833799170326166
21.22125933339104 268.5221863627703 0.6829214846569284
21.226486888344454 268.2903428012223 0.6823983055882114
21.231714443297868 269.5956259414343 0.6839766507443682
21.236941998251282 272.49666804531137 0.6886007734818089
21.242169553204697 272.21469422949787 0.6892373449028377
21.24739710815811 272.69693950591795 0.6902768671520093
21.252624663111526 269.1233484083786 0.6862637371517586
21.25785221806494 270.6937143962099 0.6868185646604502
21.263079773018355 270.03626184602103 0.6841044647728265
21.26830732797177 271.4168620233827 0.6858216630829744
21.273534882925183 268.58985444261583 0.6816163248512361
21.278762437878598 267.27613472139734 0.6814416079908299
21.283989992832012 267.58210105972006 0.6895119315562823
21.289217547785427 268.21620263640915 0.7014617777270581
21.29444510273884 267.3179543789602 0.7052327731976589
21.299672657692255 262.00558108839124 0.7025308934211791
21.30490021264567 261.3956265770246 0.7051901790910862
21.310127767599084 261.0403413498586 0.7092174559091374
21.3153553225525 260.3810366038672 0.7126947103999006
21.320582877505913 260.54033096699675 0.7173455272294411
21.325810432459328 263.207673115572 0.7237975815288765
21.331037987412742 266.691435802554 0.7308809840144364
21.336265542366156 268.5648438785896 0.7359140877620344
21.34149309731957 265.7146458380495 0.7338763642776811
21.346720652272985 264.2004235541456 0.734477137335148
21.3519482072264 262.10711411089784 0.7345112122405859
21.357175762179814 260.08624487325676 0.7348722590078633
21.36240331713323 257.8060040475502 0.7353867607824652
21.367630872086643 256.9732337256432 0.7366749107940961
21.372858427040057 256.0871635758095 0.7369408612103824
21.378085981993472 258.57313323126414 0.7414597575059618
21.383313536946886 259.71450420038434 0.744235349404994
21.3885410919003 261.0328321933285 0.7485568818957148
21.393768646853715 260.61153830041826 0.7499034841350628
21.39899620180713 258.5230945873217 0.7493892831115816
21.404223756760544 260.3789691688294 0.7532723151158517
21.40945131171396 260.1956173994025 0.7553946264520545
21.414678866667373 263.3595331391942 0.7619453784317279
21.419906421620787 263.2500208233113 0.7641695116951089
21.4251339765742 260.4676301784212 0.7633357886398937
21.430361531527616 261.3652473360772 0.7661251367526855
21.43558908648103 261.96898515073633 0.7691036727726254
21.440816641434445 262.6770204526536 0.7714099377570879
21.44604419638786 263.9859055528114 0.7759832286238462
21.451271751341274 265.17882524374 0.7794843743297706
21.45649930629469 268.65183175096166 0.7856492593986819
21.461726861248103 269.77875448477744 0.7880496692583465
21.466954416201517 267.7569725818749 0.7864278704261757
21.47218197115493 266.2216218452117 0.785379155452149
21.477409526108346 263.3202148251031 0.7824501725770883
21.48263708106176 263.48338882158953 0.7844524260363713
21.487864636015175 266.14180096819933 0.7904347925414289
21.49309219096859 265.20035281355405 0.7917096554054318
21.498319745922004 266.1942755477675 0.7952387487261117
21.503547300875418 264.80649533004936 0.7955348961328905
21.508774855828833 267.0005352732176 0.797130427636346
21.514002410782247 268.1089438678359 0.7821279311708484
21.51922996573566 268.73185378962273 0.7738728107332309
21.524457520689076 270.39993582022606 0.7691871479522242
21.52968507564249 274.7078393752759 0.7709035892406131
21.534912630595905 273.2333701502921 0.7639973248630654
21.54014018554932 273.0598002717728 0.7595973230524212
21.545367740502734 273.0824767866166 0.7567154784140212
21.550595295456148 272.4241895541982 0.7529888505778244
21.555822850409562 271.3575472888751 0.7497493488481783
21.561050405362977 270.4252562306806 0.7470192782616131
21.56627796031639 271.99504096753094 0.7475999411840033
21.571505515269806 276.58683488043545 0.7525025654235862
21.57673307022322 280.89406963823404 0.756017886366995
21.581960625176634 283.0135351063607 0.7570852583988192
21.58718818013005 278.9963976529334 0.7503003770148282
21.592415735083463 279.42276363104975 0.7492906150622773
21.597643290036878 280.30974185454687 0.7494324710149233
21.602870844990292 279.2328779638543 0.7463033646732773
21.608098399943707 280.23748521568564 0.7454492449216537
21.61332595489712 278.93470343439293 0.7424047883335189
21.618553509850535 280.7423151727623 0.7434222480097318
21.62378106480395 280.7620131119414 0.7441841841450412
21.629008619757364 283.7894287183055 0.7479984192580968
21.63423617471078 281.40271709557294 0.7443141215267052
21.639463729664193 280.54885177962495 0.7412763923122742
21.644691284617608 279.8578378870751 0.7382364623700963
21.649918839571022 281.91860175637504 0.7396350583261561
21.655146394524436 283.45892439176004 0.7419142345522359
21.66037394947785 282.87915042450123 0.7406366693220281
21.665601504431265 283.33862636590845 0.7408820046585333
21.67082905938468 287.25786207073406 0.7441952605140142
21.676056614338094 289.2303755330296 0.7457282652635919
21.68128416929151 290.3992794019806 0.7466244561212443
21.686511724244923 289.11697335540015 0.7444396269812186
21.691739279198337 290.6232414361964 0.746038097524501
21.696966834151752 292.53584755481296 0.7473222570998899
21.702194389105166 292.08047021499186 0.7461663819796964
21.70742194405858 292.73462928673644 0.7473566884143699
21.712649499011995 291.0821614976378 0.7459851766843176
21.71787705396541 294.58872483850547 0.7496774117466874
21.723104608918824 295.7715487108141 0.7510024821805481
21.72833216387224 295.4776103513316 0.748992906589495
21.733559718825653 292.48379333848965 0.7445048424924517
21.738787273779067 293.44302745088027 0.7445310827013912
21.74401482873248 294.34522992159833 0.7457148906294417
21.749242383685896 297.8856409080233 0.7502761480523115
21.75446993863931 297.6793325198539 0.7500271373733178
21.759697493592725 299.96020778318797 0.7521205067760156
21.76492504854614 301.05633917283365 0.7524991981533908
21.770152603499554 301.51329839782096 0.753523909360642
21.77538015845297 301.0464477151109 0.7533154138457014
21.780607713406383 302.867584116043 0.7559287346041512
21.785835268359797 307.5289366581081 0.7612856007741955
21.79106282331321 309.85729326669025 0.7629789117309441
21.796290378266626 310.742990122312 0.7633025671929269
21.80151793322004 311.93163504603615 0.7640196600422211
21.806745488173455 315.0637651796915 0.767819815010064
21.81197304312687 318.1204748286293 0.7717529371600067
21.817200598080284 318.62925709641917 0.7728759411880501
21.822428153033698 321.1451231618229 0.7763194051988107
21.827655707987113 319.8508259996502 0.7750520253073337
21.832883262940527 321.9489636266705 0.777305314718679
21.83811081789394 323.2497995288687 0.7785382808186841
21.843338372847356 324.0513305996796 0.7788239822717322
21.84856592780077 323.3416393955945 0.7770535419274909
21.853793482754185 322.4917046073603 0.7757867918433871
21.8590210377076 323.7077538606757 0.7762311567329918
21.864248592661014 325.56901395043343 0.7782709113405846
21.869476147614428 326.99194483507586 0.7797351114544292
21.874703702567842 326.0245988774295 0.7786238138782231
21.879931257521257 325.2101453583009 0.7782061156204454
21.88515881247467 324.00209426048986 0.7771985726742566
21.890386367428086 322.498576851437 0.7750146089659082
21.8956139223815 318.4681108242774 0.7696163452658484
21.900841477334914 313.9545745750036 0.7641530345919891
21.90606903228833 310.9809509041454 0.7607569855792202
21.911296587241743 311.36213851983933 0.7611892936220166
21.916524142195158 311.0447033360625 0.7603478738995308
21.921751697148572 309.2955884544925 0.758834971905375
21.926979252101987 307.4066253652153 0.75559103854015
21.9322068070554 303.72343114150254 0.7507153410762532
21.937434362008815 306.08844419845406 0.7532328306522226
21.94266191696223 307.51611445545717 0.7546615860496481
21.947889471915644 308.9783283309384 0.7562279796459923
21.95311702686906 307.0696032971395 0.7540094348551858
21.958344581822473 304.1214528688899 0.7501659248031615
21.963572136775888 304.27199074340257 0.7506742751265306
21.968799691729302 305.3298160591302 0.7512288151411194
21.974027246682716 309.5476136942063 0.7566199765660129
21.97925480163613 310.18489882996005 0.7571555727797693
21.984482356589545 308.85905646191696 0.7554068804105383
21.98970991154296 308.9565890556245 0.754964748167771
21.994937466496374 308.366674189976 0.7535912000829168
22.00016502144979 307.4707903590391 0.7520931229628928
22.005392576403203 304.2230261868909 0.7479755222891988
22.010620131356617 301.36573838277707 0.7447861947550473
22.015847686310032 306.24967442377806 0.7512730555778911
22.021075241263446 310.17365705838534 0.7550991045783434
22.02630279621686 313.89208245211285 0.7594815191950298
22.031530351170275 313.8642876363765 0.7585493622477202
22.03675790612369 311.5554986940144 0.7556784361986412
22.041985461077104 314.34033399959617 0.7587474173861345
22.04721301603052 317.2719389926958 0.7611630266634862
22.052440570983933 320.0885568313348 0.7649458448229853
22.057668125937347 320.57435657369905 0.7656105409937545
22.06289568089076 320.16570601290755 0.7653172971475082
22.068123235844176 321.5500380810825 0.7669658198209128
22.07335079079759 319.92553122797506 0.7645333706859945
22.078578345751005 318.993783378233 0.7638074024818092
22.08380590070442 317.78764094189233 0.7622854216169359
22.089033455657834 317.6301957226984 0.7627504049134953
22.09426101061125 317.71003217403484 0.7627104601226103
22.099488565564663 318.94862310524866 0.7636898933507598
22.104716120518077 320.3474487120818 0.7646882413776223
22.10994367547149 321.78244018361903 0.7658624157031195
22.115171230424906 320.1611550324418 0.7636949072219903
22.12039878537832 318.54228876199716 0.7618079581137782
22.125626340331735 313.4110919331996 0.7556936775205472
22.13085389528515 310.93176725216904 0.7527330322409982
22.136081450238564 311.79558309477204 0.7529366875988284
22.141309005191978 312.5945453232975 0.753557396631913
22.146536560145393 311.01329653475534 0.7517155281820334
22.151764115098807 311.7112709359811 0.7523709240445846
22.15699167005222 311.9892564935177 0.7528943486658085
22.162219225005636 311.55015031835643 0.7525258732454656
22.16744677995905 310.8947389043906 0.7520362644462708
22.172674334912465 311.0245158862538 0.7521390882291611
22.17790188986588 314.6628909648706 0.7557657269227929
22.183129444819293 316.7708959556636 0.7590201639821242
22.188356999772708 318.4753513286682 0.7612157277191551
22.193584554726122 316.86019331680285 0.7590927039306705
22.198812109679537 315.2160058956246 0.7577555619033107
22.20403966463295 316.1213636264731 0.7575966063249399
22.209267219586366 316.95029925097265 0.7587189655226368
22.21449477453978 315.24932328797973 0.756200364740794
22.219722329493194 312.38811568129387 0.752643923897236
22.22494988444661 310.3203194170572 0.749540179413786
22.230177439400023 311.9831929164736 0.7507799659022937
22.235404994353438 312.76604985240976 0.751683531646208
22.240632549306852 312.8390297729693 0.7516827699744839
22.245860104260267 310.42289568582197 0.7481798043919464
22.25108765921368 308.15340827572055 0.746026515442332
22.256315214167095 308.40248853916967 0.7463573811352424
22.26154276912051 308.09193768568065 0.7469128188236688
22.266770324073924 308.8193621577656 0.7478971230528157
22.27199787902734 311.1695581815752 0.7506754167284606
22.277225433980753 311.2095294887312 0.7517476483304183
22.282452988934168 309.62034208728625 0.7487187959847204
22.287680543887582 304.8239573037124 0.7430842405895254
22.292908098840996 303.7622243659349 0.7411374269668821
22.29813565379441 307.85528694344976 0.7459277316065318
22.303363208747825 305.1063867198446 0.7424633671046514
22.30859076370124 303.88936604080794 0.7408572374656603
22.313818318654654 304.1384811220632 0.7415864530503571
22.31904587360807 308.09345933554584 0.7464546954630653
22.324273428561483 308.517656348545 0.7470266829641924
22.329500983514897 306.69435889179204 0.7454210518568017
22.334728538468312 301.1058333390548 0.7383307459371559
22.339956093421726 295.0596834816119 0.7306258738631731
22.34518364837514 293.1842932588618 0.7266518339412833
22.350411203328555 294.06862644413746 0.7274065580782998
22.35563875828197 295.37445765047414 0.7301239260876168
22.360866313235384 295.12528154019316 0.7300184588914849
22.3660938681888 294.4397883492823 0.7289401084277023
22.371321423142213 294.1983450761938 0.7280940872176966
22.376548978095627 294.11755480918805 0.7285017470430095
22.38177653304904 293.5443247003224 0.7287436722052398
22.387004088002456 291.29115209511116 0.7263118055641464
22.39223164295587 291.9347093959518 0.726940184575574
22.397459197909285 289.8007678534605 0.7242303219837637
22.4026867528627 289.67665095163653 0.7224890257114472
22.407914307816114 290.1704730568 0.7231233580350774
22.41314186276953 288.0621636097042 0.720377798264221
22.418369417722943 288.57830901149254 0.7216485829306316
22.423596972676357 286.48558166799035 0.7196938331547346
22.42882452762977 285.8021282095165 0.7184988857688193
22.434052082583186 283.73100152241915 0.715934961940458
22.4392796375366 282.62122345048357 0.7128220030795797
22.444507192490015 279.7137283866609 0.7077109254929007
22.44973474744343 279.1575781859307 0.7070492776778253
22.454962302396844 276.5876639077734 0.7049832161252678
22.460189857350258 276.447543106088 0.7057873181878169
22.465417412303673 277.61787474615 0.7069535267695292
22.470644967257087 279.39377153209335 0.7087476657251197
22.4758725222105 283.0692922111083 0.7138161313166506
22.481100077163916 286.03246627472254 0.7180034627179563
22.48632763211733 287.35877295748026 0.7199370431517147
22.491555187070745 283.9856693437694 0.7149719107340036
22.49678274202416 282.75471936496746 0.7127422789147018
22.502010296977573 281.48759029168764 0.7111252802526353
22.507237851930988 278.9206730468231 0.7076052066017948
22.512465406884402 276.1232036483354 0.7041421017872517
22.517692961837817 274.87999258405597 0.7023717358803784
22.52292051679123 272.4056293244531 0.6990275843838019
22.528148071744646 272.8906531406472 0.6999362800725175
22.53337562669806 272.78243043384754 0.6991999097812928
22.538603181651474 274.49501998779317 0.7032789848983779
22.54383073660489 275.8397952267856 0.7058925128721039
22.549058291558303 275.6769464687601 0.7069231124638704
22.554285846511718 276.06642737653675 0.7069945090181474
22.559513401465132 275.70024945636817 0.7061711878454202
22.564740956418547 271.55961819284227 0.7010901047277119
22.56996851137196 268.9089547731733 0.6965730145763822
22.575196066325375 265.43550503413724 0.6911860625643843
22.58042362127879 267.5400042770443 0.6932803364418135
22.585651176232204 268.10369238520315 0.694192364150185
22.59087873118562 267.2740522241233 0.6920458749622821
22.596106286139033 267.2409719499959 0.6917984866900987
22.601333841092448 268.3879797295519 0.6938976879633418
22.606561396045862 270.68710977282507 0.6979051412575715
22.611788950999276 266.94641014827204 0.6941359196513265
22.61701650595269 269.4956168580099 0.6976565752438834
22.622244060906105 269.82807571109606 0.6968474134844431
22.62747161585952 271.90511342286476 0.6986858468139128
22.632699170812934 270.03909648864953 0.6963242742486133
22.63792672576635 269.3020207374812 0.6955799227818857
22.643154280719763 270.8054118965185 0.6974694854916829
22.648381835673177 273.4144044127264 0.7003423513812472
22.653609390626592 275.0663520893249 0.7019757985689364
22.658836945580006 274.69799819943177 0.7020735012836054
22.66406450053342 273.74186489913694 0.7015671057048678
22.669292055486835 273.3779934542688 0.7019344881774401
22.67451961044025 273.1725304282387 0.7004945672457039
22.679747165393664 274.1645374982053 0.7011703749437291
22.68497472034708 274.4611438490671 0.7011607788532427
22.690202275300493 275.8908801967197 0.7031768650704016
22.695429830253907 275.4361116447574 0.7016817221043598
22.70065738520732 274.76022040664486 0.7000997120355538
22.705884940160736 270.6527829797116 0.6950598546996763
22.71111249511415 271.2049816407295 0.6965513056051076
22.716340050067565 270.57385638788963 0.6960454780809961
22.72156760502098 272.66722170866984 0.6982404891548997
22.726795159974394 271.9614511118577 0.696614701695985
22.73202271492781 275.94998654082434 0.7006903706829227
22.737250269881223 278.3432175456054 0.7043054693757349
22.742477824834637 280.46577339871965 0.7073039426767197
22.74770537978805 279.4820330438494 0.7059348742613243
22.752932934741466 279.75564437006904 0.7052452957472098
22.75816048969488 281.6363961072581 0.7085549560205395
22.763388044648295 283.4341061932242 0.7119651805228778
22.76861559960171 286.125050854755 0.7166437789468174
22.773843154555124 288.37867723151714 0.719683844274784
22.779070709508538 286.99298334072984 0.716838031006547
22.784298264461952 284.9251013085628 0.7127717223675196
22.789525819415367 283.139248223645 0.709326954904711
22.79475337436878 284.8224200273705 0.7118220239890772
22.799980929322196 288.4719185446022 0.7152507654656629
22.80520848427561 290.44036754453185 0.7177150878094581
22.810436039229025 293.62485136257067 0.7214239220371519
22.81566359418244 292.14709318833656 0.7207712045117944
22.820891149135853 291.98282332015884 0.7208125473466956
22.826118704089268 290.35759624817115 0.7186424140541128
22.831346259042682 290.79784382226114 0.7192752972237476
22.836573813996097 291.5020808043514 0.719091529847688
22.84180136894951 295.2399804575032 0.7237386623783962
22.847028923902926 293.530416368638 0.7213774718996843
22.85225647885634 291.66171445168743 0.7191791829679253
22.857484033809754 291.25154713085703 0.7185777491655745
22.86271158876317 291.3568641898828 0.7187638188197046
22.867939143716583 289.8419277835742 0.7168039120216063
22.873166698669998 286.8747103154368 0.7127285351416717
22.878394253623412 288.90717260808 0.7151427292965519
22.883621808576827 291.4512645334687 0.7182799623182156
22.88884936353024 290.64303433206476 0.7174584971988489
22.894076918483655 289.5924789764726 0.7162356698707598
22.89930447343707 289.47497961184405 0.7166893165820071
22.904532028390484 292.74116942714227 0.7202863097250211
22.9097595833439 292.50630227647594 0.7197784359674877
22.914987138297313 294.7363100031499 0.7230456160654338
22.920214693250728 295.04749622969666 0.7240609530576199
22.925442248204142 292.41949329123287 0.7203559846050898
22.930669803157556 286.0093853920571 0.7113977533561663
22.93589735811097 280.0267911603044 0.703544518986372
22.941124913064385 284.05089407131857 0.7082390739530241
22.9463524680178 286.7390203890276 0.711231119990641
22.951580022971214 288.33521598455525 0.7129421913819495
22.95680757792463 284.9265450623107 0.7088073196046437
22.962035132878043 282.33462196191846 0.705965705413095
22.967262687831457 283.633350659816 0.708113943992853
22.972490242784872 287.7862306439424 0.7135844183912163
22.977717797738286 290.17381721681244 0.7162135386780614
22.9829453526917 288.3989196239023 0.7141290798641531
22.988172907645115 286.3873873232804 0.7112223027718713
22.99340046259853 282.2473876845171 0.706151891453297
22.998628017551944 278.933915092588 0.701948435209202
23.00385557250536 277.51112423532106 0.7005133555778073
23.009083127458773 279.611756468066 0.703223154196286
23.014310682412187 282.3385735110199 0.7064151622312723
23.0195382373656 283.9698629722593 0.7077302636301536
23.024765792319016 283.6791795896709 0.7071142197586491
23.02999334727243 282.3982716859775 0.7059553724118426
23.035220902225845 283.69710318891777 0.7074432719957748
23.04044845717926 283.17961424237046 0.7073015783124806
23.045676012132674 281.67168894602133 0.70395426371745
23.05090356708609 278.9434770424961 0.7014170084484356
23.056131122039503 280.5150320651611 0.7033624701395614
23.061358676992917 285.0129161850261 0.7095882657601906
23.06658623194633 286.2659764083344 0.7107768847660646
23.071813786899746 284.5033642653237 0.70848405940396
23.07704134185316 282.7704275480022 0.7065413389905614
23.082268896806575 284.1688459197751 0.7085409935674273
23.08749645175999 284.682834442595 0.7086132595284513
23.092724006713404 284.04248205849 0.7090452933111049
23.097951561666818 286.44662454907194 0.7125393371537873
23.103179116620232 286.51455614901 0.712999734591245
23.108406671573647 285.7652849227485 0.7113055745587
23.11363422652706 284.41775649630233 0.7086066296397822
23.118861781480476 282.697663992051 0.7061795608287552
23.12408933643389 281.0866909498216 0.7031452742813401
23.129316891387305 284.1210794875502 0.7066762903203084
23.13454444634072 286.2863638270661 0.7089094031147392
23.139772001294133 288.8630382296254 0.7134536048805235
23.144999556247548 286.19669899575706 0.7104543613028573
23.150227111200962 286.93576864279083 0.7111811790196113
23.155454666154377 286.73472395048805 0.7095641995639965
23.16068222110779 285.9939967194352 0.7083702883106122
23.165909776061206 285.81087058545904 0.7078592703739524
23.17113733101462 288.5371585541794 0.7115143210494909
23.176364885968034 292.98593684056897 0.7168338399891061
23.18159244092145 292.5659130537257 0.7178845803130564
23.186819995874863 290.5808700279187 0.7160011569290361
23.192047550828278 290.36551100140133 0.7164987504474535
23.197275105781692 290.2359272496123 0.7161082063872086
23.202502660735107 289.00558077326014 0.7142941336651343
23.20773021568852 289.5275015456315 0.7147782044616949
23.212957770641935 288.56575896228543 0.7135769398529643
23.21818532559535 289.6696038372395 0.7147193192986258
23.223412880548764 289.63325091451395 0.7139846496159836
23.22864043550218 292.9383870228604 0.717598329670684
23.233867990455593 291.95556609529484 0.7154154513215695
23.239095545409008 291.3943705513711 0.7146903573245217
23.244323100362422 289.04067119533096 0.7121123779176527
23.249550655315836 287.3128255491934 0.7112783212055377
23.25477821026925 285.5911343278227 0.7087050876614537
23.260005765222665 284.8558733052239 0.7079966460226147
23.26523332017608 284.35352554070033 0.7059582493386688
23.270460875129494 285.64476956392275 0.7073628121389892
23.27568843008291 288.29438499773465 0.7106652850134998
23.280915985036323 289.910639251093 0.7124123172587963
23.286143539989737 287.84609734630783 0.7106534445039402
23.291371094943152 286.4067697459194 0.709125667967554
23.296598649896566 286.4044852682883 0.7096325053521243
23.30182620484998 286.32718532609715 0.7088812728386372
23.307053759803395 284.68341651738723 0.7064402311714642
23.31228131475681 284.66887033232587 0.7057356507935817
23.317508869710224 285.6598404074138 0.7065847708633088
23.32273642466364 289.1146194968289 0.7103049596422191
23.327963979617053 291.9682150828316 0.7139636826740612
23.333191534570467 291.42829779989063 0.7137612580589502
23.33841908952388 289.591063467138 0.7123773380484965
23.343646644477296 288.3242383629477 0.7112828668602068
23.34887419943071 288.7106349903054 0.7111453783123972
23.354101754384125 289.01043702745324 0.7115462509670126
23.35932930933754 288.59563205101455 0.7106844181553906
23.364556864290954 286.20852213159645 0.7082001440181758
23.369784419244368 287.72035717025767 0.7094467369805754
23.375011974197783 286.7745674401395 0.7081205588118086
23.380239529151197 290.6594119749123 0.7140685477580525
23.38546708410461 288.79275883817576 0.7114810816263536
23.390694639058026 289.7586306640943 0.7132019060327246
23.39592219401144 289.3951827571806 0.711841012419903
23.401149748964855 289.1968875709548 0.7117862074250529
23.40637730391827 287.3233340515025 0.7087765646944786
23.411604858871684 284.7460698102327 0.7056046956281242
23.416832413825098 285.3252107268798 0.7066774736229193
23.422059968778512 284.59392850345074 0.7062135904709013
23.427287523731927 285.3719117266667 0.7065211731132671
23.43251507868534 285.5659056088281 0.7067635265463558
23.437742633638756 287.08566591250116 0.707944341724457
23.44297018859217 287.2017386986413 0.7077436955899802
23.448197743545585 286.89709903307136 0.7066923072434858
23.453425298499 286.15970354204603 0.7065693512859723
23.458652853452413 287.48514919169236 0.7095756981818105
23.463880408405828 288.5057013312405 0.7109956587854922
23.469107963359242 287.98751454347115 0.7091184926977345
23.474335518312657 284.71256937354224 0.7042160772173073
23.47956307326607 286.0199902878955 0.7065930018697333
23.484790628219486 287.6888708219075 0.7084345386930764
23.4900181831729 289.06764637874414 0.709489088246415
23.495245738126314 290.31177029123324 0.7106602278270037
23.50047329307973 293.8720988881892 0.7151079400682501
23.505700848033143 294.5617915620332 0.7168007399534712
23.510928402986558 292.8267676554522 0.7148257318235616
23.516155957939972 290.41089235391814 0.711241783981805
23.521383512893387 289.7786322199078 0.7102145529576388
23.5266110678468 287.3782745694018 0.7074703867389593
23.531838622800215 287.439293707634 0.7064176834512018
23.53706617775363 288.1841713504332 0.7068126761865772
23.542293732707044 290.8966703841662 0.7100286489884994
23.54752128766046 291.9107601161674 0.7112499689336913
23.552748842613873 292.3944405352292 0.7111621924788067
23.557976397567288 295.7023760278234 0.7147583147695301
23.563203952520702 297.9773421811092 0.7185020291270474
23.568431507474116 298.6820017182741 0.7196591945057071
23.57365906242753 300.743729987168 0.7231641276048152
23.578886617380945 299.0074382578057 0.718494625119845
23.58411417233436 296.5827853205239 0.7152472912610488
23.589341727287774 292.2176457222746 0.7089984888660933
23.59456928224119 292.2157063533181 0.7095235558041366
23.599796837194603 294.67530871817024 0.7127483148650163
23.605024392148017 298.6430987630783 0.7177411449523499
23.610251947101432 300.8452000035374 0.7197650757492252
23.615479502054846 298.400509424451 0.7159407504011897
23.62070705700826 295.31493198758653 0.7113315271973997
23.625934611961675 294.00971482786855 0.7097555776877643
23.63116216691509 295.21827219599766 0.7102555094010984
23.636389721868504 297.55531749573464 0.7128867758106077
23.64161727682192 299.0665454928189 0.7153623086990715
23.646844831775333 298.1951939722366 0.7139808052617824
23.652072386728747 293.9491821719392 0.7084749201109191
23.65729994168216 291.79614033098494 0.7048974965325608
23.662527496635576 290.8933776094064 0.7042043998270671
23.66775505158899 295.02641399342406 0.7094268519471284
23.672982606542405 298.22617025229744 0.7136969890221707
23.67821016149582 300.60998887988643 0.7161438339735573
23.683437716449234 297.95869938313126 0.7111838031126034
23.688665271402648 295.6539352540837 0.7070765268220334
23.693892826356063 297.4413007009225 0.7085056401677863
23.699120381309477 298.4752953336605 0.7102573329929791
23.70434793626289 301.8091499048438 0.7139936826827186
23.709575491216306 302.713579639708 0.7143811014212457
23.71480304616972 302.9059342261502 0.7145347966953332
23.720030601123135 305.8462690641034 0.7183286075360945
23.72525815607655 306.8586535287008 0.7199663364982866
23.730485711029964 307.6823559934859 0.7207711284637319
23.735713265983378 304.23326236056164 0.7162326944100262
23.740940820936792 300.8754345444946 0.7120487431242515
23.746168375890207 301.27808077465437 0.7122100784143005
23.75139593084362 304.27727277090185 0.7160388336216731
23.756623485797036 306.9705218135537 0.7186441072607169
23.76185104075045 306.4211127702287 0.7179479869229013
23.767078595703865 300.6453053159042 0.7109122664233971
23.77230615065728 297.72311436157327 0.7080838987808115
23.777533705610693 295.7688560836314 0.7050704755372668
23.782761260564108 301.5614956398572 0.7116389751757054
23.787988815517522 304.9294570569327 0.715398709952347
23.793216370470937 305.64786340358086 0.716535415752675
23.79844392542435 303.60900200814825 0.7130524836907578
23.803671480377766 301.5692379836407 0.7099974460428247
23.80889903533118 304.1609870597738 0.7111705449784694
23.814126590284594 307.00536793116913 0.7135513739596361
23.81935414523801 309.1930643717162 0.7161032910096274
23.824581700191423 308.2566703413883 0.7152616300170372
23.829809255144838 308.1414971334071 0.7154249970140728
23.835036810098252 307.2174140938771 0.7144994902365409
23.840264365051667 306.7585383162882 0.7133592954205776
23.84549192000508 305.2603321683492 0.7119473506784993
23.850719474958495 307.9120631422021 0.7139451108181161
23.85594702991191 308.87410291543654 0.7151194475803617
23.861174584865324 310.33561149146897 0.7164994900232983
23.86640213981874 311.9315095337819 0.7184484426389917
23.871629694772153 313.5359487641635 0.7201468309095288
23.876857249725568 310.6690755701288 0.7163039018312223
23.882084804678982 307.69667295515353 0.7129693139410368
23.887312359632396 304.76521652461304 0.7100778850732733
23.89253991458581 307.69832103224905 0.7131116596080781
23.897767469539225 311.58302480670716 0.7169471718148351
23.90299502449264 313.2598138309674 0.7176517754798173
23.908222579446054 311.0482843031053 0.7153815308167467
23.91345013439947 308.2919180433885 0.712137071988919
23.918677689352883 305.6171535391882 0.7088050333770923
23.923905244306297 304.06199239471846 0.7068202113136348
23.929132799259712 309.0246085142882 0.7118806489742696
23.934360354213126 308.73622238259435 0.7123286699373101
23.93958790916654 307.81566750085545 0.7107258560376318
23.944815464119955 302.4280780444669 0.704626155675595
23.95004301907337 300.1511915909223 0.7017962301848526
23.955270574026784 298.36720964168427 0.6998840646407708
23.9604981289802 299.6951725789211 0.7012905436494963
23.965725683933613 305.07505963841794 0.7072412467286979
23.970953238887027 306.228755074676 0.7089136943686715
23.97618079384044 305.74692582598476 0.7089766236693521
23.981408348793856 303.9059840740828 0.7071094693873374
23.98663590374727 304.00212137953537 0.7072457877489249
23.991863458700685 305.9540992056058 0.709001821313304
23.9970910136541 305.86255714977204 0.709046957712926
24.002318568607514 305.11298024984336 0.7078745896097104
24.007546123560928 303.73476625085533 0.7063441842698716
24.012773678514343 304.2253152402359 0.7072336537998366
24.018001233467757 303.6269334930798 0.7058585730875575
24.02322878842117 305.68240386142463 0.7078672532397724
24.028456343374586 307.35413283164416 0.7085638916908733
24.033683898328 309.10364438414746 0.7108938380910742
24.038911453281415 307.1226913634321 0.7087052522308923
24.04413900823483 305.6754254647849 0.7071111112530959
24.049366563188244 304.25168039244005 0.7059158068102814
24.054594118141658 306.83645561817076 0.708993809438921
24.059821673095072 307.52128481029496 0.709531538689588
24.065049228048487 306.5350336634343 0.7091118231201587
24.0702767830019 303.8011313676038 0.7186418312326232
24.075504337955316 303.38826187417015 0.727461857144639
24.08073189290873 303.7894270194847 0.7350035639629078
24.085959447862145 305.5303503812369 0.7427539909342705
24.09118700281556 305.47254315827723 0.74711374992791
24.096414557768973 306.0981772102497 0.7518854817209099
24.101642112722388 305.2309284610022 0.7565183570057297
24.106869667675802 304.5712442414181 0.7605825073685094
24.112097222629217 304.6404828846712 0.7643617942639656
24.11732477758263 304.96466467411 0.7676445801124029
24.122552332536046 302.476836756911 0.7671923756012217
24.12777988748946 302.01591743258865 0.769198204313422
24.133007442442874 305.23960691894774 0.7770478955165989
24.13823499739629 310.22142840948857 0.7873323278553414
24.143462552349703 308.7616005509891 0.788672952490911
24.148690107303118 305.3361996651329 0.7871321076422558
24.153917662256532 305.97131709907984 0.7920024216042734
24.159145217209947 309.7210431864205 0.7997237613131809
24.16437277216336 311.6490948376266 0.8047977540507913
24.169600327116775 307.68768844018575 0.8011427562649991
24.17482788207019 303.68125791482794 0.7986331014858657
24.180055437023604 304.90386729533054 0.8033389123966477
24.18528299197702 304.43555797616085 0.8050993998006897
24.190510546930433 306.72492220320885 0.8117800951409501
24.195738101883848 306.39984408233715 0.8136183192459385
24.200965656837262 306.5177654825264 0.8174113831665012
24.206193211790676 305.00010759568806 0.8171567650834871
24.21142076674409 304.3830082665282 0.8189692364051318
24.216648321697505 304.49862342910035 0.820995640177236
24.22187587665092 306.474959402019 0.8265219771156693
24.227103431604334 304.41353249872697 0.8264260073091351
24.23233098655775 302.65760134348784 0.8272489058536635
24.237558541511163 301.73839071366143 0.8289087275160416
24.242786096464577 305.75136478257997 0.8364240182065921
24.248013651417992 306.6276937031679 0.8393673972919969
24.253241206371406 302.9075549342438 0.8366583377759363
24.25846876132482 297.6576868534282 0.8318882638238575
24.263696316278235 293.3404833079112 0.8279733234045851
24.26892387123165 291.7271463984399 0.825954892204556
24.274151426185064 294.76630634695636 0.8327127799552786
24.27937898113848 300.05778381445543 0.8430496477241985
24.284606536091893 302.52458576872186 0.8497143853696186
24.289834091045307 303.27868687703545 0.8531854021010347
24.29506164599872 299.57522228620707 0.8490888089586979
24.300289200952136 298.81274525940233 0.8501934900137018
24.30551675590555 296.2572031241664 0.8498059917147051
24.310744310858965 295.4516099845298 0.8526789998891883
24.31597186581238 295.3924287893806 0.854927246618004
24.321199420765794 294.3055117308682 0.8541620355036629
24.326426975719208 294.9081916788985 0.8554961505317629
24.331654530672623 292.9458544544071 0.8532701063196173
24.336882085626037 295.1905403495807 0.8574441933646267
24.34210964057945 295.325020884311 0.8593311545451181
24.347337195532866 294.30297086262595 0.860754741302478
24.35256475048628 292.2114326244839 0.8618714823075541
24.357792305439695 292.8302075293929 0.8660839910743994
24.36301986039311 290.2065790741002 0.8660637042498758
24.368247415346524 290.5213354188273 0.8662413785209527
24.373474970299938 293.796242762826 0.8714484050237021
24.378702525253352 297.36548414010787 0.8778940490295147
24.383930080206767 300.0600172399167 0.8843637828315992
24.38915763516018 298.85137858423684 0.8853360965603188
24.394385190113596 302.39113524398135 0.8911187101616613
24.39961274506701 299.9160853057068 0.8896291606635786
24.404840300020425 298.41400221495235 0.8888122284244886
24.41006785497384 297.00229327751225 0.8893917043727192
24.415295409927253 297.9668298310751 0.8931468325807014
24.420522964880668 296.6291523600372 0.8945293977854086
24.425750519834082 295.8024900679847 0.8955378872013405
24.430978074787497 299.2113956506693 0.9025886459193297
24.43620562974091 303.8678414246758 0.9115796208595562
24.441433184694326 303.59092927226413 0.9137102586294936
24.44666073964774 300.9527530584918 0.9136631681548393
24.451888294601154 300.82234751872164 0.91686450641328
24.45711584955457 300.5174059027294 0.9184002510379943
24.462343404507983 301.57460562486216 0.9204426247251675
24.467570959461398 297.8974077055905 0.9165667951035573
24.472798514414812 299.41124979822814 0.9215324381149997
24.478026069368227 298.2673711318356 0.9229774571473771
24.48325362432164 300.11859062325084 0.9280680317213261
24.488481179275055 299.40042715259034 0.9291769303494151
24.49370873422847 299.39065419343234 0.9303665827146198
24.498936289181884 300.69687281554405 0.9338410562107712
24.5041638441353 301.6578439253952 0.9364902828467007
24.509391399088713 304.194143805967 0.9419192974027699
24.514618954042128 301.0296207185133 0.9390993369678498
24.519846508995542 300.2253556639545 0.9404336970081463
24.525074063948956 301.1641153404962 0.9458745313177042
24.53030161890237 304.49769794074734 0.9543361587554153
24.535529173855785 305.57765991015424 0.9596790053264698
24.5407567288092 301.82891464257654 0.9566142088224927
24.545984283762614 297.6916828936029 0.9520417279130328
24.55121183871603 295.6149515232139 0.9498730301910348
24.556439393669443 296.6761559813876 0.9523087750688779
24.561666948622857 306.2517910616334 0.9694925890458295
24.566894503576272 310.20038314053085 0.977792350816299
24.572122058529686 310.91987994626095 0.9815180436484501
24.5773496134831 303.0912190071157 0.9719660897541796
24.582577168436515 300.0582930977742 0.9721805196141663
24.58780472338993 302.11520239968206 0.9788510672622213
24.593032278343344 307.4362881586261 0.9892109011712101
24.59825983329676 310.68457879755016 0.9950704108543631
24.603487388250173 307.7221022295457 0.9944403696645345
24.608714943203587 305.7722100429425 0.9961273505460736
24.613942498157 305.810978654005 0.9979772537513624
24.619170053110416 305.6783272434082 0.9982562270282878
24.62439760806383 301.4512922353897 0.9926376295033263
24.629625163017245 297.82112385932356 0.9906309524249249
24.63485271797066 297.0300810016319 0.991302648655765
24.640080272924074 296.3635159267647 0.9923126893668582
24.645307827877488 300.62173574332013 1.0046163485885682
24.650535382830903 301.77109100526485 1.0109805221398327
24.655762937784317 303.3996438036255 1.0176751822771342
24.66099049273773 303.32857598276837 1.0167933647243892
24.666218047691146 303.0000295731732 1.0195466245915061
24.67144560264456 300.42440499155487 1.0173455660043995
24.676673157597975 298.5499955702845 1.0158989239269474
24.68190071255139 297.2225261032364 1.0148627684857445
24.687128267504804 297.1800166779856 1.0154321433703806
24.692355822458218 298.2215463455533 1.020433480542934
24.697583377411632 299.74736080354404 1.025547656525239
24.702810932365047 299.21488309769416 1.02829317930138
24.70803848731846 296.9306219094375 1.0258976007548906
24.713266042271876 290.5802948120351 1.0187055387544315
24.71849359722529 292.1735151259755 1.0231045354177994
24.723721152178705 294.5835500274685 1.0321535478305937
24.72894870713212 300.46963437800883 1.0433336620300684
24.734176262085533 297.8887328873366 1.0417467061113885
24.739403817038948 301.2469326920393 1.0469074333158168
24.744631371992362 300.24582976638595 1.050759275211879
24.749858926945777 303.89955173382907 1.060593230558515
24.75508648189919 298.1979205832517 1.055598879136279
24.760314036852606 297.9451520689878 1.0551943444080623
24.76554159180602 294.4590904820245 1.0511723182163293
24.770769146759434 297.4752171278552 1.059093618241865
24.77599670171285 295.7170942166147 1.0608196056463821
24.781224256666263 296.41312071171933 1.0639572921307607
24.786451811619678 298.7519887751498 1.0721228387681006
24.791679366573092 298.5319553307991 1.0731343692827549
24.796906921526507 295.71254131939355 1.0711413804973693
24.80213447647992 293.9007897775764 1.0715029617110976
24.807362031433335 292.8149072510809 1.0708961864095758
24.81258958638675 298.5537629693363 1.0843945538428053
24.817817141340164 300.4322698983176 1.0882893661078796
24.82304469629358 301.4757313179344 1.0927161800544032
24.828272251246993 297.70412706696254 1.0883163380737153
24.833499806200408 293.905177565235 1.0852248716835107
24.838727361153822 290.71062945833336 1.0829780618410019
24.843954916107236 291.81430851680983 1.0878101000840468
24.84918247106065 294.14312193123277 1.0925128746393569
24.854410026014065 297.33697717057856 1.0999612642401262
24.85963758096748 300.6510870210321 1.1085516400314457
24.864865135920894 300.72033112089485 1.1122537693807482
24.87009269087431 300.29114476508244 1.1161324580712244
24.875320245827723 300.9065884462157 1.1205370590374086
24.880547800781137 300.36077060257384 1.1242887796409942
24.885775355734552 301.2540845359211 1.1290864227096693
24.891002910687966 300.76576984992016 1.1317340827069178
24.89623046564138 301.1631942666993 1.1344078895173249
24.901458020594795 297.5992310229839 1.1298362829928124
24.90668557554821 294.92369519218556 1.1268548522823978
24.911913130501624 294.2007076129278 1.1301899605155263
24.91714068545504 296.8437840313721 1.139935034217752
24.922368240408453 296.4199768252307 1.1448257542259979
24.927595795361867 298.10784750795415 1.1502154042068458
24.93282335031528 295.4068207328632 1.1455885280617064
24.938050905268696 298.8526566216578 1.1543166230858175
24.94327846022211 300.61339879875504 1.1604678304537985
24.948506015175525 302.03069642359213 1.1685210461686026
24.95373357012894 301.4091815760431 1.1706526189422521
24.958961125082354 302.46762448806606 1.1767566429643932
24.964188680035768 302.4234817143345 1.1794723943289591
24.969416234989183 301.0716003605677 1.1789065906555556
24.974643789942597 302.11125647547976 1.1835007646932947
24.97987134489601 306.0136770144843 1.1942216662787235
24.985098899849426 307.2902623275682 1.2009211923402705
24.99032645480284 303.8439908003506 1.1969352192518745
24.995554009756255 299.8596518330657 1.1919764556173242
25.00078156470967 301.94461981101034 1.2006086764286386
25.006009119663084 305.1129038307002 1.2116821904445456
25.011236674616498 307.32276187060467 1.2188727496759388
25.016464229569912 307.6618447944854 1.2229136056250234
25.021691784523327 303.93030063738007 1.2160686806953134
25.02691933947674 308.04671046652385 1.2275442122043154
25.032146894430156 308.214699592998 1.2323036959989204
25.03737444938357 310.0050660505697 1.2425547163786714
25.042602004336985 307.387860619772 1.241723862086357
25.0478295592904 310.44197649133787 1.2512043636630785
25.053057114243813 316.5198912737215 1.2642264260743292
25.058284669197228 317.2166214247193 1.2704083686607839
25.063512224150642 311.37871207843654 1.2627590756025622
25.068739779104057 307.79766978959157 1.2595838970601518
25.07396733405747 308.28321179132706 1.2647182876329879
25.079194889010886 311.92842304731226 1.2754606284156365
25.0844224439643 312.5321007265347 1.281914581952372
25.089649998917714 309.2183002952394 1.2791610542045895
25.09487755387113 308.62013873379226 1.2833293217553692
25.100105108824543 308.2159082954894 1.2847411110248177
25.105332663777958 311.1878926573199 1.2956892528914778
25.110560218731372 312.17047415506323 1.298277858434444
25.115787773684787 310.36341010455374 1.2988601744057644
25.1210153286382 306.70964180302184 1.2961829381317422
25.126242883591615 305.22100062512936 1.2999931889573806
25.13147043854503 309.0496939544028 1.3149271746835804
25.136697993498444 316.39249528422556 1.3324412880399852
25.14192554845186 317.8597035810394 1.33765519109157
25.147153103405273 317.22251735697876 1.337428662693385
25.152380658358688 317.06734239779536 1.34256794281228
25.157608213312102 319.68995464323825 1.3544171407327965
25.162835768265516 320.61774788854666 1.362723482866773
25.16806332321893 318.84112417427167 1.3597164096718204
25.173290878172345 319.1811545714864 1.3639678945289906
25.17851843312576 317.831366155602 1.363986814164964
25.183745988079174 315.95748702263995 1.3647963523899729
25.18897354303259 312.9185955491056 1.361376982265434
25.194201097986003 310.2989462972395 1.36147219377371
25.199428652939417 309.068912054484 1.3640474016649453
25.204656207892832 309.80662154448606 1.3719258291099259
25.209883762846246 311.00115875144974 1.3800915977065251
25.21511131779966 311.5969729106641 1.3851094785976616
25.220338872753075 311.453847724344 1.3909610328256006
25.22556642770649 314.61804381057556 1.4036663580223312
25.230793982659904 317.0153882789286 1.4159703952807767
25.23602153761332 324.4740872031203 1.439929129893627
25.241249092566733 323.70900805667367 1.4433611935538162
25.246476647520147 324.12528535297685 1.448328696785129
25.25170420247356 318.84498019155285 1.4398920810764275
25.256931757426976 317.6592502269202 1.4394666264237297
25.26215931238039 313.89527803482 1.4354050944183718
25.267386867333805 315.4108185835265 1.4452811145841402
25.27261442228722 314.32835796929055 1.4480574340999832
25.277841977240634 318.87351605976386 1.464328288457402
25.283069532194048 321.86407254443606 1.473874280280433
25.288297087147463 325.84574116618046 1.48960696367614
25.293524642100877 324.3964524545128 1.4896216769329187
25.29875219705429 326.19025684071335 1.4993118809703896
25.303979752007706 325.4398484708351 1.5029936853665509
25.30920730696112 326.54157691814817 1.516733509904569
25.314434861914535 322.7695024757355 1.5159588243541868
25.31966241686795 318.38975688322137 1.5140330882199429
25.324889971821364 315.5767992078098 1.5096099556380995
25.330117526774778 317.56825303429855 1.5221331918584826
25.335345081728192 321.02200868234706 1.5383108341014997
25.340572636681607 319.7304004148032 1.5396141302598532
25.34580019163502 319.4801023252721 1.5447647178662514
25.351027746588436 312.6038378469718 1.5280235810484908
25.35625530154185 315.24443009339603 1.542686293928891
25.361482856495265 315.65968340702983 1.5475469192806364
25.36671041144868 327.270145031236 1.585887094248661
25.371937966402093 332.84488790396546 1.606160782144483
25.377165521355508 337.4105845539413 1.6303972828445725
25.382393076308922 333.32396546999286 1.6284759416427523
25.387620631262337 325.7292766400149 1.61383811852834
25.39284818621575 321.7358974655545 1.6087729726194946
25.398075741169166 316.8908202268087 1.6017218940842408
25.40330329612258 316.28790483136225 1.6125692836044794
25.408530851075994 316.10704506629213 1.6177120006562293
25.41375840602941 318.64217519035975 1.632686259796696
25.418985960982823 318.93564560316406 1.6351620029230653
25.424213515936238 317.95578410396996 1.639230281487731
25.429441070889652 314.55766369545915 1.6326182162661451
25.434668625843067 313.0529141062678 1.6370762416472786
25.43989618079648 310.38753982088264 1.6410165930808702
25.445123735749895 311.64033074794827 1.653317588984308
25.45035129070331 312.390448315634 1.6642972352877545
25.455578845656724 318.19786812514127 1.683463247797923
25.46080640061014 318.5725253020295 1.688684974771033
25.466033955563553 324.9267506104179 1.71300722198962
25.471261510516968 329.0043614972651 1.7352232159078569
25.476489065470382 323.43774823644605 1.7301871204261587
25.481716620423796 314.47173330717237 1.7189026378963308
25.48694417537721 309.97452696777196 1.7144486175331146
25.492171730330625 315.55530197570516 1.7385988931402534
25.49739928528404 320.9333787872624 1.7561203899987745
25.502626840237454 320.8136494695133 1.761135865024703
25.50785439519087 318.80452866429897 1.7674209037717499
25.513081950144283 324.8075590622085 1.7969593198415303
25.518309505097697 326.28606182718545 1.8132465195771232
25.523537060051112 324.18477953071334 1.8116994697233932
25.528764615004526 322.7468058061791 1.8143983186986457
25.53399216995794 325.06443386038546 1.829323273661194
25.539219724911355 329.9849276171213 1.8581543189826948
25.54444727986477 326.8137014121902 1.8576338423299632
25.549674834818184 325.4391690506227 1.8652276730511614
25.5549023897716 324.4578102847657 1.8672349964792672
25.560129944725013 325.3228429011364 1.882201616020548
25.565357499678427 328.3833252594386 1.9005232405723924
25.57058505463184 330.4122835445196 1.9180515218766077
25.575812609585256 326.8897680451138 1.9185971491012932
25.58104016453867 324.3177082965266 1.9214575665678058
25.586267719492085 318.07168355614255 1.915317468560764
25.5914952744455 321.55105661868384 1.936708613123548
25.596722829398914 319.6394886364493 1.9437043250877148
25.601950384352328 317.86793996556804 1.9487601727787316
25.607177939305743 315.0822969167415 1.9563511354458745
25.612405494259157 310.0594912929598 1.9512523528281691
25.61763304921257 314.1017318253178 1.9828711007403874
25.622860604165986 320.8525083794349 2.019863095452085
25.6280881591194 335.7191136890387 2.0847677911681526
25.633315714072815 339.3664854375745 2.104970660998199
25.63854326902623 338.95775261063847 2.109597476285863
25.643770823979644 330.6469204512804 2.088866963118541
25.648998378933058 329.58931187034403 2.0975026429094106
25.654225933886472 328.5342137052113 2.1110890911217965
25.659453488839887 325.89045929384497 2.113539676836702
25.6646810437933 331.46008752498074 2.1546195368513237
25.669908598746716 332.6528810101695 2.17033652741327
25.67513615370013 334.3156613242834 2.2009484430151205
25.680363708653545 332.00882801835064 2.203016541410957
25.68559126360696 331.25525052577666 2.2175681065202766
25.690818818560373 330.46124527468294 2.2257163684563475
25.696046373513788 332.11328380664236 2.2474963824122396
25.701273928467202 324.0536041094984 2.243503720558699
25.706501483420617 325.079262198684 2.268158820711634
25.71172903837403 320.27065028101185 2.27194904719892
25.716956593327446 326.5192829036856 2.3049401576792983
25.72218414828086 328.0053441353066 2.332300936916972
25.727411703234274 336.5674298770555 2.384354080262013
25.73263925818769 336.1784509534134 2.413654902120321
25.737866813141103 334.49807265560656 2.4280732402159706
25.743094368094518 328.44012968236143 2.421421116265548
25.748321923047932 326.28443590896865 2.427117563710381
25.753549478001347 325.11644339803325 2.438299844809053
25.75877703295476 324.9375306658599 2.459330612829947
25.764004587908175 328.6288514102823 2.502569795907305
25.76923214286159 325.83245170993723 2.5184587596606334
25.774459697815004 321.83000147859576 2.523431395236602
25.77968725276842 315.7787439473261 2.5215532379913976
25.784914807721833 317.47458404969166 2.548181270257096
25.790142362675248 334.6185439471321 2.6484735497383336
25.795369917628662 345.04829098417355 2.7115541117074367
25.800597472582076 344.9309726108811 2.745850068911005
25.80582502753549 326.655683190312 2.704588030069332
25.811052582488905 313.6982813206747 2.685132934692583
25.81628013744232 312.496601718947 2.708626176023773
25.821507692395734 320.00342585592983 2.7755204481075935
25.82673524734915 319.3666511636036 2.8064289388472674
25.831962802302563 324.4866092679375 2.860002633590257
25.837190357255977 322.16315882299654 2.88332771884464
25.84241791220939 326.36067807680627 2.9286640297259483
25.847645467162806 333.6132049074831 3.006767456004293
25.85287302211622 339.5533813920381 3.0667918422782825
25.858100577069635 346.8495947280615 3.149726738465165
25.86332813202305 331.03341067032454 3.1234895584037448
25.868555686976464 327.101842084045 3.1624438676124855
25.87378324192988 311.734446875164 3.128111297518679
25.879010796883293 311.09050448081035 3.168362456275896
25.884238351836707 329.59660385441776 3.305714364697545
25.88946590679012 335.33093873471506 3.3881422636439766
25.894693461743536 354.1000121821003 3.5466593839420564
25.89992101669695 348.15456834012315 3.5708346248134237
25.905148571650365 343.0954809731911 3.619078165334802
25.91037612660378 340.34747469518356 3.6625151048462707
25.915603681557194 332.4359875100054 3.7009089244993407
25.920831236510608 320.0161221186818 3.6946849080524675
25.926058791464023 317.9299356207552 3.7716125097712725
25.931286346417437 315.59469090235007 3.8298320473571197
25.93651390137085 335.15610778693076 4.0501868220964745
25.941741456324266 340.40192568030295 4.173081248315748
25.94696901127768 343.4336363017975 4.301546750258249
25.952196566231095 341.4377749937793 4.408066436440502
25.95742412118451 338.7792058478134 4.548401308648287
25.962651676137924 338.0871304181493 4.655356342792446
25.967879231091338 329.2995646554484 4.67179570040334
25.973106786044752 318.5977106985096 4.630036672100778
25.978334340998167 306.5095122045368 4.603661086867499
25.98356189595158 298.94444433954624 4.6335119386147
25.988789450904996 306.89824045839964 4.76163094941222
25.99401700585841 321.1733539791039 4.981033229519187
25.999244560811825 323.676952767934 5.066289148042347
26.00447211576524 329.6271245378351 5.24833137810041
26.009699670718653 326.98703510270985 5.3009681761403895
26.014927225672068 329.5765970061303 5.463767736991593
26.020154780625482 316.7623523513753 5.451067762387222
26.025382335578897 300.1337045032149 5.446450713554744
26.03060989053231 278.40491336618663 5.361400316887106
26.035837445485726 266.5494797689144 5.3835528509782815
26.04106500043914 265.0813127861981 5.51612627919696
26.046292555392554 284.3816220953106 5.8615645179582305
26.05152011034597 314.7643335069749 6.377294868614406
26.056747665299383 309.99766481629365 6.490620231124724
26.061975220252798 315.27541879379186 6.825005424618477
26.067202775206212 324.609555242816 7.1675816244621595
26.072430330159627 337.59724273013785 7.8480414715405304
26.07765788511304 342.8316904687465 8.154916084574888
26.082885440066455 330.0795385359669 8.434778110705885
26.08811299501987 321.40231384465096 8.447040950284746
26.093340549973284 312.31800459381054 8.871921996999589
26.0985681049267 321.8260533360739 9.537912733691709
26.103795659880113 304.26282992360655 9.980253498036129
26.109023214833528 279.37356778389903 10.42198080731944
26.114250769786942 230.23495173989647 10.36600729281117
26.119478324740356 203.550772905505 11.252007860024094
26.12470587969377 238.62206149290193 13.918451424519091
26.129933434647185 179.51364766506165 16.688205333902456
26.1351609896006 173.69777136419881 23.22150883473351
