# Supplementary material for: Unraveling metal effects on CO2 uptake in pyrene-based metal-organic frameworks
Source: Nat Commun. 2025 Feb 11;16:1516. doi: 10.1038/s41467-025-56296-w (PMC11814143; doi:10.1038/s41467-025-56296-w)
Supplement: Supplementary file 3 — Source Data [file 41467_2025_56296_MOESM3_ESM.zip › SourceCode/SuppInf/FigureS5_Ga-TBAPy_InSitu_VariableT_PXRD/Data/GaTBAPy_0097p.dat]

0.002613777476707968 27.70577861668246 5.8095259568739115
0.007841332430123905 23.697848205223703 4.816378106120956
0.01306888738353984 21.418507539860123 3.871220208170705
0.018296442336955775 21.63050716389759 3.298164670620258
0.02352399729037171 20.36982932006583 3.079896051134541
0.028751552243787646 18.548562157569524 2.6883108862832454
0.03397910719720358 17.809489457084286 2.367487421288732
0.03920666215061952 15.604131914838787 2.1423907798495168
0.04443421710403546 13.413491930519776 1.9553030175177601
0.0496617720574514 12.096813791530352 1.8150737804173231
0.054889327010867336 14.954721060955087 2.036966831459283
0.060116881964283275 15.41280523831041 1.9080240978099599
0.06534443691769921 16.3823221340402 1.7569619034135815
0.07057199187111515 16.473761232807984 1.669646478683359
0.07579954682453109 16.483006430237015 1.5619697876940046
0.08102710177794703 18.16067405887553 1.6369709433869506
0.08625465673136297 16.95867448871089 1.5784198398586569
0.09148221168477891 17.686429958341822 1.5286816199434443
0.09670976663819485 15.98880446561379 1.3778149896156149
0.10193732159161079 15.855115424668906 1.3059027342412217
0.10716487654502672 17.290582236556382 1.3343974440228856
0.11239243149844266 20.25634558170991 1.48050845319942
0.1176199864518586 22.16875092872507 1.5607571772449027
0.12284754140527454 22.124139254897255 1.4867419627098108
0.12807509635869047 20.317486221442884 1.341348737940082
0.1333026513121064 19.520989070250316 1.2832892774010258
0.13853020626552232 19.054023253629538 1.220911633135798
0.14375776121893824 16.958115593171808 1.1592378804768453
0.14898531617235417 16.913014410556226 1.1474329858373227
0.1542128711257701 17.937391897932407 1.168702379530828
0.15944042607918602 18.53448186941239 1.197566912359904
0.16466798103260194 19.28533899303654 1.1532981401538116
0.16989553598601786 16.91306291159698 1.0217927246520333
0.1751230909394338 16.9212109394596 0.982067343033541
0.18035064589284971 16.621219892416168 0.9557167533844972
0.18557820084626564 15.78683026829991 0.9068307419475903
0.19080575579968156 17.306837730314136 0.9627143522548194
0.1960333107530975 17.12978159524393 0.9480432065815263
0.20126086570651341 16.578904298988743 0.9478810903186747
0.20648842065992934 17.905380150371503 0.9796360697274599
0.21171597561334526 17.204712418733855 0.9240312237663114
0.2169435305667612 17.470209839697418 0.908540153392661
0.22217108552017711 18.09912788936501 0.9089619875693664
0.22739864047359304 18.579975271473632 0.9482569112064734
0.23262619542700896 18.73240670970269 0.9481501962484643
0.2378537503804249 18.919678959355416 0.9226936116540806
0.2430813053338408 19.87581750983665 0.9277578470814835
0.24830886028725674 20.185753154737064 0.9212822038618677
0.25353641524067266 21.19923615327004 0.9560074160789293
0.2587639701940886 21.063054694499577 0.9483182208439213
0.2639915251475045 21.318931273704433 0.9650187986763415
0.26921908010092044 21.18704992570207 0.9368589571988544
0.27444663505433636 20.44740619030939 0.9033807787261553
0.2796741900077523 20.053604803421244 0.8727696614532009
0.2849017449611682 19.097171971068885 0.8390227059958365
0.29012929991458414 19.20723210441393 0.8395790059261128
0.29535685486800006 18.667780189866956 0.8461455700728672
0.300584409821416 17.671894815884418 0.805081053042
0.3058119647748319 17.208661077050465 0.7909134389693607
0.31103951972824784 17.404530082484726 0.8181809270924163
0.31626707468166376 17.45426906181691 0.8262896563807225
0.3214946296350797 16.15643701139827 0.785924126852461
0.3267221845884956 16.358168786395616 0.7895906643181968
0.33194973954191154 16.169000827179175 0.7764881112254399
0.33717729449532746 16.656545113694392 0.7876314317837615
0.3424048494487434 17.22427246798564 0.8368386287270223
0.3476324044021593 17.594718166164775 0.8611597722237879
0.35285995935557524 17.845609072502977 0.852118032675781
0.35808751430899116 17.34675295595649 0.8271196248949529
0.3633150692624071 16.644187830067732 0.7966901191311456
0.368542624215823 16.46593487485255 0.7750168094355161
0.37377017916923894 17.261748780688592 0.7986301763183408
0.37899773412265486 18.438087684347213 0.8160435061659277
0.3842252890760708 19.281044160291874 0.8667924315883105
0.3894528440294867 19.028509388204263 0.870773297868043
0.39468039898290264 17.74174879423241 0.8283818776025499
0.39990795393631856 17.299174840162024 0.7898602285884837
0.4051355088897345 17.345009797728906 0.7605726276590546
0.4103630638431504 18.032220636906814 0.7546727595169292
0.41559061879656634 18.456078472887565 0.7711818042760389
0.42081817374998226 19.355095493898997 0.8198271511209814
0.4260457287033982 19.39111143493704 0.8356923551107251
0.4312732836568141 20.262950561146763 0.8737043305737913
0.43650083861023004 19.72362838707341 0.8482665326400145
0.44172839356364596 19.92027531761325 0.8374085320425536
0.4469559485170619 19.707947560352544 0.8266002451182959
0.4521835034704778 19.460028948397145 0.8032306950901337
0.45741105842389373 19.135389877312818 0.798076952278551
0.46263861337730966 18.87378477181219 0.7883257939207325
0.4678661683307256 18.820057219418853 0.7828338600181858
0.4730937232841415 18.19893823470198 0.7686082107862695
0.47832127823755743 18.363108252548002 0.7561309347243361
0.48354883319097336 19.249259801595922 0.7584919837706687
0.4887763881443893 18.819716917122594 0.7577360811333893
0.4940039430978052 19.253851363633434 0.7683778943894034
0.49923149805122113 19.736238358767817 0.7876374151593553
0.5044590530046371 19.5969283095901 0.8054702000199722
0.5096866079580531 19.304176621255888 0.788926938408544
0.5149141629114691 18.32655743473749 0.7783673401632831
0.5201417178648851 17.93083997833979 0.763048747616818
0.525369272818301 18.04471057576693 0.7556019218727762
0.530596827771717 18.39272685619239 0.7384597441720875
0.535824382725133 18.790668285229223 0.7208545715023824
0.541051937678549 17.87455117298818 0.7110088307766215
0.546279492631965 17.503776108475005 0.7117108082537491
0.5515070475853809 17.382254902098126 0.7248209269988721
0.5567346025387969 18.13451536898484 0.7341335536025582
0.5619621574922129 20.388257270974346 0.7698967388366578
0.5671897124456289 21.055309074062762 0.7742856417089597
0.5724172673990449 21.2779072771763 0.7718096683494164
0.5776448223524608 20.2032137421669 0.7379800496531737
0.5828723773058768 18.905654164926386 0.7135436980227169
0.5880999322592928 17.90869863729565 0.6912997430398985
0.5933274872127088 17.037366958452257 0.7048246041435834
0.5985550421661248 16.49876301662142 0.696583711774829
0.6037825971195407 17.709250522182256 0.7137414688980752
0.6090101520729567 18.23460056005578 0.7188703644595654
0.6142377070263727 18.879559493343134 0.7290752457202719
0.6194652619797887 19.107533174428447 0.7273853468970151
0.6246928169332047 19.421396138381837 0.726464447995719
0.6299203718866206 19.556081476222474 0.7219203393015209
0.6351479268400366 20.16034912513694 0.7196862262001826
0.6403754817934526 20.639676604994328 0.7478382533470113
0.6456030367468686 19.653079152338677 0.7275953780081914
0.6508305917002846 19.40639516588753 0.7154110537304622
0.6560581466537005 18.092110150491106 0.685782504865886
0.6612857016071165 18.102233906039615 0.6898183796217925
0.6665132565605325 18.677662360655898 0.7066477256293862
0.6717408115139485 19.34506702634892 0.7163796436328206
0.6769683664673645 20.35000026272402 0.712853693525975
0.6821959214207804 20.421756489484807 0.7030019265315322
0.6874234763741964 20.520726715298114 0.693553927089952
0.6926510313276124 22.25064304944009 0.7176087164930982
0.6978785862810284 21.46508486323371 0.6982406731522058
0.7031061412344444 22.627780324158074 0.7053181363049453
0.7083336961878604 23.254797777431172 0.7023442239305928
0.7135612511412763 23.016987535647313 0.7005942667950688
0.7187888060946923 23.829064921910913 0.7258875159262793
0.7240163610481083 24.28837858254067 0.7355449482677697
0.7292439160015243 24.545953685283347 0.7528225024750439
0.7344714709549403 24.373194639916946 0.7487359609994105
0.7396990259083562 23.94808389209592 0.7412878043542253
0.7449265808617722 24.016981357731673 0.751105508178254
0.7501541358151882 24.245531563754145 0.7543289929880326
0.7553816907686042 25.687019610177426 0.7808749383189084
0.7606092457220202 27.47034028601894 0.800855749531952
0.7658368006754361 27.698377481625002 0.8087040701918651
0.7710643556288521 28.506457334467036 0.8039212050296326
0.7762919105822681 28.601944261706443 0.798903318728525
0.7815194655356841 28.573127410574717 0.7949369671412231
0.7867470204891001 30.158008374247462 0.819431751169562
0.791974575442516 31.17465018661077 0.8426441195421642
0.797202130395932 31.808825579389858 0.8404594616498009
0.802429685349348 33.77505788646072 0.870556091013484
0.807657240302764 33.68366146620942 0.8655829832586575
0.81288479525618 36.57256605383101 0.9163720537727906
0.8181123502095959 36.94266596550781 0.9292192398833057
0.8233399051630119 38.08898671341958 0.9442170673301371
0.8285674601164279 39.719929840796055 0.9854162668422997
0.8337950150698439 42.223010130293666 1.0240668697143962
0.8390225700232599 48.942539392110945 1.1078179550786993
0.8442501249766758 52.28228080127124 1.1393177960951588
0.8494776799300918 56.43531755092195 1.1834368596092872
0.8547052348835078 56.773465147839545 1.1851145854388123
0.8599327898369238 58.08746960891934 1.202136893601656
0.8651603447903398 58.85671611520554 1.209188193020269
0.8703878997437557 61.06290029729954 1.2354155267001814
0.8756154546971717 65.49964112801835 1.2631822108336126
0.8808430096505877 69.20894618916245 1.2897602252619742
0.8860705646040037 71.21095498760054 1.2806758337179387
0.8912981195574197 76.59968096651382 1.3399647719656236
0.8965256745108356 77.2968185817313 1.3657442248991771
0.9017532294642516 79.35408431607752 1.4025147378068055
0.9069807844176676 80.27984910034786 1.3801324486306514
0.9122083393710836 81.81689965825102 1.395762484384392
0.9174358943244996 84.76839671193801 1.3933400003728997
0.9226634492779155 83.4909584215801 1.3682567999326625
0.9278910042313315 87.40146171300206 1.396171922820276
0.9331185591847475 88.12503018605729 1.4096693905496402
0.9383461141381635 92.61693387037221 1.4478506927351422
0.9435736690915795 93.31909280496821 1.467414045058686
0.9488012240449955 93.3044237648989 1.449028512458547
0.9540287789984114 94.10027592653213 1.454800581699729
0.9592563339518274 96.9682833314643 1.4917509414813648
0.9644838889052434 102.01178358905464 1.556246762579577
0.9697114438586594 102.37509061695879 1.5433990501873893
0.9749389988120754 102.44132845701992 1.5309959146039211
0.9801665537654913 101.10457217404783 1.494164174521941
0.9853941087189073 103.48790464239644 1.5028243111721447
0.9906216636723233 106.12051498650725 1.520354693637909
0.9958492186257393 107.3509742389346 1.5586455565630115
1.0010767735791553 103.84948448336256 1.5373534456285824
1.0063043285325712 102.39476461639693 1.511708364752083
1.0115318834859872 100.56449050108296 1.480074746071197
1.0167594384394032 107.30711513440679 1.5106681422659054
1.0219869933928192 115.86177006152117 1.5489103031489058
1.0272145483462352 115.59990166806794 1.5318546737058405
1.0324421032996511 120.6835401532016 1.5708978924013435
1.0376696582530671 123.74992129388194 1.5950919392582947
1.042897213206483 123.61493463903938 1.5935284733448494
1.048124768159899 122.50896943095086 1.6089675475953513
1.053352323113315 124.09185975900326 1.6256482200887803
1.058579878066731 127.45328439524309 1.6403397614089315
1.063807433020147 133.59112396011676 1.6780908141342972
1.069034987973563 138.4799469590595 1.6825677101397651
1.074262542926979 134.2813744186135 1.6392804047070664
1.079490097880395 134.79602395927012 1.6512513905908837
1.084717652833811 132.13572696553916 1.6343286253207256
1.089945207787227 131.55995146450468 1.6533170830334305
1.095172762740643 129.81854489116387 1.6516722435896516
1.1004003176940589 127.88074221436405 1.6388785576251153
1.1056278726474749 129.98135676642798 1.6514912291075285
1.1108554276008908 135.26695888800353 1.697088117840935
1.1160829825543068 133.92334692872043 1.6772699812157987
1.1213105375077228 132.7674815981311 1.6540578239207353
1.1265380924611388 127.91496766065401 1.600295445023131
1.1317656474145548 125.68935306667916 1.5652039698663869
1.1369932023679707 133.09154708469654 1.6027981608395527
1.1422207573213867 139.37388804595182 1.641864537397813
1.1474483122748027 142.75266871103938 1.6819100725474663
1.1526758672282187 147.1099529972348 1.7125329684836237
1.1579034221816347 144.98115730135044 1.7011323996199057
1.1631309771350506 143.3114007182562 1.6745417004319159
1.1683585320884666 143.94914827431984 1.660509594453334
1.1735860870418826 142.58320242452993 1.6629214140959665
1.1788136419952986 144.12980710420177 1.692054593611872
1.1840411969487146 145.23707477882078 1.6855114411353618
1.1892687519021305 146.0259379251185 1.6879083507438315
1.1944963068555465 144.80534153248692 1.657385749131549
1.1997238618089625 142.51378330245595 1.6389599372494323
1.2049514167623785 141.21692587202372 1.6613912363832664
1.2101789717157945 145.3049342873921 1.6932348931077952
1.2154065266692105 150.54847636235158 1.7248355974697487
1.2206340816226264 151.0863349944231 1.72720285489843
1.2258616365760424 150.22992590882728 1.6965827666598479
1.2310891915294584 155.45938270043334 1.7252766315138823
1.2363167464828744 154.75663890331032 1.7297040568206463
1.2415443014362904 157.27135195077238 1.7615614555306462
1.2467718563897063 152.7597509838733 1.7450661255446764
1.2519994113431223 149.19133590665663 1.722462454721961
1.2572269662965383 145.67743562965475 1.6820682449508764
1.2624545212499543 154.03243122433085 1.7263278788468703
1.2676820762033703 160.71773141117185 1.7794497096927626
1.2729096311567862 159.39054710732393 1.779902348062082
1.2781371861102022 158.54895900575235 1.7614792051888029
1.2833647410636182 155.7666387415282 1.7352025921964978
1.2885922960170342 152.88711542968193 1.6952175116889503
1.2938198509704502 155.92756033103947 1.7056109465474774
1.2990474059238661 157.95584645907502 1.7429595473677686
1.3042749608772821 158.7045525448924 1.750599711040928
1.309502515830698 158.67197121270968 1.7521916945116096
1.314730070784114 158.51827852192295 1.7443486286314558
1.31995762573753 159.3068577734812 1.7263638524507512
1.325185180690946 157.75299274601429 1.7112320637528673
1.330412735644362 156.14559262062335 1.692295869247275
1.335640290597778 152.6952561658315 1.6549029466470184
1.340867845551194 153.92075372673597 1.674955174104373
1.34609540050461 154.11471282429872 1.6774900079270727
1.351322955458026 152.12068318297096 1.6659397912656466
1.356550510411442 148.44139443646773 1.6421955893929596
1.361778065364858 147.84179200163658 1.6278967434954423
1.3670056203182739 146.41014760574257 1.6304386484647735
1.3722331752716899 147.17713540994097 1.6418230635811535
1.3774607302251058 148.46690727028133 1.6468401575412606
1.3826882851785218 154.72655384072107 1.6995877963475303
1.3879158401319378 160.1135119211579 1.7197416799263374
1.3931433950853538 167.18392395174848 1.7663121601173286
1.3983709500387698 165.63607746901812 1.761684957985128
1.4035985049921857 157.7176765806298 1.724187364466188
1.4088260599456017 155.03547675906907 1.7269303817665793
1.4140536148990177 156.36972280346404 1.744620583454738
1.4192811698524337 158.28394985235238 1.7697272506206614
1.4245087248058497 159.44124010967136 1.7803089278600965
1.4297362797592656 157.46635769559822 1.737031544698705
1.4349638347126816 153.77814863016593 1.7121973308303033
1.4401913896660976 150.36001728764978 1.6594124865567164
1.4454189446195136 150.67785806525902 1.6485326047857387
1.4506464995729296 145.84415445128948 1.6394783787857299
1.4558740545263456 147.10676755288958 1.639247792807474
1.4611016094797615 142.88086788940626 1.614958399339704
1.4663291644331775 142.35845989620955 1.616740087222245
1.4715567193865935 142.0680309180197 1.620924715657142
1.4767842743400095 142.6351021141962 1.6245017317301715
1.4820118292934255 141.28992673992178 1.6363440852735753
1.4872393842468414 141.58897126922093 1.6230923085207964
1.4924669392002574 137.55483930833176 1.5816575334558285
1.4976944941536734 134.55301646334388 1.5680008778365797
1.5029220491070894 137.4493005549584 1.5871554509978916
1.5081496040605054 142.52704318739706 1.623339976260748
1.5133771590139213 145.75999096136516 1.6587998236891284
1.5186047139673373 147.40452337160815 1.6668740409725495
1.5238322689207533 147.4280980300241 1.6448803749927479
1.5290598238741693 149.84705818934376 1.6725417629245163
1.5342873788275853 145.5479711514394 1.6161884782620972
1.5395149337810012 142.3072376070292 1.6188546899722358
1.5447424887344172 139.68407508963423 1.5948979526127505
1.5499700436878332 143.94157253825904 1.6259601329724502
1.5551975986412492 149.96644005772222 1.6381374536409776
1.5604251535946652 151.76022135576397 1.6498076895632348
1.5656527085480811 151.04237933722854 1.6419050733533909
1.5708802635014971 152.8826219664046 1.6534239976588638
1.576107818454913 154.73283513387454 1.6800157342131343
1.581335373408329 161.72158621956413 1.7283602990639215
1.586562928361745 169.32133178857376 1.7836360195256018
1.591790483315161 169.89853873736243 1.7842545745326233
1.597018038268577 165.76547138295237 1.752224737861501
1.602245593221993 162.93614713869002 1.7161094987861538
1.607473148175409 169.0463540117117 1.7392148262589315
1.612700703128825 173.58903441504364 1.7580921283894098
1.617928258082241 175.00107576593834 1.7719307492116227
1.623155813035657 174.11452002196833 1.7842904997153917
1.628383367989073 175.17153273567976 1.7978941776049713
1.6336109229424889 180.5589557194499 1.8162879556322238
1.6388384778959049 184.03287476458783 1.8295954501389582
1.6440660328493208 189.4679392234294 1.8524876972330881
1.6492935878027368 191.40727651021663 1.8472430987187227
1.6545211427561528 193.983393727989 1.8451618759213233
1.6597486977095688 195.34117103286462 1.8290217821033308
1.6649762526629848 205.09062021159994 1.8736104614488998
1.6702038076164007 210.94512974450345 1.8817020295708087
1.6754313625698167 208.65103693783777 1.8463764284126094
1.6806589175232327 211.0992634194599 1.8740689380160434
1.6858864724766487 210.81659998665575 1.889281941247882
1.6911140274300647 211.5386158027013 1.8959193300087824
1.6963415823834807 211.21957770049872 1.8790998724492431
1.7015691373368966 202.69612719548775 1.8173433205703857
1.7067966922903126 204.7446206835485 1.8213897091287843
1.7120242472437286 211.33960913149198 1.8801058352248137
1.7172518021971446 214.9119543649214 1.8874026638066725
1.7224793571505606 221.9052609486664 1.9218672697381134
1.7277069121039765 226.1000920705923 1.948420271086292
1.7329344670573925 232.44091828793145 1.9719989843950558
1.7381620220108085 237.35417913994687 1.9920939577044463
1.7433895769642245 245.8262172094229 2.0540580516646196
1.7486171319176405 250.6722766806035 2.079245144028466
1.7538446868710564 260.20250802992916 2.1182374004379065
1.7590722418244724 259.7114441939485 2.091927688856907
1.7642997967778884 251.44972362675855 2.0370490685743103
1.7695273517313044 244.22228825495628 1.9770811879005048
1.7747549066847204 236.770199970139 1.9275060002375752
1.7799824616381363 238.87370831318808 1.9288803331690358
1.7852100165915523 248.0347070684254 1.9458755679806201
1.7904375715449683 258.2682105690925 1.98846619544863
1.7956651264983843 265.8203178267845 2.045720527082613
1.8008926814518003 267.23118032252415 2.0268826102633875
1.8061202364052162 263.2666075500288 1.9981234694532768
1.8113477913586322 260.52138689956513 1.9562439398189655
1.8165753463120482 258.69815753131996 1.9210456211821187
1.8218029012654642 259.3891683056799 1.9140141660225036
1.8270304562188802 262.9369673934464 1.943763908739639
1.8322580111722961 270.96539839786504 1.9815741052934068
1.8374855661257121 273.0832518823417 1.9832679895556395
1.842713121079128 276.65057138464044 1.981041404106334
1.847940676032544 272.856913694091 1.9341911391449238
1.85316823098596 272.1807142814549 1.9175605748659306
1.858395785939376 272.77728981640524 1.9225264001559472
1.863623340892792 277.1592492905166 1.9642032144988408
1.868850895846208 274.3094310311339 1.9548664565127731
1.874078450799624 264.5777436556971 1.8891616250402066
1.87930600575304 269.7289416431597 1.9023767571347927
1.884533560706456 269.6083227712468 1.8835849158813511
1.889761115659872 262.3972210731217 1.8295230030291953
1.894988670613288 262.00344317666054 1.8080792668611971
1.9002162255667039 261.6066043411386 1.7978926749451007
1.9054437805201199 256.8372276420092 1.7657238265767434
1.9106713354735358 259.07296718650423 1.7629694848986344
1.9158988904269518 260.4171257748649 1.7631318165777043
1.9211264453803678 256.60846255605634 1.7423540355222806
1.9263540003337838 263.85952231098594 1.7615702250557017
1.9315815552871998 261.2062677587007 1.7622263721184417
1.9368091102406157 261.38146922471856 1.7671535173625537
1.9420366651940317 261.1069086929526 1.765132000381298
1.9472642201474477 256.28602837882386 1.7583221573749888
1.9524917751008637 251.8084215455172 1.7258128413697096
1.9577193300542797 248.80069200218458 1.7190153861899644
1.9629468850076957 251.68502964048614 1.7355370597762347
1.9681744399611116 257.6482313696117 1.7423327517471447
1.9734019949145276 256.93037212569294 1.7175050244407295
1.9786295498679436 253.3343214622951 1.6876979658395255
1.9838571048213596 243.82783331457264 1.6237181505131761
1.9890846597747756 237.93304506671683 1.6131785070894504
1.9943122147281915 235.84714497917204 1.6162142622704678
1.9995397696816075 234.00742196076615 1.6052028231456639
2.0047673246350235 237.88428730615553 1.6176127586950484
2.0099948795884393 231.29933002825462 1.5792613366916544
2.015222434541855 227.5965096777777 1.548929171083246
2.0204499894952708 227.14612791884196 1.550686375818657
2.0256775444486865 229.81837905132073 1.573844944277235
2.0309050994021023 235.29482563072435 1.590794024616018
2.036132654355518 239.8409913060208 1.617784712771272
2.041360209308934 237.6496302475051 1.6077165174793486
2.0465877642623496 243.4169488145188 1.6260606032981944
2.0518153192157653 242.62897016184886 1.6344835271894855
2.057042874169181 234.46205695148237 1.5845635703574674
2.062270429122597 231.8987832036347 1.5681860903068585
2.0674979840760126 226.5021677296831 1.5434032674449243
2.0727255390294284 225.20478613588864 1.531967450103504
2.077953093982844 228.4791285179367 1.553478135062427
2.08318064893626 224.4661054276701 1.5467133915231777
2.0884082038896756 224.62305066567453 1.5593104039707966
2.0936357588430914 224.39758799001163 1.5610323410440496
2.098863313796507 229.45331120504676 1.5688475474540293
2.104090868749923 236.8078491851135 1.5989047229866358
2.1093184237033387 239.45021476461778 1.5993311024143342
2.1145459786567544 237.20760077969973 1.5759920170980517
2.11977353361017 232.65662067609944 1.5633531006553405
2.125001088563586 232.51914547750954 1.5531679204612991
2.1302286435170017 230.56986974779568 1.5476351089574794
2.1354561984704175 228.06571712876075 1.5444769346891285
2.140683753423833 233.1715600635532 1.5654942132599563
2.145911308377249 242.25194245930314 1.6193738401002413
2.1511388633306647 245.33455018249754 1.640178499217412
2.1563664182840805 251.56410857448606 1.6573260151926685
2.1615939732374962 248.12409862333243 1.6442278946250064
2.166821528190912 240.45955314533506 1.6040420883934132
2.1720490831443278 242.96661388417184 1.6181755557214206
2.1772766380977435 237.42481712022027 1.6112116142833774
2.1825041930511593 237.5369120080579 1.599282272354048
2.187731748004575 238.08844248263333 1.6023340422976833
2.192959302957991 233.1021363179746 1.5762703999341634
2.1981868579114066 233.5168196036751 1.5702016442004287
2.2034144128648223 233.87679263226372 1.5859268019658945
2.208641967818238 228.58212248554588 1.5528624615153812
2.213869522771654 233.43008249203052 1.5778646961671499
2.2190970777250696 235.88579090533074 1.5886288474841743
2.2243246326784853 234.3146806955968 1.5780616420486089
2.229552187631901 239.45515950268242 1.6139471303947495
2.234779742585317 237.226667171849 1.5935675886943723
2.2400072975387326 235.01850132640106 1.5893932891625144
2.2452348524921484 232.07207218247495 1.5815937443081125
2.250462407445564 230.91932245896334 1.565924287142266
2.25568996239898 223.4591968500394 1.5333541469246337
2.2609175173523957 221.82315481873235 1.5165035005511898
2.2661450723058114 218.57026241682317 1.506138093984538
2.271372627259227 222.781753001919 1.540189077074267
2.276600182212643 228.32462178419607 1.575331696087998
2.2818277371660587 230.37937466782844 1.603108608035721
2.2870552921194744 237.79813062239924 1.6439022299702915
2.29228284707289 236.1666448748019 1.621437401654955
2.297510402026306 243.10180399942828 1.6351557931085638
2.3027379569797217 239.93758993382548 1.5973293668913453
2.3079655119331375 240.5345750064936 1.5875125581244762
2.3131930668865532 236.315984889119 1.579768419069543
2.318420621839969 224.5591932395216 1.5213010151396609
2.3236481767933848 219.4503512482969 1.4975589318372344
2.3288757317468005 214.7839889586567 1.478598047426966
2.3341032867002163 215.8863195999869 1.479710967843264
2.339330841653632 222.65055267552717 1.5077143058370124
2.344558396607048 231.23316120172066 1.567872342248731
2.3497859515604635 239.56515306436765 1.6142071106567388
2.3550135065138793 242.20813669660765 1.620986702322678
2.360241061467295 241.88324288818174 1.6179758062329956
2.365468616420711 234.27129400876657 1.5527897624937237
2.3706961713741266 232.87348539426668 1.5197996794755801
2.3759237263275423 229.33767560912202 1.5021207210591354
2.381151281280958 227.10338634364382 1.491103971481984
2.386378836234374 220.96504656786465 1.4710114400646064
2.3916063911877896 220.88329643338747 1.4751452024144052
2.3968339461412054 213.2093489812712 1.443335821096758
2.402061501094621 214.07968808994679 1.450712543579316
2.407289056048037 219.2310836633605 1.485758553290549
2.4125166110014526 221.17535397542088 1.5151370041006713
2.4177441659548684 227.181787106364 1.5479127664211592
2.422971720908284 227.57664171374563 1.5318591721074837
2.4281992758617 228.18220789795646 1.5187971032380205
2.4334268308151157 227.61682683496576 1.4890782980976662
2.4386543857685314 227.24827882306673 1.4587792989058976
2.443881940721947 225.8023726562421 1.432572922838906
2.449109495675363 236.23734191336138 1.4582552467399457
2.4543370506287787 252.84529559419667 1.5071141911615493
2.4595646055821945 260.12258628924417 1.4983703030082351
2.4647921605356102 278.51042283560207 1.5006455859991124
2.470019715489026 298.48985450568915 1.4741150883972074
2.4752472704424417 361.2016080073762 1.5492835216309382
2.4804748253958575 499.67353255231836 1.7522290165616223
2.4857023803492733 716.2883844081526 2.0337026637013627
2.490929935302689 1023.7901925678751 2.3951693157943104
2.496157490256105 1413.1415824806863 2.802843557023713
2.5013850452095205 1816.0307226545958 3.1768426025258325
2.5066126001629363 2147.219547279389 3.445009767425152
2.511840155116352 2411.117632288184 3.6465901839194332
2.517067710069768 2628.626433571564 3.8010009419252127
2.5222952650231836 2867.932938255647 3.9677702411193594
2.5275228199765993 3250.691046055813 4.237338558199068
2.532750374930015 3719.505483110552 4.524669181011018
2.537977929883431 4395.546226618795 4.918352102081469
2.5432054848368466 5162.450016364863 5.322345331281782
2.5484330397902624 5937.97721890459 5.695582807078605
2.553660594743678 6482.257236718202 5.936335818261634
2.558888149697094 6719.879880182922 6.027546162904507
2.5641157046505096 6647.373293042167 5.993363217433526
2.5693432596039254 6270.369746894751 5.818772854690627
2.574570814557341 5768.235502543514 5.57663449228801
2.579798369510757 5264.216738448412 5.323580334523894
2.5850259244641727 4878.904227931305 5.126320422020939
2.5902534794175884 4580.117708067716 4.964089287621003
2.595481034371004 4298.857248131996 4.802318480756399
2.60070858932442 3968.6312467964167 4.6118691547244595
2.6059361442778357 3504.347799087382 4.339810090318067
2.6111636992312515 2934.6836080331705 3.967672737310885
2.6163912541846672 2333.9403325367407 3.5314285937114493
2.621618809138083 1741.5552981468861 3.0471179026764252
2.6268463640914987 1259.8547977148871 2.589285802638413
2.6320739190449145 881.9159908293378 2.1731083903191877
2.6373014739983303 632.8028764254901 1.8640787017544413
2.642529028951746 472.36099977775496 1.6399140749537438
2.6477565839051618 369.91659998617547 1.4925691424318202
2.6529841388585775 318.7458866197182 1.429622499387499
2.6582116938119933 290.112088130228 1.4067347118322815
2.663439248765409 271.51237538929587 1.391811698269642
2.668666803718825 261.6543797687029 1.393915433824447
2.6738943586722406 251.58048791587055 1.3832609656915147
2.6791219136256563 248.2384709943514 1.3910590555682993
2.684349468579072 243.75194027863378 1.4006183368966623
2.689577023532488 242.26612227736103 1.4170736498483567
2.6948045784859036 234.3295323583303 1.4041519578538801
2.7000321334393194 230.8469746637268 1.4050098476906252
2.705259688392735 224.5277734069475 1.398848328645824
2.710487243346151 226.68742158646953 1.4197955747375917
2.7157147982995666 230.1581051113885 1.4456201815841074
2.7209423532529824 235.94323527725874 1.4761318449869947
2.726169908206398 237.9732794320167 1.4747097221137708
2.731397463159814 233.67463365012316 1.4622774048282159
2.7366250181132297 229.40638567456602 1.4553415641455079
2.7418525730666454 221.14856076366576 1.4312114143982482
2.747080128020061 216.77767675766495 1.4348384413692294
2.752307682973477 214.6488829506001 1.4216957811051367
2.7575352379268927 216.39214312090007 1.4328009951975285
2.7627627928803085 221.86133191300564 1.4707762082767901
2.767990347833724 223.69291493968822 1.491702833694855
2.77321790278714 219.83217673730138 1.4812779414104604
2.7784454577405557 220.59327390541156 1.4908740618152014
2.7836730126939715 223.31925968456503 1.4883723735785472
2.7889005676473873 221.7612963302707 1.482054058162218
2.794128122600803 233.2638783548495 1.538780107319053
2.7993556775542188 230.67213399653437 1.5012164202876481
2.8045832325076345 237.96624220693542 1.5269020781170024
2.8098107874610503 238.05122356525308 1.5259948044505436
2.815038342414466 234.13875628362698 1.5128999911906589
2.820265897367882 226.77875609253283 1.4971864846217056
2.8254934523212976 221.3672675383614 1.4848357935406373
2.8307210072747133 218.18707164062198 1.479731858813586
2.835948562228129 218.5385113033296 1.4728286124638799
2.841176117181545 215.76662518613566 1.4756775769451456
2.8464036721349606 217.45104072370742 1.489459264978577
2.8516312270883764 222.85894451489074 1.5111488295249391
2.856858782041792 223.36288029406208 1.5060082224696354
2.862086336995208 228.80888008646144 1.517397941975387
2.8673138919486236 225.058078498351 1.5104565197178053
2.8725414469020394 222.6089363679296 1.4876696620033236
2.877769001855455 228.20410372239508 1.517831251827681
2.882996556808871 223.44447360206428 1.4956865745163754
2.8882241117622867 221.47011254599266 1.4810455038171833
2.8934516667157024 223.5077448139886 1.508587822206302
2.898679221669118 228.64831904434226 1.5290971174119052
2.903906776622534 227.41055823525076 1.515282336089284
2.9091343315759497 230.6935982715423 1.5204950720838974
2.9143618865293655 225.47707208934017 1.4856006832056525
2.919589441482781 223.09848213364705 1.485904718156631
2.924816996436197 225.8934804216791 1.4936362953450688
2.9300445513896127 223.97400344821446 1.4894906495889577
2.9352721063430285 229.60224515825502 1.516289196414161
2.9404996612964442 226.41429529321107 1.4863272381056065
2.94572721624986 228.91594064655803 1.494807146677131
2.9509547712032758 230.02758413089578 1.4990398382486876
2.9561823261566915 228.62661542396447 1.496743030530765
2.9614098811101073 227.95964987075064 1.499965942289602
2.966637436063523 226.26102991166584 1.4965033245346653
2.971864991016939 229.76533731598107 1.5279876268937413
2.9770925459703546 230.85375336113805 1.5222849340159863
2.9823201009237703 232.64293878168473 1.5197242212634776
2.987547655877186 229.65776904499458 1.5057792613626344
2.992775210830602 224.15278911496026 1.4743426031195312
2.9980027657840176 218.78947604192805 1.4579726901542356
3.0032303207374333 227.5293567737937 1.4967140606728435
3.008457875690849 229.57462795563086 1.5075474650409284
3.013685430644265 235.90606051451846 1.5327143576866449
3.0189129855976806 233.64388063557115 1.5052888217688927
3.0241405405510964 221.93926555661812 1.447093555302263
3.029368095504512 216.18405404752855 1.407558765010631
3.034595650457928 217.39670920254696 1.3969022502664044
3.0398232054113437 219.5098190209035 1.404643989970544
3.0450507603647594 225.88746987463986 1.426928244737463
3.050278315318175 231.27658138773296 1.4387732355324678
3.055505870271591 230.39425476401553 1.4305820998723602
3.0607334252250067 229.40954552642802 1.410635391437112
3.0659609801784224 226.46747888838902 1.40534995529367
3.071188535131838 220.94691801688748 1.3900883082835853
3.076416090085254 218.0359698358371 1.3817928749602466
3.0816436450386697 221.21736269926532 1.3934824773050065
3.0868711999920855 222.8821710329507 1.3805490015132982
3.0920987549455012 229.63637068994473 1.4061475252509748
3.097326309898917 229.18024597428297 1.387591312259458
3.1025538648523328 229.55485769484469 1.379929710559217
3.1077814198057485 236.3396448300512 1.4055446563997736
3.1130089747591643 235.89762175412517 1.3890039636802132
3.11823652971258 240.44749448256138 1.4036358235270407
3.123464084665996 245.97812907188214 1.4277225827521762
3.1286916396194115 240.87647160576188 1.3854711572311813
3.1339191945728273 244.10869145858356 1.3806671286275585
3.139146749526243 246.26338749920836 1.3626412784814477
3.144374304479659 247.85609713275292 1.3486930882363963
3.1496018594330746 248.27703775206686 1.338210050502762
3.1548294143864903 251.403678370838 1.3465151038450132
3.160056969339906 251.00213202707883 1.3294702740359545
3.165284524293322 255.55804588391544 1.3266357623913267
3.1705120792467376 263.3407185680444 1.3323035354817239
3.1757396342001534 272.4593676807758 1.3269452410662865
3.180967189153569 284.7644272787652 1.3334011148732439
3.186194744106985 293.9261931662282 1.325528349954629
3.1914222990604006 308.4185066708763 1.3333694273829986
3.1966498540138164 330.21367176983335 1.3617341014610758
3.201877408967232 342.9079799788106 1.3728978387908215
3.207104963920648 355.09332330016724 1.37290519305956
3.2123325188740637 367.91069992817273 1.3800873623700651
3.2175600738274794 370.0675810766966 1.3707403680819905
3.222787628780895 380.2615758563251 1.3813034305766831
3.228015183734311 395.35928916884257 1.404985235061307
3.2332427386877267 418.1110297958536 1.442255114629814
3.2384702936411425 448.99604374121657 1.4857046146862818
3.2436978485945582 484.6155158180677 1.5423721187141548
3.248925403547974 521.0789227066182 1.598933680455209
3.2541529585013897 562.2147665915697 1.6601991985649254
3.2593805134548055 599.3008556127912 1.7149721651006165
3.2646080684082213 633.4208151682028 1.759167991573682
3.269835623361637 674.5523929425108 1.8095201372416232
3.275063178315053 711.5355780767259 1.851064880054792
3.2802907332684685 753.9096669764401 1.9006660737403172
3.2855182882218843 799.1320214009305 1.9535064283989054
3.2907458431753 845.2553046228019 2.00917046021958
3.295973398128716 897.4400177410155 2.0679986612707926
3.3012009530821316 954.5602961437183 2.13017918762097
3.3064285080355473 1000.8249686081117 2.18364636748119
3.311656062988963 1034.1218326262447 2.218475423080921
3.316883617942379 1041.3369339469205 2.2200684026944737
3.3221111728957946 1031.9823934986548 2.2047595525228534
3.3273387278492104 1006.5558006519782 2.1724147949017776
3.332566282802626 962.3566601066783 2.1246962905166296
3.337793837756042 917.3974898381565 2.0800559792090656
3.3430213927094576 845.91491389743 1.993972049259265
3.3482489476628734 758.5318317193778 1.8828348233773584
3.353476502616289 681.7719633841466 1.781750531114163
3.358704057569705 612.3693489370373 1.6875197902810835
3.3639316125231207 543.5530230807623 1.5915661803214305
3.3691591674765364 488.7646640245191 1.511418559566412
3.374386722429952 435.9650011375107 1.4356712831471572
3.379614277383368 395.1652281520223 1.379818182304578
3.3848418323367837 362.94160133297993 1.3375123294347602
3.3900693872901995 336.42639849149714 1.3021927154632176
3.3952969422436152 313.1474759263213 1.2713211073221102
3.400524497197031 297.69862004966177 1.252249094975967
3.4057520521504467 282.060747998065 1.2300609017839201
3.4109796071038625 272.6452606926403 1.2396594874805837
3.4162071620572783 264.31902176576864 1.232849628079432
3.421434717010694 259.732218102735 1.2381119444368152
3.4266622719641098 257.36736308756645 1.244022471998019
3.4318898269175255 251.8060174803431 1.2391378265693718
3.4371173818709413 244.4830767370199 1.2390328379364832
3.442344936824357 237.55436298656886 1.2312711760747557
3.447572491777773 232.4294816839947 1.2251654100851739
3.4528000467311886 231.8198504137227 1.2319802903073642
3.4580276016846043 230.011003984206 1.2284589610038903
3.46325515663802 229.04928850762934 1.2205224068681981
3.468482711591436 225.43259698723887 1.2050668970864813
3.4737102665448516 225.20340548320945 1.201758026889148
3.4789378214982674 221.56065850759157 1.1943831394527211
3.484165376451683 223.4187358524467 1.2273784204500737
3.489392931405099 222.0554688045001 1.2274432779153457
3.4946204863585146 221.46493180508932 1.2146686608344441
3.4998480413119304 224.7575573398996 1.2072422168765102
3.505075596265346 226.7575715544558 1.2059125539531876
3.510303151218762 233.25430090360484 1.2114476790335293
3.5155307061721777 241.71102645274473 1.2156129037650536
3.5207582611255934 245.54616873628726 1.2166581606370557
3.525985816079009 254.68588919032427 1.2137441179696136
3.531213371032425 262.09039137910884 1.2197948884096954
3.5364409259858407 266.3744236865027 1.2060907463257757
3.5416684809392565 282.88410704088716 1.217734764454529
3.546896035892672 301.61508746106125 1.2326146035146883
3.552123590846088 347.12486622089835 1.3028077529639739
3.5573511457995037 427.32547725241375 1.4244718565411951
3.5625787007529195 571.8388091107292 1.6362588126572644
3.5678062557063353 815.4292228325082 1.9376631529624764
3.573033810659751 1262.7562187088097 2.4057230125949958
3.5782613656131668 2055.844919827926 3.0712468193073987
3.5834889205665825 3476.2516341426062 3.9929489330400068
3.5887164755199983 5881.599006160412 5.1932206910365695
3.593944030473414 9373.535232932627 6.50854701486251
3.59917158542683 13199.71158223915 7.678757803358649
3.6043991403802456 16873.199028417508 8.657936034227664
3.6096266953336613 19055.842037413593 9.190269858143665
3.614854250287077 19167.681979600355 9.205001987391688
3.620081805240493 17286.340851969027 8.726509592995365
3.6253093601939086 14044.23873796508 7.860796395388094
3.6305369151473244 10648.382818223576 6.844666566329491
3.63576447010074 7363.691672764335 5.6860091638512325
3.640992025054156 4922.4049544849395 4.640321032608282
3.6462195800075716 3119.7174356025257 3.681836179642366
3.6514471349609874 1976.3276240995033 2.925321876462685
3.656674689914403 1271.170660613621 2.3459377549816356
3.661902244867819 884.8685532147168 1.9618672895923905
3.6671297998212347 662.9871713919922 1.699334179563148
3.6723573547746504 538.5789692107622 1.538916142398697
3.677584909728066 456.40061847278616 1.4199198532493658
3.682812464681482 399.4635774481851 1.3368756741551933
3.6880400196348977 363.07165323052476 1.286248583023205
3.6932675745883135 343.3459934568 1.2585429439942
3.698495129541729 322.2130537285153 1.2243298040997566
3.703722684495145 312.35790707916357 1.2121650077038555
3.7089502394485607 301.2938308518671 1.1932460806584724
3.7141777944019765 293.81942160794387 1.1781755858059464
3.7194053493553922 290.1226007992915 1.1764786506419314
3.724632904308808 283.1290121357261 1.1607531411903014
3.7298604592622238 276.37986645420034 1.149374835216124
3.7350880142156395 266.73003785979625 1.1317210825722015
3.7403155691690553 262.296937109614 1.1292406835359963
3.745543124122471 260.29073340499355 1.1343710209826097
3.750770679075887 263.8814519386208 1.1527628595591575
3.7559982340293026 264.6697201352514 1.1596579478510813
3.7612257889827183 263.5687287410077 1.1561153032226457
3.766453343936134 261.1655133156504 1.1502734755304727
3.77168089888955 264.2773564836019 1.1509457267465648
3.7769084538429656 264.7345358623453 1.1517233058070038
3.7821360087963813 263.20797155257105 1.1512448724697029
3.787363563749797 259.3891615231667 1.1336043730036334
3.792591118703213 260.5580454906343 1.1353207294170398
3.7978186736566286 260.7571986577581 1.125171311167013
3.8030462286100444 267.19116543923053 1.1242033337819062
3.80827378356346 275.69616314298884 1.1247411008102712
3.813501338516876 282.9748442526302 1.1268553031205386
3.8187288934702917 290.39427738226783 1.1373607571078566
3.8239564484237074 296.7493829267774 1.1503265516109147
3.829184003377123 297.9591984891639 1.1487264377593713
3.834411558330539 297.6124799133801 1.1439766525304118
3.8396391132839547 302.08206003543233 1.1522353380907162
3.8448666682373704 304.60595587304914 1.154795843376629
3.850094223190786 303.7642743064642 1.1566732981883816
3.855321778144202 298.55260357455995 1.1562860606490606
3.8605493330976177 289.5490944611322 1.1421221167075233
3.8657768880510335 285.5083768472375 1.136232574596984
3.8710044430044492 278.5356891519593 1.125218486823112
3.876231997957865 274.7927273205225 1.1192485594976682
3.8814595529112808 267.42426226493296 1.1057817972186654
3.8866871078646965 266.73557602767005 1.1077871665073054
3.8919146628181123 267.37282643575764 1.1143343557422871
3.897142217771528 267.079973308565 1.1170842475552425
3.902369772724944 263.785839512049 1.1059973725158752
3.9075973276783595 260.349196830944 1.0935271942586424
3.9128248826317753 262.11928002501105 1.0914614279845696
3.918052437585191 260.7550851461283 1.0869422922014491
3.923279992538607 262.36729931895877 1.0869725370600862
3.9285075474920226 269.51856092901005 1.0971340945286474
3.9337351024454383 278.1110229709915 1.1092569185893093
3.938962657398854 285.3791514133224 1.1175392916656963
3.94419021235227 288.9714998404554 1.1113883992668743
3.9494177673056856 291.1082978095856 1.1064503213607675
3.9546453222591014 296.213443310948 1.1109652927755527
3.959872877212517 304.3693603569733 1.1206907430744653
3.965100432165933 315.91717727946804 1.138830189369876
3.9703279871193486 324.30075382484074 1.1510470923043128
3.9755555420727644 338.5449435532021 1.1700510983695038
3.98078309702618 353.31234711066224 1.1864261725613992
3.986010651979596 366.97152282382064 1.2034287512768969
3.9912382069330117 385.3441524874655 1.2305797406846284
3.9964657618864274 405.5059463533899 1.2593717909072606
4.001693316839844 432.6758582794758 1.2996619089711539
4.00692087179326 468.72869109473345 1.3472676661022942
4.012148426746676 523.3068413463157 1.4292640300210244
4.017375981700092 587.4366311947989 1.5304038206565105
4.0226035366535084 667.3859583082665 1.6421104931789512
4.027831091606925 788.666492602742 1.791872814742209
4.033058646560341 878.7267643212646 1.8959294483276647
4.038286201513757 939.4133445979894 1.956185711352332
4.043513756467173 980.6001199356932 2.0002501606886387
4.0487413114205895 977.3084986138174 1.9957644910524825
4.053968866374006 999.737420116265 2.018413042743248
4.059196421327422 1028.1958237627532 2.0501017499528214
4.064423976280838 1078.0979538231618 2.101187833361008
4.069651531234254 1173.5441033084892 2.1894607789790816
4.0748790861876705 1288.7226399531723 2.2993553371682522
4.080106641141087 1418.7220602604548 2.4116234605753046
4.085334196094503 1577.3921837526245 2.543254737696544
4.090561751047919 1741.6919475566967 2.6756179295445763
4.095789306001335 1950.6869589506082 2.8379693402186015
4.1010168609547515 2203.301381798186 3.02937569746605
4.106244415908168 2451.18782013277 3.198799319477318
4.111471970861584 2734.4088263048643 3.3715299875035316
4.116699525815 3016.3418642944002 3.523777158861703
4.121927080768416 3306.782571935568 3.6387688595688488
4.1271546357218325 3618.6521748250516 3.7683456261815023
4.132382190675249 3945.929549058444 3.923386094237727
4.137609745628665 4281.647786122038 4.070087083074493
4.142837300582081 4629.693686177054 4.220829292674824
4.148064855535497 4951.7012448253645 4.3598684918100625
4.1532924104889135 5283.1450286254685 4.499439122861286
4.15851996544233 5592.777342934027 4.621671558436502
4.163747520395746 5848.344429102907 4.716470935287953
4.168975075349162 6073.7538240391905 4.797283472121494
4.174202630302578 6255.15404801546 4.86114172357221
4.1794301852559945 6374.415638322519 4.907036970309222
4.184657740209411 6415.707967912672 4.917141706321882
4.189885295162827 6361.9790956010875 4.889903847291223
4.195112850116243 6208.5056731820705 4.823252748551264
4.200340405069659 5972.225919960163 4.717034561661302
4.2055679600230755 5649.077239475167 4.579363607903848
4.210795514976492 5284.542999024273 4.429722209775778
4.216023069929908 4885.669418394638 4.259544925005437
4.221250624883324 4440.595955047154 4.058786469775053
4.22647817983674 4020.4141939174306 3.8617938038589497
4.2317057347901565 3593.7287252794054 3.6438573542033947
4.236933289743573 3203.808548664013 3.4402704442975884
4.242160844696989 2854.627444822558 3.247330685290933
4.247388399650405 2530.8795658657214 3.056189832637489
4.252615954603821 2225.687808585288 2.8627387684788057
4.257843509557238 1985.022220100719 2.704448199627682
4.263071064510654 1758.3240680062247 2.5436523768145842
4.26829861946407 1550.8104990978934 2.382766959461624
4.273526174417486 1383.8007311264523 2.2465906352578795
4.278753729370902 1236.7046753220473 2.1212649545677786
4.283981284324319 1106.9178533024065 2.0089824211801397
4.289208839277735 998.1772245608171 1.9068715042066966
4.294436394231151 893.9627073885749 1.8042047508678623
4.299663949184567 808.2821952062759 1.71192911548986
4.304891504137983 736.9665195558305 1.6325456300731191
4.3101190590914 675.5478747363826 1.563303538541027
4.315346614044816 617.2869417742046 1.4952650744292322
4.320574168998232 564.5720957149662 1.4280768190936362
4.325801723951648 521.6533624137504 1.3723021033405416
4.331029278905064 482.5151859528989 1.3222477978340454
4.336256833858481 451.4591314515854 1.2831889549522855
4.341484388811897 423.5630400985202 1.245355458283468
4.346711943765313 403.1417812427426 1.217052615325248
4.351939498718729 385.0206098484034 1.1903829836721627
4.357167053672145 370.40385559415955 1.1714824375143968
4.362394608625562 354.23771943880905 1.152848323339323
4.367622163578978 338.39089773190267 1.129623703935388
4.372849718532394 325.4619909034882 1.1081852646100623
4.37807727348581 316.44729419789184 1.0956112188545473
4.383304828439226 310.6352184141198 1.0919972057311516
4.388532383392643 297.6354802031692 1.0727086014340335
4.393759938346059 288.1038473266734 1.0641698310263896
4.398987493299475 272.0410786846033 1.0383793443570881
4.404215048252891 261.01138041902874 1.025053554754307
4.409442603206307 254.5050741869839 1.0186821201868166
4.414670158159724 247.68437675324503 1.0093061186771726
4.41989771311314 241.11931530280432 1.0032502892531157
4.425125268066556 234.27501933301525 1.0009662677571118
4.430352823019972 224.0664955397226 0.9831876587435358
4.435580377973388 218.125647312635 0.9742629342168908
4.440807932926805 211.68904422980353 0.9634980459190099
4.446035487880221 206.12602341041534 0.9581603147927916
4.451263042833637 201.61019295349828 0.9567506174156725
4.456490597787053 196.7159736498068 0.948355406313537
4.4617181527404695 196.06396286889924 0.9610537510925475
4.466945707693886 197.02098953018006 0.964916407639381
4.472173262647302 199.27895936528063 0.9758325721410734
4.477400817600718 201.0585191254322 0.9829182343515601
4.482628372554134 195.76050944725074 0.9648691002553932
4.4878559275075505 194.3299315902924 0.9707841012635754
4.493083482460967 191.27043780554422 0.9675061110069556
4.498311037414383 188.91024333419085 0.9745154884698596
4.503538592367799 189.95757527588106 0.9854295147879435
4.508766147321215 186.13594780893575 0.977512578968117
4.5139937022746315 180.9100383245515 0.9657742857074352
4.519221257228048 181.6528711918077 0.9722027620360838
4.524448812181464 175.7187685974155 0.9533193005646355
4.52967636713488 177.97703995293605 0.976477592333486
4.534903922088296 182.08952917913362 0.9931992303754654
4.5401314770417125 184.38335217858818 1.000248132628403
4.545359031995129 183.90556107478432 0.9991480428635878
4.550586586948545 182.91645942522842 0.9921019056684381
4.555814141901961 182.1287794792538 0.9867327049945005
4.561041696855377 178.75003234482529 0.9738701981202432
4.5662692518087935 181.44890850870388 0.9720347379276107
4.57149680676221 180.2505897163942 0.9636694183180206
4.576724361715626 178.57313550432784 0.9560859889283448
4.581951916669042 181.0018549755352 0.9665084497619589
4.587179471622458 178.0999105347718 0.9647210357744499
4.5924070265758745 179.1287778121449 0.9820791371946471
4.597634581529291 175.61646075567384 0.9810917124211468
4.602862136482707 170.4696963902816 0.962343270703126
4.608089691436123 170.7698777419681 0.9721591585189627
4.613317246389539 169.77943466106748 0.9728123171209576
4.6185448013429555 168.3797320473764 0.9675479015537306
4.623772356296372 171.6185054309976 0.9839257008329858
4.628999911249788 171.56513645206996 0.9807764585097324
4.634227466203204 167.92948827261012 0.9611627216727547
4.63945502115662 171.5087373471933 0.971005957380057
4.6446825761100365 166.92173280925053 0.9603517419783442
4.649910131063453 167.87756383822258 0.9727302489839811
4.655137686016869 171.22925718849217 0.9995479351728693
4.660365240970285 166.64249254876438 0.9825054179980491
4.665592795923701 168.06735521503663 0.991448231463521
4.6708203508771176 171.17659447894607 1.0040698670416652
4.676047905830534 174.69989516180695 1.0111858840180874
4.68127546078395 175.70573055911822 1.017805490443826
4.686503015737366 174.00635449323306 1.0107879666803248
4.691730570690782 173.04843199538902 1.0194707134121095
4.696958125644199 171.30925517926644 1.0174155919261352
4.702185680597615 172.13396571211857 1.015879927760345
4.707413235551031 174.68338713083227 1.0116636506401213
4.712640790504447 172.30942096775382 0.9901174833014325
4.717868345457863 172.39992957078647 0.9977764998076682
4.72309590041128 173.53944899203483 1.0052744300099192
4.728323455364696 173.88921389195627 1.0254267493559577
4.733551010318112 175.0587469274339 1.026892566900506
4.738778565271528 172.43415669553883 1.012391932399896
4.744006120224944 166.6911792994227 0.9881945096867544
4.749233675178361 165.87702529060334 0.9881258974102709
4.754461230131777 164.95640598624595 0.9902096187378364
4.759688785085193 166.39214913594708 1.0027934327095402
4.764916340038609 166.27862248197965 1.005894506796197
4.770143894992025 168.11829503960735 1.0041102247188531
4.775371449945442 169.5460475597068 0.988767514688555
4.780599004898858 168.4858195877953 0.9712921699931851
4.785826559852274 168.2990237387041 0.9600842725992038
4.79105411480569 161.6738326839529 0.9383209755622484
4.796281669759106 154.99348604353528 0.9207315368649773
4.801509224712523 156.20384912630018 0.9208304754733948
4.806736779665939 156.8343287458816 0.9283852723832798
4.811964334619355 160.0719526775231 0.9375786131006646
4.817191889572771 158.74653924966398 0.9407505592545903
4.822419444526187 153.26950035887583 0.9331258211714376
4.827646999479604 149.42105794383906 0.925125277992269
4.83287455443302 152.45822379549395 0.9455996577333986
4.838102109386436 156.6428155482505 0.9605965273524275
4.843329664339852 161.2369006475496 0.9688012355367555
4.848557219293268 157.9116358871638 0.9520307807173466
4.853784774246685 155.55009372046874 0.9285827787162476
4.859012329200101 159.20537690376176 0.9388935729958862
4.864239884153517 164.68436433779445 0.9529656593354893
4.869467439106933 166.08143505833812 0.9647777417947148
4.8746949940603495 164.5780424600333 0.9718033566697487
4.879922549013766 161.8574667226999 0.9653883581350108
4.885150103967182 158.54945720610948 0.9559596370032696
4.890377658920598 164.3456919538711 0.9623385167288371
4.895605213874014 161.57732214729754 0.9505088405774059
4.9008327688274305 158.2846603202458 0.9314046341781205
4.906060323780847 155.89486679650705 0.9251339972444677
4.911287878734263 153.52008756218004 0.9217807318938275
4.916515433687679 154.1428898870157 0.9289124636408371
4.921742988641095 155.68792822457874 0.9246178307727366
4.9269705435945115 154.1286573000216 0.9171861851797837
4.932198098547928 152.3616511304525 0.9104722126362985
4.937425653501344 151.040724805346 0.9003289169870274
4.94265320845476 156.65962407060692 0.9278576279171643
4.947880763408176 159.76296294679796 0.9353181928205141
4.9531083183615925 163.73954219223108 0.9529797996927689
4.958335873315009 163.38372075349724 0.9662420350143067
4.963563428268425 165.62369081591513 0.9719922466561364
4.968790983221841 164.32606265409686 0.9598968912891301
4.974018538175257 161.227042724373 0.9341928904475888
4.9792460931286735 159.84293534601812 0.9129904568177192
4.98447364808209 161.84237128536395 0.9150902972354347
4.989701203035506 167.4864680053092 0.9164017348358868
4.994928757988922 167.54982734650662 0.9085505400159057
5.000156312942338 167.56706495454924 0.8899752326294276
5.0053838678957545 170.13722940497823 0.8771846244205543
5.010611422849171 176.1611139308329 0.8796115454445834
5.015838977802587 181.24308944381838 0.8742456391108177
5.021066532756003 184.95206600807444 0.8754266477428234
5.026294087709419 186.0049144106728 0.8707995146570037
5.0315216426628355 188.05876801241465 0.8726384529643577
5.036749197616252 187.08501185763058 0.8717772679189927
5.041976752569668 187.41960046846248 0.8723290970285886
5.047204307523084 189.24789241049342 0.8798974268886399
5.0524318624765 190.5176609510209 0.8820249377372982
5.0576594174299165 196.24442500376307 0.8892345296347818
5.062886972383333 200.6589222682574 0.8878053744695974
5.068114527336749 210.27382914326336 0.8967757677040251
5.073342082290165 224.76240205225957 0.9162650449220165
5.078569637243581 234.99271050785575 0.9190861033259248
5.0837971921969975 244.04626211893483 0.9186401832812108
5.089024747150414 253.40285396766185 0.92259329660396
5.09425230210383 266.0422042880597 0.9345848485924686
5.099479857057246 289.57842073618525 0.9664730966684807
5.104707412010662 315.8485478763258 0.9991559232652152
5.109934966964079 347.1386693160666 1.0351070929739257
5.115162521917495 374.9245036896947 1.0710260451722655
5.120390076870911 393.51682218446103 1.094464815433141
5.125617631824327 397.60208589203086 1.0980567345180707
5.130845186777743 388.1725738972851 1.0850286149869857
5.13607274173116 372.73576606478457 1.0660694003010542
5.141300296684576 351.9511310572926 1.0449205574459988
5.146527851637992 325.8050008233926 1.0149734399022472
5.151755406591408 295.6998055242699 0.9832930591725082
5.156982961544824 272.633816161676 0.9689674863719815
5.162210516498241 252.19511204413388 0.9497165506065155
5.167438071451657 230.6883487521791 0.9276514681222052
5.172665626405073 212.74743908222268 0.9095024333018275
5.177893181358489 202.08826418461766 0.9043482894171481
5.183120736311905 195.57764289218792 0.9086639671397344
5.188348291265322 193.2868285892023 0.9100810342441341
5.193575846218738 188.3498000470003 0.8967516487414082
5.198803401172154 184.25486784677693 0.8844147990870525
5.20403095612557 182.9677275655387 0.8867979351222781
5.209258511078986 183.47868770576824 0.89902614123604
5.214486066032403 177.23864477168385 0.8945146741645976
5.219713620985819 172.63248610448997 0.8905868172597745
5.224941175939235 168.49145171482564 0.8851342583003098
5.230168730892651 166.51321442803876 0.8907444425560865
5.235396285846067 167.89540107467369 0.9028899838869359
5.240623840799484 166.2665625044258 0.9047389720857423
5.2458513957529 160.90709444903774 0.8921478439473158
5.251078950706316 157.66797477761668 0.8857920382200833
5.256306505659732 158.9865948365997 0.8941372900624222
5.261534060613148 160.40675430343015 0.8958358185794202
5.266761615566565 162.32020100137288 0.8980280752474193
5.271989170519981 158.001092930301 0.8882835519946469
5.277216725473397 155.70483087503078 0.8846022442468459
5.282444280426813 156.5138353699782 0.8925398162986291
5.2876718353802294 156.13240663102286 0.8890434513302304
5.292899390333646 156.8688340608943 0.8830173100251149
5.298126945287062 152.81441893579472 0.8611850258669563
5.303354500240478 153.0040246357536 0.8536321661542636
5.308582055193894 153.1222558143553 0.8498559238225721
5.3138096101473105 156.92482103932542 0.8616497472866506
5.319037165100727 160.8300182804924 0.872054907085589
5.324264720054143 164.57730222811887 0.8925397321996209
5.329492275007559 163.4849173967059 0.8946753886075214
5.334719829960975 163.8456787225578 0.9107421602490539
5.3399473849143915 163.40118956250333 0.9110112839724162
5.345174939867808 164.7995410221816 0.9126707192738767
5.350402494821224 163.5154737382695 0.9103545394597393
5.35563004977464 161.05557390133143 0.9007153454265054
5.360857604728056 161.92297549817638 0.8953022464165411
5.3660851596814725 162.6377061441669 0.888839101328219
5.371312714634889 165.54081193474707 0.8879065711985076
5.376540269588305 162.86961453188107 0.8703606689956238
5.381767824541721 160.31876100279084 0.8592554814406516
5.386995379495137 158.4108596870905 0.8509374065360683
5.3922229344485535 158.33077767854553 0.8511559000170108
5.39745048940197 161.5149327319263 0.8680844767491183
5.402678044355386 161.87490627282855 0.8635663766599874
5.407905599308802 164.3850021695528 0.8644562819510676
5.413133154262218 172.69874011597005 0.8769314230328168
5.4183607092156345 176.56763263861117 0.8711659573773377
5.423588264169051 178.44552252845975 0.8685450188208722
5.428815819122467 180.66113461620185 0.8552319414733808
5.434043374075883 179.16502388400622 0.8421590121528378
5.439270929029299 179.55000454157192 0.8364833452922388
5.4444984839827155 177.7815329638378 0.8265802106554337
5.449726038936132 176.27692654236577 0.8248643202014452
5.454953593889548 180.3958751104688 0.8345564219683823
5.460181148842964 182.16808726662623 0.8413716919589597
5.46540870379638 182.4225203060691 0.8541448539868798
5.4706362587497965 182.3041959441167 0.8660083395763176
5.475863813703213 176.0995405201845 0.8618909430834324
5.481091368656629 173.64714845545137 0.8534980047956289
5.486318923610045 167.00207508482762 0.8348420536518103
5.491546478563461 168.49136897405427 0.8327953238860095
5.4967740335168775 167.8454799871057 0.8321798779725889
5.502001588470294 171.14258541032723 0.8576391551495718
5.50722914342371 167.37428661254458 0.8656447543388283
5.512456698377126 169.1059240391402 0.8797280830951524
5.517684253330542 169.2007707565972 0.8722264144527107
5.522911808283959 166.56403194237922 0.8504204173896388
5.528139363237375 166.40701083567265 0.8476895295623073
5.533366918190791 161.15567439623868 0.8373834292081248
5.538594473144207 160.18795780823962 0.8365379718065156
5.543822028097623 161.53800573018077 0.8346293054663685
5.54904958305104 161.80976159625968 0.8304070364798484
5.554277138004456 165.0514075923783 0.8387230638166527
5.559504692957872 167.27863894958543 0.8473892461462601
5.564732247911288 169.0586391431047 0.8581318922137693
5.569959802864704 165.71317257683853 0.8482666436237577
5.575187357818121 163.7696081174109 0.8347639759401861
5.580414912771537 163.6658849469532 0.8209175496127915
5.585642467724953 165.65600285221174 0.8217495459586769
5.590870022678369 170.36368263531648 0.8322946081588518
5.596097577631785 173.2243441162589 0.8443840775772351
5.601325132585202 175.21378922404838 0.8399872745640908
5.606552687538618 180.59292852357115 0.8371194201080979
5.611780242492034 183.40717163285308 0.8208116596253642
5.61700779744545 190.11447857824962 0.8242621823044951
5.622235352398866 202.85650252981264 0.8317534902976499
5.627462907352283 224.98253872791176 0.8497101990218318
5.632690462305699 267.10721040658945 0.8996082207242977
5.637918017259115 331.7142032397734 0.9734159016086996
5.643145572212531 424.78228877718584 1.0826097965043966
5.648373127165947 530.9097378100698 1.1989558253397479
5.653600682119364 635.3302677777987 1.3035903475318469
5.65882823707278 723.0255906157117 1.3836621587324407
5.664055792026196 779.5885729930695 1.431442531647318
5.669283346979612 819.9904166648026 1.4675926697728658
5.674510901933028 829.8596044498715 1.473335325229019
5.679738456886445 824.2452989921669 1.4686025314518263
5.684966011839861 808.7758408736636 1.4543907743114124
5.690193566793277 789.9512762313128 1.4391926443624607
5.695421121746693 777.2995131723366 1.4275280460395436
5.700648676700109 770.8525097330972 1.4206079155689795
5.705876231653526 769.8715891861309 1.418532133266062
5.711103786606942 769.1843676140768 1.4166374069061642
5.716331341560358 772.6506852953182 1.4191958280126786
5.721558896513774 774.5131165604245 1.4200872808258902
5.7267864514671905 780.1142895159718 1.426285437641461
5.732014006420607 789.4419830211644 1.4352056166500549
5.737241561374023 802.2208958440148 1.446902463314794
5.742469116327439 825.6488839982835 1.466568598616051
5.747696671280855 863.7367308063508 1.498771340129039
5.7529242262342715 911.2481220099405 1.5382476769696563
5.758151781187688 976.0007327499595 1.5898746024536772
5.763379336141104 1055.0555808282722 1.6525094659606105
5.76860689109452 1132.2559672656093 1.7102676552800218
5.773834446047936 1204.4081384450194 1.7638950156845414
5.7790620010013525 1253.2232908913477 1.7990405721053508
5.784289555954769 1263.5126094769023 1.805636382786148
5.789517110908185 1232.5771812794599 1.7822756859319209
5.794744665861601 1143.2978500647496 1.71416082157206
5.799972220815017 1013.895213375071 1.6126083107631424
5.8051997757684335 866.4484915254458 1.4913608716788134
5.81042733072185 711.7691015924312 1.3534193984411518
5.815654885675266 580.7872225266611 1.2298626938646118
5.820882440628682 461.1894176776128 1.1039633922319532
5.826109995582098 375.66627778564686 1.0102959499676791
5.8313375505355145 318.1551076975117 0.9448877031838088
5.836565105488931 280.7893393515995 0.9039895541707215
5.841792660442347 253.2273466507583 0.8687990621216458
5.847020215395763 237.48160423568743 0.8514613568668589
5.852247770349179 218.55972658823381 0.8203162270265755
5.8574753253025955 210.995198464247 0.8130409879303532
5.862702880256012 202.98488084578335 0.8085162973355642
5.867930435209428 204.1162500732381 0.8146325398559023
5.873157990162844 204.30475010774268 0.8153186467072027
5.87838554511626 204.16678998246147 0.812565577832749
5.8836131000696765 200.79924050927139 0.8049693753380416
5.888840655023093 198.0727247667332 0.7984327488242678
5.894068209976509 197.35152314118545 0.7991428824385329
5.899295764929925 200.11319626782213 0.8021589938018362
5.904523319883341 201.2718642837192 0.8027759056871336
5.9097508748367575 205.70480473431755 0.81245365340468
5.914978429790174 206.24660846963283 0.8110964484936175
5.92020598474359 204.84223031616654 0.801704745022719
5.925433539697006 209.4725827483204 0.8059850167449242
5.930661094650422 212.13559640565836 0.8036808086723787
5.9358886496038386 215.86376565410856 0.8102310394584931
5.941116204557255 217.7755713855392 0.8104687485452515
5.946343759510671 224.32312647180194 0.8226793163308286
5.951571314464087 231.10019481226334 0.8411328174066025
5.956798869417503 239.13681801648335 0.8521656310347347
5.96202642437092 246.20539825046694 0.8599403175909658
5.967253979324336 252.7147736626413 0.8649895559451943
5.972481534277752 263.0316356153945 0.873152052658928
5.977709089231168 273.2788831524657 0.885774691605448
5.982936644184584 286.46302951270377 0.9055060584897593
5.988164199138001 307.9007861163334 0.9375392663517224
5.993391754091417 330.591845486431 0.9686370442285526
5.998619309044833 356.739984790528 0.9993055273870984
6.003846863998249 395.92415068818406 1.0494236696806252
6.009074418951665 442.3683165849589 1.1072612630688836
6.014301973905082 491.10017605703194 1.1696176584905758
6.019529528858498 556.5708022852009 1.244445765368965
6.024757083811914 636.3086091193373 1.3318432464223176
6.02998463876533 728.4290932461714 1.4228983579704508
6.035212193718746 852.8798586203139 1.5404075975726885
6.040439748672163 1000.2427460235673 1.669596903949435
6.045667303625579 1167.4841669362356 1.8038266099198093
6.050894858578995 1362.8853726333416 1.9509502023135394
6.056122413532411 1547.6371223915837 2.078239720443403
6.061349968485827 1714.7544323498123 2.188470625117732
6.066577523439244 1850.1688332481563 2.272845537599195
6.07180507839266 1933.5771829546095 2.3296070842647683
6.077032633346076 1957.1637701280954 2.349025833529753
6.082260188299492 1917.079834323809 2.3291106590437147
6.087487743252908 1825.9524318860017 2.272744778683772
6.092715298206325 1703.2921385655634 2.1945735999237383
6.097942853159741 1562.7887064617253 2.102328490276908
6.103170408113157 1436.4949953310863 2.0224982083248513
6.108397963066573 1308.6187280465479 1.9351707775184792
6.113625518019989 1183.0055591099263 1.8433408131846403
6.118853072973406 1068.283378333379 1.750470232607923
6.124080627926822 957.9793790947223 1.6553594088852983
6.129308182880238 864.0224427631898 1.5737010933008726
6.134535737833654 773.1604434579499 1.4907731899215897
6.1397632927870704 695.2859198584385 1.416189431960491
6.144990847740487 626.2687198986813 1.3478578075280359
6.150218402693903 562.9887245348414 1.2820354918301213
6.155445957647319 505.4127603158917 1.2160889011302127
6.160673512600735 453.70208634587607 1.156324794547301
6.1659010675541515 413.71598307663413 1.1086727254194797
6.171128622507568 383.7875245425575 1.073501632276318
6.176356177460984 357.16846023505343 1.0415641474552995
6.1815837324144 334.05257501720354 1.0135777815081146
6.186811287367816 313.2591772921536 0.9873340273733787
6.1920388423212325 297.3001912578024 0.9690726846846885
6.197266397274649 286.0817083914405 0.9605013212088994
6.202493952228065 279.2550307983331 0.9517188801106543
6.207721507181481 272.46156898761967 0.9355991859850653
6.212949062134897 261.9803131375797 0.9109535197730756
6.2181766170883135 250.97449698516522 0.8891333610878324
6.22340417204173 241.0468749452302 0.8733932195211354
6.228631726995146 230.31492943506143 0.8529601975069243
6.233859281948562 225.0587200153802 0.8458205867787598
6.239086836901978 221.18577561093807 0.8391729123497138
6.2443143918553945 216.80499826507426 0.8315173252782242
6.249541946808811 216.8136213827654 0.8346616892867352
6.254769501762227 217.8321295607157 0.8417518428083592
6.259997056715643 221.7418122799005 0.8551487465725599
6.265224611669059 220.8597921922953 0.8570077775984178
6.2704521666224755 214.81446912191606 0.8484986939636421
6.275679721575892 209.52079559897624 0.8365403170879754
6.280907276529308 208.8863618828808 0.8383469183220661
6.286134831482724 207.77764726928876 0.8353661121114608
6.29136238643614 206.64142305490142 0.832046655827802
6.2965899413895565 202.49904850310418 0.8198457571578027
6.301817496342973 201.2147272889179 0.8172014217342675
6.307045051296389 201.82938751495584 0.8177328869557122
6.312272606249805 200.11944192011504 0.8124115420434624
6.317500161203221 199.06278519352725 0.8069735597861823
6.3227277161566375 197.3231561591262 0.8073293159692309
6.327955271110054 197.36891592478872 0.8087063901331711
6.33318282606347 199.83310128626437 0.814004941340601
6.338410381016886 199.23704013606567 0.8160397210596779
6.343637935970302 201.3650035296763 0.81652080212871
6.3488654909237185 203.57545261924145 0.8170321244120481
6.354093045877135 205.93615619270926 0.8197564548179888
6.359320600830551 205.7414432315321 0.8152989098856475
6.364548155783967 204.75064732102942 0.815319641046536
6.369775710737383 201.4385296323189 0.8027269248059881
6.3750032656908 201.01180495459928 0.8040108193902729
6.380230820644216 201.30626747900305 0.8027225036728636
6.385458375597632 202.706056510524 0.8090327815946697
6.390685930551048 203.03650293245545 0.8102656223685117
6.395913485504464 201.53420866426256 0.8106213015978246
6.401141040457881 198.58818078843314 0.8057262553723333
6.406368595411297 195.70901450860129 0.7997300524375331
6.411596150364713 195.62626224863817 0.7962026682857406
6.416823705318129 199.84080007408332 0.8011508764697819
6.422051260271545 203.2631385675996 0.8065357290748529
6.427278815224962 205.56476974825046 0.8114723398613787
6.432506370178378 207.15266058620605 0.8146132354925673
6.437733925131794 206.78889118377865 0.8135390603219604
6.44296148008521 208.21113160559054 0.8091095863380827
6.448189035038626 204.6464039489512 0.7977115377048388
6.453416589992043 207.77112633923167 0.8017753210318381
6.458644144945459 210.44432783806994 0.8013733550430437
6.463871699898875 213.25188225578583 0.807761256522772
6.469099254852291 215.17523538926412 0.8108220502223337
6.474326809805707 214.9829873413333 0.8084577928172222
6.479554364759124 218.33258523608643 0.8090003423979311
6.48478191971254 220.69009939008887 0.8089385591460355
6.490009474665956 224.4913890030934 0.8065911014765524
6.495237029619372 228.1622948698075 0.8133132906313202
6.500464584572788 233.31382584385963 0.8163336609840011
6.505692139526205 239.20225544298938 0.82137008331359
6.510919694479621 247.92894195014128 0.8305243600966566
6.516147249433037 254.23493962406536 0.8349152859881778
6.521374804386453 265.03867062246167 0.8453256564156167
6.526602359339869 277.2041856941899 0.8579975668142696
6.531829914293286 296.00412186920875 0.8758479848562692
6.537057469246702 320.846937769999 0.9017319400691683
6.542285024200118 354.59971322963787 0.9413843323640846
6.547512579153534 390.1410977358356 0.9809991520764599
6.55274013410695 424.1535543293574 1.0199393205054093
6.557967689060367 458.7011585554976 1.0567406521962677
6.563195244013783 488.1878292792461 1.0864890468509214
6.568422798967199 517.2281002007945 1.117173756263783
6.573650353920615 534.3840928376022 1.134333834167623
6.5788779088740315 541.7930294028235 1.1423896775618814
6.584105463827448 533.2057081317781 1.1330254336899317
6.589333018780864 514.5808843189603 1.1146739717845917
6.59456057373428 490.6264162814423 1.091126029610184
6.599788128687696 461.9588201522998 1.060164737346366
6.6050156836411125 433.7313070759319 1.026205636752885
6.610243238594529 405.76991637276257 0.9947536661086824
6.615470793547945 379.38533459372366 0.9645643917494254
6.620698348501361 354.19273324251355 0.9350740290793457
6.625925903454777 331.84641614163195 0.9061967564310665
6.6311534584081935 315.58973773455034 0.8876124086509654
6.63638101336161 304.2332321789291 0.8776259272155583
6.641608568315026 293.4692210924059 0.8646802353691851
6.646836123268442 287.4120981118082 0.8569322383841795
6.652063678221858 280.04003324625114 0.8467647166832373
6.6572912331752745 273.95721104569014 0.8378084975647018
6.662518788128691 267.1922505055603 0.8323973947895303
6.667746343082107 262.2186841518001 0.8286986773756125
6.672973898035523 256.55782782512125 0.8220957667490226
6.678201452988939 246.53395880639385 0.8110077388446497
6.6834290079423555 239.23612614839064 0.8012902992785469
6.688656562895772 237.84824250253484 0.7998924298430762
6.693884117849188 235.21646696855865 0.8003847177284356
6.699111672802604 236.1673676009146 0.8042926609595027
6.70433922775602 231.96375632410363 0.7982746495072719
6.7095667827094365 227.44251852414303 0.7936798670301219
6.714794337662853 224.6287888859855 0.7886863608073429
6.720021892616269 223.53680669703553 0.7839578972473505
6.725249447569685 221.6493855284414 0.7790460704818343
6.730477002523101 220.56560371978497 0.7757770812585879
6.7357045574765175 221.3180064838987 0.7829444199614145
6.740932112429934 225.58953191531086 0.7925822481705044
6.74615966738335 224.96012293887296 0.7936063868648214
6.751387222336766 220.53766326675807 0.7853997719418334
6.756614777290182 220.19147273702382 0.783513964656967
6.7618423322435985 221.10073009428532 0.7851311548831088
6.767069887197015 223.84535088567526 0.7859876198288192
6.772297442150431 226.4054375117805 0.7888561321165429
6.777524997103847 225.61117737364654 0.7889362553780124
6.782752552057263 225.70999683570122 0.7865312933483868
6.7879801070106796 223.83948865066426 0.7802597119689962
6.793207661964096 221.19246332652924 0.7738239382708614
6.798435216917512 222.97169877525138 0.7784376103995247
6.803662771870928 226.3319447202952 0.7835913683783893
6.808890326824344 229.34065194211132 0.7874007939627008
6.814117881777761 228.86572855110222 0.7843605309922287
6.819345436731177 225.09023218004313 0.7725530780759932
6.824572991684593 223.2156268155577 0.7710472841915321
6.829800546638009 225.89367863909484 0.7755913419899744
6.835028101591425 225.23774945447732 0.7786117080919105
6.840255656544842 226.27744939302107 0.778401844132361
6.845483211498258 227.28491020069018 0.7799643422742112
6.850710766451674 226.033206548181 0.7733899773279095
6.85593832140509 228.9350820575356 0.7753116360509391
6.861165876358506 233.4817737298388 0.7799092900364029
6.866393431311923 240.3722548411173 0.7903911001299995
6.871620986265339 243.30888472003232 0.794482051362615
6.876848541218755 244.5013618449856 0.7952696675744005
6.882076096172171 244.0981504900503 0.79615145054067
6.887303651125587 242.88364678943933 0.7933898468231488
6.892531206079004 245.67678113605606 0.791956702305366
6.89775876103242 247.92147991112586 0.7884516976086589
6.902986315985836 250.1416566823833 0.7868702462369167
6.908213870939252 254.25269450354733 0.7933543571757209
6.913441425892668 257.06381912965367 0.7975790770033157
6.918668980846085 261.79510105263927 0.8058212970950831
6.923896535799501 264.93877065386243 0.8070696591568806
6.929124090752917 269.46222179156103 0.8092768574044837
6.934351645706333 271.5885432801876 0.813078678483718
6.939579200659749 275.3216438199169 0.8196675355449337
6.944806755613166 280.51878019634023 0.8285530427775822
6.950034310566582 285.7707608250888 0.8317677663360044
6.955261865519998 290.4661258492792 0.8332876935466744
6.960489420473414 297.1583452640633 0.8375105232221781
6.96571697542683 302.02568570677585 0.8382151699092326
6.970944530380247 313.49058870558764 0.8493915723557258
6.976172085333663 330.3452173604228 0.867134872633721
6.981399640287079 346.09751360375714 0.8824599570214688
6.986627195240495 367.66967783491526 0.906722642075934
6.9918547501939114 393.58148634615566 0.9376398042364792
6.997082305147328 434.0953607566099 0.9826185122615779
7.002309860100744 491.40986801034416 1.042092295673738
7.00753741505416 580.2113575589842 1.1280102647944166
7.012764970007576 699.7799036725402 1.2375952080725656
7.0179925249609925 847.4027675506926 1.361992783024298
7.023220079914409 1002.5241972309602 1.4802759516815893
7.028447634867825 1144.7066483464605 1.579060399800325
7.033675189821241 1252.9180505869983 1.6497787387490725
7.038902744774657 1313.632526955741 1.6874685463199455
7.0441302997280735 1309.892596255016 1.6837983261773324
7.04935785468149 1262.7023461625702 1.6528425991899403
7.054585409634906 1186.402252920728 1.6011334235773917
7.059812964588322 1094.6736994924722 1.5370361052787915
7.065040519541738 1004.0364950561166 1.471107382556079
7.0702680744951545 922.7590654332195 1.409473286080044
7.075495629448571 845.930080525129 1.3490531780651944
7.080723184401987 779.5836610732542 1.2945463327881088
7.085950739355403 721.6672884305771 1.2455679847676127
7.091178294308819 676.4206835273669 1.2046695156945144
7.0964058492622355 645.31080891973 1.1758455327007105
7.101633404215652 619.9148376983799 1.152595811177616
7.106860959169068 597.6453676471785 1.1328590258030569
7.112088514122484 573.2922643310164 1.1105816127457204
7.1173160690759 548.7988122499485 1.0869091426569448
7.1225436240293165 525.6516565769693 1.0644051063278601
7.127771178982733 508.6034428606988 1.0473330629354538
7.132998733936149 495.9646563303478 1.033777407481051
7.138226288889565 485.4465727543863 1.021853594633007
7.143453843842981 477.83541677520014 1.0142114106001088
7.1486813987963975 470.4751863025918 1.0074698017076782
7.153908953749814 466.73350852904065 1.0042015515397453
7.15913650870323 465.8468833487473 1.002851394753826
7.164364063656646 468.4204464348152 1.004237923379307
7.169591618610062 473.21638830301526 1.0050038193013586
7.1748191735634785 487.0222365513166 1.0178976364099106
7.180046728516895 510.0229757245474 1.041397403812949
7.185274283470311 548.3102940297598 1.0813842662636337
7.190501838423727 606.7327166472688 1.1368051344130117
7.195729393377143 686.5344221817929 1.2079602873815876
7.2009569483305595 802.5240751635446 1.3048902426273246
7.206184503283976 954.5449560477621 1.4218990826881557
7.211412058237392 1164.591761194057 1.5667208293343342
7.216639613190808 1433.109753684656 1.736571194223158
7.221867168144224 1776.9893513539623 1.931795100288287
7.227094723097641 2160.8730018246024 2.1307434713939126
7.232322278051057 2503.8764972630865 2.2930326035313784
7.237549833004473 2735.531330217029 2.3932165668440994
7.242777387957889 2769.878882620774 2.403265098851529
7.248004942911305 2631.323624978253 2.340626771162606
7.253232497864722 2355.074595288321 2.213698307969743
7.258460052818138 1993.3619824518332 2.0379814120065047
7.263687607771554 1616.7216108760308 1.8338512509489928
7.26891516272497 1274.2537817996533 1.6271972308574996
7.274142717678386 994.72013001744 1.4374012227439512
7.279370272631803 786.5317794052127 1.2787563172538778
7.284597827585219 630.7530612960503 1.147405372579534
7.289825382538635 528.8506176128208 1.0520708628105202
7.295052937492051 464.01182123558056 0.9891847810665566
7.300280492445467 421.35962353295645 0.9457043604374628
7.305508047398884 390.4989769689006 0.9124755989829785
7.3107356023523 370.16813768715843 0.8887486762809034
7.315963157305716 357.86952266279866 0.8763094463879166
7.321190712259132 350.9585174207036 0.871050586181407
7.326418267212548 344.8524381821346 0.8654957402325093
7.331645822165965 337.4818796072962 0.8566095575334242
7.336873377119381 328.5471125893259 0.8444609268116026
7.342100932072797 322.56663672997297 0.8363503202216568
7.347328487026213 322.9864251506957 0.8364967681233533
7.352556041979629 319.6118399772128 0.8318815149019796
7.357783596933046 318.3232604765339 0.8309247208030037
7.363011151886462 318.40947701524124 0.8312085331148238
7.368238706839878 312.0223683817473 0.8241622254324763
7.373466261793294 317.00505756133543 0.8311151330859404
7.37869381674671 313.7769729171677 0.8278201341166007
7.383921371700127 313.61877091677195 0.8275654340857035
7.389148926653543 308.92633471799496 0.8195919434289516
7.394376481606959 307.659836118479 0.8166826302598196
7.399604036560375 310.2140682440735 0.8190762395357682
7.4048315915137914 316.44497904583824 0.8273140288001493
7.410059146467208 314.2466821572762 0.823984591835259
7.415286701420624 312.97897073851965 0.82303264758965
7.42051425637404 314.12273093417167 0.8235667064226867
7.425741811327456 314.2695902163034 0.8212878936542733
7.4309693662808725 322.9651557777326 0.8312184663668918
7.436196921234289 326.3885288143903 0.8362600223200958
7.441424476187705 326.8486743591244 0.8365737303909511
7.446652031141121 329.21480692084174 0.8391796895928514
7.451879586094537 331.59520306498433 0.8427646675721283
7.4571071410479535 336.15491487082016 0.8471544579046277
7.46233469600137 338.3798432749186 0.8479258865868521
7.467562250954786 342.4780202701924 0.8501061124068682
7.472789805908202 343.62809441559807 0.8477029029702647
7.478017360861618 351.5517189116421 0.855969123495243
7.4832449158150345 360.26108930252076 0.864212358791933
7.488472470768451 368.9919637341106 0.8733352928482319
7.493700025721867 384.4853358190229 0.8933051868171777
7.498927580675283 400.71152685091675 0.9117071412958248
7.504155135628699 417.05068035937205 0.9264599352032699
7.5093826905821155 435.2054517578208 0.9441425505462558
7.514610245535532 451.0817801211257 0.9582902329580868
7.519837800488948 469.41571500358305 0.9765749196286982
7.525065355442364 485.4065034423563 0.9923162419889076
7.53029291039578 500.6193115065627 1.0076878778085032
7.5355204653491965 512.2551520665611 1.019667294628752
7.540748020302613 513.9425233312476 1.0204428782163795
7.545975575256029 508.23635718861084 1.0120611837734366
7.551203130209445 504.31533634685826 1.0078763536493323
7.556430685162861 498.72090831809015 1.0022794369168924
7.5616582401162775 491.8888641975091 0.9947964757593654
7.566885795069694 480.979822722087 0.9845474890114394
7.57211335002311 468.7839415108166 0.9723277617191043
7.577340904976526 455.45399035177275 0.9583483475671436
7.582568459929942 439.1326468764398 0.9413253057610971
7.5877960148833585 429.29510218943267 0.930688099778524
7.593023569836775 420.42085775430456 0.9210314415012358
7.598251124790191 414.9599567698923 0.9154164657698556
7.603478679743607 409.2414518617159 0.9088570831706027
7.608706234697023 404.63713215658055 0.9047333328641483
7.6139337896504395 401.72848930467535 0.9017897083156728
7.619161344603856 404.19387585589845 0.9056684185908376
7.624388899557272 405.31687343416456 0.9060850815411884
7.629616454510688 404.4365835783223 0.903436635850459
7.634844009464104 402.49990111952997 0.900198363791143
7.6400715644175206 405.6766163480495 0.9034296763940598
7.645299119370937 414.2299731846611 0.9130439191904351
7.650526674324353 421.54671466925765 0.9191578420300921
7.655754229277769 430.0883174910062 0.9263936664913002
7.660981784231185 437.47582652460585 0.9334354067201386
7.666209339184602 453.49895263769156 0.9490257543748867
7.671436894138018 467.7663124454791 0.9631140131671162
7.676664449091434 482.40884035450244 0.9764769967185906
7.68189200404485 492.69708804548895 0.9856263290558149
7.687119558998266 499.49565785054784 0.9927697604226422
7.692347113951683 506.44894850510843 0.9999398969744218
7.697574668905099 510.096403688817 1.0036966857200043
7.702802223858515 512.8262264433666 1.0064201785229325
7.708029778811931 512.2389362579557 1.0048372560140193
7.713257333765347 510.2680062338865 1.0013765564734312
7.718484888718764 506.3797581507348 0.9972948132900398
7.72371244367218 499.3948707843515 0.99039991503185
7.728939998625596 491.03060440906853 0.9812097189573382
7.734167553579012 485.17098454439696 0.9748517450339579
7.739395108532428 486.17760180113663 0.9760609428803211
7.744622663485845 487.20336270465975 0.9784028119843763
7.749850218439261 492.28339750441904 0.9837079531783371
7.755077773392677 493.7981370765945 0.9849349346056857
7.760305328346093 491.53993983448714 0.9824578700010308
7.765532883299509 486.7969089564163 0.9765834063702042
7.770760438252926 479.8817581569894 0.96862511111073
7.775987993206342 476.0562491895083 0.9644158133983901
7.781215548159758 469.4210465948011 0.9578956786351709
7.786443103113174 459.5372959954798 0.9478670643304148
7.79167065806659 449.7023439974694 0.9382493746110592
7.796898213020007 436.6726363060453 0.924008804466502
7.802125767973423 426.362165407727 0.9129801687044145
7.807353322926839 422.384536820514 0.9096661804671776
7.812580877880255 418.3412219214055 0.9076254782384041
7.817808432833671 414.86024953860806 0.9052723515708037
7.823035987787088 412.9916550875608 0.9017539636268663
7.828263542740504 407.8031768792783 0.8949081494544672
7.83349109769392 404.7929028523865 0.8917493580629774
7.838718652647336 405.04852410349474 0.8923373458586041
7.8439462076007525 403.36255792477925 0.8908512419489079
7.849173762554169 402.19973938609377 0.8877608393947845
7.854401317507585 402.95785702599727 0.8881913859893515
7.859628872461001 400.22179065782575 0.8849888239009401
7.864856427414417 400.35940479635224 0.8843018954541768
7.8700839823678335 402.97170340417796 0.8852753258846136
7.87531153732125 409.841462946278 0.8918423156307934
7.880539092274666 416.06076042318347 0.8977361608951464
7.885766647228082 424.87617117958644 0.9069720295531376
7.890994202181498 425.3455616795894 0.9063693231810049
7.8962217571349145 431.93604839397767 0.9128625952662586
7.901449312088331 436.0034343243005 0.915821842217307
7.906676867041747 440.7434434365117 0.9208817792987559
7.911904421995163 445.19310730192484 0.9249681806477676
7.917131976948579 447.1724742946513 0.9271231426281475
7.9223595319019955 456.30113001747577 0.935915940103488
7.927587086855412 463.64109671790237 0.9430773907374368
7.932814641808828 470.77550404175906 0.9499027703627345
7.938042196762244 479.8641555063145 0.9587077948845425
7.94326975171566 484.7926393637356 0.9629066077929902
7.9484973066690765 490.0884411072564 0.9673870990562884
7.953724861622493 494.8663085660495 0.9707434228448688
7.958952416575909 503.1045224583098 0.976901619705928
7.964179971529325 521.1571056365603 0.9942090205209446
7.969407526482741 535.3311475283788 1.0059086474630619
7.9746350814361575 548.8512995464798 1.0177088438711628
7.979862636389574 558.9978503308416 1.0274902188225188
7.98509019134299 571.0576035958845 1.0374260669985234
7.990317746296406 586.551453775906 1.0500233785815398
7.995545301249822 595.6291080520556 1.0575797398749913
8.000772856203238 601.1418551704963 1.0611505111350648
8.006000411156654 600.6104562800518 1.0615424896438754
8.01122796611007 604.2090027940247 1.0647984782169952
8.016455521063486 608.7511697233405 1.0678692999366273
8.021683076016902 610.747157994972 1.0693804800216837
8.026910630970319 619.4138617758975 1.075899504918933
8.032138185923735 628.2371907164068 1.083694946712505
8.037365740877151 636.6591633623954 1.0910750784528134
8.042593295830567 649.1006514281792 1.101011956551465
8.047820850783983 654.1020536416258 1.105509532517446
8.0530484057374 660.1156972154839 1.1091223157782728
8.058275960690816 663.1511010933995 1.1101425357111694
8.063503515644232 663.4270364136693 1.1088288239441246
8.068731070597648 670.193257367698 1.1140004774572319
8.073958625551064 675.9553117855513 1.1188732596626343
8.07918618050448 677.6561634736497 1.120769500509494
8.084413735457897 680.6941660259962 1.1222953688666342
8.089641290411313 682.422731086555 1.1233890999587564
8.09486884536473 681.771619860239 1.122119475152329
8.100096400318145 681.3439931353535 1.1213979608194478
8.105323955271562 677.0078149883902 1.1178939289009668
8.110551510224978 669.8399483358361 1.1114149968031102
8.115779065178394 665.2929361122835 1.1070239766764878
8.12100662013181 657.2790609332776 1.0990394416846874
8.126234175085226 654.8834059523892 1.0975556287601362
8.131461730038643 653.4300515611094 1.0970813586980632
8.136689284992059 654.896477676769 1.0968184993225227
8.141916839945475 662.7231121053904 1.1024802598998653
8.147144394898891 668.9853517682021 1.1065487072502453
8.152371949852308 687.2082371364296 1.1220829713708071
8.157599504805724 703.5024330951767 1.1350746310163045
8.16282705975914 723.9404528119235 1.1506901541769665
8.168054614712556 741.4227207917232 1.1645193420726538
8.173282169665972 749.6841158970208 1.170733507913492
8.178509724619389 753.6574626081294 1.1740652067384023
8.183737279572805 756.3287215903371 1.1752739991812513
8.188964834526221 755.0842380635015 1.1721600680161053
8.194192389479637 750.6135181721237 1.167536437147149
8.199419944433053 738.4004963777115 1.1573795995951537
8.20464749938647 725.2787435490461 1.1472912042556078
8.209875054339886 711.2525605359979 1.1362132745260276
8.215102609293302 694.8912686916374 1.1222412928520502
8.220330164246718 684.3049803518353 1.1129177257890455
8.225557719200134 677.8886535571819 1.107593864380169
8.23078527415355 671.4105298605223 1.1022558838338894
8.236012829106967 665.9730848305333 1.097733438579278
8.241240384060383 653.1435330072435 1.0870751850731855
8.2464679390138 646.1871283762334 1.0817607413922565
8.251695493967215 644.0783487605272 1.0799056167055916
8.256923048920632 645.1770105682282 1.0792707191512234
8.262150603874048 641.5824666079138 1.0745874516263851
8.267378158827464 639.2090323515041 1.0730185853122538
8.27260571378088 640.2817543189589 1.0734254669276142
8.277833268734296 643.256802202096 1.075846617603682
8.283060823687713 643.790790956917 1.0760451929993755
8.288288378641129 639.0062564988369 1.0723583781789447
8.293515933594545 634.5360937538014 1.0689751670933192
8.298743488547961 632.86921868429 1.0667946809206896
8.303971043501377 639.6831822984685 1.073187300913329
8.309198598454794 645.9208405101463 1.077735188260972
8.31442615340821 651.4040332744595 1.0816726980922415
8.319653708361626 655.417591673442 1.0836654362005067
8.324881263315042 656.5546149881376 1.0838048135721279
8.330108818268458 660.9860379207817 1.0868593342141615
8.335336373221875 664.49522305687 1.0889600586225991
8.34056392817529 674.2187559597246 1.0963393645407522
8.345791483128707 679.2697267152846 1.1003264134017872
8.351019038082123 681.3964898082767 1.1014850371258742
8.35624659303554 684.2230363637625 1.1037988571504767
8.361474147988956 685.1056994221277 1.1037758535706252
8.366701702942372 691.5955055928168 1.1084323000124445
8.371929257895788 695.294756862923 1.1095124101573322
8.377156812849204 701.6457107471344 1.114600228866074
8.38238436780262 706.0630273124862 1.1192851767762915
8.387611922756037 706.8426606165295 1.1204029765863281
8.392839477709453 709.1360332819685 1.1209005018923526
8.398067032662869 707.6476434152974 1.118948424705092
8.403294587616285 705.0458058924024 1.1166822088718276
8.408522142569701 700.193384804028 1.11272011886521
8.413749697523118 693.1672273109119 1.1062644205068115
8.418977252476534 684.0347876579921 1.0989881415290417
8.42420480742995 673.8193451307259 1.0901999896045766
8.429432362383366 661.7135765779245 1.0809053662249226
8.434659917336782 650.7798681128058 1.072475690437308
8.439887472290199 643.5028686654987 1.0658703432777223
8.445115027243615 632.8809290487306 1.0566011174137067
8.450342582197031 623.0037065528169 1.0482017884160315
8.455570137150447 618.3435974940212 1.0450160979524556
8.460797692103863 609.8844411371585 1.0373617762537295
8.46602524705728 600.6389192778705 1.028443296724514
8.471252802010696 589.1088311983029 1.0181519133023025
8.476480356964112 579.1876803506836 1.0091910797346697
8.481707911917528 571.7010344288408 1.002477271894301
8.486935466870944 564.751006256408 0.996016797285471
8.49216302182436 558.8370181169263 0.9897105942589515
8.497390576777777 553.4178597668897 0.9842359683116667
8.502618131731193 551.9173772412444 0.9831985743269376
8.50784568668461 552.5224914188506 0.9842523299286007
8.513073241638025 552.7105382846711 0.9840930268115919
8.518300796591442 551.2427930913444 0.9823967011809717
8.523528351544858 543.6484092252017 0.9756694425131923
8.528755906498274 535.9469248064091 0.9690041711258577
8.53398346145169 527.8307832991878 0.96163507736089
8.539211016405106 520.9616466773898 0.9552200518246533
8.544438571358523 522.2066391261055 0.9559243427243042
8.549666126311939 519.3607325603342 0.9531471340953048
8.554893681265355 521.9066861157768 0.9546108862096225
8.560121236218771 516.8923982640672 0.9470954292101973
8.565348791172188 517.1634882012959 0.9463249242920839
8.570576346125604 522.6095374095057 0.9510223777325814
8.57580390107902 520.9165939076205 0.948774838289882
8.581031456032436 525.5422436888065 0.95353224576017
8.586259010985852 524.9440780374908 0.9537520259550809
8.591486565939269 529.602999069359 0.9591967736615638
8.596714120892685 532.327474313481 0.9615554875432749
8.601941675846101 531.7186835838814 0.9607508663374509
8.607169230799517 531.0029795769462 0.959596959450421
8.612396785752933 529.6635673362683 0.9584604700387035
8.61762434070635 529.6647673480577 0.95730130464385
8.622851895659766 533.0993948156338 0.9603208413449384
8.628079450613182 537.9896771992181 0.9643183212364153
8.633307005566598 544.1471894418553 0.9690870509583516
8.638534560520014 543.191072429984 0.9673567066299812
8.64376211547343 546.8120150822851 0.9690580852001072
8.648989670426847 550.2409973842092 0.9705065968351313
8.654217225380263 559.5371294589022 0.9789939430282899
8.65944478033368 566.0838280397915 0.9841595722907086
8.664672335287095 567.7304576586506 0.9853370367078116
8.669899890240512 574.8897495622648 0.9914947083468019
8.675127445193928 579.125003672153 0.9945134096557603
8.680355000147344 593.9320276897621 1.0075501527067623
8.68558255510076 608.2102804008617 1.0194213805118757
8.690810110054176 619.0722788079246 1.0283964961758412
8.696037665007593 628.9409536130203 1.0348685647667801
8.701265219961009 643.8420074605745 1.0464154314684513
8.706492774914425 657.1461468383671 1.0565302523400764
8.711720329867841 671.4753427594585 1.0685503996195311
8.716947884821257 681.454612956983 1.0755673521710445
8.722175439774674 686.0598204754915 1.0789835631048779
8.72740299472809 686.9937963048093 1.0792819624427756
8.732630549681506 683.0947012442115 1.0761920798658082
8.737858104634922 680.1452958018169 1.074298413888279
8.743085659588338 676.9122637976527 1.0725586216030958
8.748313214541755 676.3977130337843 1.0727083434291174
8.75354076949517 670.2410800203129 1.067702816497389
8.758768324448587 666.6157078195239 1.063942677789548
8.763995879402003 653.6413348047812 1.052517696780398
8.76922343435542 639.8783846729642 1.0402486322107936
8.774450989308836 629.3090495922187 1.031506163137302
8.779678544262252 616.6293325824528 1.0204736352245758
8.784906099215668 603.270958079629 1.0079215924493956
8.790133654169084 595.1159125963898 1.000670500138478
8.7953612091225 585.5594474690947 0.9922938722678041
8.800588764075917 581.6847575103985 0.9905295868853969
8.805816319029333 578.1011665330365 0.9874834047112829
8.811043873982749 576.9263015623447 0.9866930506673479
8.816271428936165 570.3881882111466 0.9807639022705271
8.821498983889581 565.5035649641591 0.9762427247856527
8.826726538842998 554.592413108355 0.9669654215406375
8.831954093796414 550.972071912521 0.9632995642295105
8.83718164874983 549.1025224480899 0.9617432386988548
8.842409203703246 545.2392248700138 0.9567836598634596
8.847636758656662 544.4782561876228 0.9549160634346187
8.852864313610079 541.8510186487867 0.9526829342593218
8.858091868563495 543.8872479066268 0.9547127888484932
8.863319423516911 547.2304284629031 0.9583631895806761
8.868546978470327 546.0673519068408 0.9569334684775871
8.873774533423743 542.3381851944739 0.95284143623936
8.87900208837716 537.1781344892855 0.9480311375548035
8.884229643330576 537.1273710922777 0.9471276577286247
8.889457198283992 540.1809415315153 0.9490289641607149
8.894684753237408 540.7004185782954 0.9495209787604486
8.899912308190824 543.9047203100541 0.9534035167048169
8.90513986314424 539.7381901645841 0.9489650629294009
8.910367418097657 539.636612121732 0.9482063844479102
8.915594973051073 541.6571143654426 0.9483345151387061
8.92082252800449 546.801597495633 0.9518638368431955
8.926050082957905 552.511508952895 0.9570521938360032
8.931277637911322 556.8362496549829 0.9602445425690197
8.936505192864738 562.5074675590929 0.9657393157629437
8.941732747818154 561.1613619288993 0.9648386196410466
8.94696030277157 561.5157475765985 0.9646360525583316
8.952187857724986 561.4439474965964 0.9632746219842856
8.957415412678403 561.9422393009355 0.9635330331198935
8.962642967631819 565.7134468867984 0.9660416482307822
8.967870522585235 570.3838086583498 0.9705176191607295
8.973098077538651 577.1854902555307 0.9758829159768436
8.978325632492067 579.0014504291464 0.9771418509422105
8.983553187445484 577.6157614099322 0.976196970199358
8.9887807423989 576.3466232932905 0.9735900710795875
8.994008297352316 578.3844316582387 0.9745303202560774
8.999235852305732 585.8764387482098 0.9806887260082592
9.004463407259149 592.7977803246429 0.9860791170821455
9.009690962212565 601.8106102219239 0.9937071344206063
9.014918517165981 610.2832528384096 1.0002135191442234
9.020146072119397 620.078356050188 1.0071960920742578
9.025373627072813 632.1091940081312 1.0159278500862148
9.03060118202623 642.0341707153088 1.0229369470604097
9.035828736979646 658.7682721930104 1.0363561061195348
9.041056291933062 671.956911356507 1.0463260476917595
9.046283846886478 687.701809781151 1.0576102577963349
9.051511401839894 701.7321710954631 1.0677899166218294
9.05673895679331 720.3540987715248 1.080650202591543
9.061966511746727 747.0506031552277 1.1005564475433325
9.067194066700143 774.2720398710604 1.1203369463187274
9.07242162165356 801.5477216303337 1.138519444474667
9.077649176606975 822.205121903603 1.1522235345828198
9.082876731560392 831.097145991745 1.1582478850248652
9.088104286513808 843.0150906589934 1.1675172489731902
9.093331841467224 849.7891610649446 1.1723086773735583
9.09855939642064 851.5580419289693 1.1725493532751647
9.103786951374056 849.2899672889514 1.1698248667821507
9.109014506327473 843.1922242140868 1.1639984291881034
9.114242061280889 837.7842345308959 1.1606846379133848
9.119469616234305 829.3543086948337 1.1543829932313268
9.124697171187721 822.2601859912577 1.1488981836771641
9.129924726141137 817.0171940973769 1.144260766864482
9.135152281094554 818.1572372157457 1.145355596314455
9.14037983604797 827.6021632284645 1.152467389401138
9.145607391001386 845.8243928517237 1.1646996352216066
9.150834945954802 876.0766854043302 1.1852401306666365
9.156062500908218 912.0287545923502 1.209447888902604
9.161290055861635 952.2461070048688 1.245462755717903
9.16651761081505 993.3683560511141 1.279083751482182
9.171745165768467 1026.6469030998335 1.305520461519288
9.176972720721883 1052.291262780622 1.326791867571781
9.1822002756753 1060.1021428686686 1.334064055475202
9.187427830628716 1062.9572040252742 1.3389692435625518
9.192655385582132 1049.8947236777606 1.3306618777420824
9.197882940535548 1038.3768423271586 1.3252444799984548
9.203110495488964 1022.8513147072978 1.3174054350999544
9.20833805044238 1009.3232551646344 1.3121125857611227
9.213565605395797 998.6175627771474 1.3068880006671661
9.218793160349213 984.8072642510775 1.300405536236021
9.224020715302629 980.0503208301751 1.301599855357588
9.229248270256045 973.5085822572275 1.2992399688438332
9.234475825209461 962.5227154709346 1.2940328402820604
9.239703380162878 956.1789854169739 1.289955129418444
9.244930935116294 952.9541887930227 1.2887980573832207
9.25015849006971 954.9928716053358 1.2913512526420097
9.255386045023126 953.6833583249485 1.291546622100849
9.260613599976542 963.1373503845168 1.2989474664846434
9.265841154929959 971.3751205703616 1.3073825270450767
9.271068709883375 982.1692596066259 1.3154191407380829
9.276296264836791 1002.0052360617191 1.3301150007649118
9.281523819790207 1021.1514408488067 1.343805801246429
9.286751374743623 1041.7162274545315 1.357444964885291
9.29197892969704 1067.8513980897733 1.3762224111358696
9.297206484650456 1081.341216686408 1.3862991072386026
9.302434039603872 1088.9477682990205 1.3927163050251807
9.307661594557288 1084.5684182619987 1.3918399036996674
9.312889149510704 1064.7743990143206 1.3800744633008257
9.31811670446412 1030.8735395451617 1.3577565607033604
9.323344259417537 984.1579661103417 1.3287533885477363
9.328571814370953 932.8063428325929 1.2940843129645696
9.33379936932437 878.3966025332851 1.2570287427759514
9.339026924277785 826.9159932087036 1.2205666137195104
9.344254479231202 784.8577416065593 1.1907831514017357
9.349482034184618 750.6734139619618 1.165724023423833
9.354709589138034 725.4798733270916 1.1476136065635028
9.35993714409145 703.6959706125274 1.1316125977023217
9.365164699044866 683.932805164838 1.1168213240132245
9.370392253998283 665.6699698952036 1.1014448697133752
9.375619808951699 651.9641226157988 1.0902313606737073
9.380847363905115 642.5663934715772 1.08284097245182
9.386074918858531 640.5852252305048 1.0834050125225088
9.391302473811947 638.3221244304548 1.0819610253495466
9.396530028765364 637.2362027254826 1.0820219345033306
9.40175758371878 638.7482609562144 1.084339564754147
9.406985138672196 639.8800277678158 1.085684498771649
9.412212693625612 640.7791462827987 1.085856122425345
9.417440248579029 636.3284370610342 1.0705680035777
9.422667803532445 634.09236242662 1.0629056217809296
9.427895358485861 629.9707790240838 1.0561646781472434
9.433122913439277 628.501767492351 1.0524066559189986
9.438350468392693 626.5310871395039 1.0486742348309293
9.44357802334611 624.8227904554789 1.0453498933748533
9.448805578299526 620.8023990919323 1.0397812213510136
9.454033133252942 619.8801962858896 1.0363094765504208
9.459260688206358 619.8499568619519 1.0336721692598763
9.464488243159774 618.7986213660869 1.0305685552494408
9.46971579811319 618.1391599940994 1.02840682072831
9.474943353066607 616.4596900699238 1.0253660005469258
9.480170908020023 617.3678926522218 1.0249436199879323
9.48539846297344 622.0049924285643 1.027715082490664
9.490626017926855 621.6747134898978 1.0259486019557151
9.495853572880272 626.0791048386073 1.028162011074799
9.501081127833688 626.4782651163894 1.0277384062977044
9.506308682787104 623.8988842199897 1.026115421863788
9.51153623774052 621.5171740054549 1.0249117219006414
9.516763792693936 614.5251208617376 1.0180979004743567
9.521991347647353 618.1264263752415 1.0188898755538782
9.527218902600769 620.1596154679494 1.0180918895012538
9.532446457554185 625.5550060211674 1.0214407325577581
9.537674012507601 624.979966932786 1.0204230602897937
9.542901567461017 623.6647804786769 1.0180911849248737
9.548129122414434 622.8180796248516 1.0168666356551137
9.55335667736785 621.5786803974482 1.0150849238230233
9.558584232321266 625.0776863016893 1.0174992935787104
9.563811787274682 623.764731307535 1.0157198693174563
9.569039342228098 623.392140155283 1.0144159837299358
9.574266897181515 621.9946805211398 1.0124836415305716
9.57949445213493 620.9314200160777 1.0106438929271726
9.584722007088347 620.9306748771202 1.0104943393559986
9.589949562041763 623.882650971528 1.0125384098874894
9.59517711699518 626.6104671283416 1.0137562117062908
9.600404671948596 629.0756305552075 1.016173712388091
9.605632226902012 629.8900638799182 1.0158730022180336
9.610859781855428 628.867093374723 1.0143286502403264
9.616087336808844 626.6219192139017 1.0124549211949074
9.62131489176226 629.2151760453797 1.0138672628191652
9.626542446715677 627.0209386447009 1.0105726447860355
9.631770001669093 628.1373504683296 1.0110111126795707
9.636997556622509 627.1907003195556 1.008990292018362
9.642225111575925 627.7880628506583 1.0085776784646212
9.647452666529341 625.0727660547419 1.0059463285247707
9.652680221482758 622.9259269206158 1.0042154509820391
9.657907776436174 621.8739472929461 1.0020739348738332
9.66313533138959 623.0382604177626 1.0016026345620337
9.668362886343006 625.5709973945958 1.0035265092244625
9.673590441296422 624.0656523041014 1.0029866428656247
9.678817996249839 628.0468688494612 1.0050829500274117
9.684045551203255 625.924167583615 1.0025297972611822
9.689273106156671 628.2805878788681 1.0034811126503045
9.694500661110087 632.8217913885977 1.0062409467748943
9.699728216063503 634.0740575828127 1.0067122198015763
9.70495577101692 637.7101815185111 1.0087994973722154
9.710183325970336 640.1712264268011 1.010560828279617
9.715410880923752 642.120403168515 1.0115247537036949
9.720638435877168 645.4266367999588 1.0133867318468777
9.725865990830584 645.599440104708 1.0132264583402664
9.731093545784 645.1700149419632 1.0118627583449815
9.736321100737417 648.1105950069116 1.0139551584632394
9.741548655690833 651.7991523308302 1.0166288279619626
9.74677621064425 649.685823956582 1.0132799984584717
9.752003765597665 649.7487793038528 1.0128339949420158
9.757231320551082 645.6887937667676 1.0093633504353634
9.762458875504498 650.7125119215923 1.0135026728302745
9.767686430457914 651.7408761889546 1.0141451715643297
9.77291398541133 649.3440856400712 1.0117690747017072
9.778141540364746 646.6453778840272 1.0076446325373158
9.783369095318163 648.1933089825792 1.0081707451251494
9.788596650271579 649.23276874646 1.008497788959861
9.793824205224995 655.2211096443073 1.013714166560219
9.799051760178411 657.5807608705151 1.0142939033803016
9.804279315131827 658.2585718320087 1.0138508784875941
9.809506870085244 659.4255210265268 1.0148889046282001
9.81473442503866 662.2736317912833 1.0162976557155061
9.819961979992076 665.4386487759435 1.0182588880675285
9.825189534945492 668.982142002794 1.0202759706628102
9.830417089898909 671.5054609987715 1.0219507635359197
9.835644644852325 671.2588123643778 1.0205472682622703
9.840872199805741 675.4379543639675 1.023137922520823
9.846099754759157 679.6612793875183 1.026270569319024
9.851327309712573 684.9440055008821 1.0310606160219653
9.85655486466599 684.1151948698683 1.0301852491718224
9.861782419619406 682.0899547671643 1.0286481966742673
9.867009974572822 685.9773204848368 1.0305393991758096
9.872237529526238 688.6005569243117 1.0319927048040272
9.877465084479654 689.7229121266151 1.0320038557204798
9.88269263943307 690.684196124804 1.0308417441984006
9.887920194386487 693.044272430272 1.0320353220224212
9.893147749339903 699.8482375480377 1.0373603009655692
9.89837530429332 701.637151301978 1.0379224488913783
9.903602859246735 701.5841812329932 1.0372760155262295
9.908830414200152 702.2420889524115 1.0376971994057966
9.914057969153568 712.8268564860149 1.0461438963778344
9.919285524106984 714.6383813312326 1.0469189513012216
9.9245130790604 719.8264242282994 1.0498772158261258
9.929740634013816 723.7132653075159 1.0519209769161237
9.934968188967233 723.9458405090495 1.0515870453693392
9.940195743920649 722.4752056029888 1.049586299104302
9.945423298874065 719.9321614191384 1.047588058816234
9.950650853827481 718.9781738050361 1.0464379206986405
9.955878408780897 726.5906506179149 1.0509373854055695
9.961105963734314 727.9854431285745 1.0518114904094213
9.96633351868773 730.3272279765064 1.0531449345829476
9.971561073641146 729.2484366691448 1.0521348701188582
9.976788628594562 728.0474084803241 1.050216487849386
9.982016183547978 724.2367500695711 1.047101904824002
9.987243738501395 721.722855077788 1.0452779954879714
9.99247129345481 720.8728254977608 1.0437796036924156
9.997698848408227 715.7442127926446 1.0395567571701745
10.002926403361643 711.5287527962528 1.0344108168716577
10.00815395831506 702.2730510876856 1.0271651750346187
10.013381513268476 692.9867784253643 1.01999141498406
10.018609068221892 691.6630931275076 1.0199909500750115
10.023836623175308 688.8658879297243 1.0176641844506924
10.029064178128724 690.13369940589 1.0184625479097194
10.03429173308214 692.2855036665586 1.019668875351627
10.039519288035557 695.0878175035048 1.0215838161151685
10.044746842988973 696.9264810949979 1.0226179678543685
10.049974397942389 691.6981729492165 1.0185151503751306
10.055201952895805 687.9343496584916 1.0154368578473323
10.060429507849221 688.1571238634655 1.0155843183028743
10.065657062802638 684.8407486761795 1.013221608206605
10.070884617756054 686.532746496453 1.0141839897207132
10.07611217270947 684.1409048013332 1.0110303269141705
10.081339727662886 683.9046791078724 1.0102084738822676
10.086567282616302 676.8325737054003 1.0055154082569682
10.091794837569719 673.1913558207124 1.0031091329131274
10.097022392523135 668.5219827591173 0.9980018463031622
10.102249947476551 674.0524811473189 1.0019006774091472
10.107477502429967 679.5793868409512 1.006053060569772
10.112705057383383 680.0830069280137 1.0063145644259044
10.1179326123368 676.7989433134605 1.0046846647461445
10.123160167290216 669.0296309684463 0.9986280971095547
10.128387722243632 665.9593172097626 0.995677254623774
10.133615277197048 663.385912678572 0.9922153444737514
10.138842832150464 666.2118068403604 0.9925648455025908
10.14407038710388 669.0065594961039 0.9945308485107581
10.149297942057297 672.3510438954262 0.9977852774271415
10.154525497010713 672.9822475788984 0.9994142313888337
10.15975305196413 673.8276575357254 1.0000442827993283
10.164980606917545 674.0328716343346 0.9991081311332852
10.170208161870962 674.1543276850626 0.997636832610704
10.175435716824378 675.2284188043859 0.9982569496521366
10.180663271777794 677.011090558658 0.9989074515025534
10.18589082673121 677.9154137732821 0.9990512267493987
10.191118381684626 676.527626201706 0.9982525382363622
10.196345936638043 676.3473096108861 0.9981816614807785
10.201573491591459 675.7120388763019 0.9977805480935875
10.206801046544875 674.7319770592438 0.9970662198683108
10.212028601498291 675.7611427274844 0.9968230720429783
10.217256156451707 673.2670954135735 0.9947149117493232
10.222483711405124 674.7554564030797 0.9953001801734015
10.22771126635854 679.8705545731244 0.9989219061847817
10.232938821311956 679.0728004497475 0.9983222760566403
10.238166376265372 675.9772975859571 0.9950535562260726
10.243393931218788 673.5891965930481 0.9929955123051838
10.248621486172205 664.112300735332 0.9858238342519672
10.253849041125621 665.5911567291745 0.9876623526400466
10.259076596079037 664.6636501544434 0.9871225822482064
10.264304151032453 663.523541302405 0.9859802022923143
10.26953170598587 664.8439137555371 0.985237295073523
10.274759260939286 663.5640958366548 0.9833769510304687
10.279986815892702 664.5996845904256 0.9841338988699381
10.285214370846118 664.8611599272175 0.9852658400529621
10.290441925799534 661.8568888070065 0.9828650087467082
10.29566948075295 656.395416645013 0.9786275374276819
10.300897035706367 648.9491158532028 0.9720499847080153
10.306124590659783 650.1156000565468 0.9725979152413852
10.3113521456132 646.8465958093029 0.9704143979536906
10.316579700566615 646.943561850306 0.9706018100945254
10.321807255520032 639.795150793091 0.9645858794109993
10.327034810473448 635.2388688688955 0.9607865802424088
10.332262365426864 637.0374744064939 0.9618724601049026
10.33748992038028 641.1364937342763 0.9645744995079408
10.342717475333696 640.775031714926 0.962981795478379
10.347945030287113 641.1014852585199 0.9613509768337885
10.353172585240529 646.647725128453 0.965430252014536
10.358400140193945 650.2041686437303 0.9688664918821849
10.363627695147361 650.0971596483918 0.969022837361165
10.368855250100777 652.5078811703031 0.9707598534416298
10.374082805054194 649.0266073722466 0.9677485034736042
10.37931036000761 648.3910732824122 0.9666303818356372
10.384537914961026 647.920385762891 0.9662352298276988
10.389765469914442 644.3612395051293 0.9626349769511061
10.394993024867858 646.7038147446083 0.9640455978877361
10.400220579821275 646.1243117656222 0.9634958248641413
10.40544813477469 644.9410508165331 0.9619632993962283
10.410675689728107 642.1583030939428 0.959820453802568
10.415903244681523 637.128100320937 0.9557902428857132
10.42113079963494 631.6382145235737 0.9508642142088038
10.426358354588356 626.2571997444443 0.9465905633610135
10.431585909541772 621.8625619538269 0.9429463919607877
10.436813464495188 622.5066014459115 0.9439911881664412
10.442041019448604 615.9071229136983 0.9390049904950917
10.44726857440202 611.215716427911 0.9347740243118938
10.452496129355437 602.3060189704879 0.9279270410584781
10.457723684308853 598.1337000481564 0.9246062559301892
10.462951239262269 593.0371927485982 0.9205259479561153
10.468178794215685 585.935248716227 0.9147195844998742
10.473406349169101 576.0519756508161 0.907050375876058
10.478633904122518 573.595343992579 0.9049150148371486
10.483861459075934 568.2766957375371 0.9004192110949252
10.48908901402935 566.1322789572815 0.8986494985777568
10.494316568982766 564.3146985136304 0.8962508544679367
10.499544123936182 563.6191380616942 0.8953598959877365
10.504771678889599 561.971221774588 0.8940427520585317
10.509999233843015 562.7884922297972 0.8950020730335703
10.515226788796431 564.9282882566115 0.8964720225047974
10.520454343749847 561.0381934150137 0.8923605730450418
10.525681898703263 555.8252480870194 0.8869235076924229
10.53090945365668 551.3857408714446 0.8824533266779159
10.536137008610096 550.6991285064909 0.8826132638569995
10.541364563563512 552.0016814362045 0.8842357983622283
10.546592118516928 552.2466236236573 0.8844876772777046
10.551819673470344 547.2516968645195 0.880139483892003
10.55704722842376 546.872971031537 0.8802897700528647
10.562274783377177 542.6413518866083 0.8770031699299801
10.567502338330593 539.1659008371305 0.8732360334838447
10.57272989328401 539.4180119255959 0.87270344245781
10.577957448237425 534.9241357481641 0.8686436253901506
10.583185003190842 531.7946191198529 0.8666548895924663
10.588412558144258 527.3388844113299 0.862103525672258
10.593640113097674 527.3114540708712 0.8619735935994902
10.59886766805109 527.5643327466969 0.8619815932269318
10.604095223004506 525.0914004528454 0.859311271282811
10.609322777957923 522.7348663720322 0.8577047032997225
10.614550332911339 521.7297121127722 0.8572826252231142
10.619777887864755 521.9212886678874 0.8566093518985809
10.625005442818171 520.1591326675724 0.855443810429332
10.630232997771587 516.1922891285426 0.8515984112652417
10.635460552725004 513.1278984916574 0.8480795358711559
10.64068810767842 514.7599984740884 0.8490640891559056
10.645915662631836 517.3730406549948 0.8506432980701368
10.651143217585252 519.7717543157777 0.8530355956496036
10.656370772538668 520.3780991570897 0.8532947200059293
10.661598327492085 519.7588705505495 0.8523508362493806
10.666825882445501 522.777006954379 0.8548388809387942
10.672053437398917 525.5084882398245 0.8555801531187178
10.677280992352333 531.3083352628847 0.8600300223966003
10.68250854730575 530.7541129586018 0.860032865429699
10.687736102259166 536.009391842174 0.8645066579926975
10.692963657212582 536.8467572717492 0.8651612967461958
10.698191212165998 540.9387596931421 0.8680175177308617
10.703418767119414 545.3958473035458 0.8702746522748336
10.70864632207283 546.9025095853696 0.8708513252024062
10.713873877026247 550.0546201405349 0.8727980806547556
10.719101431979663 553.1477097370363 0.8745151136702267
10.72432898693308 560.6382282138494 0.8799818943392448
10.729556541886495 571.7202535891734 0.8883068577007744
10.734784096839912 585.3780647004154 0.8992498658789321
10.740011651793328 591.6742082008939 0.9040028217564079
10.745239206746744 598.8199913889695 0.90908755312547
10.75046676170016 603.3528167833961 0.9120241086675878
10.755694316653576 608.6588817747297 0.9155331455450154
10.760921871606993 610.4534326504441 0.9153982782172995
10.766149426560409 613.1298362343385 0.9167387858529067
10.771376981513825 611.9035367594457 0.9153886105832347
10.776604536467241 609.8099638852377 0.9154723357934026
10.781832091420657 609.4917291050516 0.9152512047023883
10.787059646374074 606.6298756866398 0.9131107645222922
10.79228720132749 603.8914740953439 0.9092187770971614
10.797514756280906 601.1674110987465 0.906514164364811
10.802742311234322 598.8852141549053 0.904764112002645
10.807969866187738 598.3384055608042 0.9057152934124507
10.813197421141155 596.887250564491 0.9042505033312027
10.81842497609457 601.3713580832974 0.9074708823091431
10.823652531047987 602.942303624232 0.907543985014184
10.828880086001403 609.6805484940552 0.9120682245995387
10.83410764095482 613.8957668155016 0.9151223352267148
10.839335195908236 626.558048045268 0.9244949821446662
10.844562750861652 641.6876463891252 0.9355455951008952
10.849790305815068 660.2613730524016 0.9477030564078147
10.855017860768484 683.8138471962814 0.9629815439873568
10.8602454157219 709.9350448866782 0.9812552099981645
10.865472970675317 733.5719066102413 0.9975058143546518
10.870700525628733 750.8902739929821 1.0087384791288216
10.875928080582149 760.878342327361 1.0156242832344666
10.881155635535565 759.3163442631579 1.0141436468160876
10.886383190488981 750.3506914843454 1.0078162757002807
10.891610745442398 731.0939299303279 0.9947569792913576
10.896838300395814 707.6004431187416 0.9773747263782135
10.90206585534923 686.8642985828329 0.9629504803355772
10.907293410302646 669.4050601805319 0.9504819652162257
10.912520965256062 652.4782143711277 0.9381674199397861
10.917748520209479 639.0874425989996 0.92823679025778
10.922976075162895 624.3610902178203 0.9172212526665986
10.928203630116311 611.8428524480186 0.9077782442496115
10.933431185069727 601.7362026906783 0.9003071119302044
10.938658740023143 594.6141271039322 0.8945507338308337
10.94388629497656 586.2058827283203 0.8880675941170358
10.949113849929976 581.5931479644352 0.8845047467077264
10.954341404883392 576.2720188847698 0.8806774911186369
10.959568959836808 570.1684483450708 0.876045234775289
10.964796514790224 564.365168160452 0.8714216054232876
10.97002406974364 559.3370870645382 0.8689766357242273
10.975251624697057 551.9492097137838 0.8650361446929903
10.980479179650473 545.4055954222913 0.861745088972704
10.98570673460389 540.702140577782 0.8594882424972791
10.990934289557305 537.9252876418535 0.8583251410775089
10.996161844510722 533.7872163450453 0.8563751802645699
11.001389399464138 527.882610865684 0.8518460665886257
11.006616954417554 523.1504541078931 0.8483051854644706
11.01184450937097 517.8761044914748 0.8445937615712551
11.017072064324386 514.2720260269143 0.8425288460244906
11.022299619277803 516.0604613586568 0.845115534150951
11.027527174231219 512.5314396290233 0.842446151185948
11.032754729184635 510.6289024414001 0.8410884615677666
11.037982284138051 502.9811592288854 0.8347057215153045
11.043209839091467 498.18000978463556 0.8318783014982001
11.048437394044884 498.1703014644503 0.8326308311424161
11.0536649489983 500.7055060863011 0.8363809320720311
11.058892503951716 503.6350727932927 0.8386130237205007
11.064120058905132 506.4901782116056 0.841087183632913
11.069347613858548 505.35464587708003 0.8397268888783491
11.074575168811965 497.74613303237226 0.8326891580722643
11.079802723765381 492.522352171278 0.828644332901335
11.085030278718797 490.4062706494161 0.8271397305898377
11.090257833672213 489.7024220067642 0.826989534640793
11.09548538862563 494.76460684354294 0.831219845781266
11.100712943579046 492.8821117111399 0.8296034586902928
11.105940498532462 492.3254403324889 0.8291863722444573
11.111168053485878 491.6853327343465 0.8289788203006118
11.116395608439294 486.27458503913255 0.8249335587902895
11.12162316339271 483.35813741253173 0.823275160154162
11.126850718346127 483.0118331371999 0.8228757843185381
11.132078273299543 482.10131496159585 0.8224766907910583
11.13730582825296 483.7223833911388 0.824042694140248
11.142533383206375 482.13612426297414 0.823687372624997
11.147760938159792 481.8936528070034 0.8234501974429134
11.152988493113208 482.6256643231124 0.8243162208695033
11.158216048066624 479.9496369024165 0.8216606950326566
11.16344360302004 477.6603468141821 0.8199037134278189
11.168671157973456 474.0422483095384 0.8164245682576304
11.173898712926873 477.06583103651127 0.8187468559232701
11.179126267880289 478.3073401279642 0.8203349128135147
11.184353822833705 482.60038489886944 0.8233634709975302
11.189581377787121 479.05201606591834 0.8206578737749513
11.194808932740537 476.2688658591254 0.8188862260179132
11.200036487693954 476.6091676544567 0.8192024191245242
11.20526404264737 475.0154564518481 0.8185397905890285
11.210491597600786 473.20165156187227 0.8175378185585244
11.215719152554202 473.31811700171363 0.8176391667299552
11.220946707507618 475.811450871561 0.8196939232892498
11.226174262461035 475.3222264581802 0.8189550626839087
11.23140181741445 476.3059466233343 0.8200608271022556
11.236629372367867 471.6257977913947 0.8155792827922671
11.241856927321283 467.07648373934757 0.8113191437142692
11.2470844822747 465.45302093775547 0.8100191360116783
11.252312037228116 467.60778955858876 0.8119974233843731
11.257539592181532 470.8278264965432 0.8150480159752924
11.262767147134948 472.49152370835554 0.817433103166921
11.267994702088364 472.86208526445546 0.8174246525865942
11.27322225704178 474.26528422572926 0.8185580980802782
11.278449811995197 473.88328927067374 0.818303159350291
11.283677366948613 476.671213887574 0.8203481450358401
11.288904921902029 479.50808036080304 0.8227671393645977
11.294132476855445 477.66567680148603 0.8203761658712339
11.299360031808861 471.96820124786376 0.8152823704989007
11.304587586762278 470.6066772145102 0.813730959461773
11.309815141715694 470.38894283666514 0.8129760545900886
11.31504269666911 472.71000708339744 0.8147572378645958
11.320270251622526 479.5766010402725 0.8200418628232127
11.325497806575942 478.8035487328382 0.819118611995637
11.330725361529359 477.65389778332855 0.8182448126646641
11.335952916482775 478.9737498924358 0.8198984441938658
11.341180471436191 473.9855907530231 0.8163500442705578
11.346408026389607 472.21524939077386 0.8155886015584988
11.351635581343023 469.4174795036188 0.8125950664895686
11.35686313629644 467.6004233398509 0.8101154475413896
11.362090691249856 465.9155074985316 0.8076388946717978
11.367318246203272 462.86749639362245 0.8047426497401499
11.372545801156688 462.1268713025104 0.8054813680519066
11.377773356110104 460.6214787106448 0.8041619823150643
11.38300091106352 459.9354097216968 0.8031829323581388
11.388228466016937 461.2291903359002 0.8040195994163908
11.393456020970353 458.8752042820797 0.8011222502732013
11.39868357592377 456.0979412905162 0.8001361315502339
11.403911130877185 450.7994809213432 0.7966561788126344
11.409138685830602 445.7454489890432 0.7929740464091424
11.414366240784018 441.92838785126736 0.7899369671899055
11.419593795737434 437.8786016911072 0.7853357051029954
11.42482135069085 434.19510949359324 0.7820380709254162
11.430048905644266 430.10805115853094 0.7781741269280734
11.435276460597683 427.1938500668508 0.775426226228829
11.440504015551099 426.24821306067724 0.7758754387659045
11.445731570504515 423.242260059365 0.7726988711501808
11.450959125457931 424.68491626767474 0.7738962074873426
11.456186680411347 425.1469425622901 0.7743104627090176
11.461414235364764 426.9375564762408 0.7755728974486813
11.46664179031818 423.8030395701493 0.7726568383513941
11.471869345271596 423.47503466335786 0.7731953941517956
11.477096900225012 421.2411595646515 0.7720481496221026
11.482324455178428 418.1575614094921 0.7759322305982352
11.487552010131845 415.45404014837436 0.7750325165030744
11.49277956508526 412.9863258837554 0.7741248189986131
11.498007120038677 410.7321543800732 0.7738303857702187
11.503234674992093 410.13451306051024 0.7743366829513926
11.50846222994551 413.12812405391406 0.7781747459819094
11.513689784898926 413.8274774362322 0.7795712565442058
11.518917339852342 416.5581603129002 0.7826513885152483
11.524144894805758 418.4388527724974 0.7852203141820673
11.529372449759174 419.72110317925717 0.786683749458618
11.53460000471259 426.1362951817777 0.7930567599147763
11.539827559666007 432.4797237855766 0.800688433065166
11.545055114619423 433.60706891099863 0.8025179762322684
11.550282669572839 430.7687842983036 0.8006570321877193
11.555510224526255 426.20979897925446 0.7979032392110714
11.560737779479672 420.023923530657 0.7915383896811408
11.565965334433088 418.5487126071231 0.7909167476302401
11.571192889386504 417.2578474731024 0.7896109081328253
11.57642044433992 414.8648163868498 0.7871223147421877
11.581647999293336 411.37753417908317 0.7844865113925492
11.586875554246753 409.2662261115424 0.7831568966444089
11.592103109200169 408.3448560264847 0.7830498288391043
11.597330664153585 407.4771976966459 0.7828900541556861
11.602558219107001 406.61223603525355 0.781737359137763
11.607785774060417 403.1326631755776 0.7791958420054221
11.613013329013834 401.9702831950561 0.7787911372597592
11.61824088396725 398.4967971085047 0.7769125370862956
11.623468438920666 396.4804723109445 0.7758823236966474
11.628695993874082 395.4363571236279 0.7751442250110594
11.633923548827498 398.2948981957433 0.7783038872581799
11.639151103780915 396.53366864701763 0.7766734580662049
11.64437865873433 394.0891652633112 0.7750730467973683
11.649606213687747 392.52442372524627 0.7748026277672535
11.654833768641163 383.7289424212603 0.7674091435996105
11.66006132359458 382.02269823341294 0.765939966386221
11.665288878547996 378.50412600387494 0.7624612601049499
11.670516433501412 375.57424462099345 0.7592856061014203
11.675743988454828 374.67182401696493 0.7591683529062048
11.680971543408244 374.8217603176601 0.7591605415004296
11.68619909836166 377.1449861403299 0.7616389763198597
11.691426653315077 377.0635511200763 0.7622187243442103
11.696654208268493 377.11163806858104 0.7624530523666119
11.701881763221909 375.6382397156049 0.7624988651060445
11.707109318175325 374.13005771180104 0.7615985388257419
11.712336873128741 373.7742874691252 0.7615596662832009
11.717564428082158 376.5506233716953 0.7646561503809213
11.722791983035574 376.22173273003983 0.7648577851155228
11.72801953798899 373.81788801260507 0.7636062656654874
11.733247092942406 372.1990263633089 0.7624705818848644
11.738474647895822 368.6482189251966 0.7586101767630693
11.743702202849239 368.3136059187827 0.7576651434959435
11.748929757802655 370.51763894000277 0.7606073002400909
11.754157312756071 371.88586067518224 0.7624125658665056
11.759384867709487 373.8443930542081 0.7661104558275748
11.764612422662903 375.10882659034115 0.7675551947644104
11.76983997761632 376.12982015707684 0.7673498689969024
11.775067532569736 375.06075025783707 0.766345957596698
11.780295087523152 377.92338683973475 0.7690811184236827
11.785522642476568 379.0367598707032 0.7698899674665625
11.790750197429984 380.2753670392458 0.7709189742740952
11.7959777523834 382.43788481897525 0.7719046427228983
11.801205307336817 384.29167520565926 0.7740719117322776
11.806432862290233 387.74789159173037 0.7782571479319355
11.81166041724365 390.2055858261515 0.7807504547345807
11.816887972197065 390.920285088886 0.782124880684842
11.822115527150482 390.64316984021366 0.7809520763015648
11.827343082103898 390.34553376814216 0.7812341638760654
11.832570637057314 389.209631233419 0.7806922454750019
11.83779819201073 392.2173893031384 0.784095705543163
11.843025746964146 391.5329189102246 0.7843687625983212
11.848253301917563 391.26921686678736 0.7838391811832875
11.853480856870979 390.08057675334976 0.7822022722750993
11.858708411824395 388.39994517709323 0.7791429937727269
11.863935966777811 388.602763320317 0.7780312866634417
11.869163521731227 385.13168347049776 0.7753527044036569
11.874391076684644 378.54202384585324 0.7696069753577683
11.87961863163806 374.6540310988326 0.7670596053286607
11.884846186591476 370.9122781014837 0.764020243785691
11.890073741544892 368.8800371704187 0.7633362373584599
11.895301296498308 371.1230324781534 0.7658374929188572
11.900528851451725 370.1210044007808 0.7656983958645038
11.90575640640514 371.8885586460294 0.7670845945003304
11.910983961358557 371.7291126872695 0.7679644575898312
11.916211516311973 369.91746200283296 0.7649697835926226
11.92143907126539 367.0264085635469 0.7619456049538735
11.926666626218806 362.4669766224997 0.7563401760053214
11.931894181172222 359.0128072374128 0.7522194057781386
11.937121736125638 360.74914097767044 0.7548584101371996
11.942349291079054 360.7509259993558 0.7550576205348603
11.94757684603247 360.4722416338304 0.7561814908329286
11.952804400985887 359.62272284760763 0.7571666605502945
11.958031955939303 360.1394263467566 0.7583437753551908
11.963259510892719 359.8295749100719 0.7579264281031799
11.968487065846135 359.4756426168973 0.7571680532270408
11.973714620799552 357.1786717352708 0.7546158610544416
11.978942175752968 358.8090792971287 0.7565317100004285
11.984169730706384 357.41125505135915 0.7561052132422252
11.9893972856598 358.23063717604884 0.7567491181303581
11.994624840613216 358.1842785863547 0.7568114659414787
11.999852395566633 356.98186335301887 0.7565022432525748
12.005079950520049 360.2486182887334 0.7594700767941853
12.010307505473465 360.8335604101881 0.7603725850501736
12.015535060426881 361.58776994595974 0.7610228573146851
12.020762615380297 360.3466125039451 0.7595160346101892
12.025990170333714 359.1109112626295 0.7594494042601161
12.03121772528713 358.0544779306322 0.7588566762927765
12.036445280240546 357.0832846711943 0.7580680545852746
12.041672835193962 355.16032995525273 0.7554919030471403
12.046900390147378 353.1111052363241 0.7522354201901548
12.052127945100795 352.8108822979463 0.7505783140968979
12.05735550005421 356.42243597283385 0.7541462443538783
12.062583055007627 358.9127418535515 0.7571961173308253
12.067810609961043 364.079981377649 0.7632236776202833
12.07303816491446 367.97581286499417 0.767974081929935
12.078265719867876 371.52924314007663 0.7716292515426904
12.083493274821292 378.5053780119144 0.7788438294617459
12.088720829774708 380.98253011238006 0.7809398660358126
12.093948384728124 387.65586753997485 0.7872001175900769
12.09917593968154 395.0652620363733 0.7937286193299842
12.104403494634957 405.3757607941411 0.8032485529267424
12.109631049588373 416.88738418016044 0.8144385627426545
12.114858604541789 430.1733568011791 0.8273440163228818
12.120086159495205 448.3103611967518 0.8446180120698333
12.125313714448621 468.5535774170651 0.8623660999326991
12.130541269402038 489.9811647282278 0.8818245607131598
12.135768824355454 511.08566332101543 0.9007267774814759
12.14099637930887 529.7302932024213 0.9170932661943095
12.146223934262286 546.7611030406862 0.9322555382628521
12.151451489215702 554.4776220383387 0.9388838811755259
12.156679044169119 554.8519356417122 0.93911675642904
12.161906599122535 551.1562057362712 0.9365418869102754
12.167134154075951 542.4397964793858 0.9289359993759009
12.172361709029367 528.8515904167626 0.9175036500282062
12.177589263982783 515.3040420126433 0.9063303125922212
12.1828168189362 500.14416307719114 0.8930108182875212
12.188044373889616 487.5224714023263 0.8824947720441899
12.193271928843032 475.411158966659 0.8721574692969067
12.198499483796448 460.56638219719247 0.8577970098393052
12.203727038749864 450.1423791342738 0.8491345579356426
12.20895459370328 442.8830222620999 0.8427094546161332
12.214182148656697 432.5952185255451 0.8334662940384552
12.219409703610113 425.9306496174714 0.8284348625245846
12.22463725856353 415.72776399140434 0.8188939995356568
12.229864813516945 404.1456929517179 0.8080871111251667
12.235092368470362 396.47894269448227 0.8006685623517451
12.240319923423778 389.4736601498454 0.7936138845398857
12.245547478377194 383.07824624171155 0.7873477813483457
12.25077503333061 375.9651776335332 0.7810752412285248
12.256002588284026 368.37170752929245 0.7744768776104353
12.261230143237443 362.22864446872575 0.7692057739015482
12.266457698190859 357.2904404224261 0.7642966631211312
12.271685253144275 357.76801545885814 0.7644292755431272
12.276912808097691 356.7781499579387 0.7631915448804646
12.282140363051107 354.798644917022 0.7615138808077132
12.287367918004524 349.45786145233194 0.7561286918107667
12.29259547295794 345.2561920892233 0.7522496857459957
12.297823027911356 344.9622361393009 0.7523585409682374
12.303050582864772 341.1192617936688 0.7482489820129369
12.308278137818188 340.48216557760566 0.7475663691351906
12.313505692771605 341.52883363649744 0.7519698605197711
12.31873324772502 340.07344263659195 0.7590288179505993
12.323960802678437 340.671105972277 0.7645334419537511
12.329188357631853 340.8265894856097 0.7683508264578985
12.33441591258527 335.12852385840097 0.764202265115323
12.339643467538686 335.3060893653658 0.7668919057018754
12.344871022492102 330.21748163916965 0.7650772546584251
12.350098577445518 333.86358954618544 0.7725956589731144
12.355326132398934 335.7063900616737 0.7782456773443451
12.36055368735235 337.8407142603997 0.7826730440710988
12.365781242305767 335.42612416602145 0.7802061609863634
12.371008797259183 330.97854404266513 0.7766141272942675
12.376236352212599 327.4240338881345 0.7733281553807504
12.381463907166015 326.9204712909745 0.775203741181055
12.386691462119432 330.41131648918775 0.7816839450993007
12.391919017072848 329.73579990629656 0.7832650251247091
12.397146572026264 329.7349285981455 0.7849333832816565
12.40237412697968 329.0896421758949 0.786243897147518
12.407601681933096 329.096301352355 0.7884873608459486
12.412829236886513 331.04144366020637 0.7925647413908934
12.418056791839929 329.6336705092419 0.7937623162006074
12.423284346793345 326.15118989070606 0.7897275341262749
12.428511901746761 324.88499877660183 0.7901643920570912
12.433739456700177 321.12476064844515 0.7861022984700902
12.438967011653594 319.8095871055621 0.7848666188329843
12.44419456660701 319.93234346234374 0.7866840983237365
12.449422121560426 318.4552335321243 0.7848589089499123
12.454649676513842 318.15909566157376 0.786082490190893
12.459877231467258 316.94763020187054 0.7858833918015001
12.465104786420675 316.9213464771274 0.7875876591498915
12.47033234137409 317.04769442942325 0.7898204119917754
12.475559896327507 315.9739104606267 0.7895717592110756
12.480787451280923 316.5135619031598 0.7906714339306475
12.48601500623434 312.3416939850954 0.7868030719708909
12.491242561187756 312.76255879267774 0.7882977889296959
12.496470116141172 312.7945591705435 0.7909382342957672
12.501697671094588 313.41207781926755 0.7918952652062344
12.506925226048004 315.0795232554951 0.7946343629265863
12.51215278100142 312.6568617538037 0.7916662496333569
12.517380335954837 308.1884777903309 0.7861537681801167
12.522607890908253 306.77899926817804 0.7864948839571517
12.527835445861669 305.1895861060997 0.7850125877952652
12.533063000815085 308.71766687352454 0.7904109344600374
12.538290555768501 310.7734710160573 0.7958003252004198
12.543518110721918 309.4945255699269 0.7968292945808879
12.548745665675334 309.8032210514839 0.8001948981873225
12.55397322062875 308.47736073780885 0.7994015308390015
12.559200775582166 304.7034827509033 0.7953226820293007
12.564428330535582 302.0369167189449 0.7868751658765853
12.569655885488999 296.43429977458277 0.771401763440238
12.574883440442415 296.2149379035411 0.7681301490859596
12.580110995395831 298.5361608225036 0.7664268355265437
12.585338550349247 300.7245863627651 0.7675594672640669
12.590566105302663 304.4572398918944 0.7709035446209683
12.59579366025608 307.26367893555084 0.7735883694269777
12.601021215209496 308.8594817980918 0.7740767770853081
12.606248770162912 311.40307743320403 0.7739219521300861
12.611476325116328 311.84217393183286 0.7737506235972841
12.616703880069744 309.672809154803 0.7701809838890097
12.62193143502316 309.677272991741 0.7689160142928013
12.627158989976577 310.4443552582994 0.7692762244855855
12.632386544929993 306.1233202829139 0.7632530247533021
12.63761409988341 303.54172218267047 0.7587742958734214
12.642841654836825 302.5546980173448 0.7577715446131577
12.648069209790242 305.01545518134134 0.7596809548602323
12.653296764743658 310.2769738538241 0.7651992926613456
12.658524319697074 311.90789900858056 0.7661275591154412
12.66375187465049 313.1099420626567 0.7666934433811413
12.668979429603906 316.6188046213646 0.7701654797535474
12.674206984557323 320.4851186251275 0.7732242295796151
12.679434539510739 325.5412473596269 0.7785936348377004
12.684662094464155 330.4579702023595 0.7818555547166497
12.689889649417571 334.3206295236913 0.7855827199267038
12.695117204370987 342.4393786980612 0.7941287170045211
12.700344759324404 351.26745246150716 0.8036330935124998
12.70557231427782 361.03158211979905 0.8141634374742773
12.710799869231236 370.41806398147804 0.8233237088030435
12.716027424184652 376.80279685635213 0.82948911660232
12.721254979138068 383.02068746965944 0.83600173449322
12.726482534091485 389.1627426522377 0.8413916030481849
12.7317100890449 398.79447246915953 0.8506585994838645
12.736937643998317 407.54155595593187 0.8591145220348142
12.742165198951733 417.84789534703395 0.8685779753905014
12.74739275390515 427.1801732286979 0.8775757876424561
12.752620308858566 434.511992792241 0.8849048112946154
12.757847863811982 437.8879431634763 0.887256044100356
12.763075418765398 435.20395136440993 0.8843466352533028
12.768302973718814 431.6368192180409 0.8809039683027495
12.77353052867223 425.38766781764804 0.8739859249072477
12.778758083625647 418.6407398281811 0.866997700431661
12.783985638579063 411.81595370338147 0.8597377144547028
12.789213193532479 406.5654575500627 0.8546954231149091
12.794440748485895 398.8089019791065 0.8469149958745557
12.799668303439312 391.44689403481203 0.8379468698415007
12.804895858392728 382.8045447005628 0.8284012927482437
12.810123413346144 374.95651540576324 0.8192255808667319
12.81535096829956 368.45699865852083 0.8125005285249475
12.820578523252976 363.9881131246266 0.808313259434189
12.825806078206393 368.46546972912364 0.8134320847268681
12.831033633159809 371.6963229863981 0.8162919997006087
12.836261188113225 375.67911214583955 0.8206136439399395
12.841488743066641 378.6735307565553 0.8225213437516915
12.846716298020057 379.92601935626175 0.82354061510155
12.851943852973474 384.14050228101206 0.8273820268481651
12.85717140792689 387.17693549866374 0.8304692730508152
12.862398962880306 392.65012877420173 0.836755216194945
12.867626517833722 393.5705342015157 0.8380957613461959
12.872854072787138 397.31063084796887 0.8421976452291434
12.878081627740555 404.84434030214675 0.8502821877353625
12.88330918269397 410.5292585777841 0.8563569675038922
12.888536737647387 413.79336640056033 0.8585201020707091
12.893764292600803 409.7756718450518 0.8534559182848788
12.89899184755422 404.29961385102655 0.8465007928400288
12.904219402507636 399.4747970143289 0.840844823497714
12.909446957461052 392.8403193004274 0.8344595767564201
12.914674512414468 382.26629767929 0.823710404374841
12.919902067367884 367.59719642138685 0.8077866865980343
12.9251296223213 352.10224672564783 0.7915690332010866
12.930357177274717 343.21198344996213 0.7824131046128445
12.935584732228133 338.56758241785695 0.7769209328751151
12.940812287181549 332.94398003884726 0.7707328287991659
12.946039842134965 330.5302954183721 0.7661462331989052
12.951267397088381 324.441211609429 0.7592478432003414
12.956494952041798 321.9170037647791 0.7568025787234471
12.961722506995214 320.4205964151176 0.7547279481924929
12.96695006194863 318.1835047291201 0.7519797298485339
12.972177616902046 317.9318728301978 0.7516734578226556
12.977405171855462 314.87747618434264 0.7474506488725916
12.982632726808879 314.86508832104795 0.7476290381442701
12.987860281762295 315.0027564296877 0.7483586753570506
12.993087836715711 313.78962506777555 0.7470382233337507
12.998315391669127 313.76047897925577 0.7475468153472915
13.003542946622543 309.60785015626004 0.7429031038553513
13.00877050157596 307.9202480992972 0.7406304886727151
13.013998056529376 310.93423392597947 0.7435353618688927
13.019225611482792 314.2375559957158 0.7477087449755754
13.024453166436208 317.5734134345889 0.7511199885178474
13.029680721389624 317.6743317134659 0.7519610901457121
13.03490827634304 318.6147294625756 0.7539687110020457
13.040135831296457 319.6137295035522 0.7548551174908148
13.045363386249873 321.4054385751332 0.7579472240208815
13.05059094120329 322.89505766451646 0.7591499779570787
13.055818496156705 322.59562729036776 0.7573722588311869
13.061046051110122 326.807472987188 0.7628060749691704
13.066273606063538 333.95283284721853 0.7696178553098582
13.071501161016954 343.6815208239219 0.7804765898972604
13.07672871597037 348.9337805222879 0.7860182387567916
13.081956270923786 351.96800307401116 0.7884844933345927
13.087183825877203 350.4611940573047 0.7873467114874626
13.092411380830619 347.10069878311566 0.7835709932046481
13.097638935784035 346.8739465780189 0.7835676080816323
13.102866490737451 345.4124732704324 0.7837523160263754
13.108094045690867 342.18488963217754 0.7800293758232275
13.113321600644284 336.90417419464063 0.774807233153743
13.1185491555977 332.21275940835056 0.7697267089793862
13.123776710551116 332.5392397775173 0.769916795435615
13.129004265504532 331.8291229892442 0.7689802182687041
13.134231820457948 332.98828501730446 0.7692727295858969
13.139459375411365 333.38024880512745 0.7691366970294651
13.14468693036478 332.79469967565694 0.7683026358712234
13.149914485318197 333.84211034495945 0.7690184822004784
13.155142040271613 335.98785557542385 0.7717800641895236
13.16036959522503 341.382624537356 0.7780562425001536
13.165597150178446 347.07958371673135 0.7846942504661916
13.170824705131862 350.54358833179236 0.7897078690809098
13.176052260085278 353.26546299611425 0.7937121615220076
13.181279815038694 351.42603497123423 0.7913991138762896
13.18650736999211 348.9710569954616 0.7875790929526345
13.191734924945527 347.6113243053817 0.7855582802965545
13.196962479898943 349.14631651334213 0.7870305356952986
13.202190034852359 349.19082599738283 0.7881223430463606
13.207417589805775 352.57501498360944 0.7914506211098095
13.212645144759191 349.90784770010856 0.7886592866951748
13.217872699712608 347.4747648327644 0.7855676205103818
13.223100254666024 345.98609727745827 0.7834874020952546
13.22832780961944 343.4014782248448 0.7803331734492378
13.233555364572856 339.4468831315271 0.7764102408683149
13.238782919526273 338.02208571783336 0.7747665660797572
13.244010474479689 334.974940163557 0.7709946230164874
13.249238029433105 332.29977042524155 0.7680801351256064
13.254465584386521 333.01984566754584 0.7690027803338872
13.259693139339937 333.71120748622 0.7711525432801707
13.264920694293354 331.5116517118097 0.7693387477069641
13.27014824924677 327.57880259546135 0.7646268530673914
13.275375804200186 321.6761163123229 0.7582515786865788
13.280603359153602 317.5425293692779 0.753055861795697
13.285830914107018 314.3912493392306 0.7502859825901246
13.291058469060435 309.14103822687457 0.7449001385363444
13.29628602401385 308.81696040446053 0.7453701552430645
13.301513578967267 308.14533975349633 0.7441730117585563
13.306741133920683 307.89524494560385 0.7439061863673199
13.3119686888741 304.30172333854506 0.7391355926675389
13.317196243827516 299.4730609433533 0.7338848598747272
13.322423798780932 298.8187413422688 0.7346618197692164
13.327651353734348 301.31002062803805 0.7357986800318134
13.332878908687764 302.0043272746654 0.7363640573452467
13.33810646364118 304.58256101926975 0.7399912020370728
13.343334018594597 301.78554372926385 0.7374945081557739
13.348561573548013 299.1868563311881 0.7361081836665192
13.353789128501429 296.77581966004243 0.7336516550555966
13.359016683454845 295.18874770007085 0.73027454983628
13.364244238408261 295.822213368537 0.7312776384140786
13.369471793361678 298.8572591426739 0.7348306291028405
13.374699348315094 298.21029859146057 0.7341362535774042
13.37992690326851 299.3245458524074 0.736380577913314
13.385154458221926 301.8456850240377 0.7385552267252063
13.390382013175342 301.6941551146224 0.7384526998893015
13.395609568128759 303.7446810529445 0.7401862261970522
13.400837123082175 305.28882137023334 0.7409585710799887
13.406064678035591 304.2155200165629 0.739602729010404
13.411292232989007 304.5453688291258 0.7398801209151419
13.416519787942423 302.64684208608674 0.7382498784410374
13.42174734289584 304.15597542310627 0.7401378387867701
13.426974897849256 307.80583413850803 0.7433642514159432
13.432202452802672 312.3153349716284 0.7482169368115875
13.437430007756088 314.0943355066175 0.749838536007756
13.442657562709504 314.89170258261726 0.750839687886378
13.44788511766292 314.0316627133436 0.7502998455625134
13.453112672616337 314.1083016405601 0.7501651070844874
13.458340227569753 318.46914823562736 0.754660869195034
13.46356778252317 318.93597362262767 0.7546254915520546
13.468795337476585 318.88244080769215 0.7550814116650946
13.474022892430002 316.96803365699816 0.7522631458358494
13.479250447383418 317.9514848422456 0.7538915878937067
13.484478002336834 322.39660799007635 0.759686157514174
13.48970555729025 324.959044970136 0.7626670804355592
13.494933112243666 324.01474933676013 0.7625470440680787
13.500160667197083 322.3676810890073 0.7606015264783152
13.505388222150499 319.08567777548495 0.7560441730610268
13.510615777103915 316.2897270738696 0.7532067668467831
13.515843332057331 315.8448834423577 0.7530766666241534
13.521070887010747 312.9969922066529 0.7489112388759573
13.526298441964164 308.80020377885467 0.7434148104597011
13.53152599691758 308.94095785285447 0.742953204137823
13.536753551870996 306.82462402265287 0.7407272909458869
13.541981106824412 306.66591732088403 0.7419083476769778
13.547208661777828 302.5648049415825 0.7369909215573519
13.552436216731245 300.83636976241473 0.7358661689723378
13.55766377168466 296.8332261324291 0.7319271176212426
13.562891326638077 294.1354625387216 0.7286426619960489
13.568118881591493 293.83145277642353 0.7302987978138739
13.57334643654491 288.7449532435751 0.7243788673286979
13.578573991498326 285.6692985747921 0.7207279616452125
13.583801546451742 279.33860030678693 0.7139777531833013
13.589029101405158 277.90571126251666 0.7125384162560202
13.594256656358574 278.74215471877994 0.7133737714828597
13.59948421131199 277.3788748130603 0.7117208987920002
13.604711766265407 275.66512613831435 0.7093943700415353
13.609939321218823 272.0592090261811 0.7055896127473423
13.615166876172239 269.54075842561724 0.7046018265476914
13.620394431125655 269.3377730759079 0.7043527858287956
13.625621986079071 268.1654871535426 0.70229019460407
13.630849541032488 268.736672464238 0.7034781200670791
13.636077095985904 267.6419122381068 0.7020663253229504
13.64130465093932 267.7312394762187 0.7034578569461772
13.646532205892736 266.51372041835725 0.7008025523162551
13.651759760846153 265.26374346937416 0.6980012568489394
13.656987315799569 264.7513704625187 0.6983505713660276
13.662214870752985 266.8826228211716 0.7019405514933065
13.667442425706401 266.53140206666995 0.7021317482810074
13.672669980659817 266.8284759042284 0.703246104378305
13.677897535613234 266.70004856282264 0.7012022180517047
13.68312509056665 264.5482010332669 0.6973331876047861
13.688352645520066 267.6837945462186 0.7007084626155546
13.693580200473482 266.21688125575105 0.6986781585064755
13.698807755426898 268.63435312591326 0.701760794188814
13.704035310380315 272.6118006610917 0.7071548894811226
13.70926286533373 270.8658315817272 0.7051744643479011
13.714490420287147 271.7861062667036 0.7072884779589517
13.719717975240563 270.39230060358983 0.705260793022993
13.72494553019398 272.185864023846 0.7072671848209814
13.730173085147396 273.21735499489677 0.7082466237617121
13.735400640100812 273.73151769085274 0.7077747671756296
13.740628195054228 276.3806593275831 0.7102037858210589
13.745855750007644 277.5960639001697 0.7104429428332246
13.75108330496106 277.1392214603955 0.7098967711934816
13.756310859914477 271.8417606996074 0.7038211571889076
13.761538414867893 268.2441417709394 0.7015755858195292
13.766765969821309 267.3658111483357 0.7014237939798864
13.771993524774725 269.0263465495473 0.7047854412652137
13.777221079728141 271.2859082054119 0.708216541415903
13.782448634681558 267.57487194193664 0.7021302282367121
13.787676189634974 264.363061044565 0.6977590845319712
13.79290374458839 263.87748617961313 0.6968813739737588
13.798131299541806 263.8740229523818 0.6957282312628841
13.803358854495222 261.7464006199607 0.6954928218476804
13.808586409448639 260.6420108073619 0.6951964145348472
13.813813964402055 258.4824277683616 0.6933073466128773
13.819041519355471 259.51258701468004 0.6944756601870833
13.824269074308887 261.5743319412154 0.696789582203195
13.829496629262303 262.0845163472503 0.6959253224264854
13.83472418421572 262.1813111332291 0.6951281012888119
13.839951739169136 266.10426666880346 0.6984527275765666
13.845179294122552 265.0857691181249 0.6980019984844842
13.850406849075968 269.115099047236 0.7039338676675714
13.855634404029384 271.8082234129438 0.7066116060930597
13.8608619589828 269.7447234927444 0.7043624392687052
13.866089513936217 270.8042175105922 0.7041891442316663
13.871317068889633 271.17666861521366 0.7044644370946687
13.87654462384305 271.7235776896762 0.7049137845463775
13.881772178796465 271.3772766701481 0.7036077529912027
13.886999733749882 273.3345052990596 0.7059212377716426
13.892227288703298 277.25211716258417 0.7122960697392738
13.897454843656714 280.75299381967426 0.7165474743065637
13.90268239861013 284.4562927200417 0.7214838539301645
13.907909953563546 287.69676876192983 0.7256195151850109
13.913137508516963 288.21230293578617 0.7255171080276746
13.918365063470379 288.0288805884417 0.7271763012594777
13.923592618423795 287.3676298425866 0.7258464415560009
13.928820173377211 287.2008070180985 0.7244618476731219
13.934047728330627 285.73422065968015 0.7204952303948333
13.939275283284044 285.5107645339482 0.718555298275604
13.94450283823746 284.54732587794507 0.7166013995999959
13.949730393190876 281.6353039887272 0.7143049171712796
13.954957948144292 283.13419859056216 0.7174406307693132
13.960185503097708 284.51800116728606 0.7205841403156704
13.965413058051125 285.2714754572858 0.7216230270802421
13.97064061300454 283.10933520225814 0.7184474002388689
13.975868167957957 278.2856634892963 0.7133265749799762
13.981095722911373 273.48401132992336 0.7066485976434013
13.98632327786479 274.0887523487436 0.7067705148842465
13.991550832818206 272.25988482266365 0.7043835779774589
13.996778387771622 271.16410358379034 0.703424140935395
14.002005942725038 269.6377000446131 0.703339008511135
14.007233497678454 267.83858276943465 0.7024679074563128
14.01246105263187 269.51901824726014 0.7051789356118778
14.017688607585287 268.1483315669313 0.7022933742441118
14.022916162538703 268.48705562756186 0.7008224223614962
14.028143717492119 266.57010113481334 0.6972580197360806
14.033371272445535 266.01977091692225 0.6970858043585921
14.038598827398951 268.79025014950696 0.7016228264427591
14.043826382352368 270.33078409449706 0.7038737334292474
14.049053937305784 272.93578092587774 0.7062432594288391
14.0542814922592 274.06378246573826 0.7080779922634123
14.059509047212616 274.80491001896957 0.708661369161399
14.064736602166032 274.88124303713215 0.7092332621111999
14.069964157119449 275.8976515002304 0.7110692793087093
14.075191712072865 277.3946118784276 0.7116744733014289
14.080419267026281 281.4609322852225 0.7169674268142617
14.085646821979697 288.60085410433436 0.7254810837665449
14.090874376933114 292.0997369307738 0.7301947214511596
14.09610193188653 294.2200272759121 0.732365816037219
14.101329486839946 294.5774743256379 0.7304383050939741
14.106557041793362 295.3057984178382 0.7304599406846943
14.111784596746778 296.9921057077261 0.7311358347164333
14.117012151700195 298.2703180511156 0.7331796625295774
14.12223970665361 297.4155335529088 0.7325219596906963
14.127467261607027 292.52668531470596 0.7284003819524201
14.132694816560443 288.55759244697424 0.7245101679545785
14.13792237151386 284.52815930985366 0.7207536964039349
14.143149926467276 280.15130199133904 0.7149618277380378
14.148377481420692 278.5402278442486 0.7123887433806646
14.153605036374108 278.5357659814912 0.7130701621925112
14.158832591327524 279.69419281669474 0.712645124696751
14.16406014628094 283.5573331246356 0.7190618943725797
14.169287701234357 287.0686780905687 0.7244142011612086
14.174515256187773 286.81934583033654 0.7246654749021848
14.179742811141189 286.5248708098273 0.7247097095871505
14.184970366094605 283.7974506323695 0.7188676044245698
14.190197921048021 281.47292658804946 0.7145921630551423
14.195425476001438 278.7879255636206 0.7113724085005874
14.200653030954854 274.90760377646876 0.7063399902164179
14.20588058590827 276.07001117639066 0.7080048677540625
14.211108140861686 281.41708391927614 0.7142215091639288
14.216335695815102 284.77607988569366 0.7191006834793403
14.221563250768519 285.92841537495167 0.7198371232500625
14.226790805721935 285.51490833543266 0.7192878359169212
14.232018360675351 282.6596693941999 0.7148423526252887
14.237245915628767 284.71125701215806 0.7171932442648317
14.242473470582183 284.9103805094447 0.7175840806438006
14.2477010255356 285.19687002729273 0.7173611481837747
14.252928580489016 285.2645650880718 0.7178320963042978
14.258156135442432 284.69207000992185 0.7171485417868552
14.263383690395848 287.59400156285477 0.7199191110701036
14.268611245349264 292.4101627839172 0.724852914885261
14.27383880030268 294.24874919017896 0.7257858439685997
14.279066355256097 294.5622755567721 0.7265869456775669
14.284293910209513 295.03476260473434 0.7274134006389178
14.28952146516293 299.8904723503277 0.7323086224707154
14.294749020116345 302.15970942771617 0.7342991211857978
14.299976575069762 303.62357864373183 0.7349442207704229
14.305204130023178 302.4985531213685 0.7329142604447068
14.310431684976594 302.90530933069 0.7340526181417902
14.31565923993001 306.37736149550045 0.7376795116474131
14.320886794883426 309.432509222746 0.7416101372446914
14.326114349836843 311.2595820419902 0.7435633095368991
14.331341904790259 312.3610704685485 0.7443544816887007
14.336569459743675 313.2132459019486 0.7455913246528193
14.341797014697091 315.7743956015271 0.7490085226398318
14.347024569650507 320.74140074739756 0.7550666261861779
14.352252124603924 323.2094668390491 0.7579969023237001
14.35747967955734 322.4500123641712 0.7571986718103555
14.362707234510756 319.5518890447255 0.7527627066127024
14.367934789464172 319.5896860878043 0.7531816897030809
14.373162344417588 317.8883961401217 0.7514156667542323
14.378389899371005 318.0560971329321 0.751481770782213
14.38361745432442 318.01161381588963 0.7519257874521765
14.388845009277837 313.9740624231127 0.7465276684549988
14.394072564231253 312.915162409893 0.7452347003781293
14.39930011918467 317.4580160336683 0.7513452970916279
14.404527674138086 322.7638018291968 0.7577730969344341
14.409755229091502 327.79331017873363 0.7629637348177075
14.414982784044918 330.3806421705537 0.765694095564897
14.420210338998334 332.23298625001144 0.7674100462924297
14.42543789395175 333.67605099969575 0.7691327133424889
14.430665448905167 331.7634422642679 0.7673533701874214
14.435893003858583 330.828971680346 0.765656669134165
14.441120558811999 335.25165880654566 0.7704267929914627
14.446348113765415 337.0691736259691 0.771709354853062
14.451575668718831 340.7098837460106 0.7763851081624095
14.456803223672248 340.41530820512935 0.7759170359080063
14.462030778625664 337.96583929643083 0.7725387042377143
14.46725833357908 337.3718261852751 0.7722828042038128
14.472485888532496 342.127035592431 0.7776493236982709
14.477713443485912 346.9392720413224 0.7835404210219518
14.482940998439329 352.7136715715612 0.7900253668962498
14.488168553392745 355.88839467841757 0.7920412444400312
14.493396108346161 360.0867979545042 0.7955872944660052
14.498623663299577 365.77272547668883 0.801338388511281
14.503851218252994 371.3985231608301 0.8068151967939768
14.50907877320641 379.698258093056 0.8159689893939603
14.514306328159826 382.02256878887437 0.8181693578583725
14.519533883113242 384.2647552188211 0.8205456233887498
14.524761438066658 381.986400178935 0.8183927739905397
14.529988993020075 373.9774331132577 0.8103211875480111
14.53521654797349 365.63514186092215 0.8018422695765698
14.540444102926907 353.5051410972965 0.7901258502811132
14.545671657880323 343.0270988794923 0.7796084903376319
14.55089921283374 329.7385910152124 0.7656574464525308
14.556126767787156 319.25637599325825 0.7528622849539144
14.561354322740572 311.0914181234829 0.742852921099893
14.566581877693988 307.09301714094954 0.7379571077214562
14.571809432647404 303.3261535594651 0.7340551435565082
14.57703698760082 299.1937062140233 0.7306235723417672
14.582264542554237 299.21268664633345 0.7313843272000391
14.587492097507653 298.8254610371261 0.7307184203649385
14.592719652461069 303.89927563777286 0.7361279033134953
14.597947207414485 305.2378241223435 0.7371428069099605
14.603174762367901 309.8074031107083 0.7419508016013701
14.608402317321318 314.0216736988627 0.7470190952582465
14.613629872274734 316.8137915385833 0.7492137312718492
14.61885742722815 321.35395431410444 0.7537462139391204
14.624084982181566 325.846978576633 0.7583658656629639
14.629312537134982 330.09116263056177 0.7633220178139546
14.634540092088399 337.27677786866997 0.7701199340668022
14.639767647041815 339.21152997784543 0.7713303438616872
14.644995201995231 337.086792837861 0.768844877132472
14.650222756948647 336.27142578891835 0.7667445887600419
14.655450311902063 336.3141961024942 0.7667594899090513
14.66067786685548 337.09553537636754 0.767632798266842
14.665905421808896 341.70242808309666 0.7730911347953331
14.671132976762312 342.5415852869205 0.7743016432695933
14.676360531715728 342.65791431727143 0.7742076905083041
14.681588086669144 338.99629254316704 0.7703768460534424
14.68681564162256 336.6143606690443 0.7677360681924204
14.692043196575977 336.2057937121304 0.7673566799893543
14.697270751529393 338.2354426667941 0.76957070032698
14.70249830648281 342.87284311630896 0.7751319686587521
14.707725861436225 342.62584081521754 0.7738245011317949
14.712953416389642 342.6214561458161 0.7741739501600974
14.718180971343058 343.1527422033373 0.7748238621125885
14.723408526296474 344.52852442208274 0.7761312175567555
14.72863608124989 347.94407061892935 0.7804654122287858
14.733863636203306 347.3096659235135 0.7784751397048426
14.739091191156723 350.1710089785647 0.7811148850615346
14.744318746110139 348.3473971889474 0.779195298662303
14.749546301063555 348.219857144707 0.7796532991641592
14.754773856016971 343.06824287083435 0.7744941872144542
14.760001410970387 337.964991173235 0.7699002374797295
14.765228965923804 336.49555440331176 0.7677324135537715
14.77045652087722 334.68609288560214 0.7663753561006327
14.775684075830636 335.1981221619599 0.7663294231328187
14.780911630784052 332.23019284607403 0.7619861222688118
14.786139185737468 329.8530899374777 0.7588496200466328
14.791366740690885 330.0797211026987 0.7593213489047799
14.7965942956443 327.73920363198596 0.7568464212766755
14.801821850597717 326.3937982572137 0.7555255091649273
14.807049405551133 327.5416607645522 0.7559478348437259
14.81227696050455 327.2152280787316 0.7554170628559237
14.817504515457966 330.27854192732826 0.7591484358151154
14.822732070411382 334.71405387060133 0.7641914160472463
14.827959625364798 340.35405921830545 0.7706740143489412
14.833187180318214 343.8721044231923 0.7747540909950078
14.83841473527163 348.0287969104219 0.7791125851893483
14.843642290225047 349.57204176194307 0.781386546835077
14.848869845178463 351.7233870133462 0.7838478502030239
14.854097400131879 350.51846161316485 0.7819744662604261
14.859324955085295 350.32380100301725 0.7821485634742711
14.864552510038711 352.03953197987215 0.7832893955278925
14.869780064992128 353.03723292821354 0.7848886515691756
14.875007619945544 356.42871827128573 0.78930683363045
14.88023517489896 361.20080924015974 0.7944861815071843
14.885462729852376 364.53063247460466 0.7994645327775806
14.890690284805792 364.31494186358213 0.7991436475780482
14.895917839759209 364.3691606705222 0.7982414808697027
14.901145394712625 361.56518567528667 0.7946266637618262
14.906372949666041 361.5973738040873 0.7934015541125112
14.911600504619457 359.3861357131649 0.7908452710863686
14.916828059572873 357.9027896401411 0.7901947345812929
14.92205561452629 353.44070968549426 0.7849284606788204
14.927283169479706 349.1498051811539 0.7814937106829165
14.932510724433122 346.2619955180979 0.7783840241030717
14.937738279386538 340.70059868840235 0.7726889009135286
14.942965834339955 334.18010435908093 0.7665054978200945
14.94819338929337 328.764944757486 0.7606632643360849
14.953420944246787 322.2953576248901 0.7533871000894744
14.958648499200203 319.27844182946995 0.7502389865045418
14.96387605415362 315.8992811586347 0.747318859837601
14.969103609107036 312.07360625602377 0.7434147711858993
14.974331164060452 310.2557098741837 0.740953327252826
14.979558719013868 306.8338331497114 0.7375111236545723
14.984786273967284 305.0755083661539 0.7341511632304134
14.9900138289207 304.5321202716025 0.7346887310552527
14.995241383874117 306.4464496538665 0.7370733734003129
15.000468938827533 308.9221022768234 0.7395116796447903
15.005696493780949 308.7328990061605 0.739857922128761
15.010924048734365 305.37345412421126 0.7349910502271497
15.016151603687781 304.04287584786266 0.7328680267897923
15.021379158641198 304.5001278217657 0.7325405423771922
15.026606713594614 304.3748531941097 0.7312857353483474
15.03183426854803 306.1938164068956 0.734678433695508
15.037061823501446 307.3589671223665 0.7357612347575296
15.042289378454862 307.7077652378354 0.7366191298472115
15.047516933408279 308.15450438081416 0.7377121564581686
15.052744488361695 310.47246694450934 0.7396207648214032
15.057972043315111 312.4505219741675 0.7422038883519569
15.063199598268527 313.8497765569059 0.7438235707519849
15.068427153221943 314.8627246271891 0.7434371865132161
15.07365470817536 314.2483318997279 0.7422804669964669
15.078882263128776 316.3134336833537 0.7443855242765045
15.084109818082192 316.3453212953265 0.7450947832386478
15.089337373035608 319.94721187772507 0.7504947984509049
15.094564927989024 322.2233538423123 0.7533043573841307
15.09979248294244 320.2138221248954 0.7507255250600884
15.105020037895857 315.39909243228254 0.7451354391372416
15.110247592849273 310.5906564646466 0.7395094991832986
15.11547514780269 309.75380292101244 0.7392247098463585
15.120702702756105 310.01874434675216 0.7400322407277545
15.125930257709522 310.9401285280602 0.741278773868237
15.131157812662938 305.4868617777654 0.7350261121447175
15.136385367616354 299.8725728111855 0.727383413211544
15.14161292256977 291.0402091190676 0.7165119667795248
15.146840477523186 289.0471584346853 0.7151652406034078
15.152068032476603 287.5877507414682 0.7142942874840189
15.157295587430019 286.5699491173379 0.7143625498849371
15.162523142383435 286.0185827998548 0.7137980967668066
15.167750697336851 282.3301985741341 0.7092008917261373
15.172978252290267 281.06708541228414 0.7064255159185419
15.178205807243684 278.5006685054477 0.704144405813553
15.1834333621971 277.7012850414503 0.7031684523770269
15.188660917150516 273.42982880239197 0.7004512130924525
15.193888472103932 269.0477673422704 0.6968063143391523
15.199116027057348 263.78044116634584 0.6906991283281613
15.204343582010765 262.05550989697247 0.6899242727813171
15.20957113696418 263.78662857163357 0.6907796137152532
15.214798691917597 264.209492833566 0.688366877747485
15.220026246871013 265.6310473610175 0.6896222956234251
15.22525380182443 264.5232483465958 0.6885574976366214
15.230481356777846 265.2172193655278 0.6909644057546539
15.235708911731262 265.96276448439824 0.6923682088852272
15.240936466684678 263.16681557095825 0.6882005924637531
15.246164021638094 263.10410909678785 0.6879222044143555
15.25139157659151 265.4540360370867 0.6911084742808978
15.256619131544927 263.806671436124 0.6891168920986109
15.261846686498343 264.4076720108049 0.6917567945156744
15.267074241451759 262.70747046483353 0.6887801112539016
15.272301796405175 259.7671840041024 0.6848470080029679
15.277529351358591 260.8804036684515 0.6869961802982009
15.282756906312008 259.5326928126609 0.6839020914440124
15.287984461265424 261.3376614232228 0.6860438099614881
15.29321201621884 263.6563607984507 0.6887453022734739
15.298439571172256 266.2831775808048 0.6906207652733919
15.303667126125672 268.76475790171366 0.6930531767682898
15.308894681079089 271.0592890384355 0.6958569174948791
15.314122236032505 269.8698259585235 0.6940650770675197
15.319349790985921 267.943750509097 0.692027579352986
15.324577345939337 269.6879113722873 0.6941232918059593
15.329804900892753 273.69833971379256 0.6994287983898365
15.33503245584617 275.9223640697983 0.70187053225915
15.340260010799586 275.0803662732392 0.7008429277670957
15.345487565753002 277.3546304602251 0.702333933444381
15.350715120706418 277.0035025297625 0.7011609044308135
15.355942675659835 279.22237721046383 0.7040906603103598
15.36117023061325 279.5643391008523 0.7048522837739625
15.366397785566667 279.3485967345217 0.7056224099207539
15.371625340520083 282.29884265241355 0.7083565235524231
15.3768528954735 282.68673705814996 0.70848744806727
15.382080450426916 285.80855563168 0.7115581414907095
15.387308005380332 288.2565599294569 0.7144485397979123
15.392535560333748 288.53202696491843 0.7157189344710514
15.397763115287164 288.0945791558081 0.7250902153735038
15.40299067024058 288.94606383122186 0.7331000597924596
15.408218225193997 286.84056866237603 0.7345112125930732
15.413445780147413 286.4860464037322 0.7368094502497712
15.418673335100829 286.04544317776566 0.7399779568044292
15.423900890054245 286.43919079498914 0.7442762631237991
15.429128445007661 289.17253661481055 0.7527350871380816
15.434355999961078 290.8460051253024 0.7578879157775196
15.439583554914494 289.96838855303247 0.7590654595292049
15.44481110986791 287.39816336657645 0.7575463017773308
15.450038664821326 285.92012686848295 0.7568450896346001
15.455266219774742 284.0705363550971 0.7557986038934061
15.460493774728159 283.8708407936426 0.7572749556847899
15.465721329681575 284.58270954572527 0.7607396101942097
15.470948884634991 285.3947186872986 0.7641347735425763
15.476176439588407 286.8767831453663 0.7685886517236753
15.481403994541823 287.9445803216247 0.7731101613832804
15.48663154949524 286.5686143733019 0.7725370823944087
15.491859104448656 289.13383993779905 0.7778159115237758
15.497086659402072 288.4828097246414 0.7780467023414236
15.502314214355488 293.41449074347014 0.7868019215035231
15.507541769308904 295.34694740546564 0.7909997849891962
15.51276932426232 293.22091737913667 0.7900426120624928
15.517996879215737 292.35510618543776 0.790672700319128
15.523224434169153 289.4654775694123 0.7876485872366138
15.52845198912257 290.5810195656439 0.7913965880633876
15.533679544075985 293.6906896291873 0.7970963566261022
15.538907099029402 298.1775674958764 0.8048142154975364
15.544134653982818 299.63660931459015 0.8082530038679114
15.549362208936234 303.87240496934044 0.8148343167113165
15.55458976388965 301.52236817130364 0.8138740789034848
15.559817318843066 302.14628299394843 0.8160260617710292
15.565044873796483 299.436905050953 0.8142400269283772
15.570272428749899 301.08555096502636 0.8165932181236772
15.575499983703315 303.17633194428396 0.8206626948981203
15.580727538656731 302.66040583984255 0.8210502177969563
15.585955093610147 301.79356935043864 0.8215267083415395
15.591182648563564 300.5452825749853 0.8224051941089862
15.59641020351698 298.267118098775 0.8212861504775317
15.601637758470396 297.20925709723315 0.8218622289909036
15.606865313423812 295.97631699699065 0.822951829961982
15.612092868377228 295.5458330088309 0.8239095675158377
15.617320423330645 294.02652850539613 0.8226486869904021
15.62254797828406 294.5306105251577 0.825365792061989
15.627775533237477 293.0264746238733 0.8241397783565934
15.633003088190893 290.5019153611434 0.8223407726148498
15.63823064314431 289.3257440453443 0.8193221295234898
15.643458198097726 283.78579172758225 0.798160285684045
15.648685753051142 284.6421552167805 0.7944500777080905
15.653913308004558 282.5363483681045 0.7861277666258192
15.659140862957974 280.6732661477744 0.7815978783813033
15.66436841791139 279.16747750299464 0.7763378721015755
15.669595972864807 276.4590260494857 0.7694480710550009
15.674823527818223 274.0777471825511 0.7642399727071726
15.680051082771639 272.9641099305749 0.7600899935737867
15.685278637725055 273.38823514680354 0.7594662387048963
15.690506192678471 273.2832538506137 0.7595507285253534
15.695733747631888 275.01965588609363 0.7614930046639049
15.700961302585304 272.7730455536069 0.7580143177767417
15.70618885753872 272.10302887850287 0.7555585839386592
15.711416412492136 272.2512138643046 0.753155160144874
15.716643967445552 272.8318202430318 0.751971939102015
15.721871522398969 274.19225538631724 0.7522654426549511
15.727099077352385 274.8620996437994 0.7534572536926664
15.732326632305801 275.854282280225 0.7549174072463951
15.737554187259217 273.4465935418297 0.7510980372029665
15.742781742212633 270.7442495472941 0.7466426158046746
15.74800929716605 271.43120632436063 0.7451748968805316
15.753236852119466 270.51257748124016 0.7424661351304074
15.758464407072882 276.8133810377894 0.7488037343746815
15.763691962026298 276.9291682935713 0.7476405965977476
15.768919516979715 276.7101170614045 0.7465815317809414
15.77414707193313 277.8565238997005 0.7485764474673139
15.779374626886547 277.73120150656865 0.74759618603021
15.784602181839963 280.7434192209345 0.751360420587334
15.78982973679338 283.77829052565386 0.7557916065535376
15.795057291746796 284.73114100683256 0.7557842376888543
15.800284846700212 283.0571435781186 0.7529813432413776
15.805512401653628 279.1933746845629 0.7457766605101096
15.810739956607044 279.45801730200776 0.7446520892454108
15.81596751156046 278.65959997220426 0.7434079233932116
15.821195066513877 280.92905512689146 0.7465459774237871
15.826422621467293 283.1377165858429 0.7491773674197908
15.831650176420709 284.1590806904499 0.7502137983343341
15.836877731374125 284.5258300766782 0.7504050547721344
15.842105286327541 281.6495231525952 0.7459574406434406
15.847332841280958 280.75555828882636 0.7444206882796486
15.852560396234374 281.51775723632045 0.7455933197561575
15.85778795118779 283.8025766241672 0.7486783987462287
15.863015506141206 283.4852005824301 0.7491685928758236
15.868243061094622 282.1952808119533 0.7467345331217807
15.873470616048039 279.6644493824288 0.7431983590791867
15.878698171001455 280.2615740273575 0.7428288331312296
15.883925725954871 283.0813317910718 0.7457333249891316
15.889153280908287 285.69926973860316 0.7485822553574865
15.894380835861703 286.8630489459468 0.7501160964118366
15.89960839081512 286.7513420422863 0.7505011081704969
15.904835945768536 287.6872297101204 0.7521516794852365
15.910063500721952 287.9824692676211 0.7516583540456367
15.915291055675368 285.9759475760104 0.7487157578918897
15.920518610628784 282.97514387212976 0.7445719403675451
15.9257461655822 280.795394469504 0.7404090811551769
15.930973720535617 279.0165703267305 0.7365734582229205
15.936201275489033 278.7176283175552 0.7350633077549282
15.94142883044245 278.0961646547815 0.7333836395435156
15.946656385395865 277.04852151714744 0.7324498131328445
15.951883940349282 277.9074245965887 0.7339552886693979
15.957111495302698 281.798340274453 0.7397727386902183
15.962339050256114 283.4931372658719 0.7417812105643609
15.96756660520953 281.8585672091842 0.739272941776424
15.972794160162946 278.2498258757404 0.7347677756154786
15.978021715116363 276.8510450235973 0.732328643636155
15.983249270069779 278.0230792143943 0.7335528030510537
15.988476825023195 281.7890215371617 0.7391092563165981
15.993704379976611 283.8270669020832 0.7428831988205089
15.998931934930027 281.9685129365629 0.7406157572934389
16.004159489883442 279.89248334752193 0.7384105873069745
16.009387044836856 280.7075836873102 0.7382377386645439
16.01461459979027 282.24022953690354 0.7397565103245045
16.019842154743685 283.78269435718715 0.7418619388933456
16.0250697096971 282.1435640743848 0.7385887230937053
16.030297264650514 282.63059297984836 0.73903003393508
16.03552481960393 282.998556159989 0.7390319361490024
16.040752374557343 283.9113126564539 0.7397093661549856
16.045979929510757 287.00442441038024 0.7440938990146112
16.05120748446417 291.7050959301245 0.7493357981415341
16.056435039417586 297.880901046721 0.7573945546711507
16.061662594371 302.34739196904184 0.7627523996834907
16.066890149324415 309.02178215634655 0.7703241000403873
16.07211770427783 310.15283879415836 0.7708238269974546
16.077345259231244 311.5328918623476 0.7712429422709591
16.08257281418466 313.99571976698485 0.7732136698526374
16.087800369138073 317.856553886594 0.777117504835358
16.093027924091487 321.43286701273877 0.7815868017755574
16.0982554790449 323.6129666442009 0.7846867332409543
16.103483033998316 325.78025086707316 0.7878190551737597
16.10871058895173 328.45567909417747 0.7912134101156616
16.113938143905145 327.81285562345613 0.7915368534773389
16.11916569885856 325.03723829721855 0.7879016039721504
16.124393253811974 322.0672977577295 0.78514993905825
16.129620808765388 322.2122705988103 0.7858417547077323
16.134848363718802 324.6263217891486 0.7889426091523138
16.140075918672217 327.0488996731772 0.7915772965242112
16.14530347362563 331.0444481499103 0.7962431558838788
16.150531028579046 331.53376258489817 0.7972910716655937
16.15575858353246 333.31379773766844 0.7992430449540956
16.160986138485875 332.3065692709515 0.7975650387689085
16.16621369343929 327.7116980730291 0.7914356643742841
16.171441248392703 320.8945351701835 0.7832767403827156
16.176668803346118 313.9944546434151 0.7748703205066115
16.181896358299532 309.70269662462806 0.7698439251957698
16.187123913252947 307.8233366365472 0.7682687184264967
16.19235146820636 302.24794400887805 0.7606901579388974
16.197579023159776 296.8107915698414 0.7538117789372955
16.20280657811319 289.9544495212848 0.7453914013897889
16.208034133066604 285.02535204081886 0.7403683997911751
16.21326168802002 282.1078249968099 0.7374702202113158
16.218489242973433 278.60421715446205 0.7342277164714305
16.223716797926848 276.51241534961736 0.7317972295519295
16.228944352880262 274.2155884255338 0.7280809791520576
16.234171907833677 271.9628702812344 0.7246054188418379
16.23939946278709 269.34198865904284 0.7206113755138909
16.244627017740505 266.1422004067301 0.7166745156770445
16.24985457269392 263.13659766835264 0.7131734565450073
16.255082127647334 259.5410329667081 0.7087208287441568
16.26030968260075 254.9395695040591 0.7026825349580686
16.265537237554163 253.04279336400214 0.7008826685458691
16.270764792507578 250.52398126094678 0.6974521203493503
16.275992347460992 249.58788780086854 0.6971972496918891
16.281219902414406 247.45261019817374 0.6941836396053774
16.28644745736782 244.00594408019649 0.6898981198718356
16.291675012321235 244.19339600213758 0.689769229043739
16.29690256727465 248.08588669756494 0.6947667108204948
16.302130122228064 249.94627307294493 0.6967746671090577
16.30735767718148 252.34903912879116 0.6995442115015925
16.312585232134893 250.76468685300603 0.6969427335810463
16.317812787088307 250.165023994479 0.6963037597860859
16.323040342041722 248.23743263644818 0.6927893346903741
16.328267896995136 248.86357239676556 0.6925265230230556
16.33349545194855 247.70214326669992 0.6900735344928156
16.338723006901965 247.4447925803764 0.6899251708108353
16.34395056185538 251.72862911890957 0.694613758585757
16.349178116808794 254.219889273316 0.699280922298956
16.35440567176221 257.5921094805364 0.7018808833074711
16.359633226715623 261.6999386080116 0.7069937568779177
16.364860781669037 263.3903385123999 0.7093177046252112
16.37008833662245 271.38008063468897 0.7184830969547096
16.375315891575866 276.7475608688089 0.7260324634029107
16.38054344652928 276.99238326691244 0.7249895737286719
16.385771001482695 282.06557227805746 0.7309088478723217
16.39099855643611 285.2089903460434 0.7344595418849512
16.396226111389524 291.042301470025 0.7413823216526646
16.401453666342938 294.005635313802 0.745971881831767
16.406681221296353 295.04561036023784 0.7479431299559361
16.411908776249767 290.8349625996841 0.7408357755061787
16.41713633120318 287.37522791699985 0.7356244989900739
16.422363886156596 281.4316007195583 0.7273355011214181
16.42759144111001 280.6914439843584 0.7253622577052193
16.432818996063425 279.66114500072575 0.7251851997221372
16.43804655101684 279.8776517382797 0.7243358406887904
16.443274105970254 279.37825621351544 0.7236946559128442
16.448501660923668 277.32041118455834 0.7213764158612223
16.453729215877082 271.90775935661475 0.7132562280784863
16.458956770830497 271.2889461375243 0.7133917466977743
16.46418432578391 270.1802655150845 0.7129655661885802
16.469411880737326 271.8222515330235 0.7156643548894834
16.47463943569074 271.9332404664608 0.7159900131411068
16.479866990644155 271.3119006181205 0.7144086404330462
16.48509454559757 271.55009404919997 0.7139247463527548
16.490322100550983 273.03317563194963 0.7152163982817825
16.495549655504398 274.18724692845024 0.7163690812829617
16.500777210457812 274.3310490641237 0.7165281511597126
16.506004765411227 277.2360566379736 0.7192844874658035
16.51123232036464 277.5369486367803 0.7178832737976124
16.516459875318056 278.4414422984772 0.7187638995182222
16.52168743027147 276.2727843707427 0.7175566705337886
16.526914985224884 276.20174758235424 0.7198680305839125
16.5321425401783 275.0304688612975 0.7193955190024155
16.537370095131713 272.8443953955355 0.7157150983554734
16.542597650085128 265.9170413324239 0.7066122281972319
16.547825205038542 259.2133860829635 0.6990472066756712
16.553052759991957 258.72181241011697 0.6986581199834613
16.55828031494537 255.4182414347214 0.6956316028429953
16.563507869898785 252.38203655828826 0.6907973548167826
16.5687354248522 249.65955637797984 0.6880551605337503
16.573962979805614 247.7420346094233 0.6875235218712171
16.57919053475903 248.00877703586784 0.6874351913988279
16.584418089712443 246.64767416504228 0.6864824255333581
16.589645644665858 245.05277915966008 0.6829668533251256
16.594873199619272 246.05109504287032 0.6833028466851212
16.600100754572686 246.4489209290605 0.6845617297469864
16.6053283095261 245.3715072147897 0.6813323430349245
16.610555864479515 244.24441387153692 0.6789166868580324
16.61578341943293 242.55471035456276 0.6760085341028067
16.621010974386344 243.55359294802594 0.6780317562906948
16.62623852933976 246.57668410962776 0.683041335955121
16.631466084293173 247.34329329897008 0.6847226062415885
16.636693639246587 247.5856277095792 0.6833284224095802
16.641921194200002 247.3360358252601 0.6828231756160936
16.647148749153416 249.66197879856568 0.6844123628557874
16.65237630410683 250.74271485995462 0.6867296776347054
16.657603859060245 250.19729383369113 0.6855248671650549
16.66283141401366 249.25490497692925 0.6848025597774505
16.668058968967074 249.30975678201156 0.6832239561389276
16.67328652392049 249.36052734675317 0.6834207873890428
16.678514078873903 250.62952373452651 0.6861668130424688
16.683741633827317 252.23535457743003 0.6886441763205796
16.68896918878073 252.3059792197571 0.6902158119628
16.694196743734146 249.4416086335732 0.6851911410233387
16.69942429868756 246.6265152547228 0.6803245505760531
16.704651853640975 243.81182573384663 0.6750530065814766
16.70987940859439 245.14660202985917 0.6752572700252452
16.715106963547804 243.59757815573994 0.6733335770413812
16.720334518501218 240.0360530560899 0.6689821644199864
16.725562073454633 238.43144513535557 0.6680279202998424
16.730789628408047 235.77097205926268 0.6645941252342284
16.73601718336146 238.21735375621904 0.6687193614114458
16.741244738314876 237.5963130430703 0.6692872061264764
16.74647229326829 235.6691861921273 0.6662939076093649
16.751699848221705 236.2096082892432 0.6686408381497663
16.75692740317512 232.99845631988748 0.6636318316133031
16.762154958128534 233.05845566804456 0.6628320058209043
16.767382513081948 230.80728883220266 0.6604057931164474
16.772610068035362 227.89358524879293 0.65470190585759
16.777837622988777 223.90812699476245 0.6484707157322539
16.78306517794219 222.65608037186473 0.6456911070047338
16.788292732895606 225.06340523349593 0.649887644591494
16.79352028784902 225.1386667897801 0.6519619801790125
16.798747842802435 224.9918938379951 0.6510495509162462
16.80397539775585 224.1685250840544 0.6501855886648213
16.809202952709263 220.39644359250448 0.6437009927635561
16.814430507662678 218.56822238074565 0.6426238763818618
16.819658062616092 216.5082912468834 0.6426746378774064
16.824885617569507 215.67892415166398 0.6412273630017755
16.83011317252292 215.2145270136304 0.6402134714462321
16.835340727476336 217.10264430158932 0.6424386173132874
16.84056828242975 216.0818601372945 0.6401812517400878
16.845795837383164 216.9450654625952 0.6416428013681509
16.85102339233658 216.32391339502865 0.64040218573722
16.856250947289993 220.30875689677197 0.6455415978389497
16.861478502243408 220.39399681241 0.646631018949975
16.866706057196822 219.10982770386275 0.6454851131864273
16.871933612150237 216.61728878795648 0.643697644164218
16.87716116710365 217.85313617485497 0.6465902936729533
16.882388722057065 218.39538248417472 0.6480187911255954
16.88761627701048 218.84487761852245 0.6478913624019416
16.892843831963894 214.8815706575709 0.6397918510251267
16.89807138691731 213.31221932781108 0.6375951729981493
16.903298941870723 212.837157393009 0.636941842840568
16.908526496824138 214.62402250275784 0.6393438689057575
16.913754051777552 213.8349206180566 0.6375226694940773
16.918981606730966 214.2794930261629 0.6352912760405103
16.92420916168438 213.23605334069683 0.6321346069527017
16.929436716637795 210.5067004917025 0.6290016383688789
16.93466427159121 212.2058368004616 0.6333997047824229
16.939891826544624 212.11521440674676 0.6347543153942528
16.94511938149804 211.69996028471274 0.6340605942797513
16.950346936451453 211.69005786427405 0.6337587357949226
16.955574491404867 208.04789955680113 0.6281077837005057
16.960802046358282 210.51719086836073 0.6318534754970311
16.966029601311696 211.60169998245175 0.6335889862787841
16.97125715626511 212.19951105026763 0.633129178275561
16.976484711218525 210.04349875309782 0.6318057345543653
16.98171226617194 207.90113377506478 0.6293850578605467
16.986939821125354 207.3540064886261 0.6298179997406979
16.99216737607877 206.75058907967338 0.6273853821392293
16.997394931032183 207.4435506563717 0.6270426107925979
17.002622485985597 207.08969101829663 0.6258949865563788
17.00785004093901 206.58136466962762 0.624185536074419
17.013077595892426 209.30145726024554 0.6275475123638039
17.01830515084584 213.0891167535032 0.6320233748977019
17.023532705799255 215.01119624504045 0.6338660593349477
17.02876026075267 216.32585771448294 0.6367160936194914
17.033987815706084 218.42016990848103 0.6397952537430899
17.039215370659498 218.38809296443247 0.6412096685051032
17.044442925612913 217.2837452125347 0.6394601192380898
17.049670480566327 216.7184859535193 0.6393080831743264
17.05489803551974 215.50165421180375 0.6371807758957145
17.060125590473156 216.92574854905052 0.6386363028524842
17.06535314542657 216.60106141810047 0.6383550026148156
17.070580700379985 218.46266973061353 0.6399405034570775
17.0758082553334 219.06127127090429 0.64051354942598
17.081035810286814 217.61787850994767 0.6378924300482344
17.086263365240228 219.37734076814928 0.6410588652756252
17.091490920193642 217.79124179659607 0.6385501309732216
17.096718475147057 216.65458696210487 0.6378226156003679
17.10194603010047 216.09939260673977 0.6372720321646507
17.107173585053886 216.09973723683981 0.6363999972568202
17.1124011400073 216.5152215436655 0.6371761628460617
17.117628694960715 218.86728870995967 0.6396352191776351
17.12285624991413 221.2584067081776 0.644585378754197
17.128083804867543 224.0542906980232 0.6496564653033435
17.133311359820958 224.80984105248663 0.649351116045013
17.138538914774372 220.24225442114204 0.640744017053619
17.143766469727787 220.12968149897475 0.6389097287173195
17.1489940246812 222.39131761067713 0.6409311446140642
17.154221579634616 223.27851206767215 0.6422241470543262
17.15944913458803 223.9965638605357 0.6447491511515703
17.164676689541444 225.41726399649326 0.647349481243793
17.16990424449486 227.65999556633662 0.6505868445712318
17.175131799448273 232.39250723267062 0.656266376152005
17.180359354401688 232.6649576365054 0.6555507931019928
17.185586909355102 233.13541237799558 0.6555188570618041
17.190814464308517 233.66846225870614 0.6562121011128329
17.19604201926193 237.39966141397798 0.6617068361649053
17.201269574215345 240.44888984693364 0.6657553506814549
17.20649712916876 243.07637173435216 0.6695463262027479
17.211724684122174 244.07530086701905 0.6706867012483376
17.21695223907559 242.53400808741017 0.6688771865482148
17.222179794029003 241.18214730579956 0.6665142845306121
17.227407348982418 240.6146963676322 0.665510372171344
17.232634903935832 241.490963069448 0.6674616088818952
17.237862458889246 244.63144560073806 0.6706167002950428
17.24309001384266 243.42744622196722 0.6698100160816579
17.248317568796075 241.36650607519255 0.6660538319498605
17.25354512374949 236.74239697927626 0.659421386708255
17.258772678702904 238.24287138500875 0.6614113772587549
17.26400023365632 238.60853493637362 0.6632737094860505
17.269227788609733 238.7553173753549 0.6648536720689591
17.274455343563147 236.14834183432362 0.6621383543453244
17.279682898516562 235.31322773849234 0.6602488471288868
17.284910453469976 234.40889769948137 0.6580732720124788
17.29013800842339 235.66541551585712 0.6596588483900467
17.295365563376805 239.14613830953252 0.6648518138526138
17.30059311833022 239.32693518434363 0.6643877369970128
17.305820673283634 239.17153645415002 0.664154126736123
17.31104822823705 237.01538186810103 0.6628814213033187
17.316275783190463 238.4844429708354 0.6643302830090189
17.321503338143877 239.02824067926636 0.6660744829848346
17.32673089309729 239.53837828160812 0.6660170144020988
17.331958448050706 239.88940387045938 0.6661332923532892
17.33718600300412 239.49404563520838 0.6657883224490996
17.342413557957535 237.53992840995613 0.6633453727496103
17.34764111291095 237.0764830541762 0.6618063954550986
17.352868667864364 236.04292617507303 0.6588377351446459
17.358096222817778 237.21558518334825 0.6597104248856365
17.363323777771193 236.4545432567377 0.6589686564370691
17.368551332724607 233.1536297042557 0.6547623391777979
17.37377888767802 228.98443046767446 0.6500005551034852
17.379006442631436 228.78185128096956 0.6496852901372204
17.38423399758485 229.57928456134928 0.6518794622091238
17.389461552538265 228.84274666388035 0.6514528783847984
17.39468910749168 225.75038800676157 0.6469405832034117
17.399916662445094 228.17218058134145 0.6501962468637591
17.405144217398508 231.645289596238 0.6549238225224048
17.410371772351922 234.99632683215526 0.6583177591130946
17.415599327305337 236.55671457338445 0.6590253845103805
17.42082688225875 234.3720320913273 0.6555564882770203
17.426054437212166 232.84025358388612 0.6548752324385664
17.43128199216558 228.7340403913832 0.6495815744502806
17.436509547118995 225.52698091571693 0.6466308064316948
17.44173710207241 227.7572780684292 0.6498367649320503
17.446964657025823 230.63109886878902 0.6538742677628127
17.452192211979238 233.1867584155772 0.6579119908119105
17.457419766932652 231.6119059591414 0.6552012429939922
17.462647321886067 229.06045026226343 0.6512266579923708
17.46787487683948 229.8739043397273 0.6520696753832862
17.473102431792896 228.9955371091065 0.6508259879224557
17.47832998674631 229.17010839850437 0.6517334251224202
17.483557541699724 228.92297307032422 0.6495122174243104
17.48878509665314 230.04160502835043 0.6501474765133813
17.494012651606553 230.48746869872812 0.6513712007317285
17.499240206559968 231.09329675464878 0.6522842982993585
17.504467761513382 231.92941341831522 0.6542202241592445
17.509695316466797 234.27181469709836 0.6561469478218357
17.51492287142021 235.3949927435174 0.6577998713939359
17.520150426373625 234.96151994515517 0.6578235941042684
17.52537798132704 234.9739830301424 0.6582373944408046
17.530605536280454 235.0456617704371 0.65859111246797
17.53583309123387 235.35809622217883 0.6593276770026255
17.541060646187283 234.2496423297988 0.6567361979500985
17.546288201140698 234.44181144525115 0.6567909150620321
17.551515756094112 236.25783085111925 0.6577291374180457
17.556743311047526 239.04292384128152 0.6612827383379922
17.56197086600094 240.76640712026335 0.6649919908432179
17.567198420954355 243.6526237584411 0.6698821329592057
17.57242597590777 243.34700039186595 0.669053663609732
17.577653530861184 240.0208210260508 0.6640409517426924
17.5828810858146 236.15084470159277 0.6575196469315169
17.588108640768013 235.07974611865376 0.6560611689878458
17.593336195721427 236.64427083205476 0.6584144923347734
17.598563750674842 240.594461136372 0.6640853288426728
17.603791305628256 241.47725670017928 0.6661407416750681
17.60901886058167 240.54421068790316 0.6657754698294609
17.614246415535085 239.67743828373207 0.6635455157384633
17.6194739704885 239.36679202680773 0.6620720391943452
17.624701525441914 240.16738963093815 0.6613563493769492
17.62992908039533 239.9458570126035 0.6608345361806719
17.635156635348743 241.06315888613247 0.6631644225317599
17.640384190302157 243.29886646713746 0.6668054761684914
17.64561174525557 245.55555623775885 0.6699967680120216
17.650839300208986 245.69772508500392 0.6703293671489589
17.6560668551624 247.90244414395457 0.6726545258812604
17.661294410115815 249.8014711220523 0.6752473367865901
17.66652196506923 253.382284337918 0.6799341996864007
17.671749520022644 258.4136289420514 0.6857880121737415
17.676977074976058 260.60803899110533 0.6873557820734246
17.682204629929473 263.99758531880184 0.6905516989839776
17.687432184882887 268.04653359857684 0.6953434321631599
17.6926597398363 272.3687300657476 0.7010045767619115
17.697887294789716 274.58137407143516 0.7040640918693453
17.70311484974313 276.1451411031339 0.7067133448993613
17.708342404696545 276.8737413340578 0.7067585610832462
17.71356995964996 279.80503523051004 0.7093847164499595
17.718797514603374 288.6962470982633 0.7197686331497123
17.724025069556788 295.13491888365456 0.7275512810106046
17.729252624510202 301.52817996103613 0.7350576657897346
17.734480179463617 304.18537385252586 0.7377168480581328
17.73970773441703 303.48632583351565 0.7362497667409559
17.744935289370446 304.660624789651 0.7382224604611798
17.75016284432386 306.6518549811493 0.7406077807308972
17.755390399277275 311.5482594132068 0.7463177631845918
17.76061795423069 315.13867716720534 0.7498384679371647
17.765845509184103 318.1124042340191 0.7526942392605512
17.771073064137518 318.7912578339969 0.753318105238801
17.776300619090932 318.05763537886514 0.7535201343021408
17.781528174044347 315.3346844615247 0.7512703100976079
17.78675572899776 314.17761132253855 0.7507623311736606
17.791983283951176 313.23778014819084 0.7493184368761941
17.79721083890459 309.9183339149326 0.7442919141745684
17.802438393858004 307.6906135904005 0.7420361818586589
17.80766594881142 307.04468308902983 0.7405742608059914
17.812893503764833 305.28999238241585 0.7390397314746091
17.818121058718248 301.7288811754841 0.7345970605623012
17.823348613671662 297.7654646456932 0.7303885801456468
17.828576168625077 293.78626768321845 0.7265958210300407
17.83380372357849 291.225441686302 0.7235618798609995
17.839031278531905 290.9020593763154 0.7230908120029943
17.84425883348532 291.0844420434757 0.7235124573124712
17.849486388438734 292.16345990873526 0.7242255144425006
17.85471394339215 292.22158995133424 0.7238983104578832
17.859941498345563 291.1455768735802 0.7224800646515944
17.865169053298978 288.6865745095498 0.719169705802375
17.870396608252392 290.64055090729676 0.7222665458392402
17.875624163205806 292.2467432127562 0.723321687112298
17.88085171815922 295.71481357753026 0.7278950778036352
17.886079273112635 296.8807751125504 0.7292733210749195
17.89130682806605 298.41400552868197 0.7314293875729961
17.896534383019464 299.36472809120824 0.7326828272071411
17.90176193797288 305.75457523568207 0.7396220015277504
17.906989492926293 315.05996245292 0.7499054556008936
17.912217047879707 322.4279391602098 0.758409901863841
17.917444602833122 326.1928764738775 0.7618125159731484
17.922672157786536 326.8128651820498 0.7626688255365247
17.92789971273995 328.1755813930468 0.7644544741637707
17.933127267693365 330.5293353290873 0.7671790260520985
17.93835482264678 329.43852063879547 0.7670738987942329
17.943582377600194 324.3422866952421 0.7614835039197527
17.94880993255361 316.18410877272123 0.7516390160778234
17.954037487507023 310.44040358014115 0.7449267763187978
17.959265042460437 304.634250656173 0.7379745688129011
17.96449259741385 299.69386115982263 0.7324731092842709
17.969720152367266 296.391982928712 0.7294054446849051
17.97494770732068 291.4240205012344 0.7226400042787454
17.980175262274095 286.1762922749079 0.7178876425125879
17.98540281722751 281.5324930394985 0.7117367265273277
17.990630372180924 277.35924882922586 0.7068942055163937
17.995857927134338 272.32328933106976 0.7002163633023151
18.001085482087753 271.5041001954767 0.6977799528326413
18.006313037041167 267.2653906019083 0.6936929176081607
18.01154059199458 266.01349524600846 0.6920363272968065
18.016768146947996 263.52932416163634 0.6886428877458717
18.02199570190141 262.3740211643269 0.6876447788108485
18.027223256854825 259.8702695270875 0.6841014002652552
18.03245081180824 255.69558839218 0.6799977568786794
18.037678366761654 254.62057662469627 0.6790827369283362
18.042905921715068 254.86878560780895 0.6790915380993812
18.048133476668482 256.6530057160435 0.6820835682197421
18.053361031621897 259.05268487141547 0.6846941080508239
18.05858858657531 256.89431389998487 0.6812886507881392
18.063816141528726 254.93217546446533 0.6783816683022243
18.06904369648214 253.9098230427051 0.6763636906852957
18.074271251435555 256.6517741259043 0.6814638516167902
18.07949880638897 257.60556225433993 0.6825326723482857
18.084726361342383 261.29269168193355 0.6869037247387038
18.089953916295798 262.49351415927975 0.6872707899522604
18.095181471249212 266.67852093689004 0.6928274845172604
18.100409026202627 271.20617990333244 0.6984791425003839
18.10563658115604 274.60821720850237 0.703074353448583
18.110864136109456 275.84439887399026 0.7036145331370351
18.11609169106287 278.5753311912156 0.7066217404672553
18.121319246016284 283.686479895568 0.712656420908598
18.1265468009697 287.8711217338833 0.717255649454
18.131774355923113 291.35557867293335 0.7215559013749117
18.137001910876528 296.45707063506256 0.7280838924409584
18.142229465829942 300.12438554220677 0.7324101594114522
18.147457020783357 306.72058287971436 0.7395845755610124
18.15268457573677 314.64767769529806 0.7486393046937078
18.157912130690185 325.97349403060883 0.7618108178450431
18.1631396856436 338.5393150378571 0.776463420734883
18.168367240597014 354.01794848999435 0.7930553552544262
18.17359479555043 368.3084110593117 0.8085473126343188
18.178822350503843 377.5406419770535 0.8175873115863602
18.184049905457258 379.45838595820055 0.8196518688203639
18.189277460410672 379.8908852866678 0.8198688153956158
18.194505015364086 381.0740834942048 0.8210693511552123
18.1997325703175 381.14670583596234 0.8216378391372526
18.204960125270915 378.8392638036391 0.8195798640454943
18.21018768022433 369.4885471427694 0.8093290096033925
18.215415235177744 365.12399446582793 0.8046999557425492
18.22064279013116 365.67739715034855 0.8048062571590371
18.225870345084573 368.7761756004023 0.8081401208771247
18.231097900037987 368.27148276700126 0.807267919613276
18.236325454991402 370.7794151993647 0.8098383194179355
18.241553009944816 373.1835098850329 0.8126870497942201
18.24678056489823 379.47188999191314 0.8192054887131406
18.252008119851645 380.3425384022897 0.8203245243869056
18.25723567480506 379.9402761634778 0.8195046851940583
18.262463229758474 372.9921607676778 0.8121861168650761
18.26769078471189 363.50395814687147 0.8020824517466894
18.272918339665303 355.5885486340963 0.7939820741951698
18.278145894618717 346.52230070546193 0.7843132392796615
18.28337344957213 341.6439200418319 0.7791521477764192
18.288601004525546 335.7946300179416 0.7723139442679505
18.29382855947896 329.0673374638808 0.7647276345098715
18.299056114432375 322.5726932814821 0.7578064790926167
18.30428366938579 315.4090688124062 0.7498919443811666
18.309511224339204 307.7123478670251 0.7411633590534741
18.314738779292618 299.5141157307062 0.7309804595051214
18.319966334246033 295.4956516081998 0.726050815034069
18.325193889199447 291.2867044141516 0.7210834953814577
18.33042144415286 286.7574051815698 0.7157590518266732
18.335648999106276 283.8017401776593 0.7127188857252146
18.34087655405969 279.9160391705505 0.7082897529111936
18.346104109013105 277.24162788158264 0.7053600021803881
18.35133166396652 276.7134298467214 0.7042390482334948
18.356559218919934 278.0269573913594 0.7055935650096207
18.361786773873348 279.06206101497156 0.7074913636595139
18.367014328826762 279.63747704567845 0.7080498255776595
18.372241883780177 276.9730268986643 0.7052283213622605
18.37746943873359 276.80333391992696 0.7035554296788817
18.382696993687006 280.2050447180163 0.7077930249305782
18.38792454864042 289.62958015554915 0.7218756251286585
18.393152103593835 303.2734819967695 0.7504649893978862
18.39837965854725 314.57062999443093 0.7709228156314467
18.403607213500663 324.60165308340896 0.7875611610569555
18.408834768454078 329.9747817511757 0.7978276961027354
18.414062323407492 335.9148667477903 0.8086240078456917
18.419289878360907 341.26627775529386 0.819148952606733
18.42451743331432 342.60790642133225 0.8238900146251649
18.429744988267736 344.86404819333467 0.8306446403057458
18.43497254322115 342.856593052827 0.8311356944559297
18.440200098174564 338.03473581928637 0.8292222735159425
18.44542765312798 334.48767926925666 0.8283430486025213
18.450655208081393 328.24857406016037 0.8231953089995276
18.455882763034808 324.32159631753393 0.8215461540040341
18.461110317988222 322.2900575506515 0.8219535976483772
18.466337872941637 318.021071992086 0.8187387475351168
18.47156542789505 316.2803364254358 0.8199087051700235
18.476792982848465 310.1240781694114 0.8139874489316846
18.48202053780188 305.41113586366515 0.8102337463845015
18.487248092755294 304.22152475333183 0.811020536482554
18.49247564770871 301.6366674620318 0.8098598707133778
18.497703202662123 300.81773455105565 0.8126991199226942
18.502930757615538 300.2344868626334 0.8138068718516471
18.508158312568952 297.68510284624455 0.8127987501310285
18.513385867522366 293.82635907396354 0.8085787182404135
18.51861342247578 294.52874000732334 0.8113085146923611
18.523840977429195 293.5284596194572 0.8120802107656694
18.52906853238261 296.1032044555576 0.8175270410825874
18.534296087336024 295.0476420500088 0.8181319888059876
18.53952364228944 293.41006320365545 0.8194360666563817
18.544751197242853 292.10971274599893 0.8197818249459999
18.549978752196267 289.4904055859345 0.8181085186685088
18.555206307149682 284.9214291368304 0.8123715413463473
18.560433862103096 283.03495404635584 0.8111332687229996
18.56566141705651 282.1528716325826 0.8121891074605406
18.570888972009925 283.6465170186977 0.8162910224851038
18.57611652696334 284.5861100963187 0.819406928585254
18.581344081916754 285.39374425411637 0.8221784245295589
18.58657163687017 285.6691069622084 0.8234208765949151
18.591799191823583 284.2559334174003 0.8239767588033271
18.597026746776997 286.3660417931106 0.828562477972677
18.60225430173041 288.9134574023676 0.8347780050929471
18.607481856683826 291.1587114711762 0.8400742639611625
18.61270941163724 292.7744024589519 0.8431802364228699
18.617936966590655 295.09689268900553 0.848173938535535
18.62316452154407 296.1345243246163 0.8493498415047487
18.628392076497484 302.278203403945 0.8417646561419883
18.633619631450898 304.03758300761996 0.8349433595729125
18.638847186404313 307.2859350168844 0.8322999156749704
18.644074741357727 311.10821376210407 0.8323282415217483
18.64930229631114 316.4058775397843 0.8370221532767704
18.654529851264556 320.5777534949508 0.8382925559547829
18.65975740621797 325.65823100159713 0.8423574711552424
18.664984961171385 327.41661697933193 0.8409618820430812
18.6702125161248 330.0588741214759 0.8405262054578302
18.675440071078214 333.6540092240434 0.8427409816378288
18.680667626031628 336.8005479521784 0.8441140501811586
18.685895180985042 340.9376405782094 0.846696753718222
18.691122735938457 343.1389113034653 0.8475431929391598
18.69635029089187 342.7640575044544 0.8442523928027458
18.701577845845286 341.6891493520423 0.8410074883993391
18.7068054007987 344.7178200347218 0.8429710190241535
18.712032955752115 345.0037207616225 0.8417490826952736
18.71726051070553 346.7943583969163 0.8424898955480971
18.722488065658943 347.16095376768334 0.8419012349947635
18.727715620612358 344.5372425716308 0.8376421154586602
18.732943175565772 343.7731034199601 0.8357373880657949
18.738170730519187 343.9766645632401 0.835392413280046
18.7433982854726 345.66333903452113 0.8367123655342885
18.748625840426016 348.94530957084464 0.8397118171517217
18.75385339537943 349.20801832822053 0.838585234748056
18.759080950332844 348.29459888967983 0.8362344532188566
18.76430850528626 344.18494079736996 0.8291033883601157
18.769536060239673 342.78171999116535 0.8259442137245063
18.774763615193088 341.01121092664516 0.8224376392257184
18.779991170146502 339.83215125372516 0.8200026463613459
18.785218725099917 337.1973494794765 0.8164214926620332
18.79044628005333 333.9980241467117 0.8117538031873885
18.795673835006745 329.7817411249499 0.8060136841727602
18.80090138996016 326.2656541975039 0.8007615079208199
18.806128944913574 321.11086480665944 0.7936430894670387
18.81135649986699 317.97247596793255 0.7885561799850738
18.816584054820403 316.2445218190363 0.786684973903701
18.821811609773818 313.95890063694975 0.7830245556357691
18.827039164727232 311.7276957517944 0.781042844766695
18.832266719680646 306.9188763180656 0.7744648611953067
18.83749427463406 303.70144723660724 0.7702057101961928
18.842721829587475 299.5855413040395 0.7646779913807217
18.84794938454089 297.02260367407814 0.7600360082213656
18.853176939494304 296.3632490510119 0.7595134267555741
18.85840449444772 293.34225626027364 0.7547906721386548
18.863632049401133 293.72770556181575 0.7546931942497636
18.868859604354547 294.2407481597183 0.755162939138046
18.87408715930796 297.5451681046514 0.758494365819752
18.879314714261376 297.468501055595 0.7591426610859587
18.88454226921479 294.4177123012741 0.7551201212391733
18.889769824168205 292.3766779274047 0.7526876165309642
18.89499737912162 291.95529355535024 0.7518130199688918
18.900224934075034 293.3487459553043 0.7534592533974361
18.90545248902845 292.2712129842722 0.7512602841508982
18.910680043981863 290.2655803681926 0.749638520739919
18.915907598935277 287.471331881405 0.7468620382855814
18.92113515388869 286.81083268554363 0.7468046276041224
18.926362708842106 288.9226629687648 0.7488735856070473
18.93159026379552 288.4681782480365 0.7461788977600838
18.936817818748935 286.89835362672164 0.7433827428726578
18.94204537370235 285.6226442858273 0.7410673868000156
18.947272928655764 284.70455749523944 0.7404776976774269
18.952500483609178 285.3157730092589 0.7408806689897409
18.957728038562593 282.73435276433145 0.7380081756744415
18.962955593516007 279.87379880859385 0.7342328379786943
18.96818314846942 278.22741595670857 0.731069433954285
18.973410703422836 277.8677824839247 0.7303980005899092
18.97863825837625 277.4806604605914 0.7292665702602618
18.983865813329665 274.80385457148185 0.7252665074867396
18.98909336828308 274.8477356067858 0.7261092075619043
18.994320923236494 273.85186283586273 0.7252372736388305
18.999548478189908 276.42207510265393 0.7287835118167387
19.004776033143322 274.0601559016323 0.7249952716489492
19.010003588096737 275.66606052841485 0.7252145023526764
19.01523114305015 276.894251015079 0.7279415450895054
19.020458698003566 276.0337418102498 0.726555395756279
19.02568625295698 275.7653470310562 0.7259258747313879
19.030913807910395 274.29349068778635 0.7234656317210435
19.03614136286381 275.7959989394359 0.7235335734319577
19.041368917817223 274.76167276857313 0.7211583248122712
19.046596472770638 273.37886551775574 0.7186590661170787
19.051824027724052 272.95687205298657 0.718946127894955
19.057051582677467 273.8649897627919 0.7204949723670762
19.06227913763088 274.5921398388692 0.7216798242380573
19.067506692584296 274.80847858443417 0.7215580030698872
19.07273424753771 270.9454725809981 0.7143127940646615
19.077961802491124 268.7054799066527 0.7113784393204869
19.08318935744454 268.3077427087804 0.7118963095761724
19.088416912397953 267.22918877111726 0.7108564713441508
19.093644467351368 265.9926524253206 0.7099131362829463
19.098872022304782 265.17756589161917 0.7073508918583806
19.104099577258197 262.1864608555535 0.7029045565790483
19.10932713221161 263.27946735967475 0.7046580590323142
19.114554687165025 263.34956024019874 0.7055681856536447
19.11978224211844 263.0136988461212 0.7058116394683414
19.125009797071854 262.3424762943241 0.7046154759859143
19.13023735202527 262.4562971180581 0.7035400623058093
19.135464906978683 263.20566801098255 0.7043956593734227
19.140692461932098 259.4396619755036 0.6991199622171304
19.145920016885512 257.0805393375502 0.6970726707420845
19.151147571838926 255.34363429345512 0.693835713382199
19.15637512679234 257.7738924032515 0.6964010381366891
19.161602681745755 259.0082072669737 0.6985471025176693
19.16683023669917 257.38911248709024 0.696988895734375
19.172057791652584 259.53191549976066 0.7011994038044549
19.177285346606 261.87875719853264 0.7043308453706736
19.182512901559413 263.42348822792957 0.7042247877091515
19.187740456512827 263.5905021297316 0.7024333786878612
19.19296801146624 263.1021672140818 0.7000248382041424
19.198195566419656 261.664982990613 0.6975520148949403
19.20342312137307 261.19542761913647 0.6970578138002398
19.208650676326485 260.28441207312125 0.6965635421308222
19.2138782312799 260.9921151306305 0.6990117832369025
19.219105786233314 263.4622641908361 0.7025385014877602
19.22433334118673 264.82362812368734 0.7048224154560196
19.229560896140143 263.86490504892794 0.7040349312287414
19.234788451093557 264.08924884451864 0.7032936672494091
19.24001600604697 262.1558248769267 0.7004103099322742
19.245243561000386 263.6438531748366 0.700956629441919
19.2504711159538 264.6394202114798 0.7010396044778975
19.255698670907215 266.3908902503775 0.7047866653506191
19.26092622586063 268.2955443170695 0.7080971737675853
19.266153780814044 266.83759233517907 0.7070045390359675
19.271381335767458 267.2725929802293 0.7077057508885843
19.276608890720873 271.10325806090503 0.7107765299986598
19.281836445674287 275.065707403029 0.7154142286384279
19.2870640006277 278.6360082526507 0.7200545502604045
19.292291555581116 280.03560365152856 0.7217140580424241
19.29751911053453 279.7420231938188 0.7215369758244122
19.302746665487945 279.5119314679112 0.7208676151565154
19.30797422044136 280.39036269539724 0.7224126335932336
19.313201775394774 284.58837868620316 0.7277232475757278
19.318429330348188 288.959294265643 0.7318577755600604
19.323656885301602 293.01764417697774 0.7359253781661879
19.328884440255017 294.3334360506181 0.7366674145620156
19.33411199520843 296.2009177446054 0.7380336879844343
19.339339550161846 296.42976830410043 0.7389621919362744
19.34456710511526 298.4609699694633 0.7406946078865303
19.349794660068675 300.5123125205091 0.7440335329383091
19.35502221502209 302.7594357470634 0.7468054053507299
19.360249769975503 304.4188338245936 0.7484051593385679
19.365477324928918 306.8319596833585 0.7516341234207199
19.370704879882332 309.6147184030112 0.753554744417709
19.375932434835747 311.7745994773398 0.7557509159296173
19.38115998978916 311.7401378667292 0.7553944879831942
19.386387544742576 312.73093138836197 0.7566539326594824
19.39161509969599 316.6151311559209 0.762277300431176
19.396842654649404 319.5582943832222 0.7665721994545366
19.40207020960282 323.75012050908344 0.7709990814105866
19.407297764556233 324.12639135725703 0.7716226027185423
19.412525319509648 324.0071859462349 0.7696766025251816
19.417752874463062 321.06885833003514 0.7664033128821118
19.422980429416477 320.21980567363454 0.7653996420404117
19.42820798436989 320.7359709981012 0.7660698712700497
19.433435539323305 319.82859364028735 0.7659070805328003
19.43866309427672 319.1264183406137 0.7653803081616998
19.443890649230134 317.66224298792395 0.7633692246723578
19.44911820418355 318.7128694508719 0.7641685757136625
19.454345759136963 320.72783490792636 0.7654356086172223
19.459573314090377 324.33169463162994 0.7697439524564332
19.464800869043792 324.7657863002888 0.7696268781613207
19.470028423997206 324.28912255197275 0.7687692134691883
19.47525597895062 322.68806131604236 0.766712216186799
19.480483533904035 319.98016479901145 0.7635856217996917
19.48571108885745 322.609485944423 0.7668466147174211
19.490938643810864 325.40221410357566 0.7697991923346796
19.49616619876428 324.8289798032328 0.7690370388938397
19.501393753717693 322.7027588470459 0.7665769123604739
19.506621308671107 320.35484626384783 0.7642300226329958
19.51184886362452 321.7386962866653 0.7653829291027794
19.517076418577936 324.0707240790991 0.7687230891074655
19.52230397353135 326.255586095157 0.7704515002881925
19.527531528484765 327.31746422773523 0.7715275897617235
19.53275908343818 328.651769380207 0.7732151605074926
19.537986638391594 329.83531806853654 0.7748696133560702
19.54321419334501 330.5925290840053 0.7757709331738637
19.548441748298423 332.33259339573334 0.7772210438443117
19.553669303251837 334.7864701761826 0.7798308556328176
19.55889685820525 338.60968339578295 0.7848596117819414
19.564124413158666 341.88426634618946 0.7886491233963241
19.56935196811208 344.33987331855 0.7913813615109844
19.574579523065495 347.2068597950434 0.7940267021388271
19.57980707801891 348.2043147155883 0.7946257164311112
19.585034632972324 347.9529028132392 0.7942376837202607
19.590262187925738 348.04966016131067 0.7943581642573054
19.595489742879153 351.15333728271867 0.7976332692277582
19.600717297832567 354.903609069368 0.8014912045744781
19.60594485278598 359.1314364785523 0.8057138118322681
19.611172407739396 360.5448282371946 0.8070330218067648
19.61639996269281 365.1887865783767 0.812266864106662
19.621627517646225 368.5301344600165 0.8162091998019557
19.62685507259964 368.9524822077583 0.8170430042934537
19.632082627553054 369.0121325317374 0.8167142647768912
19.637310182506468 367.1930187900409 0.8142013589755681
19.642537737459882 369.4478830530049 0.8164857607852681
19.647765292413297 374.6615715585557 0.8217485888187227
19.65299284736671 381.0345086025285 0.8293591753731614
19.658220402320126 385.37796369803823 0.8339805551296662
19.66344795727354 386.38671181688227 0.8353436593697967
19.668675512226955 385.5273769375784 0.8341879375792421
19.67390306718037 383.05421465969215 0.8312465747223956
19.679130622133783 382.3474456767826 0.8304847423209072
19.684358177087198 384.01651725309387 0.8322361241945572
19.689585732040612 388.6022414137663 0.8370702409057905
19.694813286994027 391.2363990451747 0.8398657271414042
19.70004084194744 391.92869002524463 0.8403992401945457
19.705268396900856 390.2339701997033 0.8383399998972544
19.71049595185427 391.4306505481379 0.8400493049565276
19.715723506807684 390.2356837478934 0.8385920317155218
19.7209510617611 386.74976717260904 0.8350956580768666
19.726178616714513 381.5209881187237 0.8291566777728757
19.731406171667928 379.4050438540903 0.8266861510154849
19.736633726621342 376.11054306462347 0.8234520713318892
19.741861281574757 372.08789316688404 0.819052103524629
19.74708883652817 365.18688709300505 0.811482983047267
19.752316391481585 363.1690643048922 0.809459449715996
19.757543946435 361.80146086738023 0.8074431285945711
19.762771501388414 360.25219606913106 0.8056048386948355
19.76799905634183 358.42588295494795 0.8041198093687192
19.773226611295243 355.7772353499817 0.8016070010236346
19.778454166248657 351.56145324183484 0.7971266559996749
19.783681721202072 346.67962751892446 0.790151100001666
19.788909276155486 340.44561654437183 0.782848862032046
19.7941368311089 339.46234967359646 0.7817075229884802
19.799364386062315 338.5453958064026 0.7812879985790656
19.80459194101573 337.66295384846336 0.781076513508143
19.809819495969144 334.6046617158321 0.7773110714401015
19.81504705092256 331.86682125596695 0.7740089167555034
19.820274605875973 331.07292895443425 0.7727583313868379
19.825502160829387 331.87965237492466 0.7734408739980546
19.8307297157828 329.47206686850143 0.7705882389488322
19.835957270736216 328.5164390110216 0.7699609655780487
19.84118482568963 326.5683232990777 0.7677208316502356
19.846412380643045 325.79425217560566 0.7672515312124883
19.85163993559646 324.90070442457346 0.7653840213832975
19.856867490549874 326.03212861192833 0.76711818174652
19.86209504550329 327.73363239369814 0.7690037539101643
19.867322600456703 326.8093180020716 0.7679472531820088
19.872550155410117 327.8484186238378 0.7693600602641321
19.87777771036353 325.8022281362425 0.7669991845186456
19.883005265316946 332.32987837804126 0.7741997065396182
19.88823282027036 333.80967253287076 0.7759544414602174
19.893460375223775 333.7537266677934 0.7758582980719404
19.89868793017719 328.3468004766461 0.7698685559686235
19.903915485130604 318.90613981200806 0.7581371664563508
19.909143040084018 313.37744464876926 0.7520441206188885
19.914370595037433 311.45634058379676 0.7494062291837308
19.919598149990847 312.87653459818426 0.7506167087294753
19.92482570494426 308.835559090203 0.7455892325224684
19.930053259897676 302.70204244868876 0.738094611055012
19.93528081485109 300.2282388867839 0.7352186001767678
19.940508369804505 299.75495619182726 0.7351027003352508
19.94573592475792 303.74826371127546 0.73990611906354
19.950963479711334 300.10729538306487 0.7354551963416671
19.956191034664748 300.4782144789614 0.7359599091132188
19.961418589618162 300.6146034642843 0.7360881297636688
19.966646144571577 303.56458401765366 0.7401132064429506
19.97187369952499 302.76046363292704 0.7388639064756408
19.977101254478406 303.01539299932415 0.7386331289113446
19.98232880943182 306.073621677486 0.7418001281447675
19.987556364385235 310.09977172718726 0.7464570630834515
19.99278391933865 313.22100590260845 0.7507023269859129
19.998011474292063 313.5502628348137 0.7512289354148033
20.003239029245478 311.3968906056602 0.7484282575627434
20.008466584198892 309.54631806815416 0.7457330159831076
20.013694139152307 314.6761566449371 0.7510138441946572
20.01892169410572 323.0838269317089 0.7604212445400019
20.024149249059136 333.5940764426821 0.7729562117377202
20.02937680401255 338.6741060363739 0.7786666743626284
20.034604358965964 344.5938493593132 0.7862299517094926
20.03983191391938 348.1653116367334 0.7901786316665201
20.045059468872793 351.29071400754594 0.7932260519986516
20.050287023826208 351.40965203104184 0.7928585911914793
20.055514578779622 345.9741622177991 0.7863368068833267
20.060742133733036 341.95437566027664 0.7821629430196725
20.06596968868645 337.4774484318958 0.7773141266600025
20.071197243639865 333.2689591398516 0.7730525509413985
20.07642479859328 329.74411180378604 0.769415975297734
20.081652353546694 324.9144227194656 0.7639977915606068
20.08687990850011 322.042043726237 0.7612290260490654
20.092107463453523 317.83884848158203 0.7555406692665646
20.097335018406937 318.53046312400437 0.7562461538973189
20.102562573360352 319.2196363939947 0.7570977002042023
20.107790128313766 319.1620879231073 0.757290679751491
20.11301768326718 317.5470836677349 0.7551723251561324
20.118245238220595 315.8697445265557 0.7532356023408872
20.12347279317401 314.03315918543655 0.749711623087907
20.128700348127424 314.20285391880753 0.7499243329174702
20.13392790308084 313.65054889228884 0.7495371655351917
20.139155458034253 318.0908130639808 0.7551232902208683
20.144383012987667 318.79415294898484 0.7556404039649555
20.14961056794108 319.1226131017689 0.7557741937849246
20.154838122894496 317.38839890343183 0.7530336859108878
20.16006567784791 318.0004658273898 0.7535731103371576
20.165293232801325 316.9615888226704 0.7521168615516871
20.17052078775474 316.69908058510896 0.7525858523542505
20.175748342708154 317.98808587677956 0.7548350176126553
20.18097589766157 319.2060807610327 0.7561978921922693
20.186203452614983 318.8754795972221 0.7562594134474085
20.191431007568397 315.20152958167546 0.7511512602574699
20.19665856252181 312.54728137999086 0.7482036147773129
20.201886117475226 310.88836485705133 0.745734849552161
20.20711367242864 307.51189519434547 0.7413509480633748
20.212341227382055 303.13239587883027 0.7357359664778563
20.21756878233547 299.20424593060454 0.7318299866646448
20.222796337288884 294.38457417688056 0.7270423330595409
20.228023892242298 293.83306258296665 0.7271388631091187
20.233251447195713 289.1268557209272 0.7211445699103509
20.238479002149127 287.54938284331246 0.7197221706173207
20.24370655710254 285.47571969100255 0.7171251632129514
20.248934112055956 283.89056297326374 0.7151643810316956
20.25416166700937 285.4906212116202 0.716861950774294
20.259389221962785 286.6089586166373 0.7166815771531286
20.2646167769162 288.4833111715199 0.7184551790014025
20.269844331869614 286.1285271485265 0.7151383760349477
20.275071886823028 287.14078816133764 0.7166390070042723
20.280299441776442 284.43831173783354 0.7136553325935129
20.285526996729857 283.72310155918706 0.7138317309295602
20.29075455168327 283.85058649839965 0.7148611342643351
20.295982106636686 284.5137110607816 0.7162100603142698
20.3012096615901 284.4675995854752 0.7156063977367436
20.306437216543515 285.68711645208873 0.7171189935839242
20.31166477149693 288.65107635563095 0.7206786971019157
20.316892326450343 289.74293472904674 0.7213235606710859
20.322119881403758 287.09484532010276 0.7177051011468784
20.327347436357172 285.6291408551163 0.715060871319424
20.332574991310587 287.060644957213 0.7163088649675801
20.337802546264 289.91598961866436 0.7205469544970444
20.343030101217416 290.51691792302205 0.7216595620261963
20.34825765617083 291.98412333596207 0.7237876229814525
20.353485211124244 292.3066859394739 0.7251158090104619
20.35871276607766 291.5073215224257 0.723013440330692
20.363940321031073 292.7715561414346 0.7243003031211718
20.369167875984488 292.0608635224547 0.72210253460512
20.374395430937902 291.3389430253789 0.7207722182399714
20.379622985891316 291.2804642605096 0.7218951961027494
20.38485054084473 288.9960712383236 0.7192913465560827
20.390078095798145 290.80471358671997 0.721832580122135
20.39530565075156 290.1321553039029 0.7200318817197875
20.400533205704974 290.2898369030858 0.7208868123335644
20.40576076065839 289.65777661624475 0.7203378306263514
20.410988315611803 288.9483914369753 0.719882433487174
20.416215870565217 287.25519963384966 0.7180234856338272
20.421443425518632 284.9773690122608 0.7154276960701234
20.426670980472046 284.56686383734603 0.7152623776142806
20.43189853542546 285.48216072682146 0.7165596604722049
20.437126090378875 287.45246446410454 0.7182108398236794
20.44235364533229 284.185395847145 0.7145361251115218
20.447581200285704 282.77731180137897 0.7130186270596929
20.45280875523912 283.41342083597374 0.7138285208465481
20.458036310192533 286.1272357286503 0.716590594545473
20.463263865145947 285.29906698529265 0.714306892872202
20.46849142009936 283.2887097735905 0.7123101093119972
20.473718975052776 283.074149050154 0.712718966342328
20.47894653000619 286.3322400138759 0.7162224012305226
20.484174084959605 283.58488340136097 0.7127204216093135
20.48940163991302 281.4802580462449 0.7095518043763018
20.494629194866434 278.9254299218386 0.7071910774947433
20.49985674981985 282.6796305865852 0.712226698493817
20.505084304773263 285.640341184344 0.7156136035313462
20.510311859726677 287.00188264662376 0.7165204370938305
20.51553941468009 285.94922083357477 0.7148052237443446
20.520766969633506 284.9100288172277 0.7136817557127664
20.52599452458692 284.5478648504162 0.7140321364459862
20.531222079540335 285.3961715075369 0.7141395570618814
20.53644963449375 285.3890866610448 0.7156017159554439
20.541677189447164 284.1286121186223 0.7145350830685739
20.546904744400578 282.0871641683828 0.7122308581702995
20.552132299353993 282.30747980887 0.7127876091705668
20.557359854307407 282.7204935959268 0.7122474558887075
20.56258740926082 283.54983514740024 0.7132728815981036
20.567814964214236 282.16543016828933 0.7105841184717065
20.57304251916765 280.8868712944599 0.7088356727800394
20.578270074121065 283.92615560251505 0.7126091530900245
20.58349762907448 282.80764777225005 0.7108600287246835
20.588725184027894 280.3620417565374 0.7079823586963762
20.593952738981308 279.4838813723788 0.7074024482776428
20.599180293934722 279.6851515655792 0.7072722829160373
20.604407848888137 282.23821913022334 0.7103330568578416
20.60963540384155 281.2127217746731 0.7086209866829264
20.614862958794966 279.6161863822385 0.7066430191323857
20.62009051374838 280.71282040324934 0.7087381912946927
20.625318068701795 281.3133246248733 0.709321507931921
20.63054562365521 281.8506468428278 0.7102717965252595
20.635773178608623 279.17888050469566 0.7060485812015368
20.641000733562038 279.12697979513945 0.7061897213713726
20.646228288515452 279.69780105850566 0.7075843595165239
20.651455843468867 279.48957964646894 0.7076173768842665
20.65668339842228 279.94742523697704 0.7084968680624906
20.661910953375695 279.737102693078 0.7074471767083491
20.66713850832911 278.678152804873 0.7065126528795308
20.672366063282524 278.15761424287575 0.7056807902750832
20.67759361823594 279.8314871723816 0.7074636671150528
20.682821173189353 281.49718046634484 0.7097696710168702
20.688048728142768 280.7183610114143 0.7090143258883029
20.693276283096182 279.6518776802987 0.7078309767239277
20.698503838049596 280.18708354824105 0.7082153636798052
20.70373139300301 282.3940971343325 0.7097128838795247
20.708958947956425 284.08719822878976 0.7120008562546485
20.71418650290984 284.9683754730581 0.7127496086587276
20.719414057863254 284.64362249024265 0.7126838851267444
20.72464161281667 285.4606778020949 0.7149167053043468
20.729869167770083 283.8059363626353 0.7126314327464135
20.735096722723497 283.078748770663 0.711763022921884
20.740324277676912 281.45662450961106 0.7092168645873493
20.745551832630326 278.95331825055626 0.705693757611296
20.75077938758374 278.0786475882363 0.7048855075522009
20.756006942537155 278.45350910919166 0.7051896682061114
20.76123449749057 282.96636377758404 0.7098888138544847
20.766462052443984 285.1398733475441 0.7130165355558731
20.7716896073974 288.7404882782245 0.7173141673619731
20.776917162350813 289.9174317444732 0.7188854460692771
20.782144717304227 291.7048779466822 0.7202406388427501
20.78737227225764 295.28572853022337 0.7241159485520071
20.792599827211056 294.5190627948957 0.7232660569670297
20.79782738216447 295.86188669192506 0.7253088054993884
20.803054937117885 291.90181453589156 0.7209607475283423
20.8082824920713 295.6850629303361 0.7257779868453093
20.813510047024714 298.6736516816858 0.7280574696151509
20.81873760197813 302.5039995515668 0.7320816080930911
20.823965156931543 303.4481682280592 0.7329147254715909
20.829192711884957 301.97750077791403 0.7314528553363023
20.83442026683837 302.79070597833135 0.7324897827044181
20.839647821791786 302.63656754048554 0.7322201531971105
20.8448753767452 303.58064928310057 0.734176814002668
20.850102931698615 304.69381504210423 0.7352736838025601
20.85533048665203 305.82443573545396 0.7363727841718827
20.860558041605444 301.4897101573738 0.7306298640740565
20.865785596558858 300.2262380881451 0.7287948035317046
20.871013151512273 295.75641754410015 0.7242590885261407
20.876240706465687 294.3610266735275 0.7232345955256273
20.8814682614191 294.07483790461214 0.7234197329531143
20.886695816372516 293.45719659703474 0.7221231381410085
20.89192337132593 296.8128696953231 0.7254609766020057
20.897150926279345 297.27695667149294 0.7259278342222169
20.90237848123276 298.1893374509902 0.7272606609151107
20.907606036186174 292.6320691662984 0.7197494727297568
20.912833591139588 292.30900801754655 0.71983847952867
20.918061146093002 291.01616910855694 0.7196159263917298
20.923288701046417 285.8922534655887 0.7141495413854534
20.92851625599983 284.6385689848272 0.712414579282839
20.933743810953246 286.1725097720699 0.7135864639998876
20.93897136590666 288.27896088716545 0.715589197069707
20.944198920860075 285.0526553229278 0.7117584799326937
20.94942647581349 284.3847553260209 0.7118453149598147
20.954654030766903 284.68530029684973 0.7128832291059588
20.959881585720318 288.0481196299401 0.7171086696259763
20.965109140673732 287.0314541226962 0.7143824519955803
20.970336695627147 287.5365646134205 0.7142349020696017
20.97556425058056 285.92565205545867 0.7111338312968403
20.980791805533975 284.7773668118118 0.7097307913670594
20.98601936048739 283.36973761355296 0.7079336153193301
20.991246915440804 282.0880113594927 0.707098043583329
20.99647447039422 281.0339278784003 0.7075930354436675
21.001702025347633 278.36622514238553 0.7050254521210606
21.006929580301048 277.30869917575154 0.7029704509715885
21.012157135254462 274.6405886956577 0.6995952783602073
21.017384690207876 273.7491506914557 0.6985833809645996
21.02261224516129 274.32215706769114 0.6990118961123449
21.027839800114705 274.83905193449544 0.6988597691885771
21.03306735506812 272.19451688497287 0.6957828043207591
21.038294910021534 270.0184632573099 0.6933559768972969
21.04352246497495 270.30778067945573 0.6935885971315013
21.048750019928363 270.84612965371065 0.6938655789052627
21.053977574881777 271.1300393134557 0.6934902898998193
21.059205129835192 269.5196665730762 0.6919705043552931
21.064432684788606 269.5842059364958 0.6920705888383103
21.06966023974202 269.53157478738575 0.6923437860506687
21.074887794695435 269.6077225134426 0.6926523470562184
21.08011534964885 268.4328361867761 0.6917468952895417
21.085342904602264 266.41491450989906 0.6885652478370592
21.09057045955568 266.9371536466695 0.6886145845268268
21.095798014509093 269.65343618020523 0.6909424711629512
21.101025569462507 271.21065951833236 0.6925208220315902
21.10625312441592 270.14616673336064 0.6928963705362062
21.111480679369336 269.3574712290196 0.6926569415472259
21.11670823432275 266.452161776189 0.6887135160099734
21.121935789276165 262.72322174428973 0.6826410212320585
21.12716334422958 261.72265408576 0.6793002819235391
21.132390899182994 262.58365447844665 0.6799565056138854
21.13761845413641 266.85194764050254 0.6851244811926358
21.142846009089823 270.11716684037634 0.6906304214141683
21.148073564043237 269.0993876406775 0.6888759142623112
21.15330111899665 266.53508107820903 0.6848566237424863
21.158528673950066 266.06433548357825 0.6842868576710991
21.16375622890348 266.89026282263046 0.6859402045883929
21.168983783856895 266.9804613384357 0.685665477064019
21.17421133881031 265.1079932041159 0.682857028915094
21.179438893763724 265.87423952075244 0.6825402393617641
21.184666448717138 264.31075568059305 0.6802623227786264
21.189894003670553 267.1435494224343 0.6831176747199234
21.195121558623967 266.6454955731151 0.6829536290500797
21.20034911357738 269.48369018736634 0.6871379317082221
21.205576668530796 268.12010920761946 0.6855987624241396
21.21080422348421 265.3775468118006 0.6818285017051358
21.216031778437625 265.37943753106833 0.6816734633339282
21.22125933339104 266.7840361769494 0.682825834898338
21.226486888344454 266.93729908392874 0.6830620558876692
21.231714443297868 267.05743146925465 0.6826900413616587
21.236941998251282 267.5926796345004 0.6844949604539021
21.242169553204697 266.07307585917323 0.6820292371462244
21.24739710815811 265.5777182848078 0.6800736974755346
21.252624663111526 264.53829252506404 0.677951931561267
21.25785221806494 268.71717517914647 0.6819564592142103
21.263079773018355 270.74000520923954 0.6841239673945155
21.26830732797177 270.62429055382734 0.6841859419002003
21.273534882925183 267.3690360954952 0.6803620792098094
21.278762437878598 263.180175661707 0.6754609100243475
21.283989992832012 262.29577618400714 0.6818253128713868
21.289217547785427 261.7639433771341 0.6918538821717557
21.29444510273884 262.05041247544654 0.6985779848251119
21.299672657692255 260.20959539435813 0.7014853502111668
21.30490021264567 262.1249571498991 0.709176096205654
21.310127767599084 264.07337904816154 0.715590059265917
21.3153553225525 263.7018144465844 0.7187014040083131
21.320582877505913 262.6027247012015 0.7190474353783329
21.325810432459328 259.9054858772188 0.7178420933681157
21.331037987412742 258.79318958167727 0.719671886320892
21.336265542366156 258.89047795332874 0.7227044000718778
21.34149309731957 259.78054101334976 0.7263304411459108
21.346720652272985 259.5171692398528 0.7278309670115292
21.3519482072264 256.16576343652423 0.7252818287857794
21.357175762179814 256.964031183097 0.729567282744345
21.36240331713323 256.4775257793915 0.732031359361633
21.367630872086643 258.0244677747777 0.7365378922680366
21.372858427040057 259.35318619726996 0.7414816602601647
21.378085981993472 260.12355126169854 0.7442073982221763
21.383313536946886 259.64999672018496 0.7468131833558455
21.3885410919003 260.46032756545895 0.7497361591199467
21.393768646853715 262.54250966660805 0.7550214321916159
21.39899620180713 262.6666751901766 0.7572646599202293
21.404223756760544 262.9888701093349 0.758306809034951
21.40945131171396 262.53360713993396 0.7603232872453813
21.414678866667373 261.84253232625457 0.7616103052079629
21.419906421620787 259.31757777394773 0.7613161343317972
21.4251339765742 257.9775080219778 0.7631388904979478
21.430361531527616 258.23126373611115 0.7632400561914173
21.43558908648103 261.6749956047668 0.7688336962127253
21.440816641434445 259.7885109726704 0.7668077802821118
21.44604419638786 261.75997857579745 0.7730011085239078
21.451271751341274 262.0551227003549 0.7749504263127187
21.45649930629469 265.9132874426489 0.7800030601946533
21.461726861248103 266.8784304364391 0.7807727934927045
21.466954416201517 266.2176038406189 0.7816243629653574
21.47218197115493 264.12966710562216 0.781218922512079
21.477409526108346 261.70986660911024 0.7796219895745465
21.48263708106176 262.5447223108934 0.7822990149525284
21.487864636015175 264.5493745725173 0.7863794951725187
21.49309219096859 262.57184008268626 0.7851815404439252
21.498319745922004 261.19671423603376 0.7852209577018432
21.503547300875418 260.942725066999 0.7877564044404731
21.508774855828833 266.496005874243 0.7954611991906652
21.514002410782247 269.81484458663857 0.7838475900507358
21.51922996573566 268.5794230351722 0.7725340797527477
21.524457520689076 267.0618896443238 0.7631067954772011
21.52968507564249 265.62111133075365 0.7557564576355761
21.534912630595905 267.73611616691335 0.7558252526665343
21.54014018554932 266.2513602165598 0.7499694755162768
21.545367740502734 269.28440879559605 0.7523485726481594
21.550595295456148 269.55238522072955 0.7503454740656353
21.555822850409562 271.5498894862359 0.7511784153176003
21.561050405362977 272.0654587607349 0.7491058446625672
21.56627796031639 273.89204952390384 0.7497671844688705
21.571505515269806 277.8867698410593 0.7543749042404928
21.57673307022322 279.51526809580787 0.7546429656298844
21.581960625176634 280.10198926091385 0.7540854105886435
21.58718818013005 275.7358459418127 0.7460826304310819
21.592415735083463 274.73346814850254 0.7443997302664479
21.597643290036878 273.84016949380543 0.7415939879236978
21.602870844990292 274.38203451364785 0.7406980677069396
21.608098399943707 275.5243839752253 0.739064427558337
21.61332595489712 277.8441908458035 0.7407231518849372
21.618553509850535 277.8085052402868 0.7392566789982843
21.62378106480395 277.4289911062549 0.7389752623919571
21.629008619757364 279.3647668734628 0.7408275978105855
21.63423617471078 280.0074406847563 0.7413905385070767
21.639463729664193 280.7205750586288 0.7419285186446913
21.644691284617608 280.5213147067981 0.7412780020501719
21.649918839571022 279.6437674615096 0.7386794220328864
21.655146394524436 281.4462480700808 0.7414737741338909
21.66037394947785 280.39224734766276 0.7386476526871346
21.665601504431265 279.19466395707553 0.7368009116180184
21.67082905938468 281.09185667639144 0.7376744715685841
21.676056614338094 280.8163089568966 0.7366957049806581
21.68128416929151 283.5092237869672 0.7387406253746959
21.686511724244923 286.14780151133664 0.7407286491425373
21.691739279198337 289.64820117581144 0.7455908000611601
21.696966834151752 289.43579512807287 0.7457513492853843
21.702194389105166 289.21844593877466 0.7452024999952893
21.70742194405858 286.68829228639646 0.7421168460446699
21.712649499011995 289.06839897580517 0.744557176722719
21.71787705396541 291.4910315904464 0.7483371024249343
21.723104608918824 291.84186525467993 0.7488829130590562
21.72833216387224 291.73703978029175 0.7472084477562696
21.733559718825653 288.7313367157813 0.7422798420971631
21.738787273779067 290.50723588910324 0.7439008766582408
21.74401482873248 292.8155152789719 0.7465523985915055
21.749242383685896 296.74600099481273 0.7516055457000275
21.75446993863931 297.9555006269925 0.7517909024981367
21.759697493592725 298.0484846419695 0.7504772798773192
21.76492504854614 298.29062602881544 0.7499270772741694
21.770152603499554 298.1545013500482 0.7502398464909156
21.77538015845297 294.7915667062817 0.7466237668151265
21.780607713406383 298.7372765102316 0.7508798837475115
21.785835268359797 302.22258257434925 0.7547920870186482
21.79106282331321 305.25219126167946 0.7578521779875427
21.796290378266626 307.48377222781744 0.7607420004181857
21.80151793322004 308.3983170715699 0.7616704582045407
21.806745488173455 311.42896117388466 0.7652326513834526
21.81197304312687 312.9640136563674 0.7661900765975586
21.817200598080284 315.3231536663923 0.7689863226072361
21.822428153033698 321.4228763959845 0.7760223716329139
21.827655707987113 324.2030068554974 0.7793007943194509
21.832883262940527 326.81513442753976 0.7820314386119234
21.83811081789394 322.10939234937894 0.7767525038063494
21.843338372847356 320.2357078079682 0.7742847435495646
21.84856592780077 317.88705939526614 0.7716298514793953
21.853793482754185 321.925341714711 0.7762509124401494
21.8590210377076 325.8202828424268 0.7805325764987583
21.864248592661014 329.45662990348217 0.7844088093463275
21.869476147614428 325.138175247157 0.7782146383433619
21.874703702567842 322.4293814022614 0.7755007441616022
21.879931257521257 319.29185260438044 0.7723160842389188
21.88515881247467 316.82356571662916 0.7699558622591217
21.890386367428086 315.9069905229112 0.7685989590255018
21.8956139223815 313.45410474448477 0.7644482231893317
21.900841477334914 309.63101568410576 0.7588498466010268
21.90606903228833 307.15788920404435 0.7548047067937803
21.911296587241743 306.7068894136805 0.754455956083214
21.916524142195158 307.82363515085274 0.7555880709591494
21.921751697148572 306.06718496473536 0.7544297312169036
21.926979252101987 304.69448764899033 0.7521396707672484
21.9322068070554 304.9069618265089 0.7525258927401097
21.937434362008815 308.5594355719483 0.7560812500600028
21.94266191696223 309.60529748372693 0.7581351927834701
21.947889471915644 308.5989617896156 0.7570542742041868
21.95311702686906 303.7643463845851 0.7506759763163751
21.958344581822473 301.96465423396546 0.7478307252772854
21.963572136775888 302.55574457268796 0.7481634047944482
21.968799691729302 303.3316685143543 0.7485863308906344
21.974027246682716 304.8621770804857 0.7495725689602292
21.97925480163613 303.16399645021903 0.7468398076514955
21.984482356589545 302.81238196529216 0.7463755935050859
21.98970991154296 301.8169052986148 0.7450542370522258
21.994937466496374 305.72331672635437 0.7498895374980228
22.00016502144979 308.5706985589725 0.7539918743120602
22.005392576403203 309.6585796037652 0.7547319431949272
22.010620131356617 307.7407744347372 0.7525347490063289
22.015847686310032 307.8192268481885 0.7525640777622832
22.021075241263446 308.6495508015462 0.7527895690587674
22.02630279621686 309.6612854699808 0.7537681960544238
22.031530351170275 309.91708549789917 0.7525377506857072
22.03675790612369 310.82463512410163 0.7544108398533069
22.041985461077104 311.2464866433597 0.7549384808897264
22.04721301603052 312.84689857195315 0.7571462491610403
22.052440570983933 315.807548974447 0.7603315327574118
22.057668125937347 314.7087193799691 0.7584340798481961
22.06289568089076 316.77984972831126 0.761163643426048
22.068123235844176 315.95022831234917 0.7606267084651358
22.07335079079759 315.46898735005 0.7597990979288355
22.078578345751005 314.9326714534137 0.7594090884910907
22.08380590070442 312.37315084959977 0.7557237368256321
22.089033455657834 311.4869881257664 0.754797613608172
22.09426101061125 311.4683351616561 0.7548347994285689
22.099488565564663 312.95608031572743 0.7567573391765656
22.104716120518077 316.61065318187747 0.7610538480952379
22.10994367547149 315.6251163652722 0.7592993154393657
22.115171230424906 312.6422198244835 0.7554233216902577
22.12039878537832 313.3874572990337 0.756760425704374
22.125626340331735 313.70335575695674 0.756933964605451
22.13085389528515 312.589261536723 0.7563650111666439
22.136081450238564 309.5616559608528 0.7518982770724061
22.141309005191978 309.0574236627917 0.7510835414951299
22.146536560145393 309.32925204321515 0.7506125509474837
22.151764115098807 311.41457507058107 0.751759476581162
22.15699167005222 308.4566265488339 0.7478635018362235
22.162219225005636 309.5641117671016 0.7501579391537715
22.16744677995905 307.00122160159646 0.7482154792381992
22.172674334912465 309.211266925284 0.7513566434146991
22.17790188986588 308.7848105715762 0.7494372805760227
22.183129444819293 307.6974953181795 0.7476331076890421
22.188356999772708 308.0663622677612 0.74796835616945
22.193584554726122 310.40310478777917 0.7506979420128043
22.198812109679537 310.561514965229 0.7508959814789838
22.20403966463295 309.4052614511295 0.7489409233496845
22.209267219586366 307.4626036474511 0.7467546141431454
22.21449477453978 307.3334263750161 0.7464828265078927
22.219722329493194 310.2325890824915 0.7496475109414407
22.22494988444661 309.4940252207703 0.7488665793690084
22.230177439400023 310.5615670252259 0.7500428309004227
22.235404994353438 308.3325412192453 0.7479995557105669
22.240632549306852 305.0044493364897 0.7437552453075079
22.245860104260267 302.11015015647223 0.7395250224718669
22.25108765921368 303.19868826632137 0.7409604217249277
22.256315214167095 304.5901560825977 0.7423271072307844
22.26154276912051 305.67629148996514 0.7437446279864534
22.266770324073924 308.112301308865 0.7456246556660071
22.27199787902734 307.7788870417153 0.7448803721111779
22.277225433980753 305.8456415326455 0.7433935514945679
22.282452988934168 302.8590912257242 0.739757560625321
22.287680543887582 302.2208302192842 0.7399762569365729
22.292908098840996 304.74620416427325 0.7423506377694327
22.29813565379441 306.9988836352502 0.7436234555420392
22.303363208747825 304.7107806586471 0.7406449413290732
22.30859076370124 302.1940974920734 0.7380311403617418
22.313818318654654 302.0330040602454 0.7383500952295545
22.31904587360807 303.13568855323524 0.739644688881674
22.324273428561483 300.75117416140273 0.7367728800286969
22.329500983514897 300.1315515387045 0.7364251773104945
22.334728538468312 296.7494775973744 0.7324486189671943
22.339956093421726 293.16030736818624 0.7288806988714311
22.34518364837514 291.6991532630835 0.7266149437616316
22.350411203328555 290.3742918269261 0.7242487239349472
22.35563875828197 290.46377661347685 0.7244767460070891
22.360866313235384 291.1159042401865 0.7252319322207247
22.3660938681888 290.3352445455938 0.7239510077754899
22.371321423142213 290.87972988467556 0.7237867331569161
22.376548978095627 287.813958252281 0.7203277628333531
22.38177653304904 290.06420346013533 0.7234422336708273
22.387004088002456 288.42044069025604 0.720739129897105
22.39223164295587 287.8890091304756 0.7202843465844777
22.397459197909285 287.06161808860145 0.7196095415580139
22.4026867528627 287.8783917732776 0.721441850510309
22.407914307816114 289.1084495766338 0.7232610816434853
22.41314186276953 288.06886436401265 0.7216819560815049
22.418369417722943 288.85497973260505 0.7216580231755888
22.423596972676357 284.94204040781193 0.7171886689315068
22.42882452762977 280.7658543760888 0.7116317355913201
22.434052082583186 278.101816013429 0.7083941338679673
22.4392796375366 278.82366886837156 0.7096353088411821
22.444507192490015 275.8292494039171 0.7058061865786489
22.44973474744343 276.0231092540347 0.7055291047180426
22.454962302396844 274.35367906829396 0.7036864203794153
22.460189857350258 276.3008696409799 0.7069757803079132
22.465417412303673 274.9868857275552 0.7057942662789067
22.470644967257087 275.73900515974015 0.7074648709022203
22.4758725222105 276.01776952072424 0.7075648404158734
22.481100077163916 277.4841830828041 0.709049398080788
22.48632763211733 279.76525580295163 0.7100996295401254
22.491555187070745 279.3369972739437 0.7082802109842941
22.49678274202416 279.4146092565229 0.7077964364937102
22.502010296977573 276.4769219934834 0.7053121966485445
22.507237851930988 276.3171921840816 0.7044313380999979
22.512465406884402 274.0023298010143 0.7016178307508213
22.517692961837817 273.46959936135096 0.7003160254249784
22.52292051679123 271.77852355381884 0.6993740933330146
22.528148071744646 271.0217935597885 0.6993338748249599
22.53337562669806 272.58224498633945 0.7013426374828895
22.538603181651474 275.24645339153244 0.7045770105195936
22.54383073660489 277.55808159784544 0.7065648884811552
22.549058291558303 277.3095145513694 0.7067413127170832
22.554285846511718 279.61568013361114 0.7101000218825488
22.559513401465132 276.4049696382378 0.7065733488829257
22.564740956418547 271.8627594930549 0.7003528694368083
22.56996851137196 267.64244235816136 0.6934456454889601
22.575196066325375 267.4510767676807 0.6928603942549291
22.58042362127879 269.43910724360757 0.6955895229950435
22.585651176232204 268.60152657715616 0.6945041233349994
22.59087873118562 269.90560606686876 0.6956732385706822
22.596106286139033 271.3530540904915 0.6976949403273582
22.601333841092448 271.8011829539549 0.6995084420543674
22.606561396045862 271.48995696777087 0.7003821732534731
22.611788950999276 271.1532321046018 0.7013584644364041
22.61701650595269 271.36586958693147 0.7019870971977764
22.622244060906105 270.3576864088136 0.7000876289105574
22.62747161585952 268.2716899991357 0.6962344731440758
22.632699170812934 264.7521549790178 0.6900972424847859
22.63792672576635 265.19813428987374 0.6902484253301986
22.643154280719763 265.632739416246 0.6910118685548509
22.648381835673177 269.88645668713104 0.6959138496414703
22.653609390626592 269.1965983528931 0.6945798726894521
22.658836945580006 269.5163376309798 0.6946736989533793
22.66406450053342 265.1993120119632 0.6911056187165754
22.669292055486835 266.22435819202974 0.6932214576466581
22.67451961044025 265.8555614717665 0.6924672329459548
22.679747165393664 269.5493462432598 0.6960749763323217
22.68497472034708 269.05321809740906 0.6948654050350292
22.690202275300493 268.9257945643908 0.693741756203489
22.695429830253907 269.5223074614277 0.6952434079596083
22.70065738520732 270.67321675464797 0.6972946563788399
22.705884940160736 269.5745856871124 0.6956223437828263
22.71111249511415 268.23079974229444 0.6935612570343298
22.716340050067565 270.3149786446717 0.6952659636322758
22.72156760502098 275.16942459718734 0.7013773826335585
22.726795159974394 276.3501955844518 0.7021168380708445
22.73202271492781 276.01193979594376 0.7006347488667485
22.737250269881223 275.05552327073775 0.7004762224271298
22.742477824834637 275.7010815765037 0.7012488855316578
22.74770537978805 275.38404962863143 0.701598365316855
22.752932934741466 275.36251170258475 0.7010658696205222
22.75816048969488 275.40254793937584 0.7011629144361283
22.763388044648295 275.63979837067524 0.7016148102121122
22.76861559960171 280.5352203296601 0.7088440283647949
22.773843154555124 284.34077578346216 0.7136239099676521
22.779070709508538 285.9411847000211 0.7153123569671825
22.784298264461952 284.72597320381334 0.7119236088785733
22.789525819415367 281.2884450101065 0.7074716605531406
22.79475337436878 281.8366567906451 0.707322345539671
22.799980929322196 285.09186305514396 0.7113538191601577
22.80520848427561 289.5055459145487 0.7171907810808712
22.810436039229025 292.2739783683058 0.7202272983132696
22.81566359418244 292.3534603695537 0.7203755590878872
22.820891149135853 292.0287112404271 0.7200163173483599
22.826118704089268 290.90844261967163 0.7189519751969169
22.831346259042682 288.2798334612378 0.7155465439710932
22.836573813996097 285.9323725970013 0.7116566971855635
22.84180136894951 286.5082435662539 0.711000033279938
22.847028923902926 289.32573266587013 0.7149536890377985
22.85225647885634 288.97528188332484 0.7157675107082342
22.857484033809754 289.2551156613655 0.717654052826427
22.86271158876317 289.51438075125225 0.7169298879953127
22.867939143716583 288.7942929516095 0.7155185637690373
22.873166698669998 286.0207036464366 0.7115337351815918
22.878394253623412 287.3465020258992 0.7132598779015733
22.883621808576827 289.5028730375058 0.7158619264491417
22.88884936353024 289.57503202841804 0.7150852429247506
22.894076918483655 289.60969238843796 0.7153856222938599
22.89930447343707 289.8770032133403 0.7168108715355869
22.904532028390484 290.38254655947634 0.7184378683845927
22.9097595833439 286.93431592792473 0.7146954578498201
22.914987138297313 281.77553842651014 0.7079456931559338
22.920214693250728 280.62358319990614 0.7061048188578735
22.925442248204142 280.6840537029717 0.7058415281126702
22.930669803157556 282.00859822138653 0.706464260204347
22.93589735811097 284.0209968060154 0.7093321457760208
22.941124913064385 287.09020849829926 0.7117727173241842
22.9463524680178 289.583977414723 0.7160066482667765
22.951580022971214 289.1226294713919 0.71528519008554
22.95680757792463 284.0619072186367 0.7091065976786071
22.962035132878043 281.4023440795627 0.7059800333401189
22.967262687831457 279.0162074854095 0.7029212235984538
22.972490242784872 282.6317400765369 0.7074873374045568
22.977717797738286 285.0698151749991 0.7110675562042175
22.9829453526917 283.4393002320846 0.7090488827100134
22.988172907645115 283.09866403764823 0.7084576790361393
22.99340046259853 284.116622886216 0.7095360459536093
22.998628017551944 284.11126846277807 0.710135922797315
23.00385557250536 282.44121014604906 0.7072608908795178
23.009083127458773 282.63317980013056 0.7066567512769966
23.014310682412187 282.3489295751011 0.7058969987220057
23.0195382373656 281.96843531051195 0.704985281113935
23.024765792319016 280.35124387391124 0.7032542955022326
23.02999334727243 280.3851671058383 0.7031974584880591
23.035220902225845 280.8619416816759 0.7030972881180838
23.04044845717926 280.18120237240805 0.7027714656518819
23.045676012132674 278.36388855810446 0.7003526152229583
23.05090356708609 275.6089372282556 0.6979310654327184
23.056131122039503 275.86257844723036 0.6986615196051025
23.061358676992917 279.707207967144 0.7042403246829619
23.06658623194633 281.62736217460997 0.7061664150004584
23.071813786899746 282.12226675856243 0.7068842446976129
23.07704134185316 280.02264180203673 0.70428855678014
23.082268896806575 278.6237235940743 0.7023866940258663
23.08749645175999 278.1771127341758 0.7004420517792486
23.092724006713404 280.25382778363416 0.7030421066857976
23.097951561666818 283.68000103139855 0.7069737464173232
23.103179116620232 284.8201230619082 0.709168980788839
23.108406671573647 285.2134018602755 0.709174923646043
23.11363422652706 285.6528803598661 0.7105208989710637
23.118861781480476 284.242286058435 0.7087869517504837
23.12408933643389 283.0669625561576 0.7067365024477765
23.129316891387305 283.2480101797964 0.7057123704702144
23.13454444634072 287.0291765597759 0.7111013123900033
23.139772001294133 285.71649172219804 0.7093320700643637
23.144999556247548 285.5453697845734 0.7091141983778911
23.150227111200962 283.0998944983285 0.7042313915105586
23.155454666154377 281.9926915489631 0.7030461417399336
23.16068222110779 281.5110740048277 0.7034568868708675
23.165909776061206 283.7021524585807 0.7072483669542537
23.17113733101462 285.9710297893724 0.7107057667909503
23.176364885968034 284.0169362045044 0.7072681381452918
23.18159244092145 280.5770318976293 0.7027387431791259
23.186819995874863 278.51994797802087 0.6989915291512642
23.192047550828278 282.37990259746965 0.7035868803824308
23.197275105781692 284.7566283800083 0.7073399012862686
23.202502660735107 282.24319515186994 0.7048626565169901
23.20773021568852 281.66604909411524 0.7038337998111487
23.212957770641935 282.42875633713186 0.7043295531998409
23.21818532559535 282.2585561035293 0.7052389322773244
23.223412880548764 284.5888541407525 0.7081461200930784
23.22864043550218 284.9737496505995 0.7079357411411477
23.233867990455593 285.3051009775819 0.7084435303449559
23.239095545409008 282.59977676408573 0.7046977222962841
23.244323100362422 280.3866896337998 0.7015573985688519
23.249550655315836 280.87727361787495 0.7021498087322527
23.25477821026925 283.19213385330477 0.7054117883924323
23.260005765222665 282.8820663123563 0.7056475685276739
23.26523332017608 284.67167837956384 0.7082841632311577
23.270460875129494 284.23626052505693 0.7075470582266011
23.27568843008291 288.02968329693346 0.7119803113860008
23.280915985036323 289.1128998998072 0.712171147402497
23.286143539989737 288.7917305725174 0.7115707236611117
23.291371094943152 289.3597050527075 0.7114374996319782
23.296598649896566 286.8455471446964 0.7084171385922109
23.30182620484998 282.96306034131436 0.7037497419960778
23.307053759803395 277.8495557083347 0.6971864576940616
23.31228131475681 279.39798759940476 0.6995025875550926
23.317508869710224 281.37461737148266 0.70200776964188
23.32273642466364 282.63689795025135 0.7045171613168049
23.327963979617053 286.1702272112467 0.7093249075461818
23.333191534570467 286.11535684011574 0.7102523339169169
23.33841908952388 285.13596913148746 0.7077648734599177
23.343646644477296 282.30600386388767 0.703919160059384
23.34887419943071 282.05692032637154 0.7041261204239881
23.354101754384125 284.34807552233826 0.7078489031786428
23.35932930933754 286.8936377196307 0.7103952858983829
23.364556864290954 285.8832762480929 0.7087629491667996
23.369784419244368 284.1458170637563 0.7048679717687311
23.375011974197783 284.2386833714096 0.7049230505544883
23.380239529151197 284.98718683780055 0.7055642056069358
23.38546708410461 284.93684573900543 0.7063595185891482
23.390694639058026 287.27428823428005 0.709087211930104
23.39592219401144 287.3014359617842 0.7088932293435424
23.401149748964855 283.3857143331318 0.7039354897999257
23.40637730391827 280.6884391960989 0.7004731614889512
23.411604858871684 282.29462464905674 0.7028781216478915
23.416832413825098 285.65727480833647 0.7077970104017444
23.422059968778512 287.2182942803056 0.7095189614683945
23.427287523731927 286.1966119639575 0.7079884683460537
23.43251507868534 286.33636685409965 0.7075893988674987
23.437742633638756 283.32469234872076 0.7046991717232001
23.44297018859217 284.50108142352616 0.7067401324672689
23.448197743545585 287.0756732274627 0.7100039859536421
23.453425298499 288.90669175734945 0.7114037389160968
23.458652853452413 289.6565408878167 0.7119371524372903
23.463880408405828 288.95575381642334 0.7097088611926925
23.469107963359242 287.0010279870218 0.7069263561711603
23.474335518312657 284.49716089023354 0.7032906479316211
23.47956307326607 283.8063755009379 0.7030502420956712
23.484790628219486 286.3720667519246 0.7064738908598441
23.4900181831729 288.1665567676254 0.7091504060994674
23.495245738126314 287.73294822631755 0.70925539703528
23.50047329307973 286.24203740291 0.7087333432878815
23.505700848033143 285.86174630317015 0.7079174035388814
23.510928402986558 287.4637624111896 0.7087181783570491
23.516155957939972 286.67305898382426 0.7070768507443346
23.521383512893387 285.9483322835584 0.7059558495585234
23.5266110678468 284.21486722541636 0.7030816701538007
23.531838622800215 284.4329617131584 0.7025175402826923
23.53706617775363 286.41312768073385 0.7052930722964156
23.542293732707044 289.2286317699093 0.7079564571177566
23.54752128766046 291.6751930690014 0.7113166543626966
23.552748842613873 293.603423131525 0.7135328087287652
23.557976397567288 294.72519983866977 0.7162065898386911
23.563203952520702 293.2185369657873 0.7142903132967926
23.568431507474116 293.88269087432656 0.7136553314278554
23.57365906242753 292.72399987579706 0.7117235911351237
23.578886617380945 293.60411094396443 0.7112846910082096
23.58411417233436 292.1273162236777 0.7101259748622896
23.589341727287774 292.5173866736306 0.709848835631486
23.59456928224119 291.4752897871641 0.7084772869339421
23.599796837194603 290.32428187971124 0.7066495439082712
23.605024392148017 290.49186102865735 0.7061880584605752
23.610251947101432 290.9398721665152 0.7065386903637616
23.615479502054846 293.52577906849615 0.7095887362498287
23.62070705700826 293.03719601782484 0.7090234575958229
23.625934611961675 291.17617854001156 0.7073096240750076
23.63116216691509 288.6179583660124 0.7032128255112016
23.636389721868504 289.6294365600414 0.7050193921784075
23.64161727682192 290.45991694606187 0.7062266911501519
23.646844831775333 289.54270756036436 0.7049021796255952
23.652072386728747 288.6411919184438 0.7030723859302823
23.65729994168216 289.99282501688367 0.704909470184591
23.662527496635576 290.7389828782911 0.7048190434343953
23.66775505158899 291.9185454088819 0.70550383464954
23.672982606542405 291.46793811016363 0.7037275685030441
23.67821016149582 294.65643987299234 0.7075613440006161
23.683437716449234 294.1941656860961 0.7069098818098488
23.688665271402648 292.97351138848694 0.7052307658277082
23.693892826356063 292.0160678438932 0.7033643493889998
23.699120381309477 292.37678698632885 0.7030284481224987
23.70434793626289 296.7597297439227 0.7088376886676108
23.709575491216306 300.14586054254994 0.7119667111916281
23.71480304616972 303.6372458021786 0.7165149166686683
23.720030601123135 302.81519937723834 0.7151426517796445
23.72525815607655 300.4365446125916 0.711899152197552
23.730485711029964 298.61093958936254 0.7092529617020613
23.735713265983378 298.4685902824526 0.7095136836130027
23.740940820936792 298.64285976273004 0.7108379294553289
23.746168375890207 299.32923859222257 0.7115816051004613
23.75139593084362 296.85474341228434 0.7073693588166445
23.756623485797036 292.40158482171285 0.7013285321447169
23.76185104075045 291.6617225156876 0.7001345473850779
23.767078595703865 294.6240517638579 0.704170843920534
23.77230615065728 299.77232942979 0.7097186933595692
23.777533705610693 301.7203969487256 0.7114082885271017
23.782761260564108 301.69584944787954 0.7114061532762138
23.787988815517522 301.104858597851 0.7101562025975074
23.793216370470937 300.8881718276655 0.7091762454553605
23.79844392542435 303.7506567308493 0.7124903846654226
23.803671480377766 302.6808545897281 0.7111911863319419
23.80889903533118 300.37230176846646 0.7082319773930617
23.814126590284594 297.60075845581696 0.7038947142751075
23.81935414523801 299.1929144800062 0.7053981642127115
23.824581700191423 301.5355986195408 0.7086044129752368
23.829809255144838 300.731989375953 0.7080175105982638
23.835036810098252 300.2826481650784 0.7081652337979951
23.840264365051667 300.8272752899324 0.7084866316661037
23.84549192000508 302.2482569432413 0.710150023704005
23.850719474958495 308.04137450024774 0.7163048639617495
23.85594702991191 309.0283850438169 0.716289112489821
23.861174584865324 310.82881710994957 0.7174506518450637
23.86640213981874 309.3087023239238 0.7151372972277972
23.871629694772153 308.8883047723836 0.7144000516659823
23.876857249725568 310.61261885217925 0.716095289852754
23.882084804678982 308.90041898844555 0.7142339546655249
23.887312359632396 308.00164085449035 0.7130097012723758
23.89253991458581 306.74267633488637 0.7110296020277576
23.897767469539225 307.47742724275224 0.711929910611319
23.90299502449264 306.8868124748171 0.7111405082296075
23.908222579446054 307.9043486770628 0.7117055468860762
23.91345013439947 306.38115935580714 0.7100095933765032
23.918677689352883 307.55690972677064 0.7110723692874646
23.923905244306297 304.4556025443701 0.707096690219497
23.929132799259712 306.7804431388205 0.7092238154429584
23.934360354213126 304.2729690173824 0.7062570570786838
23.93958790916654 300.7808588253785 0.7022169938871393
23.944815464119955 298.21857773711395 0.6994081030125052
23.95004301907337 298.0859174392752 0.6991872040677725
23.955270574026784 301.53791079146106 0.7027007297382791
23.9604981289802 301.97129396582903 0.7029674412487941
23.965725683933613 302.2969079083879 0.7032313929983506
23.970953238887027 299.17793202529003 0.6996838376302696
23.97618079384044 296.81796086181447 0.6976352779875898
23.981408348793856 297.1761301709701 0.6983517093303473
23.98663590374727 299.0023506951081 0.7012728689596022
23.991863458700685 303.07612523528053 0.7059618647872604
23.9970910136541 303.40206356836546 0.7055915534175355
24.002318568607514 301.68993080255154 0.703540181958949
24.007546123560928 298.7166913266404 0.700421779130454
24.012773678514343 297.695127304048 0.6997495913499591
24.018001233467757 297.6610011466111 0.6990928500382622
24.02322878842117 298.4172378546056 0.6999540947895063
24.028456343374586 298.92224815834464 0.7003156110103244
24.033683898328 301.1928949741753 0.702943602045579
24.038911453281415 302.0750954833456 0.7045574071253757
24.04413900823483 299.9591285108394 0.7018257188640261
24.049366563188244 298.49830933095654 0.701390949792749
24.054594118141658 301.76312270445607 0.7054243516086105
24.059821673095072 299.9487080897988 0.7022990690060612
24.065049228048487 298.3725500670087 0.6999763521028668
24.0702767830019 297.81187934775124 0.7114325025615506
24.075504337955316 302.53643249990415 0.7273831654813561
24.08073189290873 302.9395006191491 0.7341665038274863
24.085959447862145 303.7357063187991 0.7413676774894268
24.09118700281556 304.5765748431367 0.7474287173296723
24.096414557768973 305.15518695344605 0.7528513789548468
24.101642112722388 302.82675283334976 0.7539740127969198
24.106869667675802 301.7925102785358 0.7567177725907674
24.112097222629217 299.02401588873255 0.7574814877248585
24.11732477758263 298.51252094452275 0.7595875348292794
24.122552332536046 297.7039891573984 0.7612196509910596
24.12777988748946 302.6462375627524 0.7708772674411132
24.133007442442874 305.7822888725841 0.7786450674528002
24.13823499739629 307.8228399209218 0.7845194723439206
24.143462552349703 306.8388092316501 0.7861832331313039
24.148690107303118 306.02802134873167 0.7880470882610628
24.153917662256532 305.7741814414885 0.7917609192982668
24.159145217209947 304.96616637036806 0.7933060310803622
24.16437277216336 302.98910042181683 0.7933419698191969
24.169600327116775 302.33468876045123 0.7942186847638855
24.17482788207019 302.9784937799209 0.798265192411007
24.180055437023604 305.6100039139072 0.8045555043061092
24.18528299197702 305.07756928775973 0.8066592545073323
24.190510546930433 305.9411030979702 0.8108717015966517
24.195738101883848 304.7371198489618 0.8115305817306422
24.200965656837262 306.8221694440539 0.8182421854083223
24.206193211790676 306.256165635936 0.8197940804424745
24.21142076674409 306.13517098786036 0.821910086666417
24.216648321697505 302.0633254344365 0.8187099644762313
24.22187587665092 300.82553316677036 0.8193169032499443
24.227103431604334 297.50858084758806 0.8177033250121136
24.23233098655775 298.20531145410075 0.8213764921359448
24.237558541511163 298.45947972368623 0.8236372802327081
24.242786096464577 299.3512523086643 0.8277200372834836
24.248013651417992 301.60316209618156 0.8327990807986878
24.253241206371406 302.26570319296184 0.8358487454069912
24.25846876132482 298.2412727145489 0.8326582736318576
24.263696316278235 294.2738913694238 0.8285059600327696
24.26892387123165 289.9921891566347 0.8247620159327159
24.274151426185064 292.3857095944379 0.8294200421299585
24.27937898113848 293.0237197495266 0.8325399435881582
24.284606536091893 294.1675393194949 0.8360530351181102
24.289834091045307 294.1986452264252 0.8390333105587113
24.29506164599872 292.677802919137 0.8394328884957162
24.300289200952136 294.62045748180014 0.844178673168725
24.30551675590555 290.0501505893892 0.8398350971644793
24.310744310858965 289.1225782180439 0.8408385571740918
24.31597186581238 287.656937458728 0.8412761750528706
24.321199420765794 289.8955806876151 0.8473772489407103
24.326426975719208 286.52542478964443 0.8448464183541495
24.331654530672623 285.41307333369866 0.8445890031099177
24.336882085626037 287.93042900765806 0.8482867131168669
24.34210964057945 292.4529742157529 0.8564969294999181
24.347337195532866 292.8673323676528 0.8584148086902196
24.35256475048628 291.66168028591153 0.8588544846972455
24.357792305439695 291.6473628869523 0.8605425379898104
24.36301986039311 290.8375367965627 0.8632476047657336
24.368247415346524 291.306925921508 0.868163764955173
24.373474970299938 294.26728144998293 0.875995863976406
24.378702525253352 299.05779135182246 0.884596832122369
24.383930080206767 298.9525021257626 0.8853459829161319
24.38915763516018 300.11104259290073 0.8875673222844448
24.394385190113596 298.2744734397293 0.8858687644967386
24.39961274506701 298.27190176538323 0.8882918233079374
24.404840300020425 296.1046769181863 0.8867773206217284
24.41006785497384 300.2531655577193 0.8961551949120421
24.415295409927253 301.4100067586909 0.9008825069910781
24.420522964880668 298.4403073163995 0.899332096502655
24.425750519834082 296.1980070333783 0.8990467124529785
24.430978074787497 295.46604639181345 0.8993568261792149
24.43620562974091 301.7486436970166 0.910275163057248
24.441433184694326 303.08627443699913 0.9139571785308868
24.44666073964774 300.31810129412673 0.9110073638255123
24.451888294601154 296.16042007121 0.9075259140402864
24.45711584955457 295.00241188553343 0.9079176416230309
24.462343404507983 296.94077966296425 0.9132420101450194
24.467570959461398 298.56197050053373 0.917579571589901
24.472798514414812 300.1733364789727 0.9213649593950153
24.478026069368227 300.56941548571723 0.92488659412049
24.48325362432164 297.65018814433904 0.9224144661261247
24.488481179275055 296.3093124960109 0.9229360271105482
24.49370873422847 294.0714381494312 0.920674996055194
24.498936289181884 297.4423360162363 0.9293518457862017
24.5041638441353 299.6233343717783 0.9356163578404
24.509391399088713 301.42098413437986 0.9406830658917041
24.514618954042128 297.3801595526931 0.9358314624843435
24.519846508995542 293.51140104918136 0.9320466621724331
24.525074063948956 294.04408210737745 0.9342007035843226
24.53030161890237 296.296511424431 0.9392639653728756
24.535529173855785 299.22211317961285 0.9454426476647131
24.5407567288092 299.8977051665075 0.9506452634550306
24.545984283762614 300.6811977851642 0.9561325928875123
24.55121183871603 302.09546724567394 0.9612853246499309
24.556439393669443 305.4998897621231 0.9669706914401681
24.561666948622857 311.06771336183937 0.9773929891115437
24.566894503576272 311.05595361773504 0.9802962710099505
24.572122058529686 306.8923515530717 0.9769476081941676
24.5773496134831 305.87735711133723 0.9792045130114135
24.582577168436515 307.7785483922991 0.9858607417196034
24.58780472338993 309.38392406189195 0.9907891377338189
24.593032278343344 306.07906697235376 0.9874634422935181
24.59825983329676 305.7640069242698 0.9869257816147623
24.603487388250173 304.4940514918736 0.9878031672574482
24.608714943203587 302.07590741003054 0.9886874150483279
24.613942498157 302.4445405633492 0.992895250456323
24.619170053110416 302.2754694573498 0.9957685884720923
24.62439760806383 301.28784656188253 0.9953868193027033
24.629625163017245 298.916803123789 0.9939550353227146
24.63485271797066 297.1856369640918 0.9925731908532567
24.640080272924074 295.23613310177876 0.9902571609795529
24.645307827877488 294.6186188865683 0.9904329459144149
24.650535382830903 294.6556049019841 0.99389658957896
24.655762937784317 299.6088703502378 1.005850337732694
24.66099049273773 300.53088235984137 1.011168880511495
24.666218047691146 299.4904528200604 1.0133954127592955
24.67144560264456 294.7269878563732 1.0093170523294654
24.676673157597975 291.75421712864704 1.0069561060747525
24.68190071255139 289.58884989748674 1.0047522574717842
24.687128267504804 289.5104995619053 1.0051786010090926
24.692355822458218 292.785052994331 1.0114519344923194
24.697583377411632 295.3469875671161 1.017201506749724
24.702810932365047 293.9870459210739 1.0163228805661062
24.70803848731846 290.77587097499213 1.0133048386544103
24.713266042271876 285.8461218025242 1.0075634702262035
24.71849359722529 285.54035456250233 1.0107814896649345
24.723721152178705 283.93375742298275 1.011485487760113
24.72894870713212 287.14677757638106 1.019894842667366
24.734176262085533 286.3120326192772 1.0192411731356559
24.739403817038948 290.6877984169235 1.0293003463373944
24.744631371992362 289.72211369997996 1.030138792826651
24.749858926945777 292.43324070394846 1.0394762599858867
24.75508648189919 290.798904444889 1.0405438121861175
24.760314036852606 293.85367961038065 1.0488608850668208
24.76554159180602 297.3996974930849 1.0571521728872024
24.770769146759434 296.5986127744153 1.0598126668189436
24.77599670171285 293.9887487184458 1.0582792754288468
24.781224256666263 291.7629438084365 1.0570121595214528
24.786451811619678 296.5312976818279 1.066856247112
24.791679366573092 296.6175500377747 1.0688320769141764
24.796906921526507 296.6251158546836 1.071470845848833
24.80213447647992 295.1362636496284 1.0724183999970518
24.807362031433335 296.1996888300003 1.0761752162669171
24.81258958638675 297.4112422448413 1.0808776299434024
24.817817141340164 295.37633943229173 1.0781488237295163
24.82304469629358 294.7274933103957 1.080944866588378
24.828272251246993 292.55711296707176 1.080450282874215
24.833499806200408 291.23005120175554 1.0800235635881432
24.838727361153822 290.07315097677133 1.0792320998089089
24.843954916107236 291.22805985399106 1.0821977750014071
24.84918247106065 292.39191095040866 1.0863100270238026
24.854410026014065 296.14080941889864 1.0965720709805544
24.85963758096748 298.8064878034637 1.1066860519632407
24.864865135920894 301.4053594955129 1.1157770703903989
24.87009269087431 299.76181852470717 1.1163029855918833
24.875320245827723 298.05335964334074 1.115286984055064
24.880547800781137 298.0938108212865 1.1187175698472591
24.885775355734552 296.2217873676032 1.1198365936178227
24.891002910687966 295.8340285308439 1.1242495399183865
24.89623046564138 298.5762259955457 1.1349511464537814
24.901458020594795 302.722927010015 1.1445632495129991
24.90668557554821 308.43328057474633 1.1580263486538644
24.911913130501624 306.0836550576282 1.1535525819948604
24.91714068545504 307.5291450880736 1.1583835660915556
24.922368240408453 303.89936101729165 1.154742255859997
24.927595795361867 304.02482622123347 1.1590449916951449
24.93282335031528 303.3867227631774 1.1611415844899529
24.938050905268696 304.86032365924945 1.166034018417764
24.94327846022211 302.07066447987694 1.1643208154416198
24.948506015175525 299.60923027305546 1.1654067688621816
24.95373357012894 297.7463563644698 1.1643268534782576
24.958961125082354 296.4794414651327 1.1648571313542535
24.964188680035768 295.39996672539746 1.1637658311417762
24.969416234989183 292.59443283573734 1.1625692993078327
24.974643789942597 298.0533556975592 1.1763810923522837
24.97987134489601 298.6617997114683 1.1807211106838063
24.985098899849426 295.9300280422614 1.1765377118943199
24.99032645480284 297.5253006978167 1.1813221763674993
24.995554009756255 303.112337656937 1.199506458443516
25.00078156470967 311.71296065018714 1.2213261899236219
25.006009119663084 308.27311028841854 1.2190886439715438
25.011236674616498 302.93415244610856 1.2112437899038564
25.016464229569912 300.1432299050072 1.2076933573495623
25.021691784523327 301.161998375867 1.2138105208015166
25.02691933947674 303.32972712473827 1.218166724175052
25.032146894430156 300.1632135908859 1.2170100669841015
25.03737444938357 302.1143560291677 1.2268622998926833
25.042602004336985 301.9355844512771 1.2325410307679365
25.0478295592904 308.71286086737734 1.2520625796327565
25.053057114243813 308.32759594379763 1.2516834898838698
25.058284669197228 306.0938890532011 1.249341213934537
25.063512224150642 304.7866188273979 1.247855019555383
25.068739779104057 304.3653483376818 1.250139088478179
25.07396733405747 308.22468741088926 1.2609775519891973
25.079194889010886 310.4830530252495 1.2695778099492756
25.0844224439643 313.1519846793892 1.2821917706797814
25.089649998917714 310.6194781357062 1.2830092855256112
25.09487755387113 308.99251792990503 1.283352141140361
25.100105108824543 311.2557600337992 1.290310418710832
25.105332663777958 310.02045654534936 1.2912851007784478
25.110560218731372 310.60080747428697 1.2947135725038383
25.115787773684787 305.46697184869976 1.2881598718033778
25.1210153286382 302.3016176248338 1.2846848623786717
25.126242883591615 302.51022021019253 1.2905257794315204
25.13147043854503 303.62663929477 1.297969742663588
25.136697993498444 310.9678563443835 1.3182565626770433
25.14192554845186 316.19831356097245 1.3336948646720204
25.147153103405273 315.59728760019607 1.3354576000935239
25.152380658358688 312.17424317088586 1.3311142352157157
25.157608213312102 306.80507520810613 1.3228819749373337
25.162835768265516 307.40543246295135 1.32892990672192
25.16806332321893 313.9671303911066 1.3467099405402676
25.173290878172345 316.1902191151817 1.3567875803287741
25.17851843312576 316.794011581579 1.3633762641286165
25.183745988079174 312.3521806723553 1.3597454249333842
25.18897354303259 312.5359686183246 1.3648697777680159
25.194201097986003 309.7470928087652 1.3617079176376554
25.199428652939417 312.7246990676883 1.37347844784971
25.204656207892832 311.866954951871 1.3797706354101762
25.209883762846246 308.71425926128177 1.3776272183707567
25.21511131779966 305.07631277711846 1.3728340970932191
25.220338872753075 300.32366557850816 1.3621270192758266
25.22556642770649 305.13969164861646 1.3803893178564277
25.230793982659904 305.66454750133096 1.388062690656791
25.23602153761332 316.12577207250916 1.4182098465293034
25.241249092566733 318.393643191514 1.4297683301704633
25.246476647520147 324.0388460013626 1.446528138134807
25.25170420247356 320.5904464904447 1.4428323104862972
25.256931757426976 319.54575703106946 1.4432090318784443
25.26215931238039 317.26707727488804 1.441904459222467
25.267386867333805 314.27133507149955 1.4422512694900569
25.27261442228722 312.73349242977935 1.4458568780415784
25.277841977240634 314.2228313755056 1.4562872633122725
25.283069532194048 314.47241560124576 1.4623272011145998
25.288297087147463 314.9172728439258 1.4674533138906258
25.293524642100877 314.2225462631258 1.4688327106325023
25.29875219705429 325.2197792717525 1.5000333087175137
25.303979752007706 325.222130055762 1.5057624526226439
25.30920730696112 323.327102817747 1.5079528631025323
25.314434861914535 316.0587408016431 1.4950860801783132
25.31966241686795 315.1073790440259 1.49816114035055
25.324889971821364 315.3823132299675 1.508399890628353
25.330117526774778 313.1217377692901 1.5129973592536432
25.335345081728192 312.4687238781546 1.5201401201607565
25.340572636681607 315.97180005501434 1.5340258759589422
25.34580019163502 320.9642925585771 1.5505345040815615
25.351027746588436 318.2512103298008 1.5488653094623859
25.35625530154185 315.2309119332532 1.5490625313044024
25.361482856495265 313.1024429336957 1.5477433957355649
25.36671041144868 321.0154311704569 1.5755868632197059
25.371937966402093 327.86141727900537 1.5969532774763182
25.377165521355508 330.3096169838967 1.6105964344009949
25.382393076308922 323.94401647505987 1.600947759607284
25.387620631262337 319.9955920345718 1.5979094831729013
25.39284818621575 312.6959723179136 1.5857339142483529
25.398075741169166 314.32422785322126 1.5966389148598623
25.40330329612258 314.6342153040208 1.6065197788275773
25.408530851075994 315.6040175550145 1.6133081624856804
25.41375840602941 314.97985354090093 1.6168466420865009
25.418985960982823 315.37595797801026 1.6195181519495467
25.424213515936238 320.27135670115877 1.6416686334316215
25.429441070889652 319.35158490564487 1.648498255122031
25.434668625843067 322.90133662939127 1.6681520878132625
25.43989618079648 318.3452796791021 1.6634312847035548
25.445123735749895 317.4512462682923 1.6664067837721461
25.45035129070331 310.99719338056656 1.6552476547346087
25.455578845656724 310.86698083773973 1.659922592091553
25.46080640061014 315.16043844990213 1.6807826984432888
25.466033955563553 319.4584432164787 1.6983837901644896
25.471261510516968 322.8463823108536 1.7168768374649266
25.476489065470382 322.1374368547893 1.7250833037266455
25.481716620423796 315.41244840268865 1.7212043154850774
25.48694417537721 312.7163409680937 1.724342239844421
25.492171730330625 311.0206340642991 1.728929484755716
25.49739928528404 314.3011570496813 1.7467355606582127
25.502626840237454 315.07566339035026 1.7560433959573651
25.50785439519087 316.702259140512 1.7705384175709171
25.513081950144283 316.2006989045692 1.7742143728069326
25.518309505097697 316.73871439997686 1.786539283249149
25.523537060051112 316.3291061138155 1.790119519520219
25.528764615004526 316.8394802251082 1.8009895652453296
25.53399216995794 314.53204584375163 1.8014066997125386
25.539219724911355 321.27616986724496 1.8355902225960428
25.54444727986477 320.08408096238793 1.8399080412086901
25.549674834818184 323.0113599054421 1.861360374586554
25.5549023897716 323.60325401018696 1.8696768471219702
25.560129944725013 323.5349966760594 1.8826147166662346
25.565357499678427 325.2413438981263 1.8923777856715578
25.57058505463184 320.42970676573924 1.888804070823453
25.575812609585256 322.4990965041685 1.9026428522183698
25.58104016453867 323.26365223706546 1.9148366122767728
25.586267719492085 324.35748267448514 1.930579373915623
25.5914952744455 321.90798666467185 1.9347843646474951
25.596722829398914 319.6280539898766 1.9436257911246015
25.601950384352328 324.67870071456207 1.9682258241361714
25.607177939305743 324.22210870771954 1.9806337668148712
25.612405494259157 328.7200391201182 2.0019105092579195
25.61763304921257 317.3532417259285 1.9855931651834913
25.622860604165986 318.20277618759695 2.0070316632717584
25.6280881591194 322.4854905581935 2.0466819116186077
25.633315714072815 329.58402371384227 2.0805441368034745
25.63854326902623 330.10621767283516 2.0915280525173285
25.643770823979644 319.74323208587606 2.059128967451001
25.648998378933058 322.42837207128974 2.0818173527464316
25.654225933886472 323.12837419569905 2.098192925926841
25.659453488839887 323.35528067571045 2.1125124711939036
25.6646810437933 323.3597605261938 2.1292793662121263
25.669908598746716 319.25556421845647 2.1343194866161874
25.67513615370013 316.91001280340424 2.152202027196891
25.680363708653545 317.2420032588358 2.1671168152565796
25.68559126360696 322.2021082503973 2.1954902045757825
25.690818818560373 330.270417349949 2.229592702243187
25.696046373513788 332.556375372486 2.2531839889989262
25.701273928467202 330.4197643893576 2.2655506630799906
25.706501483420617 336.0408229261109 2.306928859986069
25.71172903837403 333.4388143665736 2.3205159383376883
25.716956593327446 338.6960049405522 2.352355190970476
25.72218414828086 331.92279883524907 2.348476347908843
25.727411703234274 336.2588591665932 2.3780463989984186
25.73263925818769 328.2966970283489 2.3798065230063967
25.737866813141103 323.2471222348218 2.3768046258737097
25.743094368094518 318.7520063062905 2.381330480781104
25.748321923047932 317.47315967887806 2.392060580891058
25.753549478001347 325.6724129927806 2.453416136320237
25.75877703295476 333.0702325903257 2.5090271260390216
25.764004587908175 336.43100344842946 2.5397058084677884
25.76923214286159 330.4240692615958 2.539231428563437
25.774459697815004 314.87787915755933 2.4966582372538637
25.77968725276842 308.62873789051906 2.500773109231718
25.784914807721833 308.9504560508089 2.521892690349691
25.790142362675248 319.41279354859853 2.587937687950415
25.795369917628662 317.403629443631 2.60593572697271
25.800597472582076 324.2531878306226 2.681006474984327
25.80582502753549 319.4359507473819 2.685255782729488
25.811052582488905 329.3652693352936 2.762048966595343
25.81628013744232 326.48415976994386 2.7772064822054654
25.821507692395734 325.51538316280715 2.816265700556983
25.82673524734915 325.88241298513395 2.8545280334548524
25.831962802302563 335.45587172994067 2.9198200019003697
25.837190357255977 343.0554874218378 2.989359757261302
25.84241791220939 336.28407050394776 2.9852666570814237
25.847645467162806 338.0620771054892 3.0334765946809745
25.85287302211622 330.0292969070274 3.023475937538879
25.858100577069635 324.0571203382795 3.0444795818677335
25.86332813202305 308.36299312172537 3.0046099456078186
25.868555686976464 313.2584731288244 3.0928385863542123
25.87378324192988 315.3138005645251 3.1492369199671395
25.879010796883293 327.44265581273606 3.276955491122045
25.884238351836707 335.9746453908985 3.3605238556720805
25.88946590679012 341.68436146036686 3.4375002076095904
25.894693461743536 353.15258179460875 3.541911483041152
25.89992101669695 341.41176149508175 3.536086883757
25.905148571650365 321.4893164010929 3.5032710227082027
25.91037612660378 314.2602636576027 3.5193535153363737
25.915603681557194 303.97101138998937 3.561709584480385
25.920831236510608 303.52779843197675 3.6227951363425195
25.926058791464023 299.5871312994428 3.687410405621605
25.931286346417437 301.30596702861317 3.7471003945368375
25.93651390137085 298.97167441086395 3.8253088834990585
25.941741456324266 303.7208258187881 3.9418321038280912
25.94696901127768 318.8497359532881 4.144730185386147
25.952196566231095 309.28782619215934 4.195403736470508
25.95742412118451 302.68674798833996 4.259193395480654
25.962651676137924 276.9262878695469 4.1710036566643245
25.967879231091338 293.35267706467425 4.363711171376387
25.973106786044752 315.4026662272001 4.59834400651635
25.978334340998167 327.7658135023611 4.760616447138088
25.98356189595158 323.5477683353073 4.8204129806731855
25.988789450904996 306.044646836653 4.7997174124567055
25.99401700585841 292.01238583157186 4.808676588136366
25.999244560811825 296.9351165045956 4.966973948213846
26.00447211576524 315.48544778532124 5.22987351374045
26.009699670718653 304.7737193306472 5.188783783341221
26.014927225672068 299.9202877729546 5.238076325592712
26.020154780625482 294.2223816620954 5.253547392313384
26.025382335578897 303.37005199152173 5.475736568971037
26.03060989053231 320.7913135942169 5.7550763270240815
26.035837445485726 318.0398730368379 5.974243927038759
26.04106500043914 331.87473259398155 6.287539300918455
26.046292555392554 320.4128494488249 6.344507766843653
26.05152011034597 321.42344454764464 6.477922046453489
26.056747665299383 311.96919740518103 6.511227141040575
26.061975220252798 315.2601618060547 6.824840282844555
26.067202775206212 316.8290987154191 7.081161974262658
26.072430330159627 296.7501866006147 7.357958672831715
26.07765788511304 299.5032254699927 7.622189964106191
26.082885440066455 277.3791777836728 7.732168129364317
26.08811299501987 283.49679953401045 7.9333055298379245
26.093340549973284 247.1468521195208 7.892175710786077
26.0985681049267 272.4256666911371 8.775396655909494
26.103795659880113 281.0194026985667 9.591472269698993
26.109023214833528 298.0108732005945 10.76399945301869
26.114250769786942 222.36549306809894 10.187311359368978
26.119478324740356 192.2478446608108 10.93514103623128
26.12470587969377 223.55448226226278 13.47185228825713
26.129933434647185 237.5811298086401 19.198481096302874
26.1351609896006 306.3632090694988 30.83980453483558
