# Supplementary material for: Unraveling metal effects on CO2 uptake in pyrene-based metal-organic frameworks
Source: Nat Commun. 2025 Feb 11;16:1516. doi: 10.1038/s41467-025-56296-w (PMC11814143; doi:10.1038/s41467-025-56296-w)
Supplement: Supplementary file 3 — Source Data [file 41467_2025_56296_MOESM3_ESM.zip › SourceCode/SuppInf/FigureS5_Ga-TBAPy_InSitu_VariableT_PXRD/Data/GaTBAPy_0098p.dat]

0.002613777476707968 30.662601086617745 6.232911522740442
0.007841332430123905 31.777562295044472 6.527678573885104
0.01306888738353984 32.05151578613275 5.844748615997357
0.018296442336955775 28.035722769256342 4.326814889477882
0.02352399729037171 25.620188246982156 4.0080595133133885
0.028751552243787646 27.189558642227414 3.657719054776071
0.03397910719720358 22.019050557285478 2.8289330930405847
0.03920666215061952 23.76791424189368 2.635896095492287
0.04443421710403546 25.80411811229814 2.565874098906782
0.0496617720574514 25.85677455488505 2.4117416521039527
0.054889327010867336 26.94950776509663 2.395261341727189
0.060116881964283275 23.34018517903628 2.2154497003156273
0.06534443691769921 19.58091584393086 1.8831681140552967
0.07057199187111515 18.888027974218684 1.7695361912652852
0.07579954682453109 19.855243557057367 1.803452993188127
0.08102710177794703 18.88320333818166 1.6421214572793985
0.08625465673136297 17.200337527592 1.5870142945540677
0.09148221168477891 14.459878861094724 1.3126235489862017
0.09670976663819485 14.411568816678617 1.2505061718621842
0.10193732159161079 14.1149817081792 1.2184501601457753
0.10716487654502672 13.749386321133825 1.1228319310016683
0.11239243149844266 13.236111238433427 1.0380410425301039
0.1176199864518586 13.204829826050737 1.031199186186574
0.12284754140527454 14.32548943003925 1.0340632661762195
0.12807509635869047 16.862531453710115 1.1505085527711367
0.1333026513121064 17.408567257127 1.1884126961851817
0.13853020626552232 18.673110499191186 1.2016075075195376
0.14375776121893824 18.828058396361257 1.2455717845611038
0.14898531617235417 18.597644848724606 1.2541530567128407
0.1542128711257701 21.070901370986885 1.2885183918537368
0.15944042607918602 21.369266979393146 1.2315618252876916
0.16466798103260194 20.5909926785912 1.1484721630949355
0.16989553598601786 20.386293722943808 1.0947989705504837
0.1751230909394338 18.95572371800651 1.0690834104598461
0.18035064589284971 17.818637333967256 1.0313261728078247
0.18557820084626564 17.185376616941685 0.998711593955113
0.19080575579968156 17.780610713570233 1.0445421128057124
0.1960333107530975 17.424464620716503 1.0363726232148835
0.20126086570651341 19.23725615865446 1.0784051158961525
0.20648842065992934 19.647221439745156 1.031511715334958
0.21171597561334526 18.643259793815837 0.9689908489796674
0.2169435305667612 17.870792223127125 0.918331528001876
0.22217108552017711 17.05928554875306 0.8796755044477863
0.22739864047359304 17.57441010565032 0.9355598557155608
0.23262619542700896 18.07364006343245 0.9468962950428196
0.2378537503804249 18.66068661117737 0.962496521738352
0.2430813053338408 18.048708550401983 0.945012777090795
0.24830886028725674 18.995516359317335 0.9131152215737576
0.25353641524067266 18.258805488992458 0.8574489523544553
0.2587639701940886 18.937891548943128 0.870041584756208
0.2639915251475045 19.286753952513966 0.9075954497688973
0.26921908010092044 19.494887422485544 0.9292637503743018
0.27444663505433636 19.103258192075085 0.9294401339093651
0.2796741900077523 17.82787198097819 0.8828480259179767
0.2849017449611682 18.28787222977872 0.8564857352318257
0.29012929991458414 17.782270358634623 0.8288645791279827
0.29535685486800006 18.400190356988144 0.8564685595679196
0.300584409821416 17.21229576550316 0.8020037376036471
0.3058119647748319 16.90079354776739 0.8006135240289713
0.31103951972824784 17.98867866614303 0.8349958736862716
0.31626707468166376 17.948181392860484 0.7969666042380056
0.3214946296350797 17.259193809915523 0.7875763122226945
0.3267221845884956 16.36845736722977 0.7608423664076517
0.33194973954191154 15.849950183196288 0.7416161457377394
0.33717729449532746 16.785297726912926 0.7768576683710192
0.3424048494487434 17.51500491355091 0.8021110904182037
0.3476324044021593 17.836539740934374 0.8200011178861478
0.35285995935557524 19.138801729721937 0.8379065153435279
0.35808751430899116 18.125319511567096 0.8026231188486391
0.3633150692624071 18.729466614684732 0.8149812928130931
0.368542624215823 19.387809747752147 0.8326841395187293
0.37377017916923894 20.27482415676765 0.8417193684579585
0.37899773412265486 20.554230874113962 0.8518094599363382
0.3842252890760708 19.52434315165648 0.8469595240420799
0.3894528440294867 18.897375892812942 0.8525474411948253
0.39468039898290264 18.729662751660733 0.8630504953093863
0.39990795393631856 18.92564865469358 0.837173518877582
0.4051355088897345 18.487266844020457 0.7866452221891681
0.4103630638431504 18.762653266928258 0.7836329164300496
0.41559061879656634 18.204208721552742 0.7718298523080969
0.42081817374998226 16.951005191874263 0.7660367459550157
0.4260457287033982 16.77451282295919 0.7681800133103419
0.4312732836568141 16.6506949924046 0.7473318183104042
0.43650083861023004 17.0435858243349 0.7455586245262905
0.44172839356364596 18.327505646193252 0.7654095173567709
0.4469559485170619 18.78037748398028 0.7805029135908345
0.4521835034704778 17.860640243715693 0.7754852082218268
0.45741105842389373 18.74461920625545 0.7998901112007374
0.46263861337730966 18.254007718348806 0.7725610579141022
0.4678661683307256 17.985502057856674 0.7491677867824381
0.4730937232841415 18.08262559355691 0.7438559023648291
0.47832127823755743 17.930130655425145 0.7463459563177869
0.48354883319097336 18.84024754142471 0.7830514611989728
0.4887763881443893 20.00753301598231 0.8296145103823134
0.4940039430978052 20.473668034891304 0.8197364713798184
0.49923149805122113 21.09540716183535 0.8069624185037781
0.5044590530046371 20.624863858990164 0.814899430045
0.5096866079580531 20.90018457110449 0.8161864403658268
0.5149141629114691 20.003926142839795 0.8234667823882476
0.5201417178648851 19.730779350330234 0.8104607725991687
0.525369272818301 20.816305944303274 0.81967382017938
0.530596827771717 21.32750395364124 0.8208644028792818
0.535824382725133 20.60343694176012 0.7851435804828771
0.541051937678549 19.925010138613025 0.7481044027808406
0.546279492631965 19.403976733301338 0.7432066494033258
0.5515070475853809 18.50262751809895 0.7300635915630579
0.5567346025387969 18.00350747575109 0.7172607249675882
0.5619621574922129 18.133499139938813 0.7180478697029224
0.5671897124456289 18.088759352817622 0.6999725283200258
0.5724172673990449 18.438643234012392 0.7081564049230544
0.5776448223524608 19.321643833289308 0.7320378662894308
0.5828723773058768 19.93763956810142 0.7589155691151469
0.5880999322592928 19.93105032670442 0.7705309397595975
0.5933274872127088 19.97705188084959 0.7911606652546067
0.5985550421661248 19.637935880360903 0.7941977148877553
0.6037825971195407 20.759619428881464 0.8188191174892455
0.6090101520729567 20.841486228461132 0.799140752855338
0.6142377070263727 19.92518835351726 0.7460773989955579
0.6194652619797887 18.933073126618417 0.719837658862026
0.6246928169332047 18.530809427442097 0.7235700642135674
0.6299203718866206 18.410193841379257 0.7172728450779031
0.6351479268400366 18.86326579182197 0.7245802065836211
0.6403754817934526 19.19192514161704 0.7132194544590997
0.6456030367468686 19.318809328075268 0.7037885375244163
0.6508305917002846 18.92680567153433 0.6921309074881118
0.6560581466537005 20.00819211317462 0.7033777797985292
0.6612857016071165 20.11235318683685 0.7018679484667928
0.6665132565605325 21.1964533257277 0.7059539387083182
0.6717408115139485 20.636670407590945 0.7069444396379845
0.6769683664673645 21.132379497343454 0.7128338141589843
0.6821959214207804 21.45339362657895 0.7130997984006718
0.6874234763741964 21.631206622983147 0.7157803594275677
0.6926510313276124 22.07661736068838 0.7141315709740474
0.6978785862810284 21.086617703781346 0.6938329849533605
0.7031061412344444 20.751435572449612 0.6952489720533392
0.7083336961878604 20.952264313687387 0.7005997973737316
0.7135612511412763 21.47979036931142 0.704284158895543
0.7187888060946923 21.81374723972234 0.7210805582912642
0.7240163610481083 22.00517614714404 0.723469017265648
0.7292439160015243 22.736946824228315 0.7603848849635418
0.7344714709549403 23.428861426435542 0.7903024436248671
0.7396990259083562 26.5145602110014 0.8239878019955126
0.7449265808617722 26.230833383961475 0.7980675292135623
0.7501541358151882 26.89577751860907 0.7932915806863928
0.7553816907686042 27.10122541959437 0.7934069800789604
0.7606092457220202 26.636087875377417 0.7710204976466288
0.7658368006754361 27.65054559758063 0.7789864082508138
0.7710643556288521 27.441315143934343 0.7619561047111231
0.7762919105822681 27.207819041909787 0.7553526460939441
0.7815194655356841 27.063654102439454 0.7552883490736954
0.7867470204891001 28.61835659886868 0.7874478871462687
0.791974575442516 30.275458459153956 0.8301613510574875
0.797202130395932 30.508390744338612 0.8292043532828408
0.802429685349348 31.034902920538684 0.8464352426355857
0.807657240302764 32.20866453815803 0.8644816652737382
0.81288479525618 33.9376549454648 0.8910832078395869
0.8181123502095959 36.45535113543826 0.9275158761297827
0.8233399051630119 37.80283537611945 0.9470317397174075
0.8285674601164279 41.70711774003574 1.0229540188135637
0.8337950150698439 46.186939968181086 1.1001389640144439
0.8390225700232599 50.30207353214544 1.1583249275712995
0.8442501249766758 53.94617974555061 1.1763447345381584
0.8494776799300918 56.685907526059275 1.1926480038540934
0.8547052348835078 61.39068100397924 1.2308298628467247
0.8599327898369238 64.94294662369481 1.2760848443619044
0.8651603447903398 69.65432777523597 1.3278970662928973
0.8703878997437557 68.2628448788652 1.3159142283609102
0.8756154546971717 66.49833594351536 1.2937864433784223
0.8808430096505877 69.06203806061258 1.3015841483046742
0.8860705646040037 70.3410597102876 1.3010971988394469
0.8912981195574197 71.90652395297859 1.3036613050494152
0.8965256745108356 73.05004900608466 1.3053253261958904
0.9017532294642516 72.08735379751849 1.2971442775368978
0.9069807844176676 68.73352407814967 1.253404750393613
0.9122083393710836 68.77876793415786 1.2708995374517633
0.9174358943244996 73.5495693628064 1.3174184183532396
0.9226634492779155 76.48437332162811 1.3411419454338214
0.9278910042313315 84.839545702851 1.4031156381268441
0.9331185591847475 86.14464034699378 1.3927123124157648
0.9383461141381635 91.83764786558564 1.4329104151967396
0.9435736690915795 95.70996839083087 1.468799242630435
0.9488012240449955 96.49774959781978 1.4741564831245024
0.9540287789984114 98.97980292665436 1.477994773950035
0.9592563339518274 99.39028080132526 1.4843414392922922
0.9644838889052434 98.27324994091495 1.4965060544677218
0.9697114438586594 100.59088972534497 1.4999047863462671
0.9749389988120754 101.1370442359914 1.4900192994939547
0.9801665537654913 102.1133662710345 1.4933740510738227
0.9853941087189073 106.59648104117059 1.5254036257839683
0.9906216636723233 105.48030725379921 1.5083107121273454
0.9958492186257393 104.41194146275417 1.4830275942264866
1.0010767735791553 103.82343607554704 1.4610292055095817
1.0063043285325712 103.9326689115953 1.4663402110246462
1.0115318834859872 104.5424704036019 1.48114307831473
1.0167594384394032 105.44757960149138 1.4930722295667878
1.0219869933928192 110.0638669485627 1.5337344275053744
1.0272145483462352 113.15549533698474 1.5656135823095467
1.0324421032996511 115.59167103973297 1.5954163838329838
1.0376696582530671 112.62087186483389 1.5657840352253898
1.042897213206483 114.80807722055468 1.5620133625839525
1.048124768159899 115.83816852336254 1.550059268865967
1.053352323113315 117.45215392607913 1.552893171869747
1.058579878066731 123.45035038953614 1.5778418483583525
1.063807433020147 118.83157291521303 1.5514616255783023
1.069034987973563 122.20704927574232 1.5822985925505486
1.074262542926979 126.22059585910735 1.6266941280414693
1.079490097880395 124.42815554965752 1.6190160128417832
1.084717652833811 127.43141688526494 1.613222602183112
1.089945207787227 127.48617463163615 1.6090322440679075
1.095172762740643 129.73107631143702 1.6203767341168402
1.1004003176940589 127.64799670251232 1.6131141230463533
1.1056278726474749 131.2393251002108 1.6435753429020266
1.1108554276008908 137.87753089166097 1.6834214352653154
1.1160829825543068 140.18658060265253 1.7178189390474852
1.1213105375077228 139.58630632679984 1.707431129612602
1.1265380924611388 139.44653528535991 1.7203875265605053
1.1317656474145548 135.0072959035476 1.6906221022856835
1.1369932023679707 135.41524423997217 1.6772943482550597
1.1422207573213867 133.69679360632583 1.6486491343311354
1.1474483122748027 132.09937863866304 1.6341866202147806
1.1526758672282187 131.49852840205438 1.6120242403666243
1.1579034221816347 132.4250394520763 1.6043151119413912
1.1631309771350506 131.65435302444618 1.5955069841963108
1.1683585320884666 141.88970659897004 1.6635513307279637
1.1735860870418826 152.515201506009 1.73320087493265
1.1788136419952986 155.12323603543092 1.7644054764331336
1.1840411969487146 154.55219030419875 1.740441861985057
1.1892687519021305 151.06477689838485 1.7546965141920747
1.1944963068555465 154.06763817155672 1.7787297839471503
1.1997238618089625 153.7028740787454 1.7465323495129137
1.2049514167623785 155.9257859349469 1.7640355444639984
1.2101789717157945 159.86292085756256 1.7692339437701197
1.2154065266692105 160.7586491742005 1.7759840251808323
1.2206340816226264 161.73730872964987 1.7875411191602677
1.2258616365760424 161.2682473724604 1.7937055747637927
1.2310891915294584 157.22527359797104 1.7422974521284893
1.2363167464828744 151.41151039890755 1.6932991597407065
1.2415443014362904 147.16632190187468 1.653286613138679
1.2467718563897063 143.56435522021212 1.6626216154190072
1.2519994113431223 143.4896102285861 1.6714727799926974
1.2572269662965383 146.86268464002393 1.6931830238660135
1.2624545212499543 146.3804362085888 1.681214027342799
1.2676820762033703 147.45168229987345 1.6635957589075017
1.2729096311567862 143.13665057556466 1.6317608194797337
1.2781371861102022 140.55928858789392 1.6127962140112089
1.2833647410636182 142.08337169811966 1.6265618040294558
1.2885922960170342 141.95904525320802 1.632260717339367
1.2938198509704502 146.0017962883233 1.6594591165050605
1.2990474059238661 147.52529152182464 1.6841354338258603
1.3042749608772821 146.4564397774858 1.6628523836562212
1.309502515830698 152.13498662529156 1.6906035108509905
1.314730070784114 151.25941697953866 1.6779904168313287
1.31995762573753 154.4175639741924 1.6806374627605438
1.325185180690946 152.6079642494824 1.6698809073432368
1.330412735644362 152.23724827601242 1.671641789730654
1.335640290597778 151.15587122959715 1.6768871039721607
1.340867845551194 148.69717397444822 1.6759676029569033
1.34609540050461 147.2324662833219 1.6616921781335825
1.351322955458026 147.07466970107 1.6540240097718746
1.356550510411442 141.73780255654026 1.621108212535824
1.361778065364858 138.42648572804322 1.5926214839095354
1.3670056203182739 137.84010093076733 1.5992958106573214
1.3722331752716899 136.82475115043422 1.600251432349903
1.3774607302251058 142.6790623578793 1.6431520136672308
1.3826882851785218 149.05277260239572 1.675940284013719
1.3879158401319378 152.90874243527048 1.6794088272670624
1.3931433950853538 154.98952574239587 1.6790411727662944
1.3983709500387698 151.99069351480208 1.6536662703602643
1.4035985049921857 151.505240605147 1.631288852588612
1.4088260599456017 151.87022142169627 1.645655890607723
1.4140536148990177 161.57250237226987 1.7152001303046895
1.4192811698524337 164.74683656673173 1.7446049441983018
1.4245087248058497 159.71848952802262 1.7186397921681758
1.4297362797592656 152.82067979968278 1.6701535585166802
1.4349638347126816 143.2005386556579 1.6218075758993458
1.4401913896660976 135.97526623827295 1.5900480668318984
1.4454189446195136 135.1931361863584 1.5898759193118481
1.4506464995729296 135.47726848327042 1.5838294589835664
1.4558740545263456 136.0047050074023 1.5745638875722194
1.4611016094797615 141.62386518591825 1.6171359113526043
1.4663291644331775 143.2890602773095 1.630784163563516
1.4715567193865935 147.25082122479625 1.6657234000318413
1.4767842743400095 151.10159168631884 1.6791603270435262
1.4820118292934255 146.738493272874 1.6359331665302836
1.4872393842468414 147.92480371086234 1.6453346098187396
1.4924669392002574 147.2313505954588 1.6291651321410687
1.4976944941536734 146.6070398314241 1.6451634928362977
1.5029220491070894 150.6242714866441 1.6807046877126537
1.5081496040605054 151.1895608899229 1.680984753141837
1.5133771590139213 152.83541221243433 1.7169640120284548
1.5186047139673373 149.09156028177276 1.6917494722406328
1.5238322689207533 143.79978396054813 1.6376127997766012
1.5290598238741693 145.49165095322834 1.6426468209945984
1.5342873788275853 145.20439680408566 1.6339885042324105
1.5395149337810012 145.0914159450304 1.6500703812703577
1.5447424887344172 145.21340376463772 1.661908579616681
1.5499700436878332 142.09340286884148 1.6450869682163882
1.5551975986412492 143.86324374392893 1.64214273412356
1.5604251535946652 149.99335806296784 1.6747935208062594
1.5656527085480811 151.0215285469353 1.6826761079924064
1.5708802635014971 155.88874177898302 1.6921652945645946
1.576107818454913 155.9589920719993 1.6803275073675275
1.581335373408329 156.14715985476306 1.6778080025449957
1.586562928361745 160.10338973685865 1.6887247909049452
1.591790483315161 162.70305792190754 1.7315453944451262
1.597018038268577 165.5645405279093 1.7549256612936646
1.602245593221993 164.57794361754708 1.7451269900752275
1.607473148175409 169.6343378402526 1.7633302797408017
1.612700703128825 172.2627902444068 1.773437768041205
1.617928258082241 177.25000469071125 1.7836358376929713
1.623155813035657 180.34264061648443 1.8207552831834988
1.628383367989073 185.15072561061282 1.8508399741386727
1.6336109229424889 186.85289073624384 1.8402294056696287
1.6388384778959049 184.93264552731162 1.8304916120417212
1.6440660328493208 187.43066658509343 1.8385713099137377
1.6492935878027368 192.79653587954846 1.8638070552790338
1.6545211427561528 197.3567065212113 1.89465668771021
1.6597486977095688 203.60346664007486 1.9147188804945938
1.6649762526629848 206.1099288070305 1.9085717538114009
1.6702038076164007 208.51381506394554 1.8971848024107063
1.6754313625698167 217.36118548808716 1.9431292846767994
1.6806589175232327 230.45164178091215 2.0206791422426105
1.6858864724766487 234.2346762373348 2.0566159032471147
1.6911140274300647 235.17788675371108 2.0619366305332067
1.6963415823834807 236.99786612927082 2.0527190769080423
1.7015691373368966 227.01185180624205 1.9885171380277813
1.7067966922903126 229.26721644929424 1.9862344195185835
1.7120242472437286 228.05270706659573 1.9985041020212306
1.7172518021971446 216.81832912862103 1.9210978553623872
1.7224793571505606 224.12372327081326 1.9374617841689643
1.7277069121039765 226.01164235213483 1.937320598504278
1.7329344670573925 225.24181523231618 1.9026975455525164
1.7381620220108085 228.690600984225 1.905388964422882
1.7433895769642245 226.38945996512035 1.8938396451545574
1.7486171319176405 236.6341761162855 1.9471677094712951
1.7538446868710564 249.31432590131203 1.985282487440497
1.7590722418244724 254.57735378555614 1.996092400749653
1.7642997967778884 257.3672243509165 2.0180623702191562
1.7695273517313044 255.80233920409728 2.018947555266692
1.7747549066847204 254.58432648680986 2.0210091602668725
1.7799824616381363 248.97289285503882 1.9820453367243258
1.7852100165915523 255.50198032895483 1.9889230915025464
1.7904375715449683 261.2344877931809 2.0159664235144277
1.7956651264983843 267.8447066165055 2.045561838888097
1.8008926814518003 261.30819036606977 1.9824436307285351
1.8061202364052162 250.23036039805442 1.9197564287257745
1.8113477913586322 237.88706831779496 1.8411836929966894
1.8165753463120482 236.267092954176 1.8122881842526537
1.8218029012654642 234.24437088435508 1.8090696524987802
1.8270304562188802 245.23014247560573 1.868144329362649
1.8322580111722961 253.88877864583066 1.9022766148157737
1.8374855661257121 260.917063395281 1.9292157416833802
1.842713121079128 261.21253634361295 1.9096649204402374
1.847940676032544 256.38760089569774 1.8555672448568388
1.85316823098596 258.8919414813984 1.8504370940849824
1.858395785939376 257.79378280017414 1.8302237218692363
1.863623340892792 262.9851252048025 1.846133452430328
1.868850895846208 261.83168663871413 1.8545875765434752
1.874078450799624 259.7323492163961 1.84676186682064
1.87930600575304 261.29880919342764 1.8558068831149355
1.884533560706456 258.282950878693 1.8349537536938194
1.889761115659872 261.54532023707446 1.8358561290292523
1.894988670613288 265.2069171691489 1.837559502376628
1.9002162255667039 267.3716885483622 1.834508883827253
1.9054437805201199 267.55785911463613 1.8176030222359165
1.9106713354735358 268.46563836720924 1.8053817727159787
1.9158988904269518 266.6106775981125 1.7884417239209172
1.9211264453803678 266.6956530595841 1.7918521632020616
1.9263540003337838 269.7618715225804 1.804747154965248
1.9315815552871998 261.9303210421481 1.7720721197248792
1.9368091102406157 259.66885220377816 1.7549257165302659
1.9420366651940317 252.27997404328283 1.7150025290534334
1.9472642201474477 248.52835405684192 1.7103939332377485
1.9524917751008637 247.40419005527394 1.6959145298167333
1.9577193300542797 247.17914061023615 1.6985839778235265
1.9629468850076957 253.0480865249693 1.7299758977872728
1.9681744399611116 259.4441183765429 1.7479309831362024
1.9734019949145276 262.9955765813522 1.7449677968248976
1.9786295498679436 258.9117380417549 1.7174982433382955
1.9838571048213596 261.57943311358036 1.709602334352771
1.9890846597747756 258.67443508562945 1.6909689479477124
1.9943122147281915 258.19396337762106 1.7062854547988646
1.9995397696816075 255.05841062555112 1.6747229378907662
2.0047673246350235 243.9677943462502 1.632315487537882
2.0099948795884393 237.62252443361882 1.601971528605963
2.015222434541855 234.54761624276512 1.579278046069808
2.0204499894952708 230.66787655572958 1.5721143013681973
2.0256775444486865 233.92178762328672 1.5918062934051456
2.0309050994021023 233.2433558120261 1.578932000957262
2.036132654355518 237.25467477181746 1.5964675103374173
2.041360209308934 239.03174541440106 1.613154813351805
2.0465877642623496 245.56906158935965 1.6272507523736017
2.0518153192157653 244.71353023606835 1.6270414183979798
2.057042874169181 246.03184392696684 1.6467679113351026
2.062270429122597 249.11481522771123 1.6531970974968289
2.0674979840760126 242.48258378379154 1.634833909013651
2.0727255390294284 237.25635239429278 1.6113306473570648
2.077953093982844 237.73959511533602 1.6062775969468992
2.08318064893626 234.3332815237679 1.591936664819271
2.0884082038896756 233.95063583996637 1.597008013138207
2.0936357588430914 235.54137984125575 1.5966168069883528
2.098863313796507 231.26348642961483 1.57506756980532
2.104090868749923 231.11538807958644 1.5685246311087027
2.1093184237033387 228.0270216194272 1.5355664190731757
2.1145459786567544 226.94916521626305 1.5393353238429979
2.11977353361017 225.6683279573787 1.5297331418228644
2.125001088563586 228.7994465562332 1.54346738001527
2.1302286435170017 228.98719793687712 1.5570935747290622
2.1354561984704175 229.10998354210082 1.5522228607360737
2.140683753423833 233.92362759132465 1.5906962389209047
2.145911308377249 234.0375983489545 1.605953238626954
2.1511388633306647 227.89373538650963 1.584736306109163
2.1563664182840805 232.4900644187706 1.6026598628225974
2.1615939732374962 233.958179009994 1.6040805644922767
2.166821528190912 238.70491219126058 1.6335996652742122
2.1720490831443278 252.06475465854692 1.691072810014841
2.1772766380977435 243.44493771181845 1.6619525500931225
2.1825041930511593 245.46972081619842 1.6695418971796003
2.187731748004575 243.9022370951007 1.6373580919565862
2.192959302957991 237.24872222165726 1.5970831558878078
2.1981868579114066 233.30435909246208 1.5584088641961518
2.2034144128648223 229.58150119405593 1.5605438897732464
2.208641967818238 233.23892153729042 1.588420557423757
2.213869522771654 232.1724503783955 1.5924708876649638
2.2190970777250696 231.91572160313405 1.602987077998503
2.2243246326784853 228.54066837817373 1.5670126357639604
2.229552187631901 227.7807562434262 1.5640895531725416
2.234779742585317 232.62743798432894 1.5621904790943726
2.2400072975387326 233.09097887701586 1.5713953985682998
2.2452348524921484 236.41705992824933 1.5962163393618054
2.250462407445564 232.31905795609714 1.5797004423089782
2.25568996239898 228.5529138830253 1.566908541686595
2.2609175173523957 221.16220338054444 1.5199831316289567
2.2661450723058114 223.48931049303553 1.5244894946438203
2.271372627259227 228.79625534947618 1.5543136318224338
2.276600182212643 231.68756771945394 1.5724019929304554
2.2818277371660587 235.1378697978845 1.5960945470099466
2.2870552921194744 236.0157151408008 1.6163614029186748
2.29228284707289 237.03028481229308 1.6215674811011556
2.297510402026306 237.27675935366022 1.626679453093737
2.3027379569797217 235.56600601747073 1.5958184264068584
2.3079655119331375 232.68176936449763 1.5603837653436838
2.3131930668865532 224.3802027884758 1.516055173253384
2.318420621839969 223.2650988792339 1.5155588951513799
2.3236481767933848 222.1716426933427 1.5178322315525556
2.3288757317468005 224.4670755490972 1.559150008408057
2.3341032867002163 220.93035000490354 1.5341678035224335
2.339330841653632 225.87216290353652 1.556086557145419
2.344558396607048 226.7744712799671 1.5512907738740762
2.3497859515604635 235.4372680087572 1.5910449858468656
2.3550135065138793 235.81726557135886 1.572077858319939
2.360241061467295 236.287282069304 1.5785431509601768
2.365468616420711 231.77941097678018 1.5471682804707245
2.3706961713741266 236.8376499732797 1.545001379491408
2.3759237263275423 239.58229184326274 1.555422269009086
2.381151281280958 237.9305580137183 1.5570165238107487
2.386378836234374 237.09104275875157 1.5726161888920787
2.3916063911877896 234.55979309072723 1.5699228436535597
2.3968339461412054 223.47065850069774 1.5213939203158842
2.402061501094621 222.28657065210658 1.5040017223739985
2.407289056048037 219.13350050815163 1.480772915589257
2.4125166110014526 216.00258519877727 1.4683413906720495
2.4177441659548684 220.61788750365648 1.479600636399037
2.422971720908284 218.7633129679739 1.4452958766005608
2.4281992758617 223.3139023273211 1.4585137588661061
2.4334268308151157 228.74760596834844 1.46024506240811
2.4386543857685314 232.5217460793582 1.477562064303131
2.443881940721947 235.09668954605323 1.4758934952573073
2.449109495675363 233.26716665907477 1.4397556817919777
2.4543370506287787 244.8070852533948 1.4757177516835707
2.4595646055821945 254.52745733660183 1.4764072567039899
2.4647921605356102 277.04721152292007 1.5036379032024247
2.470019715489026 297.91335813577 1.4795294249629427
2.4752472704424417 359.2062096733971 1.5421355118824889
2.4804748253958575 496.3712780845866 1.7425023902432855
2.4857023803492733 714.2986649308931 2.025399293153871
2.490929935302689 1015.4678893374536 2.3829572635509884
2.496157490256105 1396.176068767684 2.7854684598354256
2.5013850452095205 1780.907927052208 3.1371174280487466
2.5066126001629363 2103.203438114821 3.394230944200776
2.511840155116352 2391.639879841474 3.6257966680468336
2.517067710069768 2618.309742380432 3.7922383298121805
2.5222952650231836 2876.1044251301005 3.9861167048199846
2.5275228199765993 3234.5658082209256 4.224642430397614
2.532750374930015 3692.7985302471952 4.502780523074196
2.537977929883431 4370.487470357519 4.895885066115034
2.5432054848368466 5151.200287402004 5.30882136829481
2.5484330397902624 5936.381852651732 5.686329084271968
2.553660594743678 6460.303126317004 5.909109798297657
2.558888149697094 6726.092788815607 6.031785391671807
2.5641157046505096 6596.741095670968 5.956295684016023
2.5693432596039254 6245.693871127763 5.809735019800507
2.574570814557341 5735.683371741436 5.565266497741557
2.579798369510757 5208.263539501715 5.292077556637103
2.5850259244641727 4828.057219293314 5.096599962525819
2.5902534794175884 4529.028017872557 4.925665804551205
2.595481034371004 4274.02859833173 4.785757395303317
2.60070858932442 3956.2893960865695 4.602114143446941
2.6059361442778357 3476.7800731434086 4.307906564266771
2.6111636992312515 2934.330995822162 3.965361561046565
2.6163912541846672 2344.098505662111 3.5454253929001602
2.621618809138083 1755.9562877378955 3.068550698220943
2.6268463640914987 1265.9357737845726 2.5966694554940366
2.6320739190449145 880.3271739844571 2.165434509714038
2.6373014739983303 630.9072509937788 1.8514452593164954
2.642529028951746 473.175483138069 1.6367295840812957
2.6477565839051618 369.55360907197786 1.4899828240422444
2.6529841388585775 315.7298258211668 1.4165274275604711
2.6582116938119933 285.495167137637 1.3833759431320503
2.663439248765409 265.6078372936632 1.3642238561794275
2.668666803718825 255.4957389090234 1.3661159186027245
2.6738943586722406 239.58758044254571 1.3437737637841976
2.6791219136256563 236.5553097650429 1.35556436713605
2.684349468579072 231.14850282127523 1.370602247460707
2.689577023532488 231.57078626561224 1.3996580264614245
2.6948045784859036 230.9253339732694 1.410406172921553
2.7000321334393194 224.72268835908918 1.3879559100570507
2.705259688392735 223.32812608519828 1.381121306369917
2.710487243346151 223.2952835050223 1.3919783879944396
2.7157147982995666 225.7139467235323 1.4108624731442192
2.7209423532529824 226.50365060060344 1.436649458476188
2.726169908206398 221.68875237917658 1.43476281599484
2.731397463159814 228.5580193907849 1.4577093580141203
2.7366250181132297 229.1352872509749 1.4632453992034131
2.7418525730666454 227.71262039015292 1.4626037446922366
2.747080128020061 224.6499857724866 1.4553443426322203
2.752307682973477 218.71606577360686 1.4340623540720747
2.7575352379268927 219.86976386694647 1.4288255206902063
2.7627627928803085 214.48555660996146 1.4101839290582838
2.767990347833724 217.86976313196405 1.4285514835359103
2.77321790278714 216.37145412730553 1.4324381127657497
2.7784454577405557 222.91411902634405 1.4906173181198838
2.7836730126939715 227.76973233708514 1.5128987620148493
2.7889005676473873 223.08642656744613 1.5074089585175166
2.794128122600803 225.30464273470338 1.5178575902048626
2.7993556775542188 219.65829449834877 1.479443930966119
2.8045832325076345 219.6165003327299 1.4768050694025967
2.8098107874610503 228.34823355638633 1.5117886889861418
2.815038342414466 228.2705310487382 1.5122032522686262
2.820265897367882 229.35699948843657 1.5258506741757925
2.8254934523212976 221.5889780963638 1.4858374970099506
2.8307210072747133 219.64709808472327 1.4750435128476815
2.835948562228129 224.7439435697211 1.5030373230978773
2.841176117181545 222.64434191375798 1.5016851358518237
2.8464036721349606 224.81728552192564 1.508070304189634
2.8516312270883764 227.44523601068997 1.5061193162611488
2.856858782041792 222.21945621678 1.4584398668789866
2.862086336995208 229.14921761264773 1.490217260119996
2.8673138919486236 225.71627697767843 1.494078562746341
2.8725414469020394 224.60258844565152 1.4990571928185246
2.877769001855455 223.61995700004974 1.5027048164085846
2.882996556808871 216.89176383933182 1.4685144062816176
2.8882241117622867 220.72745289610347 1.4811901765145266
2.8934516667157024 223.43797134030473 1.4957936840005712
2.898679221669118 224.31619373348943 1.5000614882526735
2.903906776622534 222.31537226591885 1.4916714473029642
2.9091343315759497 229.54484301934156 1.5207843875478368
2.9143618865293655 231.2873359830056 1.5198109484143203
2.919589441482781 230.00554715678163 1.4971036785171812
2.924816996436197 223.9364782805677 1.4673419149793483
2.9300445513896127 223.6439713961428 1.476705246356944
2.9352721063430285 227.44461685903644 1.488273099166941
2.9404996612964442 234.1740410025319 1.5169613508752378
2.94572721624986 238.42744018562988 1.5319728115908617
2.9509547712032758 234.0203622685735 1.5196840095125446
2.9561823261566915 226.90409798950168 1.50367353647011
2.9614098811101073 219.8286944728296 1.459915788241246
2.966637436063523 217.8788190933569 1.4504606688421253
2.971864991016939 219.54262781496953 1.4635235742129202
2.9770925459703546 221.4079487659635 1.4689588066965158
2.9823201009237703 228.0076150684526 1.51235827471969
2.987547655877186 231.75490420801322 1.5104460298558569
2.992775210830602 226.68423644896126 1.4698446655648223
2.9980027657840176 223.11153004950978 1.4603329933277518
3.0032303207374333 219.78548945631934 1.4467782841449803
3.008457875690849 217.60739156104725 1.434696750289785
3.013685430644265 219.70941475178014 1.4270317450707635
3.0189129855976806 219.33819905250456 1.4042631535954768
3.0241405405510964 223.9267241363238 1.4263717530169182
3.029368095504512 228.0140712141222 1.4369515919668163
3.034595650457928 229.23766656039516 1.4484682803422144
3.0398232054113437 229.6166375700394 1.4585858688232625
3.0450507603647594 226.08421236997978 1.447983752940343
3.050278315318175 223.77418945367097 1.4471406610992104
3.055505870271591 226.0542300484195 1.447910459982632
3.0607334252250067 226.12119216868865 1.447008343590814
3.0659609801784224 233.98207789254585 1.4732373487260284
3.071188535131838 231.14775840166442 1.4593212190861895
3.076416090085254 230.68158471794447 1.4508954937572318
3.0816436450386697 224.28666640024278 1.4036045554630987
3.0868711999920855 224.59832144619955 1.3836574306143046
3.0920987549455012 223.59486243005762 1.3635821491064382
3.097326309898917 228.61084191431945 1.37444591932729
3.1025538648523328 231.94765423490634 1.3790113675566436
3.1077814198057485 233.8438674638032 1.3801398184075424
3.1130089747591643 229.04807224720375 1.3620342180059246
3.11823652971258 227.1011812062743 1.3583401071817949
3.123464084665996 234.21995205700787 1.38070296847674
3.1286916396194115 236.61224706634528 1.3707944209425218
3.1339191945728273 235.548845071853 1.3434602941176013
3.139146749526243 237.37723623438535 1.329666188071594
3.144374304479659 237.45521270491963 1.3182028254610425
3.1496018594330746 238.57317604915008 1.3077189627736119
3.1548294143864903 244.5803061557752 1.3242651649725556
3.160056969339906 248.06437610116987 1.321180193955664
3.165284524293322 254.38674198911528 1.3156580039179435
3.1705120792467376 261.17073524224077 1.3136836023472123
3.1757396342001534 267.9001274246086 1.3010588183274454
3.180967189153569 287.83816254395936 1.3242097215414148
3.186194744106985 302.7014438325842 1.347429846065917
3.1914222990604006 320.97955093949747 1.378389439084528
3.1966498540138164 341.5297584952545 1.400242658096037
3.201877408967232 341.2591403295424 1.3801914595892788
3.207104963920648 353.870495783221 1.3817834795278738
3.2123325188740637 365.21730721954947 1.3844157284762677
3.2175600738274794 375.70716172039636 1.3895562244001065
3.222787628780895 393.87111100763974 1.418786116679115
3.228015183734311 413.14494582181914 1.4469766925295566
3.2332427386877267 434.8397785265189 1.4771857217051172
3.2384702936411425 463.4713199351035 1.514160248130743
3.2436978485945582 499.02080687950263 1.566536916635394
3.248925403547974 527.2291927244024 1.6096406793781857
3.2541529585013897 562.6525676429047 1.6576738210529132
3.2593805134548055 591.9266946270942 1.6957128674762312
3.2646080684082213 629.5826467035315 1.7462776950219128
3.269835623361637 665.1765808475961 1.787801847217035
3.275063178315053 704.3900609763514 1.8370633221078063
3.2802907332684685 746.410833965757 1.8887741597409975
3.2855182882218843 799.0590556998144 1.9530796051881065
3.2907458431753 847.8872475071825 2.014148718206575
3.295973398128716 901.8278524817466 2.0718009889909625
3.3012009530821316 952.8147793882517 2.126097138557407
3.3064285080355473 998.1940198434887 2.1798626235056613
3.311656062988963 1033.9319552026313 2.2174572585492913
3.316883617942379 1041.10181620863 2.225256908217207
3.3221111728957946 1034.2050866141024 2.211666393302895
3.3273387278492104 1013.8723318418658 2.1857205500340298
3.332566282802626 970.3008884931736 2.134185751917803
3.337793837756042 923.7458308491953 2.0864147594273117
3.3430213927094576 850.3154081384013 2.0001431942317645
3.3482489476628734 767.0532754252413 1.8975038528283785
3.353476502616289 688.2261475726574 1.794347796712117
3.358704057569705 614.2618942819232 1.6936949291929808
3.3639316125231207 547.4445302615513 1.5986096032554542
3.3691591674765364 495.5369313600713 1.5254925395271144
3.374386722429952 448.41983055125263 1.4608976755559082
3.379614277383368 403.7665216497488 1.3964603912030185
3.3848418323367837 368.81304063256715 1.3453790129011223
3.3900693872901995 340.69766684605327 1.3107641620161843
3.3952969422436152 316.9412781137499 1.2830322165116947
3.400524497197031 297.35979977450984 1.2568443806877956
3.4057520521504467 278.6781833319424 1.2275731919108739
3.4109796071038625 266.9180439116247 1.214428728086056
3.4162071620572783 259.31337075072605 1.213023640130077
3.421434717010694 257.2688000253551 1.2304094984987293
3.4266622719641098 256.63643957307994 1.2483815495329034
3.4318898269175255 255.4101642539372 1.26167729251438
3.4371173818709413 248.52956076776198 1.2557233636309486
3.442344936824357 243.46682907737542 1.250218747709445
3.447572491777773 239.99930141478168 1.2479001126132678
3.4528000467311886 237.1352247621155 1.2446520725755925
3.4580276016846043 233.07234547103056 1.2307924657011713
3.46325515663802 233.44337010516998 1.232309973449719
3.468482711591436 229.55206388223326 1.220172526284545
3.4737102665448516 225.0650520548456 1.2081636338520136
3.4789378214982674 218.37506817095618 1.1862146467033141
3.484165376451683 215.54405118365113 1.174499934017293
3.489392931405099 216.8946830402009 1.1941434712065313
3.4946204863585146 224.2345309849904 1.225825956816452
3.4998480413119304 233.43448454298468 1.2480817672683953
3.505075596265346 231.14071653489458 1.2244172752290532
3.510303151218762 231.5702154280722 1.2075149127319207
3.5155307061721777 233.93670809777348 1.1923796518420464
3.5207582611255934 239.61922965846793 1.2007912293672158
3.525985816079009 247.90214984206008 1.2061401025906515
3.531213371032425 258.1435523404861 1.2101546132851801
3.5364409259858407 267.0085538762888 1.2094851679890553
3.5416684809392565 284.4346249550019 1.2246960725126883
3.546896035892672 306.8055263427596 1.2449176248069633
3.552123590846088 350.1632953138737 1.3079674064966131
3.5573511457995037 428.86651199154187 1.4264561798401874
3.5625787007529195 562.9877311698042 1.613664616685169
3.5678062557063353 806.788871561436 1.924872244667717
3.573033810659751 1258.9600926797286 2.4023583207504924
3.5782613656131668 2045.8733229593695 3.0633427763142005
3.5834889205665825 3463.408312126959 3.985360327834096
3.5887164755199983 5868.517167470308 5.187442101437031
3.593944030473414 9390.154089564796 6.5293664571886865
3.59917158542683 13239.975536119644 7.714186954806354
3.6043991403802456 16921.46550007041 8.696712177540103
3.6096266953336613 19091.764500573074 9.217023403953128
3.614854250287077 19222.42922656374 9.242627569152614
3.620081805240493 17321.476464120107 8.753482937024433
3.6253093601939086 14077.791174447666 7.881610956414341
3.6305369151473244 10634.923284089415 6.839511133197839
3.63576447010074 7361.777866490079 5.683428587135114
3.640992025054156 4926.037432036596 4.638506903767575
3.6462195800075716 3126.6975733199574 3.6863402720986422
3.6514471349609874 1982.819006903533 2.9295384489161327
3.656674689914403 1268.1082511756745 2.3364673069008006
3.661902244867819 873.4565530423646 1.935638374969241
3.6671297998212347 653.7390494923197 1.6777294307594468
3.6723573547746504 539.22280567061 1.5365720042724103
3.677584909728066 459.96203253468127 1.4279321635392799
3.682812464681482 405.3983070485136 1.3438202451328014
3.6880400196348977 365.26261842586473 1.281356781787873
3.6932675745883135 338.12259792170727 1.2406169409030108
3.698495129541729 320.65272918199685 1.218184575047702
3.703722684495145 305.8217771369917 1.1962228807527033
3.7089502394485607 295.50076593682076 1.1785226493697147
3.7141777944019765 286.2348534799667 1.1603575283196557
3.7194053493553922 284.0713050808173 1.1588037079257694
3.724632904308808 279.4034686828744 1.1504578470010276
3.7298604592622238 275.02482745956314 1.1461620734166333
3.7350880142156395 274.437067691648 1.1534387691696981
3.7403155691690553 271.5602011638614 1.1511402106099917
3.745543124122471 270.50881331193585 1.1561675037394217
3.750770679075887 265.0031388660946 1.1492065470393436
3.7559982340293026 256.7581187765118 1.1301716702749725
3.7612257889827183 256.13548124932163 1.1365858331709986
3.766453343936134 254.51607611540518 1.138885628667833
3.77168089888955 259.58945810988087 1.147267373796551
3.7769084538429656 256.3848964728493 1.1294620355029175
3.7821360087963813 254.91221424400442 1.1145607487560398
3.787363563749797 255.9553554845775 1.114316795388652
3.792591118703213 254.65590847782892 1.108164019020782
3.7978186736566286 256.798895156281 1.1119581514681058
3.8030462286100444 260.99527873938007 1.1092080364062542
3.80827378356346 270.2764711688929 1.1143710426594442
3.813501338516876 276.9129260162773 1.11949657773716
3.8187288934702917 286.26197412585 1.1311556729476147
3.8239564484237074 288.2695242597083 1.1253028409621428
3.829184003377123 294.67251426719326 1.1353726617592372
3.834411558330539 299.04846550677246 1.1423797095013868
3.8396391132839547 299.22050575322584 1.1436196125216163
3.8448666682373704 301.48836681533146 1.1482023569232582
3.850094223190786 299.42419203301296 1.1500965491063198
3.855321778144202 294.2171943993004 1.143895903586583
3.8605493330976177 288.6718265475725 1.1378433130165237
3.8657768880510335 280.5172728407911 1.1268393357192663
3.8710044430044492 273.3675275807496 1.114357706135487
3.876231997957865 269.21713034872425 1.103727043031296
3.8814595529112808 265.37137448330895 1.0937854025261684
3.8866871078646965 265.1403398775836 1.0979157962824604
3.8919146628181123 263.81828304355054 1.0978007942201682
3.897142217771528 264.6674315592495 1.101740622567554
3.902369772724944 264.9392375074692 1.1037184739106505
3.9075973276783595 264.07873701126135 1.0938877312359654
3.9128248826317753 266.7941669416367 1.0982468348348544
3.918052437585191 269.19120590890054 1.100634184388215
3.923279992538607 272.15082831605076 1.105420943476537
3.9285075474920226 276.8074563285048 1.1093257514480843
3.9337351024454383 277.39897589431945 1.1039899740239392
3.938962657398854 279.63221937291434 1.0994564911969347
3.94419021235227 282.7261096644993 1.101674072004807
3.9494177673056856 282.92272703184733 1.0988704778299232
3.9546453222591014 287.5918048918458 1.1018078762188086
3.959872877212517 296.09620606620695 1.1119816021391276
3.965100432165933 307.8275231989856 1.1299256124177388
3.9703279871193486 325.2434477075895 1.158143548529383
3.9755555420727644 341.64572126844655 1.1783164814852753
3.98078309702618 356.4683339417265 1.1954502436403507
3.986010651979596 371.55237849327216 1.215230503743312
3.9912382069330117 386.27125905946076 1.235282474994457
3.9964657618864274 406.6136654225772 1.2674042784711739
4.001693316839844 433.95181749264333 1.3078243666018936
4.00692087179326 465.71303404640827 1.3455271587274185
4.012148426746676 516.9132548182904 1.4214985056201743
4.017375981700092 577.0225187589971 1.5169048889309773
4.0226035366535084 659.0328921577935 1.629494593668254
4.027831091606925 791.5895242539145 1.7923401697724655
4.033058646560341 884.4051641825946 1.8982898682459814
4.038286201513757 946.3694492500209 1.9621057139592715
4.043513756467173 976.0709118448107 1.9988227629037096
4.0487413114205895 959.5608482976212 1.9829180768741674
4.053968866374006 980.4510062041777 2.0032856927839435
4.059196421327422 1010.9190880514648 2.0332476025209596
4.064423976280838 1068.625844739291 2.090923953054646
4.069651531234254 1169.7252644199696 2.186249526806497
4.0748790861876705 1286.3479952355426 2.30042625672373
4.080106641141087 1419.3156372471335 2.4188466299102664
4.085334196094503 1582.0282209136938 2.560315192527903
4.090561751047919 1755.2002865291204 2.699166398754848
4.095789306001335 1946.8106730110387 2.837782218539644
4.1010168609547515 2182.110356724738 3.0026338410045876
4.106244415908168 2433.7658148158994 3.1747745830787735
4.111471970861584 2718.7001360276445 3.357060751286446
4.116699525815 3005.628876440666 3.52178935927587
4.121927080768416 3299.892908599679 3.645237760979635
4.1271546357218325 3603.3125295658033 3.7673972045907362
4.132382190675249 3923.4392766898645 3.9129829674155796
4.137609745628665 4274.260540362081 4.065433530094212
4.142837300582081 4628.108559689822 4.2173709021994314
4.148064855535497 4957.175896440283 4.362446844036283
4.1532924104889135 5290.715801657159 4.505167389262604
4.15851996544233 5588.513020812961 4.622121406150347
4.163747520395746 5847.584076484185 4.7210886708427005
4.168975075349162 6071.118916712345 4.801576230093286
4.174202630302578 6273.72012646537 4.877606027824557
4.1794301852559945 6427.97844227681 4.949348228323025
4.184657740209411 6460.486347072538 4.94762324065563
4.189885295162827 6397.565761021746 4.9141638225897974
4.195112850116243 6242.156731974559 4.845925903724236
4.200340405069659 6002.073732608659 4.738759198231296
4.2055679600230755 5686.465234640239 4.608088523037485
4.210795514976492 5314.587034860518 4.455841348159431
4.216023069929908 4917.5946667959715 4.288934313892949
4.221250624883324 4459.069974780049 4.072408373302818
4.22647817983674 4019.089041901565 3.853384839522576
4.2317057347901565 3596.352917188834 3.6391214291008396
4.236933289743573 3207.6976746010623 3.4341977995645476
4.242160844696989 2853.073654346065 3.241994757715371
4.247388399650405 2522.1636012454974 3.045535192566393
4.252615954603821 2220.661404735923 2.8572495965701656
4.257843509557238 1981.1236624452606 2.699409917332912
4.263071064510654 1755.8140920414123 2.5413872246539486
4.26829861946407 1546.960762365232 2.3798140138692285
4.273526174417486 1376.8308884585315 2.2429299028406064
4.278753729370902 1228.5575644645535 2.1143458318771007
4.283981284324319 1104.750885665869 2.0117345370879667
4.289208839277735 995.0573791207387 1.9102753396443117
4.294436394231151 893.3960897771591 1.8089525503155068
4.299663949184567 801.5728600376317 1.7055572184305376
4.304891504137983 736.4396883553866 1.631306283924911
4.3101190590914 677.5462061952178 1.5653811506925017
4.315346614044816 620.3825928766621 1.4995444054269378
4.320574168998232 566.8789031168964 1.4321812866420978
4.325801723951648 517.0337153740012 1.3665045134015081
4.331029278905064 478.5585780991388 1.316941258660255
4.336256833858481 450.35911092848346 1.2794831846565022
4.341484388811897 426.9604338602085 1.2463092823578228
4.346711943765313 406.26657159495784 1.216539191950768
4.351939498718729 387.83553961334565 1.188766010934237
4.357167053672145 369.7643019536889 1.1637395969653253
4.362394608625562 355.1195819946569 1.1518216854605863
4.367622163578978 345.56772408635135 1.140457484856381
4.372849718532394 327.0312473423208 1.1131210855020595
4.37807727348581 315.97158388682595 1.096091205817857
4.383304828439226 299.82895833765554 1.0682581247535516
4.388532383392643 292.35482283299007 1.0623485596036017
4.393759938346059 284.9526252443559 1.056370897089837
4.398987493299475 273.664076981362 1.04177300824432
4.404215048252891 263.0260677399778 1.0306290652084484
4.409442603206307 252.71951367589406 1.0216699577890553
4.414670158159724 247.42886090502745 1.0217082986949377
4.41989771311314 241.05282508729238 1.021376960693169
4.425125268066556 235.91436840059725 1.0144066354055117
4.430352823019972 229.94340377554207 1.0036536430532363
4.435580377973388 222.25220342523681 0.9826536020939269
4.440807932926805 218.49246557361982 0.9773329735142157
4.446035487880221 212.80142923594815 0.9728555213113739
4.451263042833637 207.0852472067545 0.967307677588053
4.456490597787053 199.06378329297502 0.9525814145681372
4.4617181527404695 191.59670220302144 0.939510013182445
4.466945707693886 188.96577737144665 0.9468487795850792
4.472173262647302 187.63786628888238 0.946917011959073
4.477400817600718 188.96167964809044 0.9531817097105683
4.482628372554134 191.5678656623798 0.9675980030348398
4.4878559275075505 196.31151746052072 0.9882164601868283
4.493083482460967 196.64450142830333 0.9963613440493911
4.498311037414383 194.83086007782012 0.9981913126024777
4.503538592367799 188.46782133661225 0.9736049546776385
4.508766147321215 184.97513494645057 0.9617802516231352
4.5139937022746315 178.715225752647 0.9406948218393597
4.519221257228048 175.75845889427825 0.9359626222741949
4.524448812181464 171.86331522716756 0.9300985315708967
4.52967636713488 171.74190767803364 0.9412919271454679
4.534903922088296 173.53544029081124 0.9534032545219413
4.5401314770417125 175.82539578327308 0.957973743523057
4.545359031995129 177.48077733168796 0.9640737837529014
4.550586586948545 178.82941401134084 0.968722480851683
4.555814141901961 181.80889356432237 0.9779749100601018
4.561041696855377 181.57891215561304 0.9817533369684364
4.5662692518087935 183.45762403334663 0.9818515732885076
4.57149680676221 179.5534762680074 0.9590494998671628
4.576724361715626 179.32492426632075 0.9608331841119505
4.581951916669042 185.0260659428591 0.9801328973445018
4.587179471622458 180.41095892063078 0.9737077151557958
4.5924070265758745 180.77703265664314 0.984506759169809
4.597634581529291 177.70760016996798 0.9786864147940887
4.602862136482707 174.29089273230073 0.9684598990030896
4.608089691436123 176.09410069768288 0.979695656330932
4.613317246389539 176.80693965551396 0.9997463277315666
4.6185448013429555 175.61243546682482 1.0036367255942407
4.623772356296372 176.87397367332113 1.01319906520913
4.628999911249788 180.7944314557639 1.0333219508977662
4.634227466203204 181.0742385228864 1.0297701976861486
4.63945502115662 178.45068994045317 1.0269537333802592
4.6446825761100365 173.1438186579708 1.0102085248049768
4.649910131063453 165.0395804049973 0.9863944481026847
4.655137686016869 168.3460042923929 0.9980407673043228
4.660365240970285 165.12082877909978 0.9843901255121515
4.665592795923701 168.1490819132136 1.001511491294449
4.6708203508771176 165.89257213995592 0.9941398747208235
4.676047905830534 169.7175583677505 1.0017273147193406
4.68127546078395 169.20880989355723 0.9968500949543189
4.686503015737366 170.90378410663783 1.0116076602193727
4.691730570690782 166.0101425383834 0.9951577706608159
4.696958125644199 161.4133500154802 0.9804632082175299
4.702185680597615 162.3793892122593 0.9675959481020922
4.707413235551031 163.5549135923418 0.9626647744909845
4.712640790504447 164.56944407694573 0.9633338517650955
4.717868345457863 164.209181120001 0.9747182515915275
4.72309590041128 163.41719782778063 0.9895852553059544
4.728323455364696 163.1416434265791 0.9966674100497057
4.733551010318112 164.93888683226098 0.9978701377738416
4.738778565271528 167.79204875543067 0.9924893925072794
4.744006120224944 167.90937098341058 0.9787109946420718
4.749233675178361 167.1123136111233 0.9771766680440194
4.754461230131777 168.25823806078515 0.9982584051723161
4.759688785085193 166.28938647191097 1.0024670108339244
4.764916340038609 164.73410987831403 0.9998807960875773
4.770143894992025 161.59413950693477 0.9795342142344523
4.775371449945442 161.88050006873496 0.9644960784765492
4.780599004898858 162.1048547490705 0.9502616593140921
4.785826559852274 164.43907174308552 0.96089313259217
4.79105411480569 165.88750666564562 0.9630277905099245
4.796281669759106 162.8790233124902 0.9595068755112003
4.801509224712523 162.06774117232194 0.9674817979816422
4.806736779665939 156.79340428460515 0.950832099821131
4.811964334619355 158.35628581204728 0.9601917729540068
4.817191889572771 156.07423472590762 0.9600417278117899
4.822419444526187 154.55586573479377 0.9587276928442067
4.827646999479604 156.77993389144754 0.9582115746460359
4.83287455443302 155.08933383063328 0.9423708020335348
4.838102109386436 159.32565740431843 0.9526578540355111
4.843329664339852 157.8805582109536 0.9539888365902639
4.848557219293268 156.08020141854706 0.9523357530237997
4.853784774246685 152.68123697276715 0.9432963245699739
4.859012329200101 152.6528881701094 0.9296701217475464
4.864239884153517 155.41773744004522 0.9377217858414977
4.869467439106933 153.37571310131833 0.9284347227312505
4.8746949940603495 154.5509512544943 0.9341608376839357
4.879922549013766 156.83271692712935 0.9450915583514234
4.885150103967182 158.72435604346197 0.9513828581449916
4.890377658920598 165.70589964327553 0.9722076984780722
4.895605213874014 160.6889818938445 0.9426027092072974
4.9008327688274305 158.32569805451976 0.9293794197762891
4.906060323780847 154.5400187426496 0.907563106888673
4.911287878734263 155.55718090833437 0.9177289743067187
4.916515433687679 154.34902534728064 0.9251352786247291
4.921742988641095 153.13740989910167 0.9260127708737198
4.9269705435945115 153.7497819301261 0.9329684764048746
4.932198098547928 154.91303826728003 0.9351977589836935
4.937425653501344 159.1217926017878 0.947511428334632
4.94265320845476 161.8836347675679 0.9615582782981803
4.947880763408176 163.02068702048877 0.9541280221887387
4.9531083183615925 165.55162631142147 0.9645216902872108
4.958335873315009 160.50283011516746 0.9440650002862903
4.963563428268425 160.10452715763353 0.9365099665105018
4.968790983221841 162.93008328233526 0.9421145476461381
4.974018538175257 160.93708686846918 0.9306796519307649
4.9792460931286735 166.26016837866953 0.947552479133932
4.98447364808209 164.7644117275638 0.9383836586324831
4.989701203035506 163.82066672133195 0.9128926034631469
4.994928757988922 169.2491963003889 0.9132193466162295
5.000156312942338 173.76900322401914 0.9052324108534884
5.0053838678957545 180.01773591810982 0.9041911848104657
5.010611422849171 187.6369370398863 0.9120081021387523
5.015838977802587 195.6361467160671 0.9196325684920751
5.021066532756003 196.19055096608483 0.9086626584892163
5.026294087709419 197.23204933172178 0.897564767157589
5.0315216426628355 192.00778340982285 0.8764859830357421
5.036749197616252 190.88219264776893 0.8782316308446388
5.041976752569668 190.52577427768495 0.8793863577991339
5.047204307523084 191.85560401104783 0.8856550780221025
5.0524318624765 193.61875238971052 0.8849995924595383
5.0576594174299165 198.39491193521428 0.8823375153141413
5.062886972383333 200.86874264014995 0.8740767176093527
5.068114527336749 206.91403912354986 0.8787158810070982
5.073342082290165 223.01055061470876 0.9032838940974643
5.078569637243581 233.9870049985397 0.9116874151359255
5.0837971921969975 248.2783019949989 0.9248108672752358
5.089024747150414 259.8727388625943 0.93203459626582
5.09425230210383 273.45077163192036 0.9447121179735094
5.099479857057246 293.85321301759285 0.9681926298062635
5.104707412010662 317.0033501382087 0.9965051657482406
5.109934966964079 346.2290291569849 1.0319996327780943
5.115162521917495 368.92848011008556 1.060656577920439
5.120390076870911 387.87598377570583 1.0854520079429206
5.125617631824327 390.1009507888282 1.0838272058513991
5.130845186777743 382.3963936457198 1.0721707719168594
5.13607274173116 368.29743879157223 1.0566385188208345
5.141300296684576 349.0093815205947 1.0387718808665818
5.146527851637992 326.8716764537349 1.0209879500537629
5.151755406591408 300.15164214375545 0.9954074683708554
5.156982961544824 272.13434426484594 0.9666625500101051
5.162210516498241 247.04857255416823 0.9443930290705844
5.167438071451657 225.74932546730474 0.9220273396536752
5.172665626405073 210.3828998112484 0.9105077630470333
5.177893181358489 200.47944200851995 0.9045880952928298
5.183120736311905 195.33873725120975 0.906733600420089
5.188348291265322 189.09846141797365 0.9045559761945051
5.193575846218738 181.78002311330684 0.8927849207655543
5.198803401172154 178.64628189857928 0.8912060333143198
5.20403095612557 174.43083827327845 0.8807601081609774
5.209258511078986 174.37540900129298 0.8829867847038289
5.214486066032403 172.61792483982467 0.8774855360787969
5.219713620985819 167.95048916905353 0.860813024802424
5.224941175939235 164.86699917644142 0.8563579310500556
5.230168730892651 161.87711303274585 0.860071490836273
5.235396285846067 161.3434661221468 0.8699263305716649
5.240623840799484 158.44061179982003 0.8657494094982939
5.2458513957529 159.4719981247806 0.8768322168975057
5.251078950706316 159.0096539890009 0.8765759704705886
5.256306505659732 165.55802239676353 0.9079283541386272
5.261534060613148 168.6687728902614 0.9270196770614418
5.266761615566565 170.32118839947768 0.9288013790001456
5.271989170519981 166.12490813230605 0.9159214972974653
5.277216725473397 162.3927768625139 0.9022903235581426
5.282444280426813 163.1130227676195 0.9042426434520692
5.2876718353802294 164.754760484698 0.9152904156484069
5.292899390333646 162.96279184995234 0.9138533905627807
5.298126945287062 159.08364777721124 0.8992483037880454
5.303354500240478 157.76909203620923 0.8909304337571196
5.308582055193894 155.37411125424052 0.8794358687198601
5.3138096101473105 155.14936992809467 0.8717064236267246
5.319037165100727 158.26613691198656 0.8808183459564316
5.324264720054143 154.9856289539679 0.8743321255715888
5.329492275007559 156.19772673642333 0.8717687298355564
5.334719829960975 155.86587009919919 0.8747182973566299
5.3399473849143915 155.97507803771092 0.8723452425254412
5.345174939867808 156.82901603386256 0.8757981375898275
5.350402494821224 154.76261793103723 0.8753538502377789
5.35563004977464 155.6923311974454 0.8781704920155339
5.360857604728056 158.06736035324798 0.8757855321845947
5.3660851596814725 160.93989565361505 0.87543146077591
5.371312714634889 162.88664874092302 0.8674402935721219
5.376540269588305 159.21086183836186 0.8485765855070798
5.381767824541721 158.58483819700976 0.8547625237211578
5.386995379495137 158.08682117186714 0.8585417262503957
5.3922229344485535 154.98883274778777 0.8518715319701357
5.39745048940197 155.10200987994506 0.8542202038167062
5.402678044355386 155.02581851555954 0.8432237506899195
5.407905599308802 159.21194388632503 0.8499784812212147
5.413133154262218 163.75348708665126 0.8484990993664091
5.4183607092156345 169.1466567256297 0.8500182230426347
5.423588264169051 169.86087579944044 0.8342771645023745
5.428815819122467 172.99439793424597 0.8308563218002303
5.434043374075883 178.03567175105357 0.833327070847195
5.439270929029299 179.41977029923314 0.8291456260905221
5.4444984839827155 182.05943851256202 0.8322166974596317
5.449726038936132 184.9903366549324 0.838585280760743
5.454953593889548 187.77378798897564 0.8463787169966469
5.460181148842964 187.61529164190935 0.8511485564695535
5.46540870379638 185.40283082107626 0.8535135258272136
5.4706362587497965 180.32881865235655 0.8548855771507676
5.475863813703213 175.54639359526968 0.8531416611879625
5.481091368656629 174.5072919297095 0.8507085517070211
5.486318923610045 170.7042828955105 0.8473053715850029
5.491546478563461 169.8027067720758 0.840626630808028
5.4967740335168775 168.29126504828184 0.8341456544905552
5.502001588470294 163.75663421212954 0.8256381741500315
5.50722914342371 161.50268774892666 0.8283778718094722
5.512456698377126 160.8009865468647 0.8352293636800284
5.517684253330542 159.80065745912273 0.8387122727304367
5.522911808283959 160.12980433188076 0.8410319226947586
5.528139363237375 161.5124114947948 0.8451496503976963
5.533366918190791 164.4404604979969 0.8588901244216781
5.538594473144207 164.07628690650773 0.8612793546465795
5.543822028097623 162.08489509452875 0.8500219193463295
5.54904958305104 161.1390530402659 0.8365291470746119
5.554277138004456 160.72453382099982 0.8242411540953507
5.559504692957872 162.63111251997327 0.8273204752543197
5.564732247911288 164.0670174872973 0.8346620178931362
5.569959802864704 159.92816741109115 0.82254712104966
5.575187357818121 161.1118787543351 0.8169470523913556
5.580414912771537 160.85297864961186 0.8059029781198931
5.585642467724953 165.9225960092321 0.8183618321383433
5.590870022678369 165.08298105624266 0.8146758827746886
5.596097577631785 167.84373510270385 0.8243031401135459
5.601325132585202 169.15870797384437 0.8195634381300191
5.606552687538618 173.63095883045725 0.8168474407115437
5.611780242492034 179.3019780381418 0.8125391880966677
5.61700779744545 184.0418473232171 0.8107987654440232
5.622235352398866 197.00723033008802 0.8179991241272299
5.627462907352283 220.50749801280804 0.840690277234565
5.632690462305699 265.30598109649617 0.895075736509493
5.637918017259115 326.24186281255226 0.9662234611819132
5.643145572212531 412.5692590648901 1.066266148242492
5.648373127165947 517.2041023679784 1.1813125996546838
5.653600682119364 620.2809355269708 1.2868402063781152
5.65882823707278 712.5917347538985 1.3741723256413259
5.664055792026196 777.7431503607505 1.4331993917808568
5.669283346979612 816.4356498182294 1.4678125111460993
5.674510901933028 829.5157871535714 1.4768330998718877
5.679738456886445 823.4221411708187 1.4706218004368148
5.684966011839861 809.3143219961565 1.457363650606115
5.690193566793277 790.760832281392 1.4395105999985638
5.695421121746693 778.4642703682016 1.4273042421472297
5.700648676700109 771.7149193329038 1.4206884403640219
5.705876231653526 767.6027608311588 1.4162175677119737
5.711103786606942 763.7912215144353 1.4118512255734075
5.716331341560358 765.5566411577173 1.4127241445192347
5.721558896513774 768.839168329181 1.4159527964796197
5.7267864514671905 777.6199179637407 1.4245781472154408
5.732014006420607 788.9690656782758 1.4347477132617301
5.737241561374023 800.0863122374086 1.444532807732944
5.742469116327439 824.619739893989 1.465153797764508
5.747696671280855 864.2200598334093 1.499232099307651
5.7529242262342715 910.0428510300491 1.5357239779554628
5.758151781187688 974.4571728447171 1.5871703865977576
5.763379336141104 1049.4150621932833 1.6470753009073618
5.76860689109452 1131.264502934102 1.7100532616163244
5.773834446047936 1210.0166808979188 1.7698700548808466
5.7790620010013525 1255.5652595051054 1.80214147468895
5.784289555954769 1260.7151032146353 1.8048573793647429
5.789517110908185 1226.633139141523 1.7774867252079518
5.794744665861601 1138.16565106868 1.71035637822591
5.799972220815017 1010.3338714095166 1.6101757760410145
5.8051997757684335 862.4068283489353 1.4881902462885652
5.81042733072185 704.1147832020575 1.3466312669403708
5.815654885675266 574.274549392872 1.2210934572572596
5.820882440628682 466.7207778484838 1.1119723989535326
5.826109995582098 388.50770634689775 1.0317426575797832
5.8313375505355145 330.3829718006233 0.9667244220052539
5.836565105488931 287.1497824755636 0.9133812623197216
5.841792660442347 251.79540301377793 0.8642476593793081
5.847020215395763 236.53256392496053 0.8475124472060199
5.852247770349179 221.3853808765442 0.8273599638605396
5.8574753253025955 213.27164903262675 0.8212845407591136
5.862702880256012 204.948536901338 0.8124098544449585
5.867930435209428 199.05987264691265 0.8028275113370578
5.873157990162844 195.40940327955587 0.7953548375287606
5.87838554511626 194.74425446378433 0.793579457445466
5.8836131000696765 196.6866913122412 0.79989897169805
5.888840655023093 197.29832968981873 0.8020869621027015
5.894068209976509 196.88034923516815 0.799767771073054
5.899295764929925 200.13005801153423 0.8028403309475033
5.904523319883341 201.03556453900563 0.8029932077931673
5.9097508748367575 204.76901593621787 0.8118164218928575
5.914978429790174 204.96947859028108 0.8065797215763866
5.92020598474359 205.1485926704948 0.7985796492961178
5.925433539697006 207.82416615276412 0.7986574676327265
5.930661094650422 210.97974580071 0.8001760243651398
5.9358886496038386 209.25548932371515 0.7961017964525813
5.941116204557255 210.28106718879897 0.7928039008465994
5.946343759510671 215.35175160299943 0.7993001175654701
5.951571314464087 223.21873458198826 0.8170113311740353
5.956798869417503 231.5334364428353 0.8296956851888784
5.96202642437092 240.029803926054 0.842110666432642
5.967253979324336 248.91118072633034 0.8626927380844036
5.972481534277752 259.7263728920777 0.877939248617448
5.977709089231168 272.32276545971894 0.8956544157646864
5.982936644184584 285.8037499414595 0.9142679625885141
5.988164199138001 304.3208454627761 0.9340564809915488
5.993391754091417 325.3629582344456 0.9613613465351059
5.998619309044833 352.00632267126764 0.9938209457824497
6.003846863998249 387.87100025063756 1.039772288471478
6.009074418951665 431.43010448307854 1.0949465440912725
6.014301973905082 481.31969479303507 1.1582450610445765
6.019529528858498 548.0314310250304 1.2349584904782138
6.024757083811914 628.3366390509416 1.322825647223048
6.02998463876533 720.7900158257496 1.4151217463385528
6.035212193718746 848.5941708229569 1.5378970923649564
6.040439748672163 991.9540295645941 1.6636033755330721
6.045667303625579 1159.199235309577 1.7998368337157877
6.050894858578995 1358.3687277547028 1.9498005654988477
6.056122413532411 1546.2300629540407 2.0812088862857654
6.061349968485827 1716.9504759422957 2.1921213549034975
6.066577523439244 1855.2164630004775 2.2776868182427927
6.07180507839266 1931.2537784021342 2.326875266732259
6.077032633346076 1952.4678535214898 2.3443307188784286
6.082260188299492 1911.7879177032476 2.3236554017854933
6.087487743252908 1823.0814177093 2.2710101181374234
6.092715298206325 1702.9301862292082 2.1952729102137787
6.097942853159741 1569.355604065507 2.1087139418970877
6.103170408113157 1435.0235378301504 2.0211779878096947
6.108397963066573 1306.1386318957598 1.9305433653965065
6.113625518019989 1177.2534864499585 1.8353957200047006
6.118853072973406 1070.8989682542792 1.756044271609249
6.124080627926822 966.7146355876233 1.6687054939938428
6.129308182880238 870.215739688681 1.5853613961822475
6.134535737833654 775.0348455785336 1.492387838168332
6.1397632927870704 694.8728931073891 1.414807472677904
6.144990847740487 623.1965178504814 1.3427543409071983
6.150218402693903 564.8954957881139 1.286893232269711
6.155445957647319 506.66839652302406 1.2191170205361959
6.160673512600735 457.08361652551906 1.16192198753468
6.1659010675541515 417.47972587280316 1.1167049782993508
6.171128622507568 386.5137464760528 1.0817846767352561
6.176356177460984 359.02729010602417 1.0500677227691744
6.1815837324144 333.09102328239794 1.018275960592419
6.186811287367816 309.8176738850693 0.9888955632424554
6.1920388423212325 292.26043766771016 0.9668791888912763
6.197266397274649 283.0082776870726 0.9561345346542589
6.202493952228065 279.27396294848006 0.9520770027514844
6.207721507181481 273.2890661005493 0.9374762391005134
6.212949062134897 265.5732364674511 0.9244007083610654
6.2181766170883135 252.88652402367936 0.9052151625325676
6.22340417204173 242.39896191468299 0.8893790898276909
6.228631726995146 237.38133254925827 0.8772772402729782
6.233859281948562 235.19366087318252 0.8709494387577302
6.239086836901978 233.82165781898374 0.8659273464262878
6.2443143918553945 228.08924707682914 0.8536414515900014
6.249541946808811 225.07941965062938 0.850003244347082
6.254769501762227 218.81366034154328 0.8356428905245109
6.259997056715643 216.4152731024211 0.8324510463537098
6.265224611669059 214.00843763690543 0.8327510184524433
6.2704521666224755 208.14374440765738 0.8259799503757491
6.275679721575892 208.32071192812649 0.8300815102335478
6.280907276529308 207.6895734153483 0.8340228995736731
6.286134831482724 209.812003921123 0.8401946086205005
6.29136238643614 207.8441677340336 0.8351842868558522
6.2965899413895565 208.12211509814875 0.8311774928792969
6.301817496342973 206.3229084592297 0.8278567951434457
6.307045051296389 205.12257913358783 0.8234042868322162
6.312272606249805 200.41819643653778 0.8153936279369844
6.317500161203221 197.86623252632052 0.8090071857750627
6.3227277161566375 199.47757394515253 0.8120222238985106
6.327955271110054 198.10970834728445 0.8055597913500284
6.33318282606347 198.64260195316547 0.803780245275611
6.338410381016886 195.63304468403314 0.7941794076013249
6.343637935970302 195.0650275700728 0.7932894740887784
6.3488654909237185 196.25101597632025 0.7973923289483025
6.354093045877135 197.8427625997296 0.8018723571713235
6.359320600830551 197.99856737155224 0.7979544260378543
6.364548155783967 203.55418124005462 0.810157685292753
6.369775710737383 204.55259306702982 0.8089940785685231
6.3750032656908 199.4521354326956 0.7994216737741663
6.380230820644216 201.86946832569393 0.8079039661224223
6.385458375597632 202.42812313608908 0.8128819146502639
6.390685930551048 204.50865209899942 0.8187395179453578
6.395913485504464 206.8950828542283 0.8234432061375236
6.401141040457881 202.3532783714688 0.8158379579279663
6.406368595411297 199.23676463532007 0.8078408954095226
6.411596150364713 198.09370164281103 0.7997074242351576
6.416823705318129 202.66478821713392 0.8063226879670538
6.422051260271545 206.54030366806768 0.8165182521330454
6.427278815224962 208.95347497476004 0.8240856641366343
6.432506370178378 208.89545281031454 0.8252221481704496
6.437733925131794 206.7066074308658 0.8157657980705113
6.44296148008521 207.19788840252815 0.8070026470231949
6.448189035038626 207.9272338619091 0.8032172172586515
6.453416589992043 207.19426451887188 0.8010616882979872
6.458644144945459 206.28467690272345 0.7982075732758201
6.463871699898875 206.4922696944089 0.7973650100462207
6.469099254852291 210.46597909511124 0.8036075638477689
6.474326809805707 214.82785223041998 0.8101897074717301
6.479554364759124 222.78206008191913 0.820000536685019
6.48478191971254 222.63295582647373 0.817658262272694
6.490009474665956 224.974656824426 0.8165330284549928
6.495237029619372 224.4209550744644 0.8087421730323529
6.500464584572788 224.6678597843429 0.7979726429136794
6.505692139526205 233.00034569621926 0.8058755612909787
6.510919694479621 242.5395438503229 0.8157370328019415
6.516147249433037 250.9794152253132 0.8234406095942871
6.521374804386453 263.42869999950494 0.840565882599716
6.526602359339869 274.29810422792235 0.8505872679670996
6.531829914293286 294.8885972066855 0.8720415924076299
6.537057469246702 322.9767542766974 0.9045926308914557
6.542285024200118 355.16566655075803 0.9442902826357077
6.547512579153534 391.3428205136641 0.9850854305393468
6.55274013410695 426.05281038218584 1.023629682068982
6.557967689060367 460.91473474742435 1.0614515210669146
6.563195244013783 490.57865563519357 1.091669047589134
6.568422798967199 518.6814505293224 1.1216978766056669
6.573650353920615 535.6585010533075 1.137271098233914
6.5788779088740315 540.8964810528136 1.1421979559629114
6.584105463827448 532.8786326476786 1.134138895955612
6.589333018780864 507.32159921325604 1.106223187647417
6.59456057373428 482.21128691478685 1.07820798609779
6.599788128687696 453.26305595216473 1.0465525709791177
6.6050156836411125 426.4516163109114 1.0172175073573415
6.610243238594529 401.044995554335 0.9900243791001793
6.615470793547945 378.56537411284665 0.9648454599239592
6.620698348501361 356.49794767738416 0.9406328627694414
6.625925903454777 337.3283334178672 0.9183369278903252
6.6311534584081935 316.77040020834596 0.8947940682356588
6.63638101336161 301.3534622201269 0.8757477865051678
6.641608568315026 289.98706201646905 0.8598834007967827
6.646836123268442 280.47749540382875 0.8455747547644787
6.652063678221858 272.3411159840492 0.8311834347765962
6.6572912331752745 264.44803805947515 0.8233497194369498
6.662518788128691 257.3619587596098 0.8144288242777205
6.667746343082107 251.6049004817246 0.8084270456052963
6.672973898035523 248.92987404082152 0.8100188611563128
6.678201452988939 244.3083104092732 0.8066455979565244
6.6834290079423555 242.94105616727649 0.8107548895935007
6.688656562895772 242.44425223233463 0.8178132529127627
6.693884117849188 236.630512319922 0.8067370632160353
6.699111672802604 234.26848528621662 0.8027886503591859
6.70433922775602 228.32551660338825 0.7897203063744187
6.7095667827094365 224.0947839588624 0.7802268704019094
6.714794337662853 224.13339178678103 0.7830596339612637
6.720021892616269 225.10867653034592 0.7862581387969176
6.725249447569685 223.46931807898628 0.7837488935161936
6.730477002523101 220.4031729323106 0.7771592737588104
6.7357045574765175 220.77160087416166 0.7791669583505072
6.740932112429934 220.56550174776098 0.7821460839461788
6.74615966738335 220.80276301011315 0.7827728183454209
6.751387222336766 219.44166476369622 0.7824198609087177
6.756614777290182 216.7385482701113 0.7697809441368182
6.7618423322435985 218.8078285622126 0.7727262540742597
6.767069887197015 220.01812872275917 0.7745614194109902
6.772297442150431 221.62989437435832 0.7800524496334705
6.777524997103847 224.47394061033444 0.7908803204400291
6.782752552057263 224.2864047877581 0.789291265235801
6.7879801070106796 224.71396819402676 0.7869555362621977
6.793207661964096 222.4898806378706 0.7811425446846572
6.798435216917512 220.71125918372618 0.7745088233054289
6.803662771870928 224.36938027956913 0.785003308159302
6.808890326824344 223.64210434806137 0.7837537612609722
6.814117881777761 224.73013511145365 0.7836790235649447
6.819345436731177 220.9161759290983 0.7736614491390826
6.824572991684593 220.25750217757482 0.772318555995199
6.829800546638009 223.85142501786905 0.7774107724407147
6.835028101591425 224.8914064929245 0.779959161826424
6.840255656544842 229.7030292652642 0.7862983883604086
6.845483211498258 231.21140789451155 0.7862522073293935
6.850710766451674 234.09800722979054 0.7915210881002115
6.85593832140509 238.03806848201577 0.7956918862145056
6.861165876358506 240.09891880235844 0.7998182838225709
6.866393431311923 239.17552613449698 0.7942002725364132
6.871620986265339 236.80645018226497 0.7865158017541651
6.876848541218755 236.09418850826273 0.7824322859063084
6.882076096172171 237.4095440974069 0.7825753400199099
6.887303651125587 238.27141975235742 0.7818689040041509
6.892531206079004 241.6049559551686 0.7863395761436915
6.89775876103242 244.46046482497172 0.7850513018405919
6.902986315985836 247.9244462405901 0.7898925767788134
6.908213870939252 253.25748926411538 0.7968467335007237
6.913441425892668 256.78141186506014 0.8029562680353526
6.918668980846085 258.97680532627254 0.8032931220706157
6.923896535799501 262.6442456721431 0.8060107811180046
6.929124090752917 267.187244908047 0.8068219986795999
6.934351645706333 268.6238583383585 0.8091184033109172
6.939579200659749 272.3478757649272 0.8129462699201884
6.944806755613166 276.61619143875737 0.8180175498053129
6.950034310566582 283.032734186883 0.8265073676936994
6.955261865519998 288.5144229709281 0.8288092721525161
6.960489420473414 296.7786419177447 0.8385187769955423
6.96571697542683 302.9693328677364 0.8413487839272398
6.970944530380247 313.46446634544884 0.8497748852957995
6.976172085333663 326.9090995300967 0.8657914582654928
6.981399640287079 343.3898894052183 0.8833076570369234
6.986627195240495 363.4814770418537 0.9047182743824184
6.9918547501939114 389.4632292477807 0.9316921470994062
6.997082305147328 432.8232867444789 0.9790963004218021
7.002309860100744 491.05669458018986 1.0400181874234409
7.00753741505416 576.8078323450413 1.1247692155693922
7.012764970007576 692.508666876043 1.231550674027727
7.0179925249609925 836.6589804212501 1.353185601263565
7.023220079914409 987.8049695685268 1.4688451814408552
7.028447634867825 1129.780398097108 1.5681958210581632
7.033675189821241 1238.1605606475034 1.6389407773936395
7.038902744774657 1308.0466896521045 1.6830177232029084
7.0441302997280735 1313.384501737562 1.6853907855809236
7.04935785468149 1267.4602006500995 1.6548244018289884
7.054585409634906 1191.3965264940496 1.6020284430565164
7.059812964588322 1095.243858494218 1.5353007263375118
7.065040519541738 1004.5933574620166 1.4700173412450437
7.0702680744951545 919.0712796895599 1.406085627883507
7.075495629448571 838.396983458988 1.3427741723292237
7.080723184401987 771.8715042499198 1.28769252584644
7.085950739355403 716.2265093951871 1.2406324337274577
7.091178294308819 677.9227149863857 1.2074841239928225
7.0964058492622355 648.9299361798763 1.1819697448226074
7.101633404215652 620.1283810267616 1.155884138661952
7.106860959169068 597.0551162179797 1.1341323352924302
7.112088514122484 572.640004323858 1.1117035931078079
7.1173160690759 549.6840402993621 1.0894327465580622
7.1225436240293165 533.2248624610593 1.0734247232060177
7.127771178982733 516.5278419745108 1.0563035326046644
7.132998733936149 502.9246151810915 1.0431664845705462
7.138226288889565 491.0546278743374 1.0306167956752152
7.143453843842981 483.6760833119353 1.0228852861231479
7.1486813987963975 475.6506481016581 1.014392196742782
7.153908953749814 468.733502882538 1.0055297945162842
7.15913650870323 465.5200599740268 1.0009468078995907
7.164364063656646 468.32343676768903 1.0038343931168727
7.169591618610062 473.9565327115176 1.007646167597229
7.1748191735634785 486.9864776662927 1.020045747728594
7.180046728516895 508.57247391654175 1.0414553217002493
7.185274283470311 544.3043299982105 1.0774843652328627
7.190501838423727 600.766454647024 1.1313145732774348
7.195729393377143 682.4467866202873 1.2047622483197042
7.2009569483305595 799.5453888059727 1.3016135494130947
7.206184503283976 950.5538631465056 1.4171866471603867
7.211412058237392 1163.60666237696 1.565860582782687
7.216639613190808 1433.1168691400399 1.737405915027938
7.221867168144224 1778.90644859373 1.9336730942589833
7.227094723097641 2159.247495788547 2.1294466911160725
7.232322278051057 2501.8681082618305 2.2897258426978473
7.237549833004473 2735.9714775438297 2.391894509665077
7.242777387957889 2776.5905698672595 2.4073155421798567
7.248004942911305 2635.5659282961788 2.3427037802002224
7.253232497864722 2357.6633053668047 2.214210296003059
7.258460052818138 1988.4583404734328 2.032777346126712
7.263687607771554 1619.5570056106133 1.8345723359473347
7.26891516272497 1275.7096573962804 1.627956973223975
7.274142717678386 997.284575160085 1.439520393439495
7.279370272631803 790.2515772818248 1.2827771783777275
7.284597827585219 636.9664240369714 1.1543829862643136
7.289825382538635 535.732288735241 1.06113142422601
7.295052937492051 470.0344047229474 0.9959603187040635
7.300280492445467 421.93711024562276 0.9453683981790929
7.305508047398884 389.35967268235976 0.9102446209697911
7.3107356023523 370.14809685006963 0.8865251896919503
7.315963157305716 353.7249804049531 0.8682125044256128
7.321190712259132 345.39423130984204 0.858948380365572
7.326418267212548 336.29294042377876 0.8489791166059618
7.331645822165965 332.92029797998504 0.8477237465504178
7.336873377119381 328.25817374261413 0.8444423631161372
7.342100932072797 324.13748405768007 0.8407136196099931
7.347328487026213 322.688246916168 0.8373572142561444
7.352556041979629 317.91242664108574 0.8320829574232275
7.357783596933046 316.0585196781453 0.8300714499902077
7.363011151886462 311.1056902342411 0.82333742315263
7.368238706839878 309.12263516234486 0.8211021677237714
7.373466261793294 313.83046689624035 0.8268834160896408
7.37869381674671 311.34099569923353 0.8253813524139822
7.383921371700127 313.3057228976167 0.8286751146068714
7.389148926653543 309.8510038410029 0.8258465675914279
7.394376481606959 313.1463342849716 0.8299841428338973
7.399604036560375 314.1792799567878 0.8297800857190711
7.4048315915137914 316.00886043653463 0.8316858791412292
7.410059146467208 314.85706551215515 0.828354883093354
7.415286701420624 315.0822653878529 0.826844373349563
7.42051425637404 316.8507736219088 0.8275217044000907
7.425741811327456 317.91706987526766 0.8283967658468785
7.4309693662808725 323.02748707886803 0.8347566238210969
7.436196921234289 320.70626195503974 0.831525511388767
7.441424476187705 321.56341122432616 0.8316406130345336
7.446652031141121 326.28237101265694 0.837200133181083
7.451879586094537 328.3990707292042 0.8414334109618238
7.4571071410479535 334.6351338091159 0.8478008159266652
7.46233469600137 336.16121173385824 0.8473791587693051
7.467562250954786 339.3544168900757 0.848594750388707
7.472789805908202 344.15911067196265 0.8525927417271649
7.478017360861618 353.81571322282485 0.8633852460438282
7.4832449158150345 362.34930166859556 0.8714303825697973
7.488472470768451 374.7904258586778 0.8829579774311236
7.493700025721867 387.35334608752817 0.8957876737650806
7.498927580675283 401.0109077633632 0.9093413268030872
7.504155135628699 414.8154973924382 0.9232309830649252
7.5093826905821155 430.0424768687366 0.9385928150271667
7.514610245535532 447.85554378081673 0.9554530727944368
7.519837800488948 470.2756836838354 0.978053035726453
7.525065355442364 490.2364926125186 0.9972886257480522
7.53029291039578 502.38187732109697 1.0083616877933392
7.5355204653491965 509.32723336093704 1.0148172087800298
7.540748020302613 510.4262646689523 1.0160114918348406
7.545975575256029 507.32852988820497 1.013081737437182
7.551203130209445 503.2494096412468 1.0086320140212364
7.556430685162861 494.97333729475633 0.9997199813925605
7.5616582401162775 486.3063923766853 0.9899473669801184
7.566885795069694 472.31375925756186 0.9752528467122848
7.57211335002311 460.3437158388037 0.9635607137212353
7.577340904976526 449.42701010693077 0.9523844512373799
7.582568459929942 437.37554510958904 0.9404926599262601
7.5877960148833585 429.33675916904366 0.9326032451651314
7.593023569836775 421.6912016467221 0.9237099698972531
7.598251124790191 415.8144579714423 0.915799902087407
7.603478679743607 408.84612494772165 0.9076743041293373
7.608706234697023 406.04520664603524 0.9056791249911621
7.6139337896504395 400.31371276452745 0.8998135188840645
7.619161344603856 398.774032193447 0.899648671665606
7.624388899557272 398.5233092975205 0.8974913524671965
7.629616454510688 398.02416130526063 0.8964998541807792
7.634844009464104 398.2811501516789 0.8960516055868727
7.6400715644175206 402.3866473495082 0.9010774771204055
7.645299119370937 409.18817072707594 0.90834417809516
7.650526674324353 424.13048850507613 0.9233933725524753
7.655754229277769 437.2843464304928 0.9372432835889466
7.660981784231185 444.1875931573007 0.9433993252217856
7.666209339184602 454.1640511475547 0.9531359925829423
7.671436894138018 462.25194612133816 0.960212903980977
7.676664449091434 473.84673471920456 0.9711264810230236
7.68189200404485 485.76751904894047 0.9810966978934513
7.687119558998266 496.9308008567754 0.9908178410320775
7.692347113951683 506.7767661938565 0.9996785209880534
7.697574668905099 512.1032628377646 1.0058132888995686
7.702802223858515 515.9208659214215 1.008614468388652
7.708029778811931 519.2475422960866 1.011902214906181
7.713257333765347 515.8878756262071 1.0072765963843102
7.718484888718764 507.5015812626752 0.9984915629457076
7.72371244367218 497.39212832007075 0.9885802474309439
7.728939998625596 490.85956978845866 0.981275461182752
7.734167553579012 485.9845689571477 0.9759459439459321
7.739395108532428 484.83106242785675 0.975400555734605
7.744622663485845 485.18502952841146 0.9746842193378944
7.749850218439261 484.6386636834464 0.9740429399737521
7.755077773392677 484.1788229542563 0.9732523654399249
7.760305328346093 481.689060822714 0.9697748916670501
7.765532883299509 477.84671091256615 0.9658701360222909
7.770760438252926 473.6805084012142 0.9609426427075375
7.775987993206342 465.76239622070636 0.952518388084676
7.781215548159758 459.35026250957145 0.9464900556026433
7.786443103113174 450.91435657255334 0.9379744727152254
7.79167065806659 443.22375710322024 0.9312218741130847
7.796898213020007 434.0135451226046 0.9224819992648646
7.802125767973423 428.4666789225578 0.917222697730504
7.807353322926839 421.87453198286954 0.9092588656082837
7.812580877880255 414.39962913886313 0.9005878579404467
7.817808432833671 409.44543666031103 0.8950303956468184
7.823035987787088 407.7641296560913 0.8921383474000641
7.828263542740504 406.1690844669397 0.8891870305584437
7.83349109769392 404.5936386995612 0.8870859315045717
7.838718652647336 403.9712732749277 0.887782789620029
7.8439462076007525 400.598694271886 0.8860547871916156
7.849173762554169 402.7095416837297 0.8894096130123925
7.854401317507585 404.7917636803522 0.8902140761722148
7.859628872461001 404.7840140089846 0.8891982174347983
7.864856427414417 407.8095006419569 0.8904172018638964
7.8700839823678335 408.8646516005697 0.8908596970098116
7.87531153732125 412.1686978732328 0.8942666474519759
7.880539092274666 416.40010176162315 0.8983348111786922
7.885766647228082 421.0681175287214 0.9037925291092475
7.890994202181498 427.9425123115423 0.9110799706008044
7.8962217571349145 433.25311656970075 0.916238309041611
7.901449312088331 437.47314460861935 0.9195651805852172
7.906676867041747 439.77756610045975 0.9213547287750619
7.911904421995163 440.17699399980654 0.9211495108653458
7.917131976948579 443.10208192002136 0.9241247493153142
7.9223595319019955 449.48173452767446 0.9295111889986949
7.927587086855412 454.8143543680736 0.9335542929928284
7.932814641808828 462.2990245826514 0.9405613201577891
7.938042196762244 469.20055045825933 0.9474442388645359
7.94326975171566 474.10882967000254 0.9517107824524071
7.9484973066690765 478.8327706744954 0.9554896102096291
7.953724861622493 489.3443206772525 0.9641527034295657
7.958952416575909 502.16510029219825 0.97538901765491
7.964179971529325 516.9693506612675 0.9887004636239906
7.969407526482741 530.4067619342272 1.0002917275261898
7.9746350814361575 542.2925958739377 1.0111344445955497
7.979862636389574 554.9070633355722 1.0233783857965666
7.98509019134299 564.211079525211 1.031752900079419
7.990317746296406 573.8480558398517 1.0401594306259996
7.995545301249822 579.6885834129719 1.0439545414399911
8.000772856203238 586.2791749174668 1.0487787696254038
8.006000411156654 592.8110295831194 1.0553657476735763
8.01122796611007 599.1350232174634 1.0615076445950449
8.016455521063486 601.8959343865157 1.0623109062465805
8.021683076016902 605.0364865119464 1.063686891984094
8.026910630970319 611.2854676844001 1.0679576893515752
8.032138185923735 619.5516936372221 1.0747999162390987
8.037365740877151 629.0742202411077 1.082577838069374
8.042593295830567 642.76574293847 1.093790371742283
8.047820850783983 648.3940041898172 1.0983162596879927
8.0530484057374 658.6108932989988 1.1066329682375395
8.058275960690816 665.6459343576339 1.112014437154487
8.063503515644232 670.5623522784794 1.1163739011484997
8.068731070597648 674.2509413620668 1.117878760247293
8.073958625551064 676.6865530304771 1.1196753828284702
8.07918618050448 676.2386140076721 1.1188422193527383
8.084413735457897 675.6545136804318 1.1179931081853112
8.089641290411313 675.6025332724582 1.1174862308161844
8.09486884536473 674.8820366094864 1.1165006923140022
8.100096400318145 676.1527927593818 1.1176046572297114
8.105323955271562 671.8620937534421 1.1135463808604837
8.110551510224978 665.5066663003188 1.1075057301729754
8.115779065178394 666.1434601731017 1.10820187788287
8.12100662013181 659.6381729038613 1.1020246355386227
8.126234175085226 660.4152293767884 1.1024181353016373
8.131461730038643 655.9047557256442 1.0975364392268394
8.136689284992059 659.5041566971956 1.0996761468834506
8.141916839945475 663.0763105084138 1.102180638648126
8.147144394898891 670.1566332337879 1.1079716007079299
8.152371949852308 684.0616560253777 1.1191938847293286
8.157599504805724 702.0070394900212 1.1340212861531984
8.16282705975914 720.3028250494424 1.147806742369354
8.168054614712556 739.1871611322701 1.16223695772711
8.173282169665972 750.4837916796694 1.1706268232106498
8.178509724619389 757.3560655745581 1.1760597834735989
8.183737279572805 759.4436001269476 1.177574352490816
8.188964834526221 753.2545273378416 1.1714050842800838
8.194192389479637 743.226793447343 1.1626553189624713
8.199419944433053 731.2382875940867 1.1519043022069924
8.20464749938647 717.8754749704416 1.140634653939318
8.209875054339886 706.5595854068915 1.1315898634294688
8.215102609293302 696.6285403245628 1.1251859148578092
8.220330164246718 686.3597262048181 1.1172633188992822
8.225557719200134 680.4611579550549 1.1128332721410923
8.23078527415355 668.8043616724981 1.1019863123346143
8.236012829106967 662.2457035231866 1.0966809269624476
8.241240384060383 650.676239774948 1.0858774442814176
8.2464679390138 642.5183773002951 1.0785052448505235
8.251695493967215 642.9804392655976 1.0787097572915068
8.256923048920632 640.330454698541 1.0759020562366952
8.262150603874048 638.3175499383224 1.0735292278849713
8.267378158827464 634.8531209986799 1.0699403992814251
8.27260571378088 629.5749688752918 1.0641144541768346
8.277833268734296 634.616583666151 1.068384704765277
8.283060823687713 630.6493522010111 1.0648822597244978
8.288288378641129 629.8284843603623 1.0647463949494809
8.293515933594545 625.7357438999759 1.0611437139440303
8.298743488547961 627.4834068151314 1.0615354499132774
8.303971043501377 640.7048598828605 1.073694798103849
8.309198598454794 650.5162925299433 1.0811341610780192
8.31442615340821 655.1633585518172 1.084805569023357
8.319653708361626 655.7464214141779 1.0845712399975191
8.324881263315042 654.3133516651503 1.0827262024375917
8.330108818268458 659.6115820628316 1.0868670667179396
8.335336373221875 661.1310659743071 1.087303440878555
8.34056392817529 670.346604632365 1.0939058145886205
8.345791483128707 675.2728582047746 1.0974774995208585
8.351019038082123 676.5249801833746 1.097225503422669
8.35624659303554 677.6936738059366 1.097518144020929
8.361474147988956 682.9166044590106 1.101108010109808
8.366701702942372 685.893276042464 1.1039066207580495
8.371929257895788 692.3528218509437 1.1091880155880411
8.377156812849204 698.508738137811 1.1133904331925377
8.38238436780262 705.1271045587354 1.1180273516699566
8.387611922756037 708.0148624466541 1.1201215295257705
8.392839477709453 710.3896183555157 1.1213477516433676
8.398067032662869 707.4170400611216 1.1187172009547972
8.403294587616285 702.7247076113142 1.1142755909146143
8.408522142569701 696.3055083641322 1.1092124047947214
8.413749697523118 690.923386611573 1.1046320350028929
8.418977252476534 682.5536545321363 1.0982362897423665
8.42420480742995 672.6341211210329 1.089293932130037
8.429432362383366 662.161695129769 1.0803170986009356
8.434659917336782 647.754508932121 1.0684099345231794
8.439887472290199 633.4133005231259 1.0554686101453197
8.445115027243615 623.0734031751542 1.0470022762953066
8.450342582197031 611.1757042786146 1.036874119866412
8.455570137150447 606.7496118171135 1.0344388135202711
8.460797692103863 600.3297408022115 1.029473548434492
8.46602524705728 589.582806565892 1.0197314258357515
8.471252802010696 581.4064947032808 1.0115371619100781
8.476480356964112 572.2039243781971 1.0033575734610019
8.481707911917528 566.5646205486822 0.9982908614348085
8.486935466870944 559.018995321075 0.9908748360580681
8.49216302182436 555.3894313865194 0.9864449831839305
8.497390576777777 553.5618436721012 0.9834482676434882
8.502618131731193 553.6063855715964 0.9831307626757726
8.50784568668461 550.7539086122664 0.9808622842755498
8.513073241638025 547.4226245364842 0.9781539487004626
8.518300796591442 543.1843510291112 0.9744047543347067
8.523528351544858 540.6027274066835 0.9719126568629627
8.528755906498274 535.8251549410104 0.9674333559085597
8.53398346145169 530.0040912932866 0.9622773435389536
8.539211016405106 525.8953046930117 0.9595153843144071
8.544438571358523 523.2944814921825 0.9577912018054371
8.549666126311939 520.8931343510052 0.9555086233078146
8.554893681265355 523.5926184261999 0.9575659964167963
8.560121236218771 523.9492458364105 0.9563093968751119
8.565348791172188 524.313207769116 0.955156223706462
8.570576346125604 528.5673185258796 0.9584683409275973
8.57580390107902 524.0109781579072 0.9536469237881828
8.581031456032436 521.6025977674718 0.9514860359164854
8.586259010985852 522.1310128702019 0.951665110675884
8.591486565939269 524.9312005687718 0.9545231566143708
8.596714120892685 526.8400236663375 0.9560494457131463
8.601941675846101 526.0718798508839 0.955117329989287
8.607169230799517 522.683334697929 0.9513484634854658
8.612396785752933 521.4249173715393 0.9492121006168422
8.61762434070635 522.0313492357774 0.9497459127381108
8.622851895659766 522.1661371214639 0.9513587292995681
8.628079450613182 525.3906295404023 0.9537671193278606
8.633307005566598 529.7441751933547 0.9568222589023043
8.638534560520014 532.1346679659163 0.9575247767099093
8.64376211547343 539.81312579024 0.9639853308602723
8.648989670426847 546.2539455969923 0.9688705864620474
8.654217225380263 551.7544923452361 0.9743788435168762
8.65944478033368 562.5698435637777 0.9830254560426199
8.664672335287095 570.4937415992662 0.9895174806174668
8.669899890240512 579.3616134714105 0.9968476068338622
8.675127445193928 586.0706941745948 1.0020916565457094
8.680355000147344 593.495560180946 1.008133487365758
8.68558255510076 600.414559263373 1.0131543367180167
8.690810110054176 612.465126658325 1.022795091490809
8.696037665007593 625.215916357585 1.0316757702485446
8.701265219961009 640.5531782553243 1.04376767515241
8.706492774914425 655.9334478242386 1.0555332654890104
8.711720329867841 662.3837457194728 1.0611203966601472
8.716947884821257 671.6300488349285 1.0671774993013865
8.722175439774674 676.9786295365303 1.070768431197362
8.72740299472809 677.7786985536608 1.070855628406273
8.732630549681506 676.2131795466394 1.0707432148521505
8.737858104634922 672.3170506513565 1.0683579429278514
8.743085659588338 671.5238801303111 1.0677674236402064
8.748313214541755 670.4338636498278 1.0669000539443385
8.75354076949517 667.1807994039984 1.064679494073805
8.758768324448587 659.3041858466661 1.05859531799313
8.763995879402003 651.5269193360293 1.051781229838954
8.76922343435542 642.2329203919418 1.0431084568645255
8.774450989308836 631.1074556781942 1.0327082245267842
8.779678544262252 616.9910956121663 1.0197736760104066
8.784906099215668 604.5087628711284 1.0082775456366002
8.790133654169084 594.0783636515563 0.9990414042381865
8.7953612091225 586.3581396135002 0.9924343228807154
8.800588764075917 581.278839890495 0.9880802081422234
8.805816319029333 576.9714999058968 0.9844363114262202
8.811043873982749 572.3990877096063 0.9809193122360728
8.816271428936165 566.9173237025271 0.9762500849173641
8.821498983889581 563.8211927331741 0.973569301606011
8.826726538842998 562.2931082493906 0.972124576697296
8.831954093796414 555.6487723943685 0.9644262592528643
8.83718164874983 550.2898011589547 0.96021182644955
8.842409203703246 542.8485351483165 0.9541035579181917
8.847636758656662 537.7695165923903 0.950550459846333
8.852864313610079 533.7864567364061 0.9463993383955488
8.858091868563495 540.0268761573672 0.9509408534657194
8.863319423516911 543.3436465402987 0.9528792092991173
8.868546978470327 544.2934134203635 0.9541419293804411
8.873774533423743 545.6103531091691 0.9554544492517758
8.87900208837716 543.3779943625615 0.9537413605287746
8.884229643330576 542.8715018447958 0.9526096296733962
8.889457198283992 543.1288324038704 0.9522258338265928
8.894684753237408 538.50647192387 0.9483144442128665
8.899912308190824 538.7072238170291 0.9488526467095165
8.90513986314424 537.69385781932 0.9471234925929944
8.910367418097657 540.4162927847169 0.9481458709918966
8.915594973051073 544.6374683885614 0.9506889015108304
8.92082252800449 548.9103392390475 0.9532467575151311
8.926050082957905 554.4141164639619 0.9590334227413774
8.931277637911322 556.3243525266621 0.960868581533902
8.936505192864738 555.0601090319035 0.9604359854047309
8.941732747818154 556.1490662134569 0.9617855584460621
8.94696030277157 556.5891836678389 0.9620599142397808
8.952187857724986 559.7973031848469 0.9643233388560217
8.957415412678403 561.354156037409 0.9631136241412797
8.962642967631819 567.9143161977945 0.967418827988503
8.967870522585235 576.8745966991607 0.9752102562638724
8.973098077538651 577.3361958503241 0.975101856310832
8.978325632492067 579.0080208800641 0.9758974085226941
8.983553187445484 578.2052318106132 0.9739772761858959
8.9887807423989 582.0594484255184 0.975617219206472
8.994008297352316 587.1724888501146 0.9797943355576282
8.999235852305732 588.7706467272594 0.9818345931563742
9.004463407259149 592.8617207294182 0.9856924743524046
9.009690962212565 597.060444255162 0.9899062274543586
9.014918517165981 603.5604480141034 0.9950062918029732
9.020146072119397 614.8522871559593 1.0035540048617473
9.025373627072813 626.0134500886473 1.010172390627987
9.03060118202623 637.0135265653776 1.0171235888674675
9.035828736979646 654.5813656680724 1.031537795725156
9.041056291933062 668.8264247650197 1.0429081443932398
9.046283846886478 688.1188288711055 1.0583329217998736
9.051511401839894 703.9177666354036 1.0698276943993983
9.05673895679331 723.4045289293935 1.0825430562079392
9.061966511746727 743.2722007933539 1.0969267578333965
9.067194066700143 766.8166235368747 1.1140507818314764
9.07242162165356 792.1484278723719 1.1325061751548742
9.077649176606975 811.5626799651432 1.1455218377413836
9.082876731560392 827.8430789274968 1.1570166315817303
9.088104286513808 840.0370162638724 1.1652057270685225
9.093331841467224 848.8401914920352 1.1704294008484224
9.09855939642064 853.334122735403 1.173295118151299
9.103786951374056 852.4170556151928 1.1729972645362434
9.109014506327473 845.0250072893696 1.166621568269904
9.114242061280889 835.4045455799502 1.1596770742891527
9.119469616234305 827.3652801782878 1.1534291492478108
9.124697171187721 828.9012034787149 1.1547011391728905
9.129924726141137 825.9845526076663 1.1521082767497313
9.135152281094554 827.4439264597102 1.1521769543021254
9.14037983604797 835.7890333450332 1.1578442095608363
9.145607391001386 848.1959279723845 1.1655470407681054
9.150834945954802 874.597464684905 1.182858519252528
9.156062500908218 910.9810631258773 1.2077616441676942
9.161290055861635 947.9015998295233 1.2418288420498087
9.16651761081505 989.6175783225593 1.276045189091865
9.171745165768467 1024.3709249149529 1.3032622966957603
9.176972720721883 1046.2178484960464 1.3212786882164271
9.1822002756753 1057.4964423516624 1.331429729960359
9.187427830628716 1060.899000049528 1.3366031380590433
9.192655385582132 1052.5058940873787 1.3326948360772939
9.197882940535548 1043.9272990834907 1.3291616825672568
9.203110495488964 1031.0310472745718 1.322996012891779
9.20833805044238 1014.7472147908029 1.315666617558589
9.213565605395797 1001.171390959307 1.3089260570422574
9.218793160349213 987.1356615200376 1.302584835683579
9.224020715302629 974.3675515773904 1.2972925900093455
9.229248270256045 968.2670440718122 1.294602397152062
9.234475825209461 954.9287780296328 1.287728952725719
9.239703380162878 947.9391264156665 1.2845689745294424
9.244930935116294 948.3192727622999 1.2856667443214016
9.25015849006971 952.3200995037934 1.2897569375442244
9.255386045023126 958.1719783701567 1.2949300241528634
9.260613599976542 961.6466698091557 1.2987199803784146
9.265841154929959 964.7081147367109 1.302140321217142
9.271068709883375 974.4325331597893 1.308679916947269
9.276296264836791 995.8143250111639 1.3243922786043048
9.281523819790207 1014.9151058073354 1.3385219280903453
9.286751374743623 1038.063641638414 1.354355683783573
9.29197892969704 1057.1488636701813 1.3685126649107764
9.297206484650456 1072.0642493624157 1.3806843981229964
9.302434039603872 1082.8227634615419 1.389607044351896
9.307661594557288 1074.571114018858 1.386143522359865
9.312889149510704 1054.2278907251318 1.373802274321548
9.31811670446412 1022.0742608094205 1.352353942051033
9.323344259417537 978.7877546110724 1.3254189277574198
9.328571814370953 931.2536841604103 1.293739113286367
9.33379936932437 877.7607891053016 1.2570748141611012
9.339026924277785 825.6989868615708 1.2198993492537151
9.344254479231202 776.9913121471762 1.184708566951781
9.349482034184618 738.7457991321068 1.1559236356103473
9.354709589138034 709.8886639913051 1.134314523390794
9.35993714409145 685.7616249170287 1.1149306456761496
9.365164699044866 674.2298854060823 1.106289647647545
9.370392253998283 659.2519536321274 1.095298143018606
9.375619808951699 650.9626986525119 1.089917744692229
9.380847363905115 642.3306211533194 1.083082719967143
9.386074918858531 636.7001144546304 1.0802127571665232
9.391302473811947 634.3937262626207 1.078975508303004
9.396530028765364 631.1408049065195 1.077108803235221
9.40175758371878 630.4588023044493 1.0771413834984056
9.406985138672196 631.7225840204155 1.0786876048852945
9.412212693625612 633.209559582455 1.0798510184440802
9.417440248579029 628.5251030449423 1.0638385756735214
9.422667803532445 626.4975725371821 1.0559748829246676
9.427895358485861 626.1673350431186 1.0519788840319697
9.433122913439277 628.1101858190101 1.0512758227980463
9.438350468392693 628.551024007208 1.0494393428298199
9.44357802334611 625.7618493694733 1.045460289237951
9.448805578299526 624.2019375131442 1.0424374681063133
9.454033133252942 624.8404736270171 1.0408900726165786
9.459260688206358 626.0448399718036 1.0396724976267608
9.464488243159774 628.3360994313509 1.0396134229122285
9.46971579811319 623.0198321515685 1.0332109484066898
9.474943353066607 619.7076151403814 1.0293280329475798
9.480170908020023 618.7916465293893 1.026765144633146
9.48539846297344 621.3452486812118 1.0275318276396308
9.490626017926855 619.5773425060336 1.0242080848933306
9.495853572880272 619.034173058198 1.0243176612076892
9.501081127833688 617.312197647948 1.0217629650540625
9.506308682787104 621.2218117636244 1.024119489985847
9.51153623774052 621.6116198062854 1.022786440318836
9.516763792693936 619.6451041005529 1.020564946998757
9.521991347647353 619.0181484169348 1.0178305601500903
9.527218902600769 615.7895680587019 1.0139943370854845
9.532446457554185 616.6721910697834 1.0146375114625408
9.537674012507601 615.2418967494409 1.013863315370127
9.542901567461017 616.5414727466206 1.0140913017863111
9.548129122414434 622.6075026784863 1.0182170870218201
9.55335667736785 623.6823933340899 1.0168266583430028
9.558584232321266 624.2626185572949 1.016485024804016
9.563811787274682 621.0369842458765 1.0134567624120903
9.569039342228098 619.2259258223017 1.0120189604263254
9.574266897181515 617.2556239697623 1.0096770741790566
9.57949445213493 619.4238964411998 1.0102139189515655
9.584722007088347 619.6015941190083 1.0106498624010845
9.589949562041763 620.5528976406737 1.0109892272937375
9.59517711699518 617.4992702671881 1.0075636424891794
9.600404671948596 617.451378898983 1.0067796622573322
9.605632226902012 619.5126313599684 1.0070656026460019
9.610859781855428 619.6168513550361 1.0052436049168776
9.616087336808844 617.9720692611596 1.0037852696712608
9.62131489176226 617.9692802310158 1.0032932422830312
9.626542446715677 615.3244921177733 1.0009436055452807
9.631770001669093 618.19634683035 1.003170529463945
9.636997556622509 619.9085288944574 1.003724791308651
9.642225111575925 625.284134283885 1.0075464032200607
9.647452666529341 626.0780234541915 1.0076918609382075
9.652680221482758 626.1851981023965 1.0075935112108787
9.657907776436174 624.5118202250493 1.004966456148404
9.66313533138959 623.737500548512 1.0033567820171154
9.668362886343006 624.4936994160037 1.0044050985941904
9.673590441296422 624.7903596906083 1.005739325742204
9.678817996249839 623.8479488874592 1.0040272051915502
9.684045551203255 618.6543937744939 0.9990319006541701
9.689273106156671 620.5591225242708 0.9994954134937637
9.694500661110087 626.8243402605635 1.0025679532128564
9.699728216063503 630.4743346210993 1.0051333999306078
9.70495577101692 634.0586108376565 1.0071617986249828
9.710183325970336 636.3752542027058 1.0094040315022632
9.715410880923752 634.4602102148365 1.0065600210200127
9.720638435877168 635.2318406444284 1.006064298070745
9.725865990830584 633.5451334317198 1.0041904319311215
9.731093545784 632.3894064845595 1.002087593055584
9.736321100737417 638.1504902175018 1.0062625219909034
9.741548655690833 643.3793320091216 1.0101473381699084
9.74677621064425 645.6053406224524 1.01204437934674
9.752003765597665 646.0955725752947 1.0118151334052228
9.757231320551082 646.4834936858867 1.011672674368051
9.762458875504498 649.535335422032 1.0126090339899143
9.767686430457914 656.1973552181703 1.0178628333967124
9.77291398541133 656.5222178132942 1.017946651434205
9.778141540364746 653.695227594442 1.0142837697180873
9.783369095318163 650.9894093033503 1.0108031883417576
9.788596650271579 652.2200152680532 1.011266801409528
9.793824205224995 654.8011948768867 1.0130479534364079
9.799051760178411 656.742930231146 1.0138579918864918
9.804279315131827 659.1241804168301 1.0149166233204032
9.809506870085244 661.4464969243908 1.0165067628220397
9.81473442503866 667.84784970579 1.0206095835646867
9.819961979992076 669.8038741523952 1.0208053346926573
9.825189534945492 668.8705163470844 1.0187549083522136
9.830417089898909 672.024154339287 1.0211025297042553
9.835644644852325 675.1703110944577 1.0231133834504682
9.840872199805741 680.8081426421204 1.02766396660281
9.846099754759157 682.7187600741514 1.029103999891959
9.851327309712573 681.1152693855211 1.0283850122014118
9.85655486466599 675.4680819703423 1.022991926777458
9.861782419619406 671.1691389109495 1.0193481812901686
9.867009974572822 671.5565411582824 1.017927195300699
9.872237529526238 677.7664214941773 1.0223692649989138
9.877465084479654 679.4448373299806 1.0234872435934796
9.88269263943307 684.732430835254 1.0271187080282294
9.887920194386487 688.7503230588522 1.0296526645305555
9.893147749339903 692.4627624927501 1.0325468919696406
9.89837530429332 695.2435410913688 1.0336001716253684
9.903602859246735 696.2514763605091 1.0334605521629647
9.908830414200152 698.7048990757772 1.0346918429844327
9.914057969153568 704.9750330980113 1.0386180136618375
9.919285524106984 707.6951409943449 1.0403827694427057
9.9245130790604 708.7898834264705 1.0402686290137768
9.929740634013816 711.6900579542449 1.0423757362183488
9.934968188967233 716.2990548002241 1.0453458080821394
9.940195743920649 716.1565325499672 1.0452592961505238
9.945423298874065 717.6951353710248 1.045939771104774
9.950650853827481 717.7937520190754 1.0457838968990818
9.955878408780897 725.9824286914463 1.051507621978615
9.961105963734314 729.594399846745 1.0538953799954938
9.96633351868773 728.3813753064517 1.0527361601670975
9.971561073641146 723.7235401345172 1.047924969385755
9.976788628594562 721.0600504136634 1.045370533562536
9.982016183547978 718.616689080783 1.0431656982959636
9.987243738501395 713.3898702171415 1.0385100468158794
9.99247129345481 710.3277570864932 1.0357676168598404
9.997698848408227 707.2213522767584 1.0332705664587973
10.002926403361643 704.0113268452772 1.0299028200962703
10.00815395831506 701.3285589880597 1.0274309581159657
10.013381513268476 693.5941824473068 1.0210216491774708
10.018609068221892 686.8981492577161 1.0162344368894645
10.023836623175308 679.7492605184918 1.0106989011542507
10.029064178128724 677.6019927809622 1.0086168622729053
10.03429173308214 680.3130391172899 1.0100683697927608
10.039519288035557 686.6795781150306 1.0141991530950571
10.044746842988973 689.7322164631365 1.0167901473586174
10.049974397942389 693.3666598574937 1.0198019246455148
10.055201952895805 690.3086927793007 1.0173572995856726
10.060429507849221 688.0175892427785 1.015186319980261
10.065657062802638 681.564165251747 1.0099070992386086
10.070884617756054 679.2909302664337 1.00807579366122
10.07611217270947 672.7248773385329 1.0032405599787217
10.081339727662886 672.1924828516832 1.0028720529727981
10.086567282616302 669.8740299641455 1.0015167632553656
10.091794837569719 668.2429988988328 0.9990213297992452
10.097022392523135 666.6610024970287 0.996645983866274
10.102249947476551 672.6518898853141 1.0006949526879092
10.107477502429967 672.6597898714691 1.0007869942961938
10.112705057383383 673.0398150362271 1.0009166784452004
10.1179326123368 672.1346783524791 1.000112602640183
10.123160167290216 671.125782094991 0.99892121085992
10.128387722243632 666.9549806795649 0.9953035478101591
10.133615277197048 664.6290754877792 0.9924604236408449
10.138842832150464 664.9086612541992 0.9910256976258933
10.14407038710388 662.893346523833 0.9894064403793646
10.149297942057297 664.3258490802365 0.9905624854283644
10.154525497010713 664.5096613572919 0.9912443031835485
10.15975305196413 666.4842238769961 0.9925279637580217
10.164980606917545 669.8727431436099 0.9950682435383861
10.170208161870962 673.5062376772369 0.9972626959368648
10.175435716824378 674.501192273976 0.9978702742501622
10.180663271777794 674.4717010474656 0.9965925054325004
10.18589082673121 674.8894373718013 0.9963531754391629
10.191118381684626 672.2314424857035 0.994322448412147
10.196345936638043 673.1236176465384 0.9955644883000416
10.201573491591459 672.2258810277012 0.9946388601170688
10.206801046544875 672.6340400681934 0.994471416589246
10.212028601498291 672.9756384739585 0.9939091165457427
10.217256156451707 671.6926009571489 0.992742651064961
10.222483711405124 668.6207392194598 0.9904521919542729
10.22771126635854 669.203504448022 0.990781079174081
10.232938821311956 671.9311294039763 0.9928102101970186
10.238166376265372 675.4662960027056 0.9957229336423878
10.243393931218788 681.106406154291 0.9997777812729993
10.248621486172205 674.5889549657674 0.9944851507022138
10.253849041125621 672.8838274691255 0.9928086641626002
10.259076596079037 666.780246454619 0.9888305919881358
10.264304151032453 663.1964139212973 0.9859981688743223
10.26953170598587 663.125240758004 0.984401781793964
10.274759260939286 661.6948979460113 0.9831291702870718
10.279986815892702 660.4884703309665 0.9823194783045543
10.285214370846118 657.8658233514603 0.9800313940624816
10.290441925799534 655.8038815381221 0.9771487223650615
10.29566948075295 652.1664120826136 0.9744344510796763
10.300897035706367 649.9052347575602 0.9728313315221665
10.306124590659783 648.2807353405831 0.9711215622162858
10.3113521456132 641.3565164331308 0.9660793390565809
10.316579700566615 641.951614735567 0.9659757194528811
10.321807255520032 635.4789458000045 0.9604711444132975
10.327034810473448 632.2802380461679 0.9584509781671817
10.332262365426864 632.5481641746394 0.958479556688244
10.33748992038028 637.1894565587198 0.9614744358750633
10.342717475333696 636.3264104088627 0.959714057552094
10.347945030287113 635.9595885431778 0.9582823504646382
10.353172585240529 637.5371095761265 0.9596032617203161
10.358400140193945 640.023228178757 0.9623235965218037
10.363627695147361 644.864872098066 0.9657563228403326
10.368855250100777 645.9105563692805 0.9664937901037027
10.374082805054194 649.1760047674578 0.9677201094334485
10.37931036000761 652.0914625525302 0.9687970873703927
10.384537914961026 652.3000075948994 0.9689485615249521
10.389765469914442 654.1158865024731 0.9688893525120531
10.394993024867858 655.2693009016762 0.9696130923798721
10.400220579821275 652.0817173587176 0.9674242419910937
10.40544813477469 647.7934689357479 0.9642547368066988
10.410675689728107 637.343499656178 0.9562317443184826
10.415903244681523 632.9922250380598 0.9527007568359916
10.42113079963494 629.3006415750011 0.9487608209946345
10.426358354588356 624.2378324498706 0.9445283288199907
10.431585909541772 620.8966375496818 0.9414003251691371
10.436813464495188 619.309010581328 0.940789534672984
10.442041019448604 615.8450884546758 0.9383182120768294
10.44726857440202 612.6873023888397 0.9362740482776355
10.452496129355437 600.8131982801928 0.9265241853616321
10.457723684308853 592.2843734242517 0.9198044103204599
10.462951239262269 588.2597824727106 0.9162754098909841
10.468178794215685 586.5417951949464 0.9151007005884152
10.473406349169101 585.9789259898486 0.9151557593380958
10.478633904122518 584.1180348007152 0.9122536302128055
10.483861459075934 581.9673173033526 0.9106098829714403
10.48908901402935 576.8363031041963 0.9062090980783657
10.494316568982766 574.4674984765725 0.9048836296505077
10.499544123936182 570.8713745072031 0.9017252824987901
10.504771678889599 568.1903170691762 0.8997161512976011
10.509999233843015 567.6908850839981 0.8999349896244149
10.515226788796431 564.0938719996217 0.8964507958294506
10.520454343749847 560.0875191068627 0.8924214839771348
10.525681898703263 556.0668066294298 0.8881605172401559
10.53090945365668 551.2352939412158 0.8835389387958059
10.536137008610096 550.5244336203617 0.8831036066887245
10.541364563563512 550.612635212862 0.883598927898778
10.546592118516928 551.0674940946209 0.883846229736176
10.551819673470344 547.423855310398 0.8799877769520428
10.55704722842376 545.0075771182755 0.8777432449698652
10.562274783377177 538.3177216002131 0.8724238171010962
10.567502338330593 534.186424859556 0.8690611921387136
10.57272989328401 533.5698721237511 0.8684140815315284
10.577957448237425 531.2280101084998 0.8663255546558171
10.583185003190842 529.1417927914421 0.8638444706258676
10.588412558144258 527.781643764951 0.8622728175842507
10.593640113097674 526.4754855873541 0.8610013628293828
10.59886766805109 526.1711716315544 0.8610922891233941
10.604095223004506 522.5863454395422 0.8578731598430156
10.609322777957923 518.9892664247797 0.8547417544160578
10.614550332911339 515.1892626309353 0.8508460751348159
10.619777887864755 514.4075378441216 0.8496314234897085
10.625005442818171 515.1919722108715 0.8509003137144008
10.630232997771587 513.6255737174952 0.849198596635966
10.635460552725004 514.4185991910059 0.8498175889895477
10.64068810767842 514.3423889533981 0.8495887756825955
10.645915662631836 516.4738800095879 0.8515941164484464
10.651143217585252 520.7972181298192 0.8556006988035496
10.656370772538668 520.482615638218 0.8551372697516789
10.661598327492085 519.5206368942942 0.8536694212835004
10.666825882445501 523.5634152233398 0.8568219820539177
10.672053437398917 526.456039024605 0.8579154398912691
10.677280992352333 532.9649667492434 0.8623973952419152
10.68250854730575 533.0678616625698 0.8619729070138638
10.687736102259166 533.7107831900636 0.8617599446256121
10.692963657212582 533.6751647220807 0.8613494905135846
10.698191212165998 537.1662091128223 0.8639897335942096
10.703418767119414 538.7078887753511 0.865397321016728
10.70864632207283 539.8150215482862 0.8660344118613851
10.713873877026247 543.629411780353 0.8685731783949003
10.719101431979663 548.560695990899 0.8713949701793132
10.72432898693308 558.9643304461298 0.8787479618256178
10.729556541886495 570.9258218523737 0.888116635630779
10.734784096839912 585.5602563269662 0.8994491906970219
10.740011651793328 596.7939641163293 0.9075650061972272
10.745239206746744 604.1032646370342 0.9130396659010213
10.75046676170016 606.478746637502 0.9139528944976044
10.755694316653576 609.514781674659 0.9160450630334039
10.760921871606993 608.5581450457757 0.9148577878917364
10.766149426560409 610.6347164206796 0.9158213253887162
10.771376981513825 608.3236531701964 0.9138246872671537
10.776604536467241 607.6920939203031 0.9138170306982211
10.781832091420657 609.8335329861275 0.9154165742717647
10.787059646374074 605.8830157923396 0.9124166728374666
10.79228720132749 602.551321693692 0.9099966484295279
10.797514756280906 599.2081304323256 0.9069148536454311
10.802742311234322 596.2615464227819 0.9043609330796477
10.807969866187738 594.0774225045516 0.9015010787987076
10.813197421141155 594.5439075575778 0.9013059261488675
10.81842497609457 595.3260297893686 0.9015869370305593
10.823652531047987 597.6853502122924 0.9025701370535437
10.828880086001403 602.6646693373086 0.9059545358185831
10.83410764095482 608.9862437769767 0.9108333448043864
10.839335195908236 621.5352285771147 0.9198638095732369
10.844562750861652 635.4038100718544 0.9300836527348172
10.849790305815068 652.9759384368111 0.9420318866813036
10.855017860768484 679.9181021328645 0.9607531992000444
10.8602454157219 704.6274654887928 0.9781204328738439
10.865472970675317 727.7534913175681 0.9933586785887389
10.870700525628733 745.2652961632268 1.0049958518229931
10.875928080582149 752.9576500291229 1.010228170583715
10.881155635535565 753.9483614581458 1.0108669640936607
10.886383190488981 743.8165652778982 1.0034842635544678
10.891610745442398 725.0948757727086 0.990886533662846
10.896838300395814 704.4705372723681 0.975079305394507
10.90206585534923 681.5608652048426 0.9592522103634306
10.907293410302646 664.0650616188354 0.9466385768403641
10.912520965256062 646.2227483235538 0.9333208562414513
10.917748520209479 634.1939229609608 0.924521068922099
10.922976075162895 621.4035654285257 0.9150903778564212
10.928203630116311 610.0967234758648 0.9072096789560752
10.933431185069727 599.8985974575689 0.8996986333454319
10.938658740023143 592.4040305512573 0.8932121646169418
10.94388629497656 585.0481970432653 0.8867123207791053
10.949113849929976 578.3136053075839 0.8814194742862766
10.954341404883392 570.4847235117411 0.8749784611393987
10.959568959836808 564.8194089605273 0.8710808937486815
10.964796514790224 559.2001935366858 0.8666343151514521
10.97002406974364 555.625825008899 0.8653723126061099
10.975251624697057 550.9300630573836 0.8639954626826457
10.980479179650473 541.1474404071024 0.8577487365220272
10.98570673460389 534.3980762875151 0.8538438479739172
10.990934289557305 532.3818208832815 0.853286787440244
10.996161844510722 527.9497170949958 0.8505274449800332
11.001389399464138 526.854972850555 0.850387379183508
11.006616954417554 522.8476310586008 0.8476809702406592
11.01184450937097 517.983432740619 0.8446243349610616
11.017072064324386 513.9949881032778 0.8421049539768212
11.022299619277803 510.8586121831198 0.8402556304525836
11.027527174231219 506.9295597182625 0.8373830057021502
11.032754729184635 504.2005962673539 0.8349608068140687
11.037982284138051 500.5327097083239 0.8327966091417494
11.043209839091467 497.46161630655104 0.830754522570805
11.048437394044884 497.1245250216663 0.8311673557609095
11.0536649489983 501.49791564689417 0.8350850300082677
11.058892503951716 504.38921115902235 0.8371492143548818
11.064120058905132 506.1511893909838 0.8389175700278738
11.069347613858548 501.724659134951 0.83538705298401
11.074575168811965 497.101399087406 0.8324034052015208
11.079802723765381 492.2932373465691 0.8288157253938754
11.085030278718797 494.18305638759756 0.8307633851101006
11.090257833672213 493.08579719488154 0.8299988149513545
11.09548538862563 492.54399462579875 0.8304044404762468
11.100712943579046 489.71865543267967 0.8284709120265438
11.105940498532462 485.75544188539493 0.8260351879198878
11.111168053485878 486.8413310101847 0.8266252807362212
11.116395608439294 484.2525397645255 0.8245480584822559
11.12162316339271 481.5446085048122 0.8216438044574876
11.126850718346127 481.44846780959745 0.8218526373209855
11.132078273299543 479.8682897238161 0.820859032297184
11.13730582825296 476.84188972562555 0.8187523455442374
11.142533383206375 475.6631375348542 0.8187842944931644
11.147760938159792 473.70149667725497 0.8170772864252253
11.152988493113208 475.34946403021195 0.8183937282582403
11.158216048066624 474.68787606216705 0.8179750508453117
11.16344360302004 476.57055266379547 0.8188206927770126
11.168671157973456 477.4467634236726 0.8196157081624523
11.173898712926873 480.2599544949804 0.8219065874026834
11.179126267880289 478.95322081036414 0.8202077663647657
11.184353822833705 479.76902338829836 0.820895433888307
11.189581377787121 474.8461750952181 0.8166935029264831
11.194808932740537 470.60973928609565 0.8129228125597017
11.200036487693954 469.04983663439003 0.8124266252052526
11.20526404264737 467.1429526906619 0.8111588031752011
11.210491597600786 466.6466454759112 0.810843523814307
11.215719152554202 468.5827982438445 0.8133289589065485
11.220946707507618 469.4001604265378 0.8137377435628881
11.226174262461035 469.9915637537603 0.8142984406720429
11.23140181741445 470.4668320198971 0.8150858246308811
11.236629372367867 468.8766466682083 0.8131570986641247
11.241856927321283 467.3517966615778 0.8115428604058823
11.2470844822747 467.19744949544275 0.8116608397778778
11.252312037228116 469.142851785813 0.8132637218911366
11.257539592181532 467.2460462998117 0.8122992276823883
11.262767147134948 468.9089767009475 0.8142037846075957
11.267994702088364 468.1959027502693 0.8138103295801763
11.27322225704178 469.56111589960994 0.8150211676362098
11.278449811995197 470.3197604192294 0.8151931550578383
11.283677366948613 470.9169741963809 0.8158378832982685
11.288904921902029 472.805588593289 0.8173847781877938
11.294132476855445 472.90808154800186 0.816930169056012
11.299360031808861 470.65226496121744 0.8149913685305035
11.304587586762278 469.98792734203886 0.8136101288290666
11.309815141715694 469.88761942631453 0.8132415730716859
11.31504269666911 473.237733183716 0.8163035907960292
11.320270251622526 473.88191208665467 0.8168974834042945
11.325497806575942 470.6656541878009 0.8141267142801539
11.330725361529359 469.5833885020359 0.8127803397225676
11.335952916482775 469.54389013973326 0.8122506375817089
11.341180471436191 471.56163728539417 0.8137467203417086
11.346408026389607 470.6323745858434 0.8130253950382407
11.351635581343023 466.6387588966101 0.8097371240296057
11.35686313629644 464.1479491177019 0.807575410738283
11.362090691249856 463.44829168248435 0.8060897753590922
11.367318246203272 463.74354057167284 0.8070020846963915
11.372545801156688 462.34649583701014 0.8057739248985182
11.377773356110104 462.04029426462864 0.8055433945065694
11.38300091106352 459.60833702723295 0.8038812230737745
11.388228466016937 460.0494025543528 0.8046057932958797
11.393456020970353 460.12761276733 0.8050368327454938
11.39868357592377 455.1704669534007 0.8020895817529984
11.403911130877185 448.6691060454428 0.7962220588681843
11.409138685830602 442.4273401893629 0.7908514355260242
11.414366240784018 435.42432157640155 0.7844352922128798
11.419593795737434 433.2793655638528 0.7815673042730453
11.42482135069085 434.6939259527955 0.782694708836995
11.430048905644266 435.1368424669816 0.7831329668479751
11.435276460597683 432.1517914201326 0.7804516003452827
11.440504015551099 426.63247630284866 0.7761948762766113
11.445731570504515 420.46351119375277 0.7703778067212536
11.450959125457931 419.2864193669571 0.7688123209094864
11.456186680411347 418.8685570226228 0.7683496570277492
11.461414235364764 418.0883054258617 0.7681923410464907
11.46664179031818 412.9010020340796 0.7638491375069988
11.471869345271596 410.8370220351221 0.7623869115901295
11.477096900225012 410.57632006442475 0.7630331235184717
11.482324455178428 411.3771800483278 0.7700840631066534
11.487552010131845 412.9840023544683 0.7732718962328309
11.49277956508526 411.93449073527916 0.7743855391590515
11.498007120038677 412.9650516774054 0.7763287491395219
11.503234674992093 414.9485033797505 0.7793916519151407
11.50846222994551 417.4617832689082 0.783019225662169
11.513689784898926 417.0071193614169 0.7829626881849928
11.518917339852342 421.2218765079733 0.7877218829483693
11.524144894805758 423.38266330381407 0.7898449056631529
11.529372449759174 423.31659001292877 0.7901275885266545
11.53460000471259 426.49448833480875 0.7933286194476
11.539827559666007 429.2659628829286 0.7961890660481887
11.545055114619423 430.10181556158904 0.7977818943099738
11.550282669572839 428.2423110190286 0.7967100035799698
11.555510224526255 427.01022995610293 0.7965615419680044
11.560737779479672 426.0355017643381 0.7971369776119392
11.565965334433088 425.6120915713339 0.7970483763496529
11.571192889386504 422.18355260275445 0.7947487931385339
11.57642044433992 417.9455133635461 0.7908486078972926
11.581647999293336 410.4549392786896 0.7835516379321817
11.586875554246753 408.7091536774065 0.7831611744932254
11.592103109200169 405.31413670296115 0.780481767852817
11.597330664153585 404.8716388187813 0.7814923228437857
11.602558219107001 404.0507840587474 0.7817734377916715
11.607785774060417 399.3570583919871 0.7776730843778302
11.613013329013834 399.1849035671446 0.7778300635541219
11.61824088396725 394.41723933720823 0.7739290251955356
11.623468438920666 390.64039487465527 0.7704949303454047
11.628695993874082 388.3908299067691 0.7685335012799265
11.633923548827498 389.3951172470099 0.7698919056641481
11.639151103780915 390.4399347599453 0.7711926972325401
11.64437865873433 388.2524931927128 0.7699181812095092
11.649606213687747 387.5107105826904 0.7699654253812822
11.654833768641163 383.06095329180425 0.7659334581584647
11.66006132359458 381.43946892486457 0.7648321883941133
11.665288878547996 381.2266882750331 0.765416019696035
11.670516433501412 378.50240110246017 0.7629841175801402
11.675743988454828 375.8454499927833 0.7608409191337713
11.680971543408244 373.5964743675313 0.7586438081209288
11.68619909836166 372.9711142848765 0.7591668205734577
11.691426653315077 375.2808762486651 0.7630601796438746
11.696654208268493 375.25283741266907 0.7627095268290682
11.701881763221909 369.53068260404206 0.7569223862033422
11.707109318175325 368.8452774176451 0.7564779627644915
11.712336873128741 367.0148107358425 0.7534018203269484
11.717564428082158 369.0810327926794 0.7557686950980188
11.722791983035574 372.5399674657848 0.759384057906213
11.72801953798899 372.3640653259266 0.7602635484264322
11.733247092942406 371.84210798384186 0.762207948625981
11.738474647895822 371.5992145863968 0.7628389952042613
11.743702202849239 371.03243867576236 0.7618229217009606
11.748929757802655 370.11852153979055 0.7604926802968088
11.754157312756071 371.4271337307385 0.7606608652332619
11.759384867709487 372.0055918106396 0.7621658292679444
11.764612422662903 374.6216059934353 0.7660739060018555
11.76983997761632 374.31361590572584 0.7661904881732323
11.775067532569736 373.6004566134915 0.7657016003576326
11.780295087523152 375.3961602971159 0.7667179383398034
11.785522642476568 375.0094048287562 0.7654687843522883
11.790750197429984 377.3614978739743 0.7679614968740331
11.7959777523834 379.8656521159383 0.7704565141082439
11.801205307336817 380.06875887674613 0.7708591753105825
11.806432862290233 384.6621041835815 0.7750525191802026
11.81166041724365 386.0109375770428 0.7757196841985837
11.816887972197065 388.5462401648003 0.7781842650022088
11.822115527150482 388.27795334970295 0.776806228719498
11.827343082103898 388.9112253374056 0.7772599268160829
11.832570637057314 390.3632768398052 0.779309135589046
11.83779819201073 392.4130979318931 0.7820377528119252
11.843025746964146 388.36475869300835 0.7783411803044546
11.848253301917563 384.5775877791637 0.7746044012708734
11.853480856870979 384.07589322165205 0.7742858030756029
11.858708411824395 384.50151266194445 0.7752148860921254
11.863935966777811 385.7422361200338 0.7780304119687682
11.869163521731227 386.6602147094219 0.779704143135948
11.874391076684644 384.334293616375 0.7774746226857466
11.87961863163806 381.05133470923175 0.7733951654803619
11.884846186591476 376.29227813082827 0.7682271669024808
11.890073741544892 371.6045686552885 0.7646763486971192
11.895301296498308 369.07197097985875 0.7626479676993921
11.900528851451725 366.0038004443506 0.7600122701214079
11.90575640640514 364.6686453264687 0.7578485606799177
11.910983961358557 366.52141749327177 0.7604584154849515
11.916211516311973 366.2534308821971 0.7613406038149056
11.92143907126539 366.8554792715188 0.7629393805964326
11.926666626218806 364.7035667017414 0.7624485031929275
11.931894181172222 360.1936516645964 0.7566003884677366
11.937121736125638 363.487254698406 0.75990012860721
11.942349291079054 362.741833097067 0.7585089022341635
11.94757684603247 359.31025359258786 0.7552546390140648
11.952804400985887 358.1502846857683 0.7553503489093039
11.958031955939303 356.55199426382626 0.7540572086970171
11.963259510892719 354.0369391172421 0.7517795170636716
11.968487065846135 353.94759822762165 0.7526396737270847
11.973714620799552 354.2762467640251 0.7528197525985313
11.978942175752968 354.4595847823887 0.7527245376621082
11.984169730706384 353.66509160031546 0.7520364157096038
11.9893972856598 353.16087909337716 0.751523624016031
11.994624840613216 353.76353819009 0.7515671981879585
11.999852395566633 350.867797299 0.7479502034554483
12.005079950520049 354.52568510459156 0.7504724501020901
12.010307505473465 354.23184738450965 0.7501468193752621
12.015535060426881 353.2404654762542 0.749723108297343
12.020762615380297 353.74492873662257 0.7508721958565678
12.025990170333714 352.59688454159686 0.7508392365183668
12.03121772528713 351.66880148031527 0.7512871304080438
12.036445280240546 351.7449345988906 0.7520336273491693
12.041672835193962 351.6131700991799 0.7524601051652885
12.046900390147378 351.57652470810314 0.7516986808534427
12.052127945100795 354.84491937678246 0.754483057738891
12.05735550005421 357.4854107104185 0.7566649424902094
12.062583055007627 360.2514880020148 0.7595304647693287
12.067810609961043 363.05427332108286 0.7623620854585403
12.07303816491446 364.451438379594 0.7638918056211318
12.078265719867876 367.30655695525525 0.7665043026315658
12.083493274821292 371.5935930037443 0.7706081666693629
12.088720829774708 380.49588362661086 0.7800716768186216
12.093948384728124 387.8346866950428 0.7876725510072786
12.09917593968154 396.6605487061313 0.796763474528799
12.104403494634957 403.13122883758734 0.8032329283992925
12.109631049588373 415.86594070374065 0.8155519579800212
12.114858604541789 432.8420453728684 0.8310751542822513
12.120086159495205 453.60111827833714 0.8503286949705077
12.125313714448621 475.53190749679794 0.8690138404031601
12.130541269402038 492.0096155821354 0.8843553637333472
12.135768824355454 507.3143632654936 0.8984589433173364
12.14099637930887 521.9179982860418 0.910820123001839
12.146223934262286 538.0773473576363 0.9249464006131691
12.151451489215702 543.7111157313725 0.9293971502496342
12.156679044169119 546.5978404562868 0.9318926061702525
12.161906599122535 543.4569369517085 0.9303546043404337
12.167134154075951 533.6432257867239 0.9220146438302087
12.172361709029367 527.1811587617964 0.9166736819937181
12.177589263982783 517.1147892152627 0.9084006065308767
12.1828168189362 504.7920797208042 0.8971219772713035
12.188044373889616 491.0350005673309 0.8852165854823244
12.193271928843032 477.4301422634459 0.8731057288216515
12.198499483796448 463.97154438789653 0.8605334160465976
12.203727038749864 449.1568113666913 0.8475561534497038
12.20895459370328 438.7411068316776 0.8381084085973882
12.214182148656697 429.18568218791654 0.8296787483958482
12.219409703610113 420.27840282912206 0.8215708006511138
12.22463725856353 413.2558613425784 0.8146655341919168
12.229864813516945 403.26685857704115 0.8056468569140569
12.235092368470362 394.43741814053885 0.7974477966564704
12.240319923423778 385.09005529758485 0.7894790356435647
12.245547478377194 377.96532805141106 0.7833460311081917
12.25077503333061 371.6911602204279 0.7774880028038967
12.256002588284026 366.6638410968623 0.7726183037783843
12.261230143237443 365.43164558250805 0.7723923745583606
12.266457698190859 362.6472658289101 0.7699529886791286
12.271685253144275 360.2517180141072 0.7670455284796779
12.276912808097691 353.2477728481203 0.7597897307897705
12.282140363051107 351.40459411584845 0.7571072173073383
12.287367918004524 346.729190397872 0.7527160519935795
12.29259547295794 344.1155350641491 0.7508665288883437
12.297823027911356 339.3249859516733 0.745871437268628
12.303050582864772 334.2061970018881 0.7405023367479334
12.308278137818188 336.5355589771293 0.7432173351824772
12.313505692771605 335.72520763119144 0.7454450189359021
12.31873324772502 338.4157865096127 0.756693179948704
12.323960802678437 337.87060371111 0.7609376717594333
12.329188357631853 336.12621964102135 0.7625925902165825
12.33441591258527 333.8060844362497 0.763603412262428
12.339643467538686 335.83855337664096 0.7696282352414698
12.344871022492102 335.19021819723406 0.7724795817404928
12.350098577445518 336.0586998784422 0.7767435898081557
12.355326132398934 334.94631556385485 0.7772723220196858
12.36055368735235 334.75072119388244 0.7791534325155512
12.365781242305767 331.5413413537668 0.7757794743399883
12.371008797259183 329.8941980902601 0.7748430161478257
12.376236352212599 325.91130757588377 0.7731256085721881
12.381463907166015 322.7564952942192 0.7712719013713039
12.386691462119432 325.54046067271076 0.7764666931635255
12.391919017072848 326.433354028476 0.7795635333108787
12.397146572026264 329.5249291066847 0.7836659824375174
12.40237412697968 328.9907341167726 0.784424670857269
12.407601681933096 325.34128023648645 0.7828419428997863
12.412829236886513 325.7234723801212 0.7851580089402594
12.418056791839929 325.66084043075807 0.7865642628557848
12.423284346793345 319.209626095584 0.7779379127202677
12.428511901746761 316.04210617510716 0.7765689947083239
12.433739456700177 314.51593103626374 0.7761351276111103
12.438967011653594 313.2117013745871 0.7766539741302699
12.44419456660701 316.491591646205 0.7830962970552318
12.449422121560426 316.9195583399681 0.7834669316163818
12.454649676513842 317.3122341285298 0.7848287769291442
12.459877231467258 319.20733539094977 0.7869218014635277
12.465104786420675 320.8990844313974 0.7902969098073606
12.47033234137409 320.1324776043015 0.7906057632988278
12.475559896327507 316.1358641369642 0.7869595347418632
12.480787451280923 311.3852688652807 0.7820531851958881
12.48601500623434 309.4205772572127 0.780236549235743
12.491242561187756 310.7962618010686 0.783372082908971
12.496470116141172 311.5599879701659 0.7866814776265647
12.501697671094588 312.54015605036074 0.7897769664870241
12.506925226048004 311.0426870361935 0.7890273580613013
12.51215278100142 304.040832987866 0.7807230041311485
12.517380335954837 302.88600456941833 0.7815240883058158
12.522607890908253 302.60090730685374 0.7824942960593577
12.527835445861669 302.3628147062756 0.7842483119465075
12.533063000815085 304.9406775408512 0.7902780050615114
12.538290555768501 303.9219628611833 0.790094338164116
12.543518110721918 304.31068120222193 0.7920816315110754
12.548745665675334 303.981411092732 0.7929094807830409
12.55397322062875 302.11887976270197 0.7908677435123139
12.559200775582166 302.28030326230186 0.7924375258497314
12.564428330535582 299.9161544182118 0.7843754408844325
12.569655885488999 299.3581356635461 0.7762576249996658
12.574883440442415 298.245007182971 0.7706402167780237
12.580110995395831 298.3686917694669 0.7669062074905179
12.585338550349247 299.75327600854337 0.7668523679650506
12.590566105302663 299.1657184411708 0.7644258837180199
12.59579366025608 300.9714621067894 0.7663274786004352
12.601021215209496 301.68926144186617 0.7655497812302047
12.606248770162912 303.1211730114656 0.7656357683858289
12.611476325116328 303.45298035158265 0.7633063364251912
12.616703880069744 303.9901195160438 0.7620742989672395
12.62193143502316 304.8181873462879 0.7607959142702295
12.627158989976577 306.20678476649346 0.7605504301726695
12.632386544929993 306.2746239799913 0.7607005324948151
12.63761409988341 305.35841260583845 0.7594021682303161
12.642841654836825 304.6753428391922 0.7582915362688943
12.648069209790242 307.0643689549142 0.7604697878627373
12.653296764743658 309.09043781295094 0.7620531775062208
12.658524319697074 309.6437052622073 0.761641832284828
12.66375187465049 314.4086909777773 0.7673529609810013
12.668979429603906 317.6189333940485 0.7694113549426587
12.674206984557323 323.29793303961577 0.7760286389622497
12.679434539510739 329.1627596926057 0.7811931291226957
12.684662094464155 332.562123470501 0.7844066072991636
12.689889649417571 336.8733081360921 0.7891833121761189
12.695117204370987 339.0176171557379 0.7895817398115661
12.700344759324404 344.0193857437433 0.7948938358743572
12.70557231427782 350.33357796948985 0.8008646849109545
12.710799869231236 358.9608468435463 0.810031544336044
12.716027424184652 368.7205406883407 0.8199724215385761
12.721254979138068 379.866369256703 0.8315814206170077
12.726482534091485 386.9407327743657 0.8382494840625071
12.7317100890449 397.22933720111047 0.8486102363665659
12.736937643998317 407.21693763750983 0.8591015936867817
12.742165198951733 417.02049389457915 0.8681753105118811
12.74739275390515 429.2333231719201 0.8804452886692662
12.752620308858566 437.75507427715365 0.8885526986850651
12.757847863811982 441.55872666936244 0.8923221389968748
12.763075418765398 439.8433052551809 0.8910692717698191
12.768302973718814 433.4358011228449 0.8838400547879156
12.77353052867223 426.2157514043626 0.8757811819515883
12.778758083625647 417.32943371006365 0.8666710390167306
12.783985638579063 407.32302299391324 0.8552598620903662
12.789213193532479 398.6322528294292 0.8463425269779121
12.794440748485895 392.9742684071524 0.8403365092109738
12.799668303439312 388.17734884388807 0.8346737806369106
12.804895858392728 385.07556522462266 0.8309979057610498
12.810123413346144 379.6080902290682 0.824625477423999
12.81535096829956 373.1422627114881 0.8172451166844505
12.820578523252976 370.6165940193739 0.814752948075371
12.825806078206393 369.9291459304522 0.8138465009991667
12.831033633159809 370.6902770396793 0.8148811541072097
12.836261188113225 371.3576164864918 0.8163363814345476
12.841488743066641 373.93831505777615 0.8186280749870667
12.846716298020057 376.7138090422528 0.8214504516220029
12.851943852973474 380.13506066521586 0.8248512727725185
12.85717140792689 383.9188205129353 0.8284594308048022
12.862398962880306 386.326775940812 0.8312117625294978
12.867626517833722 389.59179122985387 0.8347170441394524
12.872854072787138 393.61723461698574 0.8387490797068563
12.878081627740555 400.9162936340926 0.8458228914622741
12.88330918269397 404.0343623735738 0.8485350067007674
12.888536737647387 406.80572710136045 0.8499969873626084
12.893764292600803 405.2432521294672 0.8476329990927451
12.89899184755422 403.6293323101991 0.8453463579823051
12.904219402507636 401.0831949592175 0.8425914820090734
12.909446957461052 395.9601970521277 0.8382881668109884
12.914674512414468 384.4629646364164 0.8268126787485944
12.919902067367884 371.4700180421299 0.8136001747725413
12.9251296223213 358.07078807322534 0.7990220084466892
12.930357177274717 347.86707779581405 0.7876012975114186
12.935584732228133 340.24879532816277 0.7780960955909081
12.940812287181549 335.30851594225726 0.7715604828763123
12.946039842134965 330.82408142553714 0.7653740964394401
12.951267397088381 325.9272786124216 0.759581693761657
12.956494952041798 322.4684732613647 0.7556482227894282
12.961722506995214 323.84285852270403 0.7585995241029897
12.96695006194863 319.59656660759407 0.7538088738296665
12.972177616902046 317.1872357102133 0.7511167387695451
12.977405171855462 312.74218870415046 0.7454262964785355
12.982632726808879 311.0835758829643 0.7441963100980563
12.987860281762295 311.66275456426365 0.7449669497192699
12.993087836715711 309.1824354006446 0.7416528293029607
12.998315391669127 307.14239759330394 0.7391602344487691
13.003542946622543 306.53526574082724 0.7389552768210119
13.00877050157596 310.3533227690878 0.7435198540780898
13.013998056529376 314.5544889594075 0.7478290470127177
13.019225611482792 317.1437330490394 0.7505527541546186
13.024453166436208 316.75137125599394 0.7505871473910936
13.029680721389624 313.78739689402994 0.7483623549116991
13.03490827634304 315.95840262950765 0.751013794944549
13.040135831296457 318.6156952431812 0.753844660337906
13.045363386249873 322.0090697601312 0.7577045992989125
13.05059094120329 324.5249022507025 0.7597482800730041
13.055818496156705 327.12143942117683 0.7619745659212356
13.061046051110122 330.31885413132994 0.7659557043644272
13.066273606063538 336.295890659712 0.7716457331356494
13.071501161016954 339.65661946483453 0.7748883784763357
13.07672871597037 342.27600296568176 0.7773002618533333
13.081956270923786 345.1146994518224 0.7801619497674316
13.087183825877203 348.054957896473 0.7841510249601092
13.092411380830619 349.3896342221247 0.7852763816939977
13.097638935784035 349.0316766433387 0.7852689330322246
13.102866490737451 345.95166277796443 0.7821125362462507
13.108094045690867 336.39850629398387 0.7716436313915574
13.113321600644284 330.62995370057473 0.7663557896816616
13.1185491555977 324.3589994789122 0.7591465645838548
13.123776710551116 325.614603486213 0.760373668846956
13.129004265504532 323.40070987947814 0.7576610441415733
13.134231820457948 327.5950327657698 0.7619194666833542
13.139459375411365 332.07617696937496 0.7674472235348018
13.14468693036478 334.73225946092583 0.7703711268449944
13.149914485318197 336.4316337637443 0.7725568135112928
13.155142040271613 337.48622383953006 0.7739129815259835
13.16036959522503 338.17980685371515 0.774253744674422
13.165597150178446 340.6944577746619 0.7772176413313177
13.170824705131862 341.8054958722902 0.7786213495747314
13.176052260085278 345.7167424616568 0.7840438282606198
13.181279815038694 347.85269401701544 0.7876285596657794
13.18650736999211 346.56332911594546 0.786760592082282
13.191734924945527 346.0040563556715 0.7865237790748884
13.196962479898943 346.85055767777493 0.7863642476896235
13.202190034852359 347.76262425550146 0.7873820088444771
13.207417589805775 349.46111010996384 0.7886313993584886
13.212645144759191 348.8753075624022 0.7870012982408134
13.217872699712608 345.21838802055856 0.7825441452186048
13.223100254666024 342.2867480119493 0.7789339503858277
13.22832780961944 341.27776019914853 0.7786207759483716
13.233555364572856 340.48317124420333 0.7791429143627588
13.238782919526273 341.1688727134755 0.7801709563354036
13.244010474479689 337.9832152522363 0.7771295466536953
13.249238029433105 333.5519500225726 0.7716303895219063
13.254465584386521 332.9210871069791 0.769788404918544
13.259693139339937 329.8342844207249 0.765849977960497
13.264920694293354 329.1453050304599 0.7648521967889303
13.27014824924677 324.05054203507615 0.7596040141188299
13.275375804200186 318.48860314674033 0.7545365976738979
13.280603359153602 312.5493213285441 0.7488072331657916
13.285830914107018 309.51154078408894 0.7445236198370946
13.291058469060435 307.1063073060441 0.7422737862950244
13.29628602401385 308.1763187062185 0.7434409440540761
13.301513578967267 311.75377466003806 0.7477255814454611
13.306741133920683 310.86861944136103 0.7477821686842646
13.3119686888741 311.46626042847066 0.7493156108777331
13.317196243827516 308.84337303510154 0.7468454710019964
13.322423798780932 304.84731303443425 0.741234076130932
13.327651353734348 303.5238584532379 0.7387937377969259
13.332878908687764 299.84561659212636 0.7341284705604005
13.33810646364118 300.4525750679879 0.7356267203083843
13.343334018594597 300.2401869640798 0.7361495350866265
13.348561573548013 297.8852183282038 0.7344490220421881
13.353789128501429 299.5858571857319 0.7363178457831121
13.359016683454845 298.3541650254825 0.7356066182651023
13.364244238408261 299.0203345823289 0.7361600933050707
13.369471793361678 299.92596656905727 0.7352971980229792
13.374699348315094 296.45745817452865 0.7293495407220604
13.37992690326851 297.39440987370756 0.7303211189436106
13.385154458221926 298.8715154969841 0.7319381382480395
13.390382013175342 298.12305571174005 0.7326448881629287
13.395609568128759 301.5576940897766 0.7375777254952042
13.400837123082175 303.57153657666083 0.7385805800816165
13.406064678035591 305.033099336819 0.7400359420395265
13.411292232989007 303.9975401485436 0.738192879418824
13.416519787942423 304.42672694656403 0.7385113938634941
13.42174734289584 304.8530701388257 0.739441181903847
13.426974897849256 308.8969273209828 0.7432333361875838
13.432202452802672 314.1877318514293 0.7493584030421343
13.437430007756088 317.0818939468853 0.7527357818096381
13.442657562709504 318.52405440370006 0.7555957118259056
13.44788511766292 316.51924725116953 0.7545542983038628
13.453112672616337 314.3552966717853 0.752529694389432
13.458340227569753 316.3337635529508 0.753200340836825
13.46356778252317 317.2677915587708 0.7536138519011555
13.468795337476585 318.55890998881944 0.755179357117843
13.474022892430002 319.5692032365783 0.7561576161083691
13.479250447383418 320.1325380335866 0.7577037010315438
13.484478002336834 322.16193694456416 0.7608424755621258
13.48970555729025 322.34095174819834 0.7613614180263105
13.494933112243666 319.1035826623922 0.7577120460837978
13.500160667197083 317.13655829708614 0.7534812397902879
13.505388222150499 316.1169060043462 0.7511083584515692
13.510615777103915 314.57614818781576 0.7493613425095562
13.515843332057331 311.46554449234213 0.7458853576886136
13.521070887010747 309.935905824542 0.7455545174203175
13.526298441964164 306.13146090765105 0.7415940936904204
13.53152599691758 304.8573802841646 0.7397617677970263
13.536753551870996 302.5289850272672 0.7357696389573432
13.541981106824412 298.71103408343635 0.7326159941643109
13.547208661777828 295.84252380549356 0.7292039673713605
13.552436216731245 295.7669829705414 0.7308108772618709
13.55766377168466 292.7357386618341 0.7277672142234053
13.562891326638077 290.33746584706046 0.7247650400912192
13.568118881591493 287.54479873903193 0.7207188900281186
13.57334643654491 285.1036213809414 0.7184072025877236
13.578573991498326 284.8516907196945 0.7192539884078298
13.583801546451742 281.94538809876826 0.7154196019671684
13.589029101405158 279.94321089003955 0.714085984900791
13.594256656358574 277.93829146542754 0.7113581561503723
13.59948421131199 275.72796671000344 0.7097568876968285
13.604711766265407 274.0220255423565 0.7077611602354882
13.609939321218823 269.7826825075201 0.7012212296480814
13.615166876172239 265.3779577705315 0.6937736183817852
13.620394431125655 267.44614677001954 0.6969792713705082
13.625621986079071 268.65511478121283 0.6991681320945403
13.630849541032488 271.28109246041123 0.7027519502200008
13.636077095985904 271.3661368718847 0.704224132236394
13.64130465093932 268.8296121841516 0.7021204001100737
13.646532205892736 268.01590922090014 0.7030416214545911
13.651759760846153 266.1272011123604 0.7001698396947376
13.656987315799569 264.8297529902108 0.6982761108434532
13.662214870752985 265.11936064837676 0.6992538319084622
13.667442425706401 263.7138864353625 0.6978878020335809
13.672669980659817 266.02702053486087 0.7029231435331121
13.677897535613234 266.25197357545625 0.7020562115307574
13.68312509056665 265.7305078620131 0.7009036343262655
13.688352645520066 265.11901383852563 0.6993198306847983
13.693580200473482 263.9079470623355 0.6973261305497187
13.698807755426898 263.7893354489377 0.6969338611140141
13.704035310380315 264.5990611450751 0.6969298610911483
13.70926286533373 265.01220433450084 0.6977176488730997
13.714490420287147 264.786054221381 0.6969270796443452
13.719717975240563 266.16079692921335 0.6987022939336677
13.72494553019398 267.02462431951824 0.6992775935645762
13.730173085147396 268.22206024379705 0.7006638021425793
13.735400640100812 271.37294508414436 0.7051707778870863
13.740628195054228 269.8823880994665 0.7053571460786945
13.745855750007644 271.6494322130948 0.7071936715737871
13.75108330496106 272.01290460189955 0.7065838735459986
13.756310859914477 269.12325696194915 0.7004860550941472
13.761538414867893 267.325532462063 0.6977291306731065
13.766765969821309 266.1011704287868 0.6962868806901401
13.771993524774725 264.53408156489877 0.6958070196063175
13.777221079728141 263.7152042693494 0.6942024677329239
13.782448634681558 260.91218374529905 0.6917922333435437
13.787676189634974 257.96201046051283 0.6899881943325122
13.79290374458839 257.9453564779878 0.6906645423038742
13.798131299541806 257.846075725786 0.6909344701226116
13.803358854495222 257.2263015837266 0.6901020610654705
13.808586409448639 257.48520962551896 0.6892465768472678
13.813813964402055 258.925460859319 0.6915223660264151
13.819041519355471 259.4721114472577 0.6936358082703162
13.824269074308887 260.9444581262234 0.6948447864797415
13.829496629262303 262.617484795428 0.6976986782182785
13.83472418421572 263.8715432619652 0.6991654183554805
13.839951739169136 266.3230066038766 0.7004204772536758
13.845179294122552 264.57273300041396 0.6977494616151725
13.850406849075968 264.82725638207086 0.6976323884870481
13.855634404029384 265.6816493868075 0.698202770829838
13.8608619589828 263.913103407233 0.6961011275613779
13.866089513936217 265.5302657509187 0.6975854236352561
13.871317068889633 267.5219778917193 0.7005549854127043
13.87654462384305 271.11947966297777 0.7055258181638817
13.881772178796465 273.5557214504462 0.7089689316852662
13.886999733749882 277.0602693242163 0.7129628636362807
13.892227288703298 279.49485008958055 0.7162098224041329
13.897454843656714 283.41043820478365 0.7205039777607489
13.90268239861013 285.02215891779736 0.7216217071810739
13.907909953563546 282.6865279924856 0.7177449627605874
13.913137508516963 279.7000760894525 0.7123199135282555
13.918365063470379 281.6717726043956 0.7175280082114694
13.923592618423795 283.91672134869674 0.7210398134769576
13.928820173377211 289.1907688765001 0.7268686094410128
13.934047728330627 289.8755564206683 0.7261312468512129
13.939275283284044 287.6691815091279 0.7215374379202428
13.94450283823746 288.2137641176847 0.722902089290021
13.949730393190876 284.53714209460514 0.7200829413714834
13.954957948144292 281.28803893820765 0.7172609122665049
13.960185503097708 281.57392194994793 0.7181189241025572
13.965413058051125 282.1022893749367 0.718267090002807
13.97064061300454 283.1612314764527 0.7188291646529883
13.975868167957957 278.1098556472551 0.713870289030188
13.981095722911373 271.6946028793433 0.7052955901288852
13.98632327786479 266.48458060534284 0.6989962312448944
13.991550832818206 265.62967385239654 0.698007605219368
13.996778387771622 266.7938034732377 0.6987856468641398
14.002005942725038 267.064960975595 0.7003144038204784
14.007233497678454 268.65003531053924 0.7020836552355832
14.01246105263187 267.24147306100656 0.699955667843924
14.017688607585287 265.96714806264424 0.6981590995034282
14.022916162538703 266.27559814987757 0.6962415346148786
14.028143717492119 267.72927866493035 0.6976929059243439
14.033371272445535 267.5370846855808 0.6978636758967273
14.038598827398951 268.6450636362906 0.7007152432870084
14.043826382352368 267.765819745361 0.6999577723264604
14.049053937305784 270.1974602550923 0.7038709181777784
14.0542814922592 268.73804163752806 0.7016465085366616
14.059509047212616 271.24781211824836 0.7051306443677032
14.064736602166032 273.92185392136804 0.7084325658590057
14.069964157119449 276.340062831979 0.7104500553082581
14.075191712072865 281.4321266883973 0.7170322783420567
14.080419267026281 282.43174527997195 0.7196549158004774
14.085646821979697 283.80908822798233 0.7200785182911653
14.090874376933114 285.4662605540267 0.7224466056189008
14.09610193188653 288.910104158309 0.7251816248795978
14.101329486839946 292.0372867110972 0.7287714511257924
14.106557041793362 293.67334416155506 0.7311029523973209
14.111784596746778 295.17772321025967 0.7317028442894679
14.117012151700195 295.3496414067517 0.7317729409488472
14.12223970665361 295.66558734168837 0.7323019973807114
14.127467261607027 292.1468374058736 0.7291819555710463
14.132694816560443 289.4474137481947 0.7275042515405579
14.13792237151386 284.8170349960453 0.7223632904917806
14.143149926467276 283.0011725731694 0.718957372053816
14.148377481420692 283.003577018017 0.718435358522423
14.153605036374108 284.02520821529447 0.719386458588228
14.158832591327524 282.38361001502903 0.7175656264603665
14.16406014628094 284.1979841558965 0.7208911609009174
14.169287701234357 284.79039379246336 0.7224470971196435
14.174515256187773 283.8400373251773 0.7199195274630353
14.179742811141189 282.5767503074436 0.7180734046081281
14.184970366094605 281.2788538893986 0.7165651334409734
14.190197921048021 281.034094526646 0.7163009698663341
14.195425476001438 279.19670874468017 0.7144925056295187
14.200653030954854 280.3180796321914 0.7145168722658025
14.20588058590827 280.5485301243065 0.713490825459281
14.211108140861686 281.0851192236234 0.7129236351290122
14.216335695815102 283.5096077856984 0.7149649575727096
14.221563250768519 283.6060490015188 0.715456563894704
14.226790805721935 283.55595870910713 0.7167035382530828
14.232018360675351 284.5240682456333 0.7186560673931597
14.237245915628767 284.9710039935292 0.7189566238171946
14.242473470582183 284.2676104803268 0.7173148258751592
14.2477010255356 285.076570448913 0.7171645021858567
14.252928580489016 286.1504409947824 0.719470771031597
14.258156135442432 285.49836122433044 0.7178559520998923
14.263383690395848 288.68025869448877 0.7214613191532644
14.268611245349264 290.42359024835577 0.7215624210463878
14.27383880030268 290.6998405479846 0.7214431063040436
14.279066355256097 290.95579970928287 0.721833566528611
14.284293910209513 294.19903587411363 0.7265502856844054
14.28952146516293 297.61957085636413 0.7305870456936273
14.294749020116345 299.2748373344754 0.7314592532301536
14.299976575069762 299.33592788389285 0.7312664150428306
14.305204130023178 299.71547537811205 0.7303076462689053
14.310431684976594 299.40212004302873 0.7284971479896982
14.31565923993001 302.9286262487205 0.7324282859113337
14.320886794883426 303.03629474233213 0.7330453951742119
14.326114349836843 309.2521820599216 0.741458960044997
14.331341904790259 309.9895282328497 0.7416975168484753
14.336569459743675 310.0022114917282 0.7422366206800083
14.341797014697091 309.3443137955396 0.7415339496736795
14.347024569650507 310.2470258654198 0.742541683123608
14.352252124603924 312.2764277869781 0.7446855792502591
14.35747967955734 315.8860335723026 0.7485667266312165
14.362707234510756 315.4146265593614 0.7488019569708599
14.367934789464172 315.81504382890756 0.7505682601719098
14.373162344417588 317.42988815875674 0.7522196594632067
14.378389899371005 317.28370577943787 0.7519089880291941
14.38361745432442 319.0548273203701 0.7547340475401311
14.388845009277837 319.05829443587703 0.7536927543838522
14.394072564231253 318.45901214981103 0.7529096764465721
14.39930011918467 323.6230271074561 0.7580302848646463
14.404527674138086 326.6966473051339 0.7600911113069608
14.409755229091502 327.7817840449642 0.760770673808411
14.414982784044918 327.4712559988667 0.7601859296729317
14.420210338998334 327.20182374283803 0.759830300744322
14.42543789395175 330.59504733775805 0.7635538298816608
14.430665448905167 331.2736819504095 0.7638840392872451
14.435893003858583 331.7241933298931 0.7640543346595521
14.441120558811999 330.5009403556048 0.7630562175118659
14.446348113765415 332.61436263730843 0.7657878579643506
14.451575668718831 332.71910416322174 0.7664421886389579
14.456803223672248 334.1777876486074 0.7684135540540733
14.462030778625664 337.6226474083699 0.771806869823157
14.46725833357908 338.48404033964374 0.7731518391624584
14.472485888532496 343.8398794667666 0.7788334543854489
14.477713443485912 345.07694840277105 0.7794989375768858
14.482940998439329 348.8845662206742 0.7840031213980467
14.488168553392745 353.1805449301721 0.7885714532425961
14.493396108346161 358.46718074483385 0.7948363689844521
14.498623663299577 364.1508312252391 0.8009438964435668
14.503851218252994 372.53125567413156 0.8093084840461956
14.50907877320641 382.8652412202572 0.8201306876066022
14.514306328159826 386.36118968684764 0.8237270685710072
14.519533883113242 388.8177110990886 0.8269137503512827
14.524761438066658 382.31953240110084 0.819996573896993
14.529988993020075 372.53384406541534 0.8097682265989299
14.53521654797349 363.4736139166648 0.7997789135640478
14.540444102926907 353.53060771508683 0.7894214833449403
14.545671657880323 344.4369479689184 0.7808575644186054
14.55089921283374 331.1730232981986 0.7665609180109324
14.556126767787156 318.98814978509847 0.7527538533273826
14.561354322740572 309.6018703570321 0.7420788632523546
14.566581877693988 303.9480530538041 0.7356609950548565
14.571809432647404 301.89694018675203 0.7333304299343638
14.57703698760082 299.75336442283594 0.7306346890002134
14.582264542554237 300.52838682502284 0.7318271093817839
14.587492097507653 299.7991339863558 0.7305668168933381
14.592719652461069 301.53817931846413 0.7324231500003706
14.597947207414485 304.14135042167027 0.7351575916511109
14.603174762367901 307.54030264527387 0.7381163245159651
14.608402317321318 311.62108424842756 0.7437679427873471
14.613629872274734 316.2680097067758 0.748404013235573
14.61885742722815 318.88049207812287 0.7511345299987476
14.624084982181566 321.55800657123217 0.7533452662374277
14.629312537134982 325.6763934149094 0.7573297766878931
14.634540092088399 332.2930977271347 0.7641867064899512
14.639767647041815 338.4335135800278 0.7707700345170048
14.644995201995231 337.5981065710682 0.7707327919865574
14.650222756948647 338.65298690902597 0.7715692828615124
14.655450311902063 336.96459315077016 0.7693253907289372
14.66067786685548 337.5936027146928 0.7693228584870471
14.665905421808896 341.4576818051186 0.7728162275219878
14.671132976762312 338.53561214042213 0.7691105695322621
14.676360531715728 334.8812833727742 0.7641513498771374
14.681588086669144 330.03641084790615 0.7585936176449708
14.68681564162256 329.4816152794697 0.759809635497334
14.692043196575977 333.0940563761819 0.7641480932929147
14.697270751529393 335.0905838713873 0.7665349554251709
14.70249830648281 337.34296161425027 0.7681814390428147
14.707725861436225 339.3705479784549 0.7696419621136456
14.712953416389642 340.6401965067442 0.7710656974075696
14.718180971343058 342.1533610663785 0.7726344177634984
14.723408526296474 342.1891808004635 0.7719189305690121
14.72863608124989 345.38571051138786 0.7761833123440047
14.733863636203306 347.59240572826553 0.7786827633466287
14.739091191156723 347.9838465911203 0.7786433967074636
14.744318746110139 346.01382089268736 0.7765144345423417
14.749546301063555 343.5901689394555 0.7732602044566621
14.754773856016971 336.30073210383364 0.7656252950311352
14.760001410970387 333.0664072110322 0.7630958655974166
14.765228965923804 332.08848657251457 0.7618447992825327
14.77045652087722 330.80803794440743 0.7600421038116361
14.775684075830636 330.00920010105875 0.7587138530426178
14.780911630784052 329.23289598351425 0.7579328839583926
14.786139185737468 328.77036007714054 0.7584367809149066
14.791366740690885 327.6375322869757 0.756699012367836
14.7965942956443 324.19311279222165 0.7533120140949703
14.801821850597717 322.1646681468256 0.7514386868119881
14.807049405551133 322.6286847093484 0.7518287898756425
14.81227696050455 323.3838932767121 0.7529878127110484
14.817504515457966 329.91472236480644 0.7594260497292663
14.822732070411382 336.1244263478445 0.7657332418977068
14.827959625364798 341.7066373472279 0.7724568687605431
14.833187180318214 344.77473477307 0.7759782939398843
14.83841473527163 345.0148064400057 0.7761970320021908
14.843642290225047 348.2800260167241 0.7801044637489322
14.848869845178463 352.61473830330266 0.784399818154781
14.854097400131879 358.21531718472204 0.7901698148000765
14.859324955085295 360.3598965177444 0.7925499950826719
14.864552510038711 359.71743257936816 0.7911205347107245
14.869780064992128 357.5896849118277 0.7888009586113625
14.875007619945544 356.5136789747105 0.7881065679162119
14.88023517489896 358.9270354834726 0.7913858962174809
14.885462729852376 359.0768130428165 0.7927657104772812
14.890690284805792 356.9161101515599 0.7908450986053366
14.895917839759209 358.0875822967771 0.7912435901579375
14.901145394712625 357.54935834920076 0.790625910146192
14.906372949666041 360.9239718526075 0.7933041583663034
14.911600504619457 359.5127885938569 0.7921037631160835
14.916828059572873 358.6753253063006 0.7914779843797461
14.92205561452629 352.7608074697337 0.7845131983333994
14.927283169479706 347.437420429231 0.7792465915453821
14.932510724433122 344.02213255280174 0.7759156143919618
14.937738279386538 340.95078694353583 0.771898677581274
14.942965834339955 337.68586813027764 0.7689916419937043
14.94819338929337 333.52855438309143 0.7639730047160871
14.953420944246787 325.5630901506062 0.7548916624204314
14.958648499200203 319.56479409882263 0.7483617263180731
14.96387605415362 313.6219897450691 0.742939178220433
14.969103609107036 310.4916403278883 0.7404535355761921
14.974331164060452 307.17162869989005 0.7367081260464747
14.979558719013868 306.5931489833355 0.736827182810536
14.984786273967284 304.7725016396463 0.7338907352616695
14.9900138289207 303.4402298793703 0.7316479715050221
14.995241383874117 305.40491397375854 0.7337783616809148
15.000468938827533 307.03112060485716 0.7349053123225241
15.005696493780949 308.3551118738069 0.7375526066023069
15.010924048734365 307.4718957002867 0.7371782840688669
15.016151603687781 308.1189909639436 0.7392655714735452
15.021379158641198 309.9674223703771 0.741012901157027
15.026606713594614 308.6917378090256 0.7377632660429767
15.03183426854803 311.01664365162156 0.7395986087782181
15.037061823501446 310.5323279160046 0.739219489905797
15.042289378454862 309.6076257864674 0.7379605729251477
15.047516933408279 308.22462892115306 0.7369991680918976
15.052744488361695 306.69827352455695 0.7355865027065486
15.057972043315111 310.9836384640471 0.7418175103407344
15.063199598268527 312.30891419047146 0.744773230477898
15.068427153221943 313.6670235274362 0.7457330434500632
15.07365470817536 313.9115031714462 0.7450072091012475
15.078882263128776 312.6435780070138 0.7428771937608477
15.084109818082192 312.4697719051528 0.7422084498812073
15.089337373035608 316.5707901715652 0.7476278359970293
15.094564927989024 319.21950974473503 0.7500324592045424
15.09979248294244 319.14260709240347 0.7495973432271013
15.105020037895857 314.12241402602046 0.7435390431084784
15.110247592849273 306.39416365788594 0.7346455647843775
15.11547514780269 301.58844570691514 0.729302853438964
15.120702702756105 298.99484218721943 0.7271772048449053
15.125930257709522 298.488187097374 0.7263668401185805
15.131157812662938 297.5316122540257 0.7255188833241596
15.136385367616354 298.774030193048 0.726927799172669
15.14161292256977 297.7919760226646 0.7258598421414758
15.146840477523186 297.51042876871094 0.7269758047618881
15.152068032476603 293.62223477496025 0.7223434701902778
15.157295587430019 289.2398664050121 0.7180894241776783
15.162523142383435 284.27686537129887 0.7121170218349285
15.167750697336851 280.11272063935564 0.7060842170704933
15.172978252290267 277.50891630410274 0.7033534216249049
15.178205807243684 275.1338128967689 0.7010455819952179
15.1834333621971 271.96202427763546 0.696811321562038
15.188660917150516 267.9766720684473 0.6928924873184791
15.193888472103932 265.6726132368995 0.690008725851448
15.199116027057348 263.38275171421446 0.686340340564513
15.204343582010765 264.27155311733486 0.6883321375550293
15.20957113696418 265.01822609250877 0.6890486066817045
15.214798691917597 266.4243423266002 0.6905237385152978
15.220026246871013 269.93169494507174 0.6954116811360801
15.22525380182443 270.8633111671333 0.696542201619292
15.230481356777846 269.949578390435 0.6959945912905542
15.235708911731262 268.9454108369531 0.6961956150537021
15.240936466684678 268.072976535469 0.6945716306584475
15.246164021638094 268.5341894712289 0.6951979716260382
15.25139157659151 268.46934827927805 0.694075766010559
15.256619131544927 267.0135712275873 0.6921756515551574
15.261846686498343 263.669728284543 0.6894607960775766
15.267074241451759 261.0415899401173 0.686959936237662
15.272301796405175 260.61967619070094 0.687126117405907
15.277529351358591 261.339354369029 0.6878286655512447
15.282756906312008 262.45659071793284 0.6878912258257821
15.287984461265424 264.18432115720043 0.6886702145455611
15.29321201621884 265.4333825117519 0.6897290195918301
15.298439571172256 264.3988861281387 0.6870891529608658
15.303667126125672 264.2274435547596 0.6868778389108874
15.308894681079089 264.9009219184088 0.6873811966923002
15.314122236032505 265.3318606027857 0.6879916910469336
15.319349790985921 265.5103921446002 0.6878851247400083
15.324577345939337 266.3792216129833 0.6889141517490431
15.329804900892753 269.8967102392043 0.6936695873961616
15.33503245584617 271.6916942125243 0.6953201660572994
15.340260010799586 271.653894989334 0.6951282026382928
15.345487565753002 274.02131116022656 0.6980586731771428
15.350715120706418 274.27755104517297 0.6977518951880256
15.355942675659835 276.7572974555706 0.7014032240892707
15.36117023061325 280.18910794152583 0.7076794749942302
15.366397785566667 278.51321793207563 0.7058899780162277
15.371625340520083 281.80195892952696 0.7098777254949744
15.3768528954735 280.4744491149996 0.7076085034512314
15.382080450426916 280.21877202328636 0.7064043256234432
15.387308005380332 282.8314893178313 0.7095615036145706
15.392535560333748 281.83040174766904 0.708022015027328
15.397763115287164 283.90447134659655 0.71869937879335
15.40299067024058 284.24783037975686 0.7259372001546425
15.408218225193997 281.6623964246393 0.7280380144830022
15.413445780147413 280.6613293448857 0.7307135279060595
15.418673335100829 280.8228534308932 0.7343191073373901
15.423900890054245 283.8891213891577 0.7415315247147555
15.429128445007661 288.0475151526073 0.7495042134245987
15.434355999961078 290.77558341931683 0.7567063872467056
15.439583554914494 290.2993370301889 0.7582053047211886
15.44481110986791 286.1405377709956 0.7554663568673657
15.450038664821326 286.0648120148652 0.7573356220797771
15.455266219774742 282.389118442914 0.7544016600650917
15.460493774728159 281.2162093917244 0.755987421392654
15.465721329681575 282.3316053721243 0.7597481614404877
15.470948884634991 285.7190574334523 0.7663068270904048
15.476176439588407 287.8536850680221 0.7699280589773289
15.481403994541823 288.5579439864194 0.7725312006848924
15.48663154949524 287.50647401403035 0.7724728293040812
15.491859104448656 288.4827962934125 0.7753291640208225
15.497086659402072 289.15590181465063 0.7788438157769053
15.502314214355488 288.38116963200457 0.7794462630775364
15.507541769308904 289.77165221348525 0.783208566815623
15.51276932426232 291.7435552491123 0.7872424083730342
15.517996879215737 293.24934982919314 0.7901446908193607
15.523224434169153 294.57043653299075 0.7926204119621186
15.52845198912257 293.81992093342205 0.7936519876380373
15.533679544075985 292.82559276449615 0.7955887700226512
15.538907099029402 292.7070920053941 0.7972677349949421
15.544134653982818 292.8580708156636 0.8003642540650773
15.549362208936234 294.8318426362994 0.8036529424755083
15.55458976388965 295.19616321988354 0.80638968621041
15.559817318843066 298.14194230089134 0.8119652275477375
15.565044873796483 300.48239187706577 0.8160889331793432
15.570272428749899 303.58616907886966 0.8220270885580467
15.575499983703315 305.02959009712185 0.8250729591912349
15.580727538656731 304.1802540764764 0.8254010466546755
15.585955093610147 301.50069651079934 0.8235988843362113
15.591182648563564 300.1932945523364 0.8231969895638205
15.59641020351698 298.2655681919816 0.8227673476957874
15.601637758470396 299.81683825759785 0.8255632342516572
15.606865313423812 300.4171411558021 0.8274867499444567
15.612092868377228 296.2568919208497 0.8223450654111119
15.617320423330645 295.33179338296947 0.8225675985029428
15.62254797828406 289.443954484083 0.8163619805497005
15.627775533237477 287.20810329768665 0.8155896850314268
15.633003088190893 285.2505274350253 0.8157514116933455
15.63823064314431 284.3277384755612 0.8139582471895208
15.643458198097726 282.57798827534816 0.8002983398780563
15.648685753051142 279.8699573249711 0.7909263503175332
15.653913308004558 278.95210347417407 0.7853304890926488
15.659140862957974 279.42826846904126 0.7820072343105404
15.66436841791139 279.3938998803258 0.7774814193023166
15.669595972864807 281.5240281632224 0.7770123880459908
15.674823527818223 278.9739098257276 0.7727114815014544
15.680051082771639 275.7467137859883 0.7681010145583052
15.685278637725055 276.35394015998224 0.767134381206236
15.690506192678471 273.36998631605167 0.7615310769340775
15.695733747631888 271.772509058499 0.7561193346894965
15.700961302585304 270.11171447332106 0.752636645593783
15.70618885753872 269.0798636983865 0.7507411415398147
15.711416412492136 270.44090023806734 0.7517442157739834
15.716643967445552 272.06381684706605 0.7538439345615159
15.721871522398969 271.7554381929395 0.7519600624257671
15.727099077352385 273.12231472426214 0.7501877990201116
15.732326632305801 270.5266355497097 0.7442392503916476
15.737554187259217 272.28033450506547 0.746755147304184
15.742781742212633 272.22868256820254 0.7475491604932564
15.74800929716605 277.7112648036219 0.754772508375155
15.753236852119466 280.1811693384111 0.7587949052955455
15.758464407072882 281.56042004249565 0.7590158759383469
15.763691962026298 277.9265657580442 0.7525499555203317
15.768919516979715 278.7451321239176 0.7523930001142519
15.77414707193313 278.7319589151403 0.7511786353140849
15.779374626886547 279.2818341411986 0.7511148097368968
15.784602181839963 278.0689197764445 0.7485941354073623
15.78982973679338 279.12695277903356 0.7493836882410008
15.795057291746796 278.34879839013655 0.7471401676916984
15.800284846700212 278.4306578795622 0.7464021666497402
15.805512401653628 278.44961771869436 0.7463853384182466
15.810739956607044 281.82776807882226 0.7509965015022732
15.81596751156046 284.6603715164235 0.7547288702528501
15.821195066513877 285.8612963671365 0.756538328563018
15.826422621467293 289.2347488261995 0.7581540982898506
15.831650176420709 288.51365460799195 0.7555413361050317
15.836877731374125 288.9152627917467 0.7556214050998677
15.842105286327541 283.3671677245565 0.74951621299271
15.847332841280958 279.275206125962 0.7458874050987423
15.852560396234374 276.8684329977131 0.7429883775546651
15.85778795118779 277.7414812184482 0.7429880649356245
15.863015506141206 280.9606932680575 0.7476243396759839
15.868243061094622 284.46986221845447 0.7497017418107601
15.873470616048039 285.56174849585926 0.7514478411455542
15.878698171001455 286.29182483164095 0.7503545551065429
15.883925725954871 286.56134280805986 0.7487721231514528
15.889153280908287 284.79941659176154 0.7456237795903098
15.894380835861703 284.95402282816434 0.7459533324031629
15.89960839081512 283.5708628137787 0.744043525459964
15.904835945768536 284.81397665003686 0.7457477782257759
15.910063500721952 286.1930530363585 0.747255075528094
15.915291055675368 284.2261206901208 0.7458819511955174
15.920518610628784 281.79277591158893 0.7421878549939849
15.9257461655822 280.61042632364325 0.7392882129058769
15.930973720535617 282.46229951505467 0.7421644830137737
15.936201275489033 278.5355678523954 0.73628239488076
15.94142883044245 275.50705178159785 0.7311161402934337
15.946656385395865 276.8751473467522 0.732302483396417
15.951883940349282 276.29728097476595 0.7310600439585838
15.957111495302698 278.91058977425394 0.7350373582063305
15.962339050256114 279.35751351264173 0.7366307501639393
15.96756660520953 280.2866424099015 0.7377399434762915
15.972794160162946 281.6770243491177 0.7399108021522994
15.978021715116363 282.75305579496415 0.7419760348904675
15.983249270069779 284.3000814973865 0.7435006560555126
15.988476825023195 285.7405135324934 0.7451564059943906
15.993704379976611 284.79117837782553 0.7436605980865922
15.998931934930027 280.90429105403706 0.7372424132679364
16.004159489883442 279.4878759426323 0.7354039055295187
16.009387044836856 279.256080106465 0.7343951555745017
16.01461459979027 281.307529051971 0.7371547106005902
16.019842154743685 282.49457415008743 0.7397093782889687
16.0250697096971 282.5214899942032 0.7407661415023501
16.030297264650514 283.3822083679999 0.7425325999382908
16.03552481960393 282.5568578336289 0.7406426679062883
16.040752374557343 284.9545108290857 0.7424778430561894
16.045979929510757 289.2386635680312 0.7484950556595623
16.05120748446417 293.02158113077894 0.7532625643399192
16.056435039417586 297.33729287288065 0.7579585680376342
16.061662594371 299.3986437790551 0.7593126811187846
16.066890149324415 305.82623567691456 0.7654269400684294
16.07211770427783 309.94964320745436 0.7698586297260784
16.077345259231244 311.9477518417043 0.7719342550998577
16.08257281418466 313.692166110025 0.7743269844466587
16.087800369138073 315.9660199707573 0.777304519545814
16.093027924091487 317.93673448042813 0.7796919897426341
16.0982554790449 322.8064275941622 0.7843663494557045
16.103483033998316 324.1700008924618 0.7864020395952439
16.10871058895173 327.6267989543019 0.7898979235578943
16.113938143905145 329.69478686138103 0.7927705114944199
16.11916569885856 329.2598647915711 0.792742728184378
16.124393253811974 329.7593241014067 0.7938927124038735
16.129620808765388 329.3916602436727 0.7940243504967596
16.134848363718802 330.57705943590923 0.7953650509108156
16.140075918672217 332.7111804503992 0.7973121724309142
16.14530347362563 333.44501250845053 0.7981947958414155
16.150531028579046 333.0660148220796 0.7973186699795931
16.15575858353246 330.9203926246422 0.7944869190784345
16.160986138485875 328.5621179141855 0.790931083400719
16.16621369343929 323.7816843716145 0.7852302401690382
16.171441248392703 316.3593418752798 0.7766790344905012
16.176668803346118 311.2505286190428 0.7705457207415756
16.181896358299532 308.15687859583113 0.7669529415250885
16.187123913252947 303.89681789718634 0.7630487896200235
16.19235146820636 299.98151457532305 0.7584745727739779
16.197579023159776 293.9458673901823 0.7513985510752544
16.20280657811319 288.4403552236346 0.7439397738229415
16.208034133066604 287.5139355637759 0.7425788550642792
16.21326168802002 284.03424955073336 0.7401891774588341
16.218489242973433 279.0753822498424 0.7345417749224814
16.223716797926848 277.0482150007094 0.7323617608771165
16.228944352880262 271.2110607041932 0.724801037139675
16.234171907833677 270.57570332744893 0.7241735236621765
16.23939946278709 266.1262753380931 0.7186700960922292
16.244627017740505 261.34565549952305 0.7119454543874097
16.24985457269392 258.7289240028015 0.7085332218218169
16.255082127647334 258.23544685654065 0.7079204165805536
16.26030968260075 256.5235092952465 0.7052022898722368
16.265537237554163 257.5308919776959 0.7072314865619048
16.270764792507578 256.4932727236041 0.7055315795463826
16.275992347460992 255.89071520347724 0.7064294566434149
16.281219902414406 252.3222136046146 0.7003248773584818
16.28644745736782 247.41731369930721 0.6935470565513779
16.291675012321235 246.86973121524932 0.6922473739050578
16.29690256727465 248.44514384837746 0.6934431025079936
16.302130122228064 250.1440380271148 0.6957778368078371
16.30735767718148 252.76012879265164 0.6988632035284308
16.312585232134893 252.9001199258892 0.6994501814990425
16.317812787088307 254.17767547617717 0.7000656187690045
16.323040342041722 249.97027131952765 0.6937837101470062
16.328267896995136 247.48274318479662 0.6897916127780944
16.33349545194855 246.9223900730585 0.6885682405958516
16.338723006901965 249.50509124207235 0.6932490989853365
16.34395056185538 252.99551214327053 0.696919145604464
16.349178116808794 254.5130070671166 0.7008180087539981
16.35440567176221 257.6330968360893 0.7037725779309899
16.359633226715623 260.1252721739771 0.7073013218214982
16.364860781669037 265.0072793709219 0.7124508720605166
16.37008833662245 270.6472140286942 0.7183662852758081
16.375315891575866 274.56817237764784 0.7219175576964928
16.38054344652928 279.97853092882576 0.7274026092126897
16.385771001482695 285.03792196088426 0.7334205743146891
16.39099855643611 286.73073297819525 0.7344146789537279
16.396226111389524 287.9769675427975 0.7347837152109546
16.401453666342938 288.7716078842985 0.7356262199770403
16.406681221296353 289.88274257515945 0.737461825133485
16.411908776249767 290.1284420259395 0.737505763146488
16.41713633120318 289.535309729377 0.7379881103681163
16.422363886156596 286.4556929527755 0.7346234170089736
16.42759144111001 284.763767539033 0.7330958332045294
16.432818996063425 280.3131802301153 0.727837426587949
16.43804655101684 281.3630214813268 0.7284392310177689
16.443274105970254 278.60223751369807 0.7253049209777205
16.448501660923668 277.4159137941943 0.7231030488482648
16.453729215877082 274.197355851164 0.7183588046293687
16.458956770830497 272.3910828705324 0.7164180530768168
16.46418432578391 271.16082567869944 0.7136636585843175
16.469411880737326 273.03297384149704 0.7151107662169361
16.47463943569074 272.93545630184127 0.7159068765910375
16.479866990644155 273.6585303514165 0.7167401606088051
16.48509454559757 273.85041565875684 0.7159566743959235
16.490322100550983 275.0880217370541 0.7177168719505546
16.495549655504398 278.5109658796891 0.7213146893692529
16.500777210457812 277.78689605425234 0.7205000758972363
16.506004765411227 279.8795032163699 0.7236189734165747
16.51123232036464 279.060580381871 0.723034618721917
16.516459875318056 277.42609291654605 0.7215836350011848
16.52168743027147 275.06232017409747 0.7177000988466246
16.526914985224884 273.4076332998907 0.7147922333332052
16.5321425401783 273.3877395765691 0.7145969451519805
16.537370095131713 273.7861173745008 0.7162635117308781
16.542597650085128 269.03461937206913 0.7114260306674262
16.547825205038542 264.06924125849486 0.7052353878297164
16.553052759991957 260.8085509119892 0.6999155530480686
16.55828031494537 257.1419681431081 0.6963052151732193
16.563507869898785 254.3615541293892 0.6921620881913242
16.5687354248522 251.63280887583144 0.688735034010545
16.573962979805614 249.25196733527468 0.6853879521665807
16.57919053475903 249.01416472117916 0.6838063288954018
16.584418089712443 247.76507277508742 0.6839485800988401
16.589645644665858 247.48023923763327 0.6836858756306466
16.594873199619272 247.07717524340643 0.6840196297066633
16.600100754572686 246.06572008641467 0.6844972321092841
16.6053283095261 242.7906686186495 0.6792875226902202
16.610555864479515 243.63027714609328 0.6801481801458944
16.61578341943293 242.7985292026343 0.6787248878363188
16.621010974386344 242.7709263599229 0.6796978243903511
16.62623852933976 243.88626637343347 0.6805363186041501
16.631466084293173 243.57759310621822 0.6799190384045446
16.636693639246587 247.3468891686782 0.6832240152052612
16.641921194200002 249.02829419018164 0.684068750765942
16.647148749153416 249.58463920692736 0.6843966977354752
16.65237630410683 249.28903293868106 0.6835147759831953
16.657603859060245 247.20353239992613 0.6808137108721095
16.66283141401366 243.45762881388578 0.6753834287438144
16.668058968967074 242.46853026637268 0.6735617876394469
16.67328652392049 240.9543251603148 0.6708507931083154
16.678514078873903 242.2201387761583 0.6719288872078234
16.683741633827317 244.8557487413333 0.6756282200933473
16.68896918878073 244.1785552792917 0.674857162232257
16.694196743734146 244.74578282693133 0.6770334260756223
16.69942429868756 246.20884966087633 0.6793254235480574
16.704651853640975 250.12108925742191 0.6841296617310528
16.70987940859439 250.4275209359819 0.6842348786037779
16.715106963547804 245.61301739648243 0.6767263997991801
16.720334518501218 240.02844573796548 0.6695639422747055
16.725562073454633 238.80301339183728 0.6690675005232485
16.730789628408047 237.48026205189703 0.66643934646077
16.73601718336146 239.03959968320152 0.6695688552835807
16.741244738314876 238.38548978414778 0.66802628126192
16.74647229326829 235.57017538929685 0.6635746752741923
16.751699848221705 234.03264258599253 0.6608732420479937
16.75692740317512 230.54628422036873 0.6573947079521073
16.762154958128534 230.71349233351825 0.6577223413434811
16.767382513081948 229.4600564427743 0.6548322567305327
16.772610068035362 226.71405917690632 0.6510811665035029
16.777837622988777 222.55431499446925 0.6456401053978063
16.78306517794219 223.4723305593126 0.6491946679093235
16.788292732895606 224.9709886692797 0.6513772225431909
16.79352028784902 226.27250861429266 0.6528867223707243
16.798747842802435 226.78852601770717 0.652392103646895
16.80397539775585 224.01800432484052 0.647716514563226
16.809202952709263 222.6632877316212 0.6444812679096118
16.814430507662678 219.88687882763637 0.6424303068304237
16.819658062616092 221.88301149590848 0.6463549634719141
16.824885617569507 220.99111882441326 0.6448251946012034
16.83011317252292 218.5279334335093 0.6410322833224334
16.835340727476336 218.83291953730162 0.6425718065455506
16.84056828242975 217.54164270942235 0.6435675445772755
16.845795837383164 219.0524843759415 0.6472697734029033
16.85102339233658 219.66484876063197 0.6476837217016657
16.856250947289993 218.82344303999818 0.6427053539030848
16.861478502243408 217.67330135149598 0.640704853029548
16.866706057196822 213.77968063853734 0.6352643582165907
16.871933612150237 212.7976395119503 0.6351616546929413
16.87716116710365 214.28134314294257 0.6384806822061867
16.882388722057065 214.17980153996328 0.6382959658508378
16.88761627701048 215.4681214860945 0.640087407727829
16.892843831963894 215.36357169051908 0.6394241013023406
16.89807138691731 214.27801732578573 0.6391882272707403
16.903298941870723 212.85896939665358 0.6386941833413211
16.908526496824138 213.49547404567338 0.6402341373097444
16.913754051777552 215.0070530387975 0.6420796994113845
16.918981606730966 214.2155400112069 0.6395274341765647
16.92420916168438 214.6063290827833 0.6380494934711055
16.929436716637795 210.5881151628638 0.6314525125010952
16.93466427159121 210.38859369222934 0.6297316296609273
16.939891826544624 210.0290771261799 0.6282868572446721
16.94511938149804 209.7885914421688 0.6272710542476954
16.950346936451453 209.57505448516415 0.6279248296626635
16.955574491404867 209.29450707755774 0.6301593689934055
16.960802046358282 211.15999810619488 0.6335469129591607
16.966029601311696 212.51948509750335 0.6350936406880966
16.97125715626511 211.45338540608856 0.6325525477242955
16.976484711218525 209.63771320013916 0.6301865484879048
16.98171226617194 210.18575921899162 0.6309655826273236
16.986939821125354 211.1299362928446 0.6325537503536893
16.99216737607877 210.70894717481747 0.6329507027426436
16.997394931032183 210.6168171480707 0.6341403236763172
17.002622485985597 211.6726313377184 0.6353472392096492
17.00785004093901 213.05467695551053 0.6341200339485059
17.013077595892426 215.16687008856837 0.6342389926419159
17.01830515084584 215.47156188608605 0.6339155664214099
17.023532705799255 214.4573212771288 0.6334910521446455
17.02876026075267 213.70761424986554 0.6338200050086256
17.033987815706084 214.39783320316678 0.6340447891794454
17.039215370659498 213.95659653588368 0.6344092144991128
17.044442925612913 211.83877863381937 0.6307477606904832
17.049670480566327 213.44303220756152 0.6355843755716613
17.05489803551974 214.68188431476463 0.6353587757956498
17.060125590473156 217.92025110720866 0.6387672377112236
17.06535314542657 216.77487563013378 0.6378530250449886
17.070580700379985 217.95114506294843 0.6413051847228068
17.0758082553334 219.26465127036204 0.6440737061577894
17.081035810286814 218.98611622672058 0.6452808408896616
17.086263365240228 219.48542968440927 0.6451797381234776
17.091490920193642 217.40944394099685 0.6420038396873303
17.096718475147057 218.1565996577072 0.6430520070965187
17.10194603010047 219.9322087965613 0.6451104000241914
17.107173585053886 218.14682114792632 0.641596663726883
17.1124011400073 218.60329787710066 0.6419372616745107
17.117628694960715 217.69213406018463 0.639740948087582
17.12285624991413 219.32032169451654 0.6422825974892444
17.128083804867543 223.29941715297718 0.6478180625225832
17.133311359820958 224.39202194628152 0.6470631970240175
17.138538914774372 223.1508460205918 0.6448431302623565
17.143766469727787 222.88061581238367 0.6450906257453853
17.1489940246812 221.91488871050979 0.6447494846249184
17.154221579634616 220.85417557925157 0.6439569950834961
17.15944913458803 221.78342076338453 0.643914664980441
17.164676689541444 225.14859151775204 0.6467460991726441
17.16990424449486 230.99416870914763 0.6544186713209796
17.175131799448273 236.05500836748755 0.6610811477449596
17.180359354401688 236.85713229913245 0.6621405877604105
17.185586909355102 235.66197062933355 0.6605219422993379
17.190814464308517 235.24412035427977 0.6590247133334982
17.19604201926193 236.65937131693138 0.6613763440677776
17.201269574215345 239.0602495660261 0.6645795160821015
17.20649712916876 238.69020041011626 0.6635599422130459
17.211724684122174 237.52173350078235 0.6619647626636931
17.21695223907559 241.18208020457155 0.6656455986215943
17.222179794029003 245.26901751845026 0.6719239949411152
17.227407348982418 244.96334771871167 0.6706747913603062
17.232634903935832 244.40844800275778 0.6702649736924116
17.237862458889246 242.0081457151889 0.6670683322838372
17.24309001384266 241.56031446491335 0.6670514681280444
17.248317568796075 240.27906758878967 0.6647174775324627
17.25354512374949 239.66973497711385 0.6633841523710905
17.258772678702904 239.09492107260115 0.6636669113326898
17.26400023365632 238.0193149548606 0.6626780167684425
17.269227788609733 236.57032127444347 0.6624128622793806
17.274455343563147 235.97202988251973 0.6621164664007209
17.279682898516562 234.6165805499009 0.6609674091478104
17.284910453469976 236.34382846738612 0.6623575166682434
17.29013800842339 235.21364036082875 0.657905160765836
17.295365563376805 236.23754268591853 0.6580592054100286
17.30059311833022 237.2209932601934 0.6587816799290386
17.305820673283634 238.3361303092886 0.6614132524517484
17.31104822823705 239.7523065015767 0.6630730380402365
17.316275783190463 237.1304131610832 0.6595638795645226
17.321503338143877 236.1534106394287 0.6601470196057252
17.32673089309729 234.09888614976612 0.6587560834529641
17.331958448050706 234.21498617642587 0.6587999301996108
17.33718600300412 234.46422491440742 0.6585206454473718
17.342413557957535 233.36071550250958 0.6554678870154049
17.34764111291095 233.59338715810247 0.6560501826963199
17.352868667864364 231.62141700215585 0.6538302881147563
17.358096222817778 231.99601648076444 0.6522051358413469
17.363323777771193 231.70148549444644 0.6518020937863419
17.368551332724607 231.11585352850065 0.6516704347680242
17.37377888767802 229.467219160746 0.6493972412281661
17.379006442631436 228.20359161191917 0.6484347188148342
17.38423399758485 228.7061847552424 0.6493458016471654
17.389461552538265 229.03509685346177 0.6507279421317512
17.39468910749168 231.04569111860542 0.6532523723003909
17.399916662445094 232.3669358333497 0.6547829184080911
17.405144217398508 235.08497833014076 0.6587355529445422
17.410371772351922 233.19877719097605 0.6569020532942957
17.415599327305337 232.05605021194208 0.6557471643514571
17.42082688225875 226.1630376352235 0.6466278876155637
17.426054437212166 225.49685273887374 0.6449873240716231
17.43128199216558 227.66546437159533 0.6472156996192109
17.436509547118995 231.39649178993633 0.6534381548769415
17.44173710207241 236.63820122123775 0.6632540357961512
17.446964657025823 239.58444970886148 0.6693722528189633
17.452192211979238 238.52281629870063 0.6661171404544217
17.457419766932652 234.90967408557796 0.6600290886305653
17.462647321886067 233.7965249294485 0.657292555141848
17.46787487683948 233.389995014 0.6574752434510132
17.473102431792896 231.75315160090761 0.6557594580446718
17.47832998674631 230.57913870001784 0.6535178843345706
17.483557541699724 232.6978328111226 0.6549841770131698
17.48878509665314 235.32748621594752 0.6567936192288008
17.494012651606553 236.88977350516842 0.6601926216887347
17.499240206559968 238.52299948018262 0.6633066959724503
17.504467761513382 238.09245524524442 0.6635539320645246
17.509695316466797 237.2534993185695 0.6615391914530839
17.51492287142021 234.0557207987186 0.6567890435453214
17.520150426373625 231.7030300089597 0.6549657537463327
17.52537798132704 233.29347284830382 0.6562813602439127
17.530605536280454 234.34701126814582 0.6583085364523724
17.53583309123387 234.5067694472569 0.6584013628700368
17.541060646187283 234.68981247400833 0.6581026311452236
17.546288201140698 237.3189621365396 0.6618245685637584
17.551515756094112 238.3132347378935 0.6619148692721404
17.556743311047526 238.84263057105127 0.66324401136468
17.56197086600094 239.18718845715472 0.6638918957502491
17.567198420954355 240.77071427256368 0.6661544334222655
17.57242597590777 239.9916934240901 0.6648466945118605
17.577653530861184 240.22900830379095 0.6659602490076565
17.5828810858146 239.71962016450777 0.6641418597873692
17.588108640768013 239.2074897117034 0.6627764979009105
17.593336195721427 239.1463316361811 0.6625766023713179
17.598563750674842 242.28865460128586 0.6664579507183664
17.603791305628256 243.59989722787844 0.667143365391325
17.60901886058167 244.5273058326438 0.6671175068924617
17.614246415535085 241.7118964622326 0.662999163735083
17.6194739704885 240.8218732465133 0.6633557327686165
17.624701525441914 239.2118735807624 0.6624671887259731
17.62992908039533 240.43326449841612 0.6643958786488313
17.635156635348743 242.75338377288028 0.6666470801143602
17.640384190302157 245.0592038379044 0.6687057356206286
17.64561174525557 248.03581685859288 0.6726402486374045
17.650839300208986 248.54049483422537 0.672854121248718
17.6560668551624 248.69176860340022 0.6722904323832133
17.661294410115815 248.5841693282872 0.6723918634440358
17.66652196506923 250.6652592437769 0.6745765481733222
17.671749520022644 254.304686830162 0.6794425109274776
17.676977074976058 257.43387163377423 0.6823934734223299
17.682204629929473 261.1660211677542 0.6872774801034881
17.687432184882887 265.1054656885861 0.6921152359726134
17.6926597398363 267.87812842533094 0.6963554226629184
17.697887294789716 272.0786715970686 0.7020279058573651
17.70311484974313 275.8168666094994 0.7063326853729054
17.708342404696545 279.11671189899096 0.7096633071090184
17.71356995964996 281.54454156771476 0.7116256286106369
17.718797514603374 284.02479520266826 0.7155411751624906
17.724025069556788 288.50556895451393 0.7206454903457882
17.729252624510202 294.00979765185446 0.7271373018222782
17.734480179463617 297.7643183385661 0.7301817164417456
17.73970773441703 300.69634845785725 0.7328385231090588
17.744935289370446 303.3975370229196 0.7367248939308921
17.75016284432386 307.43014138905676 0.7415114700011813
17.755390399277275 310.70875433322664 0.7457473548052411
17.76061795423069 314.6881331888502 0.7506154699721704
17.765845509184103 315.1080326568314 0.7503288433990735
17.771073064137518 317.600015573873 0.7528272979068232
17.776300619090932 316.8664447068787 0.7517692846183707
17.781528174044347 314.99201434173995 0.7489311375469021
17.78675572899776 311.8496018809468 0.7457159579675566
17.791983283951176 308.32017568551873 0.7414081876509023
17.79721083890459 306.26963841920355 0.738909667877413
17.802438393858004 305.183449817958 0.7375987268332257
17.80766594881142 305.32535890309026 0.7374947900267292
17.812893503764833 303.4136195076693 0.7358303904492508
17.818121058718248 300.69107586331165 0.7327610820952387
17.823348613671662 295.5433377348534 0.727065006752736
17.828576168625077 293.3686391120138 0.7253467576085894
17.83380372357849 290.5032312298682 0.7218372271780364
17.839031278531905 285.2609059191624 0.7155552826481046
17.84425883348532 283.2611487409575 0.7123285878304632
17.849486388438734 283.5008221401152 0.7117653213130887
17.85471394339215 284.7224670611219 0.7125015356401329
17.859941498345563 283.0813927930234 0.7110157378982082
17.865169053298978 283.3666522684759 0.7118001340162072
17.870396608252392 288.05618363001764 0.7191927084860762
17.875624163205806 290.18692506677104 0.7209013716468419
17.88085171815922 293.16635635938246 0.7248551236130444
17.886079273112635 293.2718998726034 0.7249002094659369
17.89130682806605 298.25206137819356 0.7305454523584534
17.896534383019464 301.8141579875883 0.7350071144093095
17.90176193797288 308.04448746267997 0.7424684662261865
17.906989492926293 314.7923777414032 0.7498289776109833
17.912217047879707 321.1244599660918 0.7575725696594021
17.917444602833122 324.3505198137229 0.7598517050623148
17.922672157786536 325.6691387707132 0.7610058328563927
17.92789971273995 326.0092202184249 0.7612867450040575
17.933127267693365 326.4067825644588 0.7613666447451037
17.93835482264678 326.0073694684644 0.7618809632885956
17.943582377600194 321.4950476000466 0.756873176012054
17.94880993255361 314.8129133237457 0.7495057300668437
17.954037487507023 309.01674858953385 0.7435905314052562
17.959265042460437 304.68624768323485 0.7382031267292192
17.96449259741385 299.70238048637134 0.7331560974203917
17.969720152367266 294.79429662838146 0.7280263568971239
17.97494770732068 287.93844128986154 0.7190432673603957
17.980175262274095 283.2941901164983 0.7122648527875762
17.98540281722751 279.66458997605156 0.7069216273897655
17.990630372180924 275.54385503633597 0.7025788355698962
17.995857927134338 270.1348765138409 0.6976745845816619
18.001085482087753 268.0437589972397 0.6954849901959522
18.006313037041167 265.30920252419673 0.6920771840363192
18.01154059199458 263.45317952206545 0.6906493938042747
18.016768146947996 261.57521633448863 0.6889472803189305
18.02199570190141 260.6702954924589 0.688085829891241
18.027223256854825 259.3842371569797 0.6857036457639429
18.03245081180824 257.3680312338615 0.6832863131021587
18.037678366761654 255.21203411874967 0.6808647083623566
18.042905921715068 253.89229456997685 0.6781826168130531
18.048133476668482 254.3755085936642 0.6789643391860496
18.053361031621897 255.4582935398967 0.6792677239786746
18.05858858657531 252.5814221716078 0.6745389989766922
18.063816141528726 255.28782332376645 0.6793896648453793
18.06904369648214 255.14341972540643 0.6796442094351856
18.074271251435555 259.6256332184005 0.6855820102246284
18.07949880638897 261.22371364171585 0.6865759857244359
18.084726361342383 263.64696785071203 0.6882135794637997
18.089953916295798 263.99610062966747 0.6893921920395698
18.095181471249212 265.0585934323624 0.6907451380723705
18.100409026202627 267.7936534006846 0.694674050020958
18.10563658115604 268.9868103946942 0.6952159061418558
18.110864136109456 272.9966697839654 0.6998496899679794
18.11609169106287 277.92195241634266 0.7066391617527011
18.121319246016284 283.217007875794 0.7133717385864712
18.1265468009697 285.7401665382495 0.7157914092063419
18.131774355923113 287.6743637324316 0.7174610898274166
18.137001910876528 290.00693763863234 0.7191129846888229
18.142229465829942 295.533228943308 0.7259493143800313
18.147457020783357 306.32110659702374 0.7398008797519928
18.15268457573677 317.8444895644932 0.7537606535280483
18.157912130690185 330.5497046550416 0.768425923983549
18.1631396856436 339.38694036753276 0.7781132792211225
18.168367240597014 352.8424554599344 0.7920172676705738
18.17359479555043 364.7975611656652 0.8047957139707076
18.178822350503843 375.4783229583206 0.815592829163372
18.184049905457258 381.5410683096457 0.8221566837482039
18.189277460410672 383.7854249607001 0.82450651047533
18.194505015364086 387.4515409838254 0.8282917265644397
18.1997325703175 383.33082313672975 0.8239690117610249
18.204960125270915 383.0456107366384 0.8237920782908043
18.21018768022433 376.9433841793226 0.8169688088068278
18.215415235177744 374.232426482773 0.8141750735455994
18.22064279013116 372.8827165967964 0.8122461896754539
18.225870345084573 370.86224656003367 0.8099408806389107
18.231097900037987 370.9392109202297 0.8103797433412531
18.236325454991402 372.1577618028471 0.8117637778786179
18.241553009944816 375.1612938592275 0.8151250772365662
18.24678056489823 377.44363809213104 0.8171059112612026
18.252008119851645 378.4664227205902 0.8182371861797131
18.25723567480506 377.69595515614037 0.8174610792293626
18.262463229758474 374.92393625179716 0.8144903525840858
18.26769078471189 368.3594496838619 0.807464303180201
18.272918339665303 361.37641454179555 0.8003642891471432
18.278145894618717 349.23008115085685 0.7868502930121942
18.28337344957213 335.92017649148346 0.7723579283219151
18.288601004525546 329.6364206144817 0.7647806069558353
18.29382855947896 322.94059575771143 0.7583083527571909
18.299056114432375 318.5983286623759 0.753669179214819
18.30428366938579 310.2826597083603 0.7443385080050555
18.309511224339204 303.99016526486804 0.7368831099420534
18.314738779292618 299.3977860222383 0.7310640986502157
18.319966334246033 296.67931730167163 0.7291539316371229
18.325193889199447 291.9331926183154 0.7230383767588885
18.33042144415286 286.8117493673141 0.7168506743188304
18.335648999106276 286.0014675558725 0.7159863959485703
18.34087655405969 282.19493903575324 0.7113401218929889
18.346104109013105 280.9530370218133 0.7090716556943095
18.35133166396652 276.8793867036401 0.7036011951463381
18.356559218919934 277.15115947826797 0.7028161104884706
18.361786773873348 276.6515572685379 0.7038997894061397
18.367014328826762 275.7906463454548 0.7028427086246949
18.372241883780177 276.55993474400094 0.7049662367974525
18.37746943873359 279.15945029941065 0.7075503309475545
18.382696993687006 284.7487149759821 0.7144505809909536
18.38792454864042 293.148128928582 0.7265499194262921
18.393152103593835 301.86753685552515 0.7483452443167651
18.39837965854725 309.8015272181733 0.7640448779837485
18.403607213500663 317.7517534889091 0.7780882558095094
18.408834768454078 326.88628768538854 0.7933611547131476
18.414062323407492 336.04477203942764 0.8085029405033701
18.419289878360907 340.74869472206063 0.8183791616197144
18.42451743331432 342.44274172210527 0.8239162301453896
18.429744988267736 343.18895032675266 0.8284546928822398
18.43497254322115 340.92419528389297 0.8283597531600413
18.440200098174564 335.2286849752607 0.8244491753740043
18.44542765312798 328.6414023210296 0.8201769517521407
18.450655208081393 326.07282778520954 0.8202901248011378
18.455882763034808 322.51741728463276 0.819770414708725
18.461110317988222 321.926485064644 0.8215546465814676
18.466337872941637 315.6840119743031 0.8157448067463634
18.47156542789505 312.6321655261664 0.813891520244227
18.476792982848465 309.0622331342886 0.8109744697074376
18.48202053780188 309.0844525497811 0.8147892932362184
18.487248092755294 308.56832505360376 0.818073721376135
18.49247564770871 304.0304118975632 0.8139689218541003
18.497703202662123 298.21346398987276 0.8082607803267974
18.502930757615538 296.50561304380886 0.8064269581642253
18.508158312568952 294.68384779310827 0.8055086441957159
18.513385867522366 293.8732434142361 0.8066149581173357
18.51861342247578 294.54686820415867 0.8090327282587285
18.523840977429195 289.79443158511737 0.8051133230824272
18.52906853238261 291.30768366075927 0.809865351548233
18.534296087336024 289.8067886205128 0.8112767254374266
18.53952364228944 290.27703001418615 0.8149084432414231
18.544751197242853 287.93640986499406 0.8133823229547382
18.549978752196267 285.7629324200837 0.8123395190541361
18.555206307149682 279.9294626181458 0.8059342268260203
18.560433862103096 279.7365642259334 0.807501255511319
18.56566141705651 281.3531155107212 0.812214456181536
18.570888972009925 286.0622399006011 0.8206183963734222
18.57611652696334 287.7373372920946 0.8247508065976563
18.581344081916754 287.5619531601881 0.8261588728681656
18.58657163687017 288.80321914767006 0.8290173155762045
18.591799191823583 290.57709985179383 0.8342758518106203
18.597026746776997 292.36966815709695 0.838768048204404
18.60225430173041 293.49081848143214 0.8425274659458486
18.607481856683826 291.9059996601798 0.8424001801171046
18.61270941163724 291.16064010275335 0.8432959615583274
18.617936966590655 291.93209566817876 0.8455971514661632
18.62316452154407 293.0240883905866 0.8462870087914528
18.628392076497484 297.3082994676052 0.8341985654667309
18.633619631450898 301.8851574711665 0.83134631281263
18.638847186404313 306.36427337021615 0.8302598753106438
18.644074741357727 311.8611992640393 0.8329559551783241
18.64930229631114 312.9389881927762 0.8310795969282324
18.654529851264556 316.05387977801354 0.8308761029331097
18.65975740621797 320.5141758235567 0.834501171298849
18.664984961171385 324.05981885761867 0.8354758036512252
18.6702125161248 327.1775559876165 0.8367415387431593
18.675440071078214 330.781701349088 0.839157557238014
18.680667626031628 336.64548278454856 0.8436934542905149
18.685895180985042 340.50197495666276 0.8460608346641649
18.691122735938457 341.8869161699251 0.8458698987259645
18.69635029089187 338.6807962585933 0.8395764512447287
18.701577845845286 337.12672072604596 0.8363874467423705
18.7068054007987 340.62307373712684 0.8394105017238987
18.712032955752115 341.7135516958404 0.8384025396572377
18.71726051070553 345.3694112181843 0.8412111597623998
18.722488065658943 347.3031211034556 0.8418626731566766
18.727715620612358 347.35469614641784 0.8409512486992915
18.732943175565772 344.93988272235924 0.8371470849427366
18.738170730519187 342.57522870371645 0.8331651647804005
18.7433982854726 341.83545816160967 0.8316488913327841
18.748625840426016 341.1617842710403 0.8288959552986425
18.75385339537943 340.4053584639786 0.8266114219669212
18.759080950332844 340.4962647841222 0.8260369207155125
18.76430850528626 342.69879506077166 0.8274574686778468
18.769536060239673 344.55275329661896 0.8288887515057448
18.774763615193088 343.22177813230553 0.8263711878018639
18.779991170146502 338.9785643328308 0.8197799981844182
18.785218725099917 332.5839339323089 0.8105873366233177
18.79044628005333 330.32975826555827 0.806106899050956
18.795673835006745 328.8276360013545 0.8035359337608692
18.80090138996016 326.3077298747297 0.8001173655022534
18.806128944913574 322.52446303265 0.7949356043478438
18.81135649986699 316.31179113734885 0.7868525519440736
18.816584054820403 312.78998069177067 0.7820967904185304
18.821811609773818 309.4184383102505 0.7771096946526922
18.827039164727232 306.1585819280817 0.7725362593871763
18.832266719680646 303.773369694772 0.7692219435419562
18.83749427463406 299.1855903182246 0.7635675498575284
18.842721829587475 296.12122493219164 0.760780124633756
18.84794938454089 293.96248750807763 0.7578052305636287
18.853176939494304 291.25939470034683 0.7540849137955763
18.85840449444772 291.7131951444408 0.7536060510141204
18.863632049401133 292.21209327731185 0.7537521406605526
18.868859604354547 293.4097694714364 0.7546588287671573
18.87408715930796 294.47025004954526 0.7560749351071142
18.879314714261376 292.49422008617665 0.7537266615458948
18.88454226921479 292.94743014074504 0.7555161702463536
18.889769824168205 290.39429685154363 0.7509150609087802
18.89499737912162 288.36436765024797 0.7481908508804143
18.900224934075034 287.41721644045623 0.745663986370407
18.90545248902845 284.35530432096573 0.7411593473264503
18.910680043981863 285.9186785701388 0.7431750320464888
18.915907598935277 288.56407273879694 0.7469247431630164
18.92113515388869 287.46536006982956 0.7457613215848605
18.926362708842106 285.9557769540995 0.7434505974748469
18.93159026379552 282.8274279949482 0.7383397242688884
18.936817818748935 281.67701391757674 0.7361099992956859
18.94204537370235 281.2088714223492 0.7345218346320249
18.947272928655764 281.4063541788 0.7346555345623796
18.952500483609178 283.04467857932855 0.7366490687778164
18.957728038562593 282.1389212603235 0.7364954166497801
18.962955593516007 279.5226711706105 0.7334720132626523
18.96818314846942 275.24115124464157 0.728279557690961
18.973410703422836 275.8962113072863 0.7291625016955353
18.97863825837625 274.3518440401113 0.725744523867616
18.983865813329665 271.4680624818764 0.7214546919737931
18.98909336828308 269.17381169522486 0.7175456483125284
18.994320923236494 268.4697972706827 0.7163923430343777
18.999548478189908 269.0310921819034 0.7169413466585567
19.004776033143322 268.70421647186083 0.7160644710127767
19.010003588096737 271.00851203499656 0.7187413516347384
19.01523114305015 275.8315571220894 0.7249021730084092
19.020458698003566 274.89204855138473 0.7240332095848127
19.02568625295698 274.6094346132199 0.7242397562091175
19.030913807910395 272.48960463977716 0.720977183048998
19.03614136286381 275.17135261425557 0.7235794415260706
19.041368917817223 275.9552592963719 0.7238240747034026
19.046596472770638 276.01667882924613 0.7235035869464013
19.051824027724052 273.1468638702487 0.7202964375259492
19.057051582677467 273.32103247571087 0.7204041480936437
19.06227913763088 270.8557470868838 0.7159681742715667
19.067506692584296 272.72201671948795 0.7189863351230972
19.07273424753771 269.86711016272454 0.714009274278765
19.077961802491124 268.9427260721673 0.7132940517883547
19.08318935744454 268.86078667898664 0.7121331905889018
19.088416912397953 266.1639210373779 0.7095551159388037
19.093644467351368 266.62655474875083 0.7104009374339744
19.098872022304782 266.10335516996366 0.7098112874599455
19.104099577258197 264.1722014753242 0.70738857261079
19.10932713221161 260.752502888045 0.7020210176025319
19.114554687165025 257.61204004682463 0.6974568525847156
19.11978224211844 255.74344178685496 0.6951457469659503
19.125009797071854 260.5144522428318 0.700211413333351
19.13023735202527 263.34110372717436 0.704007841948176
19.135464906978683 265.7590167796658 0.7076836475197741
19.140692461932098 264.09979895177264 0.7063366723691564
19.145920016885512 262.68629088612005 0.7053429708793705
19.151147571838926 262.0198769462275 0.7043069589063503
19.15637512679234 260.020296795545 0.699706596434462
19.161602681745755 257.09681051745923 0.6950084484729562
19.16683023669917 256.9086133834492 0.6941561828911671
19.172057791652584 257.7106867878639 0.6963004568622886
19.177285346606 259.5075155959722 0.6991533275587765
19.182512901559413 260.965363041043 0.7006192201700111
19.187740456512827 260.65677018389096 0.7002226876439174
19.19296801146624 258.5686083473886 0.6955558884793781
19.198195566419656 257.23988751415766 0.6932624140203884
19.20342312137307 259.2237107905656 0.6961262324879439
19.208650676326485 260.3547835485086 0.6977273064958045
19.2138782312799 262.4390273534276 0.7016213086165646
19.219105786233314 263.71895225520245 0.7019548556755835
19.22433334118673 264.06778105940657 0.7028658555760923
19.229560896140143 264.946123937822 0.7055620053575975
19.234788451093557 266.1062582742866 0.7084512439103723
19.24001600604697 267.72897918478856 0.7106003805752457
19.245243561000386 268.74146119864173 0.7106666840797254
19.2504711159538 267.330333389685 0.7071576608859783
19.255698670907215 267.02140792112766 0.7072534494137728
19.26092622586063 264.88207075922355 0.7038218753184073
19.266153780814044 266.3629524060989 0.705347259838228
19.271381335767458 265.7194596988008 0.7041544619987449
19.276608890720873 266.97406670357736 0.7053984714372169
19.281836445674287 269.69741788964996 0.7088660282996475
19.2870640006277 275.7131243702845 0.7164825142322477
19.292291555581116 278.18887397633034 0.7189857650857547
19.29751911053453 277.6246553752969 0.7177222726477662
19.302746665487945 276.3747121077787 0.7153092632090922
19.30797422044136 279.62635340669146 0.7198717067784275
19.313201775394774 285.724467582217 0.7278816469979283
19.318429330348188 289.36637870026544 0.7313912733831249
19.323656885301602 288.88674052450534 0.7304341306678079
19.328884440255017 289.1774160285911 0.7296857054913447
19.33411199520843 291.1713029199499 0.731831586161312
19.339339550161846 294.3456753230455 0.7363287024384518
19.34456710511526 298.12258278491663 0.7398038617372974
19.349794660068675 301.30372522807073 0.7439004347839301
19.35502221502209 304.5262040180003 0.7477480524766044
19.360249769975503 307.0766895323662 0.750582872499529
19.365477324928918 307.07263411877284 0.7511887470192711
19.370704879882332 306.82870391579024 0.7498262024948588
19.375932434835747 309.9406155590169 0.7537782495086748
19.38115998978916 313.670361209667 0.7581426676528616
19.386387544742576 316.9960152694481 0.7624249540246564
19.39161509969599 318.31176083527276 0.7643291419276388
19.396842654649404 317.1083688310626 0.762266389502514
19.40207020960282 317.30092676891877 0.7617846394935168
19.407297764556233 318.9099461848263 0.7638952024207816
19.412525319509648 321.2542511120068 0.7662425315095899
19.417752874463062 325.5682666145173 0.7725753272878566
19.422980429416477 324.94098302283436 0.7720385873312663
19.42820798436989 322.8885590017649 0.7688953654118592
19.433435539323305 318.4933843206006 0.7630177172055985
19.43866309427672 316.5657333274937 0.760009947291602
19.443890649230134 316.0854733589905 0.7598540835221357
19.44911820418355 316.635529389261 0.761261266490288
19.454345759136963 316.32350331768566 0.760889521367284
19.459573314090377 318.5954536435582 0.7636591566666536
19.464800869043792 317.9928145441187 0.7617428399090707
19.470028423997206 320.97584730687714 0.7651823228003728
19.47525597895062 321.9862826270479 0.7667198080288132
19.480483533904035 318.7512372707597 0.762785454364583
19.48571108885745 316.04805703093604 0.759961333939214
19.490938643810864 316.5520773644003 0.7599911990481341
19.49616619876428 319.41365887442623 0.7623577729050134
19.501393753717693 324.0091176892816 0.7678989545232494
19.506621308671107 324.1742640356833 0.767627296252435
19.51184886362452 320.7244892596345 0.7636420213072631
19.517076418577936 321.5152145387053 0.7646015418949383
19.52230397353135 324.61015138687065 0.7680433948372271
19.527531528484765 329.5185381216313 0.774328645266017
19.53275908343818 329.5795057205057 0.7741487797179492
19.537986638391594 329.9543315635754 0.774378113393352
19.54321419334501 327.39214722181566 0.7712767637842344
19.548441748298423 330.12740756112174 0.7748634521601176
19.553669303251837 331.30918875301035 0.7763480760214961
19.55889685820525 335.5515412198885 0.781120649391692
19.564124413158666 337.56840814295 0.7830168287101414
19.56935196811208 339.4054489965783 0.7848809716537748
19.574579523065495 339.7900460494176 0.7852021710613007
19.57980707801891 339.7766023301065 0.7856060490810439
19.585034632972324 339.48410392676044 0.7848311373496679
19.590262187925738 344.28256131327515 0.7896121480297299
19.595489742879153 350.8636414300595 0.7966852052002344
19.600717297832567 356.8044907979048 0.8031170167865265
19.60594485278598 360.543160626652 0.8069419397192518
19.611172407739396 361.7325523111589 0.8083691113315904
19.61639996269281 365.4606647692177 0.8124851120225759
19.621627517646225 369.96856365950674 0.817785326556384
19.62685507259964 373.9593082241836 0.8224045159563653
19.632082627553054 374.0117337087877 0.822372050690277
19.637310182506468 372.27238260420364 0.8203694360604284
19.642537737459882 370.98306471890817 0.8187778793935476
19.647765292413297 375.6337772590649 0.823760429023294
19.65299284736671 383.22745174051846 0.8320262650148257
19.658220402320126 386.4560662258029 0.8350410905847008
19.66344795727354 387.4202253114103 0.8359409485223266
19.668675512226955 384.6925227869996 0.8327824262421837
19.67390306718037 383.01207619422524 0.8308249158354968
19.679130622133783 385.5669793365411 0.8339311913689632
19.684358177087198 387.70007590873547 0.8363460445063673
19.689585732040612 391.5556304648149 0.8404998707527809
19.694813286994027 391.3765790197309 0.8400270038518665
19.70004084194744 389.32327791198594 0.8375493901335359
19.705268396900856 391.67784792436817 0.8401188994477473
19.71049595185427 392.9354269472151 0.8420997373717973
19.715723506807684 389.7111522112324 0.8384272371006967
19.7209510617611 386.2299987641728 0.834747246377453
19.726178616714513 379.48122135782876 0.8271621238152052
19.731406171667928 376.4807047869221 0.8240493191485321
19.736633726621342 370.295904058675 0.817996942116311
19.741861281574757 364.5136670077399 0.8107753026350972
19.74708883652817 360.47830898876475 0.8062189377814026
19.752316391481585 358.71595359639554 0.8040106988769062
19.757543946435 357.95809078178746 0.8029779429188181
19.762771501388414 355.76637155966563 0.8011020496620747
19.76799905634183 352.8811804674175 0.7983468323316559
19.773226611295243 351.5711880858493 0.796585444915015
19.778454166248657 349.6240908508518 0.7943018457720377
19.783681721202072 348.124231879777 0.7917415272842451
19.788909276155486 344.2264729473544 0.7875272065553506
19.7941368311089 341.46888608957676 0.7843457068167972
19.799364386062315 339.2431690505306 0.7819856662822336
19.80459194101573 338.3515196362862 0.7813557985167396
19.809819495969144 336.38370144347493 0.7783224273414918
19.81504705092256 333.68123767460776 0.7751079605825291
19.820274605875973 328.83705625469577 0.769105282638743
19.825502160829387 327.82738326364824 0.7679137670303495
19.8307297157828 328.37193176666676 0.7689632760023666
19.835957270736216 328.6029428462862 0.769781455759291
19.84118482568963 328.5686398452131 0.76976376301185
19.846412380643045 328.7435338986301 0.7706955042421796
19.85163993559646 328.74210551621445 0.7699583701951473
19.856867490549874 328.88614049123123 0.770473469989745
19.86209504550329 327.21904868081026 0.7677552863960498
19.867322600456703 327.4193333111998 0.7676928102903559
19.872550155410117 327.71755794693297 0.7684179864952868
19.87777771036353 329.28365722093946 0.7700251732074426
19.883005265316946 331.9334480452441 0.7735513014329408
19.88823282027036 330.99009107919716 0.7723290332711352
19.893460375223775 328.39278936702385 0.7697021081468645
19.89868793017719 322.75178645458953 0.7629938234079544
19.903915485130604 317.219183170969 0.7559858937446459
19.909143040084018 314.93733123890604 0.7533634299762664
19.914370595037433 312.2337146276908 0.7504584856115555
19.919598149990847 310.14275271421474 0.7477679755396818
19.92482570494426 305.86437840856706 0.7424976802561589
19.930053259897676 303.89972585110183 0.7397039719263924
19.93528081485109 301.5482087280009 0.737222543085486
19.940508369804505 301.94598556767585 0.7384278463260286
19.94573592475792 302.3511810883073 0.7389497074676236
19.950963479711334 305.1337347051302 0.7430904636325739
19.956191034664748 306.44652905404513 0.7446973696877636
19.961418589618162 306.8075909874838 0.7448858852687469
19.966646144571577 303.51763337000193 0.7407815947298163
19.97187369952499 302.18015988329586 0.7389809527299911
19.977101254478406 303.51027017689415 0.7403785945313944
19.98232880943182 308.1676222164734 0.7457623129348894
19.987556364385235 308.8166756970337 0.7461374099800884
19.99278391933865 309.5980344361564 0.7471888005080068
19.998011474292063 309.5201280104168 0.746892163338322
20.003239029245478 311.0287454850218 0.748131867840554
20.008466584198892 312.75876528272335 0.7505874228911095
20.013694139152307 315.6399311087559 0.7535414487680732
20.01892169410572 322.8962610822059 0.7616654677760945
20.024149249059136 328.8609425737649 0.7685261372127012
20.02937680401255 336.1265606921669 0.7762592460533272
20.034604358965964 338.0385291053239 0.7781065832221902
20.03983191391938 344.8977854803409 0.7854661621883925
20.045059468872793 347.81991337634196 0.7885759789687293
20.050287023826208 349.5303522334619 0.7908833754095351
20.055514578779622 345.9220393517025 0.7862956502513523
20.060742133733036 344.20637917189066 0.7851418070123393
20.06596968868645 338.2066155968025 0.7785808401347741
20.071197243639865 331.44874027837085 0.7714460062151723
20.07642479859328 325.16627083115 0.7641134889455327
20.081652353546694 322.52266278207617 0.7610483353815144
20.08687990850011 319.467044135849 0.7571715618183132
20.092107463453523 315.7292582679915 0.7525231691256014
20.097335018406937 313.0580175821789 0.7485351715518755
20.102562573360352 316.100355892648 0.7524387137468483
20.107790128313766 317.30844367296356 0.7546736504891055
20.11301768326718 318.17038704470076 0.757045853080366
20.118245238220595 315.2694081162272 0.7534462302460083
20.12347279317401 313.4589857538698 0.7506016047781269
20.128700348127424 312.2146968966672 0.7482208508102496
20.13392790308084 311.39113134673687 0.7461097247467081
20.139155458034253 313.0350061576476 0.7485357521489472
20.144383012987667 315.34435664062073 0.7518171437242686
20.14961056794108 317.2463178577076 0.7545921950955234
20.154838122894496 319.635064312116 0.7570739297920869
20.16006567784791 322.51147914468527 0.7599205425332987
20.165293232801325 321.8840358734736 0.7587530501816785
20.17052078775474 321.0521888451776 0.7579917546475563
20.175748342708154 320.35652846703886 0.7574574353749098
20.18097589766157 320.3147474721748 0.7572957964633432
20.186203452614983 320.69182405360556 0.7579460788803136
20.191431007568397 318.9247102605331 0.7557465892490315
20.19665856252181 314.61505491169504 0.7505430124011384
20.201886117475226 310.5492000331507 0.7458572915117526
20.20711367242864 306.6870654414768 0.740477063346842
20.212341227382055 302.7804701052291 0.7361087078072746
20.21756878233547 299.4820899947123 0.7327473791417153
20.222796337288884 293.66479352311507 0.7262014454412602
20.228023892242298 289.2911872428212 0.7216482603132585
20.233251447195713 286.1224299112855 0.7177400175999199
20.238479002149127 284.0972293278278 0.7154122980423169
20.24370655710254 285.6453902533604 0.7169110983154161
20.248934112055956 285.2723065331656 0.7159887426509802
20.25416166700937 286.5467059728913 0.7171853217545117
20.259389221962785 286.7044915035526 0.7165185343930862
20.2646167769162 287.8340770517885 0.7175322104619564
20.269844331869614 287.64578850540124 0.7176027963621583
20.275071886823028 288.1010025354731 0.7186974113009866
20.280299441776442 282.29308174424415 0.7119318907083021
20.285526996729857 281.84132149959845 0.7116082673122825
20.29075455168327 283.2617208860863 0.7134792793030231
20.295982106636686 287.7056563676115 0.7196373356368977
20.3012096615901 289.75488024334817 0.7221948048022625
20.306437216543515 287.0695283486977 0.7195952051860791
20.31166477149693 286.8125170804326 0.7192938361284188
20.316892326450343 287.85482411802366 0.7200717182863995
20.322119881403758 284.19410039817984 0.7155346197679134
20.327347436357172 281.7139974138653 0.7122612812965107
20.332574991310587 278.6020187060642 0.7082283555837245
20.337802546264 283.5385428777897 0.7142192222029539
20.343030101217416 288.12646215390373 0.7190606052298919
20.34825765617083 291.8887529733423 0.7238050179030908
20.353485211124244 291.64637343397794 0.7233450650343799
20.35871276607766 288.6349822617034 0.7192289276882525
20.363940321031073 285.0973617158918 0.714796812505321
20.369167875984488 281.6025202172701 0.7106621286503717
20.374395430937902 280.3200365353169 0.7093802772862908
20.379622985891316 282.79682599170206 0.7119575027771047
20.38485054084473 283.4561243035002 0.7116399410470855
20.390078095798145 286.8663048744656 0.7161817271049993
20.39530565075156 286.627291302748 0.7152720054686592
20.400533205704974 287.78076210847235 0.7180989816483114
20.40576076065839 287.3345285225452 0.7176331103925518
20.410988315611803 286.5124237357358 0.7164914819452696
20.416215870565217 286.3148467021403 0.716484208518267
20.421443425518632 285.47628703782874 0.71517509427533
20.426670980472046 287.1659124911871 0.7178068072774838
20.43189853542546 285.89611381595165 0.7167018688387685
20.437126090378875 286.0606082484002 0.7167821442427917
20.44235364533229 281.98950308149097 0.7120549342893712
20.447581200285704 280.70422851173106 0.7107524132009593
20.45280875523912 281.27431265670987 0.710964028179691
20.458036310192533 283.0468131957467 0.712038342180212
20.463263865145947 282.90944625902296 0.710280646224761
20.46849142009936 282.4487158052296 0.7109590128967205
20.473718975052776 281.80512334427647 0.710441784361419
20.47894653000619 281.8464572514894 0.7111077057648751
20.484174084959605 285.44970625040406 0.7165833977967709
20.48940163991302 288.03919811138786 0.718955552510442
20.494629194866434 287.8637524031174 0.7181111719389924
20.49985674981985 283.7910210893763 0.7122659210728036
20.505084304773263 283.5015797811214 0.7123348157727268
20.510311859726677 283.66505783197584 0.7128684127927677
20.51553941468009 283.93171707342964 0.7123161694394621
20.520766969633506 283.30352144289157 0.710992147756817
20.52599452458692 281.79812801719174 0.709101853093081
20.531222079540335 282.4976417761719 0.7098893204340131
20.53644963449375 281.3572941002884 0.7097758572970913
20.541677189447164 278.90674269058246 0.7058936454166129
20.546904744400578 277.5767491946911 0.7042767616180683
20.552132299353993 278.70242046661104 0.7062874746854894
20.557359854307407 283.07533142634736 0.7117359640625549
20.56258740926082 284.63783997087666 0.7138251525993698
20.567814964214236 281.76141740897003 0.7099182851069633
20.57304251916765 278.3140826508072 0.7055249669897152
20.578270074121065 279.15868972423436 0.7063849698538228
20.58349762907448 281.0579690935821 0.708687565030399
20.588725184027894 284.2635190298755 0.7128001704448033
20.593952738981308 284.7511403392983 0.7134122946662061
20.599180293934722 282.97279741364775 0.7116158328341226
20.604407848888137 280.7007754969153 0.7100412270542154
20.60963540384155 279.28436544147286 0.7077099252621779
20.614862958794966 278.4061010569365 0.7063037217543213
20.62009051374838 278.1431986132719 0.7062189887612699
20.625318068701795 277.8360147799812 0.7053151958024962
20.63054562365521 278.58177100746593 0.7063143167745956
20.635773178608623 278.63796474613093 0.7054021319805136
20.641000733562038 278.2195111017456 0.7052923602203526
20.646228288515452 277.1025002542387 0.7043026953360046
20.651455843468867 278.44066706925696 0.7057095503492323
20.65668339842228 280.195893526477 0.7079908902192025
20.661910953375695 279.9220044875066 0.706384575060017
20.66713850832911 276.88315459065706 0.7022850886799917
20.672366063282524 276.2047628951791 0.7024216433253954
20.67759361823594 278.7185084630437 0.7060807575375315
20.682821173189353 280.38461015896803 0.7088106828447089
20.688048728142768 281.09019337985274 0.7092402467327106
20.693276283096182 281.4926821350811 0.7092184994929066
20.698503838049596 278.454440194593 0.7061986101430087
20.70373139300301 278.77866430337235 0.7064546013307716
20.708958947956425 280.70109685502104 0.7088484511484378
20.71418650290984 284.0693251072415 0.7122260816364524
20.719414057863254 285.7117621339597 0.7136917436143945
20.72464161281667 287.1053664009654 0.714779473262545
20.729869167770083 283.15094577221413 0.7099037560370896
20.735096722723497 283.81852455209764 0.711325235043494
20.740324277676912 285.81077486410436 0.7145455872390579
20.745551832630326 286.85611300333153 0.7158571846935542
20.75077938758374 284.04407947395555 0.7125808374813544
20.756006942537155 282.4909244202801 0.7107790436756628
20.76123449749057 283.5671777978261 0.7116403915134101
20.766462052443984 286.1125231579762 0.71487801664653
20.7716896073974 286.7741108692705 0.7150782842549461
20.776917162350813 287.57974193166046 0.7155336556752788
20.782144717304227 288.56292171572176 0.7163666077831804
20.78737227225764 289.8666497222395 0.7180784902235614
20.792599827211056 287.8298987833092 0.7155866196988894
20.79782738216447 291.9006419273176 0.7203973588492687
20.803054937117885 292.9774711066704 0.7224841195808127
20.8082824920713 297.4301715818019 0.7277590809426764
20.813510047024714 298.24991824735247 0.7280461126184842
20.81873760197813 301.1271741733989 0.7311548955065689
20.823965156931543 303.7275989142596 0.7342551031494735
20.829192711884957 303.50362149496794 0.7342908842638666
20.83442026683837 301.70688822741903 0.732269282498306
20.839647821791786 301.46255601381273 0.7317366728425542
20.8448753767452 305.4080233755483 0.7373796651914682
20.850102931698615 305.25159198756404 0.7368006495510053
20.85533048665203 302.5240526407942 0.7332212214530937
20.860558041605444 298.91421224677543 0.7281425057504091
20.865785596558858 299.8924770522687 0.7286972095187478
20.871013151512273 297.5804639968751 0.7252927119384381
20.876240706465687 295.43550752281493 0.7230407229669972
20.8814682614191 293.70185518882715 0.7208924516828205
20.886695816372516 293.0811575941491 0.7206659012983412
20.89192337132593 296.7682750932068 0.7255936959340367
20.897150926279345 297.4884916958186 0.7270398446764804
20.90237848123276 297.12694799635784 0.7264616499940497
20.907606036186174 293.75392772311994 0.7217390107726436
20.912833591139588 291.29615458269257 0.7188107271217508
20.918061146093002 289.0401366657644 0.716176195873469
20.923288701046417 289.37193722602035 0.7178214223386411
20.92851625599983 288.6851098680182 0.7161520743761539
20.933743810953246 291.19076478523493 0.7193548253021066
20.93897136590666 290.08528450424075 0.7172130115700658
20.944198920860075 289.87212366572925 0.7174099342829786
20.94942647581349 289.4854657212108 0.7173329416503199
20.954654030766903 285.71725404881005 0.7127953779084765
20.959881585720318 284.80185571869333 0.711616478125636
20.965109140673732 282.91248240646024 0.7081140944769557
20.970336695627147 282.1557111375942 0.7073277699336689
20.97556425058056 278.5208054439319 0.7039960533091241
20.980791805533975 277.7003709054509 0.7036865962425258
20.98601936048739 276.2622371791438 0.7011404151639687
20.991246915440804 277.3049371377324 0.7020201079427499
20.99647447039422 276.4538716216348 0.7019348448959501
21.001702025347633 276.2222855750798 0.7029406580329238
21.006929580301048 275.01139626131936 0.7022184146545151
21.012157135254462 274.9111141554951 0.7020060089729123
21.017384690207876 271.159364056321 0.6960511135323209
21.02261224516129 269.7393918835324 0.6932734009558034
21.027839800114705 270.5939662578856 0.6942086174396155
21.03306735506812 270.64341693327424 0.6945389934713756
21.038294910021534 269.82910915235647 0.694437951237574
21.04352246497495 268.07678648948655 0.6913608117387204
21.048750019928363 267.8343021236408 0.6917899073726506
21.053977574881777 268.56943131184704 0.6926379995247588
21.059205129835192 270.0295627363302 0.6942801324208436
21.064432684788606 274.0583146413459 0.6985273665357485
21.06966023974202 274.39271638167315 0.6982603784708382
21.074887794695435 271.0807366055026 0.6940358769764859
21.08011534964885 265.7430758777216 0.6880986168594649
21.085342904602264 265.16126711416626 0.6873282943037898
21.09057045955568 266.40771102297947 0.6886988825053451
21.095798014509093 266.9566521465339 0.6877183204843493
21.101025569462507 267.69596220191437 0.6880659102873671
21.10625312441592 266.34617670912024 0.6876535064593301
21.111480679369336 267.89283361290865 0.6909084855542849
21.11670823432275 269.78293578289697 0.6927121354446165
21.121935789276165 267.20586375592933 0.6881128714074726
21.12716334422958 264.9740873553426 0.6841551784480054
21.132390899182994 264.437749771287 0.683511011153399
21.13761845413641 266.81108712593516 0.68580058006263
21.142846009089823 268.7674458219354 0.6883708816020644
21.148073564043237 267.5483050959409 0.6873070745600107
21.15330111899665 267.0072129545686 0.686009153710454
21.158528673950066 264.52739307357774 0.6820668909650358
21.16375622890348 266.49720480193014 0.6840281871400098
21.168983783856895 266.42708212347867 0.6838871548960546
21.17421133881031 265.4520805962146 0.6837054989749426
21.179438893763724 261.80391461037283 0.6780093764029257
21.184666448717138 262.4085883072953 0.6788710505424321
21.189894003670553 265.97109233023684 0.6822817599448832
21.195121558623967 270.9235979108432 0.6889065406391436
21.20034911357738 271.68981226215163 0.689797764991894
21.205576668530796 264.8302417321939 0.6817732298505225
21.21080422348421 261.28411532400673 0.6763825967193902
21.216031778437625 261.25326076642784 0.6756421000037118
21.22125933339104 266.51539059808886 0.6811156889686271
21.226486888344454 268.65171550853864 0.6846606346799882
21.231714443297868 271.1019225078163 0.6881112849072333
21.236941998251282 272.28913762447286 0.6885614096530998
21.242169553204697 269.28597373649103 0.6842177907381054
21.24739710815811 266.4903297054565 0.6808394853975266
21.252624663111526 262.982575740705 0.6772745216701022
21.25785221806494 265.92129647827204 0.6801302406627853
21.263079773018355 266.6610101831823 0.6788302269699769
21.26830732797177 266.2640640830768 0.678451506096691
21.273534882925183 266.5764066498266 0.6806038504851426
21.278762437878598 266.89967202331707 0.682170244670739
21.283989992832012 267.99634743622914 0.6903468118316043
21.289217547785427 266.39531237119706 0.6988860537834394
21.29444510273884 263.01423639968715 0.7018301220131584
21.299672657692255 256.85693442628866 0.6987232447359374
21.30490021264567 256.2636412138772 0.7004832710369432
21.310127767599084 257.6713482160986 0.7050053553555762
21.3153553225525 258.7558620631419 0.7107717296790332
21.320582877505913 260.34711839765777 0.7179038841562868
21.325810432459328 261.7506532967409 0.7237030782498758
21.331037987412742 260.46206315697935 0.724376513333762
21.336265542366156 260.0958723298936 0.7262775047101447
21.34149309731957 259.9385090040484 0.7275035818933103
21.346720652272985 259.64268540182815 0.7297418365742973
21.3519482072264 258.776726330141 0.7300322988230096
21.357175762179814 256.332214630366 0.7294336146966663
21.36240331713323 254.5945708702872 0.7288348054258847
21.367630872086643 255.16442718266902 0.7321868064982731
21.372858427040057 256.7861686340252 0.7379228902159878
21.378085981993472 260.28989231314483 0.7442807051300064
21.383313536946886 260.6279031680061 0.7467583797493806
21.3885410919003 258.68802067171185 0.744623709120783
21.393768646853715 260.13977775459676 0.7488859649125312
21.39899620180713 260.6489094362949 0.7515575623986853
21.404223756760544 263.0903471848027 0.7565595451212437
21.40945131171396 261.90829834551346 0.7571069295208569
21.414678866667373 262.28325795156735 0.761285311593616
21.419906421620787 261.05006700648113 0.761965393709483
21.4251339765742 261.67661505556185 0.7658993844519372
21.430361531527616 260.5680868798064 0.7647025715366925
21.43558908648103 257.41282451196327 0.7601912342191549
21.440816641434445 254.9467730054762 0.758339480351646
21.44604419638786 252.1688608549221 0.7563174589405702
21.451271751341274 252.77863487524007 0.7600160189542899
21.45649930629469 258.10875510699947 0.7689302825417139
21.461726861248103 261.18036705558427 0.7748412760694586
21.466954416201517 263.21555875115035 0.7793453747244682
21.47218197115493 261.77748245280026 0.7797739722652288
21.477409526108346 261.890450036356 0.7812631961287605
21.48263708106176 261.4834794830706 0.781947887151987
21.487864636015175 263.0605980060952 0.7858110277001276
21.49309219096859 262.87525325129667 0.7862500296356316
21.498319745922004 262.5978576346559 0.787178809896904
21.503547300875418 259.78616744610736 0.7854601596583437
21.508774855828833 261.18997768518614 0.7879065395367296
21.514002410782247 260.9231681485373 0.7715909371128827
21.51922996573566 262.79665162594637 0.7649235054300247
21.524457520689076 265.410255193558 0.7609973138141038
21.52968507564249 267.35464746882604 0.7592075215580695
21.534912630595905 268.0017360531552 0.7575261968515449
21.54014018554932 269.3208637230756 0.7577154320485171
21.545367740502734 270.34574040192604 0.7569153983110442
21.550595295456148 269.9384825758104 0.7534131470963379
21.555822850409562 269.1952902647837 0.7490244806662242
21.561050405362977 269.054049522375 0.7460166663514087
21.56627796031639 270.6377373511271 0.7438612307140777
21.571505515269806 274.93986967169496 0.7478648507494302
21.57673307022322 276.49053710030995 0.7505736196351026
21.581960625176634 277.9615580736204 0.753094210854493
21.58718818013005 277.02286324988125 0.7516284907103813
21.592415735083463 275.05707215544254 0.7450424835103919
21.597643290036878 275.2217071224731 0.7422703375593369
21.602870844990292 272.8641406966795 0.7370217363213067
21.608098399943707 275.75869470499754 0.7393912170986564
21.61332595489712 277.5203218413002 0.7407960197417502
21.618553509850535 281.0694103031252 0.7436217245818609
21.62378106480395 280.93130793096515 0.7433663822041815
21.629008619757364 281.31781313305555 0.7428964022373142
21.63423617471078 280.17504595716025 0.7421318851026192
21.639463729664193 279.3029066135124 0.7407724901417594
21.644691284617608 277.8646594421359 0.7377216243943405
21.649918839571022 278.1429329062638 0.7371775386673325
21.655146394524436 279.53304879839396 0.7387529908890396
21.66037394947785 278.99878465256535 0.7355437025980459
21.665601504431265 279.2262280248812 0.7349040222333703
21.67082905938468 281.3587247217045 0.7370758570924805
21.676056614338094 284.17809164463637 0.7412165392096751
21.68128416929151 287.8840206477961 0.7462911465335232
21.686511724244923 285.2262846625685 0.7406657656690289
21.691739279198337 285.1711652910326 0.7407220801662339
21.696966834151752 283.5011716414223 0.7380659839408714
21.702194389105166 282.9884336973679 0.7377067748147331
21.70742194405858 282.3799237054481 0.7358187138516191
21.712649499011995 283.9104362108842 0.7371243458407091
21.71787705396541 288.13918707571 0.7411561510903848
21.723104608918824 287.7021537206662 0.7406653073648902
21.72833216387224 288.1722499567007 0.7408515242888177
21.733559718825653 285.1964069288668 0.7364458342953166
21.738787273779067 289.55388713042976 0.7412793197087111
21.74401482873248 291.1621174735115 0.7426355488313107
21.749242383685896 292.6880799423219 0.744572940589344
21.75446993863931 293.31354486995076 0.7448675762890712
21.759697493592725 294.89628904168273 0.746641433643166
21.76492504854614 297.3255551634494 0.7487231638342858
21.770152603499554 300.73099747030443 0.7530380841015739
21.77538015845297 299.2948517354323 0.7512322431692161
21.780607713406383 300.29388162588043 0.7529914345950898
21.785835268359797 302.00818354489064 0.7553224280746285
21.79106282331321 303.89435646490796 0.7566064224098326
21.796290378266626 306.27362380011 0.7584736499992643
21.80151793322004 308.27910563929277 0.7602167866773194
21.806745488173455 312.1725760349105 0.7649896927161818
21.81197304312687 313.3577726080982 0.7661541844925474
21.817200598080284 314.4079588576172 0.7673550442385059
21.822428153033698 317.81230114079733 0.7713713944181814
21.827655707987113 321.20983669998276 0.7756931053556573
21.832883262940527 322.8567362569891 0.7779052055486174
21.83811081789394 323.6115624772304 0.7785476806484644
21.843338372847356 323.9135786156089 0.7788642808369199
21.84856592780077 324.4978044240413 0.7802404723633111
21.853793482754185 321.59589136156 0.7765803793049113
21.8590210377076 322.3524068301856 0.7764452477094004
21.864248592661014 321.25438872537774 0.7740721543199242
21.869476147614428 321.3077601321523 0.7735447202999871
21.874703702567842 318.58660999965764 0.7704805004624429
21.879931257521257 316.3249034036286 0.7677033273527349
21.88515881247467 315.5441998465519 0.7666747905113849
21.890386367428086 313.0484818320091 0.7634389536223468
21.8956139223815 310.07685137008684 0.760791234376622
21.900841477334914 308.01850607009766 0.7586710468281374
21.90606903228833 308.71412418558776 0.7599731946479183
21.911296587241743 310.38791326470016 0.7602328411197253
21.916524142195158 309.80291358344994 0.7585784547939688
21.921751697148572 305.94134539521673 0.7533220091388562
21.926979252101987 302.8475085440131 0.749881783516313
21.9322068070554 301.35417646051184 0.7486115806102344
21.937434362008815 303.57098507185555 0.7511493933046051
21.94266191696223 305.37246298827995 0.7526384534416567
21.947889471915644 305.36739292329037 0.7524426258230359
21.95311702686906 302.055696827284 0.7475533444643555
21.958344581822473 302.67818462227314 0.7486270759480068
21.963572136775888 300.8903073671422 0.7464265171231216
21.968799691729302 301.3458315190048 0.7470598472230884
21.974027246682716 300.43328234184276 0.7463677854826465
21.97925480163613 301.21384969792854 0.7467744797532428
21.984482356589545 299.3882865077566 0.7448992387872267
21.98970991154296 299.06899342442125 0.7437726352651529
21.994937466496374 302.2240309778404 0.7467102859431508
22.00016502144979 304.9082366829115 0.7496463737088306
22.005392576403203 305.1063901904279 0.7489464649904244
22.010620131356617 303.43183564845384 0.7476265903189409
22.015847686310032 305.2785604423764 0.7503146968190416
22.021075241263446 309.8909663152615 0.7552730311792754
22.02630279621686 311.6770924714027 0.7574911954025363
22.031530351170275 311.518731896662 0.7561686406583971
22.03675790612369 310.0363508015933 0.7546874604693091
22.041985461077104 310.10228111439613 0.7544309779549465
22.04721301603052 312.3880035989112 0.7564979855233075
22.052440570983933 315.5590237748286 0.7607558138908461
22.057668125937347 315.6324621244132 0.7608197554498068
22.06289568089076 311.98288154991945 0.7564366530725777
22.068123235844176 313.0885982953215 0.7574786595205996
22.07335079079759 314.7619603992038 0.7596816975529488
22.078578345751005 316.0252091566951 0.7604631388816548
22.08380590070442 312.717233475477 0.7558332405949033
22.089033455657834 311.9997144870566 0.7546878020156875
22.09426101061125 311.0854570538015 0.7544620480924503
22.099488565564663 312.25497637350463 0.7553329683353066
22.104716120518077 314.0282496001445 0.7573307851647284
22.10994367547149 317.4651123720979 0.7611891796286651
22.115171230424906 316.38034434203684 0.7593651429908653
22.12039878537832 315.2365920768002 0.7577829212382625
22.125626340331735 312.4393176723768 0.7541243172318522
22.13085389528515 308.4751633304421 0.7501581273318156
22.136081450238564 308.2512917458729 0.750139304144411
22.141309005191978 311.09238333323657 0.7534522776711532
22.146536560145393 310.0757519271194 0.7527988109178737
22.151764115098807 310.51161747354547 0.7525989890363999
22.15699167005222 310.62105040083986 0.7519296768533746
22.162219225005636 310.99171016341603 0.7510792245530769
22.16744677995905 309.0678945792958 0.748379483680461
22.172674334912465 307.824824437288 0.7481393955637953
22.17790188986588 311.01842597873406 0.7517358360528368
22.183129444819293 312.3700637928962 0.7536833454831583
22.188356999772708 311.52536806058055 0.7519455668870149
22.193584554726122 311.0086883136579 0.7515276109549676
22.198812109679537 308.21779497896074 0.7486017586585001
22.20403966463295 308.0367216453445 0.7481918080069402
22.209267219586366 309.2129329256511 0.7494985838253817
22.21449477453978 310.9010969230739 0.750678729539258
22.219722329493194 312.0648240678827 0.7512088559930269
22.22494988444661 311.20645226803134 0.7500121624046225
22.230177439400023 310.07312154533514 0.7483271119862924
22.235404994353438 309.22612242646693 0.7478383188710512
22.240632549306852 307.93842954357035 0.7462924880686949
22.245860104260267 308.66833626889246 0.7474163753822703
22.25108765921368 304.4280083141445 0.7426095809357307
22.256315214167095 305.7844401313827 0.7440306193904025
22.26154276912051 303.8646759875643 0.7419821910604548
22.266770324073924 306.3299929409736 0.7448616712937979
22.27199787902734 307.2366185905792 0.7460322807214982
22.277225433980753 310.96726769600014 0.75118880586127
22.282452988934168 306.4513584085411 0.7454741374821625
22.287680543887582 303.8451221985722 0.7419837563531481
22.292908098840996 300.8333494314793 0.7372891261978398
22.29813565379441 300.8261255501456 0.7365329148194869
22.303363208747825 297.5175100220884 0.7332280972283789
22.30859076370124 298.8812887579344 0.7355377248692928
22.313818318654654 299.8579751749559 0.7366147847916038
22.31904587360807 299.5859054885971 0.7356424655997456
22.324273428561483 295.40428583913825 0.7298937284173086
22.329500983514897 294.0543729463141 0.7294507988412336
22.334728538468312 294.3459209668306 0.729852478383722
22.339956093421726 293.49833468680833 0.7286927991058293
22.34518364837514 292.6321321154112 0.7261231058412286
22.350411203328555 293.8841535403128 0.7271553880308184
22.35563875828197 292.5129588744894 0.7264370528586437
22.360866313235384 292.2395513618635 0.7257445724222253
22.3660938681888 292.2609512608986 0.7258881770207088
22.371321423142213 294.9837504306743 0.7286342633023412
22.376548978095627 292.6489195199368 0.7256464089711409
22.38177653304904 288.8882020609218 0.7214559472598601
22.387004088002456 286.28607665307027 0.717698264236424
22.39223164295587 286.6780206762142 0.7190917085300255
22.397459197909285 287.3960271050785 0.7202829068533285
22.4026867528627 288.4084346847456 0.721995730675935
22.407914307816114 289.6171294465562 0.7240437876739151
22.41314186276953 287.5061096769239 0.7209406077635914
22.418369417722943 289.1413769687201 0.7233059617081735
22.423596972676357 287.8243182050106 0.7214883153074594
22.42882452762977 286.32233222977743 0.7191257943490029
22.434052082583186 279.23267321346134 0.7097646203755773
22.4392796375366 277.052289096289 0.7073657378761874
22.444507192490015 276.18656715549804 0.7062526122439662
22.44973474744343 276.2919840064686 0.7064644747706951
22.454962302396844 276.0036935918169 0.7057186992559732
22.460189857350258 273.80041271288405 0.7030312105838114
22.465417412303673 274.15692414444135 0.7034371070401141
22.470644967257087 273.8819797333303 0.7031036334161731
22.4758725222105 274.00021084601565 0.7035812952531173
22.481100077163916 276.863503682054 0.7080429542192133
22.48632763211733 282.4431204108243 0.7154503930585788
22.491555187070745 283.6139194641342 0.7159105979403558
22.49678274202416 281.9688163050039 0.7116740403514362
22.502010296977573 277.33809003995896 0.7056010069817601
22.507237851930988 273.18746930013106 0.7007478890873285
22.512465406884402 272.439875309474 0.7000249036373573
22.517692961837817 272.8998284605134 0.7003050603576041
22.52292051679123 273.46142485423513 0.7010477105744719
22.528148071744646 272.2845711962734 0.700418265867847
22.53337562669806 270.1372775059359 0.6975127141908257
22.538603181651474 270.41678852475945 0.6986607206140331
22.54383073660489 271.65127222825714 0.7009497164108225
22.549058291558303 276.38740367259845 0.7069971990368875
22.554285846511718 278.1355053855414 0.7079006402535795
22.559513401465132 274.3936936710686 0.701273500844558
22.564740956418547 269.42306370070116 0.6956742569831165
22.56996851137196 267.7773874177241 0.6946158353156626
22.575196066325375 270.1012620995349 0.6993354098922099
22.58042362127879 272.4485309945623 0.7013437138908524
22.585651176232204 271.8547176529906 0.6999962786133894
22.59087873118562 270.73535241477435 0.6972063876294258
22.596106286139033 266.65713264946356 0.6918818988589182
22.601333841092448 264.7960953021513 0.6903983695027357
22.606561396045862 269.58479035654085 0.6980689627339258
22.611788950999276 269.5313672672479 0.6991508774876511
22.61701650595269 270.11644207136334 0.6996079317532975
22.622244060906105 266.2690686793477 0.6938713636169603
22.62747161585952 264.570808175337 0.6900264270359704
22.632699170812934 263.4221793247027 0.6874208989412518
22.63792672576635 267.5814406651511 0.6919992340999583
22.643154280719763 269.14556982276565 0.6950569820493717
22.648381835673177 270.01619216667353 0.6960316355856929
22.653609390626592 266.7014871983164 0.6908338361684231
22.658836945580006 266.7529921446109 0.6901054142224846
22.66406450053342 263.7602213697015 0.6872215780113778
22.669292055486835 264.1667539220731 0.6884196524061743
22.67451961044025 266.3136305906556 0.6916230690717183
22.679747165393664 270.25526685360177 0.6954732001832139
22.68497472034708 270.3822058635253 0.6960921023023375
22.690202275300493 269.53426001116435 0.6956361894118311
22.695429830253907 269.3038887388294 0.6957876748844248
22.70065738520732 269.73979338881173 0.6963924344317728
22.705884940160736 265.61879011193196 0.68956972783747
22.71111249511415 266.9179176225614 0.690557844542404
22.716340050067565 269.7465562124915 0.6929024360648937
22.72156760502098 271.77088970710355 0.6952306589339381
22.726795159974394 269.06756801322166 0.6927714095874751
22.73202271492781 270.9040634844934 0.6955182064861077
22.737250269881223 273.38933527197366 0.7000140152965361
22.742477824834637 276.02257598955805 0.7033036727798007
22.74770537978805 276.7457148144747 0.7041813057966544
22.752932934741466 277.7877604590683 0.7045669806531105
22.75816048969488 278.92906219111137 0.7059294602291483
22.763388044648295 277.72359348448595 0.7043095780432309
22.76861559960171 279.8453876202971 0.7070956003042005
22.773843154555124 283.6614156293853 0.7121077525760654
22.779070709508538 286.77871215425057 0.7162727737157168
22.784298264461952 284.47430163679934 0.7128550029654607
22.789525819415367 281.9758122171762 0.7088512284588129
22.79475337436878 281.3284107156664 0.7077289096864603
22.799980929322196 280.2967227818442 0.7056897825310137
22.80520848427561 283.01706508888986 0.7093942589121222
22.810436039229025 289.031564964439 0.7169990379141521
22.81566359418244 289.7463633633488 0.7178912211510731
22.820891149135853 290.7096329812892 0.7188515491469922
22.826118704089268 287.17736076920505 0.7143997574617584
22.831346259042682 290.36388510747696 0.7185208423386444
22.836573813996097 289.0267072663677 0.7170109039536922
22.84180136894951 290.70676167928866 0.7188420068438434
22.847028923902926 288.26294531251733 0.7157938490332253
22.85225647885634 284.94358009555197 0.7115334063242564
22.857484033809754 284.8882253256092 0.7107590793833336
22.86271158876317 285.9185550024341 0.7113566671112048
22.867939143716583 287.4267580101484 0.7127143959905189
22.873166698669998 286.9702822343215 0.7124571867812274
22.878394253623412 285.591435532344 0.7109351570442718
22.883621808576827 285.55269793749517 0.7110743582699888
22.88884936353024 282.7270104547853 0.7076296236909546
22.894076918483655 281.0359849800967 0.7051372422807104
22.89930447343707 281.0240700600959 0.705578906028907
22.904532028390484 282.72499682652204 0.7076004643259403
22.9097595833439 282.6681847653539 0.7081149937021667
22.914987138297313 283.52633382342225 0.7094008080205775
22.920214693250728 287.31487668109753 0.7137875324664877
22.925442248204142 287.9563373427803 0.7137718297060144
22.930669803157556 285.7966357787285 0.7110227429606683
22.93589735811097 283.7276141716188 0.7100474394907631
22.941124913064385 283.233237007934 0.7097923376658504
22.9463524680178 285.2139495789544 0.7128005133026757
22.951580022971214 285.2056810452329 0.7133850715806153
22.95680757792463 281.6551539494423 0.7081611554705052
22.962035132878043 277.55082525398166 0.7031079215637052
22.967262687831457 278.53526364500647 0.7029889581251684
22.972490242784872 284.8704293798385 0.7108155108903964
22.977717797738286 289.3207263606758 0.7162355809432879
22.9829453526917 288.7860392266092 0.7156701807377803
22.988172907645115 286.3223781034773 0.7121476299972385
22.99340046259853 283.9518277731977 0.708312268250969
22.998628017551944 282.54915291439136 0.7068058021362552
23.00385557250536 281.76469218025295 0.707076875277211
23.009083127458773 284.56569453086905 0.7107854223685273
23.014310682412187 284.8828949456537 0.7106810863571473
23.0195382373656 285.71714821974433 0.710353056667301
23.024765792319016 282.87089091648255 0.7062338106924565
23.02999334727243 281.12622785322014 0.7040203970785852
23.035220902225845 279.7674432144073 0.702711501112936
23.04044845717926 279.7024624069455 0.7028598801868159
23.045676012132674 278.89549758794425 0.7008985296371798
23.05090356708609 275.9798434840909 0.6976135748467515
23.056131122039503 276.88997798280525 0.6991310088496863
23.061358676992917 279.17471332864557 0.7026373553416237
23.06658623194633 279.2144504831146 0.7028252236422288
23.071813786899746 276.29477557149323 0.6992797185607752
23.07704134185316 277.2482463989354 0.7018463667146423
23.082268896806575 279.05229059238235 0.7045013679507904
23.08749645175999 280.54671796106226 0.7057779378957535
23.092724006713404 280.8619540812346 0.7062162692941815
23.097951561666818 285.67657491886666 0.7119285477699228
23.103179116620232 284.50501971043155 0.7103090587671759
23.108406671573647 283.7203738015218 0.708152060036672
23.11363422652706 279.89496300360065 0.7021943380288223
23.118861781480476 282.41211614988623 0.7056983444054021
23.12408933643389 282.7345101601551 0.706208727232253
23.129316891387305 285.14811946829406 0.710621396790695
23.13454444634072 284.08736198082397 0.7087360365031942
23.139772001294133 285.4261653259069 0.7093698619595951
23.144999556247548 284.97798555726615 0.707768757782657
23.150227111200962 286.04287712931455 0.7088581062393808
23.155454666154377 285.79922476095817 0.7096204359673923
23.16068222110779 281.44818083997393 0.7043738876923831
23.165909776061206 278.9989557447933 0.7009804187033974
23.17113733101462 281.2473666460738 0.7035998081867894
23.176364885968034 284.9646419695896 0.707947441361635
23.18159244092145 287.0323560323184 0.7116528923306403
23.186819995874863 283.1498841318562 0.7062483410190002
23.192047550828278 282.35367568809573 0.7051197559278438
23.197275105781692 280.6494235548663 0.7021578572716637
23.202502660735107 281.72201886448016 0.7054932340304215
23.20773021568852 282.41337653058804 0.706588867849239
23.212957770641935 285.173172626493 0.7087546544083391
23.21818532559535 286.2104615591792 0.7092391438848039
23.223412880548764 286.14620797934066 0.7099732337363791
23.22864043550218 284.90563573400675 0.7085664470800678
23.233867990455593 283.81545749755844 0.7073966808646746
23.239095545409008 282.220370330769 0.70507462298911
23.244323100362422 281.7774676714832 0.7041085415594746
23.249550655315836 282.9614988304031 0.7063146942060963
23.25477821026925 282.3958205749969 0.7051706105282365
23.260005765222665 282.2078489350153 0.7056295138171662
23.26523332017608 280.30444535559417 0.7014673723482361
23.270460875129494 281.5774136078771 0.7024602052007773
23.27568843008291 283.35239812540686 0.7036985525645171
23.280915985036323 282.80997605895084 0.7033548688763417
23.286143539989737 283.57689932659224 0.7054778700100092
23.291371094943152 284.9017924665463 0.707288753678752
23.296598649896566 288.6867248718893 0.7127129246757692
23.30182620484998 290.16175006640236 0.7148969911041738
23.307053759803395 288.0509100024785 0.7125529903696423
23.31228131475681 284.13771594361856 0.7061571423862698
23.317508869710224 283.9705324309195 0.705456976981948
23.32273642466364 284.349675947474 0.7067663518027142
23.327963979617053 283.60061243477327 0.7062953990314303
23.333191534570467 282.48271390798016 0.7048929247313053
23.33841908952388 283.19176383110437 0.7055880869469048
23.343646644477296 285.6360431789569 0.7099493309648397
23.34887419943071 286.5120318468753 0.7103666926012268
23.354101754384125 285.48576829184964 0.7099388032279661
23.35932930933754 285.95788887688065 0.708824138057622
23.364556864290954 287.3720568064696 0.7107341670635196
23.369784419244368 289.5121988581845 0.7123099403852682
23.375011974197783 288.5527367331112 0.711717319184023
23.380239529151197 287.18416632759636 0.7094009430020273
23.38546708410461 287.14101794751195 0.7086091314193306
23.390694639058026 288.30833676516846 0.7094355303310504
23.39592219401144 289.2579707426106 0.7105826674922815
23.401149748964855 288.30977106695894 0.7102748406689924
23.40637730391827 286.5599920897707 0.7086028130459888
23.411604858871684 285.02455925289956 0.7069396156489465
23.416832413825098 284.67282597475577 0.7062880228015783
23.422059968778512 282.30861612507493 0.7032802644450895
23.427287523731927 281.60662053454337 0.7025409506215344
23.43251507868534 280.4719189884038 0.70057578722277
23.437742633638756 283.21085762669566 0.7042430178350586
23.44297018859217 284.34245843264557 0.7057506116461926
23.448197743545585 286.6725270159688 0.7083106761014799
23.453425298499 285.41452128004096 0.7062918105638409
23.458652853452413 283.33965529866134 0.7043662656240873
23.463880408405828 284.5024879392863 0.7055420910103819
23.469107963359242 285.23835691030564 0.706289201477369
23.474335518312657 286.7869411377028 0.7085283211706311
23.47956307326607 287.26992465384984 0.7092627265744375
23.484790628219486 286.72422828219175 0.7092498764162544
23.4900181831729 288.86596281159785 0.7106790778775515
23.495245738126314 290.86192669933286 0.7135115605023447
23.50047329307973 291.8820188693535 0.7135527082967013
23.505700848033143 289.376099657501 0.7104797174442106
23.510928402986558 288.0145414889838 0.7084210996860677
23.516155957939972 286.5736209064066 0.7081152258599736
23.521383512893387 283.01977095854016 0.7036863854615341
23.5266110678468 281.8438020362807 0.7014740853537643
23.531838622800215 282.85674534217156 0.7013229696080401
23.53706617775363 284.96094058991974 0.7026384845951975
23.542293732707044 287.0063261446928 0.7044595798889736
23.54752128766046 287.61952647378934 0.7062198486899598
23.552748842613873 291.52058121082683 0.7114390932064105
23.557976397567288 294.1891194696001 0.714583870919342
23.563203952520702 295.4838195540385 0.7159497775467495
23.568431507474116 295.3872712257739 0.7147903385539071
23.57365906242753 295.75651749702683 0.7152777373097666
23.578886617380945 291.9325014110941 0.7098867553914466
23.58411417233436 291.4029102920917 0.7094795853492669
23.589341727287774 292.41475570939315 0.7105340971119175
23.59456928224119 295.84733188619003 0.7141604105677092
23.599796837194603 295.80969786740286 0.7151650286852349
23.605024392148017 293.19184236512075 0.7118093350269767
23.610251947101432 294.70144885268667 0.7131002292483383
23.615479502054846 296.70456261983486 0.7139666651742517
23.62070705700826 296.86502653608727 0.7127938230579745
23.625934611961675 295.1985733655038 0.7110056064111638
23.63116216691509 292.3950959138284 0.7075768826124492
23.636389721868504 290.49268028648805 0.7051790056008688
23.64161727682192 290.1376415891582 0.705060531493065
23.646844831775333 290.7461287700893 0.7057432902932131
23.652072386728747 291.23112678052 0.7066485305612286
23.65729994168216 290.59111401295496 0.7049948857768676
23.662527496635576 289.67851129591816 0.7036170232561723
23.66775505158899 288.51936794965326 0.7010567273762501
23.672982606542405 289.39274527489323 0.702068805753978
23.67821016149582 293.667087628988 0.7071332873383516
23.683437716449234 293.56624423877184 0.7067064136457117
23.688665271402648 294.13200492596263 0.7072217829073988
23.693892826356063 292.96642902962174 0.7053722540806606
23.699120381309477 291.93822795814566 0.7036943221024399
23.70434793626289 294.2456962209431 0.7059796352163452
23.709575491216306 296.1488329194223 0.7078459965264697
23.71480304616972 300.2876294154337 0.7122843008386498
23.720030601123135 300.3248687829396 0.7129511234618516
23.72525815607655 301.3677411584182 0.7136611204437676
23.730485711029964 301.9268062612472 0.7140899908818582
23.735713265983378 300.3554352968045 0.7116772215614636
23.740940820936792 297.91050550977064 0.7091345747721138
23.746168375890207 298.5294596112944 0.709481786797568
23.75139593084362 301.6065908606549 0.7128703268644596
23.756623485797036 300.95343523025775 0.711900266590151
23.76185104075045 299.7800610352977 0.7101690364216235
23.767078595703865 295.38765457136174 0.7038216138225935
23.77230615065728 293.5540803811115 0.7022477114621867
23.777533705610693 293.38270677488134 0.7023530907122348
23.782761260564108 296.9652026466139 0.70696865392611
23.787988815517522 301.02672560298566 0.7094297397532641
23.793216370470937 302.62087954847317 0.7103229934980408
23.79844392542435 302.22905435454743 0.7097371233637987
23.803671480377766 301.255689166633 0.7097482753807364
23.80889903533118 303.3887807455793 0.7132332898013893
23.814126590284594 301.43246751317724 0.7099045469708833
23.81935414523801 301.0016694536084 0.7087231382192981
23.824581700191423 300.8362605569702 0.7070929389698783
23.829809255144838 301.44341592535835 0.7080471034009779
23.835036810098252 303.6379844620042 0.7104109103146486
23.840264365051667 304.5196203194168 0.7117001274185311
23.84549192000508 306.99944281449444 0.7149800415639382
23.850719474958495 307.75737543480443 0.7147144709411123
23.85594702991191 306.729330721998 0.7128173075583796
23.861174584865324 308.41066596535387 0.713585628158714
23.86640213981874 308.82831082018174 0.7140060832393056
23.871629694772153 310.87790000421575 0.7169475216851824
23.876857249725568 309.5067249782568 0.7151830100151053
23.882084804678982 310.664194773059 0.7161725138277497
23.887312359632396 309.49464577872845 0.7145355982702145
23.89253991458581 309.2137594919211 0.7133360407777589
23.897767469539225 306.33947668182344 0.7096371455091675
23.90299502449264 304.26341880345484 0.7064654904510201
23.908222579446054 302.02428103792033 0.7043676195554304
23.91345013439947 302.1664223690228 0.7042382270063017
23.918677689352883 301.75939509541973 0.7037916022334935
23.923905244306297 304.26708491896136 0.7074888068795865
23.929132799259712 305.6971614146303 0.7089699131263001
23.934360354213126 303.7542911320929 0.7063373099548305
23.93958790916654 302.1012447876028 0.7039982437396648
23.944815464119955 301.11796096020475 0.7032413644769014
23.95004301907337 301.91645022003263 0.7044869816712773
23.955270574026784 302.47522126521847 0.7055479811520897
23.9604981289802 298.8644065381841 0.7018694127377647
23.965725683933613 296.38194580910476 0.6991324899899953
23.970953238887027 293.30570482138677 0.6947007815009277
23.97618079384044 295.2758026109212 0.697427474280012
23.981408348793856 295.96115414611137 0.6974498890879391
23.98663590374727 295.0849545013038 0.696350413075737
23.991863458700685 295.5115689602742 0.6960251314266461
23.9970910136541 297.3196128608584 0.6980920274519632
24.002318568607514 298.9991098621783 0.7002553394019667
24.007546123560928 299.9785499653316 0.7009735791911372
24.012773678514343 298.55687597429363 0.699063743184893
24.018001233467757 299.8670779809368 0.7006243500443707
24.02322878842117 300.2982356752133 0.7014849402974968
24.028456343374586 301.3116136544187 0.702919340403736
24.033683898328 303.38606680802553 0.7054221564021577
24.038911453281415 305.8276696973712 0.7090697178997365
24.04413900823483 305.3587750569908 0.7079524078838755
24.049366563188244 301.7116816231183 0.7035496715996531
24.054594118141658 301.19310572872075 0.702501552612418
24.059821673095072 301.0040651218899 0.7022218488293139
24.065049228048487 298.965429821154 0.7007631641076001
24.0702767830019 297.2354152127413 0.7123231094320646
24.075504337955316 299.37529248633905 0.724777071066602
24.08073189290873 302.52885230871226 0.7341305152473747
24.085959447862145 301.61772549939894 0.7379439998025669
24.09118700281556 299.4746405332693 0.7400602279950825
24.096414557768973 297.4018165193624 0.7433866906787893
24.101642112722388 298.7707627072833 0.7490592956445866
24.106869667675802 299.92782153552133 0.7542819018599317
24.112097222629217 301.47167089768294 0.7588577107297975
24.11732477758263 303.0340127514533 0.7645489542245624
24.122552332536046 304.6216034397899 0.7698992853010741
24.12777988748946 308.8429700917903 0.7786207529231776
24.133007442442874 309.0503070149522 0.7822798064902194
24.13823499739629 308.8208541107556 0.7858687707918032
24.143462552349703 306.48743526734796 0.7875659048367013
24.148690107303118 304.4344484606912 0.7887885578327187
24.153917662256532 303.6421512606151 0.7906907407298888
24.159145217209947 302.78029684812793 0.7912093882675821
24.16437277216336 303.9904839817067 0.79494660272526
24.169600327116775 303.82405844712554 0.798001383120955
24.17482788207019 302.03349939448657 0.7979540796027339
24.180055437023604 303.44474898589203 0.8027872539345078
24.18528299197702 302.31028197431715 0.8036492621607977
24.190510546930433 303.20946750332547 0.8080916308382081
24.195738101883848 300.1580466195967 0.8060742775059344
24.200965656837262 300.99550512178865 0.8097209785702346
24.206193211790676 304.3590121466722 0.8162162773700684
24.21142076674409 307.4978683146334 0.8236629221404973
24.216648321697505 305.79813109132306 0.8238997208949457
24.22187587665092 304.14147069221684 0.824683399217932
24.227103431604334 298.9435230936076 0.8195675813149589
24.23233098655775 298.1782624178396 0.8219217220974119
24.237558541511163 297.1621309024724 0.8229544641793473
24.242786096464577 300.46251793509214 0.8300382419789747
24.248013651417992 303.8316122264929 0.8374532862314076
24.253241206371406 300.877555085628 0.8362042279041986
24.25846876132482 298.4615343836644 0.8352386689323187
24.263696316278235 292.2279474178941 0.8275807996471576
24.26892387123165 294.1894963110107 0.8314326590698152
24.274151426185064 295.02853395882727 0.8336287705820157
24.27937898113848 301.3879076943455 0.8444342981501289
24.284606536091893 303.36689992525885 0.8497779764686444
24.289834091045307 303.7468282697961 0.8531633052924588
24.29506164599872 297.94436814638436 0.8482646551495526
24.300289200952136 292.57933586573756 0.8419418250071082
24.30551675590555 290.88124506581715 0.8425343727723936
24.310744310858965 292.0318382191936 0.846243561820855
24.31597186581238 293.0842142154848 0.8505081560346169
24.321199420765794 291.02724294299765 0.8494541549495473
24.326426975719208 286.4519658387625 0.8445155681945751
24.331654530672623 286.08562035975757 0.8454645770853576
24.336882085626037 289.32836879486484 0.8504542757342236
24.34210964057945 294.5881215597319 0.8607246736232328
24.347337195532866 293.5283896493403 0.8625747827041771
24.35256475048628 290.42564411649585 0.8608324087382397
24.357792305439695 288.15750617510224 0.8587517897719046
24.36301986039311 288.721152243717 0.8607776165554477
24.368247415346524 292.39438681562757 0.8679243365811051
24.373474970299938 294.39509406536496 0.8730877233022096
24.378702525253352 292.6554536857165 0.8731122846043426
24.383930080206767 293.67732271220797 0.876262824703184
24.38915763516018 294.12064834137493 0.877752675248886
24.394385190113596 298.42359794867497 0.8847181082697241
24.39961274506701 296.2583309597797 0.8836450767670475
24.404840300020425 295.99449178573263 0.8854844747074537
24.41006785497384 297.7278446739835 0.8902234936761265
24.415295409927253 297.49435377909134 0.8919930745652903
24.420522964880668 295.52233817518993 0.8935043401425061
24.425750519834082 293.5188264579123 0.8949254459633365
24.430978074787497 297.98120090455564 0.9042722931571127
24.43620562974091 298.9818054517276 0.9054534585728771
24.441433184694326 295.8399202470621 0.9013151069218309
24.44666073964774 290.1270972724226 0.8951174901721979
24.451888294601154 291.26779699873214 0.9027055054166433
24.45711584955457 292.7055343200995 0.9068736593903045
24.462343404507983 294.56053559405717 0.9119533824393674
24.467570959461398 294.8100906664728 0.9113251975252655
24.472798514414812 296.2502895564229 0.9160236139502128
24.478026069368227 297.6132184081524 0.9210308962007991
24.48325362432164 292.10739930149697 0.9140805137980511
24.488481179275055 291.4697310717895 0.9143271947573062
24.49370873422847 291.17397889848826 0.9149790806473705
24.498936289181884 293.73950735368635 0.9222422388884862
24.5041638441353 296.57193261965756 0.9302293873015166
24.509391399088713 297.56439037543737 0.9336596111855877
24.514618954042128 298.09883570060754 0.9363838267254739
24.519846508995542 297.7764883628983 0.9379839302250951
24.525074063948956 297.22982003946424 0.9410136951441855
24.53030161890237 296.80231914758417 0.9437870179424145
24.535529173855785 300.5519939432435 0.9516965580222024
24.5407567288092 301.4224450598873 0.9554404099340303
24.545984283762614 303.4848481703934 0.9599554169116374
24.55121183871603 300.051148592226 0.9571597741235153
24.556439393669443 300.50151217690274 0.9596764506665115
24.561666948622857 304.66462055452206 0.9691330293454046
24.566894503576272 306.18101862569193 0.9735218900351025
24.572122058529686 303.7815808264424 0.9721738181376635
24.5773496134831 297.16490052043 0.9637375603546545
24.582577168436515 294.312792342284 0.9617603705619289
24.58780472338993 298.86782634357746 0.9713922779907795
24.593032278343344 304.91836525815046 0.9843995078266569
24.59825983329676 305.95214623104664 0.9885917281254524
24.603487388250173 303.36494833660237 0.9873235325974953
24.608714943203587 300.52704216937093 0.9841035711823677
24.613942498157 301.88100983773376 0.9892130140845041
24.619170053110416 299.7813412597779 0.9878863852307749
24.62439760806383 295.41062641823316 0.9825307952194494
24.629625163017245 291.0832384273531 0.9766698564856243
24.63485271797066 294.8814405891089 0.9844685346356962
24.640080272924074 295.1466186900765 0.9879933331002296
24.645307827877488 296.75518427134364 0.994966274681543
24.650535382830903 294.5811322800265 0.9964702316749746
24.655762937784317 294.64195482597665 1.0017442894484065
24.66099049273773 296.6550290518179 1.0062111768676958
24.666218047691146 297.53013204794337 1.0095995543253782
24.67144560264456 298.60037930981645 1.0114570596275076
24.676673157597975 298.2241349033044 1.0124463425471348
24.68190071255139 294.1645530335913 1.0074253103528013
24.687128267504804 292.3802191458844 1.0059047311350329
24.692355822458218 289.1086728616916 1.0038236911041039
24.697583377411632 289.4449338201185 1.0084942414198306
24.702810932365047 289.7310773191247 1.013706110240882
24.70803848731846 294.4398542983275 1.0250759936363576
24.713266042271876 292.2034996225832 1.021515736549074
24.71849359722529 293.0854696162562 1.0243930239805652
24.723721152178705 290.262469379176 1.022063451928845
24.72894870713212 293.0629910072065 1.0299844554394686
24.734176262085533 290.2938749342353 1.0280599602992753
24.739403817038948 294.9089560828198 1.037718122316838
24.744631371992362 294.6803233372519 1.0429034434051203
24.749858926945777 297.2691990307093 1.049607885830033
24.75508648189919 299.5993358151804 1.0582224039329695
24.760314036852606 297.8226891835554 1.0553527669685339
24.76554159180602 296.9575236808941 1.0577119861300874
24.770769146759434 291.5812360615336 1.050480570440202
24.77599670171285 291.6772937665151 1.0544948173167656
24.781224256666263 290.2113812942072 1.0533535370581235
24.786451811619678 293.8713103033053 1.0603328696861476
24.791679366573092 293.2548813327045 1.0603078605041778
24.796906921526507 295.6394713873876 1.0697095103467147
24.80213447647992 291.09848518799754 1.06633428286784
24.807362031433335 291.8928932793097 1.0716828907066773
24.81258958638675 292.37265469773575 1.0730514172462338
24.817817141340164 293.67542146130205 1.0770510222785477
24.82304469629358 293.3010406886924 1.080839253960732
24.828272251246993 295.9732172209161 1.090941274749324
24.833499806200408 295.104158358167 1.0941878996215684
24.838727361153822 292.1007992882543 1.090355230146772
24.843954916107236 290.3278919626505 1.0874761871393999
24.84918247106065 288.76542351475814 1.0845742616276801
24.854410026014065 290.60927379686666 1.0890234297473047
24.85963758096748 287.38035878140715 1.0856100199772267
24.864865135920894 289.9248567386156 1.0934601510720823
24.87009269087431 292.73663115437245 1.104662278045737
24.875320245827723 292.69568450008205 1.1086827010940732
24.880547800781137 293.6543874046889 1.113607685796561
24.885775355734552 291.46898074632946 1.110358947097624
24.891002910687966 293.6064209671739 1.1164690131851083
24.89623046564138 295.0098421568658 1.1221277171434199
24.901458020594795 293.9881914799689 1.121818583279829
24.90668557554821 292.6127883474095 1.121508390941215
24.911913130501624 290.44150757372347 1.1184840216707992
24.91714068545504 291.17519232748253 1.1252218690390268
24.922368240408453 289.31281963911937 1.1247879971493464
24.927595795361867 292.72474614649065 1.136957673327662
24.93282335031528 295.1684557436135 1.1438211971710082
24.938050905268696 302.1248274997467 1.1622462461339138
24.94327846022211 300.0757669139757 1.161847012275734
24.948506015175525 297.8661191290468 1.1597982252870023
24.95373357012894 296.2828408043704 1.158614319765896
24.958961125082354 295.53699496160414 1.1608489250169873
24.964188680035768 299.84864164765037 1.1746555126680933
24.969416234989183 302.0845936494213 1.1821697702133243
24.974643789942597 305.82053725341626 1.19062836701756
24.97987134489601 302.1305795024721 1.18472373583409
24.985098899849426 299.4079061168799 1.1826493982435033
24.99032645480284 299.45547911875667 1.185903995662839
24.995554009756255 300.00753066192004 1.1912183549251134
25.00078156470967 302.64974813255685 1.202239240713959
25.006009119663084 301.2025426060242 1.2033858647371902
25.011236674616498 302.3766207032057 1.2088827921229626
25.016464229569912 303.27725043588487 1.2142270072828
25.021691784523327 304.0869467610047 1.2203609918867244
25.02691933947674 306.3436188919052 1.2291644669603368
25.032146894430156 302.2496665586247 1.225086346666483
25.03737444938357 302.57024805697347 1.2276671953010774
25.042602004336985 300.17123647215215 1.2265150727884955
25.0478295592904 304.5616332477966 1.237411836295495
25.053057114243813 308.5138999392552 1.2473265727408538
25.058284669197228 306.97819217909426 1.250082525547333
25.063512224150642 303.55092705172683 1.2475133279367168
25.068739779104057 299.730342518045 1.2454769524887095
25.07396733405747 303.76935799643127 1.2574807406334378
25.079194889010886 303.35651030514015 1.260321894112609
25.0844224439643 302.09415280057874 1.2627449262720118
25.089649998917714 302.4588105778211 1.265977413242651
25.09487755387113 304.5207637217298 1.2731177523779542
25.100105108824543 309.09724676151 1.2842566660307122
25.105332663777958 310.04706837267054 1.2915623487698946
25.110560218731372 315.87256352484366 1.3074506236672523
25.115787773684787 318.8525326806128 1.3170475621336213
25.1210153286382 317.4205854261547 1.3182018849304724
25.126242883591615 314.94265955769777 1.3190652065632402
25.13147043854503 309.1810387216384 1.3131152538304527
25.136697993498444 309.57978362696934 1.3153396548510692
25.14192554845186 308.74232582780905 1.3150596644784087
25.147153103405273 308.2088227221585 1.31848516979574
25.152380658358688 310.6370211752398 1.3299465466868388
25.157608213312102 311.15281243827695 1.336906001555034
25.162835768265516 313.53176679331153 1.3459271852757473
25.16806332321893 311.0373836687223 1.342454453382153
25.173290878172345 312.3250616508378 1.34879802806223
25.17851843312576 308.00168187546313 1.3426410192412175
25.183745988079174 311.32434953747855 1.3552294934295677
25.18897354303259 310.08416907893707 1.3583628192350903
25.194201097986003 311.7148151518996 1.3671790173402487
25.199428652939417 307.218919514273 1.3617432855036775
25.204656207892832 302.4134869154454 1.3541727242972594
25.209883762846246 303.3996823637764 1.3600818601439915
25.21511131779966 306.1374721899548 1.3711451793925662
25.220338872753075 311.8751220256303 1.390035613311596
25.22556642770649 311.6760336821777 1.3965354379006942
25.230793982659904 311.8064838724448 1.402719726064928
25.23602153761332 315.5303279021269 1.4166111551464606
25.241249092566733 319.7426478646258 1.4349249251277427
25.246476647520147 321.20583349818946 1.4412446931386078
25.25170420247356 318.234044923226 1.4389599991086401
25.256931757426976 318.9974659541699 1.442990090577776
25.26215931238039 316.7613715145431 1.4420372531615087
25.267386867333805 314.57298594672926 1.4424504467549057
25.27261442228722 311.8383600242447 1.4401884764087525
25.277841977240634 314.15848940462 1.4510457973444728
25.283069532194048 318.72103938283277 1.466181794552052
25.288297087147463 321.26275371734744 1.476605706320735
25.293524642100877 321.53858604203594 1.4830480192806026
25.29875219705429 314.94543185515363 1.4731578201651407
25.303979752007706 308.6721185986149 1.462778789623452
25.30920730696112 308.39224749210587 1.4690911629637875
25.314434861914535 313.0299426764657 1.491682715847561
25.31966241686795 318.8905680580673 1.51539751655188
25.324889971821364 318.07073965654325 1.5206982535708622
25.330117526774778 316.4269861513961 1.5198581631366752
25.335345081728192 311.2418255067282 1.5098469337470526
25.340572636681607 313.85114277321094 1.5234819297963869
25.34580019163502 316.17759520971555 1.5329215599447363
25.351027746588436 322.39237807495977 1.555855408646825
25.35625530154185 326.09253275520615 1.5713926950565673
25.361482856495265 322.3708783790583 1.5695283519525018
25.36671041144868 318.9318458876055 1.5684947289245235
25.371937966402093 316.2066419074969 1.564766742618943
25.377165521355508 313.12054780233365 1.5634489519146948
25.382393076308922 312.6680965351548 1.5697395649873869
25.387620631262337 312.65028653228563 1.5808602996258259
25.39284818621575 314.7987404676353 1.595297926863025
25.398075741169166 319.56648676709887 1.6136989166890083
25.40330329612258 318.81577390366635 1.6195088369086093
25.408530851075994 320.7253763253212 1.626858936344928
25.41375840602941 321.4177689504289 1.636584728413407
25.418985960982823 320.44314197200026 1.63672457416705
25.424213515936238 315.63827256849424 1.6362902527859822
25.429441070889652 307.7760999492773 1.627005239114978
25.434668625843067 306.4868342405109 1.6309330456887656
25.43989618079648 313.28304105367283 1.655076748574625
25.445123735749895 317.86252083847035 1.6692649199755043
25.45035129070331 315.4755204643487 1.670192220607811
25.455578845656724 309.8566531565047 1.6652542314793344
25.46080640061014 312.11011378558067 1.6805909303458597
25.466033955563553 313.75743619339437 1.6927484774397743
25.471261510516968 317.9466354750534 1.7105920844669973
25.476489065470382 321.5261425663624 1.7235117218841602
25.481716620423796 322.83398336803486 1.7361259654489207
25.48694417537721 325.1271012987078 1.7470807400603434
25.492171730330625 318.66629405663394 1.7433243146627215
25.49739928528404 309.5449305545638 1.729193277412478
25.502626840237454 306.96232271646375 1.7315141076520806
25.50785439519087 311.039117701694 1.756843186714842
25.513081950144283 320.8932128864816 1.7953349190215016
25.518309505097697 326.1433236385456 1.8262787554090107
25.523537060051112 323.7844980577972 1.825402528329329
25.528764615004526 317.1227451731417 1.8092733462628998
25.53399216995794 308.383313497407 1.7826243340256567
25.539219724911355 308.3074371537838 1.7926465606883089
25.54444727986477 319.9303679544957 1.8349402993108335
25.549674834818184 329.04454734697913 1.8783251757604067
25.5549023897716 330.82736102249 1.8903913106840562
25.560129944725013 322.75352170854603 1.8812477896322861
25.565357499678427 324.2668364677287 1.8984223071906359
25.57058505463184 326.51637470050014 1.9180419752753888
25.575812609585256 327.1659152143771 1.930089354862855
25.58104016453867 317.4182840956883 1.9073092119757296
25.586267719492085 319.37493081068015 1.9256119124511963
25.5914952744455 317.3452639059495 1.9316892122329146
25.596722829398914 325.0628149587923 1.9747679994193774
25.601950384352328 322.1515801683545 1.9717914714649907
25.607177939305743 325.84808595407105 2.001547822523482
25.612405494259157 326.32279571651503 2.0098972004076336
25.61763304921257 319.93039684612165 2.0051195951106595
25.622860604165986 314.30846290139993 1.9927212611854737
25.6280881591194 312.99193938112074 2.001013540595634
25.633315714072815 315.9182165564174 2.0284170451513894
25.63854326902623 317.297216562473 2.050913454726796
25.643770823979644 317.7345545818094 2.063488382452857
25.648998378933058 320.95832147859625 2.081601431574628
25.654225933886472 323.55216572783945 2.10700408317629
25.659453488839887 316.26012185950424 2.0933688380608055
25.6646810437933 317.735703218306 2.114892942715007
25.669908598746716 313.4673925504843 2.107620499637191
25.67513615370013 310.9316737917892 2.115423770994502
25.680363708653545 308.88557563228835 2.1211249129730736
25.68559126360696 309.45914873573014 2.1444361429214207
25.690818818560373 321.0180749211602 2.2065649168502484
25.696046373513788 327.3654728823779 2.254646598829163
25.701273928467202 329.887321668529 2.2830138181422215
25.706501483420617 333.59830695448437 2.3079234869700502
25.71172903837403 339.85257653061836 2.3434849599354197
25.716956593327446 343.4069989331292 2.3691212823023857
25.72218414828086 341.0986064677321 2.3854163588562645
25.727411703234274 334.476534410826 2.373800880822343
25.73263925818769 329.6176322709102 2.3955061444715056
25.737866813141103 314.58649582986953 2.3517294557405686
25.743094368094518 308.79615069674844 2.3548767483672006
25.748321923047932 304.3421167842436 2.3453037076873438
25.753549478001347 320.1651092268328 2.4325839553515154
25.75877703295476 324.9643441288445 2.4728814236765957
25.764004587908175 327.1155404001853 2.5024423722654463
25.76923214286159 319.94915012095686 2.4956671031662867
25.774459697815004 310.7979058121109 2.479852890833992
25.77968725276842 309.82136484155967 2.4990865236589377
25.784914807721833 310.23910622384807 2.5189764545692737
25.790142362675248 323.26655376669663 2.6031609700861638
25.795369917628662 323.5833420669334 2.6258590676970224
25.800597472582076 329.17575926095 2.6915708415661497
25.80582502753549 318.0343779506162 2.669690803491494
25.811052582488905 332.3660548073807 2.770171660782927
25.81628013744232 335.125538176351 2.8069129830734516
25.821507692395734 335.22569717130875 2.8434167303214535
25.82673524734915 326.2454010326908 2.8467071392527266
25.831962802302563 317.6849549388945 2.846323412509607
25.837190357255977 329.63470262351973 2.957103488976353
25.84241791220939 327.7753415777122 2.982321965484413
25.847645467162806 327.122567944192 3.012851289972489
25.85287302211622 321.54065059634945 3.0028374866758076
25.858100577069635 314.4286012793891 2.999461169340983
25.86332813202305 310.7862173442841 3.0163924808596674
25.868555686976464 306.67516679670564 3.0473213115685907
25.87378324192988 299.27396440026695 3.049763460622424
25.879010796883293 308.59340586280564 3.148682914263297
25.884238351836707 326.0557599840689 3.2879098349259475
25.88946590679012 338.0842970448444 3.4020236230289593
25.894693461743536 342.4474023640942 3.487815061101122
25.89992101669695 330.1440261012442 3.47724594860294
25.905148571650365 316.548334551402 3.4762458282932602
25.91037612660378 320.8184578690182 3.555886019481776
25.915603681557194 316.90101120250756 3.613401282044118
25.920831236510608 327.6371123752565 3.738419404833288
25.926058791464023 329.8066817439288 3.859076989481844
25.931286346417437 331.94013372307865 3.956931524563597
25.93651390137085 333.23679024921216 4.070181189400453
25.941741456324266 331.7368085239163 4.136982029537195
25.94696901127768 329.2266094990278 4.21163472613358
25.952196566231095 332.2072667615382 4.367446694977833
25.95742412118451 319.86610990083636 4.42066089123371
25.962651676137924 321.5602412745244 4.540099277631344
25.967879231091338 310.97046158806245 4.523679694772726
25.973106786044752 314.4369863471571 4.5912991509876475
25.978334340998167 303.7768166759717 4.583093095478526
25.98356189595158 300.0208858780459 4.641846635810196
25.988789450904996 311.78047217451524 4.799356250716487
25.99401700585841 322.2834168156378 4.989633710206237
25.999244560811825 324.24799435371676 5.070756236106429
26.00447211576524 326.42188482194257 5.222752090268104
26.009699670718653 300.3794119995592 5.080717077880106
26.014927225672068 294.14534378053133 5.161727053276234
26.020154780625482 287.7253242672975 5.195218827180087
26.025382335578897 279.318245515965 5.2541908805585855
26.03060989053231 278.54110320222003 5.362711498768439
26.035837445485726 271.5297675956273 5.433614025621233
26.04106500043914 278.44872542086904 5.653498230616848
26.046292555392554 288.3064807852417 5.901874748559717
26.05152011034597 280.1001564117512 6.015897330238012
26.056747665299383 264.86583801638955 6.100953566428246
26.061975220252798 257.3701428550015 6.316176223132996
26.067202775206212 254.6976676493746 6.448995783847486
26.072430330159627 270.26035619498833 6.900888283162127
26.07765788511304 289.1232769536832 7.268609023546969
26.082885440066455 306.50592802092655 7.923265419106817
26.08811299501987 317.40196001577056 8.394308041163134
26.093340549973284 299.891450580049 8.693631879298815
26.0985681049267 325.98089466893254 9.599283510824263
26.103795659880113 289.0472619125652 9.72750700493784
26.109023214833528 277.0199658189383 10.377987605951457
26.114250769786942 217.28212854893857 10.070195143282042
26.119478324740356 221.29846023841282 11.73229150436715
26.12470587969377 252.95632220601206 14.330402563728997
26.129933434647185 256.9267122280768 19.964825956928333
26.1351609896006 200.11169884213544 24.924677704560995
