# Supplementary material for: Unraveling metal effects on CO2 uptake in pyrene-based metal-organic frameworks
Source: Nat Commun. 2025 Feb 11;16:1516. doi: 10.1038/s41467-025-56296-w (PMC11814143; doi:10.1038/s41467-025-56296-w)
Supplement: Supplementary file 3 — Source Data [file 41467_2025_56296_MOESM3_ESM.zip › SourceCode/SuppInf/FigureS5_Ga-TBAPy_InSitu_VariableT_PXRD/Data/GaTBAPy_0099p.dat]

0.002613777476707968 16.87159454338134 4.533499598474351
0.007841332430123905 16.54626931397758 3.969076998875653
0.01306888738353984 14.193111558643059 3.1114831907303993
0.018296442336955775 13.129974687512702 2.4524124111100205
0.02352399729037171 12.706187430575476 2.532740792652811
0.028751552243787646 14.31202325141983 2.6711435808992627
0.03397910719720358 19.364706838954543 2.573842481801076
0.03920666215061952 18.225455229425826 2.3650327392638126
0.04443421710403546 16.967893809145956 2.0232462728034224
0.0496617720574514 17.938780529537016 1.9107884881942607
0.054889327010867336 17.787575742163366 2.0828679516253694
0.060116881964283275 18.99396179783739 2.014398829377717
0.06534443691769921 17.163916205178523 1.7924395290360786
0.07057199187111515 15.483562933969285 1.6762741910527568
0.07579954682453109 16.705800223245596 1.5918985560896046
0.08102710177794703 18.732175216096472 1.6273551494110379
0.08625465673136297 19.072056950561734 1.5770664138665482
0.09148221168477891 20.318920501470544 1.6219216038811775
0.09670976663819485 20.56782943542983 1.5942492603087424
0.10193732159161079 20.398932402856673 1.6777414394463332
0.10716487654502672 19.393048102482936 1.7133667713883163
0.11239243149844266 18.248032224444316 1.5794713020416487
0.1176199864518586 15.716616620481133 1.382594535553714
0.12284754140527454 17.219101036065567 1.2824192012178404
0.12807509635869047 17.771084758603724 1.1529548995851417
0.1333026513121064 18.359593923301336 1.1406259430930221
0.13853020626552232 17.619879342012158 1.0977567693674377
0.14375776121893824 16.73043163310185 1.102745005938434
0.14898531617235417 15.403736336259776 1.1009384218924783
0.1542128711257701 15.045002437969528 1.0676868816564764
0.15944042607918602 16.55662014670014 1.101968094358956
0.16466798103260194 17.033463068909455 1.0676325614838427
0.16989553598601786 17.556366929111014 1.0674767844736204
0.1751230909394338 16.17513010699877 1.001021157195362
0.18035064589284971 17.01508714980989 1.0152518031101119
0.18557820084626564 16.984217664125964 0.9883042890185083
0.19080575579968156 18.396969043222988 1.0295837508173702
0.1960333107530975 18.895398003750014 1.0291572265231517
0.20126086570651341 18.373705780934742 0.9522549047779874
0.20648842065992934 18.24000045383915 0.9256369001940356
0.21171597561334526 17.82825267208666 0.9232422835089141
0.2169435305667612 18.8607600908487 0.9629497746997543
0.22217108552017711 19.488852789589533 1.0201918411577375
0.22739864047359304 19.302292429176354 1.0304160650936283
0.23262619542700896 18.863976828894877 0.9931317755364373
0.2378537503804249 18.03777760258859 0.9510635666338906
0.2430813053338408 17.13711793818361 0.8919849681976253
0.24830886028725674 18.626021645407683 0.9131124476166226
0.25353641524067266 18.35199333780726 0.8650664229720105
0.2587639701940886 17.71618753058902 0.8464316073455366
0.2639915251475045 18.506850274573637 0.8850290501238375
0.26921908010092044 17.360185679976606 0.8316740845235331
0.27444663505433636 17.510508048578725 0.8358086183482552
0.2796741900077523 18.03363792961642 0.8317629092707869
0.2849017449611682 17.7336409441835 0.817036711466703
0.29012929991458414 18.207008670043148 0.8261529283105192
0.29535685486800006 17.94013820959859 0.8420675925066125
0.300584409821416 17.733837928001687 0.8149189278158173
0.3058119647748319 17.063357564907598 0.7876148917034943
0.31103951972824784 17.49118876846866 0.805071995076822
0.31626707468166376 17.83691407080188 0.8039100089261185
0.3214946296350797 17.68046189820542 0.7997399661073049
0.3267221845884956 17.08433540684816 0.7891921961139073
0.33194973954191154 17.46397517284233 0.8154280962452527
0.33717729449532746 17.914411804055636 0.8373025197534081
0.3424048494487434 19.30960115340814 0.8709680660195591
0.3476324044021593 19.175815811242796 0.8635560635815208
0.35285995935557524 17.909608351239356 0.8183177793730074
0.35808751430899116 17.5522605950193 0.7998250291089778
0.3633150692624071 18.584228578793507 0.8361864331839074
0.368542624215823 19.481107821727328 0.8548171406993733
0.37377017916923894 20.34190235839432 0.8688152771681874
0.37899773412265486 20.30973442197768 0.8744450622652913
0.3842252890760708 19.59580946366116 0.8859222277609929
0.3894528440294867 19.55395957204727 0.888534658086413
0.39468039898290264 19.1200542243102 0.8764032322421845
0.39990795393631856 19.276907850136716 0.8453901829979291
0.4051355088897345 18.739261141829054 0.7891132056028929
0.4103630638431504 19.24003574462923 0.7872925647467599
0.41559061879656634 19.798989465468495 0.8111662527104265
0.42081817374998226 19.987464236320974 0.8204961968204082
0.4260457287033982 20.383136619311905 0.8347578696582866
0.4312732836568141 22.078802017412077 0.8536200588163445
0.43650083861023004 21.76531832543704 0.8580084830049103
0.44172839356364596 21.67884046145482 0.8537941821690808
0.4469559485170619 21.01255315092506 0.843633417683211
0.4521835034704778 18.557568315535256 0.7906633349620145
0.45741105842389373 18.450584270462404 0.7653865664319026
0.46263861337730966 17.903582427889226 0.7545398741317505
0.4678661683307256 18.332897656652683 0.7661324527126395
0.4730937232841415 18.909575316629407 0.7771757262860738
0.47832127823755743 17.77178611434737 0.7548393564405307
0.48354883319097336 18.402805009325608 0.7582526291546053
0.4887763881443893 18.755063858027743 0.7641038388947429
0.4940039430978052 19.55543318169212 0.7780049276592271
0.49923149805122113 20.035517170098426 0.7949846146779797
0.5044590530046371 19.13329015001929 0.7949062476268087
0.5096866079580531 18.476858917306586 0.7782599964401307
0.5149141629114691 18.076744551458926 0.7879164573210488
0.5201417178648851 17.327035071206698 0.7608329565574452
0.525369272818301 17.70212589449662 0.7609964286601288
0.530596827771717 17.502845344946433 0.7434951122275489
0.535824382725133 18.139369668507843 0.7432057997093681
0.541051937678549 18.762166779588824 0.7434987875372163
0.546279492631965 19.587925324081702 0.7626981904090573
0.5515070475853809 19.778381746000424 0.7700783102884948
0.5567346025387969 20.046262485532328 0.7609523176156701
0.5619621574922129 20.663081715566804 0.7576019514747204
0.5671897124456289 20.205042254554296 0.7402398809270532
0.5724172673990449 19.083748984901142 0.7097803621105332
0.5776448223524608 18.54699565236672 0.6927806383683808
0.5828723773058768 18.784712036671447 0.7025958455849995
0.5880999322592928 19.323484461325148 0.7190200628016468
0.5933274872127088 18.70937872347534 0.7186396685057809
0.5985550421661248 18.17805639410316 0.7138318003495661
0.6037825971195407 17.570153903352384 0.7082268267263591
0.6090101520729567 17.852031219036327 0.7117405903008318
0.6142377070263727 18.73163090459989 0.7357164457493147
0.6194652619797887 18.936035960273497 0.7315682805790341
0.6246928169332047 18.4976210077979 0.7354408381230867
0.6299203718866206 18.64941065294996 0.7217432501674094
0.6351479268400366 18.6957365288551 0.7179574187992142
0.6403754817934526 19.208077820954465 0.7095225650845599
0.6456030367468686 20.221797283778734 0.7075067761160386
0.6508305917002846 20.11762217064639 0.6913770815122442
0.6560581466537005 20.729534490584 0.7064295393172124
0.6612857016071165 21.119554723589573 0.7277868777291097
0.6665132565605325 21.492042556839827 0.7358708518905139
0.6717408115139485 21.30504977922005 0.7320762650021592
0.6769683664673645 21.758796581487243 0.7316899341457058
0.6821959214207804 21.939787346054686 0.7363879489621368
0.6874234763741964 22.22054297421458 0.7539663020807736
0.6926510313276124 22.358824810119835 0.7432636684696323
0.6978785862810284 22.725130803361886 0.7446854003353963
0.7031061412344444 22.068153084534657 0.7347751356989136
0.7083336961878604 21.59307898471513 0.7158916144420662
0.7135612511412763 21.339079617140666 0.6982280125114174
0.7187888060946923 20.996670295188416 0.6930116489373908
0.7240163610481083 22.6905238675049 0.7258692818536019
0.7292439160015243 24.20724458092262 0.7639157601057007
0.7344714709549403 25.468067613253996 0.8024842283484007
0.7396990259083562 26.483143861371257 0.8334013509778276
0.7449265808617722 27.31378739143286 0.8394868945638988
0.7501541358151882 27.56001172896858 0.8252196331479275
0.7553816907686042 27.387904196462177 0.8052888114630397
0.7606092457220202 27.402202521364956 0.7947446769282277
0.7658368006754361 28.417477517476478 0.8112620513180872
0.7710643556288521 30.196511458917193 0.8208427010007584
0.7762919105822681 30.92187490953223 0.8244007442691293
0.7815194655356841 30.577159722711002 0.8051201188623645
0.7867470204891001 31.10427208374912 0.8036077672460878
0.791974575442516 32.37440323911761 0.8288294187504266
0.797202130395932 32.66259310930336 0.8436050080026906
0.802429685349348 33.7844600032098 0.8772942934063149
0.807657240302764 32.780260818113646 0.8484727446623525
0.81288479525618 33.366838828230975 0.8493117968432823
0.8181123502095959 34.92731223016675 0.858654625033315
0.8233399051630119 38.66488369374761 0.9193293113130118
0.8285674601164279 42.13788452700404 0.9851621631534471
0.8337950150698439 44.692058353342155 1.0443783795649635
0.8390225700232599 50.59706902745713 1.147877771654521
0.8442501249766758 54.712891335403796 1.2135354637190123
0.8494776799300918 58.35299863770368 1.2467694091489712
0.8547052348835078 61.042796120578956 1.2650157251252383
0.8599327898369238 64.77419958980549 1.2728366403656477
0.8651603447903398 66.09243260363489 1.2864893292257107
0.8703878997437557 69.88077022862495 1.3229875316799689
0.8756154546971717 69.78769438829801 1.2910571164075844
0.8808430096505877 72.04284806995999 1.309691787608219
0.8860705646040037 74.95321637306738 1.3366181972008997
0.8912981195574197 73.14909185538154 1.3300800522425877
0.8965256745108356 75.22580710963759 1.3579039318340251
0.9017532294642516 75.80545739492266 1.3589647128391122
0.9069807844176676 78.57781013104022 1.3905647980866038
0.9122083393710836 86.66598569375141 1.4948712900231507
0.9174358943244996 89.44257382693469 1.5162328858207854
0.9226634492779155 90.336028296948 1.5127685854002073
0.9278910042313315 91.14634072466774 1.4828502689415317
0.9331185591847475 88.15379944811313 1.4206405977169037
0.9383461141381635 86.77336866112189 1.393685399555195
0.9435736690915795 85.03716749445097 1.3736584385054522
0.9488012240449955 83.98786282170404 1.3429676024414299
0.9540287789984114 87.0877907925958 1.3706682085663753
0.9592563339518274 89.09214792144137 1.3983066934082486
0.9644838889052434 94.02550298144979 1.4412403514809677
0.9697114438586594 98.87670515161592 1.4662778188614316
0.9749389988120754 101.98430535683126 1.477234175334299
0.9801665537654913 102.01813453984172 1.4688116013669597
0.9853941087189073 104.06930239665412 1.4981189149731995
0.9906216636723233 104.44919095264063 1.4938335505175384
0.9958492186257393 108.71223085331125 1.533315331754417
1.0010767735791553 112.56007200563627 1.5707429820684984
1.0063043285325712 112.08971406433392 1.571388594160339
1.0115318834859872 110.66729032019167 1.5680527395442394
1.0167594384394032 110.30774082346694 1.5444896705225304
1.0219869933928192 114.41634783177622 1.5594485257830388
1.0272145483462352 112.77077050342159 1.5424799326427552
1.0324421032996511 112.7550759568817 1.5389709556052056
1.0376696582530671 113.73600993155445 1.5427008175222157
1.042897213206483 116.74584384380425 1.5568086164528983
1.048124768159899 126.5369484787586 1.650542240616584
1.053352323113315 131.91152732491628 1.702852590834557
1.058579878066731 133.01994983719814 1.7160803811532839
1.063807433020147 127.89332140718422 1.666202716960346
1.069034987973563 127.79266271108605 1.6235235980513756
1.074262542926979 124.18030346098014 1.5947750300235102
1.079490097880395 123.86002608983807 1.587410721511397
1.084717652833811 122.95551215169647 1.583544836272561
1.089945207787227 121.80774222271292 1.585786171762152
1.095172762740643 122.68362257890615 1.5914478710765763
1.1004003176940589 125.0264952557252 1.6003892128766521
1.1056278726474749 132.0020195589642 1.6558188382362964
1.1108554276008908 138.09491187744842 1.712026804011845
1.1160829825543068 137.05574598511654 1.6756101652896258
1.1213105375077228 135.66528313414918 1.647852258250042
1.1265380924611388 134.5777377007762 1.6302267420296126
1.1317656474145548 138.6724050848045 1.65203811781375
1.1369932023679707 143.0555044699555 1.6831721685128336
1.1422207573213867 144.1912448778237 1.7043336152576596
1.1474483122748027 137.0202156032142 1.645466077155368
1.1526758672282187 135.8792341757382 1.62861693691337
1.1579034221816347 129.22444674656623 1.5878092376352495
1.1631309771350506 131.58052547935728 1.6010297483446139
1.1683585320884666 140.40617166380147 1.6383179026263692
1.1735860870418826 146.1670280874762 1.694945951551687
1.1788136419952986 148.13590374869395 1.7221197606068503
1.1840411969487146 146.55295643361245 1.6962132898478677
1.1892687519021305 138.6920705226874 1.6452145399886278
1.1944963068555465 140.42056229887908 1.6284168714412468
1.1997238618089625 147.69219153644218 1.6612532739776145
1.2049514167623785 148.13253978253644 1.6809181618929516
1.2101789717157945 146.66830659967917 1.6672094836183
1.2154065266692105 149.17019074185018 1.6801342732475812
1.2206340816226264 151.895303312062 1.7131910567377069
1.2258616365760424 154.1362712537379 1.7388200214912097
1.2310891915294584 160.78576644010508 1.7885312566682379
1.2363167464828744 156.20459828905732 1.749207495938482
1.2415443014362904 150.67692184371583 1.6948183982756797
1.2467718563897063 147.9965461988078 1.6874442949281454
1.2519994113431223 148.8050434774297 1.6982834675302285
1.2572269662965383 152.83105407931475 1.7212682659944738
1.2624545212499543 156.86064472452597 1.7545311436618807
1.2676820762033703 158.26694139766872 1.778243314037086
1.2729096311567862 153.24116811982447 1.7421593070919528
1.2781371861102022 149.30793298581415 1.7142928326752447
1.2833647410636182 150.79891600219042 1.7062722590281962
1.2885922960170342 149.6015961537278 1.6695575330179362
1.2938198509704502 154.82995688831107 1.7012420278687184
1.2990474059238661 152.83049281684853 1.6898870982242562
1.3042749608772821 156.49329904105048 1.7172424406944065
1.309502515830698 156.0787104630187 1.714976537375822
1.314730070784114 154.3614113819324 1.6976654440595185
1.31995762573753 158.50794702659886 1.714235185147116
1.325185180690946 152.31962396350508 1.6840153016435004
1.330412735644362 148.18527808113558 1.657830687495103
1.335640290597778 150.41256006928998 1.6738030104365214
1.340867845551194 150.3521999808911 1.6684173377548581
1.34609540050461 156.87628584737328 1.7208805404175302
1.351322955458026 155.06179018498548 1.7069420144667364
1.356550510411442 152.33217971151228 1.6921918157846634
1.361778065364858 147.05586554809824 1.6504056473119675
1.3670056203182739 142.58434955328408 1.630335506696468
1.3722331752716899 142.8206515942141 1.6359848348553385
1.3774607302251058 144.57915381116155 1.6502400259208374
1.3826882851785218 153.7867267024115 1.7189709975287162
1.3879158401319378 157.86049993324124 1.71916462114659
1.3931433950853538 156.96786210342302 1.6965626780742395
1.3983709500387698 157.5151015375045 1.6932407132994034
1.4035985049921857 152.9946275869701 1.66672913301725
1.4088260599456017 147.7589914924117 1.6399286638304091
1.4140536148990177 147.52470854551206 1.6400108952996668
1.4192811698524337 149.32159501581606 1.6715267518046015
1.4245087248058497 150.9467687786717 1.670531430857352
1.4297362797592656 157.35172911925835 1.7073153656172613
1.4349638347126816 157.31169249261183 1.7058705999951913
1.4401913896660976 154.2649566903535 1.6880755117237314
1.4454189446195136 151.89122592209634 1.6737414224539375
1.4506464995729296 145.62556078749057 1.6374428644082268
1.4558740545263456 145.8831764473739 1.6224072983416502
1.4611016094797615 144.23909756975448 1.6414453594878005
1.4663291644331775 139.02243186537677 1.6249168159079725
1.4715567193865935 138.07486992898734 1.6087764473407817
1.4767842743400095 140.17063145275338 1.5999525258348537
1.4820118292934255 141.59016721785557 1.6006545684878153
1.4872393842468414 147.1865380408929 1.6440040355117713
1.4924669392002574 147.07314842494225 1.6374654793220143
1.4976944941536734 148.26856247049622 1.673590131499547
1.5029220491070894 148.5459277510818 1.6875954208419042
1.5081496040605054 149.51043763945148 1.6781141099833772
1.5133771590139213 151.55867302734256 1.69369464815106
1.5186047139673373 154.79088565030523 1.6929327092831672
1.5238322689207533 155.5586933506361 1.718873475999474
1.5290598238741693 151.8842896683166 1.6839204745201353
1.5342873788275853 151.0945522814987 1.6781972404699466
1.5395149337810012 144.95514600695017 1.6561982102884008
1.5447424887344172 145.9899262455587 1.6637583692184532
1.5499700436878332 146.05252959229918 1.6480270496106717
1.5551975986412492 145.81796242821136 1.6163256205648235
1.5604251535946652 146.84939294508703 1.6172423106812859
1.5656527085480811 143.9191746096515 1.59231944539422
1.5708802635014971 151.29047535021766 1.6404212453859583
1.576107818454913 153.84083380294138 1.6714652338358793
1.581335373408329 162.7190586917498 1.7295892799561852
1.586562928361745 164.6984477329221 1.7285980531387863
1.591790483315161 165.80367350519194 1.7390283792458683
1.597018038268577 164.68140807218333 1.738956786401801
1.602245593221993 156.900800783939 1.6793062606595877
1.607473148175409 163.75711898146548 1.7298284766104597
1.612700703128825 162.3595401426119 1.7262129918012141
1.617928258082241 165.94575765790265 1.7283913813962835
1.623155813035657 170.79932267378925 1.7726430786121858
1.628383367989073 175.0447755855274 1.7772395118823758
1.6336109229424889 179.5148635553519 1.7898342987347273
1.6388384778959049 177.19660119253518 1.7548390848911055
1.6440660328493208 178.43503307779304 1.7547572196566958
1.6492935878027368 181.51811254596544 1.769950964136899
1.6545211427561528 182.46369199749495 1.7833777209158237
1.6597486977095688 188.94716760948066 1.8191366824257207
1.6649762526629848 198.91338978725489 1.8600225223879079
1.6702038076164007 208.1698791807557 1.8861174100054412
1.6754313625698167 215.68932854468974 1.8947516580788015
1.6806589175232327 217.71981393249985 1.9199667035485053
1.6858864724766487 214.02049050598157 1.9039784862992475
1.6911140274300647 211.89319161325685 1.8952964572238038
1.6963415823834807 217.25978928579502 1.9162628233136425
1.7015691373368966 214.56007407849026 1.9045229655068836
1.7067966922903126 216.36897701980186 1.9179220506139216
1.7120242472437286 214.96143978343898 1.9320736426182552
1.7172518021971446 214.71018052239256 1.9090589331922505
1.7224793571505606 224.17531005490397 1.9399785957101097
1.7277069121039765 233.95325168934798 1.9824578905740842
1.7329344670573925 236.7550529419832 1.9730889493867174
1.7381620220108085 234.4618279293476 1.9483432095420146
1.7433895769642245 234.06671328265298 1.9373233436977833
1.7486171319176405 232.60773617955013 1.9402918557002446
1.7538446868710564 243.04086914597895 2.0048410706641624
1.7590722418244724 245.84127039916663 2.025905461436205
1.7642997967778884 238.64743472211393 1.9961094016802297
1.7695273517313044 242.52229478525416 1.9826398491879857
1.7747549066847204 238.00834086679973 1.9375141010439767
1.7799824616381363 246.02555225465534 1.9798214957926126
1.7852100165915523 262.1255470905853 2.010908502978587
1.7904375715449683 265.6436298618485 2.032635829999142
1.7956651264983843 262.3781582056965 2.0207687941700145
1.8008926814518003 260.9771649034426 1.9850205512356203
1.8061202364052162 257.7166300998316 1.9651626209958932
1.8113477913586322 254.74315727406577 1.9244797225376116
1.8165753463120482 255.29051253745888 1.902983478361451
1.8218029012654642 249.43087076571328 1.8756651080553626
1.8270304562188802 253.62568142911363 1.8827346733526311
1.8322580111722961 254.52895797923313 1.8792364916376045
1.8374855661257121 251.93317403519336 1.8592136244735664
1.842713121079128 254.2069679575693 1.866055249412063
1.847940676032544 253.12608727536968 1.8506947433108283
1.85316823098596 266.7800435208587 1.8904857956150416
1.858395785939376 279.38512579196413 1.95346190073536
1.863623340892792 282.2523350011098 1.961002333178604
1.868850895846208 277.71984058281674 1.9336194591065394
1.874078450799624 267.5482692807185 1.8787483091744652
1.87930600575304 265.9980833076215 1.853313149407678
1.884533560706456 271.8194249424447 1.867482072243022
1.889761115659872 270.1662675948473 1.8630421358194238
1.894988670613288 269.599752304815 1.8646821917895229
1.9002162255667039 267.33669467181517 1.8527948219172614
1.9054437805201199 267.8961939843323 1.844070435259712
1.9106713354735358 270.08300919076834 1.8364235212431428
1.9158988904269518 266.84913265648504 1.820128784895222
1.9211264453803678 259.50928997599755 1.7846086670184171
1.9263540003337838 259.2535729051998 1.775369420085188
1.9315815552871998 257.8867878691933 1.773116169355825
1.9368091102406157 258.317464722353 1.7584193469512168
1.9420366651940317 260.82367784838704 1.7621368626251057
1.9472642201474477 261.8843135035241 1.773218282720244
1.9524917751008637 261.5095609753507 1.7632752146024104
1.9577193300542797 261.8248504207003 1.7732369307390974
1.9629468850076957 261.5522796570095 1.7761469472795628
1.9681744399611116 257.8840499340833 1.7455599685510625
1.9734019949145276 252.31546246495915 1.7086032085690879
1.9786295498679436 244.54712592188602 1.6494813371859294
1.9838571048213596 239.1455538691578 1.599950750088646
1.9890846597747756 239.96323719363465 1.6015541375375106
1.9943122147281915 238.65774356952016 1.6048771501392
1.9995397696816075 239.3338951662877 1.610830924290791
2.0047673246350235 233.991546920253 1.5920144069811473
2.0099948795884393 229.62039957878372 1.567296192529218
2.015222434541855 236.69816257294318 1.5990544703610303
2.0204499894952708 239.88653605574734 1.6078872602810155
2.0256775444486865 245.80858842174163 1.6367964491259475
2.0309050994021023 246.45847712554377 1.6250443079977976
2.036132654355518 244.2350280225258 1.6171517125785828
2.041360209308934 236.2119693990569 1.5784233244912427
2.0465877642623496 232.9641609009109 1.5717711425571312
2.0518153192157653 232.22572916748612 1.5887159595357767
2.057042874169181 234.3488655156804 1.603291590392623
2.062270429122597 239.57929382725172 1.6146432300161322
2.0674979840760126 233.89203475814003 1.5863934093128347
2.0727255390294284 235.05352577785828 1.582418558312138
2.077953093982844 236.41572233817317 1.5880909105676873
2.08318064893626 237.29194801061772 1.609371903242523
2.0884082038896756 237.22114627175918 1.6056362289415078
2.0936357588430914 235.0258216882895 1.5952575879251834
2.098863313796507 235.40478071808568 1.5965772367471376
2.104090868749923 233.9499792212501 1.5880714220901377
2.1093184237033387 232.7837085479429 1.573731424162691
2.1145459786567544 232.61610211682637 1.5741408702397859
2.11977353361017 227.63399935967882 1.5510374268183904
2.125001088563586 230.88175799278312 1.5693919589108214
2.1302286435170017 235.32826436502805 1.5842495487017048
2.1354561984704175 240.456783330817 1.615223215845132
2.140683753423833 247.57158366289354 1.6516646341704662
2.145911308377249 241.55615003685776 1.6217894939114605
2.1511388633306647 231.10988098193243 1.5754184481889533
2.1563664182840805 230.7201550417067 1.5610702905182345
2.1615939732374962 229.234302492274 1.5566373073053694
2.166821528190912 235.45448145549184 1.5952491880949293
2.1720490831443278 244.18087779209952 1.642541036401447
2.1772766380977435 236.19542792840392 1.6071270944242364
2.1825041930511593 234.90631901884277 1.5833429874819638
2.187731748004575 239.76681727478683 1.6057919158448615
2.192959302957991 242.5638900518804 1.60459003443505
2.1981868579114066 243.6480372732508 1.612855044779274
2.2034144128648223 241.79509186393892 1.6089258618519506
2.208641967818238 239.42734042545786 1.6030862948831344
2.213869522771654 237.2847314499131 1.6054925282376642
2.2190970777250696 242.03249049615735 1.6357835089420587
2.2243246326784853 239.84001325383804 1.61002852694587
2.229552187631901 239.67881607810628 1.5899014807927072
2.234779742585317 239.54628987293114 1.585328177817395
2.2400072975387326 237.4231810564075 1.5906316393437092
2.2452348524921484 230.44748276767092 1.5790885258549126
2.250462407445564 230.76988589670802 1.599763239742628
2.25568996239898 228.8828973858717 1.5901948348932986
2.2609175173523957 233.4793813373353 1.595145930635068
2.2661450723058114 234.0650796945379 1.5956212453360616
2.271372627259227 230.9373285867751 1.5889079567210496
2.276600182212643 235.528997620765 1.6318603252363177
2.2818277371660587 236.67439359818528 1.6386154349733972
2.2870552921194744 238.64076964539154 1.646916167987668
2.29228284707289 239.6277057039883 1.6359226990284002
2.297510402026306 241.1469205043884 1.6296107524001957
2.3027379569797217 233.4950937097541 1.5827745941057036
2.3079655119331375 239.29409632709368 1.6022417961898496
2.3131930668865532 237.98165086298116 1.5916287832602487
2.318420621839969 234.41633788234518 1.5701172560109686
2.3236481767933848 229.39538871787653 1.550747099577269
2.3288757317468005 222.44812551805788 1.5285123779454157
2.3341032867002163 216.02847018175265 1.4916478891787819
2.339330841653632 218.19209565882318 1.4980902722437088
2.344558396607048 219.2210110011467 1.503881037871051
2.3497859515604635 227.58041289642864 1.5497074129839883
2.3550135065138793 225.0016027074522 1.5214445997763597
2.360241061467295 223.72158459570392 1.5008978476755632
2.365468616420711 223.0562039213491 1.479477449929397
2.3706961713741266 227.80995543392552 1.4688921961271297
2.3759237263275423 230.02609502502824 1.485325109312887
2.381151281280958 231.0710852769802 1.4937885485139741
2.386378836234374 224.81573498990284 1.4848110972198967
2.3916063911877896 229.88330632249645 1.5273936466730325
2.3968339461412054 230.76822946129332 1.549007280943491
2.402061501094621 245.09018963277535 1.598797533097058
2.407289056048037 246.59067400235995 1.59583418237728
2.4125166110014526 240.53704765624795 1.563360844894644
2.4177441659548684 233.28574325608483 1.5209760387945086
2.422971720908284 226.03492284461944 1.4835628993488308
2.4281992758617 226.4437734921797 1.479461101277507
2.4334268308151157 228.21251823306937 1.4813492391161698
2.4386543857685314 229.9739080178493 1.4822745253203677
2.443881940721947 232.44312550338435 1.4813895599827656
2.449109495675363 236.0326531214382 1.4763740353692807
2.4543370506287787 243.72204038038626 1.481769597113687
2.4595646055821945 253.72523879989842 1.4788699869432718
2.4647921605356102 279.92071855479765 1.510573085133346
2.470019715489026 301.5905178743288 1.4964881862625623
2.4752472704424417 368.4220178792157 1.5754369680434037
2.4804748253958575 504.0500303477675 1.763693552786042
2.4857023803492733 717.9389566973385 2.03026135792623
2.490929935302689 1022.0083851260532 2.3850964406462505
2.496157490256105 1408.485435274567 2.7896522746814005
2.5013850452095205 1801.0248520969744 3.14806072854804
2.5066126001629363 2135.697750098516 3.424233592484636
2.511840155116352 2393.3318052527175 3.6165217012433932
2.517067710069768 2615.1919632016925 3.780091889271195
2.5222952650231836 2871.793846018408 3.9735143505724553
2.5275228199765993 3234.248774582629 4.222866678274733
2.532750374930015 3693.1298573430704 4.501969065676004
2.537977929883431 4342.565691761992 4.868381933630932
2.5432054848368466 5139.953595515985 5.29877864722389
2.5484330397902624 5944.58537680523 5.694862670759174
2.553660594743678 6527.27522388877 5.963655351023294
2.558888149697094 6783.2342297370005 6.069797647799553
2.5641157046505096 6683.833662394307 6.02274200600497
2.5693432596039254 6334.389900333218 5.87599233317498
2.574570814557341 5813.243504584188 5.624284537582842
2.579798369510757 5264.430726806447 5.332240610168518
2.5850259244641727 4840.760895457677 5.094962933508656
2.5902534794175884 4548.172641640381 4.932676618296919
2.595481034371004 4297.774055378158 4.802930511353398
2.60070858932442 3987.7652360157845 4.633656076236657
2.6059361442778357 3518.125695894375 4.35055667990473
2.6111636992312515 2969.3904493501664 4.003888740317953
2.6163912541846672 2365.2915478915274 3.5699925606543044
2.621618809138083 1772.9785786993773 3.090227054831844
2.6268463640914987 1277.4256820741973 2.617250729222167
2.6320739190449145 893.666684511944 2.1943918699934413
2.6373014739983303 644.3795315719781 1.879063416667173
2.642529028951746 482.21718384063115 1.6523381289073293
2.6477565839051618 372.4064958963305 1.4934648544318727
2.6529841388585775 316.6682754390318 1.4154832381940008
2.6582116938119933 283.5671290739336 1.38299515574756
2.663439248765409 265.3955794164464 1.3773927150636724
2.668666803718825 259.80407204834665 1.3950432958902492
2.6738943586722406 251.34171784526364 1.4063790591239445
2.6791219136256563 243.705395084321 1.4055631622262215
2.684349468579072 239.32976056170008 1.410313906660387
2.689577023532488 235.89699993540341 1.41756959494216
2.6948045784859036 237.0125927705418 1.4399785095709634
2.7000321334393194 235.88899230809616 1.4578908255577427
2.705259688392735 234.61791650547784 1.461338062380583
2.710487243346151 236.18387680942757 1.4771713247828528
2.7157147982995666 236.2279392083802 1.4733838951300982
2.7209423532529824 234.59857993653645 1.4647289820778684
2.726169908206398 230.61682640773572 1.458264775526144
2.731397463159814 224.53048234096673 1.4301688259289758
2.7366250181132297 224.82280009938452 1.4460650321269686
2.7418525730666454 225.2400316179356 1.454832508071465
2.747080128020061 233.04159311474987 1.5068327466572249
2.752307682973477 235.11236314129607 1.5209930905409792
2.7575352379268927 230.06657285184426 1.5058451309357863
2.7627627928803085 221.6250636090589 1.4682584128598448
2.767990347833724 212.1002316570061 1.4147024369864634
2.77321790278714 211.5627314199492 1.4130862989779833
2.7784454577405557 213.73675080841303 1.4341390483193117
2.7836730126939715 218.6804346799525 1.4544106324579251
2.7889005676473873 221.16024246238337 1.4676618180188796
2.794128122600803 227.32655980806186 1.4985077480644136
2.7993556775542188 223.62074860878647 1.4699049328093523
2.8045832325076345 222.78552418249654 1.4685802640153407
2.8098107874610503 224.8638213079925 1.4829254735798734
2.815038342414466 226.2527673091449 1.484865434259316
2.820265897367882 231.62296235815546 1.521183801533217
2.8254934523212976 232.17397788950066 1.5245477510231595
2.8307210072747133 224.76649507384315 1.5014873278137029
2.835948562228129 222.10864703053855 1.4912041861332368
2.841176117181545 221.88146376286355 1.5096868540451773
2.8464036721349606 226.8844245103621 1.541839618491907
2.8516312270883764 226.94693574740202 1.5199207595384046
2.856858782041792 224.78554208247172 1.4950616071133151
2.862086336995208 226.60993057992778 1.4894759383948384
2.8673138919486236 227.18623047301784 1.5031901455157004
2.8725414469020394 226.62290618295802 1.4954472787693358
2.877769001855455 221.98156416050645 1.4656138298134702
2.882996556808871 216.23810912647036 1.4352279017447533
2.8882241117622867 216.43096494626715 1.4421776925118843
2.8934516667157024 215.63596806975193 1.4404531306140838
2.898679221669118 219.13301987258285 1.4631465196726747
2.903906776622534 222.87184160064444 1.4828186536466037
2.9091343315759497 227.1575009637503 1.4932058736514893
2.9143618865293655 228.94349475265173 1.5085770245271968
2.919589441482781 224.49971736060348 1.4898596644877657
2.924816996436197 220.0111120843284 1.4700303520073756
2.9300445513896127 225.01861505860603 1.4857968072995806
2.9352721063430285 228.72488703337368 1.4979841751891667
2.9404996612964442 231.5712982866308 1.5008659882512494
2.94572721624986 230.08799162237744 1.4985369084060562
2.9509547712032758 225.53101114645995 1.4783022526798948
2.9561823261566915 224.51721382378014 1.484612086489653
2.9614098811101073 221.37109684836 1.461195892013388
2.966637436063523 221.30782831343936 1.4706413421650217
2.971864991016939 224.30483967216998 1.4970417386217365
2.9770925459703546 223.39101531469245 1.4970499575383025
2.9823201009237703 223.41156859724444 1.512588408104198
2.987547655877186 224.15258298066922 1.5098595895723599
2.992775210830602 224.5647433109518 1.4986680971387556
2.9980027657840176 221.90487334970302 1.4718069345112639
3.0032303207374333 218.36237995156307 1.4381337469169948
3.008457875690849 219.623673065261 1.4277871504585362
3.013685430644265 218.32620009729126 1.4081710606288576
3.0189129855976806 222.6047655657788 1.4170743937488306
3.0241405405510964 216.97489403376179 1.391850583137465
3.029368095504512 220.97105652952308 1.4134871026681677
3.034595650457928 230.60087207935632 1.4594709145356028
3.0398232054113437 232.20510504278553 1.4736997345149794
3.0450507603647594 237.81652078070775 1.4913291647175444
3.050278315318175 232.88884481450557 1.4705454790341317
3.055505870271591 230.5728356575219 1.4613364086591338
3.0607334252250067 228.3387069165994 1.4576984967647715
3.0659609801784224 228.64261615164304 1.4489273881987697
3.071188535131838 227.11469987791065 1.4344770801067743
3.076416090085254 222.40049963984288 1.3896726739222434
3.0816436450386697 218.29742551191063 1.3555091845010303
3.0868711999920855 220.9540036167796 1.3567921134562495
3.0920987549455012 232.3338742148813 1.4035730791865995
3.097326309898917 235.6100205592653 1.4154856185910187
3.1025538648523328 234.92952867256201 1.4090737727964235
3.1077814198057485 230.54318547241115 1.3929897882831426
3.1130089747591643 229.87612804914335 1.375100080474098
3.11823652971258 228.42018148096577 1.3600908356642265
3.123464084665996 233.36808271750857 1.36423419439376
3.1286916396194115 231.8106712622046 1.3322105081643405
3.1339191945728273 234.54584082063687 1.3297347967084827
3.139146749526243 240.5387210270099 1.3375442471676264
3.144374304479659 243.2521885269882 1.3323280841877512
3.1496018594330746 246.54755180528673 1.3358318254050794
3.1548294143864903 253.54238185158184 1.3456153219179732
3.160056969339906 261.02854151783373 1.3508283223970137
3.165284524293322 267.6882970241699 1.3470231913966473
3.1705120792467376 277.80131828308015 1.35178068448192
3.1757396342001534 291.59215479893874 1.362513842770728
3.180967189153569 305.9206683766165 1.36826506962399
3.186194744106985 312.4970428047987 1.3564296378149676
3.1914222990604006 318.68557194500363 1.3486206375891339
3.1966498540138164 326.7975976088605 1.34650377444662
3.201877408967232 334.34331382648486 1.3523475888625998
3.207104963920648 343.98984089839803 1.3561925847832699
3.2123325188740637 352.25974133586277 1.3589649284389778
3.2175600738274794 363.3935051202022 1.3659689474262264
3.222787628780895 382.316663002691 1.3949940293692795
3.228015183734311 406.40777944557203 1.4334924927950943
3.2332427386877267 431.7081162789082 1.470586068756
3.2384702936411425 460.9696346990746 1.511619395244085
3.2436978485945582 493.0849712839812 1.5571804297144667
3.248925403547974 522.434462420909 1.6009356443939324
3.2541529585013897 560.5060928352866 1.656152937672864
3.2593805134548055 591.6219476699383 1.6941368870452362
3.2646080684082213 629.3326417424925 1.7436792694450491
3.269835623361637 668.4907311071779 1.7919655110171757
3.275063178315053 705.7102545368966 1.8371418644479864
3.2802907332684685 747.1232412980575 1.8845398362286623
3.2855182882218843 797.4606573051625 1.9472312272332797
3.2907458431753 849.7531572031079 2.0169071581417723
3.295973398128716 907.7184952088456 2.086861038340148
3.3012009530821316 960.9996998332902 2.1460815632869434
3.3064285080355473 997.0292257836146 2.1819568106087393
3.311656062988963 1027.693688268742 2.210635703835468
3.316883617942379 1033.5614187943465 2.2081220745123105
3.3221111728957946 1024.0462773105137 2.194274664897308
3.3273387278492104 1002.3897350338061 2.168591157895626
3.332566282802626 958.6117210570927 2.1161219981814994
3.337793837756042 904.62516281346 2.053246466399881
3.3430213927094576 832.2900129580486 1.967586435430361
3.3482489476628734 757.1512800359258 1.8782618709652417
3.353476502616289 685.7672266650843 1.7887690866691384
3.358704057569705 616.2768124422203 1.6962457625270089
3.3639316125231207 550.7811661536227 1.6065381306250341
3.3691591674765364 490.18721144601915 1.5157006343679293
3.374386722429952 439.2372561366821 1.4425015900933078
3.379614277383368 400.121378177715 1.387393492265805
3.3848418323367837 370.29481930695175 1.3527143541416333
3.3900693872901995 339.6381656846938 1.313894492622284
3.3952969422436152 316.80850226972086 1.2836184940207973
3.400524497197031 297.1204313195827 1.2502512190335304
3.4057520521504467 281.29299735397086 1.2291084840570943
3.4109796071038625 272.0872915930514 1.2339083331764134
3.4162071620572783 261.76254728358225 1.2226726893972377
3.421434717010694 257.77834701651227 1.2283070043890876
3.4266622719641098 251.51186556615392 1.2228978230460203
3.4318898269175255 248.5705950806125 1.2217357963327549
3.4371173818709413 245.43602834439713 1.2350131692677504
3.442344936824357 240.78156580639038 1.2249943543027064
3.447572491777773 235.1936622700271 1.2182870621555097
3.4528000467311886 230.16032679305664 1.2202791718348411
3.4580276016846043 225.56329366791672 1.21022654614353
3.46325515663802 220.123512174286 1.2030978542814157
3.468482711591436 220.13297986459693 1.2003308876850591
3.4737102665448516 220.5936837851451 1.209974830922998
3.4789378214982674 221.7539446146155 1.2103069092357743
3.484165376451683 221.83703352302683 1.2030341440017078
3.489392931405099 224.65241811332558 1.2091004431081909
3.4946204863585146 229.81828087841077 1.2160836414439635
3.4998480413119304 235.11456396711472 1.2309017448258168
3.505075596265346 239.28962887658696 1.2425340199433392
3.510303151218762 240.80318311115636 1.2381254378141937
3.5155307061721777 237.6433097276081 1.2077559306305201
3.5207582611255934 237.7911273163471 1.1962090585104177
3.525985816079009 240.0447092734445 1.174058336546183
3.531213371032425 246.45847888130905 1.1691081270282344
3.5364409259858407 261.758260693317 1.1847711649407682
3.5416684809392565 282.25058271293454 1.2034499175078297
3.546896035892672 309.2433727983716 1.2415782664937172
3.552123590846088 350.00528194501845 1.3031224534654502
3.5573511457995037 424.50248695676464 1.4131517951299253
3.5625787007529195 566.2901012090333 1.6199541809852562
3.5678062557063353 806.9861411740115 1.9261138792902945
3.573033810659751 1259.2696431499153 2.402417693787213
3.5782613656131668 2054.813759274653 3.069256806801606
3.5834889205665825 3469.249449304008 3.9887196241335374
3.5887164755199983 5864.9696212519975 5.185873947842725
3.593944030473414 9302.148800697243 6.474175793585415
3.59917158542683 13079.075039797246 7.62663103286313
3.6043991403802456 16730.37159479502 8.59673023932905
3.6096266953336613 19015.077837974208 9.173150443960104
3.614854250287077 19270.43297604977 9.251025233654127
3.620081805240493 17465.68444262829 8.80575307679271
3.6253093601939086 14155.505702934697 7.904749278506758
3.6305369151473244 10672.409667132106 6.84016604415028
3.63576447010074 7363.041027197518 5.663955215987206
3.640992025054156 4963.166683929023 4.6567252463283415
3.6462195800075716 3162.539479388304 3.71799210497429
3.6514471349609874 2015.0686568891356 2.9679941272698085
3.656674689914403 1292.3761075626817 2.372232339336454
3.661902244867819 889.4048016487449 1.9647554424813876
3.6671297998212347 658.4814559784131 1.6885695344574128
3.6723573547746504 533.038957303214 1.5271759579325297
3.677584909728066 454.8598117669065 1.4196607254057245
3.682812464681482 402.3524748447077 1.3409910978623674
3.6880400196348977 367.2372797668883 1.290862582732685
3.6932675745883135 340.95999312915745 1.2464595294970604
3.698495129541729 323.6712149955549 1.2248867564621693
3.703722684495145 314.03314991960656 1.2127858408539247
3.7089502394485607 303.24636085755793 1.1968560116945823
3.7141777944019765 294.11381031339744 1.1801799531028783
3.7194053493553922 286.71867730075184 1.168808960325766
3.724632904308808 279.3467758882029 1.1560902147336927
3.7298604592622238 273.39298501744764 1.1528863156765121
3.7350880142156395 270.13495609151414 1.1508735567537023
3.7403155691690553 265.16364170779707 1.146921954640773
3.745543124122471 266.4069030622958 1.1556738529577881
3.750770679075887 261.8186166754817 1.1453932819047645
3.7559982340293026 254.5706109458319 1.1260312610180694
3.7612257889827183 254.84177499236816 1.123555564649706
3.766453343936134 253.1569362105355 1.111516695873426
3.77168089888955 254.4727728969515 1.1036953573771924
3.7769084538429656 253.59075315421993 1.1059053295219456
3.7821360087963813 250.66443185806446 1.1033630956509075
3.787363563749797 250.20722767490085 1.1115609340246093
3.792591118703213 252.70694493114146 1.1202559041610167
3.7978186736566286 256.5184460706391 1.1191080288494832
3.8030462286100444 265.24176400778566 1.124099118101672
3.80827378356346 268.90324949006975 1.1140448515102366
3.813501338516876 275.9056747983819 1.1202242645632117
3.8187288934702917 283.15449532794526 1.1298427615705458
3.8239564484237074 284.0014443228836 1.1199762640230186
3.829184003377123 288.18526279329916 1.1180880441170704
3.834411558330539 296.1373057515484 1.1304948193555304
3.8396391132839547 302.2493409236002 1.1425200919389793
3.8448666682373704 307.19550404027876 1.1555604192976408
3.850094223190786 305.2414871698677 1.1565283329705247
3.855321778144202 296.66881210414306 1.1413657353020792
3.8605493330976177 284.8093378058845 1.126995668163083
3.8657768880510335 276.33951032653835 1.1143193335285058
3.8710044430044492 269.87997850150913 1.1046216914591171
3.876231997957865 270.95672342616274 1.1135687007160209
3.8814595529112808 268.77209236384255 1.111865980158661
3.8866871078646965 266.206446314123 1.1103071664388504
3.8919146628181123 260.34107511857417 1.0956969645937533
3.897142217771528 260.1521085121765 1.0879589221937311
3.902369772724944 263.25622652839564 1.0920491505351104
3.9075973276783595 265.03323401606355 1.0933177359602915
3.9128248826317753 267.34706994801735 1.0980789243527487
3.918052437585191 268.16290553436403 1.0994894535250723
3.923279992538607 270.5780709321522 1.0997118451091372
3.9285075474920226 277.70103763975936 1.1103788338105436
3.9337351024454383 281.7298601808834 1.1129670498171544
3.938962657398854 287.8383842456776 1.11869707292682
3.94419021235227 287.71565196267017 1.10977177100568
3.9494177673056856 292.59696092833224 1.1130945305436806
3.9546453222591014 299.00585285886154 1.1209062191999166
3.959872877212517 307.20976070718655 1.1279408075841566
3.965100432165933 314.4048286079043 1.1346803783678596
3.9703279871193486 330.6911063392137 1.1622609962441222
3.9755555420727644 345.4761151810728 1.183018351203083
3.98078309702618 364.6404278204601 1.2134343038024085
3.986010651979596 386.60721814998584 1.245525338864082
3.9912382069330117 405.7597373182455 1.2715825765019948
3.9964657618864274 435.49805820466617 1.314381390249234
4.001693316839844 471.7763748090354 1.3644372220045744
4.00692087179326 519.1791133588893 1.420629377853702
4.012148426746676 597.8922196128523 1.5271973532257785
4.017375981700092 694.5111631912074 1.6638834946909966
4.0226035366535084 785.8550173130448 1.780429578045816
4.027831091606925 871.7804900760018 1.8830742500451627
4.033058646560341 901.6817274766796 1.91885533536922
4.038286201513757 910.9933769676301 1.9275242148552545
4.043513756467173 915.1101187792906 1.9350184605217884
4.0487413114205895 910.2130663191349 1.9290054317953074
4.053968866374006 949.694612351163 1.9754902087946338
4.059196421327422 1006.4967603482983 2.038053972315411
4.064423976280838 1078.3127964481557 2.110157336934927
4.069651531234254 1166.720908774462 2.1834727587483824
4.0748790861876705 1280.1898513843455 2.289745952665537
4.080106641141087 1416.7665232139236 2.4092931654397125
4.085334196094503 1581.4273154653981 2.546515136597293
4.090561751047919 1754.0581218857515 2.6825848866210045
4.095789306001335 1962.6125853067304 2.838058420948632
4.1010168609547515 2218.714089960628 3.0299783952008896
4.106244415908168 2471.5421070806333 3.202847845177157
4.111471970861584 2758.0760250462 3.3812523532883962
4.116699525815 3056.094790620358 3.548725277045223
4.121927080768416 3357.036077801223 3.672667303323015
4.1271546357218325 3673.4878567043334 3.801747420888303
4.132382190675249 4005.5550189917317 3.9528338103433915
4.137609745628665 4338.0255529197375 4.0928054689827755
4.142837300582081 4696.529628313117 4.2468485209563696
4.148064855535497 5045.261064871852 4.406370425377028
4.1532924104889135 5372.976596861486 4.543905525495204
4.15851996544233 5687.348102319552 4.667742467299273
4.163747520395746 5914.914910863221 4.743556601476795
4.168975075349162 6136.434449139092 4.82151599362069
4.174202630302578 6304.25749927243 4.87586772795739
4.1794301852559945 6398.513296616585 4.9076772386318055
4.184657740209411 6431.675692842005 4.914051489702089
4.189885295162827 6368.798482253429 4.889083799776919
4.195112850116243 6237.123645858845 4.846285745894652
4.200340405069659 5989.025430873597 4.738392308113453
4.2055679600230755 5648.623208243571 4.597608285776398
4.210795514976492 5300.295301744571 4.462566747263727
4.216023069929908 4911.505332065302 4.299518615106538
4.221250624883324 4445.472099369085 4.0803862507222455
4.22647817983674 3993.4252402332036 3.8506311648739215
4.2317057347901565 3555.331148428199 3.625013357948709
4.236933289743573 3150.9446626537115 3.4048487198744657
4.242160844696989 2797.2057878612354 3.205137199813679
4.247388399650405 2469.4721557646067 3.0065044714324034
4.252615954603821 2181.6384001903566 2.8285163084211558
4.257843509557238 1941.11912871977 2.6669208239883018
4.263071064510654 1721.3054945013178 2.5104336787350445
4.26829861946407 1523.7248158620782 2.358014658952271
4.273526174417486 1363.4198102127546 2.2324703194741566
4.278753729370902 1222.1559254048636 2.1110289132698004
4.283981284324319 1096.1414557736596 2.0002351706267594
4.289208839277735 986.4718382180165 1.8936303643481138
4.294436394231151 888.1142327026228 1.797979451401498
4.299663949184567 801.4043355856503 1.705418894191286
4.304891504137983 731.5431437054524 1.6290034241203335
4.3101190590914 669.9142652807873 1.5575697545351526
4.315346614044816 613.4413259010893 1.490370245665343
4.320574168998232 558.9878724871794 1.4202864360602945
4.325801723951648 517.2876659684999 1.3661469195796154
4.331029278905064 482.52166462243144 1.3213596365362175
4.336256833858481 455.6724705654803 1.2882742772057547
4.341484388811897 433.6065233405443 1.258297839411221
4.346711943765313 413.50489184137507 1.2305186612893753
4.351939498718729 390.51406132243426 1.1979285206776278
4.357167053672145 373.91295589595325 1.1751713764113942
4.362394608625562 357.5280224403232 1.1613605826681437
4.367622163578978 342.5781266369164 1.139020290187806
4.372849718532394 331.1488097383167 1.12205911246482
4.37807727348581 321.6392086796385 1.106902157475618
4.383304828439226 312.00001999757296 1.0960147495248707
4.388532383392643 302.62592557405395 1.0855946878916953
4.393759938346059 290.0899303727853 1.0709288957082388
4.398987493299475 275.6441839303978 1.0471202231874241
4.404215048252891 263.41890794267226 1.0314149675539241
4.409442603206307 254.6495328474819 1.022134551621358
4.414670158159724 251.20938121840197 1.0253876274496923
4.41989771311314 244.1132190669366 1.0248411895976717
4.425125268066556 240.44436695352138 1.022900272207922
4.430352823019972 233.38404072784311 1.015144416114675
4.435580377973388 227.47779228360346 1.0037306737740137
4.440807932926805 221.09204545489288 0.9865746781846636
4.446035487880221 214.660473724389 0.9797368843792583
4.451263042833637 207.5459242035758 0.969353491083909
4.456490597787053 205.9054346900655 0.9762210029711386
4.4617181527404695 200.08675454526175 0.9756669315897054
4.466945707693886 199.65852774132617 0.9786134582612256
4.472173262647302 200.68184481078788 0.9820430899215254
4.477400817600718 199.45930466085565 0.9757612890385664
4.482628372554134 194.89106706317628 0.9650295793773989
4.4878559275075505 194.60698163788553 0.974510472939277
4.493083482460967 194.1944505285904 0.9764491413276054
4.498311037414383 190.2273491709947 0.9732565522046994
4.503538592367799 189.12272589882807 0.970323294118108
4.508766147321215 182.89646416819883 0.9556024019853999
4.5139937022746315 179.22540945849852 0.9592499829654436
4.519221257228048 178.438643213624 0.9646489657473177
4.524448812181464 179.54413517107648 0.964952496064399
4.52967636713488 181.78551280880416 0.9830599656756677
4.534903922088296 183.01669377475145 0.9850367424940751
4.5401314770417125 182.08064373371403 0.9811348157150915
4.545359031995129 179.30645583534528 0.979072312569693
4.550586586948545 179.08932854883957 0.9707704142548289
4.555814141901961 178.49304094181744 0.9761182414603581
4.561041696855377 180.96922121769205 0.9928590520904353
4.5662692518087935 178.19667583597789 0.9795422633864207
4.57149680676221 177.44083401298218 0.9721925387671608
4.576724361715626 176.8842368592483 0.9678159937201062
4.581951916669042 182.00135019490716 0.9789679640050073
4.587179471622458 179.41954524473587 0.9703234273907164
4.5924070265758745 177.219846185378 0.9678766246141342
4.597634581529291 173.2425656051157 0.9522181170211891
4.602862136482707 172.38214344087444 0.954133580830232
4.608089691436123 171.67876218770294 0.9601413821666731
4.613317246389539 167.9274075038535 0.9620785477482295
4.6185448013429555 167.49820413227718 0.9735417162997536
4.623772356296372 165.39046968773263 0.9719198681948639
4.628999911249788 167.89441062291155 0.9891827262263203
4.634227466203204 168.07636336151091 1.0030996141081892
4.63945502115662 171.08792587273192 1.0098603125563945
4.6446825761100365 169.37882959310133 1.0005735070854542
4.649910131063453 170.6347161786133 0.9953447389391469
4.655137686016869 169.20862003940238 0.9852909595445213
4.660365240970285 169.00677513828 0.9835211740235059
4.665592795923701 169.64292859738225 0.9942103642445841
4.6708203508771176 169.67406068443745 0.9976630816574159
4.676047905830534 169.95490389700916 1.000528719613403
4.68127546078395 167.75570603110117 0.9915530251810257
4.686503015737366 165.7272730113058 0.9816360285054188
4.691730570690782 166.3614387527422 0.97995882337351
4.696958125644199 163.49994041079827 0.9716680781813647
4.702185680597615 165.33684876060394 0.976438405070824
4.707413235551031 167.0997351571527 0.9783445195570004
4.712640790504447 165.47830935651805 0.9713125055460425
4.717868345457863 167.71043612323348 0.9835398351469447
4.72309590041128 166.10872086574327 0.9805452932112955
4.728323455364696 165.93778520798276 0.9823601872227293
4.733551010318112 164.88028348246627 0.9751301575168607
4.738778565271528 168.97043412790617 0.9801001557044927
4.744006120224944 169.5421727024655 0.9830938187153081
4.749233675178361 171.67828089244685 0.9989066726666104
4.754461230131777 171.9615319705022 1.0097321860457682
4.759688785085193 169.7598746270507 1.0112970489970994
4.764916340038609 165.85570210568295 0.9863293879569095
4.770143894992025 161.15750874915508 0.9655459148944104
4.775371449945442 161.7580468008664 0.9630057848847783
4.780599004898858 167.100735728875 0.9722977628649835
4.785826559852274 168.11373057106084 0.9691124895220061
4.79105411480569 166.30263397306953 0.96285594131898
4.796281669759106 161.42321184632465 0.9488513393907249
4.801509224712523 158.84917879740541 0.9399031182226217
4.806736779665939 158.64079004600177 0.9437712199696546
4.811964334619355 162.62692052296038 0.9658458369028532
4.817191889572771 161.50472888564948 0.9704866053938498
4.822419444526187 158.63499552778995 0.9607559244232168
4.827646999479604 156.2287487508168 0.9545776168702467
4.83287455443302 153.7284229538938 0.9383340329316558
4.838102109386436 155.62462413709488 0.9416808066746062
4.843329664339852 165.761289825525 0.9785933503557637
4.848557219293268 162.83652909887678 0.9547851518565076
4.853784774246685 164.92958903187525 0.9723138236550007
4.859012329200101 165.67268333726125 0.9697441910977896
4.864239884153517 164.15033539544584 0.957606055764402
4.869467439106933 161.69125167586196 0.9456827810339185
4.8746949940603495 156.97594769904725 0.9340095110011519
4.879922549013766 155.78195811708736 0.934934082760586
4.885150103967182 155.5320226488784 0.9400585915917307
4.890377658920598 162.42078091057886 0.9561446209148485
4.895605213874014 164.77868950849214 0.9680784518663026
4.9008327688274305 167.68843087418665 0.9771191185504775
4.906060323780847 168.6546009574712 0.9848993247736949
4.911287878734263 160.13670702100595 0.9558091529460531
4.916515433687679 155.3646444871894 0.9321086553510133
4.921742988641095 153.76294589513495 0.9215060212145177
4.9269705435945115 156.9751850326893 0.9296585493627016
4.932198098547928 159.70287890788 0.9369659271761339
4.937425653501344 158.96186861685473 0.9340540851003528
4.94265320845476 157.2294787356668 0.9350670922758101
4.947880763408176 157.09865343743218 0.9194028945067625
4.9531083183615925 160.27581126531112 0.9286732060377738
4.958335873315009 161.69950390602148 0.9321499243442667
4.963563428268425 164.20444695501598 0.9341730099480583
4.968790983221841 160.9048068389139 0.9214554941530266
4.974018538175257 163.59655150428281 0.9307720827094783
4.9792460931286735 165.74404978479546 0.9363282463177625
4.98447364808209 164.74982788729565 0.9341522681731115
4.989701203035506 164.30828873977663 0.9136148725550673
4.994928757988922 163.53781434495465 0.8888292200239274
5.000156312942338 168.6654223424406 0.8856457910077364
5.0053838678957545 170.04243173969056 0.8729861513774346
5.010611422849171 178.56070724897157 0.8810097871156497
5.015838977802587 185.58307080063898 0.8923744712623757
5.021066532756003 190.25857058977795 0.8909685234214595
5.026294087709419 196.52195073829836 0.9017801489106675
5.0315216426628355 195.83898395373683 0.895268352616822
5.036749197616252 195.71740863232333 0.8973328766906379
5.041976752569668 196.30356772378482 0.9027685613095793
5.047204307523084 196.87853346351287 0.9084785999961479
5.0524318624765 197.99635128123967 0.9087256501464291
5.0576594174299165 199.66514471579174 0.8995962987215745
5.062886972383333 202.30537284516546 0.8910864395282517
5.068114527336749 205.02663007416314 0.879481539282713
5.073342082290165 215.66800339410955 0.8899168721215773
5.078569637243581 227.34184592281446 0.9006589857492954
5.0837971921969975 242.4690404447161 0.9156051479872424
5.089024747150414 258.9438056962085 0.9350191012536508
5.09425230210383 275.8119935522847 0.9561431659876433
5.099479857057246 295.8168799907593 0.978619311874537
5.104707412010662 317.3501014125941 1.001876789922065
5.109934966964079 344.43447502547303 1.031349404351251
5.115162521917495 362.63830194255695 1.0508873418306142
5.120390076870911 381.72358066410777 1.0743885216211746
5.125617631824327 388.90296293835854 1.0818780575551903
5.130845186777743 384.305304521285 1.076629768182047
5.13607274173116 372.53257117587464 1.0657312226847269
5.141300296684576 346.29113213266 1.036699057401529
5.146527851637992 316.9303125171886 1.0015414889632532
5.151755406591408 288.8076519180056 0.973273888657241
5.156982961544824 264.8512346868086 0.9545176977655998
5.162210516498241 246.85446428330087 0.9459706316750874
5.167438071451657 227.28882718333847 0.9302537256968089
5.172665626405073 210.0599531788392 0.9127037099396317
5.177893181358489 199.1720044232251 0.9028952458076159
5.183120736311905 191.66480769067735 0.8961541329606298
5.188348291265322 188.47261935266656 0.8975794425269195
5.193575846218738 184.62320042084525 0.8885432603949224
5.198803401172154 181.74245716627507 0.8870258876595101
5.20403095612557 180.24356348815766 0.8942157641068543
5.209258511078986 176.02584582106272 0.8893752112303689
5.214486066032403 175.97424228677602 0.9000988133618135
5.219713620985819 172.59290272462633 0.8946019029833594
5.224941175939235 169.7453758268071 0.882330368840477
5.230168730892651 167.6944434143829 0.8787092081893124
5.235396285846067 164.8035312541988 0.8739640078240383
5.240623840799484 165.53235161121154 0.8810268642859875
5.2458513957529 164.48315628079317 0.8889323053984866
5.251078950706316 165.07947619701008 0.8929233341179156
5.256306505659732 166.80119916222463 0.9033145185198584
5.261534060613148 164.4714652074729 0.8950682519429788
5.266761615566565 160.71270059333165 0.8821261643844779
5.271989170519981 155.03941210227066 0.8597253844567669
5.277216725473397 157.57555053222296 0.869927795637584
5.282444280426813 160.4152360786621 0.8874058225198804
5.2876718353802294 164.4617388379753 0.9102216265488347
5.292899390333646 163.05649094572686 0.9138690466653953
5.298126945287062 156.28514327895587 0.8875115991679288
5.303354500240478 154.0977407739166 0.8662873538386554
5.308582055193894 154.73210088583647 0.8694179097731426
5.3138096101473105 157.6757114478287 0.8759811658369434
5.319037165100727 160.272240925515 0.8747414539372838
5.324264720054143 158.79540784410113 0.8714386694149399
5.329492275007559 159.11199416959678 0.8808392902296706
5.334719829960975 161.5093129542585 0.9019533116217786
5.3399473849143915 163.63516123097807 0.9072503413851254
5.345174939867808 159.7331686390298 0.892614099377802
5.350402494821224 157.07218674395483 0.8809796991656551
5.35563004977464 153.1996833992687 0.8609671611835716
5.360857604728056 156.07750691781504 0.8687723972727517
5.3660851596814725 161.1749907672439 0.880799047603623
5.371312714634889 164.69281920484937 0.8852504479620874
5.376540269588305 164.48208282154602 0.8773869371436868
5.381767824541721 160.89005133445718 0.8603938590526594
5.386995379495137 158.50001056425964 0.8569055695816286
5.3922229344485535 157.90200427407805 0.8573171066394321
5.39745048940197 156.0796462999165 0.8582113183083152
5.402678044355386 157.8205422021068 0.8586554402742167
5.407905599308802 157.9936416864099 0.8529280751777328
5.413133154262218 161.4532505581382 0.8510704576702345
5.4183607092156345 165.37994559442487 0.8513639850927847
5.423588264169051 167.6698611837088 0.8391685270866849
5.428815819122467 169.53371994266055 0.8318601535420408
5.434043374075883 175.98206581831366 0.8358792396119257
5.439270929029299 176.14934611373982 0.8269436466420312
5.4444984839827155 178.79111194218197 0.8266131621829794
5.449726038936132 176.06883931125557 0.8155709603336483
5.454953593889548 179.4176127842782 0.8268054106681916
5.460181148842964 179.37895360262237 0.8339367169127718
5.46540870379638 178.66329106028687 0.8379915589676071
5.4706362587497965 178.3160168294136 0.8475206975152868
5.475863813703213 179.3349408889806 0.8612416178626814
5.481091368656629 179.13825421570743 0.8689422164957469
5.486318923610045 175.03936058825545 0.8621492876447443
5.491546478563461 170.02539219971797 0.8487732631045399
5.4967740335168775 165.93884093638485 0.8275810788828877
5.502001588470294 166.30513224453478 0.8346650118857701
5.50722914342371 165.58900816743125 0.836758820450929
5.512456698377126 163.8847314017125 0.831642040363921
5.517684253330542 166.4409286748158 0.8447548132649598
5.522911808283959 165.5079922203867 0.8362127219032645
5.528139363237375 170.44322668350094 0.8570986071684782
5.533366918190791 168.05616302418028 0.8485014930949887
5.538594473144207 166.53260266284124 0.846713812377326
5.543822028097623 163.811961191654 0.8372668438840714
5.54904958305104 164.68557354026777 0.8364118820808873
5.554277138004456 167.09595641739693 0.8372032828888448
5.559504692957872 167.57922396629147 0.8383581249797842
5.564732247911288 165.59945292300597 0.831387075655006
5.569959802864704 165.20804098189848 0.830004280913386
5.575187357818121 161.0819646325861 0.8142514614786861
5.580414912771537 163.9581180356501 0.8150062840529984
5.585642467724953 167.61463229032333 0.8308215192909988
5.590870022678369 170.82768674717207 0.835463126008944
5.596097577631785 171.9826769325765 0.8391675986846308
5.601325132585202 173.86252489917277 0.8318060238382231
5.606552687538618 177.07347993499437 0.8246071422030202
5.611780242492034 184.0971191648403 0.8273129071926162
5.61700779744545 192.24293286886106 0.8330907660750753
5.622235352398866 204.60259015724162 0.8342384657425987
5.627462907352283 228.6198156875369 0.8529185523973525
5.632690462305699 270.7377176280539 0.9020885769504732
5.637918017259115 333.505145133861 0.9764247496813694
5.643145572212531 423.22570274328694 1.0813299312073283
5.648373127165947 526.2226652952188 1.1922665623732522
5.653600682119364 628.7756495810953 1.2951184236204696
5.65882823707278 716.2605210972705 1.3765492867650622
5.664055792026196 776.4321764989029 1.430139414997989
5.669283346979612 814.2902056988219 1.4643469174609058
5.674510901933028 822.3422435225672 1.46892934253466
5.679738456886445 816.9742974372188 1.4631634829290658
5.684966011839861 803.2281862147739 1.4493982382088837
5.690193566793277 790.1648880536665 1.4377541201450121
5.695421121746693 781.9752159320382 1.4319309476640842
5.700648676700109 777.0489345870902 1.427604770691064
5.705876231653526 780.5122112114681 1.4296143186785082
5.711103786606942 776.7808737035494 1.4244687724841119
5.716331341560358 779.3768129308245 1.4258932009926488
5.721558896513774 777.5361059780568 1.4232838058965513
5.7267864514671905 779.6322003345033 1.4253029936795973
5.732014006420607 790.729970810923 1.4357254705721187
5.737241561374023 805.3531923568779 1.4486371621278171
5.742469116327439 827.8104250511567 1.467886548102688
5.747696671280855 866.9932497137107 1.501101078973215
5.7529242262342715 922.3263691346579 1.5489048935423775
5.758151781187688 984.0945226795949 1.598220474157046
5.763379336141104 1056.9767280902895 1.6559295499098428
5.76860689109452 1132.213115948454 1.7110008140384443
5.773834446047936 1207.161952651211 1.765234332526538
5.7790620010013525 1259.4340582258633 1.802797614655666
5.784289555954769 1268.2484944695161 1.806742182948285
5.789517110908185 1241.0640945615705 1.7868313456996088
5.794744665861601 1154.055124820749 1.7208302445416375
5.799972220815017 1030.9518002946763 1.6277324871605001
5.8051997757684335 876.1947869090066 1.501449549218647
5.81042733072185 716.5508886658313 1.361323693345031
5.815654885675266 580.984697369029 1.2316225133037422
5.820882440628682 464.91611336090864 1.1075360211638905
5.826109995582098 383.15063414488094 1.0157217952725823
5.8313375505355145 326.9507148376549 0.9522172444143506
5.836565105488931 282.7679886438881 0.8993405539201522
5.841792660442347 252.68385704526688 0.8638975269849257
5.847020215395763 234.32074220501985 0.8433212663243598
5.852247770349179 221.6011705158811 0.8256864834364962
5.8574753253025955 215.14165708926993 0.8196942257813508
5.862702880256012 210.56430049922452 0.8202759015430354
5.867930435209428 210.0492044114387 0.8237407626460714
5.873157990162844 207.28091252446185 0.8211907911710304
5.87838554511626 202.87804105742458 0.8136708711279141
5.8836131000696765 197.98700131659209 0.8015648239858171
5.888840655023093 196.51316457222322 0.7962880781221724
5.894068209976509 197.49823327169784 0.7974170432135446
5.899295764929925 200.08964073570078 0.8017690001437695
5.904523319883341 198.09321578738118 0.7992610872770574
5.9097508748367575 201.77494187786573 0.8110962081685121
5.914978429790174 203.560526642351 0.811412386887855
5.92020598474359 204.49139046650433 0.8040163887876961
5.925433539697006 207.49771475112956 0.7980451710081164
5.930661094650422 207.24848391042096 0.7872945141132601
5.9358886496038386 211.13615516005729 0.7927817916766366
5.941116204557255 214.4893180331353 0.7963924560964649
5.946343759510671 218.98963135871202 0.8046323524125527
5.951571314464087 223.4019261841902 0.8161468398042463
5.956798869417503 231.9065160312976 0.8289209058971636
5.96202642437092 241.7970944428682 0.8438274168454022
5.967253979324336 247.0742513492903 0.8527266457230407
5.972481534277752 259.27497496072124 0.8667726739464
5.977709089231168 271.4891684506885 0.8875237337253643
5.982936644184584 284.73706652798825 0.9060809961365652
5.988164199138001 304.90913774638886 0.9320046738242854
5.993391754091417 324.2207078436217 0.9597505920997307
5.998619309044833 351.3235793811685 0.9922900763680215
6.003846863998249 388.1134975621364 1.0389658021827985
6.009074418951665 431.0011315388142 1.093322303054054
6.014301973905082 482.34082736664203 1.1581792257616854
6.019529528858498 548.191022952108 1.2355100389853286
6.024757083811914 626.215243062305 1.3210250967985648
6.02998463876533 720.3415250035712 1.4149643127686964
6.035212193718746 845.9087321102005 1.5338197550818082
6.040439748672163 992.8107997621995 1.663110327665523
6.045667303625579 1155.5229693887145 1.792848105748681
6.050894858578995 1349.336443925475 1.9397298358343016
6.056122413532411 1538.0952870862764 2.0709598873096358
6.061349968485827 1708.858437978996 2.186543614232531
6.066577523439244 1852.7655818314986 2.277265342956874
6.07180507839266 1934.5276198995446 2.3313616618901785
6.077032633346076 1950.6016091226456 2.3427141552234008
6.082260188299492 1916.9153110222276 2.325711746175969
6.087487743252908 1837.8754801634432 2.2803175089188144
6.092715298206325 1726.0304219673258 2.213439792242887
6.097942853159741 1592.777762746861 2.126629689291698
6.103170408113157 1461.2336593751854 2.040234018462265
6.108397963066573 1327.805310805589 1.9455321391728606
6.113625518019989 1196.7694347121626 1.8509400089212908
6.118853072973406 1080.4799280624534 1.7611015591841372
6.124080627926822 967.9188492610818 1.6680434574228533
6.129308182880238 870.2978427226353 1.5828365206323645
6.134535737833654 782.3787665020087 1.5012523899403265
6.1397632927870704 698.4087342065786 1.4190698480944168
6.144990847740487 629.9999871540526 1.3525558923443408
6.150218402693903 566.9003584975588 1.2883543780951399
6.155445957647319 510.1918768059827 1.2232749697879766
6.160673512600735 460.578419308524 1.1645750488421154
6.1659010675541515 415.83530541020093 1.108858288986707
6.171128622507568 381.74653216311503 1.0669139398960892
6.176356177460984 353.50576099093587 1.0320891436190847
6.1815837324144 329.90561780091866 1.0012175877050191
6.186811287367816 308.7290821353971 0.9745679565411554
6.1920388423212325 293.3138253643167 0.9553485306316359
6.197266397274649 281.2899358709902 0.9427075980755667
6.202493952228065 272.79748224896497 0.9371827938095458
6.207721507181481 266.7371347922344 0.9234801133432826
6.212949062134897 258.4131607925864 0.9066850299386926
6.2181766170883135 246.7661793731994 0.8829618680393144
6.22340417204173 239.42177695128282 0.8700254857071065
6.228631726995146 233.91382811547942 0.8572569529898683
6.233859281948562 232.65374617930402 0.8589035342044261
6.239086836901978 231.42861960582786 0.8619280548953573
6.2443143918553945 224.08251409982083 0.8482450153244669
6.249541946808811 219.34260836631523 0.838371485804736
6.254769501762227 214.3503185170155 0.8263544789374451
6.259997056715643 213.7801914529196 0.8208434844046179
6.265224611669059 210.41337948435364 0.8159731371191017
6.2704521666224755 205.10718997934273 0.8076039379510227
6.275679721575892 204.0671086915428 0.8084861793678929
6.280907276529308 203.03979067238436 0.8109735735152557
6.286134831482724 202.18694388026657 0.8161127940813289
6.29136238643614 203.98660533060612 0.8232320074613056
6.2965899413895565 201.57623961647587 0.8210341827840983
6.301817496342973 206.35670418092957 0.8347514247295226
6.307045051296389 207.08290369671658 0.8329198043346467
6.312272606249805 210.12397568913192 0.8389666615062272
6.317500161203221 208.05099954244403 0.8326392515460644
6.3227277161566375 204.25604245525332 0.8187609988899549
6.327955271110054 205.21030349757075 0.8179880202853216
6.33318282606347 205.93023063116345 0.8191986565563687
6.338410381016886 207.57309318664474 0.8291574194511833
6.343637935970302 208.7811798938359 0.8348592506118521
6.3488654909237185 207.08930703300197 0.8314894461725008
6.354093045877135 206.32537026659497 0.8284566021150905
6.359320600830551 201.03974826487124 0.8072574896791206
6.364548155783967 198.1005037350092 0.7973840294191699
6.369775710737383 199.86039925938783 0.798355292764798
6.3750032656908 198.344663854356 0.7938295471377621
6.380230820644216 201.01395666256812 0.8017791903104321
6.385458375597632 200.9947939404569 0.800051642076383
6.390685930551048 200.36181714199583 0.8019470756275057
6.395913485504464 203.25604730155638 0.809381569348381
6.401141040457881 201.67690731821125 0.8058341864087785
6.406368595411297 200.0305232174191 0.80737641612424
6.411596150364713 200.94550046271638 0.8071280841716079
6.416823705318129 200.5733332037271 0.8046895912519318
6.422051260271545 202.54331546907042 0.8086681075818042
6.427278815224962 199.66891006041226 0.8029405681315285
6.432506370178378 200.5303131332467 0.803143981346986
6.437733925131794 198.72160215096042 0.7973463119778479
6.44296148008521 203.44755019957665 0.801413338862958
6.448189035038626 208.72381604722912 0.8038189578916282
6.453416589992043 209.6733765744247 0.8026185171398396
6.458644144945459 209.36482994438487 0.7987458113064717
6.463871699898875 210.60015316956077 0.801208249956277
6.469099254852291 213.33952654200954 0.808862656694083
6.474326809805707 214.34124111908818 0.8067462119345106
6.479554364759124 216.1186967368886 0.8064055363100959
6.48478191971254 213.34880311809178 0.7912466073626903
6.490009474665956 215.00241282082544 0.7892235953034447
6.495237029619372 218.1099875426967 0.7928122106523243
6.500464584572788 222.87856099040198 0.7942309643829482
6.505692139526205 232.16133624757398 0.8075121710601031
6.510919694479621 243.86705064070907 0.8212242683376518
6.516147249433037 254.47315555189564 0.8307572857635233
6.521374804386453 268.42435009580777 0.8483289998109208
6.526602359339869 283.09052502773915 0.8651517226512014
6.531829914293286 300.9033702523691 0.8851900372739172
6.537057469246702 324.0038504447447 0.9091581540870955
6.542285024200118 353.5874025188863 0.9421720156380305
6.547512579153534 390.39024606576555 0.9843605464645141
6.55274013410695 423.6512961742296 1.0216297075974456
6.557967689060367 459.178434233114 1.0592638894606408
6.563195244013783 488.60646107331337 1.0881955425336722
6.568422798967199 515.2209603430891 1.116570464228151
6.573650353920615 532.4728294271388 1.1332080506783384
6.5788779088740315 540.5415156824181 1.1430853718293472
6.584105463827448 535.8115597531483 1.1375392418725312
6.589333018780864 513.5241303786867 1.113786920741989
6.59456057373428 487.823542742365 1.0850309768444804
6.599788128687696 459.0124554856894 1.052537743135271
6.6050156836411125 432.6772517410729 1.0210993337245418
6.610243238594529 405.45278354291383 0.9913915671426241
6.615470793547945 379.09248816184197 0.9622534994129966
6.620698348501361 357.24716908532054 0.9373693112052011
6.625925903454777 336.06675967307524 0.9109825945749536
6.6311534584081935 317.9737245169932 0.8887183642558457
6.63638101336161 305.1351298501741 0.8763618348963256
6.641608568315026 293.1461926176483 0.8635651037559918
6.646836123268442 286.47084664411034 0.8602269063688592
6.652063678221858 277.197313741368 0.8477214722562612
6.6572912331752745 265.3167863813599 0.8294803485680446
6.662518788128691 259.5981518934174 0.8187013816431515
6.667746343082107 254.70124858463618 0.813463175372496
6.672973898035523 252.80781777804222 0.8152813949673976
6.678201452988939 250.95123877711586 0.8190578675345525
6.6834290079423555 243.46150787747314 0.8119700254720371
6.688656562895772 238.33824421808333 0.8062993343863819
6.693884117849188 234.50416506974233 0.8019452580277364
6.699111672802604 231.82450453959774 0.7995706669404973
6.70433922775602 229.16509131551015 0.799177757800564
6.7095667827094365 224.96390409209448 0.793177441411693
6.714794337662853 223.3862940636702 0.7909949688193241
6.720021892616269 222.91335361116467 0.7874162788973398
6.725249447569685 220.33424199025245 0.7781341856801537
6.730477002523101 221.9422387908691 0.7799925727607835
6.7357045574765175 223.60870366276026 0.7848657074476035
6.740932112429934 223.62437206327766 0.7878506532691518
6.74615966738335 224.9152909512456 0.7912032215277128
6.751387222336766 226.68753846555117 0.7947771702288818
6.756614777290182 227.60346523545232 0.7929709580947326
6.7618423322435985 229.14668255214852 0.7937866428880697
6.767069887197015 229.36913201448516 0.7916139706238444
6.772297442150431 225.51663543592394 0.785013625831446
6.777524997103847 223.28460969186898 0.7789231457793803
6.782752552057263 222.16419181130183 0.7766896588684903
6.7879801070106796 222.49239810710768 0.7778220500889494
6.793207661964096 223.41918784130837 0.7788367870193282
6.798435216917512 222.46980516730105 0.7775263792850556
6.803662771870928 222.94741782835507 0.7777840279129693
6.808890326824344 225.52706385112873 0.7815177892715258
6.814117881777761 229.27802790693676 0.7846916262717852
6.819345436731177 229.32115129088922 0.7837467199182326
6.824572991684593 230.39335262530957 0.7887777905954044
6.829800546638009 228.2001744667814 0.7822270676732419
6.835028101591425 226.54884640825907 0.7842107457450503
6.840255656544842 228.67019005855286 0.7830412315788218
6.845483211498258 229.71203203187488 0.7824699025074028
6.850710766451674 232.3294463051356 0.7853979865418046
6.85593832140509 235.783380094709 0.7875690449107031
6.861165876358506 235.71334074771391 0.7892209230667967
6.866393431311923 237.85265991351952 0.7933302026419178
6.871620986265339 243.04590967739253 0.8010824097270621
6.876848541218755 244.68843855325417 0.8039994657814338
6.882076096172171 247.37434625704432 0.8069984425958973
6.887303651125587 249.40877395510057 0.8079031214418728
6.892531206079004 247.6532914368555 0.799118828019722
6.89775876103242 247.26129499272045 0.7912537899037027
6.902986315985836 250.00140645579364 0.794801376385558
6.908213870939252 255.57516536028422 0.8027822586919531
6.913441425892668 259.7875326540491 0.8063276540343062
6.918668980846085 261.8984668452285 0.8049334698976084
6.923896535799501 263.01239491436434 0.8025133649087864
6.929124090752917 265.13878601729294 0.802372341111556
6.934351645706333 267.0081727393122 0.8060806896525503
6.939579200659749 271.0634857360879 0.8116001078458346
6.944806755613166 278.73456627146436 0.8225256309541469
6.950034310566582 286.40804042080833 0.8315816633080593
6.955261865519998 291.1704308046552 0.8335463231946912
6.960489420473414 295.4358619158374 0.8315889002193665
6.96571697542683 301.37286895724816 0.8350687642873451
6.970944530380247 309.39852316790564 0.8431895994624147
6.976172085333663 321.8010980848258 0.857450446300138
6.981399640287079 337.8269050979298 0.8755088761450167
6.986627195240495 362.1405868778143 0.9031194433908567
6.9918547501939114 392.1277362128864 0.9365513014569062
6.997082305147328 434.71790980463066 0.9834618081020177
7.002309860100744 490.521883927632 1.0421125325175493
7.00753741505416 577.581800186136 1.1290242588607315
7.012764970007576 699.1772125481178 1.2389728427900681
7.0179925249609925 848.7233669932965 1.3633315824875099
7.023220079914409 1008.2593506631039 1.4840908277934184
7.028447634867825 1150.7001047815752 1.5836846054202074
7.033675189821241 1260.7680183131183 1.6571156196537467
7.038902744774657 1319.6988974833118 1.6920142266255016
7.0441302997280735 1321.5606181361247 1.6913554557114
7.04935785468149 1274.232450220331 1.6589628702785497
7.054585409634906 1197.2626318092236 1.6069804421247145
7.059812964588322 1105.1471205083908 1.5437502277021142
7.065040519541738 1008.1711918050532 1.4743541231190627
7.0702680744951545 917.0593545731977 1.4060929948682246
7.075495629448571 835.2176258788146 1.339580989070971
7.080723184401987 767.9155339749555 1.2832425832456045
7.085950739355403 718.9329107194902 1.2423394401362853
7.091178294308819 681.0620223753823 1.2108324721150097
7.0964058492622355 649.0920574325678 1.1817509177364154
7.101633404215652 621.9224087249478 1.1563179065802676
7.106860959169068 597.673400705159 1.1321609619981339
7.112088514122484 574.8559462064583 1.111402624339778
7.1173160690759 551.9790112989679 1.08893818631087
7.1225436240293165 535.8961089547485 1.0736734440314235
7.127771178982733 519.5925330570951 1.0576912092583666
7.132998733936149 505.7237455318292 1.0439215445250605
7.138226288889565 494.3567704679664 1.0325155229754224
7.143453843842981 482.8180624239866 1.0205002311994074
7.1486813987963975 475.64695534570853 1.013291173932562
7.153908953749814 472.44088674229806 1.0088650843189961
7.15913650870323 469.64658969167175 1.0048209623470346
7.164364063656646 469.41850713302944 1.0037371781776845
7.169591618610062 474.60662435167734 1.0083040442100322
7.1748191735634785 485.5470818194726 1.0190236217224327
7.180046728516895 509.95323867458114 1.0437029522485406
7.185274283470311 548.9171015044263 1.083349719860898
7.190501838423727 605.9098682481878 1.137889902182349
7.195729393377143 688.5075136201707 1.2115375632993497
7.2009569483305595 804.6170568906016 1.3071408028649614
7.206184503283976 958.7257954189856 1.424921625204934
7.211412058237392 1168.359462967276 1.5703695887737714
7.216639613190808 1434.3739818963488 1.738917521350638
7.221867168144224 1770.7973101644939 1.929866377573443
7.227094723097641 2144.0070746589977 2.12237192764891
7.232322278051057 2481.837393882016 2.2819110898722026
7.237549833004473 2714.2185030820124 2.3821282271994435
7.242777387957889 2770.967090278771 2.4046149985547762
7.248004942911305 2643.1366063412465 2.3461872022049803
7.253232497864722 2377.726447684242 2.2243585399307526
7.258460052818138 2018.7082105620004 2.0509102504362815
7.263687607771554 1647.6210195871859 1.8533361881598052
7.26891516272497 1296.5865676380624 1.6437405225410746
7.274142717678386 1013.0721010747762 1.4532483061618702
7.279370272631803 795.6015155593605 1.2876728657563667
7.284597827585219 637.4775490042504 1.1559123300697351
7.289825382538635 535.4756533058625 1.06066197506132
7.295052937492051 467.2313450268828 0.9932444973325381
7.300280492445467 423.0851577965043 0.9481128228618799
7.305508047398884 390.9688611936489 0.9124166513265459
7.3107356023523 373.29232603311806 0.8925531914178654
7.315963157305716 359.60005739071687 0.8778164517307354
7.321190712259132 349.58047925379833 0.8657682356691838
7.326418267212548 342.81985447339866 0.859915430443194
7.331645822165965 337.25973403098874 0.8546778437286338
7.336873377119381 332.2247318012001 0.8498892920516078
7.342100932072797 328.382784796222 0.8446737750354495
7.347328487026213 325.0910293150578 0.839358603940465
7.352556041979629 319.13155777318207 0.8298893417586571
7.357783596933046 316.0008925482859 0.8253494641255469
7.363011151886462 314.07591330835754 0.8216604222796658
7.368238706839878 312.9199863333561 0.8217346668688489
7.373466261793294 318.56065334575896 0.8311352047692083
7.37869381674671 314.62307429428313 0.8256915610528038
7.383921371700127 313.5678844123337 0.8249187454004905
7.389148926653543 313.31878960586374 0.8229432611073227
7.394376481606959 314.6387870094775 0.8241202357544758
7.399604036560375 318.0378488180816 0.8290786104853115
7.4048315915137914 318.9637157126953 0.8298000997647775
7.410059146467208 319.29930356183087 0.8283911863883577
7.415286701420624 319.66252786540764 0.8290185769376776
7.42051425637404 319.5367403932557 0.8300785034583523
7.425741811327456 315.0727096632011 0.8269938432335737
7.4309693662808725 315.47691751757867 0.8291720258715836
7.436196921234289 314.6171543407177 0.827113313628143
7.441424476187705 315.5262361051731 0.8264636929457685
7.446652031141121 318.1855613892683 0.82661739490511
7.451879586094537 323.8347030221242 0.8337098907202225
7.4571071410479535 333.3122107416311 0.8438211970529018
7.46233469600137 338.3673154767388 0.8466646333555171
7.467562250954786 344.0597583736672 0.851219787668186
7.472789805908202 345.7305385010638 0.8521809088899674
7.478017360861618 354.09023284823155 0.8631497357862831
7.4832449158150345 364.6513336454669 0.8744046001536936
7.488472470768451 372.9517929894163 0.8826368592995175
7.493700025721867 385.52276839966146 0.8955376141187581
7.498927580675283 400.56320534294014 0.9095039912980059
7.504155135628699 417.01113813841704 0.9258167634070076
7.5093826905821155 436.5472865566959 0.9467977575063693
7.514610245535532 454.25772746731667 0.9640169090453504
7.519837800488948 474.44279829045996 0.9843780257563498
7.525065355442364 491.10667992819367 0.9998867946138816
7.53029291039578 502.2184561401154 1.0096141094604862
7.5355204653491965 511.6588318776424 1.0164748677376285
7.540748020302613 513.8963966175655 1.018318426753932
7.545975575256029 511.8856810999154 1.01609111181384
7.551203130209445 509.73448053248165 1.0146843397455207
7.556430685162861 502.9593751342603 1.0077184538867132
7.5616582401162775 495.6155394270101 0.9989720748548818
7.566885795069694 482.5239184765575 0.9860738776878178
7.57211335002311 468.44783411476595 0.9724351571494432
7.577340904976526 452.58099912671264 0.9555467981526833
7.582568459929942 437.11650920388445 0.9386343423379812
7.5877960148833585 430.3930524679286 0.9321620067544998
7.593023569836775 422.7092788399408 0.9234287324487117
7.598251124790191 420.347645716538 0.921503367445207
7.603478679743607 417.36940730991597 0.9178946769802494
7.608706234697023 414.3611549347185 0.9152084334756032
7.6139337896504395 408.17413919010846 0.9091201768780272
7.619161344603856 404.2875230357018 0.9044156065388652
7.624388899557272 401.76240836387393 0.9001648839153885
7.629616454510688 402.80847327823267 0.900973853057703
7.634844009464104 401.4753794009888 0.9004098514221021
7.6400715644175206 407.7679166500499 0.9087980513515479
7.645299119370937 417.0381027754639 0.9183381085564348
7.650526674324353 429.0860120822859 0.9287712113749507
7.655754229277769 437.8806726443315 0.9361685936534363
7.660981784231185 443.21984973056504 0.9404954230968187
7.666209339184602 455.8345909341991 0.9526185922077329
7.671436894138018 466.9335144632922 0.9628814545936196
7.676664449091434 478.41675659743106 0.9727804202627472
7.68189200404485 487.89606737351517 0.9818896172582511
7.687119558998266 498.91916668935477 0.9923411255978936
7.692347113951683 509.03722121341974 1.0013773276333038
7.697574668905099 516.166731351534 1.0081237179060951
7.702802223858515 519.5881329751666 1.0101360528777847
7.708029778811931 519.8065682182248 1.0106838137338972
7.713257333765347 518.1041867435904 1.0089090198214858
7.718484888718764 509.791581236132 1.000543515929357
7.72371244367218 501.7278244650688 0.9926714990815548
7.728939998625596 494.9438404778473 0.9844764237448658
7.734167553579012 489.5483195338154 0.9793421001030647
7.739395108532428 491.1240279980614 0.980937578647349
7.744622663485845 490.11274766081226 0.9804620692313544
7.749850218439261 491.74662670977216 0.9828229882373233
7.755077773392677 488.11909331374557 0.9794316774248752
7.760305328346093 485.1482723842637 0.9757988476320424
7.765532883299509 476.74447705961467 0.9650754205490883
7.770760438252926 473.76042316202387 0.9601143217177004
7.775987993206342 470.5381801459544 0.9560879190056569
7.781215548159758 465.640568489324 0.9508951577722407
7.786443103113174 463.72538216258283 0.9502100959273068
7.79167065806659 455.1302135193336 0.9427472883701369
7.796898213020007 446.5753617379221 0.9357095693716428
7.802125767973423 439.2716500941218 0.9287232093305591
7.807353322926839 433.3823034599873 0.9229975411315257
7.812580877880255 426.22890611017357 0.9147698356120965
7.817808432833671 418.13868547175423 0.9049967677139427
7.823035987787088 409.6225534002444 0.8945088866438602
7.828263542740504 403.3104006905751 0.8869533069178834
7.83349109769392 401.45122765207094 0.8852765695725817
7.838718652647336 402.8335806063311 0.8876685071323632
7.8439462076007525 403.04290446498237 0.8879974846742675
7.849173762554169 406.6225810041072 0.8914467201598572
7.854401317507585 409.07421174462604 0.8931028657365685
7.859628872461001 408.0114196202136 0.8911344759373984
7.864856427414417 410.2864258277785 0.8923617384919624
7.8700839823678335 411.70293870913514 0.8942615547324968
7.87531153732125 414.7376688860411 0.8967537633563412
7.880539092274666 418.49185873090295 0.9006319358050362
7.885766647228082 423.8818622257471 0.9059379950477923
7.890994202181498 426.23188041065254 0.9078865284789772
7.8962217571349145 431.1499715304143 0.912001540840596
7.901449312088331 438.10622263639146 0.9191674538766164
7.906676867041747 439.59046719831423 0.9208957380549389
7.911904421995163 439.258614953301 0.9208826391140884
7.917131976948579 442.94191630638835 0.9252803441959963
7.9223595319019955 450.90438338065445 0.9332444656642267
7.927587086855412 459.08169459704044 0.9411399063013576
7.932814641808828 465.9629798677526 0.9461743898751057
7.938042196762244 472.76857289310806 0.9502145007516973
7.94326975171566 478.7425414735542 0.9548420925850876
7.9484973066690765 486.5039997917036 0.962070085813954
7.953724861622493 497.44282185197255 0.9725893722742784
7.958952416575909 511.0464459644528 0.9842751742314905
7.964179971529325 526.3490734639354 0.9975618743370862
7.969407526482741 536.0857962188685 1.0049807268788777
7.9746350814361575 544.593961181929 1.0112010170954295
7.979862636389574 559.3653062939445 1.024436403129874
7.98509019134299 572.6885220928847 1.0369145338082542
7.990317746296406 586.480674011192 1.0503066820030582
7.995545301249822 591.9575229911452 1.0552366236487007
8.000772856203238 594.4205236688285 1.055974103713293
8.006000411156654 596.3753922101648 1.0567814383955845
8.01122796611007 601.320591681761 1.0605050396004412
8.016455521063486 610.6319939926891 1.0679316473688099
8.021683076016902 614.7142038946624 1.071987426764294
8.026910630970319 622.857186581014 1.0784617553935971
8.032138185923735 631.3232589009937 1.0853861843217179
8.037365740877151 641.6432148901613 1.0939452027448926
8.042593295830567 654.5543609921452 1.104259701420916
8.047820850783983 659.5465870984608 1.1097887572917409
8.0530484057374 666.9096930449132 1.1147121832080795
8.058275960690816 668.4364353726087 1.114915501667906
8.063503515644232 672.8974394289993 1.1174342008252196
8.068731070597648 678.6761376211716 1.1212980137472548
8.073958625551064 681.7815383390671 1.1240583652857656
8.07918618050448 681.9513500795198 1.1244475813779697
8.084413735457897 685.7462066373175 1.1278143327336931
8.089641290411313 685.2387820154645 1.126489269269969
8.09486884536473 687.234600953622 1.1271508572432776
8.100096400318145 684.6997591673112 1.124907624005735
8.105323955271562 676.2898070374034 1.1181175081620454
8.110551510224978 670.1172686588079 1.1127575154730311
8.115779065178394 662.6248517869709 1.1056140572572228
8.12100662013181 656.5802529638529 1.0989927076411834
8.126234175085226 654.2055613474082 1.095603508884065
8.131461730038643 653.0067537254157 1.0943495034107367
8.136689284992059 657.983520888664 1.0981247652726196
8.141916839945475 660.7939278460057 1.1003290041075964
8.147144394898891 670.7782236614801 1.1088829562658742
8.152371949852308 687.1266319128664 1.1217672492666435
8.157599504805724 706.6404571035758 1.1384635153254838
8.16282705975914 725.0385130836798 1.152656640701105
8.168054614712556 742.9766683549059 1.1680182374078703
8.173282169665972 754.1752037724592 1.1755060805841682
8.178509724619389 758.6418455383757 1.177991786524046
8.183737279572805 762.8433508234755 1.1795280887849764
8.188964834526221 756.5693137042989 1.1732604109158657
8.194192389479637 751.5884577447824 1.1692602670031667
8.199419944433053 742.3785440885042 1.1618049849700591
8.20464749938647 729.421693049285 1.1516957098892804
8.209875054339886 716.0452373429175 1.1410993346468365
8.215102609293302 699.8487222296619 1.1280116467489776
8.220330164246718 683.0371118297728 1.1142301179796943
8.225557719200134 673.894343222858 1.1061496504317363
8.23078527415355 670.0440086911312 1.10200939658603
8.236012829106967 668.0283118441718 1.0997806696397046
8.241240384060383 663.5296388249919 1.0953165859050549
8.2464679390138 656.592841640929 1.0889868417530684
8.251695493967215 650.4351625474903 1.0835735565278637
8.256923048920632 645.6663273693109 1.0784092865305253
8.262150603874048 642.0636867668027 1.0754502691974093
8.267378158827464 640.5881444533522 1.0746295280365419
8.27260571378088 642.3534776298292 1.0765620427772082
8.277833268734296 647.8226595068048 1.0805017197383482
8.283060823687713 644.962440368763 1.0773301266918842
8.288288378641129 641.8788011703715 1.074542967913748
8.293515933594545 639.2301397696093 1.0733041132646242
8.298743488547961 639.9997787608039 1.072670964526792
8.303971043501377 642.9418937618847 1.0743236004316807
8.309198598454794 646.7037777011305 1.075798720126174
8.31442615340821 651.3250155177652 1.0800394127596082
8.319653708361626 653.9948454897095 1.082402512170571
8.324881263315042 658.0010696939473 1.0855554472904643
8.330108818268458 664.6347236065307 1.0907997929603923
8.335336373221875 669.3265258527041 1.09440060078926
8.34056392817529 676.3047788249686 1.0988974416602648
8.345791483128707 679.1718709023771 1.0999516973525651
8.351019038082123 677.626030084478 1.0967629560887002
8.35624659303554 681.2384927303846 1.0997381053162327
8.361474147988956 684.0691939646626 1.1018846289262374
8.366701702942372 683.1722598442595 1.1014271838200314
8.371929257895788 688.4263059305774 1.1050774841589974
8.377156812849204 696.4536786328331 1.1114025048136997
8.38238436780262 705.2166445971529 1.1191330106492274
8.387611922756037 710.9582429685768 1.123417264140543
8.392839477709453 712.0522266425409 1.1239088066085063
8.398067032662869 710.08839233607 1.1214328185382434
8.403294587616285 703.5494543892485 1.1159831715774327
8.408522142569701 700.9365875882715 1.1129149961517852
8.413749697523118 695.7172656841782 1.1078326008412898
8.418977252476534 693.3000190085933 1.1055245888247096
8.42420480742995 684.4705337328284 1.0978903491748393
8.429432362383366 671.4483108294914 1.086975766778553
8.434659917336782 656.92735464655 1.0754807056648852
8.439887472290199 646.0738348647101 1.066086833434288
8.445115027243615 635.9769123271071 1.0577085206913202
8.450342582197031 626.1475623195481 1.0495877181980846
8.455570137150447 618.5218196546837 1.0433635675610946
8.460797692103863 608.8072236965596 1.0349672360002946
8.46602524705728 602.9818454359604 1.0296016626943088
8.471252802010696 589.7319043396601 1.0173601060001582
8.476480356964112 582.9643658864728 1.0113089140696594
8.481707911917528 577.5771517763491 1.0063611216697252
8.486935466870944 569.7570724253216 0.9998280706352175
8.49216302182436 566.7596380787995 0.9971864197746662
8.497390576777777 561.371521626565 0.9913170359335731
8.502618131731193 557.9987100307455 0.9868898009922804
8.50784568668461 559.8342250793779 0.9883574519366796
8.513073241638025 559.6831109714506 0.9886311452682359
8.518300796591442 557.4504499502711 0.987917083783171
8.523528351544858 547.894263705383 0.9795252724639177
8.528755906498274 540.4509231553964 0.9721525790235234
8.53398346145169 531.0083785473317 0.9624125610717531
8.539211016405106 523.7916030363797 0.9555134716356858
8.544438571358523 524.032414163129 0.9544007075932157
8.549666126311939 522.7048580735525 0.9530803511184575
8.554893681265355 522.3487720001704 0.95278986320268
8.560121236218771 521.9671582152498 0.9524494291457454
8.565348791172188 518.9015885060855 0.9499471819971693
8.570576346125604 521.4864633641665 0.9526854304236766
8.57580390107902 525.1625702677205 0.9554636510320952
8.581031456032436 529.6100538944485 0.9590777492355549
8.586259010985852 528.2899709851157 0.9570073003326928
8.591486565939269 530.7814788509905 0.959461297366233
8.596714120892685 530.8682944422809 0.9596102848026227
8.601941675846101 530.6777718370423 0.9582103016322007
8.607169230799517 530.7580366671168 0.9583464176983794
8.612396785752933 529.5477568433057 0.9568655137647742
8.61762434070635 528.4407088125535 0.9556975032381866
8.622851895659766 532.2204092459768 0.9593265714837435
8.628079450613182 534.1390517662154 0.9610899248096106
8.633307005566598 535.8926538050664 0.9623851120615521
8.638534560520014 541.2108504506012 0.9662924091476224
8.64376211547343 547.6075035783383 0.971416282872794
8.648989670426847 555.7070296050554 0.9770637680690972
8.654217225380263 561.8947377618595 0.9819011188086282
8.65944478033368 568.0962849161855 0.9869137841711034
8.664672335287095 572.6807245123382 0.9898278667992688
8.669899890240512 583.2835208470501 0.9983494003260497
8.675127445193928 594.0253344187998 1.007794499866038
8.680355000147344 606.1348037954396 1.018459729886819
8.68558255510076 611.2627399941746 1.022655038895229
8.690810110054176 618.2558883590485 1.0277426399633334
8.696037665007593 629.5242366140444 1.034943149216658
8.701265219961009 643.564589765829 1.0464544426379336
8.706492774914425 660.4875423173947 1.0598683363050045
8.711720329867841 671.6335677216699 1.069325921156717
8.716947884821257 678.6367441627539 1.0737603175928583
8.722175439774674 681.1647203994506 1.0752786929325904
8.72740299472809 681.3130307265474 1.0737182249125476
8.732630549681506 678.5441416355907 1.0721795960387266
8.737858104634922 671.6781316735971 1.067273153544322
8.743085659588338 670.2016964021414 1.0675730227866624
8.748313214541755 670.9237250406601 1.0684367512921404
8.75354076949517 669.3698432661798 1.0673149144044183
8.758768324448587 664.1024917480064 1.0619802136989174
8.763995879402003 650.7302139889315 1.049887379685758
8.76922343435542 634.9374078113435 1.0352740198898425
8.774450989308836 622.158672608749 1.023829738546539
8.779678544262252 612.420741397719 1.0149689505232855
8.784906099215668 604.2283876516399 1.0074030926968836
8.790133654169084 598.6892154839754 1.003101125064843
8.7953612091225 591.914318289259 0.9980408746328969
8.800588764075917 587.8952643104515 0.9950104820180756
8.805816319029333 585.5625107693927 0.9926653558841564
8.811043873982749 582.3585692292727 0.9901840285112122
8.816271428936165 576.0834671867063 0.9857623971070986
8.821498983889581 571.2930313847686 0.9823063533727274
8.826726538842998 564.3139584894852 0.9764924053317722
8.831954093796414 557.8299483788782 0.9675495092618618
8.83718164874983 556.080526106229 0.9643177511895924
8.842409203703246 553.5083415877135 0.9617111227207175
8.847636758656662 547.1278339155054 0.956616790936084
8.852864313610079 544.8582705388964 0.954850173638646
8.858091868563495 544.0281868729663 0.9538737743982424
8.863319423516911 544.743845690594 0.9540108286865923
8.868546978470327 546.6730337692836 0.955727385632463
8.873774533423743 547.9306914536893 0.956937983933352
8.87900208837716 543.5727931995593 0.9538827941560608
8.884229643330576 540.164885539291 0.9502371577422881
8.889457198283992 537.1347132458865 0.9470163771879829
8.894684753237408 536.0371712315164 0.9459279801460891
8.899912308190824 540.9216124621895 0.950258234858682
8.90513986314424 545.0604896191959 0.9542801248997173
8.910367418097657 547.5225719415442 0.9549097224094008
8.915594973051073 553.3061500515245 0.958770519863028
8.92082252800449 555.2114663464176 0.9593596362856944
8.926050082957905 555.5781930837566 0.9605594446597486
8.931277637911322 552.7237661686731 0.9575486568812628
8.936505192864738 552.0607231147765 0.9561528543443797
8.941732747818154 554.0402009508267 0.9576354397015865
8.94696030277157 558.5351566160979 0.9610855352065796
8.952187857724986 564.9817297212777 0.96633372979654
8.957415412678403 566.8787484419788 0.9676299963273882
8.962642967631819 574.2985272179811 0.9731791513215187
8.967870522585235 579.0686538176103 0.976950795859344
8.973098077538651 582.6246729946519 0.9796640404020349
8.978325632492067 582.840839000022 0.9794052734306082
8.983553187445484 584.8493842967803 0.9806399847524728
8.9887807423989 588.6783066046681 0.9823018857656483
8.994008297352316 592.993440645891 0.9855436626992818
8.999235852305732 594.1601486297208 0.9862200840894917
9.004463407259149 594.5411707236796 0.986190789407414
9.009690962212565 598.9606135500582 0.990048921339103
9.014918517165981 607.9796339759249 0.9970386271996178
9.020146072119397 622.3411779492851 1.0083767914767934
9.025373627072813 631.576581480206 1.0152932052016894
9.03060118202623 643.3916835787994 1.0243262904022634
9.035828736979646 657.7231447778692 1.035638377912016
9.041056291933062 673.0924210405881 1.0469745850665733
9.046283846886478 694.7092231043641 1.0642630384386156
9.051511401839894 708.3948833636141 1.0742312658162163
9.05673895679331 723.1020126993493 1.083624273055774
9.061966511746727 742.8685426358173 1.0973339072920583
9.067194066700143 767.8499192788204 1.1151391400940014
9.07242162165356 796.3213943805937 1.1354638621336073
9.077649176606975 819.926432707857 1.1515400470037784
9.082876731560392 840.8934031348249 1.1659806384976963
9.088104286513808 852.0267248910642 1.1737718578902963
9.093331841467224 856.1948538448379 1.1764904816540274
9.09855939642064 859.0873947082454 1.1782078271960068
9.103786951374056 852.6618201747465 1.173058755652421
9.109014506327473 847.1459613188395 1.1674182480199655
9.114242061280889 842.6642116894837 1.1641112587224676
9.119469616234305 831.6333409625546 1.1553854292085641
9.124697171187721 827.0419312223792 1.1518412133388474
9.129924726141137 822.2593186544731 1.1485444832699034
9.135152281094554 826.9876281413345 1.152280721084713
9.14037983604797 835.9871704099489 1.158934481854935
9.145607391001386 852.0071570172603 1.1690679835023812
9.150834945954802 880.3806431969225 1.187954765845898
9.156062500908218 914.8569135799896 1.211324430167844
9.161290055861635 956.9632392544521 1.2484235568376476
9.16651761081505 998.533355984061 1.282291193277379
9.171745165768467 1035.2236355068055 1.310944334807816
9.176972720721883 1059.702675712878 1.3309030321958566
9.1822002756753 1064.9272387196017 1.3365373361093456
9.187427830628716 1064.9795416867187 1.3394093281290227
9.192655385582132 1052.2849167931038 1.3325496777284713
9.197882940535548 1044.1893338566401 1.3300543670202778
9.203110495488964 1031.7875870044911 1.3244115122764473
9.20833805044238 1018.9723239190355 1.3188080810725928
9.213565605395797 1005.4546883134863 1.3113287987406743
9.218793160349213 987.6416753824012 1.3019431705007687
9.224020715302629 975.6941975773841 1.2969683199484905
9.229248270256045 966.7062536413141 1.2924300386478627
9.234475825209461 956.7050922117907 1.2875669747203828
9.239703380162878 953.8794615493649 1.2874994811449794
9.244930935116294 953.2188069033629 1.2881964520467568
9.25015849006971 954.2938869229015 1.2905231964879063
9.255386045023126 957.3545072583623 1.2944348720069867
9.260613599976542 963.4998848755012 1.2998485694496917
9.265841154929959 971.994981637822 1.3087868140299483
9.271068709883375 981.6118161095957 1.315044317514761
9.276296264836791 1001.5304856162268 1.3295140355199027
9.281523819790207 1020.7629113498962 1.34296228669387
9.286751374743623 1045.7283937133136 1.3603774541677616
9.29197892969704 1070.4060222137343 1.3782495123800158
9.297206484650456 1081.7009222278502 1.386089995330881
9.302434039603872 1086.5700829181594 1.3890708247007924
9.307661594557288 1077.569914730155 1.3851624797067312
9.312889149510704 1059.655447366093 1.3756004247202884
9.31811670446412 1024.6177022941308 1.3536417291583145
9.323344259417537 985.5120079830679 1.3294366046919337
9.328571814370953 938.2334494286231 1.2978101785005607
9.33379936932437 889.1232276946756 1.26477572862533
9.339026924277785 839.8153217917336 1.2303040399936571
9.344254479231202 793.8833629487629 1.1981465141336116
9.349482034184618 753.6814578837781 1.1683151685769502
9.354709589138034 726.6999630349347 1.1485234006316385
9.35993714409145 702.0224785142948 1.1296520527001526
9.365164699044866 683.3811376543237 1.115386701044667
9.370392253998283 668.1456016649673 1.1045905509517675
9.375619808951699 653.5614128257181 1.0937044326291345
9.380847363905115 645.0796305300968 1.0870143807609474
9.386074918858531 637.8718273292108 1.0812746737599672
9.391302473811947 632.1683817734167 1.0771159031291508
9.396530028765364 632.9709927646543 1.0787071302175442
9.40175758371878 637.004524844539 1.0838825109729158
9.406985138672196 638.130828724263 1.085402106499004
9.412212693625612 642.2111500282533 1.08784760657315
9.417440248579029 637.287258160417 1.073042981321795
9.422667803532445 631.8903090865928 1.0615807724090043
9.427895358485861 629.3620256380893 1.056035500085468
9.433122913439277 627.6148101011037 1.0507458209083844
9.438350468392693 629.1120600664947 1.0489903585342935
9.44357802334611 627.2532976378332 1.0454930273486944
9.448805578299526 626.7765773480788 1.0431756339145686
9.454033133252942 625.53276245443 1.0404992498628791
9.459260688206358 626.8906175353287 1.0400202759541373
9.464488243159774 629.13904580051 1.0404506174518657
9.46971579811319 630.4342536711536 1.03981859383876
9.474943353066607 627.4516198196395 1.0358187281566233
9.480170908020023 629.0167107884876 1.035500388320726
9.48539846297344 625.8844874169247 1.031521189284213
9.490626017926855 624.4033423232916 1.0286475181855024
9.495853572880272 627.8337808912956 1.0312850903087154
9.501081127833688 630.3543709207082 1.0323325607578415
9.506308682787104 630.4044153640949 1.031747636922363
9.51153623774052 630.0802399363736 1.0306159586225208
9.516763792693936 627.4072349011552 1.0275570184275402
9.521991347647353 626.2528854585443 1.0257035163261523
9.527218902600769 624.9732240577833 1.022857763227956
9.532446457554185 624.8152728386068 1.0216048068822718
9.537674012507601 623.2575966018474 1.0191776637161039
9.542901567461017 624.2514656825565 1.0184162709119728
9.548129122414434 627.2424946780923 1.0201996978091872
9.55335667736785 630.9444635879051 1.0222509646649711
9.558584232321266 629.7480877253029 1.0207834116432388
9.563811787274682 629.3571296561437 1.0208582880493178
9.569039342228098 628.2668871510364 1.0204388594330007
9.574266897181515 622.9569998267623 1.0152917590390913
9.57949445213493 623.5148910896193 1.0140617885718988
9.584722007088347 622.5483522817462 1.0115147933877364
9.589949562041763 626.3535955065785 1.0144254231173297
9.59517711699518 628.9924918137986 1.016020178895784
9.600404671948596 630.1931403324058 1.017190209203075
9.605632226902012 630.7222391580091 1.0170609075150463
9.610859781855428 631.6669464721773 1.0165303931159368
9.616087336808844 628.750483377739 1.0129531107694814
9.62131489176226 628.144702752512 1.0115354535150076
9.626542446715677 626.8787572866058 1.0089697718670132
9.631770001669093 623.5389892368889 1.0052761660047955
9.636997556622509 623.1539230878141 1.0039986816214628
9.642225111575925 623.727949383078 1.003428895477753
9.647452666529341 627.6911132323719 1.0073819564480284
9.652680221482758 630.2832385605426 1.0095384778261272
9.657907776436174 634.4260196469352 1.0128025024492273
9.66313533138959 631.4204063793494 1.009584827367665
9.668362886343006 633.5620624603232 1.0112832286396969
9.673590441296422 633.2207921129412 1.0109268581681674
9.678817996249839 633.9235561156435 1.0110644237900859
9.684045551203255 628.3866367218073 1.0059610527151919
9.689273106156671 631.5947252876946 1.0071009111288294
9.694500661110087 634.9187438602082 1.0080601162090204
9.699728216063503 636.2977713241526 1.0084852705563274
9.70495577101692 637.099306598836 1.0081897837753286
9.710183325970336 639.3063095473952 1.010484375733849
9.715410880923752 645.824937153334 1.0152407116204831
9.720638435877168 646.9291885131372 1.0151944137562356
9.725865990830584 649.2942173088757 1.0169194115858977
9.731093545784 648.0695974330312 1.014555367822799
9.736321100737417 651.1469554354912 1.016519332436478
9.741548655690833 651.7786699721115 1.0164822318371833
9.74677621064425 651.599581907002 1.0151295080301233
9.752003765597665 654.3245972611338 1.0171142252824672
9.757231320551082 656.3802194777069 1.0184238235197192
9.762458875504498 657.519217440587 1.018745990176679
9.767686430457914 656.1533082632991 1.017121124762846
9.77291398541133 660.1840373777653 1.0197099511369463
9.778141540364746 660.9752850929782 1.0180700046974864
9.783369095318163 659.8235429894614 1.0163083456444202
9.788596650271579 658.2300575530674 1.0150709573351648
9.793824205224995 660.3204494788223 1.0187287560469906
9.799051760178411 660.755341709027 1.018056917681163
9.804279315131827 662.1384237565089 1.017955054256638
9.809506870085244 663.386784913203 1.0172014638607956
9.81473442503866 666.8221887718618 1.019274414224971
9.819961979992076 670.170670119553 1.0211236268065471
9.825189534945492 669.3612127507047 1.020157137795398
9.830417089898909 673.5486857259561 1.0228640669924072
9.835644644852325 673.7674638656889 1.0227805524500793
9.840872199805741 674.1813944145114 1.0230581043562745
9.846099754759157 676.87982213174 1.0250627647105965
9.851327309712573 678.6144388660166 1.0256224333855233
9.85655486466599 679.3484078169726 1.0252265279954795
9.861782419619406 681.1594784191658 1.0263886662067143
9.867009974572822 685.9042119296691 1.0298489659631915
9.872237529526238 687.0658188807952 1.0297927366588557
9.877465084479654 688.2471971866709 1.0307301785965064
9.88269263943307 691.4445016962233 1.0332433983027252
9.887920194386487 694.964404895872 1.0358232540062176
9.893147749339903 696.8102424219951 1.0372326411540798
9.89837530429332 697.5803442724604 1.0357389892882238
9.903602859246735 700.4703038053563 1.0372097992787972
9.908830414200152 701.7324716763205 1.037050785465449
9.914057969153568 708.1895203552654 1.0403579177360958
9.919285524106984 712.1138717264947 1.0430809103531993
9.9245130790604 717.507299999951 1.0469480551238912
9.929740634013816 720.8462794237096 1.0497841199115738
9.934968188967233 722.3205211470913 1.0503117770930244
9.940195743920649 718.4997262916105 1.0471183864517533
9.945423298874065 723.5642411426206 1.0510707355668727
9.950650853827481 726.7457759025683 1.053161678934698
9.955878408780897 730.6961311907737 1.0549854607160085
9.961105963734314 733.5584511457063 1.0566549573148767
9.96633351868773 726.7638990349061 1.051313293285942
9.971561073641146 726.20713373496 1.0498439120728587
9.976788628594562 726.0651394688279 1.0483775101710469
9.982016183547978 723.078612439599 1.0456748090313008
9.987243738501395 722.8226951053476 1.0451285115464786
9.99247129345481 718.2291733732977 1.0410593749912853
9.997698848408227 713.3724526841787 1.0375032394014516
10.002926403361643 709.0353302350849 1.034021902735239
10.00815395831506 705.669800487066 1.031031834535343
10.013381513268476 696.3240295124109 1.023623409592709
10.018609068221892 692.9314513244509 1.0199624002331926
10.023836623175308 687.0463828114664 1.0154931048729474
10.029064178128724 689.386801556624 1.016976718631571
10.03429173308214 693.3415180616014 1.0199906181316627
10.039519288035557 696.4154357513737 1.0218910486592436
10.044746842988973 694.0083724303403 1.0192586535461565
10.049974397942389 692.6756814356128 1.0177706916068368
10.055201952895805 690.7859736293561 1.016284347272373
10.060429507849221 686.3717333568285 1.0132054008983695
10.065657062802638 679.2907206268775 1.008466027220558
10.070884617756054 678.1998083713958 1.007523777022331
10.07611217270947 676.7626387201333 1.0062844406271985
10.081339727662886 678.5975811632472 1.0074645853091022
10.086567282616302 675.7080289078417 1.0051924600851985
10.091794837569719 668.3847555911392 0.9976947660288514
10.097022392523135 666.2526171640925 0.9947400380923356
10.102249947476551 671.5490737911776 0.9987190891232093
10.107477502429967 677.8507206371557 1.003926687613915
10.112705057383383 679.828248936071 1.0048815991041866
10.1179326123368 678.5960115818824 1.003974540154178
10.123160167290216 674.8148689785532 1.0012343938336363
10.128387722243632 671.2018051020785 0.9982066863998162
10.133615277197048 670.0011522741902 0.9962463402824324
10.138842832150464 668.635013345723 0.994306772877673
10.14407038710388 669.2300318993117 0.9947002428065823
10.149297942057297 670.4270906196737 0.9953607393582736
10.154525497010713 671.1336943336235 0.9962210619858378
10.15975305196413 672.7367604913212 0.9973055837281648
10.164980606917545 672.3877940344705 0.9959910430631814
10.170208161870962 675.2599776552107 0.9969641169940604
10.175435716824378 677.11558638719 0.9983124949605348
10.180663271777794 679.2590463003379 0.9999332776547668
10.18589082673121 678.9465122628088 0.9999779763345807
10.191118381684626 677.2373041797553 0.9988299776353738
10.196345936638043 675.7946518697645 0.9975582404712326
10.201573491591459 674.4720728901736 0.995931842124574
10.206801046544875 674.9715093423076 0.9961978927976626
10.212028601498291 676.7971178899364 0.9966992546766317
10.217256156451707 680.246474237372 0.9992810490300208
10.222483711405124 683.5229966366014 1.0016219598715548
10.22771126635854 684.0508534346724 1.002413876571026
10.232938821311956 680.8832401959522 0.9998959832648051
10.238166376265372 678.9187296644301 0.9979904031280388
10.243393931218788 674.4222198667399 0.9943126429699244
10.248621486172205 667.3368513974159 0.9890025418666508
10.253849041125621 667.1125847281413 0.9883569621088936
10.259076596079037 664.5248559909036 0.9867944980040841
10.264304151032453 663.254467960915 0.9854712015154212
10.26953170598587 667.0457873567274 0.9870651902581408
10.274759260939286 665.0478445172348 0.9851429659626321
10.279986815892702 666.8578926861594 0.986381047046599
10.285214370846118 669.9240291685959 0.9901134738871475
10.290441925799534 668.7196401790126 0.9885651720337334
10.29566948075295 664.2248009244067 0.9848462583948597
10.300897035706367 655.4723644152415 0.9765567665805175
10.306124590659783 651.9313885813533 0.973312999524763
10.3113521456132 644.8241084998662 0.967948122944553
10.316579700566615 647.0921758813085 0.9702252543586705
10.321807255520032 642.9970406272954 0.9669246841152611
10.327034810473448 641.66312672349 0.9658247577435716
10.332262365426864 640.1287730779942 0.9642256164906964
10.33748992038028 642.8080497604635 0.9660161544419172
10.342717475333696 641.6238651406234 0.9639932832887342
10.347945030287113 641.4893088051871 0.9623244413622951
10.353172585240529 644.2835039383718 0.964323817568451
10.358400140193945 645.9547962278641 0.9659828764052117
10.363627695147361 651.8812311048465 0.9709630371846373
10.368855250100777 653.2809979499589 0.971903128135698
10.374082805054194 655.9157804121029 0.9731095844327824
10.37931036000761 652.314502687951 0.9689998305847788
10.384537914961026 650.8794072639354 0.9677332197463575
10.389765469914442 650.4649278511428 0.9667262284676985
10.394993024867858 654.6884558413552 0.9692965542303393
10.400220579821275 655.8109416610507 0.9702376603394021
10.40544813477469 654.0076299566904 0.9689556733151127
10.410675689728107 647.5371063427522 0.9643368530040155
10.415903244681523 642.1631475511505 0.9603144017919653
10.42113079963494 634.2804608978337 0.9534965916863536
10.426358354588356 628.9771055977163 0.9493208854305619
10.431585909541772 622.6024032523848 0.9446532732915552
10.436813464495188 623.0895481501891 0.9449811787130108
10.442041019448604 618.3585789214062 0.9413161037678777
10.44726857440202 615.3007679267226 0.9382346713828181
10.452496129355437 611.1246176295322 0.9347534486395788
10.457723684308853 606.6520804951928 0.9314615682791177
10.462951239262269 601.7543038250365 0.9272463919433777
10.468178794215685 595.0908890371395 0.9222182449795261
10.473406349169101 588.2826421498411 0.9169711663021951
10.478633904122518 582.7409838183894 0.911888108617319
10.483861459075934 581.8391452302905 0.9110655751095215
10.48908901402935 579.6058328337523 0.9084530531092465
10.494316568982766 577.3808106240581 0.9049139204328202
10.499544123936182 571.5071119001415 0.899719531071749
10.504771678889599 568.0843405228148 0.8973029922350001
10.509999233843015 569.2964278015172 0.8990795445707711
10.515226788796431 572.9790996190471 0.9014376662342418
10.520454343749847 567.3834525356075 0.8963714697091013
10.525681898703263 566.0923966044463 0.8957986830338714
10.53090945365668 561.1945823257776 0.891804842909733
10.536137008610096 558.4622971427856 0.889482730536113
10.541364563563512 554.051971678403 0.8850284643808543
10.546592118516928 551.0978412635686 0.8822329486410959
10.551819673470344 547.7692646872673 0.87935929474466
10.55704722842376 546.5031751105599 0.8800095571602812
10.562274783377177 541.8939166086977 0.8762655854754677
10.567502338330593 537.0629559415976 0.8722001759291748
10.57272989328401 536.490282825002 0.8704946368286651
10.577957448237425 536.9884955652215 0.8707626700314433
10.583185003190842 538.9853450010692 0.871806179313555
10.588412558144258 537.4427932180406 0.8701428038938788
10.593640113097674 536.13082886349 0.8695801780388227
10.59886766805109 532.581082327072 0.8656413842239342
10.604095223004506 525.8948167762491 0.859832678352108
10.609322777957923 520.7428252419331 0.8555987966247176
10.614550332911339 520.4248112370116 0.8547009887124039
10.619777887864755 520.4297058432294 0.8542018974626729
10.625005442818171 520.4346805873774 0.8544943601665956
10.630232997771587 518.3318170755275 0.852374422431728
10.635460552725004 516.1868398870209 0.850159516794899
10.64068810767842 517.2474005809847 0.8507415313237011
10.645915662631836 521.6082677796957 0.8542603585897766
10.651143217585252 521.6989586908857 0.8548110339450185
10.656370772538668 525.1832370286766 0.8575940921331746
10.661598327492085 525.5750369065343 0.857234738386427
10.666825882445501 527.9665408432543 0.8590107573824153
10.672053437398917 527.3422588065009 0.8579510898126599
10.677280992352333 531.9391859644008 0.8614176958668136
10.68250854730575 532.4506111345279 0.8618450596203906
10.687736102259166 536.3890947812182 0.8645680373254633
10.692963657212582 539.5403979940539 0.8664236238797189
10.698191212165998 540.1793224431716 0.8665453965993031
10.703418767119414 543.6365517781469 0.8692848681863633
10.70864632207283 546.4127765641866 0.871423684850029
10.713873877026247 551.6448069302677 0.874931890341966
10.719101431979663 557.6336678963191 0.878969085971822
10.72432898693308 566.7059368942628 0.885737803554694
10.729556541886495 577.3696751532827 0.8931919064890899
10.734784096839912 590.168200643263 0.90295411956171
10.740011651793328 599.174054872641 0.9092387774372419
10.745239206746744 604.365118294559 0.9125149297789904
10.75046676170016 609.4419429026178 0.9160823016273341
10.755694316653576 609.0367932843476 0.9157893781321884
10.760921871606993 611.0184662998628 0.9168260025269269
10.766149426560409 613.0045626716485 0.9177270471346636
10.771376981513825 614.903967660658 0.9185802542835529
10.776604536467241 614.2766133748604 0.9179610741335544
10.781832091420657 614.5806295157832 0.9178804325157005
10.787059646374074 615.4259796037973 0.9184798254744206
10.79228720132749 610.9308899926763 0.9149218787315239
10.797514756280906 608.8526013195799 0.9129417354208456
10.802742311234322 604.7592793508618 0.9099218098421655
10.807969866187738 602.1859934958203 0.907319636789364
10.813197421141155 601.6511367355972 0.9064635907004985
10.81842497609457 601.8647771568566 0.9065401590150607
10.823652531047987 604.0426144252165 0.9068891407659739
10.828880086001403 613.1046345150806 0.9131154615186369
10.83410764095482 619.1625456249587 0.9179404130024279
10.839335195908236 633.7975558054003 0.9293343325470775
10.844562750861652 647.6676213562797 0.9394188763655028
10.849790305815068 663.6695624461985 0.9499291865946736
10.855017860768484 686.6501397380802 0.9652149764980517
10.8602454157219 707.8430685411463 0.9801160644997989
10.865472970675317 733.1393251450821 0.9975254408003251
10.870700525628733 751.79166669755 1.0097620735217852
10.875928080582149 762.226267829973 1.0169054572450575
10.881155635535565 759.0583106860556 1.012711057606599
10.886383190488981 748.0791231062229 1.004642711193637
10.891610745442398 733.6164139792667 0.9949629164140632
10.896838300395814 713.8859711915039 0.9816005485251154
10.90206585534923 692.6087421100176 0.9670129896848056
10.907293410302646 672.910876782103 0.9527449072394081
10.912520965256062 651.7229217242474 0.9368570832260037
10.917748520209479 637.8596967614724 0.9266282959758507
10.922976075162895 625.0567270342017 0.9178075614939772
10.928203630116311 615.6638012325823 0.911503985186924
10.933431185069727 607.8634022992948 0.9056545272118539
10.938658740023143 602.4853129275862 0.9007438171961033
10.94388629497656 596.1339733395789 0.8956789128046243
10.949113849929976 586.945899515794 0.8889702383029561
10.954341404883392 577.8342516840867 0.8820909989659038
10.959568959836808 570.3275384489675 0.8765060913234343
10.964796514790224 568.5821454510844 0.8746904652630348
10.97002406974364 567.9687104372304 0.8755000600333799
10.975251624697057 563.8329704239078 0.8741714323460629
10.980479179650473 555.7921725956703 0.8694831624770185
10.98570673460389 549.5042744742038 0.8658243907330558
10.990934289557305 542.6448525795881 0.861709328828896
10.996161844510722 535.7541393393695 0.8569647232530316
11.001389399464138 529.4933142586809 0.8523139973073838
11.006616954417554 527.0617427437219 0.8505837385231313
11.01184450937097 524.4451671637833 0.8493251954358627
11.017072064324386 521.5791027327375 0.8483318856117573
11.022299619277803 522.0452908379091 0.8496144927196566
11.027527174231219 520.4835940910287 0.848744494991127
11.032754729184635 520.944409077841 0.8490018042865829
11.037982284138051 514.5009614581638 0.844225742289656
11.043209839091467 509.5916754725381 0.8406087550974093
11.048437394044884 508.72688622193135 0.8408138264724964
11.0536649489983 506.9742143627083 0.8398608806668681
11.058892503951716 507.8351420542327 0.8404916578649813
11.064120058905132 504.5436730740198 0.8377399932571433
11.069347613858548 505.5809653429499 0.8397077029577229
11.074575168811965 503.96625788141716 0.8388944941434411
11.079802723765381 503.97985810159133 0.8386559750760314
11.085030278718797 500.4817666875842 0.8358765142481284
11.090257833672213 499.469870102669 0.8346671890253603
11.09548538862563 495.5439716702291 0.8312096526613899
11.100712943579046 491.19408583559425 0.8281603663689051
11.105940498532462 490.23311746925907 0.8273682749860833
11.111168053485878 489.1054547901933 0.8268520186921394
11.116395608439294 488.3166683022635 0.8263883818924518
11.12162316339271 486.75377357729275 0.8251801440738792
11.126850718346127 483.3545352485169 0.8228318429168349
11.132078273299543 478.8988168083048 0.8191651819747817
11.13730582825296 474.72221359301875 0.8162756330658785
11.142533383206375 472.1884625000251 0.8141321587753583
11.147760938159792 472.7728957805564 0.8148722827039939
11.152988493113208 474.0821954405689 0.8158876384223922
11.158216048066624 475.3941290489705 0.8170998539941604
11.16344360302004 475.7983205525562 0.8174243050723445
11.168671157973456 473.7968329776151 0.8163367955663512
11.173898712926873 478.9100264775185 0.8211145753195427
11.179126267880289 477.86731694066253 0.8204675250814865
11.184353822833705 480.81666177481094 0.823066455877229
11.189581377787121 478.39719304759404 0.8208662769809004
11.194808932740537 475.8034013843318 0.8185301116871107
11.200036487693954 476.3605119684303 0.819248249164208
11.20526404264737 474.1984187519269 0.8179378883733239
11.210491597600786 474.60555330149697 0.8184084424521695
11.215719152554202 471.8456662845498 0.816240835997979
11.220946707507618 475.0638130803424 0.819690254792553
11.226174262461035 475.98595807584104 0.8198746980012199
11.23140181741445 476.1049576276562 0.8201275889937496
11.236629372367867 472.4854711367787 0.8166880558102344
11.241856927321283 471.862306507285 0.8150500299408088
11.2470844822747 474.17101308425794 0.8173060084805771
11.252312037228116 476.0954353670692 0.8184013075436085
11.257539592181532 476.26121196205395 0.8185008836852948
11.262767147134948 473.57736082191667 0.8168119433679659
11.267994702088364 474.37772522791215 0.8177255272390976
11.27322225704178 475.7573283786964 0.8198739644802137
11.278449811995197 476.2865261143943 0.8200795018529008
11.283677366948613 475.22907458720357 0.8187942112299107
11.288904921902029 474.29443357498207 0.8175953583422291
11.294132476855445 471.51757297526717 0.8151080472423234
11.299360031808861 469.963251658007 0.8142052936637368
11.304587586762278 473.294928238896 0.8168154765766016
11.309815141715694 474.94909548908396 0.8178688169657549
11.31504269666911 476.2591417354102 0.8187951894874984
11.320270251622526 477.99514586378433 0.8196975288595261
11.325497806575942 473.4737333088286 0.814840093153239
11.330725361529359 472.3109681603977 0.813602417801625
11.335952916482775 475.3487260635123 0.8154470098099128
11.341180471436191 472.8468985667768 0.8132651607622075
11.346408026389607 471.19751412965314 0.8117426178382471
11.351635581343023 468.2776945673704 0.80919318876159
11.35686313629644 464.60656078467406 0.8065470997163328
11.362090691249856 465.7631642640608 0.8071398877526053
11.367318246203272 469.66917317362135 0.8114813139079807
11.372545801156688 469.5649710202915 0.8115980134389854
11.377773356110104 464.9791904745117 0.8078363606335617
11.38300091106352 462.24601386030133 0.8056835987877454
11.388228466016937 459.628088293519 0.8038267681831651
11.393456020970353 457.12470381304786 0.8018288062598885
11.39868357592377 454.9651702285851 0.8009444107205455
11.403911130877185 447.748673718315 0.794792363130648
11.409138685830602 443.69702199024215 0.7909783653183905
11.414366240784018 443.5407634047322 0.7908975493683977
11.419593795737434 441.24465854187287 0.7886063084889007
11.42482135069085 440.34316602633004 0.7878418967081439
11.430048905644266 438.93301174924176 0.7862663331974119
11.435276460597683 433.3206235689009 0.7806975883128185
11.440504015551099 428.71880202189254 0.7769773499168829
11.445731570504515 426.6064782607636 0.7749625165145327
11.450959125457931 426.770898832389 0.7747606440746693
11.456186680411347 427.6753334387219 0.775991540481205
11.461414235364764 427.27773092651296 0.7761837347107772
11.46664179031818 421.034369729767 0.7707795810668898
11.471869345271596 418.66627998519004 0.769218821737513
11.477096900225012 418.0680233629839 0.7693395464631038
11.482324455178428 417.55231981795646 0.7755960569997195
11.487552010131845 415.8586011771361 0.7766639131208856
11.49277956508526 413.7711009790767 0.7763114410298203
11.498007120038677 415.1556555715259 0.7791578710109202
11.503234674992093 414.8104340744792 0.7790755679544085
11.50846222994551 417.99231248657765 0.7831050939587128
11.513689784898926 422.2180891884895 0.7873809533715023
11.518917339852342 424.0126622307777 0.7888567318153749
11.524144894805758 428.4565352754374 0.7939484787585557
11.529372449759174 427.8270357157677 0.7932114303230688
11.53460000471259 429.2717429275375 0.7953015746959605
11.539827559666007 433.2112005548298 0.8001112524836289
11.545055114619423 434.41109392456497 0.8010826829897715
11.550282669572839 432.0326529188735 0.7994154848456355
11.555510224526255 431.0481499957743 0.8000736878326487
11.560737779479672 424.9523818742594 0.7952834588389257
11.565965334433088 424.912512665315 0.7960420541515595
11.571192889386504 424.4523103443173 0.7961579123079302
11.57642044433992 423.34075305123633 0.795425081759361
11.581647999293336 421.0675803893461 0.7942025391840053
11.586875554246753 416.304136070446 0.7905222703437903
11.592103109200169 411.57634076794506 0.7873012035866619
11.597330664153585 407.9321235977688 0.7852230147136328
11.602558219107001 406.61423554205106 0.7847069111745357
11.607785774060417 406.6149266695377 0.7849977920058865
11.613013329013834 407.8424374701912 0.7854775583824538
11.61824088396725 403.29823686997054 0.7816793329515176
11.623468438920666 398.28300993182285 0.7772848262628991
11.628695993874082 396.57827953533666 0.7756651111618126
11.633923548827498 393.27342964412577 0.7735688587992676
11.639151103780915 391.9235012705218 0.7715464901584503
11.64437865873433 387.6862177616997 0.7689542256112738
11.649606213687747 382.1820168595975 0.7641468394221063
11.654833768641163 378.2449996312568 0.7606494168890572
11.66006132359458 379.15247947097896 0.7631118688571505
11.665288878547996 385.221561847534 0.7704256931828393
11.670516433501412 387.46529943563286 0.7729007258314504
11.675743988454828 387.9772662855898 0.7741732281914591
11.680971543408244 384.84652175400157 0.771055113763595
11.68619909836166 383.6641632909816 0.769858401474577
11.691426653315077 382.6375663813255 0.7697883530167852
11.696654208268493 383.25495476722153 0.7702680134560835
11.701881763221909 381.3183819264644 0.7677756676365699
11.707109318175325 377.6995297397085 0.7638909306473372
11.712336873128741 374.5996851482025 0.7604814962444024
11.717564428082158 374.05884951886117 0.7611988545437036
11.722791983035574 372.458159813909 0.7605197138106108
11.72801953798899 371.3897859481328 0.759876515627306
11.733247092942406 370.18156280122395 0.7586962478855819
11.738474647895822 372.35645637881953 0.7602711932664576
11.743702202849239 373.5356576174935 0.7613905185068637
11.748929757802655 376.70203960391785 0.7660773548031395
11.754157312756071 379.61110483161434 0.769629536994962
11.759384867709487 379.41371706630883 0.7698923188277795
11.764612422662903 381.20423478110473 0.7723065001284415
11.76983997761632 383.34191127726615 0.7749387379585678
11.775067532569736 380.8269318686132 0.7725991945760192
11.780295087523152 384.84445328032655 0.7762439210666082
11.785522642476568 384.2779462253812 0.7745960989947697
11.790750197429984 382.79810230591386 0.7723523607935575
11.7959777523834 384.3858665230776 0.7745975275478184
11.801205307336817 385.32887302418953 0.775661035435399
11.806432862290233 389.49854346310394 0.780338558355027
11.81166041724365 392.9575382467189 0.7842726411916042
11.816887972197065 395.6927016195338 0.7871635137146741
11.822115527150482 397.29762169635575 0.7882294922446296
11.827343082103898 392.93216874296587 0.7827646683930144
11.832570637057314 394.01507260638385 0.7824274047713626
11.83779819201073 391.1324939796459 0.779573187134084
11.843025746964146 389.1968355846093 0.7780847552398206
11.848253301917563 391.08015891795935 0.780905236015364
11.853480856870979 388.44694497927026 0.7779437610338867
11.858708411824395 386.5534962889833 0.7752940193969404
11.863935966777811 384.82360905210555 0.773886375668804
11.869163521731227 382.50770613433497 0.7727812558151219
11.874391076684644 382.49260520141354 0.7735728168362944
11.87961863163806 379.5444487230361 0.7709758782334059
11.884846186591476 377.63672240554325 0.7693988091647074
11.890073741544892 374.2971162643309 0.765974253044292
11.895301296498308 374.25105130705026 0.766425809257783
11.900528851451725 375.60444517002236 0.7689356096163683
11.90575640640514 374.9532753551451 0.7682136811474732
11.910983961358557 374.0952844654222 0.7673776539245899
11.916211516311973 373.1952943433572 0.7664688134010125
11.92143907126539 369.6514751062986 0.7631658041182875
11.926666626218806 368.12280929382206 0.763503018949359
11.931894181172222 366.74136514991153 0.7627937515552657
11.937121736125638 365.1400323854948 0.7619261427180057
11.942349291079054 365.0530828815382 0.761914501632197
11.94757684603247 360.6767817954788 0.7574294135834655
11.952804400985887 360.4555396161505 0.7576668175915234
11.958031955939303 360.13043773526005 0.7581862646629141
11.963259510892719 358.34790871211777 0.7555389234122554
11.968487065846135 356.57048417354906 0.7536029087399413
11.973714620799552 356.24361085331583 0.7527963312149129
11.978942175752968 358.354208905183 0.7547666757018044
11.984169730706384 361.05451485934236 0.7580141105258884
11.9893972856598 359.2596243143925 0.7562081442314283
11.994624840613216 362.06956469530485 0.7592531325149019
11.999852395566633 357.99451189715654 0.7560667786441384
12.005079950520049 356.9611248856791 0.7549322871530498
12.010307505473465 356.02113988333844 0.7547008084054024
12.015535060426881 356.8251346660876 0.7562063640240354
12.020762615380297 359.01115787236625 0.758550832134546
12.025990170333714 359.120390748969 0.7587592327098022
12.03121772528713 355.93847284239524 0.7543036830633529
12.036445280240546 355.9830115222182 0.7538110209347695
12.041672835193962 358.1278709891378 0.75684275070673
12.046900390147378 357.22344158558735 0.756633582986761
12.052127945100795 360.8031959726098 0.761630524461245
12.05735550005421 363.30106344107486 0.76558297243138
12.062583055007627 365.37394655021393 0.7668587313541527
12.067810609961043 368.6686113952274 0.7698787108922792
12.07303816491446 369.3821348503973 0.7697142908929084
12.078265719867876 371.9251663632255 0.7718655659781777
12.083493274821292 376.92174335577283 0.7772309810213799
12.088720829774708 383.0904583651592 0.7835635985010083
12.093948384728124 390.26974609942494 0.7904743924067186
12.09917593968154 398.8131429343499 0.7983523886080517
12.104403494634957 406.8229804690244 0.8052919446812118
12.109631049588373 419.6248552948936 0.8174024884127351
12.114858604541789 434.4262235520482 0.8315612561892095
12.120086159495205 453.8273427644042 0.849402787094587
12.125313714448621 473.06328146840394 0.8666485602622437
12.130541269402038 491.9679821391852 0.8838018928446909
12.135768824355454 514.0785960832548 0.9037479510365253
12.14099637930887 527.2656881006976 0.9150636940301236
12.146223934262286 542.8697969108166 0.92880310099812
12.151451489215702 551.7952385269534 0.936346508253821
12.156679044169119 554.8287950266675 0.9388200488172841
12.161906599122535 557.129525474636 0.9417253769686791
12.167134154075951 548.9575291437018 0.9348586578575202
12.172361709029367 537.4874210140949 0.9253685986820733
12.177589263982783 523.7013234943047 0.9141274511290666
12.1828168189362 508.1588705549639 0.8998278287626033
12.188044373889616 494.2390327747694 0.8878749641285809
12.193271928843032 482.72067608861494 0.8779456163230476
12.198499483796448 469.7410000200307 0.8663539504692689
12.203727038749864 458.3393393467785 0.8568952357987172
12.20895459370328 447.4582439688274 0.8475290377005694
12.214182148656697 436.1729197745407 0.8373388435503959
12.219409703610113 427.0479111216715 0.8293187987745575
12.22463725856353 417.8192010203921 0.8206313161158366
12.229864813516945 408.34411720438084 0.8122524603056341
12.235092368470362 401.98294574457765 0.8063428773576484
12.240319923423778 393.53246387334724 0.7980241497575685
12.245547478377194 382.84901855314547 0.7885361952592104
12.25077503333061 379.49455661932836 0.7862236653618566
12.256002588284026 373.9774217018342 0.7823931226790334
12.261230143237443 369.62250516804966 0.7780279218135654
12.266457698190859 367.5495692303424 0.7753487583542145
12.271685253144275 364.47025885920095 0.771670933124827
12.276912808097691 359.1406599289569 0.7660712482875469
12.282140363051107 357.2943996623045 0.764903901640224
12.287367918004524 352.8007460862143 0.7611614889049081
12.29259547295794 345.5923133502115 0.7544492464783951
12.297823027911356 340.6806991830675 0.7500820144759869
12.303050582864772 339.44602648530594 0.7498350443685383
12.308278137818188 342.69042678424466 0.7525913721249476
12.313505692771605 346.1029164247298 0.7589549777229921
12.31873324772502 347.4629563469457 0.7668471683731605
12.323960802678437 345.9661832181594 0.7695080725218663
12.329188357631853 344.6541582300382 0.7705734518256258
12.33441591258527 343.3965223413628 0.7732615168291663
12.339643467538686 341.11703262729566 0.773873607978199
12.344871022492102 339.33051402185305 0.7769260274108738
12.350098577445518 337.60839936750807 0.7770968422368499
12.355326132398934 335.8304491762897 0.7773623331134927
12.36055368735235 336.2975949178561 0.7794534444941744
12.365781242305767 334.7791424425469 0.7800843302717969
12.371008797259183 334.96156513134235 0.78307957490956
12.376236352212599 335.1351362764159 0.7858117977014482
12.381463907166015 334.2403798687018 0.7867521772833856
12.386691462119432 336.0607562233112 0.790163956444114
12.391919017072848 331.6545931372138 0.7859685107473152
12.397146572026264 328.7689227910961 0.7836095288417736
12.40237412697968 327.51640154355465 0.784453268019687
12.407601681933096 325.609543315015 0.7854753595131779
12.412829236886513 327.16087573693073 0.7891471634078557
12.418056791839929 326.1204503352197 0.7888068826232466
12.423284346793345 324.7389948454775 0.7862804646301315
12.428511901746761 321.1050473273306 0.7824964638761893
12.433739456700177 320.4333856348395 0.7822440349801709
12.438967011653594 322.6351603223666 0.7864229471504294
12.44419456660701 321.9431705794901 0.7890534039257161
12.449422121560426 320.8088214763171 0.7881497271431068
12.454649676513842 320.00814599176596 0.7900058954472776
12.459877231467258 320.04708261372735 0.7908089695279428
12.465104786420675 321.7026205856791 0.7924569125068367
12.47033234137409 320.74549621284 0.7932985569435947
12.475559896327507 317.71290758971054 0.7897585400449079
12.480787451280923 313.6552219647091 0.786589879811912
12.48601500623434 310.3878498229155 0.7843075005419762
12.491242561187756 312.2673032861863 0.7873982536871557
12.496470116141172 314.32402447470645 0.7920074619110289
12.501697671094588 316.1808974357806 0.7946865812600847
12.506925226048004 316.97917835338615 0.7952681641119937
12.51215278100142 312.58640229810044 0.7912090263877938
12.517380335954837 308.4340276168166 0.7863825087430679
12.522607890908253 306.73859715081045 0.7873806185651363
12.527835445861669 305.5658893711571 0.7881772281700393
12.533063000815085 308.9675773744143 0.793605848004398
12.538290555768501 309.62730505280314 0.7958496756720296
12.543518110721918 311.45422879014836 0.7982902317883299
12.548745665675334 312.60662682967757 0.80062982268812
12.55397322062875 310.7697851505807 0.8011293744895255
12.559200775582166 311.33174153275974 0.8034268671475284
12.564428330535582 307.341704320062 0.7942558051222988
12.569655885488999 304.56133726598216 0.7841960538007531
12.574883440442415 304.7027153300388 0.7802122418766363
12.580110995395831 304.961131406722 0.7759103872024755
12.585338550349247 306.87745431492084 0.7764762007230649
12.590566105302663 305.65577834149576 0.7709052175901646
12.59579366025608 303.9493903695573 0.7681467237793068
12.601021215209496 304.12738852443874 0.7674966374594672
12.606248770162912 303.904339364968 0.7645457032812284
12.611476325116328 303.2692723259627 0.7634385653320999
12.616703880069744 304.1039164253056 0.7629735682984318
12.62193143502316 304.36194278819704 0.7626610637861807
12.627158989976577 307.52415071729837 0.7655842098071564
12.632386544929993 308.95896960069047 0.7660713589430762
12.63761409988341 310.36656150801025 0.7663024299925624
12.642841654836825 312.1765373876355 0.7689738209557679
12.648069209790242 314.3086412130594 0.7715829346974004
12.653296764743658 317.6439885568339 0.7740492870909785
12.658524319697074 319.0405087845635 0.7747761344426198
12.66375187465049 319.2676909449525 0.774381305446405
12.668979429603906 322.0081063158774 0.7751722247530358
12.674206984557323 324.82557288357054 0.776635357414762
12.679434539510739 332.0692889878597 0.7833789088029087
12.684662094464155 338.6635836441753 0.7893339345425681
12.689889649417571 340.1488575179069 0.7911853703400785
12.695117204370987 343.3515273345645 0.7936735760250987
12.700344759324404 348.3612065662543 0.7996944812127225
12.70557231427782 356.1601550697257 0.8083417937508298
12.710799869231236 363.95993003755365 0.8157500840713652
12.716027424184652 376.9257484477808 0.8285837387608688
12.721254979138068 383.19735167479894 0.8353734467713987
12.726482534091485 388.8472941823639 0.8404057001968679
12.7317100890449 395.91555514580415 0.847565949493964
12.736937643998317 403.4771902617517 0.8548863008784903
12.742165198951733 411.06859442428396 0.8618527413540583
12.74739275390515 423.8263008019 0.8744608622249536
12.752620308858566 432.5363593094731 0.8829115811086756
12.757847863811982 442.41423692006254 0.8920373246702501
12.763075418765398 443.3210636757666 0.8929164696243544
12.768302973718814 435.8760502539803 0.8850488208243573
12.77353052867223 429.4940251421443 0.878311915599477
12.778758083625647 417.26440001387556 0.865576004206064
12.783985638579063 408.7851718955048 0.8562407042271101
12.789213193532479 402.1928984729656 0.8486868789755512
12.794440748485895 393.40981815401614 0.8394668004943592
12.799668303439312 388.14345876486 0.8339649243508396
12.804895858392728 384.37976278925623 0.8302223164191755
12.810123413346144 377.60900481938626 0.8224986663613757
12.81535096829956 373.23018452404267 0.8176527479128045
12.820578523252976 369.3054376627013 0.8131242364887282
12.825806078206393 369.0115918423318 0.8131217595976293
12.831033633159809 369.61606455246186 0.8138969986987534
12.836261188113225 371.3143678742278 0.815184810387446
12.841488743066641 376.03217078213737 0.8194637804843181
12.846716298020057 380.55170045874803 0.8244044816508541
12.851943852973474 384.91392105596515 0.8287402788853864
12.85717140792689 387.86546021244544 0.8316178989031575
12.862398962880306 393.1421934438144 0.8368958216009461
12.867626517833722 395.10377854668644 0.8391135342476183
12.872854072787138 397.4738247296716 0.8411742802888552
12.878081627740555 404.70728298093917 0.8485827129363106
12.88330918269397 411.94478239356727 0.8561992084237426
12.888536737647387 420.1030367909026 0.8636907061911779
12.893764292600803 419.1631986051452 0.8616812035995813
12.89899184755422 415.0330299804725 0.857333731895673
12.904219402507636 406.8726995781823 0.84825512165263
12.909446957461052 398.3071829340556 0.839875487823271
12.914674512414468 386.98069178311715 0.8292395745330976
12.919902067367884 374.9107297369155 0.8167632962376076
12.9251296223213 363.17138283034 0.8048337539612525
12.930357177274717 353.1366804324576 0.7935532692727614
12.935584732228133 345.2188659526846 0.7835263267317927
12.940812287181549 335.0647374370911 0.7714057143823734
12.946039842134965 327.2411885956388 0.7610749709770772
12.951267397088381 318.1014822027162 0.7501056868560506
12.956494952041798 313.8276816723957 0.746297271965353
12.961722506995214 313.06345820921456 0.7445673950340929
12.96695006194863 312.96917508663455 0.7452364483366115
12.972177616902046 314.80069689490034 0.7481773572168187
12.977405171855462 315.6394624694582 0.7496809020477023
12.982632726808879 315.7691909526926 0.7513837406597659
12.987860281762295 315.15784993621736 0.750389145272623
12.993087836715711 317.28614078207755 0.7527305605043114
12.998315391669127 316.68815709149715 0.751549753298716
13.003542946622543 314.5466078804364 0.7480755190368483
13.00877050157596 313.70861991272886 0.7478614718724412
13.013998056529376 313.2679607643606 0.7459920918584598
13.019225611482792 317.48632808995865 0.7509521247024116
13.024453166436208 319.03680837484734 0.7528220707554869
13.029680721389624 319.6325621759776 0.7543693327125373
13.03490827634304 316.8226864401609 0.7504777133092333
13.040135831296457 316.8006128655957 0.7515581810357286
13.045363386249873 321.5602454736094 0.7579808861792587
13.05059094120329 326.0108985196819 0.7619605493323349
13.055818496156705 329.0261354833924 0.7657916555431793
13.061046051110122 332.9592168871575 0.7696367880366202
13.066273606063538 339.5172635527281 0.7761845210118348
13.071501161016954 345.26346747097705 0.781798925089772
13.07672871597037 349.95128421170836 0.7855030974318874
13.081956270923786 351.8296713535386 0.7871262255364813
13.087183825877203 351.13890477280364 0.7872548140268466
13.092411380830619 349.06602033123755 0.7855185255817774
13.097638935784035 348.9941321727109 0.785785397755924
13.102866490737451 346.8649754603886 0.7843924068056791
13.108094045690867 341.264220097935 0.7779794337714472
13.113321600644284 334.5571422042448 0.7713556439834675
13.1185491555977 329.9896235006465 0.7671386465919413
13.123776710551116 331.8793301221926 0.7687857140023994
13.129004265504532 330.2237326941426 0.7666976208220514
13.134231820457948 332.56908795041903 0.7687317457858889
13.139459375411365 333.3687653661228 0.7687440516204175
13.14468693036478 333.7982428109279 0.7685151425234794
13.149914485318197 337.7002335692679 0.7728866120544822
13.155142040271613 339.2867942830557 0.77526092654057
13.16036959522503 343.2429495278751 0.7792390780107192
13.165597150178446 348.0397255161013 0.7850614727825903
13.170824705131862 349.2990333425654 0.7865369076628456
13.176052260085278 349.3067264550002 0.7867054082668766
13.181279815038694 346.9215734602697 0.7838832700016451
13.18650736999211 349.3822902710607 0.7864987925172904
13.191734924945527 349.4446990841389 0.7869807635164764
13.196962479898943 352.1293087263373 0.7898264540421911
13.202190034852359 353.3996582816187 0.7912525859808948
13.207417589805775 354.5480803465967 0.7923732315874222
13.212645144759191 352.6603039162903 0.791135536871598
13.217872699712608 347.0764472621669 0.7858566936612009
13.223100254666024 344.65753522631803 0.7832416630952462
13.22832780961944 344.01660655556566 0.7819621735912963
13.233555364572856 341.6607092275292 0.7791767057794827
13.238782919526273 341.5470707086852 0.7791792850674343
13.244010474479689 337.39487197397546 0.7749491217321534
13.249238029433105 336.2699071127941 0.7746545477399239
13.254465584386521 334.5161451167858 0.7730069274158503
13.259693139339937 332.27558246411087 0.7700455701404955
13.264920694293354 328.1852643189631 0.7660029279382576
13.27014824924677 323.42553968765276 0.7590458524936912
13.275375804200186 319.7060233853893 0.7553620816981454
13.280603359153602 317.0761931507433 0.7525395974111588
13.285830914107018 316.6580491111469 0.7521743677545132
13.291058469060435 313.5644695357814 0.7507553328339321
13.29628602401385 313.2589791112213 0.7508099498011861
13.301513578967267 314.53378275750356 0.7532364659461417
13.306741133920683 310.76471705684435 0.7498564414879779
13.3119686888741 305.6613536715574 0.7430195270293217
13.317196243827516 303.6506341105625 0.7404607241228915
13.322423798780932 302.1746548380708 0.7387219911940178
13.327651353734348 304.3316838052686 0.7401901657018409
13.332878908687764 303.7041229401622 0.7396009183665125
13.33810646364118 301.1689815049898 0.7383428578578
13.343334018594597 299.34390379147385 0.7356624235354209
13.348561573548013 299.9593648634388 0.7370385086699565
13.353789128501429 298.5075468321968 0.734509316021015
13.359016683454845 296.14528342535976 0.7307592558148236
13.364244238408261 295.0925788194543 0.7293323592681725
13.369471793361678 296.95600659853756 0.7317690872797603
13.374699348315094 302.3063609154928 0.7394963334436191
13.37992690326851 304.5992537514686 0.7438205494796835
13.385154458221926 305.88590032731275 0.7449058224724979
13.390382013175342 306.1927102941811 0.7463088322525901
13.395609568128759 303.6742097468496 0.7409016793138854
13.400837123082175 304.7219611922698 0.7413631213151988
13.406064678035591 304.2758235464282 0.7398893517914129
13.411292232989007 305.80023340026133 0.7411297424003825
13.416519787942423 310.3628100120417 0.7455520694675183
13.42174734289584 313.58428981299716 0.7500725792390013
13.426974897849256 316.4011668433 0.7529447656444531
13.432202452802672 318.78827472520203 0.7553285612104983
13.437430007756088 319.44664043362735 0.7568336695774637
13.442657562709504 319.95142589787804 0.7586327459200881
13.44788511766292 321.04079913558894 0.759455931873964
13.453112672616337 317.98631681875133 0.7556135539847082
13.458340227569753 316.8757751928433 0.7535784642420902
13.46356778252317 314.91108404006417 0.7507056898123792
13.468795337476585 314.780882852655 0.7505639420382094
13.474022892430002 318.83444234680877 0.7545100753859044
13.479250447383418 321.47126764006566 0.7576339206402605
13.484478002336834 323.01982526166825 0.7598267894467279
13.48970555729025 323.59154661336834 0.760091269101245
13.494933112243666 318.44295577312187 0.753442864638491
13.500160667197083 318.7381994292123 0.7536508197573326
13.505388222150499 318.7255497365372 0.7538893517407751
13.510615777103915 317.9873314161323 0.7539193205967454
13.515843332057331 318.0606041525187 0.7550096642038321
13.521070887010747 317.89379848527335 0.7556344710997492
13.526298441964164 318.0066666014039 0.7567010512014386
13.53152599691758 316.6478527856098 0.7553872884131609
13.536753551870996 312.47425104367903 0.749593021337333
13.541981106824412 306.86564316320124 0.7427296146247314
13.547208661777828 302.89433414513775 0.7380646253009534
13.552436216731245 297.6494502275096 0.7320054941763148
13.55766377168466 296.4035684571108 0.731120542120449
13.562891326638077 291.7912759662811 0.7257575555091301
13.568118881591493 290.346636704084 0.7253618759169159
13.57334643654491 287.95248405718525 0.7245566755575461
13.578573991498326 285.51905588406703 0.7222682291960868
13.583801546451742 282.9646792420183 0.7201482147503745
13.589029101405158 279.61002632864034 0.7160521163470943
13.594256656358574 276.23146867007904 0.7106589638798227
13.59948421131199 278.6088390044762 0.7142991783441827
13.604711766265407 275.6879473045225 0.7098734233749492
13.609939321218823 276.80027340889063 0.7116940781395378
13.615166876172239 275.1302144682849 0.7101375765526151
13.620394431125655 275.10972152477757 0.7088373488146018
13.625621986079071 275.48433404330973 0.7095394923083939
13.630849541032488 273.1794940601001 0.7079779826506147
13.636077095985904 268.73080208443787 0.7025348696725571
13.64130465093932 267.0490367627607 0.7007091260959
13.646532205892736 266.91818864780555 0.7002998695926083
13.651759760846153 264.24309731192545 0.6951975461050556
13.656987315799569 263.4610854516899 0.6940112871379019
13.662214870752985 262.3196652495272 0.6932816530102159
13.667442425706401 259.6299355141468 0.6898553513481328
13.672669980659817 261.646162166233 0.694492547463223
13.677897535613234 261.3399492258694 0.6956593385884575
13.68312509056665 261.5123782714607 0.696101202864411
13.688352645520066 264.14633574781277 0.6968539866586301
13.693580200473482 263.43045065071567 0.6932424333117834
13.698807755426898 264.5336306156177 0.6958202887695104
13.704035310380315 264.97396783995134 0.6964587994261124
13.70926286533373 263.4304913207906 0.6960154787509589
13.714490420287147 265.36310478795116 0.6989064094233508
13.719717975240563 267.22006681374205 0.7002842752669809
13.72494553019398 270.2942942288161 0.7043827070749991
13.730173085147396 271.6543096339613 0.7072185451399111
13.735400640100812 269.4376559929526 0.7041698866721504
13.740628195054228 267.92022637401465 0.7021384946952014
13.745855750007644 268.7726484785604 0.701436350689187
13.75108330496106 272.8458174411917 0.7069387548981592
13.756310859914477 274.47954179224115 0.7094079281058078
13.761538414867893 274.2314818401704 0.7104514139204267
13.766765969821309 273.11266810482635 0.7092156497928457
13.771993524774725 272.65108710906065 0.7082664769765858
13.777221079728141 272.5912637714569 0.708971856694052
13.782448634681558 270.6709425196405 0.7070081563633865
13.787676189634974 265.89222044615593 0.7002692979442827
13.79290374458839 262.8984390704945 0.6960628644992556
13.798131299541806 263.0828609882733 0.6953524565440801
13.803358854495222 262.7002280155632 0.6958945347642238
13.808586409448639 262.80654157856605 0.6953887702722197
13.813813964402055 262.1230269115455 0.6947394463789721
13.819041519355471 262.98510196002263 0.6962545705450522
13.824269074308887 264.061881377705 0.6977091945999622
13.829496629262303 263.7836328993682 0.6973975140077291
13.83472418421572 264.7852596389002 0.6993363847570189
13.839951739169136 266.45180166901037 0.6999135390924619
13.845179294122552 266.0212008648491 0.6998558187465298
13.850406849075968 267.58078300977064 0.7019692719320707
13.855634404029384 267.08332209322384 0.7005923917983341
13.8608619589828 264.9262111424228 0.6993598486336571
13.866089513936217 266.1891358340943 0.6995332926203016
13.871317068889633 268.3084959258195 0.7020584602493017
13.87654462384305 269.91614567838593 0.7051492309066927
13.881772178796465 270.0305083593945 0.7034703124525019
13.886999733749882 274.11798099104413 0.7090716622980333
13.892227288703298 277.2817313161333 0.712874888302199
13.897454843656714 278.5006029385655 0.7127250042348938
13.90268239861013 280.43517223607165 0.7141788117571466
13.907909953563546 280.249215686016 0.7140057381092193
13.913137508516963 281.06182649170296 0.7146960945796699
13.918365063470379 283.51901776764595 0.719424906722883
13.923592618423795 283.42629959549765 0.7188372187194839
13.928820173377211 283.7795286185376 0.7188393482580144
13.934047728330627 282.1734100234044 0.7171377713993642
13.939275283284044 283.58854482718715 0.7178723105226237
13.94450283823746 284.4552401474208 0.7193841450628881
13.949730393190876 283.9944175583984 0.7186718100455946
13.954957948144292 286.8356716017156 0.7230954353704762
13.960185503097708 286.1878620899602 0.7229101936916456
13.965413058051125 284.88928362797844 0.7213344804526278
13.97064061300454 282.17950305086646 0.7175786093334002
13.975868167957957 276.74927068623475 0.7110054373931074
13.981095722911373 273.403463524896 0.7062955285878142
13.98632327786479 273.40563028777933 0.7072962446439298
13.991550832818206 270.0349069303865 0.7021684339139171
13.996778387771622 269.1163709672243 0.7006450023593522
14.002005942725038 267.46546160238785 0.6994856887626815
14.007233497678454 267.5425383850209 0.700395951819465
14.01246105263187 267.9906849509751 0.7004889374786455
14.017688607585287 267.4490627042945 0.7002236278690194
14.022916162538703 267.9513361725157 0.7004680051156177
14.028143717492119 267.70606432337325 0.7013337451348722
14.033371272445535 269.4073854741144 0.7056001866425918
14.038598827398951 269.7220263341861 0.7056794275940361
14.043826382352368 271.05666053719045 0.7066943585057638
14.049053937305784 273.49064997888973 0.7092829294243113
14.0542814922592 273.13951557740495 0.7086706427532218
14.059509047212616 273.1967915477437 0.7072892997504039
14.064736602166032 274.05627539790027 0.7072319268555732
14.069964157119449 274.1935049583813 0.7067500074175004
14.075191712072865 274.8429816406266 0.7074949266000502
14.080419267026281 278.34292257237206 0.7129525786137515
14.085646821979697 281.13306732856665 0.715361736018655
14.090874376933114 282.71405362364675 0.7163273976342164
14.09610193188653 286.57316101200627 0.7204131094745846
14.101329486839946 292.3095654526821 0.7273620970571838
14.106557041793362 297.57420218795966 0.7342822640083482
14.111784596746778 303.29006752401995 0.7404363698024788
14.117012151700195 303.8297230882813 0.7423464845587565
14.12223970665361 299.57449124184427 0.7371868188010634
14.127467261607027 294.3705093264283 0.7324212472748798
14.132694816560443 290.22171584640864 0.7274027569190726
14.13792237151386 288.10437858787 0.7245289987471307
14.143149926467276 288.02123771808397 0.7232325758819833
14.148377481420692 288.8274044445915 0.7225638490036694
14.153605036374108 287.92261968073024 0.7217465966350808
14.158832591327524 284.8940438698624 0.7187671908173785
14.16406014628094 282.79138282009063 0.7166643688309189
14.169287701234357 281.06268609310587 0.7139422584195388
14.174515256187773 277.787733113959 0.7088154637367814
14.179742811141189 279.6248020077574 0.7119329456795946
14.184970366094605 279.1821332218273 0.7100884618993268
14.190197921048021 278.4494864515388 0.7092824533342249
14.195425476001438 278.56421148570024 0.7093214889445753
14.200653030954854 280.91182649071925 0.7126154464609102
14.20588058590827 282.9028320726831 0.717240516694722
14.211108140861686 286.38446668617297 0.7217519984593956
14.216335695815102 286.722536123076 0.7213608999919232
14.221563250768519 285.12752674189295 0.7182515079896957
14.226790805721935 284.55950731082856 0.7158086000748071
14.232018360675351 284.9852175064492 0.7150137424287326
14.237245915628767 289.0584692974461 0.7196053938468093
14.242473470582183 288.64369056542506 0.7191810193073007
14.2477010255356 288.8190282746077 0.7201222902378726
14.252928580489016 287.1558073958601 0.7191108924166861
14.258156135442432 287.1637933430877 0.7193510267954082
14.263383690395848 290.30315616062495 0.7226294074220293
14.268611245349264 292.69180991425196 0.7255704108895739
14.27383880030268 295.2872249944254 0.7271535176801472
14.279066355256097 295.37766328761325 0.7264855764230976
14.284293910209513 295.1745067044886 0.7262120719998908
14.28952146516293 297.07664898285867 0.7279587937020413
14.294749020116345 297.65552331656454 0.7291336726222282
14.299976575069762 298.53673025930357 0.7301524384326011
14.305204130023178 300.330529869875 0.7325755524510851
14.310431684976594 301.01859103685973 0.7333034319744206
14.31565923993001 304.9667775481184 0.7367057170742177
14.320886794883426 305.91003114706064 0.7367898320488929
14.326114349836843 309.7689271745691 0.7416477831857032
14.331341904790259 311.9146862016525 0.7435715816934028
14.336569459743675 313.04287590464844 0.7461311312745095
14.341797014697091 314.2670603631463 0.7472892415559009
14.347024569650507 316.82470170398796 0.7498979568517851
14.352252124603924 319.91044066799634 0.7538493002998787
14.35747967955734 321.07998852075895 0.7555965182769725
14.362707234510756 320.54317322888704 0.7552447137517729
14.367934789464172 320.26745067903033 0.7540832739342523
14.373162344417588 319.48765596667596 0.7523922181467096
14.378389899371005 317.0097548717187 0.7494902867967769
14.38361745432442 317.4879755091516 0.7496397042594226
14.388845009277837 318.34507252735006 0.7499478088261673
14.394072564231253 319.3363943442094 0.7513481862793724
14.39930011918467 322.7767940525738 0.7558254320521893
14.404527674138086 324.89418893297193 0.7587663055962978
14.409755229091502 328.3110813561541 0.764377050215445
14.414982784044918 330.57458653160074 0.7668206890984481
14.420210338998334 330.53594594378393 0.7661959585093786
14.42543789395175 330.7727552387774 0.7657906414524279
14.430665448905167 332.1496755507425 0.7666817277666483
14.435893003858583 330.8881578528117 0.7656770804140403
14.441120558811999 333.4582066059847 0.7685613009497722
14.446348113765415 335.0376134068008 0.7691422854085913
14.451575668718831 335.29239402074825 0.7701223338638327
14.456803223672248 335.75735868018876 0.7706722593098705
14.462030778625664 339.65232973379045 0.7757550940573671
14.46725833357908 341.0241255530139 0.7779334075698859
14.472485888532496 345.2681701900141 0.7813138275600477
14.477713443485912 349.2430396511638 0.7846814158499726
14.482940998439329 351.97647309966777 0.7874963104638466
14.488168553392745 355.2838883052073 0.790764008903609
14.493396108346161 359.5031564414178 0.7950706888715416
14.498623663299577 366.03057346083443 0.8021186707550969
14.503851218252994 371.4941177317169 0.8077782990213734
14.50907877320641 379.0208852124885 0.8159997325249128
14.514306328159826 382.92771581309404 0.8204786489420635
14.519533883113242 386.40248344751564 0.8241599299412636
14.524761438066658 385.52269393923086 0.8234236968739729
14.529988993020075 375.49543883903186 0.8134575487410732
14.53521654797349 362.72045995484683 0.7989985615429627
14.540444102926907 351.2446282956681 0.7872248006527608
14.545671657880323 342.58838844865187 0.7782304742853472
14.55089921283374 334.6232736463405 0.7697390884130445
14.556126767787156 325.8950058557229 0.7606535839631808
14.561354322740572 316.84434105585495 0.749815311409058
14.566581877693988 309.6157799218417 0.7416861615852962
14.571809432647404 307.3073737565694 0.7394305393807196
14.57703698760082 303.8042141681394 0.7357302921521554
14.582264542554237 301.34391711522306 0.7330312232934733
14.587492097507653 298.08499227446083 0.7287083725448169
14.592719652461069 295.8317319233715 0.7243050681050145
14.597947207414485 299.9742310885653 0.7295324967505521
14.603174762367901 305.1570582819663 0.7358093538675158
14.608402317321318 311.60556357699545 0.7438627164641632
14.613629872274734 315.73647255963033 0.7490975687575379
14.61885742722815 321.92621874521757 0.7560250560344038
14.624084982181566 324.58350210203525 0.7581682677443441
14.629312537134982 330.41877760404657 0.76377531740507
14.634540092088399 336.48278946943867 0.7697155784474811
14.639767647041815 338.8982058695591 0.7726270124490288
14.644995201995231 337.4047400511996 0.7709198413004188
14.650222756948647 337.09465743945924 0.769970349110009
14.655450311902063 336.6204291086695 0.7687716614449673
14.66067786685548 337.6739335095501 0.7694895696318281
14.665905421808896 338.7259644852593 0.7699651038079336
14.671132976762312 340.8179734196087 0.7721408888795342
14.676360531715728 340.7777573898247 0.7719730034485615
14.681588086669144 340.8420629796388 0.7716803479130374
14.68681564162256 340.1354021573502 0.771280661862026
14.692043196575977 340.4065835480997 0.7707976965811089
14.697270751529393 338.54619361517354 0.7685879098707264
14.70249830648281 339.13222234384193 0.7692133656045261
14.707725861436225 340.72533992808627 0.7708165276784814
14.712953416389642 340.2181641362915 0.7709271689635706
14.718180971343058 340.83687746676065 0.7717356787591041
14.723408526296474 341.34803468421137 0.7732526101390088
14.72863608124989 346.1999165764822 0.7790872734298199
14.733863636203306 348.3250908938487 0.7809321756718878
14.739091191156723 351.29206758145176 0.7838551998045871
14.744318746110139 351.44989814041634 0.784040989904398
14.749546301063555 350.0375886555544 0.7825411977703686
14.754773856016971 342.5279615584654 0.7741305196498854
14.760001410970387 335.86003601145035 0.7664341088911067
14.765228965923804 335.2514717052468 0.7657166306753549
14.77045652087722 334.47839695301565 0.7657243811048668
14.775684075830636 335.60548625236714 0.766642021858327
14.780911630784052 333.72467545957346 0.7642668385794884
14.786139185737468 329.6373735721621 0.7594631064676919
14.791366740690885 329.6239741532978 0.7599622741277023
14.7965942956443 328.8703088906435 0.7597647901411105
14.801821850597717 329.3616601714608 0.760762606324439
14.807049405551133 328.853984950442 0.7592593788897282
14.81227696050455 329.92378373013906 0.7607453493248804
14.817504515457966 334.55033285451344 0.7660054022660575
14.822732070411382 337.46272568064893 0.76828279412729
14.827959625364798 343.60827099553234 0.7749517691341461
14.833187180318214 347.866780220683 0.7795293417205703
14.83841473527163 352.24859487037196 0.7837993705535308
14.843642290225047 353.1401559510043 0.7847522630849767
14.848869845178463 353.7597597079108 0.7853499048656036
14.854097400131879 354.75566506485546 0.7870504003086972
14.859324955085295 357.4056482183221 0.7910283077029887
14.864552510038711 359.2255526002267 0.7927631623413793
14.869780064992128 359.1455900439484 0.7929022628915858
14.875007619945544 358.1563119839349 0.7907076792949151
14.88023517489896 360.6333614300783 0.793122994355972
14.885462729852376 356.5932859307576 0.7887507762248054
14.890690284805792 355.6946332626532 0.7877351193121959
14.895917839759209 352.7975509583887 0.7844056612927125
14.901145394712625 353.3691665303285 0.7855214561188268
14.906372949666041 361.76046811572195 0.7946181287473931
14.911600504619457 362.8397114944741 0.7957011250733548
14.916828059572873 362.68359408760637 0.7957179125490037
14.92205561452629 356.0395973450093 0.788577565276402
14.927283169479706 351.03895796874366 0.7828589536741808
14.932510724433122 345.5674388859048 0.7767821642442452
14.937738279386538 341.3852209280178 0.7714172815956106
14.942965834339955 335.9408857141105 0.765573379249661
14.94819338929337 330.78256219972195 0.7598749688880146
14.953420944246787 325.62296298672686 0.755145399866745
14.958648499200203 320.83387469353227 0.7504772611462643
14.96387605415362 315.2222858162025 0.7445281124457472
14.969103609107036 311.69661495858884 0.7406450247913929
14.974331164060452 306.6655871666148 0.7345350822583557
14.979558719013868 306.48744421492665 0.7352615559024386
14.984786273967284 305.6276324421107 0.7340007548294265
14.9900138289207 303.4078251916211 0.7317113327075315
14.995241383874117 303.80963908785895 0.7309337867699985
15.000468938827533 306.90150263106415 0.7347811441302757
15.005696493780949 309.8848662715277 0.7385206142047572
15.010924048734365 310.0800950861957 0.7397333859137932
15.016151603687781 309.94645057687273 0.7394669415940898
15.021379158641198 310.36416202453984 0.7392051850755635
15.026606713594614 311.02037823943704 0.739447920137248
15.03183426854803 311.8433466663816 0.740023835723641
15.037061823501446 311.818129519554 0.7398212761934935
15.042289378454862 309.26555808711714 0.7371187988596163
15.047516933408279 308.95279019219464 0.7370933670541846
15.052744488361695 312.0906970642248 0.7404185156990912
15.057972043315111 316.28890624541236 0.7462169117246867
15.063199598268527 316.51383998257387 0.7469015848692178
15.068427153221943 316.7869383749503 0.7480330334550621
15.07365470817536 316.2336327077189 0.7474162277675891
15.078882263128776 315.58163384792846 0.7462809651670859
15.084109818082192 315.852511216407 0.7452957678566055
15.089337373035608 318.5315144702062 0.748271169493526
15.094564927989024 318.22203440218755 0.747288342053684
15.09979248294244 316.5283553734515 0.7452448452343708
15.105020037895857 314.5535305874897 0.7436551359972445
15.110247592849273 311.3224785441301 0.7403659480722427
15.11547514780269 310.1686334667851 0.7389042998879035
15.120702702756105 310.2436514550787 0.7392922294100326
15.125930257709522 308.6414955081954 0.7365202416027253
15.131157812662938 304.293516035803 0.7318636143262123
15.136385367616354 299.1841332725794 0.7267155722236164
15.14161292256977 292.53751518341517 0.7189048688035566
15.146840477523186 290.2143716642336 0.7178788585142053
15.152068032476603 290.2481728177265 0.7179337746937344
15.157295587430019 287.1365856727447 0.714589012140263
15.162523142383435 284.77472327480154 0.7113907195030871
15.167750697336851 281.148038150019 0.7057447107359338
15.172978252290267 279.5106695534775 0.7033852404550105
15.178205807243684 278.78321752380083 0.7040679187216234
15.1834333621971 274.08475591498245 0.6986579497311107
15.188660917150516 269.87851812641424 0.6939311377309835
15.193888472103932 265.6711396441323 0.6889779320089605
15.199116027057348 264.30527122869916 0.687479021002429
15.204343582010765 266.0176380070146 0.6903628211905767
15.20957113696418 268.6494997610872 0.6935086604715112
15.214798691917597 269.85399707497345 0.6939540065480443
15.220026246871013 269.9060673573671 0.694116097195145
15.22525380182443 267.55236037860806 0.6915885936347189
15.230481356777846 266.06829886834794 0.6905347522776238
15.235708911731262 265.17174244314435 0.6905135210528868
15.240936466684678 264.02395374236744 0.6884332044699589
15.246164021638094 263.6756776148851 0.6876666505607357
15.25139157659151 266.6393834924441 0.691191418628423
15.256619131544927 268.1823074678457 0.6916837659355868
15.261846686498343 266.1732655609058 0.6894173238066194
15.267074241451759 265.45008907368174 0.6891063919285807
15.272301796405175 263.6650947315946 0.6870058359569622
15.277529351358591 264.2000772760528 0.6897068884954363
15.282756906312008 264.6621178914393 0.6891456169658365
15.287984461265424 264.4058179331361 0.6887556309421193
15.29321201621884 265.0834210262344 0.6897230024565844
15.298439571172256 264.240313649407 0.6877970149174694
15.303667126125672 266.2329475356024 0.690772381589915
15.308894681079089 268.563083828774 0.692180403425166
15.314122236032505 271.7431088498506 0.6962463518809968
15.319349790985921 271.57464691257445 0.6973118401165609
15.324577345939337 272.8776258375486 0.6984764738265317
15.329804900892753 273.11276325994413 0.698818031959902
15.33503245584617 274.9058665533851 0.7004773321991583
15.340260010799586 274.06965026743876 0.6981732913612599
15.345487565753002 276.8893108317088 0.7012870934382833
15.350715120706418 277.95663923216966 0.7023689941242421
15.355942675659835 281.0904468011874 0.7059516473684242
15.36117023061325 283.49266118870514 0.7096085329607461
15.366397785566667 281.9478987311113 0.7074643052061252
15.371625340520083 283.25498982222143 0.7088072686909881
15.3768528954735 286.1644601762418 0.7127203726998557
15.382080450426916 288.42442056583377 0.7148312230091987
15.387308005380332 292.05992745274216 0.7197984204397426
15.392535560333748 291.0611073195098 0.718150498339401
15.397763115287164 292.3849707540591 0.7287797034786254
15.40299067024058 290.95196295716926 0.7346103807122718
15.408218225193997 290.0557798252808 0.7387778770330096
15.413445780147413 289.86080270589616 0.7429202834940436
15.418673335100829 289.4613508203693 0.7450642179342267
15.423900890054245 289.457728605255 0.7468598886296238
15.429128445007661 290.46810936416904 0.7512375410290842
15.434355999961078 289.9085859337331 0.753699890011664
15.439583554914494 290.8070407770348 0.7594264192607367
15.44481110986791 288.3935525554952 0.7592908701550347
15.450038664821326 288.2799168793348 0.7604732514599095
15.455266219774742 287.90012679226834 0.7606415378628746
15.460493774728159 285.7089972159358 0.7598431390117548
15.465721329681575 285.7026806199246 0.7624240658041656
15.470948884634991 285.071214684596 0.7637962861123492
15.476176439588407 286.5237885314344 0.7678427467869648
15.481403994541823 287.40279492042146 0.7700696562747662
15.48663154949524 289.3430983318431 0.7745310845809693
15.491859104448656 291.2916517025839 0.7793201595919256
15.497086659402072 291.03482169011085 0.7813642396089101
15.502314214355488 292.96377868089485 0.7859103089078033
15.507541769308904 292.8537894684849 0.7871509642441572
15.51276932426232 292.2575358770944 0.7881876459712261
15.517996879215737 294.83646711863213 0.7941232035997882
15.523224434169153 293.45775166292657 0.7945240218204818
15.52845198912257 293.61276746634087 0.7959139795937503
15.533679544075985 293.4777964243353 0.7960025392598498
15.538907099029402 297.0829897574675 0.8030140509582742
15.544134653982818 299.7445460879346 0.8076725187036268
15.549362208936234 304.79456614386027 0.8156911165055596
15.55458976388965 304.67915847480407 0.8163272415171751
15.559817318843066 303.2124795064212 0.8154174218122217
15.565044873796483 303.4371391352127 0.8191633614850551
15.570272428749899 304.5539247609476 0.8234282912198106
15.575499983703315 306.5628865173634 0.8277545125611236
15.580727538656731 307.68013607233604 0.830057571042894
15.585955093610147 305.7904352013198 0.8287816313307752
15.591182648563564 304.7904312040958 0.8293404520977526
15.59641020351698 303.05212614395043 0.8286562403528885
15.601637758470396 302.1702801359128 0.8288312457851951
15.606865313423812 298.526548661184 0.8243251017150184
15.612092868377228 296.0225886935956 0.8221146252156863
15.617320423330645 295.8117195702693 0.8240009422153747
15.62254797828406 292.8521920560497 0.8227235139398418
15.627775533237477 291.28283912880397 0.822664012747013
15.633003088190893 287.09846859926944 0.8202918689724981
15.63823064314431 285.7049241451998 0.8174992151364728
15.643458198097726 279.23230933867 0.796721070204777
15.648685753051142 277.73220048194 0.7875498707085542
15.653913308004558 276.89867891518793 0.7809567612057128
15.659140862957974 276.00340381634226 0.7758103184897109
15.66436841791139 276.9745120353282 0.7749326203945202
15.669595972864807 275.4193286497296 0.7707088809658091
15.674823527818223 272.92267182624664 0.7654271284472721
15.680051082771639 273.58601006024224 0.7648785628590422
15.685278637725055 275.34775048985205 0.7662126676195657
15.690506192678471 274.67761680242 0.7630789594734154
15.695733747631888 274.37465891011357 0.7605438965102218
15.700961302585304 269.2969432591831 0.7511563598714603
15.70618885753872 269.8185751987978 0.750570034296603
15.711416412492136 270.1457822004716 0.7490344819396549
15.716643967445552 273.27849703133427 0.7524470774160664
15.721871522398969 276.54452384080855 0.7554235149314366
15.727099077352385 277.3682764242671 0.7561908298985217
15.732326632305801 277.883687299006 0.755690962835123
15.737554187259217 277.12657526046 0.7533953348660927
15.742781742212633 275.3758237493992 0.7489758685563582
15.74800929716605 280.99097752211185 0.7557938798431901
15.753236852119466 280.5521969476608 0.754603201649029
15.758464407072882 280.73881018559064 0.7539080760338239
15.763691962026298 278.2604340713342 0.7495185924166466
15.768919516979715 277.8948150703613 0.7473082651466799
15.77414707193313 279.4450311911853 0.749109149663087
15.779374626886547 280.0104631913325 0.7503838070412499
15.784602181839963 283.0876491531177 0.7548862810660102
15.78982973679338 285.01057428446137 0.7573494742658596
15.795057291746796 283.80756410020126 0.7553224987541641
15.800284846700212 282.3455323644647 0.7522206462738998
15.805512401653628 281.0216865386555 0.7497108217264842
15.810739956607044 281.5009518212655 0.7490630892939225
15.81596751156046 281.6862187807548 0.749690589580386
15.821195066513877 280.210863099206 0.7473553894296191
15.826422621467293 283.5201367067625 0.7501630122960284
15.831650176420709 285.7594117497135 0.7526040840878447
15.836877731374125 286.2362104051102 0.7534696251083925
15.842105286327541 287.1465026191745 0.7560963495823226
15.847332841280958 288.77361865719286 0.7581205437214594
15.852560396234374 287.7040330210443 0.7558139432518483
15.85778795118779 285.81664862191 0.7519978919131505
15.863015506141206 284.5384268404012 0.7499534100387059
15.868243061094622 283.88637469104 0.7480299455099956
15.873470616048039 284.6248342703014 0.7487595464683116
15.878698171001455 282.4381221092166 0.7453089268474368
15.883925725954871 281.1638936431941 0.7430067693220905
15.889153280908287 282.5394580999344 0.7455544792796553
15.894380835861703 284.4110830879055 0.7481580375030331
15.89960839081512 286.2044875067474 0.7495422797525684
15.904835945768536 286.65435648732625 0.7500382856429758
15.910063500721952 287.6526558929404 0.7509775066723883
15.915291055675368 284.4696317702503 0.7466125335887731
15.920518610628784 284.62995779296654 0.7459659387827032
15.9257461655822 286.10758891446716 0.74540004041823
15.930973720535617 285.6005786788688 0.7436387064627435
15.936201275489033 284.3668164172605 0.7416655223550904
15.94142883044245 283.16156646741786 0.7397522305708941
15.946656385395865 281.5723875964453 0.7379177720538467
15.951883940349282 280.8714715122193 0.7385503506105676
15.957111495302698 281.7426975076137 0.7406562753211706
15.962339050256114 281.9047134654962 0.7421631075771989
15.96756660520953 283.5458376430481 0.7430236529557245
15.972794160162946 284.1288040130404 0.7432239079866922
15.978021715116363 284.70180374778613 0.743980422720238
15.983249270069779 285.68385751069644 0.7457373390985294
15.988476825023195 283.8217271435892 0.7419135225445398
15.993704379976611 283.49582145875627 0.740225335862174
15.998931934930027 283.97556896266434 0.7400537791241759
16.004159489883442 283.4210138385848 0.7410687761114484
16.009387044836856 285.0438446249168 0.7447980265836366
16.01461459979027 286.00251318823223 0.7471124351268272
16.019842154743685 284.20483454809 0.7445913074221903
16.0250697096971 283.07305161679494 0.7413101627820826
16.030297264650514 283.63246977864924 0.7417996396900838
16.03552481960393 285.9223267857523 0.7441047386362344
16.040752374557343 290.8316944096914 0.7502815535601468
16.045979929510757 293.12575065441047 0.7538066601741198
16.05120748446417 295.94751775372123 0.7568586062793169
16.056435039417586 298.9803311890337 0.7593550019971999
16.061662594371 300.49084132897275 0.7602137888360844
16.066890149324415 304.52761376427003 0.76357713613799
16.07211770427783 308.19550871268774 0.7679832068880481
16.077345259231244 313.0347245213774 0.7734867579228225
16.08257281418466 317.57353116187255 0.7784903829688149
16.087800369138073 320.950284639709 0.7827938466863166
16.093027924091487 321.9476391310654 0.7833842314438866
16.0982554790449 325.3997318526539 0.7881515797630988
16.103483033998316 327.6403500741141 0.7917052466541713
16.10871058895173 329.3917683393708 0.7933716388414829
16.113938143905145 331.0012196248836 0.7954751483366804
16.11916569885856 329.4292473839968 0.7932199060463146
16.124393253811974 328.410327550767 0.7922424758520207
16.129620808765388 329.24276999561636 0.7942696655408445
16.134848363718802 330.7328892205912 0.7953391404340315
16.140075918672217 331.65067284281 0.7953899896681867
16.14530347362563 328.8444585566852 0.7931314118215187
16.150531028579046 330.1390109701426 0.794543259616166
16.15575858353246 333.02225016297507 0.7983279350887893
16.160986138485875 332.90096259228966 0.7978350567364738
16.16621369343929 327.7615777179888 0.7898877172988686
16.171441248392703 320.5231983744629 0.7808706381445659
16.176668803346118 314.8564932165618 0.7752676739986428
16.181896358299532 312.1129271734613 0.7728611739239406
16.187123913252947 311.1233952084071 0.7726902271979857
16.19235146820636 303.67578862270636 0.7641366753872454
16.197579023159776 296.09534558429056 0.7559304655033385
16.20280657811319 287.5846491661438 0.7454911647962033
16.208034133066604 282.6171748751531 0.7387662634020367
16.21326168802002 280.2169606437957 0.7352853929185822
16.218489242973433 278.9347120660864 0.7328116837869298
16.223716797926848 277.88596265216313 0.7307542399008791
16.228944352880262 276.8827188380751 0.7290668211484764
16.234171907833677 273.4160322099287 0.7259692020878616
16.23939946278709 267.3621302350874 0.7189215545299683
16.244627017740505 262.5641101359109 0.7133536908050165
16.24985457269392 255.42467736152983 0.7034701937145171
16.255082127647334 253.89801355110566 0.7018404521764403
16.26030968260075 253.22837026785064 0.7014154274258704
16.265537237554163 253.7275207048627 0.7017504963249609
16.270764792507578 252.9006998233714 0.6997482450326022
16.275992347460992 251.81157550566454 0.6993920379461419
16.281219902414406 249.0987082225444 0.6960853766388854
16.28644745736782 247.2974790306593 0.6940413597657182
16.291675012321235 248.69050732838787 0.6948900618646066
16.29690256727465 252.4592616439091 0.6997654408412519
16.302130122228064 253.10810183709964 0.7011940447712698
16.30735767718148 252.49843176797975 0.7006742935062522
16.312585232134893 252.75754480755228 0.7005882695658237
16.317812787088307 250.98117328902035 0.696814478198428
16.323040342041722 253.02151886981056 0.6977440926382417
16.328267896995136 252.0742968686951 0.6954992795226944
16.33349545194855 249.560109712451 0.6917511662088422
16.338723006901965 248.22828527723243 0.691035424217048
16.34395056185538 251.20158718996737 0.6952924564129994
16.349178116808794 255.79953223876794 0.7030247025803269
16.35440567176221 262.14176869457566 0.7104680880424696
16.359633226715623 267.62977377003614 0.7165757305291451
16.364860781669037 269.4459706168182 0.7173089179142075
16.37008833662245 274.0200775045177 0.7219366905860571
16.375315891575866 276.4383984152267 0.724134622499369
16.38054344652928 279.22726625191484 0.7262169675434277
16.385771001482695 286.23841440321183 0.7342677231437167
16.39099855643611 288.57985564478673 0.7361163455017596
16.396226111389524 287.35577906181595 0.7335833883177125
16.401453666342938 285.6660101426828 0.7306614207908155
16.406681221296353 285.4356804205828 0.7316165540037167
16.411908776249767 285.5246663715444 0.731627784749111
16.41713633120318 285.214137472401 0.7315755196026674
16.422363886156596 284.14763997950945 0.731163151685792
16.42759144111001 285.73391020812056 0.7322816578677823
16.432818996063425 284.64591369163765 0.7308993569148461
16.43804655101684 284.18118976362024 0.7298837128027437
16.443274105970254 280.0837468882482 0.7247307268634202
16.448501660923668 277.58434050101573 0.7216965779350539
16.453729215877082 275.6069615120921 0.7190903052284906
16.458956770830497 273.81299104304213 0.7171339850174789
16.46418432578391 274.8525887006763 0.7192088450917664
16.469411880737326 275.40911699562855 0.7194438043337602
16.47463943569074 277.8037278230579 0.7235008483987523
16.479866990644155 276.2899850702287 0.7215991485095543
16.48509454559757 275.80608879139845 0.7190704359745163
16.490322100550983 277.05479983472037 0.71990857957306
16.495549655504398 277.4276693412765 0.7197610441564516
16.500777210457812 279.3482881583382 0.7224568413338203
16.506004765411227 282.35512892522195 0.7258214275662898
16.51123232036464 284.0226761966122 0.7274563338453934
16.516459875318056 282.86114682800786 0.7257909021508877
16.52168743027147 279.80590353677246 0.7233342854176079
16.526914985224884 275.8138550174023 0.718306301416207
16.5321425401783 274.44792365892374 0.7169742939943639
16.537370095131713 272.8051422728431 0.7146189485406415
16.542597650085128 267.60784296618124 0.7081392761699805
16.547825205038542 265.82111444516977 0.7058486694029192
16.553052759991957 263.0716059971358 0.7030102310078925
16.55828031494537 259.82870415575655 0.7004143170557898
16.563507869898785 256.06135791903273 0.6960264394421525
16.5687354248522 251.72862762480688 0.6901660957602428
16.573962979805614 251.75069057047128 0.6901491464466997
16.57919053475903 251.56605281503545 0.6883478266936589
16.584418089712443 251.26808930737064 0.6890867536012641
16.589645644665858 250.62618356228091 0.6893145608247568
16.594873199619272 251.54044144069718 0.6901281607877724
16.600100754572686 250.4270240334952 0.6883726623468224
16.6053283095261 249.9222251383722 0.686752616166585
16.610555864479515 249.53685617847142 0.6868378587402092
16.61578341943293 250.46710152861795 0.6889847705345445
16.621010974386344 248.1309879527829 0.6852920703622931
16.62623852933976 248.08876927510295 0.6852224159222394
16.631466084293173 247.1685108171808 0.6825712068698498
16.636693639246587 251.39500546172917 0.6868811648795653
16.641921194200002 250.64137551584497 0.6858926794245254
16.647148749153416 252.06352267784322 0.6886273423687513
16.65237630410683 250.7342831420624 0.6870142564342914
16.657603859060245 254.01340236239068 0.690924754463224
16.66283141401366 253.6500004162278 0.6891376052336308
16.668058968967074 254.37412737682175 0.6885804541583092
16.67328652392049 250.226168569704 0.6836646849793153
16.678514078873903 246.4519198634932 0.6786450612534631
16.683741633827317 244.94763444833512 0.6767498383551594
16.68896918878073 246.66994478109655 0.6805136508909052
16.694196743734146 247.89607880158385 0.6818689408312736
16.69942429868756 250.11475114382247 0.6857129516311435
16.704651853640975 250.84699766156643 0.686489867715046
16.70987940859439 250.39264692274935 0.6825824962651592
16.715106963547804 247.96106099770765 0.6783255141750846
16.720334518501218 243.7098950305642 0.6734862236762569
16.725562073454633 240.60287929398802 0.671016751089621
16.730789628408047 238.54619557187152 0.668526539789353
16.73601718336146 240.23086422830937 0.6716950255014313
16.741244738314876 240.32261369837323 0.671964430866835
16.74647229326829 239.23702819850806 0.6707471558308643
16.751699848221705 237.27780666586673 0.6671562668679404
16.75692740317512 232.07517764904293 0.6589625276711808
16.762154958128534 231.22333815620158 0.6570873030871608
16.767382513081948 228.5908033736668 0.6542577248328507
16.772610068035362 229.26085333247497 0.6551951019679856
16.777837622988777 227.94340487294653 0.6527093736224889
16.78306517794219 230.10118614712349 0.655864581428754
16.788292732895606 229.45582755412633 0.6548777321435574
16.79352028784902 230.55353659099785 0.6570403135746004
16.798747842802435 229.38441832945657 0.654235565472271
16.80397539775585 226.29598365948294 0.6496245933129864
16.809202952709263 222.84375471617884 0.6450882841744744
16.814430507662678 219.49676623805226 0.6435721377811601
16.819658062616092 216.96479786347865 0.6403925938983172
16.824885617569507 217.6430626311186 0.6414394538919186
16.83011317252292 219.00984326438314 0.6422807645096752
16.835340727476336 220.2616428264912 0.6422123647510152
16.84056828242975 217.6790565207589 0.6375400396788061
16.845795837383164 218.23136418803352 0.6382799523561954
16.85102339233658 216.15077937281652 0.6364629273053721
16.856250947289993 218.5991551384966 0.6396892156850298
16.861478502243408 218.84805238286216 0.6401732764713093
16.866706057196822 217.83338627052638 0.6379693076787174
16.871933612150237 216.54120290570967 0.6376700403716823
16.87716116710365 217.14204775600558 0.6396418609163028
16.882388722057065 216.74770898626238 0.6403928572706772
16.88761627701048 216.68275187654714 0.6413076464288221
16.892843831963894 216.08818214886077 0.6399709527905877
16.89807138691731 215.26208586231795 0.6388390740483715
16.903298941870723 213.6836957488227 0.6366809414260265
16.908526496824138 215.23263433164274 0.6380931747086545
16.913754051777552 215.03361186521568 0.6381116176582764
16.918981606730966 215.53634580796745 0.6390419507140336
16.92420916168438 214.92967326405312 0.638442479209886
16.929436716637795 212.975190377109 0.6360228227764595
16.93466427159121 212.6201278912237 0.6358455426659521
16.939891826544624 212.32288780299345 0.6341730049899101
16.94511938149804 213.00418061364482 0.6351214257294423
16.950346936451453 213.52728484296094 0.6344234120674777
16.955574491404867 215.33209996056553 0.6379166781918344
16.960802046358282 215.53576514500307 0.6384978057520319
16.966029601311696 215.36917359154808 0.637569871570954
16.97125715626511 214.1743849344108 0.6359098260467435
16.976484711218525 214.09629556596374 0.6362835315973567
16.98171226617194 213.97636548731396 0.6381535323445985
16.986939821125354 212.41516031927716 0.6367568286551516
16.99216737607877 212.49645640919542 0.6363344277138839
16.997394931032183 214.19892549213156 0.6378819093304683
17.002622485985597 213.87755759035753 0.6367058577877176
17.00785004093901 213.3784958128447 0.6327079522700423
17.013077595892426 213.2357581489307 0.6323353466932597
17.01830515084584 212.37408185664322 0.6304190533955446
17.023532705799255 213.74231654229936 0.6330950994330464
17.02876026075267 212.0119878082164 0.6297186105116231
17.033987815706084 214.13216979829923 0.632926824145197
17.039215370659498 216.4978944974486 0.6381971964465079
17.044442925612913 217.96803968817707 0.642571321338509
17.049670480566327 219.80750980540498 0.6468607725100143
17.05489803551974 218.3166561341856 0.6443942991242433
17.060125590473156 220.2010176449445 0.6436255164980633
17.06535314542657 220.02592583601785 0.6437260713773908
17.070580700379985 221.47462007481482 0.6467716963283973
17.0758082553334 220.51217251594304 0.6428723546308446
17.081035810286814 218.12817426758733 0.6383362012787427
17.086263365240228 218.50321511002429 0.6382704232502142
17.091490920193642 217.51015765578177 0.6373888167947682
17.096718475147057 218.68350716464047 0.6410367168317117
17.10194603010047 218.95991617916997 0.6414483171591873
17.107173585053886 219.2333773276371 0.6415507407296127
17.1124011400073 219.43837709399307 0.641451642298331
17.117628694960715 219.70536524262064 0.6397122614753428
17.12285624991413 220.47302293346243 0.6408242972934106
17.128083804867543 221.39283090171858 0.6407788636763848
17.133311359820958 224.19875810040276 0.6445171862496656
17.138538914774372 222.13917442760257 0.6439415360182038
17.143766469727787 222.68006875838063 0.6457648766653447
17.1489940246812 222.9453237894172 0.646344843229027
17.154221579634616 224.9090992603354 0.6485860231010593
17.15944913458803 224.4560808633547 0.6479449803481878
17.164676689541444 225.94669187417415 0.6499362682485873
17.16990424449486 226.32355349432356 0.6487693815076092
17.175131799448273 231.2025459245322 0.6546964743023571
17.180359354401688 231.0176282008638 0.6537065609031267
17.185586909355102 231.4554593203758 0.6534395939799248
17.190814464308517 232.71881418234784 0.654315534152343
17.19604201926193 236.4061307839521 0.6590535220956161
17.201269574215345 240.00225757557118 0.6633743343013533
17.20649712916876 241.1772913842317 0.6652961645323427
17.211724684122174 241.8920884829686 0.6657136508553915
17.21695223907559 241.39947853426756 0.6652748233059222
17.222179794029003 243.19548843793137 0.6679508300201838
17.227407348982418 242.36630914119652 0.667653074739311
17.232634903935832 243.09013669565516 0.6688537450807792
17.237862458889246 241.68931368523448 0.6670109631445288
17.24309001384266 237.9823146806444 0.661682058897478
17.248317568796075 239.94826787085037 0.6655716904107067
17.25354512374949 240.94273066987702 0.667287913226455
17.258772678702904 243.28742649025992 0.6705962041686677
17.26400023365632 242.22316292365323 0.6685842854889267
17.269227788609733 239.54407451260224 0.6653980026400843
17.274455343563147 234.13230621426672 0.658158741659296
17.279682898516562 234.65996271729128 0.6583757479718558
17.284910453469976 233.6406345770117 0.656483507691133
17.29013800842339 236.41753823060935 0.6583724137133168
17.295365563376805 236.83949837638195 0.6596601809960395
17.30059311833022 236.1214573457341 0.6593604732998913
17.305820673283634 236.10163896277518 0.6590851442106338
17.31104822823705 236.98162902457517 0.6611164481522174
17.316275783190463 238.6807299327459 0.6623096130061683
17.321503338143877 239.65351269863518 0.6644863057976641
17.32673089309729 237.5716363236368 0.6620225388071771
17.331958448050706 236.1440081061758 0.6601947960159892
17.33718600300412 235.26344915800345 0.6586230493610304
17.342413557957535 235.65005678293272 0.6580742090443154
17.34764111291095 237.70835827213068 0.661467225551315
17.352868667864364 236.2405490512697 0.6605123308689067
17.358096222817778 234.8864258859481 0.6587138936177932
17.363323777771193 233.84064525657226 0.6577663635736214
17.368551332724607 234.07309935935743 0.6581219996151015
17.37377888767802 232.11326815652467 0.6564360884700503
17.379006442631436 232.6182270380806 0.6564556881377598
17.38423399758485 229.13650740937405 0.6520478296238185
17.389461552538265 227.33669132784783 0.64928776052091
17.39468910749168 226.99847969527528 0.6478321413653692
17.399916662445094 229.0788542455686 0.6495798246916402
17.405144217398508 232.5752138276048 0.6549181584251802
17.410371772351922 232.60779847707343 0.6552626693744048
17.415599327305337 235.13520854114918 0.6588096059910105
17.42082688225875 234.3866666876291 0.65889031959024
17.426054437212166 232.9923816085401 0.6570649222774572
17.43128199216558 231.6612593468254 0.6550055932491712
17.436509547118995 230.98730474609573 0.653480999656279
17.44173710207241 231.64922810670393 0.6520002050126874
17.446964657025823 232.7038624939746 0.6537337964462988
17.452192211979238 230.83812575556777 0.6529570602348704
17.457419766932652 231.37371706743255 0.6546344521623252
17.462647321886067 233.7426185858212 0.658841416329996
17.46787487683948 233.82508794117118 0.6584558684936843
17.473102431792896 233.28287829020508 0.6570969694421813
17.47832998674631 233.0025806741747 0.6568134242348586
17.483557541699724 231.96722830748578 0.6533304650129753
17.48878509665314 229.9988811505909 0.6488135514304039
17.494012651606553 232.2920824433781 0.6507772600780002
17.499240206559968 233.83062432672511 0.6523283523465699
17.504467761513382 236.52020820761072 0.6575000234967462
17.509695316466797 239.03943111096262 0.6622986509442204
17.51492287142021 237.73308389965084 0.6629770671822633
17.520150426373625 237.26993391335415 0.6641399857583645
17.52537798132704 238.3440657939508 0.6649250921368535
17.530605536280454 237.34229986111103 0.6627410450246041
17.53583309123387 236.69017643002363 0.660496565072991
17.541060646187283 234.10543528665448 0.6563408384115864
17.546288201140698 236.80200958783394 0.6605445917043425
17.551515756094112 238.1981857737798 0.6620814141341963
17.556743311047526 240.4744528962315 0.663629339013711
17.56197086600094 241.5505435870739 0.6639166831583723
17.567198420954355 243.7181100178082 0.6665681559237021
17.57242597590777 246.36034987882672 0.6697618578948253
17.577653530861184 244.07011339964683 0.6682973436199267
17.5828810858146 241.41227936118335 0.6658905187068473
17.588108640768013 236.79139449093367 0.6608709349033153
17.593336195721427 235.55833992991558 0.6591404551890025
17.598563750674842 238.6204665388088 0.6635042469409725
17.603791305628256 240.9252633487074 0.6665341206418683
17.60901886058167 244.67509051599058 0.6715738619601209
17.614246415535085 246.58473601514203 0.6726769338116441
17.6194739704885 245.77162949718155 0.670408344901417
17.624701525441914 246.96283094833157 0.6719114648723363
17.62992908039533 249.89868309483083 0.6750336536520114
17.635156635348743 250.65947174897605 0.6767501734353641
17.640384190302157 249.5250755319885 0.6739519385707424
17.64561174525557 248.40177719321804 0.6716905332093107
17.650839300208986 247.22728969003293 0.6694326508128139
17.6560668551624 248.24050979246735 0.6698212285876847
17.661294410115815 248.44261858734274 0.6695837178048595
17.66652196506923 251.65061515177385 0.6732985621400883
17.671749520022644 256.4170732246887 0.6792202438973103
17.676977074976058 261.48123232773406 0.6867258452657875
17.682204629929473 264.99268861650097 0.6912367426918424
17.687432184882887 268.7134290612902 0.6968487199440226
17.6926597398363 272.26421660922034 0.7002833702678304
17.697887294789716 276.8696409129251 0.7061044893329836
17.70311484974313 279.24328108827876 0.7090786304349018
17.708342404696545 281.74251875972504 0.713275078554652
17.71356995964996 284.7219278301111 0.7167749883814256
17.718797514603374 288.299092572591 0.7200816324900597
17.724025069556788 293.27769634683335 0.7244107602153628
17.729252624510202 299.2126091285541 0.7312261820052234
17.734480179463617 301.67390035922267 0.734040397535393
17.73970773441703 303.6814364419961 0.7368146761179697
17.744935289370446 300.88381809408725 0.7339971630845482
17.75016284432386 303.1057951459108 0.7373146973184269
17.755390399277275 308.9725099392425 0.7449313537372406
17.76061795423069 316.43344897855604 0.7534072833908162
17.765845509184103 319.51220889398854 0.7554721482896588
17.771073064137518 319.77507324271056 0.7551818825365086
17.776300619090932 318.10034003209233 0.753252149716505
17.781528174044347 319.41956950103287 0.7553688301093429
17.78675572899776 317.8901737601231 0.7538361927547585
17.791983283951176 316.0685971532037 0.7507968944653782
17.79721083890459 314.0829093171415 0.7479216382039565
17.802438393858004 309.159629728605 0.7421407809396724
17.80766594881142 305.97212012355936 0.7390802577809403
17.812893503764833 301.0332114576633 0.734079753613815
17.818121058718248 298.51546835363126 0.7315350278117316
17.823348613671662 297.11319876277554 0.7296945919448359
17.828576168625077 299.1525787450301 0.7321021443280789
17.83380372357849 299.1620807764945 0.7315034087289263
17.839031278531905 295.5114166805537 0.7272158291209722
17.84425883348532 291.7596522021948 0.7230024264551616
17.849486388438734 291.24923034166693 0.7230596968023535
17.85471394339215 291.0191686959267 0.723890365914447
17.859941498345563 290.92129488522556 0.7233845194850087
17.865169053298978 290.07385556744276 0.7211410878719884
17.870396608252392 291.3744517333737 0.7224290971800901
17.875624163205806 291.3338016437484 0.7219504872884128
17.88085171815922 294.13157594832444 0.7260838660973165
17.886079273112635 295.28623390008653 0.7277057884529501
17.89130682806605 300.51393128700965 0.7329281671127503
17.896534383019464 302.28276269823033 0.7349753052714227
17.90176193797288 308.45462467952615 0.7412467785825679
17.906989492926293 313.75088123512177 0.7482493586660116
17.912217047879707 322.0856534567027 0.7592412651127545
17.917444602833122 326.47590501349094 0.7641735937585513
17.922672157786536 327.7413460960017 0.7654301876930276
17.92789971273995 327.1989247336152 0.7640393579804927
17.933127267693365 328.05865856471536 0.7638280253566501
17.93835482264678 326.7354319478066 0.7630922337730855
17.943582377600194 322.2163979366814 0.7581976031150532
17.94880993255361 315.69668686032867 0.7506163295210214
17.954037487507023 312.0067676178676 0.7465333042166196
17.959265042460437 308.71732789001766 0.7428741304531526
17.96449259741385 304.80407346561594 0.7389041077479765
17.969720152367266 298.91523194382654 0.7326782537416546
17.97494770732068 291.92017985446273 0.7241484671233813
17.980175262274095 287.2196309872514 0.719193462032081
17.98540281722751 280.8270307041636 0.7121925760607299
17.990630372180924 275.2972467919203 0.7058444921140717
17.995857927134338 272.1006847330147 0.7014091933487484
18.001085482087753 270.85294851919747 0.699562065690917
18.006313037041167 268.2867884750121 0.6964607187839932
18.01154059199458 265.55565840071 0.6923592781499898
18.016768146947996 264.03833352837773 0.6897428395974525
18.02199570190141 265.3113006066196 0.6918324563795051
18.027223256854825 264.84823080775544 0.6916476049633002
18.03245081180824 263.3309301484759 0.6911181009254594
18.037678366761654 261.46763205578424 0.689968378868588
18.042905921715068 260.3509480706087 0.687517285372795
18.048133476668482 258.0762890415931 0.6834865367732882
18.053361031621897 259.03407249733925 0.6839259459669098
18.05858858657531 259.22194415438565 0.6833460646813171
18.063816141528726 259.0626220923626 0.6832077916357082
18.06904369648214 257.5783112717428 0.6817923366674914
18.074271251435555 259.1047354939808 0.6845378282460431
18.07949880638897 262.4290117951609 0.6899262681092992
18.084726361342383 266.158560307145 0.6938706706939114
18.089953916295798 266.36233961315776 0.6939802513215316
18.095181471249212 267.19856608570916 0.6952452096877999
18.100409026202627 270.3254777213084 0.6990179568186311
18.10563658115604 271.99265619431156 0.6999727752540509
18.110864136109456 273.02885948896505 0.6999549099607414
18.11609169106287 276.1723629996159 0.7036643542564508
18.121319246016284 281.753620754853 0.7111469033741027
18.1265468009697 286.39514430668254 0.7172900911662721
18.131774355923113 290.68616426949166 0.7237831040958209
18.137001910876528 294.9639115560871 0.729026074381157
18.142229465829942 302.17682051272317 0.7366767559077853
18.147457020783357 311.12833386650044 0.7456355110444631
18.15268457573677 319.94163078335276 0.7551929983649508
18.157912130690185 334.087311680673 0.7718463877167022
18.1631396856436 342.76339629140944 0.7816147739040166
18.168367240597014 355.9219809026606 0.795380421899858
18.17359479555043 366.1299500658657 0.8057355286120881
18.178822350503843 373.7913156826334 0.8134965767126556
18.184049905457258 377.64231533008393 0.8181126747893926
18.189277460410672 381.9366299077021 0.822832482442781
18.194505015364086 384.743227280972 0.825656610753313
18.1997325703175 382.42125431708524 0.8230235739558157
18.204960125270915 379.4600628912749 0.8199867904356675
18.21018768022433 374.905208138604 0.8151987513143347
18.215415235177744 372.43135626287005 0.8127124231216204
18.22064279013116 372.3796192466325 0.8123643900683639
18.225870345084573 373.23024809737905 0.8127885713664542
18.231097900037987 372.02855937668977 0.8113254674430992
18.236325454991402 375.1187222289439 0.8143816074560628
18.241553009944816 377.0084231885628 0.8168567973832078
18.24678056489823 379.84502942987547 0.8197683808059993
18.252008119851645 380.7571190151546 0.8214307867200952
18.25723567480506 379.005744477723 0.8197440342686687
18.262463229758474 374.905938939643 0.8150688789469839
18.26769078471189 368.7837163675625 0.8085172646543597
18.272918339665303 362.51410970740454 0.8016463834566971
18.278145894618717 353.51043132112983 0.7922510086013362
18.28337344957213 344.53209296569713 0.7829300413090845
18.288601004525546 335.95298744416414 0.7728446703994579
18.29382855947896 326.49269283507823 0.7611800816108096
18.299056114432375 320.47616897482374 0.7540951902079998
18.30428366938579 314.8756647523926 0.7488596056506905
18.309511224339204 310.9231926484823 0.7450382453255955
18.314738779292618 308.0154467502761 0.7427802801874248
18.319966334246033 299.4403591842516 0.7323348904559682
18.325193889199447 292.6468096458219 0.7231395879148104
18.33042144415286 284.80873015467375 0.7136876369411381
18.335648999106276 282.76548451972604 0.7104532755584468
18.34087655405969 281.7030098107605 0.7100159250661836
18.346104109013105 279.40117433579155 0.7073236838133979
18.35133166396652 280.21403899310235 0.7087014218179444
18.356559218919934 281.42943114028446 0.7098558692323536
18.361786773873348 282.40564562684636 0.7109205221062064
18.367014328826762 280.9953220928596 0.7081011430980299
18.372241883780177 279.23193466544996 0.7060305420794535
18.37746943873359 280.4241231810202 0.7079663093013967
18.382696993687006 285.69305681391796 0.7151382609925663
18.38792454864042 294.9048012541025 0.7296505360211174
18.393152103593835 302.8276494286147 0.7506805340913585
18.39837965854725 310.68612934473475 0.7667196459993068
18.403607213500663 318.84696434356 0.7813683421310851
18.408834768454078 327.50017126741534 0.7957396066614245
18.414062323407492 335.15492236414053 0.8094630950574638
18.419289878360907 339.9650568426365 0.8188363093181923
18.42451743331432 343.19343132239624 0.8252683836759733
18.429744988267736 343.2927325875929 0.8290988948811109
18.43497254322115 340.3348231262941 0.8279234822730893
18.440200098174564 337.22836850643444 0.8277298288437598
18.44542765312798 334.67072509878744 0.827992537022351
18.450655208081393 332.0378823766096 0.8276399284454506
18.455882763034808 326.74961986670434 0.8239287755837404
18.461110317988222 323.41272232278334 0.8225814332470814
18.466337872941637 317.4455897453041 0.8170476799981611
18.47156542789505 316.2013046999919 0.8178210063000829
18.476792982848465 310.31138537071115 0.8116440155245318
18.48202053780188 308.05875139566143 0.8112694972409075
18.487248092755294 306.64160453529246 0.8129660491391667
18.49247564770871 308.47221517353245 0.8184370341263777
18.497703202662123 307.7641750205104 0.8212200692917541
18.502930757615538 306.18721713311567 0.8212247608172858
18.508158312568952 298.6303385814545 0.8134025977532215
18.513385867522366 294.49651055497765 0.8096570470614486
18.51861342247578 294.1423533345592 0.8103232018921458
18.523840977429195 294.44744516698745 0.8132586184285328
18.52906853238261 294.88050478904427 0.816341807326966
18.534296087336024 292.1956122153171 0.8157440094872924
18.53952364228944 288.57626646122 0.8126397138595283
18.544751197242853 286.9983761284736 0.8115085705275789
18.549978752196267 286.55697856048687 0.8120203771623327
18.555206307149682 285.3191555986487 0.8130679594693867
18.560433862103096 285.7023693777753 0.814799573479453
18.56566141705651 284.2525112001228 0.814872663960994
18.570888972009925 283.67917143158905 0.8156101951347204
18.57611652696334 283.52106622948224 0.8179306501261184
18.581344081916754 284.6818785803521 0.8225838237570157
18.58657163687017 286.13603472500233 0.8266435060462086
18.591799191823583 286.9086411870551 0.8294119382021172
18.597026746776997 290.8277716956623 0.836375614784122
18.60225430173041 291.9999567277262 0.8398132900757691
18.607481856683826 294.2589023714291 0.8448504755118923
18.61270941163724 293.85939807225947 0.8454783227640918
18.617936966590655 296.46964787367534 0.8504177058074185
18.62316452154407 298.4935281863873 0.8524339495851101
18.628392076497484 300.5975587817203 0.8380435276238198
18.633619631450898 305.5467903341137 0.8362606592613548
18.638847186404313 307.89500313154036 0.8328143815226632
18.644074741357727 315.88760355791027 0.8387790930034146
18.64930229631114 316.0389589269028 0.8360333854771179
18.654529851264556 320.764640331956 0.8373350665872997
18.65975740621797 327.1381370553116 0.8431043104462547
18.664984961171385 331.99661629448286 0.8457352343977959
18.6702125161248 334.8450414471333 0.8464673499091546
18.675440071078214 337.0004783312335 0.8477139980086544
18.680667626031628 337.71665406007486 0.8448451794705478
18.685895180985042 340.6805125427792 0.8460581003916547
18.691122735938457 343.9383956898729 0.8480418819634906
18.69635029089187 345.8959115892419 0.8485938465792274
18.701577845845286 348.95219559057733 0.8510214340506372
18.7068054007987 350.70365973553703 0.8507389244426554
18.712032955752115 352.1301857238498 0.8503934616811649
18.71726051070553 353.5022888355485 0.850493098941656
18.722488065658943 353.61062485328375 0.849290252806004
18.727715620612358 348.8942488178191 0.8429880831666414
18.732943175565772 345.3002610122503 0.8378730226211386
18.738170730519187 346.39599324124305 0.8381548620997418
18.7433982854726 347.35288082653534 0.8382140376485424
18.748625840426016 348.1731000060385 0.8372049998362998
18.75385339537943 347.1624255953573 0.834763966521318
18.759080950332844 348.69292138455467 0.8356403482735009
18.76430850528626 350.25971421368223 0.8360141211950368
18.769536060239673 349.73747950637346 0.8347061619009816
18.774763615193088 347.2908872521519 0.8308341243466206
18.779991170146502 342.4956937542884 0.8234073481893445
18.785218725099917 338.28976522425774 0.8175132827446262
18.79044628005333 333.8918904882281 0.8116241556955367
18.795673835006745 330.5303299570869 0.8065718876916583
18.80090138996016 325.8846986960517 0.8009395698932525
18.806128944913574 323.31002685037754 0.7966905217568089
18.81135649986699 319.6910778462414 0.7914003897429676
18.816584054820403 320.51032924447674 0.7921723800730569
18.821811609773818 319.23040301332253 0.7893143651475567
18.827039164727232 319.2638607917484 0.7892955495304453
18.832266719680646 314.3397804297109 0.7825342671361879
18.83749427463406 307.60133846495245 0.7743923159942512
18.842721829587475 303.3632833900298 0.7700151147792665
18.84794938454089 301.47294584087786 0.7672687196005433
18.853176939494304 302.36757457439944 0.769076852276504
18.85840449444772 302.78173745460356 0.769392029472586
18.863632049401133 298.45059321514594 0.762416259240922
18.868859604354547 297.08390023424425 0.7604149388382829
18.87408715930796 294.7736403340356 0.7556921122414926
18.879314714261376 293.84520117903344 0.7555607844100617
18.88454226921479 292.17425995263875 0.7547635711618806
18.889769824168205 290.8333209073022 0.7514665201474783
18.89499737912162 290.5141676579781 0.7503628305944909
18.900224934075034 291.54268750497647 0.7499473434579202
18.90545248902845 291.99485745905974 0.7506851005135774
18.910680043981863 292.72880352889774 0.7520496513648423
18.915907598935277 291.25167432748253 0.7500971946560907
18.92113515388869 290.9069979591997 0.7501897941750639
18.926362708842106 292.9745077850154 0.752341092141149
18.93159026379552 290.50510105250015 0.7475650635400031
18.936817818748935 286.71348923267055 0.7423467537593825
18.94204537370235 282.65352621863445 0.73624899234673
18.947272928655764 282.12116318831403 0.7351511868205798
18.952500483609178 281.8255859066212 0.7343459995607745
18.957728038562593 279.44223055104425 0.7311772234033995
18.962955593516007 279.83398731125743 0.7317509451600542
18.96818314846942 279.8994687891006 0.7310670209541713
18.973410703422836 279.5892609194966 0.7300785567765194
18.97863825837625 279.53664670648357 0.7299149872278988
18.983865813329665 276.02465009645266 0.7255874614116744
18.98909336828308 276.6182516882333 0.7272119752031962
18.994320923236494 275.46009369272696 0.7258417093021566
18.999548478189908 275.10581791106165 0.7248784631903498
19.004776033143322 272.7431425490041 0.722522099458474
19.010003588096737 274.3153870334481 0.7247424428080035
19.01523114305015 276.39341646381297 0.7270334488558318
19.020458698003566 276.6524203615826 0.7266162065447835
19.02568625295698 277.68892068087604 0.7273910377934287
19.030913807910395 275.2756778123273 0.723413155144814
19.03614136286381 276.53459505800953 0.7239226429533254
19.041368917817223 275.5425390477789 0.7232526891939494
19.046596472770638 274.8856453715581 0.7222524620572857
19.051824027724052 273.25336667606945 0.71998928154765
19.057051582677467 276.39644785343535 0.7235104639876313
19.06227913763088 275.52311538328684 0.7227673758246294
19.067506692584296 277.9027728056918 0.725965638413046
19.07273424753771 274.7972970681856 0.7217564639719978
19.077961802491124 273.3877512708197 0.7194592838276522
19.08318935744454 274.4690721601626 0.7211453686378981
19.088416912397953 272.31850416964056 0.7176383222724876
19.093644467351368 272.6049667189975 0.7179878054208907
19.098872022304782 269.4775115148364 0.7121485748227613
19.104099577258197 266.0828968358021 0.7080067955126603
19.10932713221161 263.54720499797367 0.7036947434093404
19.114554687165025 263.0992732952234 0.7039266145682014
19.11978224211844 261.15049301341924 0.7012973181975188
19.125009797071854 262.4518053221936 0.7024289162183867
19.13023735202527 264.57586614259566 0.7052194979836404
19.135464906978683 265.50628560083237 0.707711116334916
19.140692461932098 263.5846212340513 0.7048603862507924
19.145920016885512 261.07986420750433 0.7014797716335407
19.151147571838926 257.039520121835 0.695015195157709
19.15637512679234 258.08981971203764 0.695664755569409
19.161602681745755 257.7926422263853 0.6955454627339701
19.16683023669917 261.3683723325596 0.700444079814612
19.172057791652584 260.9198364294666 0.7001802755471256
19.177285346606 260.1203188504571 0.6992468325669898
19.182512901559413 261.4380529813502 0.7001749740917714
19.187740456512827 263.21402183045814 0.7036029391608833
19.19296801146624 265.8280946362121 0.7062768056899719
19.198195566419656 265.27252323149884 0.7055474767364215
19.20342312137307 266.207183929839 0.7055883877989151
19.208650676326485 266.07845751201774 0.7047340681739537
19.2138782312799 267.02403584773515 0.7060958567024256
19.219105786233314 266.75451761182927 0.7058946305354818
19.22433334118673 266.4811443823772 0.7055826237203046
19.229560896140143 266.5615861536425 0.7065304552117652
19.234788451093557 267.80236777674133 0.7081225554059472
19.24001600604697 266.36855281114913 0.7059998481886014
19.245243561000386 265.2755479915491 0.703015770232108
19.2504711159538 264.25239661909706 0.7019227466166522
19.255698670907215 267.48318715431566 0.7060488893625351
19.26092622586063 267.15940809727533 0.7068514032202384
19.266153780814044 266.62515801691416 0.7050149402150864
19.271381335767458 266.962022909702 0.7058440784198277
19.276608890720873 268.91371851583057 0.7072944339080048
19.281836445674287 273.2073428151508 0.7125193436136135
19.2870640006277 274.698263804771 0.714053969742136
19.292291555581116 276.7618376949246 0.7163118037428695
19.29751911053453 279.4246430631063 0.7201960054731495
19.302746665487945 282.2327975031401 0.7239546596912241
19.30797422044136 287.11591776900883 0.7309155061231493
19.313201775394774 290.01188867607334 0.7338752261453511
19.318429330348188 294.5685601212343 0.7381717270696666
19.323656885301602 297.11946629208467 0.7404666270676409
19.328884440255017 300.39547071158876 0.7450413222767179
19.33411199520843 302.0753569604329 0.7467658746721324
19.339339550161846 302.39880280667103 0.7474142358218155
19.34456710511526 302.44576904274385 0.7470549907972508
19.349794660068675 301.3611826575801 0.745017219890981
19.35502221502209 302.64646250497907 0.747025223452178
19.360249769975503 304.59281831917906 0.748905457849924
19.365477324928918 307.89728965912803 0.7531084629367009
19.370704879882332 307.61970909931904 0.7518143245460135
19.375932434835747 308.7793288259215 0.7531369531780792
19.38115998978916 311.20172320055906 0.7555900353258839
19.386387544742576 312.23529695119964 0.7563783749242351
19.39161509969599 314.24967137854554 0.7585782220701968
19.396842654649404 318.62476630686837 0.763803832407871
19.40207020960282 322.412420605777 0.7675159108502296
19.407297764556233 321.4905959575268 0.7665483151214311
19.412525319509648 321.1489372795457 0.7657622263632721
19.417752874463062 320.4726319868749 0.7652796490998302
19.422980429416477 322.431970113287 0.7676380115376892
19.42820798436989 321.3549252717495 0.7662308614643464
19.433435539323305 321.4248660107265 0.7669207091435922
19.43866309427672 318.03212125323853 0.7627374676421524
19.443890649230134 319.097150857162 0.7640226249873387
19.44911820418355 318.3326098893933 0.7629179811184169
19.454345759136963 319.7975932236494 0.7633874707534967
19.459573314090377 321.848107896076 0.7660217892775874
19.464800869043792 324.37236023227865 0.7682025125042129
19.470028423997206 324.994844051752 0.7691692934465092
19.47525597895062 325.25812046290446 0.7696940496067248
19.480483533904035 322.2499106429815 0.7666608574840931
19.48571108885745 322.1155965670454 0.7671958805944825
19.490938643810864 323.6794598498969 0.7687958876389454
19.49616619876428 322.264690868947 0.7659370747605374
19.501393753717693 321.4344228094495 0.7641125807138952
19.506621308671107 322.80347680734593 0.7663005419320797
19.51184886362452 323.80513149018736 0.768186058788016
19.517076418577936 326.6210069089846 0.7719267707582577
19.52230397353135 328.1400983806228 0.7730228682639935
19.527531528484765 331.1903265041562 0.7758448250732976
19.53275908343818 330.70835736832663 0.7745692005294753
19.537986638391594 331.09519469211426 0.7754826415320182
19.54321419334501 328.0380495339096 0.7720108763933761
19.548441748298423 331.87152077642855 0.7775706116280424
19.553669303251837 334.24466582020113 0.7798969890851567
19.55889685820525 338.77813169500456 0.7848900389473032
19.564124413158666 341.40789747645675 0.7872858074640365
19.56935196811208 345.59107205173177 0.7921699646504694
19.574579523065495 347.01174608780434 0.7940552546056524
19.57980707801891 348.6810841265022 0.7954196933504516
19.585034632972324 348.4896979262365 0.7948565509397142
19.590262187925738 352.057659335896 0.7982802367544589
19.595489742879153 354.02281810747706 0.8006812782762867
19.600717297832567 357.16830422698916 0.8043173276762046
19.60594485278598 361.95318099171635 0.8092301178029293
19.611172407739396 366.8753988272921 0.8147438448132394
19.61639996269281 370.195449073918 0.8184046339755734
19.621627517646225 368.90252292952215 0.8172397326612674
19.62685507259964 367.3477495418895 0.8156734867136306
19.632082627553054 369.406663676937 0.8181125520569431
19.637310182506468 371.62530779856814 0.8208498218728802
19.642537737459882 375.238978609544 0.8247048771755373
19.647765292413297 377.6607302308625 0.8263389881107063
19.65299284736671 379.7011244951775 0.828147156097471
19.658220402320126 382.13826738496425 0.8304228389069188
19.66344795727354 383.6219380771567 0.8324302151382454
19.668675512226955 385.7069738023725 0.834554438186064
19.67390306718037 386.38438780138756 0.8347658487145472
19.679130622133783 390.7131888015021 0.8392500364844728
19.684358177087198 394.0943175402444 0.8428931123151557
19.689585732040612 398.38263136637335 0.8474180624779495
19.694813286994027 398.89160664331826 0.8483614838864768
19.70004084194744 396.26560967684543 0.8452782894250382
19.705268396900856 392.4855419517418 0.8408205240877211
19.71049595185427 391.0702142211895 0.8392797739444138
19.715723506807684 388.40025473129873 0.835939401119444
19.7209510617611 387.51150594549676 0.8352363329931213
19.726178616714513 384.87865242782175 0.8323035322274105
19.731406171667928 380.68358750089055 0.8279073168297317
19.736633726621342 374.1581549204884 0.8213839476413525
19.741861281574757 372.39561449575086 0.8193745712947921
19.74708883652817 368.26058616719064 0.8147651210302567
19.752316391481585 365.544923742216 0.8114924642746647
19.757543946435 361.0928600009186 0.8058745152829355
19.762771501388414 357.4091126595718 0.8022698750207369
19.76799905634183 356.69901548012876 0.8021374354282379
19.773226611295243 355.055898843357 0.800785314184379
19.778454166248657 352.5125313395646 0.7983064904701515
19.783681721202072 348.7471872965347 0.7936556891776153
19.788909276155486 346.8785731248528 0.7915662208322641
19.7941368311089 344.8992789757058 0.7886706995718213
19.799364386062315 341.9954912710638 0.7843066949618571
19.80459194101573 340.8769712306031 0.7835396709170405
19.809819495969144 339.0391439578491 0.7814482763349385
19.81504705092256 338.62738515333984 0.782031142037139
19.820274605875973 335.579130667954 0.7789781561437908
19.825502160829387 335.1953613798099 0.7781133216509167
19.8307297157828 331.9722813379125 0.7750168715283295
19.835957270736216 330.2214845706455 0.7732332451627607
19.84118482568963 328.2904391372282 0.7706475677608434
19.846412380643045 328.07627860977897 0.7703206634472505
19.85163993559646 329.0111527328563 0.7698250311427035
19.856867490549874 329.0137494770974 0.7702184273614125
19.86209504550329 330.29948139835426 0.7716490713799586
19.867322600456703 331.1883416400146 0.7725763671390736
19.872550155410117 334.52092897778954 0.7770577148649654
19.87777771036353 336.7385367808881 0.7785186679794265
19.883005265316946 341.05271833263174 0.7834335114737184
19.88823282027036 339.07650329491094 0.7816361796928194
19.893460375223775 333.10115241042234 0.7745305849668981
19.89868793017719 326.5033463138046 0.7664255528466738
19.903915485130604 320.6825389845222 0.7595520249498402
19.909143040084018 316.4985886158521 0.7554490783684544
19.914370595037433 316.49914943183364 0.7565852466855566
19.919598149990847 315.97727607698727 0.7553333969601692
19.92482570494426 314.7531030760248 0.7539609480227248
19.930053259897676 312.0413584358852 0.7505009239215951
19.93528081485109 309.23827444797627 0.7467439928548921
19.940508369804505 307.03753915758745 0.7438914819503748
19.94573592475792 307.98502197471316 0.7446251478596719
19.950963479711334 309.9372913891134 0.7471416631241161
19.956191034664748 311.780939524416 0.7498086197418173
19.961418589618162 311.24148102993865 0.7483676482715746
19.966646144571577 310.39315597672874 0.7477608028295363
19.97187369952499 309.86713009020866 0.74710964859484
19.977101254478406 310.4487157613098 0.7474718747668043
19.98232880943182 312.95240237139177 0.7504891627446026
19.987556364385235 308.79256047609863 0.7445940846968961
19.99278391933865 308.39147508182515 0.744748288764585
19.998011474292063 307.79223478204597 0.7443497894481981
20.003239029245478 312.9758166450242 0.7505698046079796
20.008466584198892 314.98194857482247 0.7533098265604422
20.013694139152307 319.4037810337143 0.7582987316146055
20.01892169410572 322.655506650117 0.7615820177096393
20.024149249059136 328.343859179762 0.767889826827066
20.02937680401255 334.68291544258153 0.7743259833861982
20.034604358965964 338.5468209633817 0.7781984431095412
20.03983191391938 345.29046457275945 0.7857235033797553
20.045059468872793 348.6839668170706 0.7894314639555539
20.050287023826208 349.44656088112805 0.7907326207585794
20.055514578779622 343.68694968779255 0.7843864614453614
20.060742133733036 339.03589429759154 0.7797070411681857
20.06596968868645 337.02946626292436 0.7775078962059878
20.071197243639865 332.4443614228554 0.7718098461940585
20.07642479859328 327.5549916861051 0.7656861588129928
20.081652353546694 323.19114952883626 0.7603854266147569
20.08687990850011 320.2338461781256 0.7568923783560323
20.092107463453523 320.17605092575525 0.7574930157402384
20.097335018406937 319.1430477497383 0.75702456689843
20.102562573360352 318.8426700520672 0.7574040083668783
20.107790128313766 319.6789311350418 0.7584193842726429
20.11301768326718 319.60773701536976 0.7581645209262593
20.118245238220595 320.591072395001 0.7592865196863181
20.12347279317401 318.4202228989553 0.7556305112300501
20.128700348127424 317.69017695784413 0.7546548792902291
20.13392790308084 315.395345653757 0.7518970966569112
20.139155458034253 319.2181777573543 0.7559830756349938
20.144383012987667 318.0466307480356 0.755110196917159
20.14961056794108 318.85020046232415 0.7560073903659077
20.154838122894496 319.4924183081198 0.7571302558408923
20.16006567784791 322.69097389657975 0.7605124229018205
20.165293232801325 320.58621767853435 0.7575808735558001
20.17052078775474 318.1578734253592 0.7548034155841443
20.175748342708154 315.3909694725335 0.7520449550768904
20.18097589766157 318.4272176158197 0.7550427725257838
20.186203452614983 318.9244282803004 0.7554011288911375
20.191431007568397 317.424294785597 0.7530484920360522
20.19665856252181 312.13027680595 0.7471960721118205
20.201886117475226 311.20197150827113 0.7462409338467852
20.20711367242864 307.8292504246883 0.7422687012082744
20.212341227382055 302.5167016169588 0.7366318356311277
20.21756878233547 298.8895746628177 0.7326498555178876
20.222796337288884 295.2327440187962 0.728765162995131
20.228023892242298 293.4742272125799 0.7271487168917024
20.233251447195713 290.3012843591753 0.7226683576155823
20.238479002149127 286.4184661577871 0.7175499541852537
20.24370655710254 285.13043853382305 0.716089740844114
20.248934112055956 282.68309560524415 0.7123378473095208
20.25416166700937 283.73822788650426 0.7132607038438259
20.259389221962785 284.07986684786084 0.713545903842328
20.2646167769162 285.6638777216802 0.7165091291370997
20.269844331869614 285.31609698925797 0.7173248898012754
20.275071886823028 287.37234175264246 0.7196937583502783
20.280299441776442 284.74757507263854 0.7162172759120327
20.285526996729857 281.90731294117427 0.7120161940035532
20.29075455168327 282.5568744567624 0.7129636653915383
20.295982106636686 283.5109410214194 0.7141224166338971
20.3012096615901 285.8889928350449 0.7168541239404091
20.306437216543515 288.27877126884096 0.7193488867415773
20.31166477149693 293.01363058133643 0.7248986640791175
20.316892326450343 295.27590291084834 0.7283307068690803
20.322119881403758 287.23171313456476 0.7192435004293387
20.327347436357172 283.18626071310354 0.7132960812981276
20.332574991310587 279.67866937171283 0.707964508089072
20.337802546264 281.8783189359126 0.709973533810791
20.343030101217416 284.4595586774488 0.7133476584363849
20.34825765617083 287.7488862130344 0.7180641717476449
20.353485211124244 289.09104232008013 0.7210754646736938
20.35871276607766 289.6286036280091 0.7213980893964456
20.363940321031073 288.6491472986051 0.7197435056779
20.369167875984488 289.49381078730335 0.7200191750346261
20.374395430937902 288.42743005328964 0.7188706264062288
20.379622985891316 289.8384607621483 0.7212842509601622
20.38485054084473 287.55584354814636 0.7167694615945813
20.390078095798145 288.9110062324786 0.7190983096728663
20.39530565075156 291.6253956104478 0.721700410247411
20.400533205704974 291.8466754259405 0.722905487382494
20.40576076065839 292.0811755793188 0.7231569666060579
20.410988315611803 288.04581065348515 0.7176032735133369
20.416215870565217 286.65138692970385 0.7161535074710557
20.421443425518632 287.7108514728068 0.7174721468758759
20.426670980472046 285.4945769175429 0.715320052991155
20.43189853542546 283.4028776206864 0.7132424106610414
20.437126090378875 281.391024681171 0.710369650556172
20.44235364533229 284.4423514603888 0.7141833040177546
20.447581200285704 287.662246356494 0.7184314188271056
20.45280875523912 288.66256926695377 0.7199898021723182
20.458036310192533 287.042179849077 0.7178966939037343
20.463263865145947 284.7740281683522 0.713553064746961
20.46849142009936 282.2307479959385 0.710955721371018
20.473718975052776 282.42978618829585 0.7112583653705923
20.47894653000619 283.56743307607627 0.7126235765626986
20.484174084959605 285.05689334515495 0.7146561952253925
20.48940163991302 286.57648104298534 0.7158057081372182
20.494629194866434 285.65729959237376 0.7138907157729703
20.49985674981985 285.2995995326451 0.7132928123610212
20.505084304773263 285.1518972440143 0.712996757259333
20.510311859726677 285.5861557440003 0.7149843974480464
20.51553941468009 285.2127588692845 0.7142117210095127
20.520766969633506 286.82884083878633 0.7167796756365168
20.52599452458692 286.8045881995637 0.7168246099909854
20.531222079540335 288.6314699365062 0.7185355603634729
20.53644963449375 285.7056224740468 0.7149769150289905
20.541677189447164 284.5294470202177 0.7131043346963601
20.546904744400578 281.24278535038326 0.7089027346660285
20.552132299353993 282.3402087929252 0.7106437721313226
20.557359854307407 286.3943446418966 0.7155301379933316
20.56258740926082 290.4002892041887 0.7209371456552468
20.567814964214236 289.88596533226365 0.7219606387690536
20.57304251916765 284.58660428069675 0.7168405788842507
20.578270074121065 283.69625635665824 0.7160199488302983
20.58349762907448 284.208027701218 0.7154600570420825
20.588725184027894 283.81047298273205 0.7136613188163644
20.593952738981308 282.31434903778006 0.7120387171672432
20.599180293934722 283.9885563251778 0.7130830993688974
20.604407848888137 285.09416476193303 0.7145912765749746
20.60963540384155 286.80279879869147 0.7158458807812752
20.614862958794966 283.2155259522894 0.7116454366335272
20.62009051374838 282.00350244257356 0.7104912903433963
20.625318068701795 283.312338115754 0.7115515268255312
20.63054562365521 284.0634463597461 0.7135351303838342
20.635773178608623 281.7384910299054 0.7105194282187993
20.641000733562038 281.61857501798215 0.7097748440548205
20.646228288515452 280.7918759481685 0.7087538638339476
20.651455843468867 281.4257340526681 0.7083744087323499
20.65668339842228 281.05318878862994 0.7083895738435823
20.661910953375695 283.6533494582765 0.7115382308619764
20.66713850832911 280.7041928173617 0.7082781181015662
20.672366063282524 278.6369295128496 0.7054941819411655
20.67759361823594 281.30648934532564 0.7094261616681803
20.682821173189353 283.71710648675844 0.712422648777324
20.688048728142768 283.9770976561613 0.7122716240330604
20.693276283096182 284.44733700417 0.7120437026469009
20.698503838049596 281.2947091452727 0.7080097200964132
20.70373139300301 281.483195994819 0.7091144274232002
20.708958947956425 279.55152909920906 0.706770304296886
20.71418650290984 281.3390773954608 0.7096667759140975
20.719414057863254 285.4248384018744 0.7136674328743319
20.72464161281667 288.67873970413797 0.7176634869595695
20.729869167770083 287.83794645253505 0.7161462907620124
20.735096722723497 288.9760472354964 0.7168510764782721
20.740324277676912 288.6460863491132 0.7161633500905114
20.745551832630326 289.2505510405667 0.7168513050653832
20.75077938758374 286.31150579223305 0.713927892486251
20.756006942537155 284.3092546567477 0.7122680327213792
20.76123449749057 285.2028831862485 0.7130670844475822
20.766462052443984 283.90393808186525 0.7113543712492814
20.7716896073974 286.6438086212109 0.713537189626677
20.776917162350813 290.3695796105222 0.7177594746749291
20.782144717304227 290.38723139224265 0.7176799901136482
20.78737227225764 291.130951755647 0.7190647979523931
20.792599827211056 289.03353553783734 0.7178025634666325
20.79782738216447 295.84209662030077 0.7264222256431349
20.803054937117885 297.8870681851735 0.729544608926139
20.8082824920713 300.0171680143885 0.731162661651205
20.813510047024714 301.9191596650196 0.7321788187220057
20.81873760197813 304.1282838230874 0.7340671795122475
20.823965156931543 303.9085217031594 0.7340275304945149
20.829192711884957 303.36472728386843 0.733878897345695
20.83442026683837 304.29234932843025 0.7349503040818423
20.839647821791786 303.0198669073887 0.7324563440634271
20.8448753767452 302.4324400764778 0.7315219523947376
20.850102931698615 301.93134973404557 0.731078605983415
20.85533048665203 303.926814366045 0.733619099402703
20.860558041605444 303.2287993564138 0.7336060665605034
20.865785596558858 303.58951260593693 0.7335531392127393
20.871013151512273 299.809675567512 0.7291280004798291
20.876240706465687 295.9958840569518 0.7243508503096554
20.8814682614191 292.1898118290979 0.7201246208062249
20.886695816372516 293.16575150163345 0.7216380584867468
20.89192337132593 296.4301815028364 0.7253214002830568
20.897150926279345 299.476996630598 0.7283724887576949
20.90237848123276 298.04398682358 0.7263980658448627
20.907606036186174 293.2958153424462 0.720808239251717
20.912833591139588 291.4979316457052 0.718647390355105
20.918061146093002 287.0843841892703 0.7135096862856829
20.923288701046417 288.62942546858415 0.7160507261590114
20.92851625599983 288.94806517040513 0.7162896590890357
20.933743810953246 290.59723881965135 0.7183177686872051
20.93897136590666 290.80197556717917 0.7176572465045774
20.944198920860075 288.8998399616332 0.715956787384271
20.94942647581349 289.27135549700165 0.7163194384084444
20.954654030766903 288.5577603220794 0.7167213639288402
20.959881585720318 287.12768453328135 0.7153143196405304
20.965109140673732 286.6192956393593 0.7139621146268491
20.970336695627147 285.4634535429981 0.7120393055487003
20.97556425058056 285.2591989879364 0.7118383366142963
20.980791805533975 286.90173124802857 0.7142530234342978
20.98601936048739 285.6756922548521 0.7125836460418374
20.991246915440804 283.92134087300684 0.7089156957219609
20.99647447039422 279.0701127904516 0.7026997790902462
21.001702025347633 276.9194520593998 0.6999080588299404
21.006929580301048 276.13926202868004 0.6995906495354646
21.012157135254462 275.5606918976808 0.7001595838628738
21.017384690207876 273.80847910653665 0.6981572482686428
21.02261224516129 272.108768082559 0.6955063646388702
21.027839800114705 271.75775165685815 0.6954709459708854
21.03306735506812 269.59130081188806 0.6931529330732227
21.038294910021534 268.6463741104123 0.6930066172989564
21.04352246497495 267.9153214877435 0.6912053195073078
21.048750019928363 270.693126976199 0.6945468545645721
21.053977574881777 271.67948815200367 0.6961279150754132
21.059205129835192 275.3752976627674 0.7002232054051377
21.064432684788606 277.4065060473695 0.7019512759627061
21.06966023974202 275.71335990502376 0.6997436919524465
21.074887794695435 274.28640625838875 0.6987970639703962
21.08011534964885 270.93859242320235 0.6943351937105186
21.085342904602264 268.9083328465009 0.6921289884091492
21.09057045955568 267.0129942324639 0.6901104664463978
21.095798014509093 268.82317147266446 0.6930446134610171
21.101025569462507 269.95827117364877 0.6935429088060145
21.10625312441592 271.43163542956705 0.695277127505984
21.111480679369336 271.320178462616 0.6940848453110732
21.11670823432275 267.65900569422814 0.688471963785608
21.121935789276165 265.88621290202803 0.6859720838883989
21.12716334422958 264.18900621699566 0.6827745373480123
21.132390899182994 267.28885712655097 0.6865116680262895
21.13761845413641 269.2947339538604 0.6880628282045046
21.142846009089823 270.88571295688587 0.6898501325431322
21.148073564043237 267.51491875220984 0.6859146440183079
21.15330111899665 265.5500683676404 0.6824019129028542
21.158528673950066 264.3199060687814 0.6806437996154567
21.16375622890348 265.35390959038983 0.6818495071522934
21.168983783856895 267.2745877567557 0.6849210664606239
21.17421133881031 269.22412067365633 0.6882603629745278
21.179438893763724 268.28389095387985 0.6860164190124198
21.184666448717138 267.7143231236447 0.6848531987534648
21.189894003670553 269.0921166049828 0.6855376579465483
21.195121558623967 270.94373936886774 0.6886763546522691
21.20034911357738 274.76998335626405 0.6949695861710344
21.205576668530796 270.13405499193783 0.688346617473689
21.21080422348421 267.54978057573277 0.6852564123579524
21.216031778437625 264.9510191921063 0.68029339801171
21.22125933339104 265.1925674042815 0.6798006400908899
21.226486888344454 266.85938280857596 0.6818379442500719
21.231714443297868 270.5325726149243 0.6864347475640734
21.236941998251282 274.5369049345133 0.6923708042616934
21.242169553204697 274.43212145664427 0.6926560330703324
21.24739710815811 272.105583390734 0.688993381336203
21.252624663111526 270.47186913108135 0.6873702051999877
21.25785221806494 270.88850251485303 0.6872133910565497
21.263079773018355 267.14489735878436 0.6821114012398443
21.26830732797177 266.2110648517425 0.680551867464151
21.273534882925183 264.00735932870094 0.67724618796306
21.278762437878598 265.7372469448328 0.6790814175546606
21.283989992832012 265.78576636780025 0.6867705187622494
21.289217547785427 269.24381108044497 0.7034952815507526
21.29444510273884 265.6717291443942 0.7063209936183622
21.299672657692255 260.9956489934631 0.7057534778315644
21.30490021264567 259.44053913832516 0.7055654137434534
21.310127767599084 260.46963998769843 0.7092832724801663
21.3153553225525 261.22847339507865 0.7135183284340416
21.320582877505913 260.85976580771364 0.717942150078817
21.325810432459328 261.37956410613765 0.7220474097535268
21.331037987412742 263.858921021125 0.7286572130578949
21.336265542366156 264.63187498244656 0.7327241660615025
21.34149309731957 263.3072714304083 0.7340666633531633
21.346720652272985 262.9316369751249 0.7357557503760345
21.3519482072264 262.1017555683717 0.7374304606529628
21.357175762179814 261.49243892878303 0.739418477606906
21.36240331713323 258.76926735733906 0.7376337525809695
21.367630872086643 255.67251900127192 0.733993208598286
21.372858427040057 256.48380322810095 0.7368961233413376
21.378085981993472 258.4699149448588 0.7419585619675815
21.383313536946886 258.10078041737063 0.7440376500836301
21.3885410919003 258.2729556811207 0.7473771372297598
21.393768646853715 258.49213230295464 0.7488178994124961
21.39899620180713 256.5682288747064 0.7480606016753435
21.404223756760544 256.4752265719184 0.74787930279394
21.40945131171396 255.0593060659518 0.7475246289102859
21.414678866667373 257.2950292342799 0.7533187002289866
21.419906421620787 259.3562965108181 0.7583288135451245
21.4251339765742 258.7273308022163 0.7603694173332892
21.430361531527616 257.8112228780916 0.7600967414932844
21.43558908648103 258.38942185214574 0.7618827663267058
21.440816641434445 256.5743989634951 0.761353581941965
21.44604419638786 258.17790172237477 0.7666092927551392
21.451271751341274 260.43686691137515 0.7735776463901285
21.45649930629469 264.73400925066954 0.7811040569060279
21.461726861248103 267.12502911329875 0.7849063162009539
21.466954416201517 266.82411511144556 0.7863334479715406
21.47218197115493 266.9887820397951 0.7871577956021237
21.477409526108346 264.2722179919555 0.7850240898466896
21.48263708106176 261.47218976416997 0.7809749156185037
21.487864636015175 263.57239575832074 0.7864335704697322
21.49309219096859 263.8454407969022 0.7896396396784732
21.498319745922004 268.41143826304005 0.7988921985934728
21.503547300875418 266.67500057117735 0.7984995515695277
21.508774855828833 265.9950125398411 0.7957893607783367
21.514002410782247 264.4270922374536 0.7755743882863101
21.51922996573566 266.44218237907796 0.7699584319117349
21.524457520689076 270.1811065898071 0.7674341422096561
21.52968507564249 275.77335263855525 0.7711356504942298
21.534912630595905 275.8821143202453 0.7673138293231616
21.54014018554932 274.9205176952554 0.7637881638832033
21.545367740502734 274.95487899403093 0.760882524613051
21.550595295456148 273.6067582830115 0.7565939739014752
21.555822850409562 273.9401188165487 0.7540624585857384
21.561050405362977 275.8940279558374 0.7540761170172041
21.56627796031639 274.0861328668781 0.7497145059023911
21.571505515269806 275.0999132917556 0.7504318757515358
21.57673307022322 274.402866333441 0.7479129107578919
21.581960625176634 276.15053405996787 0.7472929027045535
21.58718818013005 276.382139038522 0.7468397663511298
21.592415735083463 278.7020939902133 0.7487948063905855
21.597643290036878 279.629418929174 0.7493843540592868
21.602870844990292 278.69030916704025 0.74577545913778
21.608098399943707 281.06334878295286 0.7467301932543106
21.61332595489712 280.9446504458854 0.7457047226026482
21.618553509850535 279.477320947096 0.7423225579540683
21.62378106480395 276.606519226969 0.7380011747379426
21.629008619757364 277.86297766315636 0.7381658784709233
21.63423617471078 282.53855887041664 0.7447469655766162
21.639463729664193 282.99616770307944 0.7445667136882953
21.644691284617608 283.9535376063062 0.7455833192919676
21.649918839571022 284.76553410854154 0.7454995218398501
21.655146394524436 285.4574836859301 0.7454964483809013
21.66037394947785 283.5052662292634 0.7422466040121461
21.665601504431265 282.25668263117757 0.7403995818103237
21.67082905938468 282.21739487053867 0.739812840469645
21.676056614338094 283.3522574693883 0.740045701799567
21.68128416929151 283.37248069478306 0.738400947933153
21.686511724244923 284.75786933795234 0.7386788525902749
21.691739279198337 287.3953736333987 0.7422950113663116
21.696966834151752 289.5312016430158 0.7444555276511171
21.702194389105166 289.0786426585388 0.7442944469991067
21.70742194405858 286.35297191471847 0.7407840246855618
21.712649499011995 287.6429602782246 0.74191360111114
21.71787705396541 289.17972367520605 0.7427921341421262
21.723104608918824 291.4906938885365 0.7446016262817713
21.72833216387224 292.06077909785614 0.7434772679391505
21.733559718825653 289.99143536500355 0.7407726998479651
21.738787273779067 291.2981407043216 0.7428130319530999
21.74401482873248 291.63118592556043 0.7435998991828322
21.749242383685896 296.0016305624713 0.749448140111723
21.75446993863931 298.67699263592027 0.7516933518647532
21.759697493592725 299.47693308798296 0.752753856079208
21.76492504854614 297.5349248588513 0.7486124008280645
21.770152603499554 298.61457833179674 0.749578209032487
21.77538015845297 298.48134747554775 0.7490563300011034
21.780607713406383 300.27009266173974 0.7517798413145687
21.785835268359797 305.06475499549697 0.758585741686421
21.79106282331321 311.2036870638709 0.7661725292220045
21.796290378266626 313.44902386177193 0.7684211484085613
21.80151793322004 315.1804603279372 0.7699576369188563
21.806745488173455 314.5132874400359 0.7680126827289565
21.81197304312687 314.01950542562946 0.7675292193340363
21.817200598080284 314.51034720665433 0.7683681472897222
21.822428153033698 316.4659995092131 0.7707265527015678
21.827655707987113 319.1835909132072 0.7736487254659637
21.832883262940527 320.9779969122012 0.7749193913024477
21.83811081789394 324.05562246097605 0.7789998636965799
21.843338372847356 322.2884234358763 0.7768725687544729
21.84856592780077 321.84779872090587 0.7761255391942486
21.853793482754185 319.22985091803844 0.7725640078970375
21.8590210377076 320.5664507074649 0.7734695241338393
21.864248592661014 319.513780890269 0.7716477006112933
21.869476147614428 320.1883675335407 0.7715905269498261
21.874703702567842 318.70792315428986 0.769391621556528
21.879931257521257 320.8340885805046 0.7722281830775245
21.88515881247467 320.59340001178754 0.7726553236832956
21.890386367428086 316.94927602437036 0.7680923406766682
21.8956139223815 312.94685161772475 0.7639826595024538
21.900841477334914 308.7887625887572 0.7584757727229331
21.90606903228833 307.06684215610863 0.7563615662536257
21.911296587241743 309.42629441596364 0.7583363724415735
21.916524142195158 307.678376550633 0.7558358257800669
21.921751697148572 305.7918723633416 0.7543182299276152
21.926979252101987 307.3101592960825 0.7557934887679336
21.9322068070554 309.0623067368091 0.758455978537651
21.937434362008815 311.3987548053784 0.7606991925286363
21.94266191696223 308.6143006268757 0.7571389912370271
21.947889471915644 307.08478028086404 0.7550437094977654
21.95311702686906 305.93683892480345 0.7535355890870412
21.958344581822473 305.3911533111304 0.7522431478946376
21.963572136775888 305.32138228465317 0.7514694012620053
21.968799691729302 302.3030136970369 0.7464496772310029
21.974027246682716 302.45921543260215 0.7460257090714574
21.97925480163613 303.2848468659686 0.7467872444300118
21.984482356589545 301.52947183715577 0.7452242939001485
21.98970991154296 302.19013130523115 0.7462096827279582
21.994937466496374 301.5349538217788 0.7446064213014353
22.00016502144979 302.87866264431767 0.7469472131249483
22.005392576403203 299.90956786395805 0.743660096084303
22.010620131356617 299.4894748982016 0.7434568643451316
22.015847686310032 301.91788530521586 0.7465058151580355
22.021075241263446 306.7934802096562 0.7520999786031372
22.02630279621686 309.8464899874801 0.755935673539296
22.031530351170275 308.65011161630025 0.752806346525552
22.03675790612369 307.51121246923555 0.7512901595831037
22.041985461077104 308.87456281342287 0.7524545291356585
22.04721301603052 312.4926223708534 0.7569574635730829
22.052440570983933 313.7138597492124 0.758716466829745
22.057668125937347 313.6873506210589 0.7582080551065985
22.06289568089076 315.16983653288395 0.7597120432685014
22.068123235844176 316.448007739428 0.7612643769521535
22.07335079079759 318.4186795533993 0.7641311913911538
22.078578345751005 319.66539609659037 0.7652571518699393
22.08380590070442 317.0629875487403 0.761355769180627
22.089033455657834 311.95828663000503 0.754843047905288
22.09426101061125 312.8985506192471 0.7565632470984092
22.099488565564663 315.7641387162431 0.7599215238374661
22.104716120518077 319.51813526605173 0.763938323192311
22.10994367547149 318.6200581973645 0.7619968454884989
22.115171230424906 315.5090671084113 0.7577719596373325
22.12039878537832 314.03908782604475 0.7561051121576239
22.125626340331735 314.1019758507303 0.7557547554179177
22.13085389528515 313.7665663931318 0.7559747184340566
22.136081450238564 310.5450841027142 0.7525964243296138
22.141309005191978 308.35514628805976 0.7503161766850532
22.146536560145393 305.53374848605915 0.7470502883509745
22.151764115098807 309.39267739577696 0.751405074120395
22.15699167005222 311.3593949707165 0.7542652785159044
22.162219225005636 312.4583372322346 0.755803243234272
22.16744677995905 308.900313798267 0.7508146513720695
22.172674334912465 310.67107691247213 0.7529035422145451
22.17790188986588 315.56024164453237 0.7577064498885441
22.183129444819293 316.79673018198696 0.7594593130937414
22.188356999772708 313.54457871354987 0.7548843316954703
22.193584554726122 309.3346728179002 0.7492549954016168
22.198812109679537 308.907904741975 0.7486356206833539
22.20403966463295 310.63031271407255 0.7504073294117095
22.209267219586366 312.222214556754 0.7526686070244687
22.21449477453978 312.1585768717264 0.7532920813374789
22.219722329493194 310.7947017771867 0.751886851767608
22.22494988444661 306.73593690405653 0.7473963925976519
22.230177439400023 308.11361759994685 0.7473714900339201
22.235404994353438 310.58654187864045 0.7496467704873316
22.240632549306852 311.26706982946007 0.7491157566237007
22.245860104260267 313.42585843745286 0.7516206511842113
22.25108765921368 315.18039550006955 0.7552473112779629
22.256315214167095 310.93532548209475 0.7500205311301572
22.26154276912051 308.57009188699436 0.7483272017017374
22.266770324073924 309.734928878394 0.7493006819118226
22.27199787902734 311.913883437713 0.7510981385411285
22.277225433980753 313.48226077900244 0.7531164538329763
22.282452988934168 310.48161402706194 0.7489976254199977
22.287680543887582 305.7007352376676 0.743595305898638
22.292908098840996 301.87662966513574 0.7379641620507797
22.29813565379441 301.6016725467569 0.7372930287923026
22.303363208747825 301.6859026651748 0.7378650859540699
22.30859076370124 301.3687156496698 0.7380970941493884
22.313818318654654 300.3648634947324 0.7381325466363412
22.31904587360807 301.0123862113147 0.7389458347343121
22.324273428561483 300.9883431901405 0.7379160185363678
22.329500983514897 302.7421236352107 0.7394445066698895
22.334728538468312 301.9802639696285 0.7375646642436946
22.339956093421726 296.8040409514907 0.7309737304806874
22.34518364837514 295.76883688570945 0.7291073561746334
22.350411203328555 293.1095913977082 0.7260016092749123
22.35563875828197 294.77673177274573 0.7293039976613713
22.360866313235384 293.44701900092645 0.7282616561828252
22.3660938681888 292.35915642129646 0.72696645804121
22.371321423142213 292.1606674309253 0.7265995155316922
22.376548978095627 290.2545448753491 0.7239592134466041
22.38177653304904 289.781485308263 0.7231197121505455
22.387004088002456 288.0404092687207 0.7208953906406667
22.39223164295587 287.7196446158964 0.7200773015356746
22.397459197909285 286.55064087804624 0.7189711780751828
22.4026867528627 287.05023303595135 0.7194587415534041
22.407914307816114 288.3749713463518 0.7217280357232387
22.41314186276953 286.9551485599349 0.7190330412331606
22.418369417722943 290.1458122479241 0.7226348895409268
22.423596972676357 290.54501891447643 0.7223427081765468
22.42882452762977 288.38379215751036 0.720659417800567
22.434052082583186 283.22862210602847 0.7145835054019575
22.4392796375366 283.1508986260084 0.7151561267062235
22.444507192490015 281.7285512961151 0.7135959866117985
22.44973474744343 278.0377704117631 0.7086003322114153
22.454962302396844 273.7320292694563 0.7030583161940134
22.460189857350258 275.4474029786305 0.7058101954494027
22.465417412303673 278.0050307408498 0.7088650899243233
22.470644967257087 282.8526132226297 0.7155690449581628
22.4758725222105 281.5849116991225 0.7142770707753502
22.481100077163916 281.5275328520428 0.7147518026118272
22.48632763211733 279.5000775617339 0.7120946487091838
22.491555187070745 279.03098192075765 0.710996130227996
22.49678274202416 276.54578554083514 0.7073573798724324
22.502010296977573 277.54173507119816 0.7081053839134204
22.507237851930988 275.74599879678203 0.7055201053750779
22.512465406884402 277.2004953124185 0.706073512958169
22.517692961837817 273.9123483912694 0.7014512744749912
22.52292051679123 273.8930460542835 0.7015974456448436
22.528148071744646 271.9564562263248 0.6993248514165257
22.53337562669806 272.3577548530007 0.6990012041566787
22.538603181651474 272.57233551234697 0.6989224604395249
22.54383073660489 273.77053846717695 0.6998338217210864
22.549058291558303 273.5023107059198 0.7009058856405425
22.554285846511718 273.92005112395293 0.7020544944032455
22.559513401465132 273.436923945349 0.701392269479281
22.564740956418547 271.3316974148969 0.6974905853652213
22.56996851137196 270.48808187230014 0.6956962532038523
22.575196066325375 269.70165111466 0.6947304408743848
22.58042362127879 270.31426680916695 0.6959182174015295
22.585651176232204 269.04010974623543 0.6953412950694223
22.59087873118562 267.19293529015044 0.6930981823467115
22.596106286139033 263.8943658504642 0.6893432432096949
22.601333841092448 261.68495604085655 0.6856709172982527
22.606561396045862 264.8691717991112 0.6902869171783116
22.611788950999276 267.38306061444075 0.6938212692915269
22.61701650595269 270.54315365549655 0.6979862031733575
22.622244060906105 271.4391022016118 0.6995393042140664
22.62747161585952 271.98188564947816 0.6991862095069302
22.632699170812934 271.34801551125474 0.6981413841384143
22.63792672576635 269.6984306715642 0.695746238014908
22.643154280719763 267.44621755622825 0.6924534692055111
22.648381835673177 266.163111192249 0.6906404504250873
22.653609390626592 267.0453831612482 0.6909466160270623
22.658836945580006 268.7470733098954 0.6947004788213232
22.66406450053342 270.10569738365433 0.6972390823429608
22.669292055486835 271.683229687193 0.6987889773977807
22.67451961044025 273.4023342376141 0.7000310241198071
22.679747165393664 276.270142158008 0.7033152164117518
22.68497472034708 275.7876335649713 0.7028191031509818
22.690202275300493 275.39940833064014 0.7023651302758538
22.695429830253907 273.13590211015844 0.6996318560690208
22.70065738520732 271.1052636019378 0.6972295280864633
22.705884940160736 269.7335128863837 0.6948102184950695
22.71111249511415 271.4664275326109 0.6967381868797327
22.716340050067565 271.9878337421239 0.6975095980869932
22.72156760502098 273.64514323961083 0.6997183058696511
22.726795159974394 273.270959289633 0.6988355292184247
22.73202271492781 275.47408365447166 0.7012789203087688
22.737250269881223 275.58757737246276 0.7020891810995387
22.742477824834637 277.04745353580745 0.704360559956291
22.74770537978805 278.97600957617135 0.7066429241442316
22.752932934741466 278.58625607462875 0.7048629861764947
22.75816048969488 279.95396356937823 0.7063154686891567
22.763388044648295 279.2800316141317 0.7047869540616281
22.76861559960171 282.3574971044643 0.7085485958083143
22.773843154555124 281.104045883715 0.7066797033456433
22.779070709508538 280.8839974111231 0.7069005216828979
22.784298264461952 281.77133687912647 0.7077719833035806
22.789525819415367 283.02939712658946 0.7094224898308468
22.79475337436878 282.1120364221833 0.7066582278296548
22.799980929322196 281.8629570591515 0.7055398563387778
22.80520848427561 285.9134962857679 0.7109814329237965
22.810436039229025 291.13154436114166 0.7175165270739605
22.81566359418244 291.67342096446333 0.7191636013247414
22.820891149135853 292.328483205982 0.7205325350727388
22.826118704089268 289.4338715994317 0.7171187729765055
22.831346259042682 290.47940854823935 0.7186601348970251
22.836573813996097 286.2925706383334 0.7141929713893517
22.84180136894951 288.42648414442425 0.7167712896935051
22.847028923902926 288.177358014745 0.7160280040870726
22.85225647885634 288.3665166480764 0.7150498999918652
22.857484033809754 289.5943276273744 0.7166037926106771
22.86271158876317 289.54501733654695 0.7161567855756638
22.867939143716583 290.30725687645946 0.7167008766785551
22.873166698669998 287.5665638306176 0.7131380001261798
22.878394253623412 287.16798139951777 0.7123349792980306
22.883621808576827 288.8334640066332 0.7156200883503036
22.88884936353024 288.9690991552357 0.7159080329150744
22.894076918483655 287.1194703047337 0.7139066570066073
22.89930447343707 287.78129009328046 0.7152461728158374
22.904532028390484 290.0476934746264 0.7175072490626013
22.9097595833439 289.4388290920182 0.7162395751772651
22.914987138297313 284.0323575133323 0.7083998636594222
22.920214693250728 280.6241928593894 0.704521378589087
22.925442248204142 283.2590099727765 0.7076580289076625
22.930669803157556 283.33344446348457 0.7073655287014236
22.93589735811097 283.99593955103506 0.7095376238420094
22.941124913064385 284.986145021253 0.7103683785162638
22.9463524680178 287.5432905278384 0.7144325451799032
22.951580022971214 287.50552608854605 0.713533077047071
22.95680757792463 284.06180673451104 0.7094999154937394
22.962035132878043 282.9526936413066 0.7086813991583263
22.967262687831457 281.52304946804827 0.7073102518378377
22.972490242784872 282.8368819329694 0.7088540670047663
22.977717797738286 285.6552657749075 0.712041368910431
22.9829453526917 288.3573747862532 0.7151647153458552
22.988172907645115 290.1132996834833 0.7176786441347657
22.99340046259853 284.2961893888547 0.7088686048588446
22.998628017551944 279.7254012824575 0.7031554004075261
23.00385557250536 277.4734333225294 0.7004448425960578
23.009083127458773 279.9232874363441 0.7049788437273516
23.014310682412187 280.4205633858504 0.7057631892219726
23.0195382373656 281.386272051674 0.7057721741163532
23.024765792319016 282.90527888825227 0.7077618713068853
23.02999334727243 283.3237540000527 0.7084789725953502
23.035220902225845 281.9290438579238 0.7073982829772557
23.04044845717926 276.70343170781155 0.7007025141258224
23.045676012132674 277.53352088291484 0.6999203116671734
23.05090356708609 278.2769652260959 0.7004306401288555
23.056131122039503 278.4172661671769 0.6995092069475204
23.061358676992917 278.9079324128356 0.7006300599626933
23.06658623194633 281.13857028501457 0.7051170224611814
23.071813786899746 281.8008945751139 0.7074919800299476
23.07704134185316 282.8287147625421 0.7096042901079723
23.082268896806575 281.2013359426123 0.7062803446598094
23.08749645175999 282.83913410054134 0.7070432724968595
23.092724006713404 280.47617304313206 0.7036093617037421
23.097951561666818 281.8192106078422 0.7047791582044545
23.103179116620232 282.4345915737357 0.7067308298693601
23.108406671573647 281.1820616497081 0.7038136141708378
23.11363422652706 281.4446723292234 0.7042337827642032
23.118861781480476 281.10186076469734 0.7034563429815802
23.12408933643389 280.22524033744384 0.7026195607768513
23.129316891387305 281.764375804538 0.7044964548795136
23.13454444634072 283.7169663415893 0.7070994315652253
23.139772001294133 284.2619129678841 0.7077297513796366
23.144999556247548 285.1775172010852 0.709175199251572
23.150227111200962 286.9555833852833 0.7100999970535183
23.155454666154377 287.23938790692955 0.7102489665234237
23.16068222110779 285.6277080942651 0.7085167620008409
23.165909776061206 284.4670141624877 0.7072150413360362
23.17113733101462 286.0155110880443 0.7095049782356346
23.176364885968034 289.0753532532014 0.7127391749434596
23.18159244092145 286.8158738638238 0.7115719268733836
23.186819995874863 285.41392910604435 0.7107017458386063
23.192047550828278 283.8684369306147 0.7090686418577652
23.197275105781692 285.5439247158269 0.7107315761101368
23.202502660735107 286.24826978974767 0.7105268302468999
23.20773021568852 286.1133910551779 0.7101598412606027
23.212957770641935 286.77090905837247 0.7108652131073442
23.21818532559535 285.2871529509406 0.7089974944787809
23.223412880548764 283.80084009676267 0.7071308294764216
23.22864043550218 284.85947637799404 0.7076531745365224
23.233867990455593 286.6438096145091 0.7107446538740825
23.239095545409008 288.26446362180644 0.7123053411589434
23.244323100362422 284.1566981483036 0.7066073744595789
23.249550655315836 284.4526086412205 0.7062047042287236
23.25477821026925 284.0395931258287 0.706482753825481
23.260005765222665 284.83964943331017 0.7081286703345758
23.26523332017608 282.2907123856578 0.7047226855159189
23.270460875129494 284.29508489609293 0.707056545625303
23.27568843008291 286.33159778175667 0.7089798949909194
23.280915985036323 288.16562512846144 0.7117689581073172
23.286143539989737 287.6142322973597 0.7114686703348921
23.291371094943152 289.09211880173484 0.7125342917227551
23.296598649896566 292.16244119426875 0.7159316240772597
23.30182620484998 293.427517006281 0.7181149939690923
23.307053759803395 292.08003982085035 0.716595396767009
23.31228131475681 288.91629089835135 0.7131403294671548
23.317508869710224 284.5576662766863 0.7066836221011263
23.32273642466364 285.87648427895505 0.7088434952510245
23.327963979617053 286.68742850301606 0.7097748401866331
23.333191534570467 286.7789979554917 0.709485160857544
23.33841908952388 282.966779136963 0.7041124684974385
23.343646644477296 283.93942561373433 0.7045792548488478
23.34887419943071 285.3728084809243 0.7064529645626614
23.354101754384125 287.25807953287205 0.7088554395923866
23.35932930933754 288.15009029607864 0.7096245968136147
23.364556864290954 289.1119369573187 0.7125591747803329
23.369784419244368 288.412870380408 0.7117884359041475
23.375011974197783 287.4752606137473 0.7103891356038715
23.380239529151197 285.57163377395096 0.7068708751475736
23.38546708410461 283.8240939343921 0.70440701051484
23.390694639058026 285.97274110265874 0.7067931521516247
23.39592219401144 286.50164773615177 0.7072408682434514
23.401149748964855 285.3633828672904 0.7066348638398205
23.40637730391827 281.9404553140709 0.7028152392175596
23.411604858871684 284.2718917484131 0.7074219877769808
23.416832413825098 285.3508927648892 0.7087203606443176
23.422059968778512 284.1362412804575 0.7075834061197702
23.427287523731927 280.26264559878337 0.7015318830637043
23.43251507868534 277.86587844716547 0.6975675183899054
23.437742633638756 277.9003458144521 0.6971726866226198
23.44297018859217 280.35300118080164 0.6997363216018051
23.448197743545585 285.964296131908 0.7072083339879921
23.453425298499 289.0817150412013 0.7112868728599866
23.458652853452413 290.7241711180545 0.7132802353212191
23.463880408405828 289.8598254697777 0.711054819408616
23.469107963359242 287.4004643649848 0.7076554658483457
23.474335518312657 287.04612818657546 0.7066526707780363
23.47956307326607 289.82751658968994 0.7105108617278635
23.484790628219486 291.09525874127337 0.7132804901839405
23.4900181831729 289.30257201382295 0.7115649566756833
23.495245738126314 289.57636408240893 0.7123381374174375
23.50047329307973 287.8136428498014 0.7091281271438171
23.505700848033143 287.0750311711995 0.7082284730487779
23.510928402986558 287.28441316803236 0.7074286719011172
23.516155957939972 286.79301372109467 0.7068041113775547
23.521383512893387 288.07960410631523 0.7082838684472896
23.5266110678468 284.5293268504625 0.7036301254228015
23.531838622800215 283.8034503712698 0.7024912109943354
23.53706617775363 284.3497742980325 0.7022201510878494
23.542293732707044 290.1830275330082 0.7091076753911376
23.54752128766046 292.5397194539377 0.7116429276588053
23.552748842613873 291.72333972223885 0.7103903362493417
23.557976397567288 291.9784873975666 0.7101603394748244
23.563203952520702 293.3747899145608 0.712171142148392
23.568431507474116 294.6177817011737 0.7131157566283342
23.57365906242753 294.3735406307343 0.7127165944097876
23.578886617380945 294.1320897701693 0.7113293133481475
23.58411417233436 294.8152335713929 0.7125518589005527
23.589341727287774 296.194143117999 0.7142898728711711
23.59456928224119 297.4492803015076 0.7159797437757203
23.599796837194603 296.59518525632393 0.7144009826233841
23.605024392148017 297.3002799616567 0.7149409618904053
23.610251947101432 297.3535939866229 0.7140621543277436
23.615479502054846 300.7255324263759 0.7177135534865622
23.62070705700826 298.32539747908794 0.7136271441724519
23.625934611961675 296.24428079873013 0.7109207957083319
23.63116216691509 294.6521013775399 0.7084409340889942
23.636389721868504 292.9230891257099 0.7068205243189154
23.64161727682192 290.04372804646795 0.7032042297407317
23.646844831775333 288.88783266706093 0.7016066650062321
23.652072386728747 290.92959941179225 0.7039505971769265
23.65729994168216 294.73345266393216 0.7087159245846146
23.662527496635576 295.84085237907124 0.7097844896433995
23.66775505158899 296.11291997688295 0.7100067491006098
23.672982606542405 292.9397330677261 0.7051014243928235
23.67821016149582 292.00831612853517 0.7035241296151322
23.683437716449234 292.92900869393463 0.7036045822595692
23.688665271402648 293.61705794513676 0.7045932786730136
23.693892826356063 294.38834273366996 0.7051698365346074
23.699120381309477 292.54946615754426 0.7027485772552186
23.70434793626289 296.41033160061886 0.7074224770397277
23.709575491216306 300.9046041911378 0.7127730829460224
23.71480304616972 303.1909138420196 0.7150157834508926
23.720030601123135 300.3571708731953 0.710705596448154
23.72525815607655 300.95606473487385 0.7117784187114718
23.730485711029964 302.72707537559955 0.7141644526267497
23.735713265983378 302.78150484180014 0.714714850046976
23.740940820936792 298.4289992008327 0.7103370535392799
23.746168375890207 297.44196181992885 0.7087691809788967
23.75139593084362 297.4623786492733 0.7080402485145894
23.756623485797036 300.8468710843309 0.7115030993256637
23.76185104075045 302.35144123583717 0.7131270512412577
23.767078595703865 299.35519727315705 0.7092482813779185
23.77230615065728 295.0306487397564 0.7035594651855228
23.777533705610693 292.9542508994546 0.7012132451411024
23.782761260564108 297.2960073299647 0.7069052174524784
23.787988815517522 302.9800937693754 0.7130147968489785
23.793216370470937 303.2761740280316 0.7125196780286553
23.79844392542435 301.69802873966876 0.710022290547593
23.803671480377766 302.32352714779796 0.7111598690403376
23.80889903533118 306.53128625992696 0.7157112971693832
23.814126590284594 306.65361837071276 0.7159826623654701
23.81935414523801 306.18388688074174 0.7150670495488293
23.824581700191423 305.39456491271807 0.7131635005454696
23.829809255144838 302.80337705452234 0.7099580580102367
23.835036810098252 302.4725771413676 0.7088831112289579
23.840264365051667 305.85257436213664 0.7128838841342819
23.84549192000508 307.93448543143865 0.7145866967073827
23.850719474958495 309.832144969402 0.715231068176761
23.85594702991191 310.01567748023695 0.7151524687911707
23.861174584865324 310.26295127583796 0.7159186702155464
23.86640213981874 308.7777908606349 0.7142889507286778
23.871629694772153 307.1799580407339 0.7120397999021739
23.876857249725568 307.59889971793467 0.7119730327291063
23.882084804678982 308.5984342936889 0.712488926812333
23.887312359632396 311.78444036706776 0.7163781303494334
23.89253991458581 313.21857216120804 0.7181749435109283
23.897767469539225 312.56281834719135 0.7187951938584031
23.90299502449264 308.70187104130554 0.7129062708635265
23.908222579446054 305.4634033148291 0.708697173762106
23.91345013439947 304.10123983491934 0.7070329953794561
23.918677689352883 305.80802669554123 0.7091028648367604
23.923905244306297 307.5090286104399 0.7107897563106171
23.929132799259712 309.7670045314394 0.7125086331617884
23.934360354213126 307.2194782898981 0.710724330060308
23.93958790916654 306.2858423410293 0.7098600988427578
23.944815464119955 303.2721646815055 0.7063393721358927
23.95004301907337 303.60633498081154 0.7059162848994205
23.955270574026784 300.2228511479354 0.7017889054697148
23.9604981289802 298.40887040462695 0.7001892903187098
23.965725683933613 298.8156217999908 0.7005481060207359
23.970953238887027 299.65612477476924 0.7020426584505018
23.97618079384044 301.5066162597019 0.7043547813169188
23.981408348793856 305.71572186876966 0.7094242382404603
23.98663590374727 307.7644017070882 0.7106711466636019
23.991863458700685 310.4505210644004 0.713101570153475
23.9970910136541 307.8331501035597 0.7102181119757206
24.002318568607514 304.5031483054693 0.7071435029707429
24.007546123560928 299.12348988825204 0.7004442814921061
24.012773678514343 300.8688850816022 0.7030226221024828
24.018001233467757 302.6150675103538 0.7052306715495784
24.02322878842117 301.1871116174901 0.7046080231814896
24.028456343374586 299.38827069872167 0.7017127642727341
24.033683898328 303.1686497612765 0.705067097495667
24.038911453281415 304.05688152557065 0.7066209285712551
24.04413900823483 305.1788651628077 0.7074425836294919
24.049366563188244 300.569598523906 0.7027216886527557
24.054594118141658 302.13188194562014 0.70422495826735
24.059821673095072 300.62536221753163 0.702860678886347
24.065049228048487 301.477714826675 0.703995865875919
24.0702767830019 300.95744568686274 0.716334225661947
24.075504337955316 300.71000973603196 0.7248350763132644
24.08073189290873 299.6679298120853 0.7295687754946206
24.085959447862145 300.4601913694 0.7368137420219796
24.09118700281556 301.5169706166221 0.7430265050351722
24.096414557768973 303.30673764316015 0.7495572974816535
24.101642112722388 302.8261496337275 0.7524971071189258
24.106869667675802 305.04134725310576 0.7591678101691623
24.112097222629217 303.00080304172684 0.7607024555536053
24.11732477758263 302.09439472575605 0.7622705735683634
24.122552332536046 300.9806538795501 0.7648266323081682
24.12777988748946 303.9530550640009 0.7721656293546412
24.133007442442874 304.7145079431187 0.7772173078654423
24.13823499739629 303.64500581656705 0.7793126685234196
24.143462552349703 301.63046080562754 0.7794118344138923
24.148690107303118 303.12948817981714 0.7840062709336155
24.153917662256532 304.9427286868716 0.7892864395762538
24.159145217209947 305.84526482115103 0.793052456244653
24.16437277216336 306.39697110726144 0.7964923010725489
24.169600327116775 305.3547126988107 0.7983141977916393
24.17482788207019 304.44308031412277 0.8010377752375925
24.180055437023604 307.3623018613734 0.8087644240267264
24.18528299197702 305.96957520951634 0.80866399514013
24.190510546930433 305.0482569602473 0.809124978939179
24.195738101883848 301.07323702223306 0.8049137156678025
24.200965656837262 304.41888768618975 0.8133435861531024
24.206193211790676 306.3028691502111 0.8192897615683535
24.21142076674409 304.9163497975319 0.8201255198242496
24.216648321697505 300.18936924859815 0.8154923528204904
24.22187587665092 301.0424127401122 0.8185942694687208
24.227103431604334 301.2167759764517 0.8216357041302808
24.23233098655775 301.15685972239 0.8252057392588269
24.237558541511163 300.22021883719395 0.8266913207416963
24.242786096464577 301.8474117731105 0.8313548839310402
24.248013651417992 302.16986192562393 0.8329442380146402
24.253241206371406 299.8314481110915 0.8315135183091305
24.25846876132482 296.7353538031335 0.8305697430051616
24.263696316278235 292.7673296384476 0.8279633642264038
24.26892387123165 289.420360571872 0.8246799014297919
24.274151426185064 291.1489553169991 0.8268744347106127
24.27937898113848 296.1525099899163 0.834493128839625
24.284606536091893 300.0232430105073 0.8415537359834251
24.289834091045307 298.51381038190846 0.8423565462349792
24.29506164599872 295.8335634720291 0.8423743367648968
24.300289200952136 293.9156980846347 0.842547174499317
24.30551675590555 291.75774010990773 0.8418119911476678
24.310744310858965 288.8895955538342 0.838946916891463
24.31597186581238 292.5852091966771 0.8469761804257909
24.321199420765794 293.4500745232535 0.8498475753782394
24.326426975719208 295.8170043591369 0.8554394449058053
24.331654530672623 294.9925908963912 0.8552637894472624
24.336882085626037 294.92692197233157 0.857220572139024
24.34210964057945 295.3887491102068 0.8608814246135681
24.347337195532866 292.8482302521104 0.860220745489261
24.35256475048628 291.97395403338464 0.8627448441332852
24.357792305439695 289.99530481096474 0.8620138022635646
24.36301986039311 288.4606670870693 0.8617273334135674
24.368247415346524 289.89214857567913 0.865029280090489
24.373474970299938 292.8098841427351 0.8702560956268656
24.378702525253352 293.8878003691601 0.8745901686181851
24.383930080206767 294.7841021473298 0.8773905239597658
24.38915763516018 296.3120645290389 0.8835418510426285
24.394385190113596 297.9707536149065 0.887833510655092
24.39961274506701 296.9146465080076 0.8882955490328328
24.404840300020425 297.46221787019687 0.8900239774519416
24.41006785497384 297.5582174801111 0.891348998963596
24.415295409927253 299.7795338450624 0.8960148428803335
24.420522964880668 296.1087510067787 0.893627330490324
24.425750519834082 294.7595606973089 0.8942054188434431
24.430978074787497 294.6243808203005 0.8969076669359326
24.43620562974091 297.5011473028238 0.9020674288214837
24.441433184694326 300.5684940971052 0.9081789473676712
24.44666073964774 299.45432330194205 0.9086687511801387
24.451888294601154 297.51685095255857 0.9086180021800906
24.45711584955457 295.9966593739914 0.9083222492740122
24.462343404507983 296.9777802121579 0.9122958657166058
24.467570959461398 297.7418891678169 0.917639567273935
24.472798514414812 302.530141612708 0.92896944723982
24.478026069368227 303.83471178643117 0.9332569153457348
24.48325362432164 302.7236771745629 0.9321666917548539
24.488481179275055 301.0010858405303 0.9310337252638066
24.49370873422847 301.81962995801405 0.9346396293677647
24.498936289181884 304.7643448524343 0.9422377673942761
24.5041638441353 304.91262684285584 0.9444622613570685
24.509391399088713 305.6131296448609 0.9485093129208193
24.514618954042128 301.12239038843285 0.9429355743124225
24.519846508995542 299.90447171973165 0.9413806187363846
24.525074063948956 297.4613325609498 0.9398106522194635
24.53030161890237 296.90302205873394 0.9425131074647142
24.535529173855785 298.93565388820207 0.9494075558360207
24.5407567288092 299.01142529541505 0.9526628246838624
24.545984283762614 301.15913122285247 0.9574007214851703
24.55121183871603 300.5888783347092 0.9605902365948092
24.556439393669443 302.5995504175433 0.9646359246295955
24.561666948622857 303.8987269757959 0.9673277790275772
24.566894503576272 308.0879778332127 0.9740550561036064
24.572122058529686 308.11251021349057 0.9762736215654352
24.5773496134831 306.71172463327275 0.9776992249203013
24.582577168436515 301.20493966970844 0.9725522243275552
24.58780472338993 300.4206099612717 0.9730611540519691
24.593032278343344 304.00880167748323 0.9811330414576652
24.59825983329676 311.18844921874893 0.9942426609566655
24.603487388250173 312.0757970698017 0.9994019437821127
24.608714943203587 310.5180086463747 0.999499770126807
24.613942498157 307.3835314535193 0.9963544811466427
24.619170053110416 306.41273085515985 0.9963191352670862
24.62439760806383 299.61345685047496 0.9888045889170735
24.629625163017245 293.9402279526577 0.9833650882373566
24.63485271797066 295.8945975278941 0.9892445819530143
24.640080272924074 296.1501388350662 0.9917637211071049
24.645307827877488 299.2166234192059 0.9992227821627475
24.650535382830903 295.67811959374 0.9966231021672612
24.655762937784317 299.1400686548489 1.0054614569609106
24.66099049273773 296.9813592785792 1.0036517388477175
24.666218047691146 297.5425189765533 1.0067298129598279
24.67144560264456 293.8499010402921 1.0022708170498527
24.676673157597975 297.74174624723025 1.0111969530625284
24.68190071255139 298.398927474123 1.014361098380974
24.687128267504804 299.0374667798729 1.0185636445873585
24.692355822458218 295.2552800958073 1.014859156137251
24.697583377411632 292.728714672321 1.014351407378753
24.702810932365047 294.0333599148396 1.0188842579233164
24.70803848731846 295.5617706917056 1.0247917477501345
24.713266042271876 295.06947619511084 1.0264357479408037
24.71849359722529 296.9180580506947 1.031293617060671
24.723721152178705 296.2910676603839 1.0319894602024302
24.72894870713212 298.432020201975 1.03828723737913
24.734176262085533 295.00173846197646 1.0372150009607717
24.739403817038948 297.85716168485646 1.0458450831783694
24.744631371992362 298.0328165584668 1.0487446334730393
24.749858926945777 300.06768969819825 1.0514567282546636
24.75508648189919 298.27253726594904 1.0488067329962838
24.760314036852606 296.22681664320254 1.0460132183410404
24.76554159180602 293.7632663015355 1.0448725411341289
24.770769146759434 293.5078310335997 1.0481453511658771
24.77599670171285 292.8629885384179 1.0517503381888573
24.781224256666263 294.78234748777595 1.059405500070993
24.786451811619678 299.25391819633876 1.0716189074707787
24.791679366573092 304.8390378245119 1.0839422839730704
24.796906921526507 306.82612552709526 1.0885997079115164
24.80213447647992 301.51764415278114 1.0813858347353245
24.807362031433335 295.08255124470304 1.0727972595472433
24.81258958638675 291.17982603952737 1.0694527688217037
24.817817141340164 289.05639381834715 1.0669375433694694
24.82304469629358 290.448833006595 1.073363874845807
24.828272251246993 291.74852315193573 1.0780661637940696
24.833499806200408 295.90780466783065 1.0893624848768342
24.838727361153822 294.0093975851088 1.087826415153207
24.843954916107236 291.89563307246095 1.0886928564291862
24.84918247106065 295.09538618167306 1.0998801792544592
24.854410026014065 295.90338529549433 1.1037180361299117
24.85963758096748 298.3032521852495 1.1083954246551757
24.864865135920894 296.9142883964388 1.1058133824609684
24.87009269087431 298.5527321012447 1.1129957060482687
24.875320245827723 301.84417503710415 1.1232468638319795
24.880547800781137 302.12895164229343 1.1285052186539433
24.885775355734552 302.2579931732842 1.1325713835063684
24.891002910687966 300.8376802687907 1.1314589465075788
24.89623046564138 305.1508040171261 1.1417292104959311
24.901458020594795 302.795765490967 1.1388834637643475
24.90668557554821 301.7404043233869 1.1401674443600573
24.911913130501624 299.1703895104811 1.1378746000581388
24.91714068545504 298.7072030203613 1.1408497497748535
24.922368240408453 299.57462629750177 1.1468242798541275
24.927595795361867 298.64253024444315 1.149532962025598
24.93282335031528 299.7418824593756 1.154301573596784
24.938050905268696 299.60209975488226 1.1549938055071212
24.94327846022211 302.2783870625268 1.162697040369334
24.948506015175525 302.83458489909555 1.1663985173451605
24.95373357012894 304.19302139153365 1.1717831491881339
24.958961125082354 301.38234964367916 1.1713719334204629
24.964188680035768 300.3027873014778 1.1743296804983334
24.969416234989183 295.6569833945947 1.1691967209471823
24.974643789942597 293.41905079927807 1.1672671424225742
24.97987134489601 298.71740198100224 1.1801995949106057
24.985098899849426 305.52543320067747 1.1964679266719995
24.99032645480284 306.22907735806837 1.2001378543091796
24.995554009756255 298.2413084983081 1.189030730981876
25.00078156470967 295.9551073263389 1.18908195891855
25.006009119663084 301.38403544644166 1.2035471444437216
25.011236674616498 303.1456005763498 1.2086856014374348
25.016464229569912 300.4269330344576 1.2064024203383312
25.021691784523327 297.70380595591416 1.2033039427868888
25.02691933947674 299.883689470806 1.2105345009523514
25.032146894430156 303.0763191110627 1.2189332698652244
25.03737444938357 302.4411426624879 1.2207960383799155
25.042602004336985 304.2472092249975 1.230769779492861
25.0478295592904 306.4676709589248 1.2411778186825309
25.053057114243813 315.0874345783066 1.2633348048523063
25.058284669197228 316.62161022569234 1.269462148463619
25.063512224150642 313.0140819057037 1.2663580236313845
25.068739779104057 305.06370349708794 1.2558282370948095
25.07396733405747 304.8864334482796 1.2596284721552362
25.079194889010886 304.36188744609996 1.2642346917610365
25.0844224439643 306.4922021165251 1.2715906868053102
25.089649998917714 302.74102721212944 1.2665015419576917
25.09487755387113 304.1139402993382 1.2694277087956256
25.100105108824543 304.8887003835826 1.2732254116373638
25.105332663777958 306.07429615910144 1.2821173283151652
25.110560218731372 308.57259439042195 1.2915270173685953
25.115787773684787 308.6429028834635 1.2973353274674277
25.1210153286382 305.91431653102325 1.293705828385215
25.126242883591615 308.763989971236 1.3039935263411613
25.13147043854503 306.66847876572336 1.3040966232712499
25.136697993498444 310.56920381972793 1.3174334799248948
25.14192554845186 304.34955224918554 1.3080228170022012
25.147153103405273 305.19899986108646 1.31516636996605
25.152380658358688 307.04972456952606 1.3232937546047985
25.157608213312102 307.7432218901994 1.3291810811587228
25.162835768265516 311.9134728242613 1.3410093102165161
25.16806332321893 311.0614584879584 1.3421007336426538
25.173290878172345 313.8423999774551 1.3532699716245145
25.17851843312576 312.0831059451146 1.3567598442366775
25.183745988079174 308.82680683718576 1.3554840351828488
25.18897354303259 309.3811868960383 1.3625084235204838
25.194201097986003 308.9876954309424 1.3683630020648563
25.199428652939417 310.7883182947074 1.3731651514617933
25.204656207892832 311.5577577888682 1.3806620105384484
25.209883762846246 315.3124301342806 1.3885886711978683
25.21511131779966 319.94931884636105 1.4042927393764997
25.220338872753075 321.0125663372379 1.4118281524480036
25.22556642770649 319.49199110987695 1.4172669919238434
25.230793982659904 315.85454448555345 1.4152099648415135
25.23602153761332 319.3094628044719 1.4282295220778736
25.241249092566733 317.1492633607338 1.4288563126949572
25.246476647520147 317.8900089758146 1.4375334422562336
25.25170420247356 314.2528445923014 1.4324103632894396
25.256931757426976 317.56363878629276 1.4411461756225925
25.26215931238039 318.41078494650355 1.446496877098455
25.267386867333805 319.35094682592745 1.4529328830917188
25.27261442228722 316.60582482894637 1.4517106002311961
25.277841977240634 315.9509102978966 1.4557918432593864
25.283069532194048 316.4538667060931 1.4637209459776768
25.288297087147463 318.0530774670404 1.4768248063756393
25.293524642100877 321.95472272885604 1.489695276019642
25.29875219705429 326.77743718466974 1.5057303612336286
25.303979752007706 325.03245392425237 1.5039451444212035
25.30920730696112 320.52405511407215 1.4994952931265422
25.314434861914535 312.98367450849196 1.4896749179883215
25.31966241686795 316.99159121960946 1.5088643420426804
25.324889971821364 323.9520481744949 1.5327237861804714
25.330117526774778 328.5699465356426 1.548969647355001
25.335345081728192 322.7245307918916 1.5387406583714982
25.340572636681607 314.82063732232416 1.5292486621133279
25.34580019163502 314.979064261221 1.5352692089035136
25.351027746588436 314.3720225543963 1.5404044709655806
25.35625530154185 316.08727532439497 1.5495965750256329
25.361482856495265 315.14814488268007 1.5494694113867664
25.36671041144868 319.6644083419882 1.5689934315900254
25.371937966402093 319.50044756463365 1.571296928630834
25.377165521355508 318.6480671480975 1.5780576359666831
25.382393076308922 314.26589198314474 1.5720202930748794
25.387620631262337 315.0155666653491 1.5829092151546145
25.39284818621575 316.4392914122597 1.5969198253345802
25.398075741169166 316.8365329154915 1.6089661119914997
25.40330329612258 322.0573017550177 1.6296644194696177
25.408530851075994 319.90101014697603 1.6258722630347797
25.41375840602941 328.19413756360956 1.6496345189314663
25.418985960982823 332.9359784033633 1.6676019835167615
25.424213515936238 336.02316540980763 1.6876514980421047
25.429441070889652 331.080661885689 1.6829321889136932
25.434668625843067 324.3839117719185 1.682563503531007
25.43989618079648 321.12210985104866 1.6794672983808834
25.445123735749895 321.3995983956488 1.6876030106516782
25.45035129070331 322.6044063687705 1.6914533259672975
25.455578845656724 323.31134350393444 1.6980458480849925
25.46080640061014 322.37386613901214 1.7056598168858705
25.466033955563553 319.2778543438691 1.699852015558091
25.471261510516968 320.54888114165306 1.7106030226654905
25.476489065470382 322.06275017972035 1.7204686089878196
25.481716620423796 322.6718185823088 1.73352174257173
25.48694417537721 318.1023810667591 1.727866381937722
25.492171730330625 313.2487391633832 1.7249783073911467
25.49739928528404 309.1511882461212 1.721523120380888
25.502626840237454 310.5129746277559 1.7392768396743061
25.50785439519087 317.59731712083965 1.7757826889515487
25.513081950144283 324.4593926986389 1.8073315338216767
25.518309505097697 325.7669101695148 1.8222047743091765
25.523537060051112 317.5806768318109 1.7989211766607136
25.528764615004526 317.88891908307284 1.8102024505004113
25.53399216995794 320.4460049238988 1.821499876913389
25.539219724911355 327.96453994407227 1.8567590821453754
25.54444727986477 326.3411816990079 1.8567771956052417
25.549674834818184 327.0747261095154 1.8725846523093175
25.5549023897716 328.5751384510395 1.8846752920774232
25.560129944725013 332.4998129137798 1.9061146241426512
25.565357499678427 332.78738295980617 1.9176999068306007
25.57058505463184 325.8913005184705 1.9056973352666422
25.575812609585256 325.7343749269073 1.921979969573766
25.58104016453867 319.58703651403204 1.9109623692656281
25.586267719492085 323.2383855625698 1.9340214807002372
25.5914952744455 325.48171735836996 1.943833499593016
25.596722829398914 331.7493308943003 1.979608921311519
25.601950384352328 330.80579178937575 1.986696710113519
25.607177939305743 328.8007843464737 1.996452497555132
25.612405494259157 326.08715188661284 1.995109199074727
25.61763304921257 323.23906570873237 2.003560945069015
25.622860604165986 320.04035446952025 2.0057169432199973
25.6280881591194 313.0260887841569 2.0036826432410546
25.633315714072815 313.0381350389637 2.015057947877526
25.63854326902623 314.49030909782783 2.0386402978266585
25.643770823979644 324.62732569815165 2.0794810040905007
25.648998378933058 325.67411899959404 2.09227487434721
25.654225933886472 325.5213570195602 2.1067092183623144
25.659453488839887 322.5475494952372 2.1098858603576685
25.6646810437933 330.0108238556109 2.1553828390632295
25.669908598746716 329.7959187090474 2.1618414993186716
25.67513615370013 322.51674961772534 2.155025753996354
25.680363708653545 314.78873653383266 2.1387175081675096
25.68559126360696 319.0777654048332 2.175219231930937
25.690818818560373 334.7960289030119 2.2445971498301107
25.696046373513788 339.4591953424292 2.2777471617343963
25.701273928467202 336.6027753765062 2.2833819254923835
25.706501483420617 325.8020332326039 2.265020681988049
25.71172903837403 324.6390739902923 2.2861901530749438
25.716956593327446 331.18346849639744 2.3261773231949783
25.72218414828086 333.1485023321146 2.3527167741071384
25.727411703234274 335.730279900906 2.377307781010998
25.73263925818769 326.7589758855427 2.3681850839218557
25.737866813141103 321.88439191832424 2.376121752011267
25.743094368094518 313.7554668941238 2.3665377568870887
25.748321923047932 316.7617265923032 2.400927592559651
25.753549478001347 327.97921164715 2.459207501216795
25.75877703295476 337.9496617703104 2.5143826497332866
25.764004587908175 332.8647491324117 2.51446155108084
25.76923214286159 324.76051226813746 2.5071321280517407
25.774459697815004 309.37945347786075 2.4876454361867446
25.77968725276842 308.4969368202649 2.5210169277984993
25.784914807721833 308.9006741790241 2.546772871800087
25.790142362675248 324.175465092992 2.6212757500587487
25.795369917628662 335.12474499014985 2.6870220764589177
25.800597472582076 347.92266004605267 2.767376132717164
25.80582502753549 340.7229864015799 2.7633614787121537
25.811052582488905 334.3570903857771 2.7635666679132584
25.81628013744232 323.90514175606535 2.7474404659898277
25.821507692395734 320.0852705539545 2.7643414943031934
25.82673524734915 317.99859646541535 2.789575325485173
25.831962802302563 319.21426235795275 2.825454062810937
25.837190357255977 332.4423762399949 2.9249129440093804
25.84241791220939 334.0842746518036 2.9636930539497643
25.847645467162806 346.83647293356074 3.0789608075606285
25.85287302211622 331.3893764246848 3.0430180518566563
25.858100577069635 327.2522054732296 3.0830202951168553
25.86332813202305 301.718161736147 2.9876804431965414
25.868555686976464 301.8000192096256 3.045709143614278
25.87378324192988 301.46337797542105 3.0833657448902736
25.879010796883293 313.4368527527596 3.1940909659265575
25.884238351836707 324.0617925178691 3.3130074012777517
25.88946590679012 316.13199015075344 3.3261813806114477
25.894693461743536 333.7928732143446 3.4805086483375147
25.89992101669695 322.35724697395165 3.45082140485056
25.905148571650365 331.1593067978062 3.555567654015093
25.91037612660378 330.51150980181995 3.60920418440563
25.915603681557194 327.4087716906812 3.6728190900712687
25.920831236510608 321.55797627728396 3.703574804014992
25.926058791464023 319.6265057610775 3.7816623519861654
25.931286346417437 319.423825930983 3.8716699924225004
25.93651390137085 336.7944965400467 4.0918473344493185
25.941741456324266 345.1879258233743 4.236707781755342
25.94696901127768 370.45135000378275 4.48702396282337
25.952196566231095 362.2204541146871 4.540240233921771
25.95742412118451 344.05255264057575 4.540911615302911
25.962651676137924 318.78744022161374 4.475165281458728
25.967879231091338 312.2577145335577 4.5021250935023485
25.973106786044752 317.4700557994996 4.613389917645973
25.978334340998167 314.71408655645314 4.710594852778564
25.98356189595158 315.2582901622936 4.813406410676569
25.988789450904996 322.61623215883907 4.940275725092974
25.99401700585841 318.4951377287506 4.992666099494721
25.999244560811825 305.43266705062814 4.9846029207221765
26.00447211576524 314.8617271626504 5.198887139611379
26.009699670718653 310.89644917683825 5.232986393818125
26.014927225672068 331.4705741216567 5.479444557872928
26.020154780625482 333.3348775648622 5.591845707412837
26.025382335578897 333.4437357666298 5.740734674236731
26.03060989053231 318.7455816979104 5.736696506765399
26.035837445485726 300.46366372894227 5.715787055793933
26.04106500043914 302.0240872087985 5.887967900291479
26.046292555392554 307.84396110336576 6.098571296037929
26.05152011034597 314.42342381201905 6.373840426031796
26.056747665299383 293.54685905922827 6.316052144843303
26.061975220252798 290.9021770923275 6.555886573286195
26.067202775206212 296.23878616359053 6.847199116772563
26.072430330159627 312.814041612585 7.554486746028414
26.07765788511304 317.5154921274214 7.8480448524277096
26.082885440066455 297.7939067963458 8.011655459995993
26.08811299501987 303.9420944904933 8.214393929409374
26.093340549973284 289.4628358636008 8.54113547425614
26.0985681049267 317.278665260406 9.470287854527419
26.103795659880113 315.65090239012363 10.165310294895074
26.109023214833528 319.52699253263785 11.14580364617089
26.114250769786942 266.26421601359806 11.147623313294298
26.119478324740356 207.53098138914353 11.36148550863867
26.12470587969377 218.05427001102538 13.30509314378452
26.129933434647185 237.0731015197399 19.177943709585314
26.1351609896006 267.46579705415206 28.815584840289368
