# Supplementary material for: Unraveling metal effects on CO2 uptake in pyrene-based metal-organic frameworks
Source: Nat Commun. 2025 Feb 11;16:1516. doi: 10.1038/s41467-025-56296-w (PMC11814143; doi:10.1038/s41467-025-56296-w)
Supplement: Supplementary file 3 — Source Data [file 41467_2025_56296_MOESM3_ESM.zip › SourceCode/SuppInf/FigureS5_Ga-TBAPy_InSitu_VariableT_PXRD/Data/GaTBAPy_0100p.dat]

0.002613777476707968 9.118618551195263 3.3328827918266737
0.007841332430123905 13.128521706175725 3.5848751088897055
0.01306888738353984 17.191162063607795 3.62189553864048
0.018296442336955775 17.21810975177657 3.033648516878284
0.02352399729037171 15.503005030785559 2.8002742339782505
0.028751552243787646 15.061914816012687 2.894189011563527
0.03397910719720358 13.773537977501789 2.3005050936325873
0.03920666215061952 14.91908429900332 2.3233981430612003
0.04443421710403546 17.42874562302313 2.2672996937333565
0.0496617720574514 17.47214893614194 1.9880101576006906
0.054889327010867336 18.141335925387214 2.006218039198909
0.060116881964283275 21.225702745026428 2.1032212355718127
0.06534443691769921 25.009909386327323 2.1734240933249547
0.07057199187111515 26.543827201999953 2.2855515353227878
0.07579954682453109 24.681886691634368 2.1745026407208234
0.08102710177794703 23.104580337536497 1.9193751067788445
0.08625465673136297 20.68327049405898 1.7841100070387907
0.09148221168477891 19.17106086748931 1.5771744400406054
0.09670976663819485 20.805371405393508 1.5653917672894635
0.10193732159161079 20.555172008177106 1.549755029560629
0.10716487654502672 20.357152543809423 1.5402382087455058
0.11239243149844266 18.502806708943613 1.4489140431236576
0.1176199864518586 18.78996801607105 1.48625958479581
0.12284754140527454 19.980396356424354 1.4335722066785408
0.12807509635869047 22.750539026300178 1.4328290020466836
0.1333026513121064 23.72537889884839 1.379100576352972
0.13853020626552232 22.28398096548114 1.2763342429093378
0.14375776121893824 20.294475644009072 1.2140759986219625
0.14898531617235417 16.275318454925582 1.1361747669290005
0.1542128711257701 14.40762876688106 1.0728261981128036
0.15944042607918602 14.204796775204773 1.0283692095370291
0.16466798103260194 15.433977077733832 1.0362229941195056
0.16989553598601786 16.290167640668855 1.0058646272541256
0.1751230909394338 16.581660093873747 0.9483022307085467
0.18035064589284971 17.091809701139102 0.959332699559569
0.18557820084626564 17.60213861698033 0.96926924115358
0.19080575579968156 18.19441788425747 1.0037839284631407
0.1960333107530975 18.544308760334925 1.0415514620606423
0.20126086570651341 19.268718536064252 1.0440920604443016
0.20648842065992934 19.812203328577812 1.0255305324433697
0.21171597561334526 20.170403349044896 0.996692897749396
0.2169435305667612 20.459134389645023 0.9706752372326224
0.22217108552017711 19.62533320488582 0.9470499317452861
0.22739864047359304 20.827713523324586 0.9719618056669986
0.23262619542700896 20.77741573244042 0.9825589040801407
0.2378537503804249 20.712225050377885 1.00350337816236
0.2430813053338408 21.281578567782557 1.0083511756489443
0.24830886028725674 19.650179476050784 0.9379700851357321
0.25353641524067266 20.187164874969973 0.9381304302354413
0.2587639701940886 19.301622195703754 0.9256790717679553
0.2639915251475045 19.4578472483946 0.9453298205349442
0.26921908010092044 20.4558880647501 0.9532988514108005
0.27444663505433636 21.25651978649777 0.9505311839823815
0.2796741900077523 20.839249558648536 0.92127296661035
0.2849017449611682 20.303002399376858 0.9158811029146415
0.29012929991458414 19.147815528765303 0.8624318738721655
0.29535685486800006 17.446888879479076 0.8129679656110552
0.300584409821416 16.91715227988333 0.7672141418662696
0.3058119647748319 17.14444722828461 0.7587294347738524
0.31103951972824784 17.39888021033714 0.7967323003783018
0.31626707468166376 17.61524359841493 0.8241036780314888
0.3214946296350797 18.672165476547875 0.8632902945120039
0.3267221845884956 19.566099991710526 0.8949917402794269
0.33194973954191154 20.5248814745462 0.9065130633189985
0.33717729449532746 19.726006126894724 0.8859102093395255
0.3424048494487434 18.220392269573196 0.8212738160261189
0.3476324044021593 18.415959732512373 0.808555917636327
0.35285995935557524 18.62808005266324 0.8054604387000983
0.35808751430899116 19.602510331629244 0.83010403425311
0.3633150692624071 18.855717729222512 0.8296468850968519
0.368542624215823 18.310098990940542 0.8279907846509444
0.37377017916923894 17.425949551826474 0.7929028344664323
0.37899773412265486 17.288322285262968 0.7957691123315622
0.3842252890760708 18.242085972521622 0.8428894289919016
0.3894528440294867 18.99543978954104 0.8662748282234689
0.39468039898290264 19.993800026466673 0.8850432441623075
0.39990795393631856 19.437526348785667 0.8291121758211524
0.4051355088897345 18.76386475423289 0.7825055188085415
0.4103630638431504 18.62966459528452 0.7620125889617845
0.41559061879656634 18.610464380254875 0.7732866163868558
0.42081817374998226 18.33677144516326 0.7711342228355892
0.4260457287033982 18.977082563611376 0.7954854961118005
0.4312732836568141 18.807979971004315 0.7789434340528376
0.43650083861023004 18.586357143362918 0.7598609042994852
0.44172839356364596 19.4916406672125 0.769846163234654
0.4469559485170619 19.107500177594748 0.770176719237389
0.4521835034704778 18.025401678441508 0.7613259174071567
0.45741105842389373 18.855793072795883 0.7737039864091281
0.46263861337730966 18.7185448865253 0.7735648216187929
0.4678661683307256 20.57526692288619 0.8204281338132652
0.4730937232841415 20.947689214762157 0.8364313997329644
0.47832127823755743 19.822092928668436 0.8202471303335435
0.48354883319097336 19.221796040788004 0.7831720263076367
0.4887763881443893 18.227094985133515 0.7591536636115642
0.4940039430978052 19.08109471330096 0.7675483991009532
0.49923149805122113 19.840779152010835 0.7777295515170709
0.5044590530046371 20.218458036612688 0.8042176829541345
0.5096866079580531 19.861825074600457 0.7978836762830599
0.5149141629114691 19.602577391178585 0.8020431449741227
0.5201417178648851 20.158123181026205 0.8158265583686019
0.525369272818301 19.139619237523814 0.7724172075649897
0.530596827771717 19.626897037892633 0.7922705859205877
0.535824382725133 17.700864919358047 0.756230830405932
0.541051937678549 17.88451547902675 0.7568944132347464
0.546279492631965 17.679002707865063 0.7520383243831603
0.5515070475853809 17.745302806329093 0.7447928310816679
0.5567346025387969 18.242202150523543 0.7468693197406022
0.5619621574922129 18.525642636857082 0.7460868610482486
0.5671897124456289 18.676166939359295 0.7576982554347677
0.5724172673990449 18.721480838868708 0.7466570997250156
0.5776448223524608 18.80829039387468 0.735951499506431
0.5828723773058768 19.416358969589197 0.7325263569295395
0.5880999322592928 19.506339461298467 0.7323742049404953
0.5933274872127088 19.53203582849377 0.7354855679567233
0.5985550421661248 19.951165550008096 0.7527076298389143
0.6037825971195407 20.784971127938583 0.7763733196801449
0.6090101520729567 19.73684662332637 0.7502946161096895
0.6142377070263727 19.395656594187802 0.7416631218003435
0.6194652619797887 19.29117742208997 0.7292647319733271
0.6246928169332047 20.51873622459922 0.7503298107866679
0.6299203718866206 21.919759294422313 0.7510903583890172
0.6351479268400366 21.48063660813035 0.7474387209659159
0.6403754817934526 21.28074621949692 0.7415422114995154
0.6456030367468686 20.646548824322515 0.7145427061451108
0.6508305917002846 19.775427243452942 0.6983328212293556
0.6560581466537005 20.27408261741229 0.700325138419787
0.6612857016071165 19.54048098398023 0.6987376500323783
0.6665132565605325 18.708571443949786 0.6847315782187695
0.6717408115139485 19.5184316273409 0.693442040828125
0.6769683664673645 20.617062499629878 0.689659338734528
0.6821959214207804 20.984560445613095 0.6975053830520367
0.6874234763741964 21.651056770895174 0.7158634855891403
0.6926510313276124 22.281940094428855 0.7255717941082884
0.6978785862810284 22.362840899667592 0.7136178493794607
0.7031061412344444 23.15010084490857 0.7165553723350121
0.7083336961878604 23.23556210508292 0.7084159114754234
0.7135612511412763 22.191580537718288 0.6915648526365133
0.7187888060946923 21.243570565735073 0.6818075934964548
0.7240163610481083 22.106906494896187 0.7089504611292997
0.7292439160015243 22.75367547288324 0.7327597179027261
0.7344714709549403 24.28458170595007 0.759473091432268
0.7396990259083562 25.707386094553005 0.7791210455279663
0.7449265808617722 24.91768440769972 0.7531280246364368
0.7501541358151882 24.724844198004902 0.7351727799177217
0.7553816907686042 25.769901588235037 0.7532615639596247
0.7606092457220202 26.637104529901404 0.7583895688726456
0.7658368006754361 27.80554603345058 0.784646611507624
0.7710643556288521 29.32165474211055 0.8009082739817065
0.7762919105822681 29.708607854867292 0.8133904005089974
0.7815194655356841 29.771596012464176 0.8131207470678807
0.7867470204891001 30.07746649029203 0.8176706207648097
0.791974575442516 32.71478456415052 0.8592274578123762
0.797202130395932 32.44048260612945 0.8482345740675598
0.802429685349348 33.89610081389484 0.8469537835728952
0.807657240302764 34.70129325787417 0.8596123013053536
0.81288479525618 37.44984510439709 0.9002992473618805
0.8181123502095959 40.28043252900177 0.9273708434685743
0.8233399051630119 42.14717920625763 0.9657662217821367
0.8285674601164279 45.45421538955277 1.0430904086726185
0.8337950150698439 45.68957263366099 1.070336345484612
0.8390225700232599 49.96340231565479 1.1376480708817827
0.8442501249766758 53.85334947559696 1.174601279892974
0.8494776799300918 57.513516446194174 1.2098799864840748
0.8547052348835078 61.568456513807014 1.248426311233908
0.8599327898369238 66.88570735454024 1.2940923640031297
0.8651603447903398 68.82192349347633 1.3096275107133462
0.8703878997437557 70.49526674310215 1.3086717535582164
0.8756154546971717 73.06699262123925 1.307717637777805
0.8808430096505877 72.28624340410188 1.2945312562786666
0.8860705646040037 74.89903557963265 1.3030494209819858
0.8912981195574197 77.836738691934 1.3240761683775297
0.8965256745108356 80.91887138546454 1.3505233477561247
0.9017532294642516 83.00041198302618 1.3849355372552998
0.9069807844176676 82.15367758274327 1.4045242921113783
0.9122083393710836 82.21911264419558 1.4341065699568525
0.9174358943244996 79.66257717299105 1.4155692170295713
0.9226634492779155 87.17868586872824 1.4751533033913908
0.9278910042313315 92.27771918448555 1.506275514293548
0.9331185591847475 93.38612835221913 1.4773944414315405
0.9383461141381635 92.62716966025147 1.4594810258085154
0.9435736690915795 92.95915005566663 1.4587388708571447
0.9488012240449955 98.33343570723845 1.5037212219530511
0.9540287789984114 104.98673904545161 1.5763315006484335
0.9592563339518274 107.620927250708 1.592110422421237
0.9644838889052434 109.67066827205423 1.596963665714238
0.9697114438586594 110.38556873429931 1.5814408955949133
0.9749389988120754 111.07081122269194 1.5754101592814218
0.9801665537654913 110.287265106311 1.5620193161424925
0.9853941087189073 108.69865560715768 1.534733345953145
0.9906216636723233 108.78703982917496 1.53254110048954
0.9958492186257393 106.16040486098248 1.5220437202382062
1.0010767735791553 106.8821534358073 1.5357683193754204
1.0063043285325712 105.5631064599797 1.5279803764289368
1.0115318834859872 103.77728046089263 1.501141681014697
1.0167594384394032 106.16785758431453 1.5078225923427797
1.0219869933928192 115.79729526365966 1.59029654978582
1.0272145483462352 119.26263412782573 1.6228531993724806
1.0324421032996511 125.62260781712217 1.6890778454666746
1.0376696582530671 129.47993781622333 1.69418015959891
1.042897213206483 126.9279442726569 1.673522481877993
1.048124768159899 129.49554629245566 1.6923670387826324
1.053352323113315 130.6375212926569 1.6989243927149804
1.058579878066731 131.7180141953567 1.6652892158703674
1.063807433020147 133.14334089680304 1.652106216858138
1.069034987973563 133.62405799191544 1.6352235403502289
1.074262542926979 128.81007944686354 1.591230271731376
1.079490097880395 127.99704788646095 1.596559821882675
1.084717652833811 130.29495750919813 1.629988576403022
1.089945207787227 130.2573356085718 1.6479117480076275
1.095172762740643 132.39739325042677 1.6645729508803433
1.1004003176940589 127.18535636873007 1.6154130035092407
1.1056278726474749 127.6314652595433 1.6076491154623105
1.1108554276008908 131.53288721064098 1.6169696085900553
1.1160829825543068 131.78159442670884 1.6093931640042376
1.1213105375077228 130.28887069546724 1.5862437749681955
1.1265380924611388 132.0549254228677 1.6034115150166812
1.1317656474145548 130.87797074152311 1.610913778503173
1.1369932023679707 133.15392367810844 1.6227424941458086
1.1422207573213867 138.90363507624446 1.6572164071075255
1.1474483122748027 137.49908129771725 1.6410789263830232
1.1526758672282187 145.20802346511613 1.6785451416724437
1.1579034221816347 150.28752025675263 1.7152104714351464
1.1631309771350506 152.27643682632882 1.7260733802572685
1.1683585320884666 154.15252070141526 1.7340467718035284
1.1735860870418826 150.54409598347635 1.7316568327032227
1.1788136419952986 148.3956693091805 1.7112200462133709
1.1840411969487146 144.6196139426202 1.653242972789393
1.1892687519021305 141.97534145398893 1.6446149490693664
1.1944963068555465 144.4859372018375 1.6388583709365845
1.1997238618089625 146.81932027752632 1.6509650195467123
1.2049514167623785 148.65915234716948 1.6825488271375015
1.2101789717157945 149.01834615930696 1.6904381744520878
1.2154065266692105 146.8456142597772 1.6659726305954479
1.2206340816226264 148.38483962334735 1.670065895131338
1.2258616365760424 149.8307037146622 1.7008741967107723
1.2310891915294584 157.36557079164652 1.7425655315896833
1.2363167464828744 160.3322119235241 1.7548466134082654
1.2415443014362904 154.43837428618176 1.7141795022471833
1.2467718563897063 147.5132004620128 1.6690109805678797
1.2519994113431223 147.0932066260238 1.6759749044619947
1.2572269662965383 147.66540966292453 1.667214984639723
1.2624545212499543 151.32698632994956 1.6774795749800264
1.2676820762033703 151.00598881161778 1.6844071813209571
1.2729096311567862 149.25134984415868 1.6757949418926554
1.2781371861102022 149.95487432783952 1.6848370438481506
1.2833647410636182 152.45150266700054 1.707433092528146
1.2885922960170342 154.75450127196996 1.7165562058828416
1.2938198509704502 153.95665864981305 1.6892911304935645
1.2990474059238661 152.1701273898415 1.6695536896204264
1.3042749608772821 154.02257723089357 1.6670923704772789
1.309502515830698 154.633746880156 1.657033135100238
1.314730070784114 153.43836806664947 1.658001721022962
1.31995762573753 156.8587469887755 1.686877242400945
1.325185180690946 152.5097752958543 1.670966889187642
1.330412735644362 156.6992295115156 1.7101520612845755
1.335640290597778 160.28715857281148 1.7312734141939317
1.340867845551194 162.6016664315188 1.7617019591635206
1.34609540050461 162.46800540806035 1.759905571417428
1.351322955458026 160.77098766876563 1.7424186742854664
1.356550510411442 154.59201649978206 1.6962893539723907
1.361778065364858 148.483704237808 1.647295273346107
1.3670056203182739 148.68710285469783 1.6784056792991733
1.3722331752716899 151.0457533482686 1.7172085098015004
1.3774607302251058 154.3912202874856 1.739315828028013
1.3826882851785218 158.7206338459058 1.7428280828505958
1.3879158401319378 157.80267412740326 1.71643004159833
1.3931433950853538 156.02602291161332 1.715167606254362
1.3983709500387698 156.8676577799748 1.7281366235026603
1.4035985049921857 155.10887637790728 1.7117960696252388
1.4088260599456017 152.38966188192748 1.7026533015888663
1.4140536148990177 156.05429753323472 1.7097583183117406
1.4192811698524337 158.5605144705833 1.7536738902538012
1.4245087248058497 153.72518859910681 1.7068650213315624
1.4297362797592656 153.59451716937406 1.7052665447655833
1.4349638347126816 150.72222796176504 1.6801054746174808
1.4401913896660976 149.78845554196764 1.6616807839206047
1.4454189446195136 154.548979434165 1.688100167343591
1.4506464995729296 151.5290072447489 1.6600414827938104
1.4558740545263456 145.3760653352646 1.6055159954124156
1.4611016094797615 140.71884794227117 1.5680838589990032
1.4663291644331775 139.47012241492806 1.5723275128721055
1.4715567193865935 143.4364065555494 1.5979264990924316
1.4767842743400095 147.6224357387764 1.642021107324697
1.4820118292934255 145.67628102343258 1.6411295985418448
1.4872393842468414 144.8755668896283 1.6446363644044404
1.4924669392002574 148.06710833109383 1.6653422029185039
1.4976944941536734 145.3423714172252 1.64549101092368
1.5029220491070894 145.7488889315658 1.6472388146317387
1.5081496040605054 145.49081012742562 1.6415628561394044
1.5133771590139213 146.19278498486173 1.6515989077768585
1.5186047139673373 144.85459165463993 1.6461370166811489
1.5238322689207533 149.9528165147803 1.6845547105906973
1.5290598238741693 153.30345697701415 1.7005362106286281
1.5342873788275853 150.9654209181487 1.6813066539479433
1.5395149337810012 157.1188466843604 1.7204581848058522
1.5447424887344172 161.49341770527136 1.7567697754396254
1.5499700436878332 160.6560582825485 1.7471260227948568
1.5551975986412492 158.9414003860198 1.7288981645503219
1.5604251535946652 151.79457052711825 1.6897262964632274
1.5656527085480811 145.50520790658743 1.6527046845752158
1.5708802635014971 150.99928298720718 1.6833395323952889
1.576107818454913 151.4093704365641 1.6903270833776982
1.581335373408329 157.46740050660432 1.7272044221854026
1.586562928361745 163.8473947231719 1.7528357955835288
1.591790483315161 157.51396175566026 1.702953579942384
1.597018038268577 154.8811277340014 1.6572704978808959
1.602245593221993 162.06903775126278 1.697646190831521
1.607473148175409 169.69141158904046 1.7584721288372913
1.612700703128825 182.43485988188147 1.83686841401658
1.617928258082241 180.01024001352621 1.8248002995437544
1.623155813035657 175.04097682203516 1.7906674735312844
1.628383367989073 179.2907917747275 1.808672999937797
1.6336109229424889 182.07761484556374 1.813080330462479
1.6388384778959049 187.71965183327572 1.8204658302856507
1.6440660328493208 190.70359340272276 1.8151682349261884
1.6492935878027368 199.00567277367077 1.8538651028110753
1.6545211427561528 204.8406739513235 1.9032918725607804
1.6597486977095688 209.39882891783043 1.9286936158856565
1.6649762526629848 214.3584770235214 1.942952585157206
1.6702038076164007 210.9937185130864 1.9307166764630526
1.6754313625698167 213.41889264753226 1.9400354721082993
1.6806589175232327 214.4073774743574 1.9527102383165025
1.6858864724766487 216.49195954906057 1.962835461606906
1.6911140274300647 220.8112772290469 1.9686648157023598
1.6963415823834807 224.2905913633793 1.9523472772272337
1.7015691373368966 212.2609893284139 1.886143284088444
1.7067966922903126 206.83173412105904 1.8327226641059315
1.7120242472437286 208.57043893039452 1.8518710716398579
1.7172518021971446 212.26948989378076 1.8660085779291655
1.7224793571505606 223.0344753959012 1.9222363798361655
1.7277069121039765 231.31943011722493 1.9529682235216959
1.7329344670573925 240.164925255954 1.992077685688857
1.7381620220108085 242.3828950479128 2.000208781766896
1.7433895769642245 238.98466624460383 1.9752107388082383
1.7486171319176405 238.43675158511073 1.9662483819533365
1.7538446868710564 244.9682226364566 1.967932730359359
1.7590722418244724 256.6832564369605 2.0157069240454315
1.7642997967778884 265.2626379552251 2.0745045226684824
1.7695273517313044 254.71715887366892 2.0281177783187068
1.7747549066847204 255.23838122902825 2.0303908710556833
1.7799824616381363 253.12085216429608 1.9914842079503268
1.7852100165915523 264.89195483609365 2.0112442469051275
1.7904375715449683 271.3971478865618 2.02963007572252
1.7956651264983843 267.15766551860804 2.0041561583940646
1.8008926814518003 267.9125806613585 1.9752578798439087
1.8061202364052162 262.58100859069856 1.9372030925098043
1.8113477913586322 262.0592693939832 1.914075582500566
1.8165753463120482 259.47879184599475 1.8920663951632126
1.8218029012654642 253.05000245681202 1.8646784676106383
1.8270304562188802 259.1542513476444 1.9032123808913044
1.8322580111722961 264.05991711816085 1.9291128259943824
1.8374855661257121 267.06884265312254 1.9436654659699848
1.842713121079128 267.41937019573004 1.933278898063468
1.847940676032544 258.8279399544732 1.8637510974833325
1.85316823098596 263.62917478146426 1.8667693925858149
1.858395785939376 273.4830106945238 1.9247377531346335
1.863623340892792 274.6546933668072 1.9408922074850674
1.868850895846208 285.43198237528594 1.9888806010046753
1.874078450799624 276.6298006979203 1.9159239070552414
1.87930600575304 269.94001011197815 1.8699855577731774
1.884533560706456 262.47647827707544 1.8169982616220088
1.889761115659872 255.73885671446726 1.7888812912784173
1.894988670613288 257.13411416315967 1.789064582772646
1.9002162255667039 262.4094474350544 1.7952008210358579
1.9054437805201199 261.02144535814864 1.776590429940595
1.9106713354735358 264.12216657645075 1.7840446180733531
1.9158988904269518 257.83434932412223 1.7589922115026733
1.9211264453803678 261.52919846094017 1.7754812785632348
1.9263540003337838 269.45575077744877 1.8092368295545587
1.9315815552871998 272.4604977845876 1.8286228199978347
1.9368091102406157 276.15047543671164 1.8304379175542134
1.9420366651940317 271.3483293329411 1.7987873281896583
1.9472642201474477 257.8004027681728 1.7414143840852965
1.9524917751008637 248.41768010198183 1.6800182976062583
1.9577193300542797 244.06741601805146 1.6568283221055866
1.9629468850076957 243.71193022798545 1.6532228615211266
1.9681744399611116 253.46701856425807 1.6719923476027752
1.9734019949145276 254.0005135854604 1.6755980997654387
1.9786295498679436 253.37710557954114 1.682564286644111
1.9838571048213596 251.08375408994868 1.6623399132115364
1.9890846597747756 252.985127100678 1.6657033957296468
1.9943122147281915 250.80277798928387 1.6539840428175825
1.9995397696816075 247.50212463702334 1.623269116210574
2.0047673246350235 238.8700034363028 1.5828898952079862
2.0099948795884393 238.25808908386884 1.5883311487908525
2.015222434541855 243.0280501113305 1.593968859811527
2.0204499894952708 247.5323314174221 1.6090612675367655
2.0256775444486865 246.67284069609937 1.6097507966445657
2.0309050994021023 242.17596137533525 1.5995258753554793
2.036132654355518 239.8723592408327 1.6042576749606179
2.041360209308934 233.79840830988914 1.5864413266835813
2.0465877642623496 242.18812316472236 1.597762971790766
2.0518153192157653 241.78709260702337 1.5814087746028638
2.057042874169181 240.1373510284855 1.5734653809277308
2.062270429122597 240.5053064595266 1.5724824411289162
2.0674979840760126 237.50942885776755 1.585534538390336
2.0727255390294284 242.32502707256634 1.6315254209969876
2.077953093982844 241.1698681908016 1.6282575111909736
2.08318064893626 237.8711778388866 1.6185527821084171
2.0884082038896756 235.63417373073446 1.6079665563776004
2.0936357588430914 233.23238969830695 1.5795978709593776
2.098863313796507 240.80747469294053 1.602834055899544
2.104090868749923 243.78476225880794 1.6111542324615065
2.1093184237033387 249.68307444101478 1.6205843043956818
2.1145459786567544 248.46433629921972 1.6130617855347569
2.11977353361017 242.36594534327259 1.5927804945712152
2.125001088563586 239.2065006479252 1.5798019668601957
2.1302286435170017 235.75176144667887 1.5656477214254314
2.1354561984704175 230.2392574105766 1.5441672460634162
2.140683753423833 229.40502494953478 1.543607391604453
2.145911308377249 229.7037867712401 1.552027973172037
2.1511388633306647 226.12312427157005 1.5388224268097443
2.1563664182840805 228.98048635908208 1.5483777176446178
2.1615939732374962 231.349304678386 1.5548411133533273
2.166821528190912 228.73564562556038 1.5420733600184102
2.1720490831443278 234.77116040140845 1.5661145860970358
2.1772766380977435 230.56957723732057 1.5526284223299793
2.1825041930511593 236.46228919464804 1.5810000919115101
2.187731748004575 241.35769867780695 1.5970388510310463
2.192959302957991 240.94773351675178 1.5866386048579406
2.1981868579114066 241.06530121458863 1.5790561846467843
2.2034144128648223 235.08466427366716 1.556841463803221
2.208641967818238 228.06857374339907 1.5323357724791282
2.213869522771654 224.743515036047 1.5253122600622422
2.2190970777250696 226.02163318540516 1.532866992090337
2.2243246326784853 231.1379769452476 1.5504100896254533
2.229552187631901 238.3305243102772 1.5868977730223661
2.234779742585317 241.06807905235382 1.5952085982504776
2.2400072975387326 234.63311284557068 1.5606979942063357
2.2452348524921484 229.06868045412077 1.528982098814444
2.250462407445564 233.1098201769755 1.5665990361006168
2.25568996239898 228.3532202671312 1.5642584450282966
2.2609175173523957 229.96809395784294 1.5652752810699746
2.2661450723058114 232.6067477321325 1.5704075277008849
2.271372627259227 221.78772359069117 1.514340488589877
2.276600182212643 223.60028685187257 1.523992164402249
2.2818277371660587 226.93822725743084 1.557233812011753
2.2870552921194744 233.63341638541596 1.6086975977230678
2.29228284707289 238.0200530612732 1.6205819318527086
2.297510402026306 240.1709532274427 1.6229826852902316
2.3027379569797217 234.06409415668801 1.5677026657908382
2.3079655119331375 235.90717892524415 1.5657365182519252
2.3131930668865532 232.49333073147247 1.5455880966058242
2.318420621839969 226.72624882825636 1.5174717128536528
2.3236481767933848 223.35750135456107 1.4938378228306581
2.3288757317468005 216.2493560236541 1.47290976840905
2.3341032867002163 215.26833928696934 1.4647652897563614
2.339330841653632 220.08121442009605 1.4864845316370932
2.344558396607048 225.92008947616176 1.5281868612917444
2.3497859515604635 227.0329642768831 1.5225161365897444
2.3550135065138793 232.84474107150544 1.5340931450370756
2.360241061467295 235.31342653160326 1.5417229714388472
2.365468616420711 232.83391836656435 1.5118964786371858
2.3706961713741266 238.43590877525855 1.5221531096960343
2.3759237263275423 236.25308118850216 1.505924774336016
2.381151281280958 237.76346017401673 1.5036737228919295
2.386378836234374 235.74555508470766 1.5013255819969653
2.3916063911877896 232.33462225598012 1.5024328266375964
2.3968339461412054 239.1574550975888 1.5573745022751504
2.402061501094621 239.98993543952315 1.5595749929168146
2.407289056048037 240.54518083356885 1.5700166169782905
2.4125166110014526 236.94378194576637 1.5515098570757406
2.4177441659548684 227.9845610337328 1.5072808602165242
2.422971720908284 222.50134835994564 1.4646928067273286
2.4281992758617 219.92270004936623 1.4335578150185393
2.4334268308151157 222.18194664122004 1.4182671682885242
2.4386543857685314 223.46083829880894 1.413365463718139
2.443881940721947 226.41247854869434 1.4118784200388856
2.449109495675363 233.6304197599399 1.4308449689787137
2.4543370506287787 244.67357279350864 1.4648883760837923
2.4595646055821945 252.8193542699228 1.4597304264636806
2.4647921605356102 271.72924949705106 1.4780617621876304
2.470019715489026 298.74782834966504 1.477871970285247
2.4752472704424417 376.7714071196652 1.5966559066569468
2.4804748253958575 516.378944549382 1.7891621901598362
2.4857023803492733 741.0127323036045 2.0709123386591064
2.490929935302689 1054.890171667458 2.4318331146747463
2.496157490256105 1459.5612602801975 2.852988093879988
2.5013850452095205 1857.8740494569065 3.206928895909447
2.5066126001629363 2189.6621270761148 3.472357953787495
2.511840155116352 2441.380879703029 3.6583358613098502
2.517067710069768 2657.343707944639 3.8159942264347695
2.5222952650231836 2896.0135942741736 3.990761267946712
2.5275228199765993 3239.660498412827 4.219159598160802
2.532750374930015 3677.7111416903726 4.476505772906809
2.537977929883431 4338.931486107237 4.855703374543583
2.5432054848368466 5142.524751968697 5.2927443429808045
2.5484330397902624 5976.755634472837 5.712224470873617
2.553660594743678 6568.75866798251 5.987717226260909
2.558888149697094 6813.707856284103 6.086985859903026
2.5641157046505096 6668.873687246327 5.998999755705251
2.5693432596039254 6280.03552119164 5.8170263352080225
2.574570814557341 5767.047433084772 5.571640184951442
2.579798369510757 5297.106138825657 5.351281514693465
2.5850259244641727 4917.2575747516985 5.161193440118626
2.5902534794175884 4603.608111263838 4.984253585877442
2.595481034371004 4330.851592328308 4.82711302452587
2.60070858932442 4003.6107396964076 4.640467026223348
2.6059361442778357 3540.7812915863083 4.367966034715365
2.6111636992312515 2994.735753866977 4.021071847591985
2.6163912541846672 2385.5183887155213 3.5792399974271953
2.621618809138083 1786.9074443134812 3.090359170102221
2.6268463640914987 1293.494575827257 2.6269723449859845
2.6320739190449145 903.0008973526409 2.2044528264488483
2.6373014739983303 651.9097695018227 1.8931590882751725
2.642529028951746 492.4134464780961 1.671325016600582
2.6477565839051618 385.86858355466364 1.512292884004066
2.6529841388585775 325.2218931705199 1.4143384916497392
2.6582116938119933 291.03430693851794 1.3770058983201823
2.663439248765409 269.4426997306141 1.3619999229783961
2.668666803718825 264.0295791893115 1.384918444638449
2.6738943586722406 256.56017081253026 1.3936608762263425
2.6791219136256563 248.85092010490442 1.3966068463326862
2.684349468579072 238.32524063800676 1.3692657954974141
2.689577023532488 236.93513956476036 1.3854071582390146
2.6948045784859036 233.6705293877322 1.3921245290558144
2.7000321334393194 231.9222490553888 1.4008846379520703
2.705259688392735 231.10443232570543 1.4179424240566645
2.710487243346151 228.82527001663522 1.4193831000437924
2.7157147982995666 230.9177944909952 1.4375444420509864
2.7209423532529824 228.50302318925526 1.433695703838916
2.726169908206398 223.2273261644067 1.4165190898681852
2.731397463159814 227.39362054818963 1.4308038308509403
2.7366250181132297 230.02775311927326 1.4452409987902444
2.7418525730666454 229.52570449755697 1.4518857120305497
2.747080128020061 224.69905122308845 1.4420807721387117
2.752307682973477 226.55459735963208 1.4535548454666904
2.7575352379268927 227.39393152397872 1.450592279836628
2.7627627928803085 228.5304629280941 1.4500251123322512
2.767990347833724 227.30453895004595 1.4463201842939202
2.77321790278714 223.47826279585087 1.4382972147944282
2.7784454577405557 220.42130102071397 1.4279185718311436
2.7836730126939715 221.76404810738777 1.4334376342912785
2.7889005676473873 221.59968217081743 1.443398116678411
2.794128122600803 219.03670779055628 1.4552180022771115
2.7993556775542188 216.68329085730372 1.4429699367870805
2.8045832325076345 221.1456552950027 1.4681074809509629
2.8098107874610503 221.95388311108653 1.4565904151331623
2.815038342414466 225.68451873117368 1.4644571893841605
2.820265897367882 234.38551537661021 1.5115007124039856
2.8254934523212976 233.5852492426546 1.5125856996871343
2.8307210072747133 225.06693091110418 1.4748430231764749
2.835948562228129 220.58287919373905 1.4634122451210867
2.841176117181545 217.9206070326652 1.4590245072181143
2.8464036721349606 222.40307343466148 1.4683859323305957
2.8516312270883764 226.55478426150637 1.4835098700793892
2.856858782041792 226.31623096755084 1.4846412637535364
2.862086336995208 227.53264093239173 1.4979066971094988
2.8673138919486236 222.36659194069583 1.4953277743642606
2.8725414469020394 228.4545230351923 1.5276874708058836
2.877769001855455 230.42045768700555 1.521577336841369
2.882996556808871 230.2243385985747 1.5202584993287171
2.8882241117622867 226.44175409732208 1.5003060961551506
2.8934516667157024 222.1689930651099 1.4716758604785936
2.898679221669118 219.80770296143868 1.4723649850232214
2.903906776622534 221.8643177528756 1.4624395328514768
2.9091343315759497 228.14002755225118 1.4815877640192243
2.9143618865293655 232.73228204114338 1.5047699237884031
2.919589441482781 235.1923345017182 1.5165129586461488
2.924816996436197 230.80578137734267 1.487817133743415
2.9300445513896127 224.82322416275156 1.4617547878165091
2.9352721063430285 226.17828215743748 1.4592870670733904
2.9404996612964442 231.5923397457102 1.4751894604907012
2.94572721624986 232.64196730366461 1.4874146243130486
2.9509547712032758 233.7545993384571 1.49783662427085
2.9561823261566915 229.5887281164763 1.4818788346679501
2.9614098811101073 225.49999979024773 1.459116372170451
2.966637436063523 223.8084031849185 1.4587485059224357
2.971864991016939 224.84145863238146 1.4772712328057407
2.9770925459703546 226.05511568073825 1.4907673027832347
2.9823201009237703 229.67556270685844 1.5156271992352937
2.987547655877186 230.3223081624141 1.5048273266224197
2.992775210830602 224.65191044210238 1.4631027643715069
2.9980027657840176 222.3461340054103 1.449302382952827
3.0032303207374333 223.13985000421968 1.4490178432665535
3.008457875690849 224.19927436365492 1.4602237204395052
3.013685430644265 228.91157336643494 1.468403587542097
3.0189129855976806 229.53167378050586 1.463818495385888
3.0241405405510964 222.92298739700877 1.4294510148133484
3.029368095504512 220.0177721768727 1.405091919763361
3.034595650457928 215.84829476147613 1.3861830926430345
3.0398232054113437 220.28723940112906 1.415184211300364
3.0450507603647594 225.10037182417474 1.4258094564785806
3.050278315318175 218.96677573781767 1.403151582479827
3.055505870271591 220.15420125003857 1.4007616540179217
3.0607334252250067 218.02730529224488 1.3908633933367922
3.0659609801784224 222.04262633558344 1.3975100349570255
3.071188535131838 218.6158074641887 1.3697698955291702
3.076416090085254 221.4218754287706 1.3754001876894952
3.0816436450386697 223.11375286890114 1.3760274366333767
3.0868711999920855 224.91942286259635 1.36988682641702
3.0920987549455012 235.24194848809606 1.4062341756461247
3.097326309898917 239.53256664318315 1.416814270565033
3.1025538648523328 242.44357279967716 1.4242197875973341
3.1077814198057485 241.65328073841857 1.4129459573132768
3.1130089747591643 237.5229707653998 1.3827613679255275
3.11823652971258 230.40057726045984 1.339476376509388
3.123464084665996 232.01913672237322 1.3450338571092708
3.1286916396194115 234.4437210391931 1.3357111420896053
3.1339191945728273 236.4961625672706 1.3272023995769948
3.139146749526243 242.4079919371086 1.3196356990625528
3.144374304479659 243.56824230463704 1.2992639929232581
3.1496018594330746 247.5549523875839 1.2950801579125133
3.1548294143864903 257.5278680251586 1.3258760461019155
3.160056969339906 262.5088128570354 1.3348843593606856
3.165284524293322 272.99136192243384 1.3466894144419006
3.1705120792467376 284.29901559347655 1.356909031905304
3.1757396342001534 293.9732973017442 1.3525475887295886
3.180967189153569 307.380683454495 1.3639782297916938
3.186194744106985 311.10149055081223 1.3486570752637614
3.1914222990604006 318.9401817961651 1.3526837659781155
3.1966498540138164 327.4134046597318 1.3573152444023986
3.201877408967232 332.3935422291267 1.350498531632288
3.207104963920648 343.5817517086673 1.3553040570462207
3.2123325188740637 353.8614316961847 1.3658643351797815
3.2175600738274794 371.8531758544878 1.3915663096467206
3.222787628780895 391.0020643242658 1.4184096022342791
3.228015183734311 414.02562136437643 1.4511587780930038
3.2332427386877267 442.4228771581989 1.4908008019982777
3.2384702936411425 471.80799686138084 1.5281481713777982
3.2436978485945582 504.7936522352397 1.5719844164790653
3.248925403547974 537.0974873490077 1.6189076194390508
3.2541529585013897 570.8459770957844 1.6678511915687355
3.2593805134548055 606.1236362119565 1.7190961289915339
3.2646080684082213 645.3813119420619 1.7698832216484028
3.269835623361637 684.2223813182022 1.817773187264237
3.275063178315053 724.8605991714041 1.8725890413371993
3.2802907332684685 765.3632077875172 1.919473579130064
3.2855182882218843 817.6918506675597 1.9857220580556563
3.2907458431753 864.6300082872474 2.0399349247898724
3.295973398128716 919.8754559209208 2.102497973146018
3.3012009530821316 964.7334853211494 2.145636147173591
3.3064285080355473 1004.827776819025 2.1841698804416705
3.311656062988963 1040.032014619591 2.2208923969994365
3.316883617942379 1051.3065159957916 2.230459873143681
3.3221111728957946 1048.8519602441268 2.224091093400742
3.3273387278492104 1024.1759989067234 2.1917696491757384
3.332566282802626 973.8104589066863 2.1314373237535507
3.337793837756042 917.8862793392793 2.070832868148887
3.3430213927094576 844.1399163350194 1.986311992462765
3.3482489476628734 767.0839264212774 1.8942521466296218
3.353476502616289 696.851305256061 1.811466044271681
3.358704057569705 624.6645409924722 1.7142452004568427
3.3639316125231207 555.3639740552933 1.6150516205016276
3.3691591674765364 501.04884774271017 1.5295393937071367
3.374386722429952 451.29078478739234 1.4560602716193427
3.379614277383368 410.54675973530084 1.3985041128395403
3.3848418323367837 370.91449340637 1.3440315300400334
3.3900693872901995 338.42270032775804 1.3014886472347984
3.3952969422436152 315.87057691911576 1.2742252059436898
3.400524497197031 296.9781336094363 1.2492265772310696
3.4057520521504467 283.184595531933 1.2280563868684238
3.4109796071038625 270.96489580584824 1.2223091721761437
3.4162071620572783 265.90262352403676 1.2257036926436522
3.421434717010694 258.52802869726315 1.2256132765794003
3.4266622719641098 250.92864825557302 1.2106326252938626
3.4318898269175255 248.12206666768017 1.207815930878775
3.4371173818709413 241.85227451120952 1.1992409584985693
3.442344936824357 239.75209524457074 1.2081180948662855
3.447572491777773 232.68463919409527 1.206483208128921
3.4528000467311886 225.54138195498396 1.205569268035741
3.4580276016846043 225.83060861215614 1.217328384251746
3.46325515663802 226.22891269869294 1.2164603119074429
3.468482711591436 227.44614670305714 1.2134653363082826
3.4737102665448516 226.8995578042274 1.2139737316623904
3.4789378214982674 225.35732568986407 1.2071398078462001
3.484165376451683 225.68208797687475 1.20793174005276
3.489392931405099 231.02248625646328 1.2357662482051017
3.4946204863585146 234.38197183941742 1.2551984074878697
3.4998480413119304 237.67262602546577 1.25597264399631
3.505075596265346 240.79165910548772 1.2545790671363004
3.510303151218762 243.18250945524971 1.243566360197539
3.5155307061721777 246.46915947059003 1.233397886570505
3.5207582611255934 247.92460835678813 1.2321447588200949
3.525985816079009 254.2977568029323 1.2297992175750334
3.531213371032425 257.3254559747023 1.2102396873913968
3.5364409259858407 269.0351525213879 1.2127498325418629
3.5416684809392565 283.91197770382405 1.2150699810164107
3.546896035892672 306.99237635388926 1.236911446696779
3.552123590846088 352.5834193604011 1.310149739133529
3.5573511457995037 431.9789073036228 1.430589229165759
3.5625787007529195 571.9900934735646 1.6307984348152618
3.5678062557063353 816.3975535425709 1.9380574056991318
3.573033810659751 1263.0152453048029 2.4061846635270157
3.5782613656131668 2058.640018447302 3.072624199743322
3.5834889205665825 3485.225106185673 3.9978929663969307
3.5887164755199983 5879.555093253416 5.192318265258464
3.593944030473414 9354.4409237796 6.504108346055681
3.59917158542683 13180.282863817789 7.678678155572389
3.6043991403802456 16883.719377517144 8.661354689257625
3.6096266953336613 19130.44580125179 9.208347937743413
3.614854250287077 19361.441539069754 9.271344208598084
3.620081805240493 17529.2052057486 8.811532578257328
3.6253093601939086 14278.336416372094 7.951956454673585
3.6305369151473244 10805.57684271394 6.901175424408219
3.63576447010074 7482.115914272632 5.73089740198075
3.640992025054156 5017.838801894001 4.684881334517243
3.6462195800075716 3183.2734054727666 3.719195072857339
3.6514471349609874 2015.6208521437138 2.952900357785804
3.656674689914403 1291.4056045363334 2.356772293415636
3.661902244867819 893.586691641195 1.9612379457400675
3.6671297998212347 665.4978634552531 1.6931568428533776
3.6723573547746504 544.023618406134 1.538143321488532
3.677584909728066 462.81815216218786 1.4277304044114612
3.682812464681482 410.98841571527026 1.3537933272778235
3.6880400196348977 377.9875173909642 1.3148316568700662
3.6932675745883135 346.45038247312806 1.261723777776089
3.698495129541729 326.75891186439316 1.2308398354000325
3.703722684495145 309.35892237780155 1.1985834243174402
3.7089502394485607 299.3957254302948 1.1775501092168719
3.7141777944019765 296.2596890418219 1.1702658674667379
3.7194053493553922 290.5269840559771 1.1616785812546788
3.724632904308808 288.8558942056595 1.1624702718848368
3.7298604592622238 285.21146083461343 1.1669278954414706
3.7350880142156395 280.1411298601969 1.1664143230804944
3.7403155691690553 277.4912046848294 1.164382141007064
3.745543124122471 274.28893318661613 1.1599425592578878
3.750770679075887 272.2483544060798 1.153665589545997
3.7559982340293026 271.7691070926761 1.1586082473067
3.7612257889827183 266.64736619260094 1.145933460644498
3.766453343936134 262.0612786650579 1.137116576738729
3.77168089888955 261.8496868772421 1.126105688889151
3.7769084538429656 259.9341199820429 1.1203392439620536
3.7821360087963813 257.4914060595322 1.1149218972814554
3.787363563749797 253.5093968494972 1.099590967245804
3.792591118703213 255.54195377350004 1.1039533501210619
3.7978186736566286 259.38298204293807 1.1085902646445056
3.8030462286100444 271.10578454195365 1.1321248074561912
3.80827378356346 283.29080659750014 1.152064322519998
3.813501338516876 290.98633123591446 1.1594509416210257
3.8187288934702917 297.12529956305406 1.161899432907047
3.8239564484237074 296.0576153259403 1.145905592159204
3.829184003377123 300.0505849537575 1.1478653465887652
3.834411558330539 304.84929484588037 1.1524144028480086
3.8396391132839547 309.66426589460946 1.1586633149289747
3.8448666682373704 311.3720840855157 1.1570827503875762
3.850094223190786 308.7862439566953 1.1523501917967405
3.855321778144202 304.6643057599001 1.152215546166924
3.8605493330976177 299.19811137947966 1.1479444054059629
3.8657768880510335 292.96677482303664 1.1414995034555437
3.8710044430044492 283.20164152026393 1.1217510454669004
3.876231997957865 276.3453156978918 1.1048093818627276
3.8814595529112808 274.18027928889995 1.1023726878312423
3.8866871078646965 274.096234618362 1.1115979185180378
3.8919146628181123 275.40379998663695 1.119146103920462
3.897142217771528 272.0097468912383 1.1107808749513164
3.902369772724944 268.82136173358384 1.1018472596426045
3.9075973276783595 270.3973133100669 1.097602727723955
3.9128248826317753 274.4177565752143 1.1028129623035723
3.918052437585191 279.384630215486 1.1146900847864254
3.923279992538607 285.20595918772113 1.1198573714091964
3.9285075474920226 287.38053703385543 1.119208908090348
3.9337351024454383 288.2918476245008 1.1146262794766653
3.938962657398854 287.7982189149799 1.1087588289198036
3.94419021235227 287.8164606180519 1.103717212143615
3.9494177673056856 297.3774506551833 1.116346939716556
3.9546453222591014 310.2519562127413 1.1365556621483666
3.959872877212517 313.7635721503319 1.1357241617038034
3.965100432165933 323.0471071467328 1.1493219765139728
3.9703279871193486 337.84205894558875 1.168317612004082
3.9755555420727644 350.24744825334545 1.182845771773857
3.98078309702618 368.278026892713 1.2077607808111472
3.986010651979596 384.42352488361587 1.2302818938394295
3.9912382069330117 404.3267666233286 1.2608490524761682
3.9964657618864274 440.3062029085199 1.3167571398242146
4.001693316839844 493.3354269648991 1.3900383415388045
4.00692087179326 559.60541357736 1.47510753843887
4.012148426746676 649.162879042351 1.5923272326580877
4.017375981700092 772.8945638885558 1.7601012859226537
4.0226035366535084 861.6619250954002 1.8676801131366803
4.027831091606925 933.1724799435178 1.9466116734513332
4.033058646560341 923.7782020259872 1.9394819520516209
4.038286201513757 901.2809428200258 1.9145995906703552
4.043513756467173 895.0985256054986 1.908715938570105
4.0487413114205895 889.9286526149166 1.901869104282231
4.053968866374006 930.1294037963194 1.94420162091281
4.059196421327422 987.6127339635411 2.009211491489664
4.064423976280838 1065.80726456408 2.088458536895215
4.069651531234254 1173.4764760793591 2.193409189221539
4.0748790861876705 1299.9692189504608 2.316387240138956
4.080106641141087 1446.1887774120332 2.446396335622576
4.085334196094503 1600.3120076833206 2.5686304562996916
4.090561751047919 1772.3551511925393 2.7025690075112943
4.095789306001335 1989.0622441097503 2.8640985713723337
4.1010168609547515 2246.9047596168843 3.054065457479079
4.106244415908168 2503.99737745171 3.2231738845080136
4.111471970861584 2789.992215557532 3.396435677008085
4.116699525815 3072.519451299813 3.5476899288057853
4.121927080768416 3368.59322769483 3.669358414818529
4.1271546357218325 3683.1371309000165 3.7989618701048795
4.132382190675249 4019.259816842045 3.9558091823191512
4.137609745628665 4379.558196226689 4.120431732745116
4.142837300582081 4742.721317110628 4.278955181140765
4.148064855535497 5071.48134722891 4.4212331384579295
4.1532924104889135 5387.721493288189 4.545736829445258
4.15851996544233 5684.726400414381 4.655778088901469
4.163747520395746 5950.212788143744 4.758951358122768
4.168975075349162 6177.481545873112 4.840841809075614
4.174202630302578 6354.558767363729 4.903568148091912
4.1794301852559945 6451.224836954614 4.939085597434772
4.184657740209411 6477.056499659437 4.940264199025708
4.189885295162827 6412.831388249585 4.911673243898827
4.195112850116243 6274.671821973375 4.85745760735245
4.200340405069659 6023.157324159806 4.746054539704245
4.2055679600230755 5691.0409787920535 4.604879884591082
4.210795514976492 5308.759823315645 4.44616507429655
4.216023069929908 4901.115576299662 4.274274704768749
4.221250624883324 4441.292898963385 4.062248205342761
4.22647817983674 4013.5047572195413 3.8607719024256464
4.2317057347901565 3586.6188393922193 3.642487343179404
4.236933289743573 3194.9420690032443 3.4340949954217415
4.242160844696989 2840.372754648613 3.2380220797279904
4.247388399650405 2513.4514067420073 3.0457519368406487
4.252615954603821 2209.7347487778525 2.8531595654247672
4.257843509557238 1963.3764405761906 2.6857800891979124
4.263071064510654 1742.4526138682277 2.52584436583065
4.26829861946407 1539.4703704177573 2.369415640465553
4.273526174417486 1368.0415913544502 2.231315134513069
4.278753729370902 1218.7149296148004 2.1030096508637652
4.283981284324319 1090.3516451720766 1.9916590536399634
4.289208839277735 982.1702060317423 1.8920203340371553
4.294436394231151 887.8529652894639 1.7995357835077896
4.299663949184567 800.7541928749148 1.705159889222678
4.304891504137983 731.7356351192552 1.6254667421177003
4.3101190590914 668.8160528277717 1.5523940452346594
4.315346614044816 613.6287042896903 1.4899411377659915
4.320574168998232 566.0740094856983 1.430610754821358
4.325801723951648 522.134293358715 1.3743921736067013
4.331029278905064 485.88616497757255 1.3266094703650857
4.336256833858481 457.4947598897264 1.2862589806390328
4.341484388811897 433.67063075655045 1.254054240248481
4.346711943765313 415.49936417879644 1.231084437572917
4.351939498718729 394.46463417644486 1.2007993009738431
4.357167053672145 377.3637125808182 1.1745493521481525
4.362394608625562 361.40717648908145 1.1547476332514781
4.367622163578978 350.320864625119 1.1370506175591066
4.372849718532394 335.10074822666286 1.1145425682311045
4.37807727348581 323.1818933589683 1.0977711931588259
4.383304828439226 309.1718590629063 1.0787733229306382
4.388532383392643 298.32740447954416 1.0689113625437934
4.393759938346059 294.8615791495609 1.073208825701723
4.398987493299475 285.69657399560856 1.0619149246596227
4.404215048252891 273.8786489112396 1.039420309230724
4.409442603206307 264.37321642937417 1.0282863848423685
4.414670158159724 253.03115387844758 1.011708032885135
4.41989771311314 240.42094549111522 0.9975113298393392
4.425125268066556 230.42219675992746 0.980607971641966
4.430352823019972 224.98251746630098 0.9758223838262424
4.435580377973388 225.93611252007693 0.9850031377698133
4.440807932926805 222.20582812827575 0.982270939437491
4.446035487880221 216.06199565193924 0.9759196180724695
4.451263042833637 206.1234706500257 0.9582211846251735
4.456490597787053 199.9320066428891 0.9482111135232504
4.4617181527404695 193.18392698615628 0.9395169448240133
4.466945707693886 189.63622017268474 0.9382167574281791
4.472173262647302 190.22996737816788 0.9428649360744142
4.477400817600718 190.70414337953648 0.9464276478011145
4.482628372554134 191.04435560279867 0.9455132076513464
4.4878559275075505 195.33684489140234 0.962702986552082
4.493083482460967 193.39726337353338 0.9661845218686407
4.498311037414383 192.27176143982152 0.977429487294107
4.503538592367799 193.4364889299205 0.9899576354870055
4.508766147321215 189.37645461514956 0.9837918513629151
4.5139937022746315 188.97593527254963 0.9830519778156893
4.519221257228048 185.5108076971799 0.9676783716925684
4.524448812181464 185.70073496871333 0.9743476326161912
4.52967636713488 186.1548425576404 0.9887246214824448
4.534903922088296 187.3107217535741 1.0022976283915042
4.5401314770417125 186.89685878498224 0.9985148643089088
4.545359031995129 180.82867980750933 0.9730720598617227
4.550586586948545 182.53899192057517 0.9666429837024275
4.555814141901961 180.06065309635687 0.9577942683038583
4.561041696855377 179.17768309031197 0.9619426811737052
4.5662692518087935 185.28739128980553 0.9811741289492177
4.57149680676221 182.57575118767429 0.9724284284678179
4.576724361715626 183.1934999475718 0.9770216323113359
4.581951916669042 182.52661425969129 0.9672265028574685
4.587179471622458 179.71137084776313 0.9570272369361812
4.5924070265758745 179.11322679050542 0.9620484426467324
4.597634581529291 178.46603538814205 0.9606464674143831
4.602862136482707 180.0003800590675 0.969885520344814
4.608089691436123 184.21914478978331 0.9896443989843378
4.613317246389539 183.5875843031519 0.9921705807782826
4.6185448013429555 178.7077174753471 0.9883908619333273
4.623772356296372 174.32931425057873 0.9837627754119709
4.628999911249788 174.57480214869116 0.9966812724730202
4.634227466203204 175.60285790243842 1.006821056195322
4.63945502115662 178.66776670439668 1.0261406698767905
4.6446825761100365 177.5681881300917 1.0261462752267532
4.649910131063453 174.19074672643984 1.001168248921213
4.655137686016869 173.72228425754165 0.9926632137628838
4.660365240970285 175.95997949797012 0.9904440528182505
4.665592795923701 177.27035997635664 0.9969614144632719
4.6708203508771176 174.4536225504727 0.9929421527590023
4.676047905830534 173.14385690216264 0.997985035759049
4.68127546078395 167.39914661074542 0.9811129351416172
4.686503015737366 164.51306190547768 0.966197677734636
4.691730570690782 162.96895027191061 0.9608915972069026
4.696958125644199 160.06062656907574 0.9414526358749533
4.702185680597615 163.88918818824718 0.9451125922080087
4.707413235551031 169.19231228026143 0.9633663631930359
4.712640790504447 173.60572592473275 0.9819075772809301
4.717868345457863 176.84003605499998 0.9965511665044423
4.72309590041128 174.3498209607601 0.9976880861822389
4.728323455364696 168.27691640367323 0.9877515397599975
4.733551010318112 166.29823659205155 0.9829244842422035
4.738778565271528 166.66614044235143 0.975529234746396
4.744006120224944 166.8911834281646 0.9635617850231192
4.749233675178361 164.25159699338215 0.9533187288069668
4.754461230131777 165.31814832428125 0.9622457840176037
4.759688785085193 160.81087183988737 0.958080656036857
4.764916340038609 160.49840073817165 0.9521236128274123
4.770143894992025 161.65730628943433 0.9541099122320831
4.775371449945442 163.11380378092952 0.9536410513116517
4.780599004898858 166.05733596805007 0.9553004482065505
4.785826559852274 165.91771043988751 0.9599615827896961
4.79105411480569 161.10995223317136 0.9405254096325045
4.796281669759106 162.82879418653664 0.9427164867935652
4.801509224712523 165.63038680330232 0.9598172169437257
4.806736779665939 162.52387695544004 0.9467459101626953
4.811964334619355 164.10258128104945 0.9484946386831213
4.817191889572771 163.55760789788715 0.9556247674618012
4.822419444526187 165.5793286082097 0.9609224424880632
4.827646999479604 166.34053326794876 0.9574952641702682
4.83287455443302 167.52082344880768 0.9654596263704058
4.838102109386436 170.4213334650302 0.9781745600555554
4.843329664339852 174.71947553973752 0.9932027139967208
4.848557219293268 175.78225600766632 0.9980327209476108
4.853784774246685 172.4813804720145 0.9784783466833706
4.859012329200101 165.32611378376473 0.9474099909661685
4.864239884153517 161.89135593226703 0.9349160631951283
4.869467439106933 159.3451106277166 0.9262532982770266
4.8746949940603495 161.27301436429167 0.94554626309025
4.879922549013766 163.40013859849003 0.9502307805521263
4.885150103967182 163.93774531532284 0.949045085561771
4.890377658920598 167.31188572055925 0.9515113622218
4.895605213874014 162.6546659904884 0.9235458997227342
4.9008327688274305 160.82585417451082 0.9181631448603053
4.906060323780847 158.13691577595694 0.9062057909318197
4.911287878734263 162.27857169222668 0.9212060046778355
4.916515433687679 160.36440723100225 0.9216226591837147
4.921742988641095 162.38293404397876 0.9272698849903013
4.9269705435945115 163.20959236296238 0.9344397875980134
4.932198098547928 160.28694749693116 0.9279880872912938
4.937425653501344 159.66735700016562 0.9298987358505271
4.94265320845476 158.7478857908366 0.9324192274312966
4.947880763408176 161.45119030728236 0.9302621836903038
4.9531083183615925 165.86300588502726 0.9394204860637482
4.958335873315009 163.733255407171 0.9242960174817885
4.963563428268425 169.35912313747747 0.9405039594709023
4.968790983221841 166.6524387242283 0.9357100764130901
4.974018538175257 165.0628153751382 0.9306079621873157
4.9792460931286735 165.07001417240934 0.9257487274360606
4.98447364808209 165.4190338984575 0.9204694008284401
4.989701203035506 166.76437540036812 0.904816072116854
4.994928757988922 171.29828037495204 0.9068402961051396
5.000156312942338 174.17474851795888 0.894617164332781
5.0053838678957545 176.9116922716775 0.8787680037898248
5.010611422849171 182.74287637789874 0.8740182333526838
5.015838977802587 185.61360134324605 0.86322274625391
5.021066532756003 191.81056712667353 0.872080822462129
5.026294087709419 195.89952023935587 0.8746794434011255
5.0315216426628355 195.2710307874911 0.871957850596069
5.036749197616252 197.9391552447721 0.8795371996490958
5.041976752569668 195.8078199269753 0.8807449888182208
5.047204307523084 196.09403921836548 0.8838139038442143
5.0524318624765 197.75233088132148 0.8862493725370973
5.0576594174299165 199.53686486114944 0.8797442143647872
5.062886972383333 205.51059911773288 0.8850901160079175
5.068114527336749 212.0453691367553 0.8929202219660815
5.073342082290165 222.19881247004867 0.9035451949530191
5.078569637243581 233.23552965117537 0.9113560655165562
5.0837971921969975 248.5885750206382 0.9227125581688136
5.089024747150414 264.0267210969623 0.9369028961875442
5.09425230210383 277.6422691045727 0.9487971561290454
5.099479857057246 297.2953075278135 0.9746248300270869
5.104707412010662 321.0790560106491 1.0048187164904243
5.109934966964079 351.42163509030786 1.0427207671935197
5.115162521917495 375.2333333715437 1.0722562709199643
5.120390076870911 391.7043397152345 1.0925114716394697
5.125617631824327 397.5533522578522 1.0965865327419062
5.130845186777743 393.4641584203529 1.0924556863379882
5.13607274173116 380.97840599637243 1.0779601995833092
5.141300296684576 360.16243463794666 1.0576923714099629
5.146527851637992 335.21545834331437 1.029766989630899
5.151755406591408 301.94356109996073 0.9884656223923136
5.156982961544824 272.2409993921621 0.9583088149828591
5.162210516498241 251.06603530589106 0.9400045187212346
5.167438071451657 230.8046594887177 0.9192389613830467
5.172665626405073 220.4888059662897 0.9202767539498931
5.177893181358489 205.0051134326486 0.891886818068488
5.183120736311905 197.67867631663094 0.8954238288347792
5.188348291265322 194.54009434087106 0.9007796176323288
5.193575846218738 184.1822377995848 0.8723674526976124
5.198803401172154 180.30135009106726 0.8711498665672537
5.20403095612557 175.73442602245535 0.862617143834569
5.209258511078986 173.89618547142368 0.8664130098385949
5.214486066032403 176.35410352608156 0.8877718027057389
5.219713620985819 173.20481624337629 0.8805330691526226
5.224941175939235 173.326539590386 0.8713241702889933
5.230168730892651 171.319370564892 0.868435549265646
5.235396285846067 167.48706354221648 0.8636453324992283
5.240623840799484 164.70871023672672 0.8684345178906001
5.2458513957529 164.65305885995636 0.8826867088198602
5.251078950706316 163.71101688756906 0.8741422285133184
5.256306505659732 165.76485484498988 0.8833576436180148
5.261534060613148 167.67988523819358 0.8880973778681666
5.266761615566565 168.4396992269883 0.8800216909964108
5.271989170519981 166.17144645564616 0.8679461269981915
5.277216725473397 165.48018127338054 0.8677718447721683
5.282444280426813 165.02926970682958 0.8756131874468496
5.2876718353802294 163.45843464384347 0.888048720591262
5.292899390333646 164.6481406216959 0.8948854461722295
5.298126945287062 160.58580197960026 0.88048969686708
5.303354500240478 161.03499865679672 0.8744353778496452
5.308582055193894 158.37864485332182 0.8578549133356055
5.3138096101473105 162.11442192140763 0.868465591164389
5.319037165100727 166.73862641361987 0.8836655971426245
5.324264720054143 163.7464590884318 0.8776650919370051
5.329492275007559 164.32827413776167 0.8825525567309711
5.334719829960975 159.41051442318025 0.8679430068957315
5.3399473849143915 159.02736046266202 0.8679757086227108
5.345174939867808 158.77155923817523 0.8676889068772362
5.350402494821224 157.3858353159546 0.8568960712547051
5.35563004977464 159.5354474288608 0.8583814321330169
5.360857604728056 164.48473447852103 0.8661234761110929
5.3660851596814725 167.96354928611626 0.8747631628971099
5.371312714634889 169.82190887175136 0.8777901675269052
5.376540269588305 170.7847905157252 0.8804861081745329
5.381767824541721 167.6212753418047 0.8742316876937946
5.386995379495137 167.24714258664056 0.8745817461177808
5.3922229344485535 167.083259001768 0.8806951292478115
5.39745048940197 167.76536507227735 0.887854100437995
5.402678044355386 167.24112696026276 0.8799998265386441
5.407905599308802 167.22504274268246 0.8710382595927844
5.413133154262218 170.50925531193943 0.8667756420135775
5.4183607092156345 171.88019360193638 0.8533307857177241
5.423588264169051 174.8930731259922 0.8452279756442247
5.428815819122467 176.62628459073693 0.8367470342849856
5.434043374075883 181.6153781742277 0.8392482267612793
5.439270929029299 185.56143014975407 0.8439431080518145
5.4444984839827155 187.31987598640134 0.844465500826407
5.449726038936132 189.79479005525988 0.8452034113460217
5.454953593889548 191.1567766539115 0.85357261863154
5.460181148842964 193.94610006142418 0.8638127206545103
5.46540870379638 190.65076845444958 0.865135059604521
5.4706362587497965 186.8532992917836 0.8636585741212803
5.475863813703213 183.42114979190526 0.863833042427546
5.481091368656629 181.19742743754878 0.8613010481990697
5.486318923610045 177.93611983494114 0.8554776226522393
5.491546478563461 175.0053466736926 0.8492364371755029
5.4967740335168775 171.8185065155252 0.8404349052933475
5.502001588470294 168.87645750620254 0.8344777150151825
5.50722914342371 166.87370824188292 0.8338897693609596
5.512456698377126 167.54158116976043 0.8407793082220856
5.517684253330542 166.86139302149954 0.8511757692920551
5.522911808283959 168.73627860109 0.8565450818517802
5.528139363237375 168.42560259884434 0.8556955495595491
5.533366918190791 168.63281088566444 0.8554829709858812
5.538594473144207 169.7255189201699 0.8547831314874652
5.543822028097623 169.37948587965127 0.8497408589303046
5.54904958305104 170.61706923064875 0.8451837438100721
5.554277138004456 168.00829868542513 0.8400630666274459
5.559504692957872 167.1171117208814 0.8284303366690027
5.564732247911288 167.6355968271616 0.830299121279453
5.569959802864704 163.15141337386987 0.8120102353797906
5.575187357818121 159.86068950113122 0.7957957798202477
5.580414912771537 158.7059151590508 0.7849680709912266
5.585642467724953 162.70917947264886 0.7959721335136875
5.590870022678369 171.91144452949393 0.8221734430552466
5.596097577631785 176.2990772359193 0.8308563515338337
5.601325132585202 176.25036342072738 0.825591228852749
5.606552687538618 175.1320318084765 0.8126720481144446
5.611780242492034 179.2819484784739 0.8087762131137181
5.61700779744545 187.1403066716006 0.8116821887234135
5.622235352398866 199.71531878317165 0.8165006666904581
5.627462907352283 225.65445719458302 0.8425025170490296
5.632690462305699 269.9990480861018 0.9006716503504881
5.637918017259115 334.86908397377545 0.9782723917024029
5.643145572212531 430.1009780791023 1.088752734362605
5.648373127165947 539.4529674783533 1.2063402612461456
5.653600682119364 645.6103472126033 1.3128815593103134
5.65882823707278 735.3539130190544 1.3967541031756294
5.664055792026196 791.6167223566605 1.4443230528167186
5.669283346979612 830.1301400017929 1.4780872995896481
5.674510901933028 837.5862262830711 1.482058412165694
5.679738456886445 834.1232045259114 1.479382191391195
5.684966011839861 816.8117305324622 1.462820510133737
5.690193566793277 799.0468884003217 1.4463741637180099
5.695421121746693 787.4165579083461 1.4360142159975509
5.700648676700109 781.0769492935292 1.429920113010088
5.705876231653526 780.9240034530286 1.429392189913234
5.711103786606942 778.5206664505045 1.4270510836675594
5.716331341560358 783.2568878648408 1.4301212904230824
5.721558896513774 783.8550926845082 1.4296406265971309
5.7267864514671905 792.4570469744328 1.4358511266824545
5.732014006420607 804.6424350928258 1.4465450730131262
5.737241561374023 818.3206875661434 1.4574368978011147
5.742469116327439 839.3688567981844 1.475348307919604
5.747696671280855 873.1336155850759 1.50446899150636
5.7529242262342715 920.2411847014014 1.5436051186136757
5.758151781187688 985.2126132399256 1.5957808178981665
5.763379336141104 1064.381215819267 1.657782750764018
5.76860689109452 1145.1237910177424 1.7188494199805866
5.773834446047936 1223.337826890676 1.776387826023826
5.7790620010013525 1275.59999734685 1.8134203177505273
5.784289555954769 1290.8101981546563 1.8240350623495984
5.789517110908185 1267.632909955055 1.8074451373535474
5.794744665861601 1176.407676193496 1.7394822531150658
5.799972220815017 1045.681423505136 1.6381641191895824
5.8051997757684335 889.1997952848635 1.5107503714366597
5.81042733072185 728.3966245823482 1.3688482022533646
5.815654885675266 598.6560307383781 1.2496743974674955
5.820882440628682 478.27276928316036 1.1231467571323217
5.826109995582098 396.0779753940724 1.037062791225328
5.8313375505355145 336.37647895945423 0.9742763831220582
5.836565105488931 289.54824900353384 0.9174589006418314
5.841792660442347 255.6291465247862 0.8750530880877297
5.847020215395763 236.70878166236767 0.8482350697319638
5.852247770349179 223.2397281754842 0.8302179779960396
5.8574753253025955 217.3301148529797 0.8267331638237346
5.862702880256012 211.79416621262283 0.8242381338135817
5.867930435209428 208.85791173891803 0.8191613853240501
5.873157990162844 206.30249733046506 0.8099895270658785
5.87838554511626 204.83450567983417 0.8081897350006217
5.8836131000696765 201.4217010561 0.8043722260056311
5.888840655023093 200.26939464989 0.8022006938645332
5.894068209976509 200.79360405199225 0.8026301991460016
5.899295764929925 202.69543728108926 0.7997039748686283
5.904523319883341 205.61410203808205 0.8032079067159128
5.9097508748367575 207.75127259497145 0.8055469581937763
5.914978429790174 212.5561869082426 0.8128874624188099
5.92020598474359 212.24285906072149 0.809840928374565
5.925433539697006 211.47669234123862 0.8055602546207999
5.930661094650422 212.04444917506896 0.8028259627070029
5.9358886496038386 214.78526812051544 0.8029283031463446
5.941116204557255 221.71716575308454 0.8091349076540558
5.946343759510671 225.64995521362312 0.8093562234835872
5.951571314464087 229.70328946025194 0.8199752852038646
5.956798869417503 234.480909619473 0.8294130405495826
5.96202642437092 244.25016295533143 0.8475447537036481
5.967253979324336 252.74265103813767 0.8655235754729089
5.972481534277752 271.6366878705832 0.892713646778913
5.977709089231168 284.08657126059916 0.9078213934721985
5.982936644184584 297.6142722815159 0.925626320577271
5.988164199138001 316.98805104427385 0.948087931532959
5.993391754091417 334.33054536897544 0.9708588347369418
5.998619309044833 360.3328725533231 1.0053848397501561
6.003846863998249 397.07738238667037 1.0532059497394757
6.009074418951665 442.8060893709527 1.111011781882866
6.014301973905082 492.75556464686224 1.1723138045686452
6.019529528858498 558.4732768437025 1.245855050868488
6.024757083811914 638.2982929036577 1.3315347180822634
6.02998463876533 722.1208565190111 1.4125695330434778
6.035212193718746 844.7429570576126 1.528707494684073
6.040439748672163 989.9971861898483 1.6568065179725062
6.045667303625579 1156.4368645258503 1.792682756228017
6.050894858578995 1355.4558531357977 1.9427428694749158
6.056122413532411 1546.2325385072418 2.0758703585960028
6.061349968485827 1718.890963246491 2.1901506152781614
6.066577523439244 1862.8280617813475 2.2807763274591113
6.07180507839266 1948.4771797011447 2.33788359938869
6.077032633346076 1969.6386135745356 2.353023210035535
6.082260188299492 1934.1277112128175 2.3350811371153917
6.087487743252908 1850.046025676479 2.2842220021570605
6.092715298206325 1730.6707007841053 2.2113153313795006
6.097942853159741 1599.1111991486423 2.127613148916455
6.103170408113157 1470.000765471212 2.044323962995882
6.108397963066573 1338.764813131252 1.9540631642226993
6.113625518019989 1210.6643612397022 1.8601555385217785
6.118853072973406 1096.0502524519347 1.7720655064491397
6.124080627926822 987.9562813585336 1.6835562759616383
6.129308182880238 888.7109321299605 1.6000192457266809
6.134535737833654 795.7421778211692 1.513751831290653
6.1397632927870704 710.6764316428792 1.4302138043080832
6.144990847740487 638.0799932056781 1.3580609668543386
6.150218402693903 579.9376090065954 1.3029681916310045
6.155445957647319 523.8817399392921 1.2415835395743036
6.160673512600735 472.97041311615783 1.1827861543369318
6.1659010675541515 425.65939515625365 1.124708017725352
6.171128622507568 389.49739760332795 1.0806199730744908
6.176356177460984 362.41352699859397 1.047323400245773
6.1815837324144 339.9151158105218 1.017821041441201
6.186811287367816 323.255752935004 0.9972490097386063
6.1920388423212325 309.4483508859293 0.9824326475465655
6.197266397274649 298.935391123518 0.9706993623640682
6.202493952228065 290.5911479326269 0.9617031940672094
6.207721507181481 279.6412649450139 0.9380289282512184
6.212949062134897 269.9410602650365 0.9175387891653174
6.2181766170883135 256.92581881527815 0.8983522959510746
6.22340417204173 250.44263768216305 0.8886390820738663
6.228631726995146 245.08726563836026 0.8810878785440988
6.233859281948562 240.90113977919253 0.8723085556720165
6.239086836901978 236.9283078139072 0.8628379487909646
6.2443143918553945 229.57061464306892 0.8514803993857473
6.249541946808811 227.08519962683766 0.8521259912337842
6.254769501762227 224.45157247051074 0.848971285030477
6.259997056715643 222.6529559428758 0.8455262194976884
6.265224611669059 219.38840043770878 0.8339415090830149
6.2704521666224755 213.95789501233574 0.8210031024855411
6.275679721575892 212.30399924333437 0.8146881378739702
6.280907276529308 210.72783777794785 0.8123641325667801
6.286134831482724 207.97297822095229 0.81167448147965
6.29136238643614 204.29791953677108 0.8060777331629494
6.2965899413895565 203.86907513818377 0.8088714808858255
6.301817496342973 205.70120216401702 0.8182796312972261
6.307045051296389 206.92416519411282 0.8167439233753074
6.312272606249805 205.93478897618863 0.8153317810579239
6.317500161203221 203.68254109377736 0.8115560179765106
6.3227277161566375 202.03618579081262 0.8060973198552891
6.327955271110054 202.72587186582186 0.8090816605107485
6.33318282606347 204.47868179140906 0.810591981072638
6.338410381016886 205.3990885474634 0.8137331999893939
6.343637935970302 206.7116465606664 0.8150058239911908
6.3488654909237185 203.8004770021427 0.8086944804636261
6.354093045877135 203.379526587589 0.8084054327645153
6.359320600830551 202.5715312011778 0.798957655522528
6.364548155783967 205.1621224906797 0.8045411596992179
6.369775710737383 206.6595826341082 0.7998226887186785
6.3750032656908 205.83193928920684 0.7984507921261851
6.380230820644216 205.33015851376334 0.799663783901703
6.385458375597632 206.82481726011073 0.8050771121158554
6.390685930551048 203.93257265002038 0.8013869036894999
6.395913485504464 205.99056157405292 0.8059486124241512
6.401141040457881 206.1163083057482 0.8067759002740601
6.406368595411297 206.7580778222899 0.8108929100461935
6.411596150364713 207.27382146566623 0.8077506868175386
6.416823705318129 214.40226207418513 0.8201322616992223
6.422051260271545 218.3403048251026 0.8233925452791098
6.427278815224962 214.774964740755 0.8176988776499464
6.432506370178378 209.25651173871105 0.8091095113843565
6.437733925131794 204.1812875659013 0.79745916619482
6.44296148008521 204.72310068936653 0.792900342269677
6.448189035038626 210.29914551416468 0.7999197349021481
6.453416589992043 212.88928205196902 0.798871597307788
6.458644144945459 213.8683547193061 0.7964224850551214
6.463871699898875 213.35882403042157 0.7947140665825458
6.469099254852291 216.24570918826643 0.8007914993108503
6.474326809805707 217.37852727992748 0.80215764429631
6.479554364759124 221.6846732926021 0.8072261054987764
6.48478191971254 222.12298290744104 0.8063945852564706
6.490009474665956 230.39034724981812 0.8165016011541872
6.495237029619372 235.47506069664206 0.8186809853743742
6.500464584572788 239.38807183870028 0.8179822333249167
6.505692139526205 244.44542697428662 0.8196761587361646
6.510919694479621 252.3245719037152 0.829238370174135
6.516147249433037 262.25252403222623 0.8444431259139086
6.521374804386453 273.7093997441352 0.8581538215064078
6.526602359339869 283.9561860915231 0.8675659642399031
6.531829914293286 302.5775536243475 0.8871842178528648
6.537057469246702 327.34635031631916 0.9111957226915517
6.542285024200118 360.30381474407386 0.9491518290853033
6.547512579153534 397.47347638069124 0.9921917557942393
6.55274013410695 434.4355789674134 1.033437472047114
6.557967689060367 474.05008875076936 1.075446464061123
6.563195244013783 502.1401154723122 1.103759573121417
6.568422798967199 528.0118235151733 1.129020033816854
6.573650353920615 543.8801512530277 1.1442085254684973
6.5788779088740315 547.3233623299946 1.1472567551130508
6.584105463827448 541.256618284702 1.1413289995551017
6.589333018780864 517.7711077130734 1.1164527608250525
6.59456057373428 495.30553279894406 1.0922661692292175
6.599788128687696 466.4074758342296 1.0604757736967667
6.6050156836411125 439.4298913869662 1.030489567828227
6.610243238594529 412.2742686521887 1.0016353134529343
6.615470793547945 387.9469053852506 0.9741285433233766
6.620698348501361 366.06717229797476 0.9477581047895364
6.625925903454777 346.2550153581339 0.923181671645292
6.6311534584081935 327.8648076250125 0.9034403221759939
6.63638101336161 312.0017963053693 0.8856161841440726
6.641608568315026 300.07546026097845 0.8713339279154161
6.646836123268442 291.26217184932335 0.8577770168814732
6.652063678221858 283.0478542758891 0.8431963526427873
6.6572912331752745 277.1581265240484 0.8363535390809803
6.662518788128691 271.006465654279 0.8324313713835497
6.667746343082107 262.1307638383074 0.8234820521601649
6.672973898035523 258.62264801034377 0.8235336275286465
6.678201452988939 253.4532429336861 0.8203970824829301
6.6834290079423555 247.78321341247718 0.8150221171330895
6.688656562895772 248.57274705097572 0.8194153963936223
6.693884117849188 246.3315210393817 0.8153661581232752
6.699111672802604 244.21135846450113 0.8082085433948841
6.70433922775602 236.9373768460323 0.7976881600649528
6.7095667827094365 233.41698835015697 0.79188469101767
6.714794337662853 230.22389381822185 0.7886668628689054
6.720021892616269 231.93052757723467 0.7918536506116068
6.725249447569685 228.7313155921287 0.7867733887834478
6.730477002523101 226.00754777512614 0.7767896822214212
6.7357045574765175 227.77223222151153 0.7784161515813768
6.740932112429934 230.70182968361806 0.7834623162410311
6.74615966738335 231.28220289060354 0.7853691983463064
6.751387222336766 233.13525700239353 0.793303524064716
6.756614777290182 235.2131171871454 0.7986647340977104
6.7618423322435985 236.13045198927486 0.8024932253589683
6.767069887197015 238.28252238084787 0.805739985777087
6.772297442150431 235.70954633888982 0.7997819020117604
6.777524997103847 233.47823071717204 0.7968935718732783
6.782752552057263 231.0733775422904 0.7876907741069353
6.7879801070106796 230.24448694533302 0.7858124442804171
6.793207661964096 226.6207971064212 0.7785983056133705
6.798435216917512 226.81979210215866 0.776726635843125
6.803662771870928 231.79520394557557 0.7850590870047666
6.808890326824344 236.0249658075036 0.7891780528441577
6.814117881777761 239.22924663485975 0.7925428419278988
6.819345436731177 236.71967416230257 0.7864789722675939
6.824572991684593 233.274917419307 0.7817807991649117
6.829800546638009 231.076736413671 0.7775121793710847
6.835028101591425 234.32335625759092 0.7863271730724568
6.840255656544842 237.06566887572305 0.7926061881001649
6.845483211498258 240.4690942054902 0.7976249927778304
6.850710766451674 239.60052286340203 0.7945682528802991
6.85593832140509 239.04235687864283 0.7935332746602622
6.861165876358506 241.81995087168005 0.7969464243945977
6.866393431311923 243.8124374932482 0.7933386447682096
6.871620986265339 247.82368760143086 0.7958184810163128
6.876848541218755 246.00326471545253 0.7883114261668168
6.882076096172171 246.34150671792335 0.786873032919904
6.887303651125587 249.5786588686619 0.7931002486279015
6.892531206079004 252.5470687805766 0.8005535787348264
6.89775876103242 257.8902391765502 0.8041867034978784
6.902986315985836 257.60673688656146 0.7983983526494257
6.908213870939252 262.53921224985885 0.8027814075494264
6.913441425892668 268.54962580154285 0.8103211852960617
6.918668980846085 274.5384330443454 0.8205497631017351
6.923896535799501 278.08226041660777 0.8245707663177546
6.929124090752917 279.6500496171632 0.820824874059604
6.934351645706333 280.42663988346237 0.8199831673865077
6.939579200659749 282.34607215160514 0.8214678076480569
6.944806755613166 288.0013310280075 0.827546306182813
6.950034310566582 288.5252199404213 0.8266383737212957
6.955261865519998 289.2252926594523 0.8222911908429429
6.960489420473414 296.48215512602906 0.8293522268559685
6.96571697542683 308.3028813636584 0.8454204159562944
6.970944530380247 322.94048010353407 0.8643429000008008
6.976172085333663 337.1098205286251 0.8793898528927804
6.981399640287079 353.60959777996567 0.8950523672488353
6.986627195240495 374.5304552586144 0.9166587415330375
6.9918547501939114 406.7028224791241 0.9533950165959529
6.997082305147328 448.2037266531114 0.9974246187506064
7.002309860100744 504.4744002112227 1.0553564837911737
7.00753741505416 590.0592836138956 1.1389920731543897
7.012764970007576 706.0801378355122 1.2437754014844844
7.0179925249609925 853.6468829451563 1.3667472362492261
7.023220079914409 1009.7190380831669 1.4851186640143423
7.028447634867825 1154.3794932769013 1.5857380276777295
7.033675189821241 1270.7221483740557 1.6618313132739897
7.038902744774657 1334.5503655968062 1.7009680844044515
7.0441302997280735 1334.7196038540696 1.700819996817402
7.04935785468149 1284.5641450039504 1.6674221749593763
7.054585409634906 1206.6658759756954 1.6140922481995923
7.059812964588322 1116.2885249267758 1.5523408298426535
7.065040519541738 1027.2808686765618 1.4890363104751057
7.0702680744951545 944.809583467361 1.4277238345367598
7.075495629448571 864.1468525725536 1.3640415009036682
7.080723184401987 795.8778835925597 1.3086835209883712
7.085950739355403 739.083855659487 1.2611924351520796
7.091178294308819 695.7277118013333 1.2224954780882564
7.0964058492622355 661.0029019011971 1.1902229295693767
7.101633404215652 631.2495962912997 1.1638813710295568
7.106860959169068 606.6535030227697 1.1430369986189155
7.112088514122484 583.3529871008243 1.121284462248236
7.1173160690759 561.2212247975518 1.0993524771834429
7.1225436240293165 544.2213966252931 1.0814412740977941
7.127771178982733 526.253794665607 1.0642374787316229
7.132998733936149 514.066483414246 1.0526070301727228
7.138226288889565 502.94770437638516 1.0414681811885962
7.143453843842981 493.7025725836243 1.0321009305902273
7.1486813987963975 486.33670132547155 1.024546349883363
7.153908953749814 481.07527559739896 1.0189282357183922
7.15913650870323 479.2541180346635 1.0148953572497492
7.164364063656646 481.5258162681275 1.0167358031236
7.169591618610062 482.3131722128286 1.0148271470412669
7.1748191735634785 494.90326976556383 1.0272785027165385
7.180046728516895 519.5733098354907 1.05158392456282
7.185274283470311 556.8679213175925 1.0887274074469522
7.190501838423727 615.6588923426364 1.1442293908236634
7.195729393377143 697.7573833926997 1.2163250439226498
7.2009569483305595 816.3214453158378 1.3154389386395162
7.206184503283976 973.2051410864424 1.4346546549498
7.211412058237392 1184.8737797926485 1.5811531382624566
7.216639613190808 1453.8638725397732 1.7505189425198677
7.221867168144224 1792.7445911105847 1.9419324499816912
7.227094723097641 2168.6642001474397 2.135258757012989
7.232322278051057 2516.3115001006927 2.299213027306872
7.237549833004473 2751.802839641496 2.402052287386666
7.242777387957889 2799.7720912850796 2.420997760495336
7.248004942911305 2662.9635437132993 2.3570060003178686
7.253232497864722 2385.99269962426 2.229038280503342
7.258460052818138 2026.5866266793062 2.054268698592583
7.263687607771554 1650.6012436531196 1.8535927826634415
7.26891516272497 1301.4741032109157 1.6454891858089715
7.274142717678386 1018.9169925338491 1.4563050672928748
7.279370272631803 803.9944706375059 1.295128720145368
7.284597827585219 648.1460769564471 1.1657979018276199
7.289825382538635 544.5134429457329 1.070138539345147
7.295052937492051 476.45290932369426 1.002463930195658
7.300280492445467 427.7082408783365 0.9517918759795787
7.305508047398884 396.5411924728485 0.9178812629768444
7.3107356023523 379.1925520357232 0.8999950044756214
7.315963157305716 368.78872761776705 0.8891971432942701
7.321190712259132 359.922377982714 0.8810805619078516
7.326418267212548 356.1434782786695 0.8770115508517292
7.331645822165965 350.53519101941356 0.8694679650031131
7.336873377119381 343.70686330214716 0.862234984001828
7.342100932072797 339.01696032192825 0.8549483362100695
7.347328487026213 334.1302782731769 0.849090230928869
7.352556041979629 330.1519880253213 0.8433145296651383
7.357783596933046 329.0147045108446 0.8406669234701041
7.363011151886462 326.7031595934603 0.8377137220936186
7.368238706839878 320.776621261407 0.8307528591999565
7.373466261793294 321.66176870541574 0.8329780179745458
7.37869381674671 320.82630930451245 0.8346094540287713
7.383921371700127 320.9570835214449 0.8348096679183025
7.389148926653543 320.8283537558606 0.8345148193989089
7.394376481606959 319.31042257479817 0.831256265123125
7.399604036560375 320.5621626100796 0.8325722960044076
7.4048315915137914 321.86343940269035 0.8328621408082238
7.410059146467208 318.023878448412 0.8254675618189582
7.415286701420624 316.44147862802987 0.8213026351195261
7.42051425637404 317.63276406098225 0.8212335535446226
7.425741811327456 318.6028516342623 0.8230640138642694
7.4309693662808725 326.2758655779432 0.8335005218429915
7.436196921234289 329.33903443205037 0.8380901683907428
7.441424476187705 335.18000410737744 0.8464282106820777
7.446652031141121 338.82771556663334 0.8497028764747039
7.451879586094537 342.0794967912141 0.854354563561223
7.4571071410479535 346.4247374000122 0.8566355167155358
7.46233469600137 351.13595150787955 0.860677201487373
7.467562250954786 354.93249368960016 0.8629067657347369
7.472789805908202 356.9604413759312 0.8626064622570592
7.478017360861618 362.22471901480117 0.8686460492492146
7.4832449158150345 372.6301375683864 0.8794918006263168
7.488472470768451 383.83144386785506 0.8916348076632699
7.493700025721867 401.16878366686626 0.911285391506873
7.498927580675283 417.91924861840124 0.9275638792249974
7.504155135628699 427.44550213515436 0.9354632113433198
7.5093826905821155 443.25933847237053 0.9503382794302854
7.514610245535532 457.84714667587906 0.9644932167626569
7.519837800488948 477.99601384660286 0.985079929163022
7.525065355442364 497.418901239088 1.0042526837955286
7.53029291039578 513.3946830426498 1.0203309894965458
7.5355204653491965 520.3613421839385 1.0264949470316798
7.540748020302613 524.5601974334763 1.0311475219563215
7.545975575256029 518.8344108505692 1.0236266834791503
7.551203130209445 513.4429149612167 1.0170716757736946
7.556430685162861 507.60384245907505 1.0107618339032576
7.5616582401162775 500.2070764635174 1.0021150813125062
7.566885795069694 488.03881169983725 0.9896510243562696
7.57211335002311 475.0520835875643 0.9764678869456851
7.577340904976526 462.89128328855884 0.9640963944917135
7.582568459929942 450.3801679394932 0.9514018227773565
7.5877960148833585 442.3994959794057 0.9439394339658816
7.593023569836775 434.36451390383627 0.9347181286963822
7.598251124790191 430.307435371642 0.9295622018302909
7.603478679743607 424.90431803295536 0.9231946792022688
7.608706234697023 421.18730793934736 0.9202123967951581
7.6139337896504395 418.08240425738217 0.9184377803077719
7.619161344603856 413.3851287352407 0.9142885946303306
7.624388899557272 414.9554960296463 0.9159732044156476
7.629616454510688 414.5605998820168 0.9137430685721626
7.634844009464104 416.871075130608 0.9154033854040484
7.6400715644175206 421.2866068360533 0.919666509003819
7.645299119370937 425.61526997900353 0.9245590296959268
7.650526674324353 435.72056847422806 0.9343047457062778
7.655754229277769 442.19700829557706 0.9403173893764336
7.660981784231185 447.7936420047302 0.9444184221939896
7.666209339184602 460.2365976508784 0.9570609563520557
7.671436894138018 471.42445941817044 0.9683862808540208
7.676664449091434 487.5279182733733 0.9838835111125992
7.68189200404485 498.2867095237616 0.9924769991624601
7.687119558998266 509.4396709880582 1.0007381003307103
7.692347113951683 518.2056071277102 1.0080855323603721
7.697574668905099 524.2847722967571 1.0148741655171365
7.702802223858515 529.6899359975747 1.0199416772624157
7.708029778811931 530.1386116396598 1.0207864225254413
7.713257333765347 527.9462593670631 1.0175157992820663
7.718484888718764 521.5866198971698 1.0118027122227096
7.72371244367218 512.2919707981125 1.0034433521359551
7.728939998625596 503.5980891497093 0.9941278465331465
7.734167553579012 497.7713917222101 0.9879580342166523
7.739395108532428 495.7591485415018 0.9862570142182705
7.744622663485845 498.6379265173166 0.9879382256170823
7.749850218439261 503.3027188297015 0.9933969167298847
7.755077773392677 505.1335391688082 0.9939253628407525
7.760305328346093 504.7052233604775 0.9939392067322637
7.765532883299509 497.2400018408624 0.985423700373273
7.770760438252926 490.50919690221394 0.9780591623323479
7.775987993206342 485.12062972450775 0.9717945132288762
7.781215548159758 480.69016620252677 0.9670714130788717
7.786443103113174 472.6126013671053 0.9587988930420331
7.79167065806659 466.3081989601526 0.9531346363931544
7.796898213020007 454.33949809523693 0.9408554683676623
7.802125767973423 447.3501912505231 0.9346729782875235
7.807353322926839 440.4176077534508 0.929570794137268
7.812580877880255 433.88243639286515 0.923399732525389
7.817808432833671 429.62085832558705 0.9191752680809466
7.823035987787088 424.8685830181188 0.9123794398384891
7.828263542740504 422.60078383895814 0.9098224618692943
7.83349109769392 419.4927837223353 0.9050830539189516
7.838718652647336 415.16877310479424 0.8999205330796227
7.8439462076007525 414.5107995717157 0.8985906733932699
7.849173762554169 414.27955028065855 0.8982148281829566
7.854401317507585 415.12539662246445 0.8977778677729769
7.859628872461001 416.03894059055506 0.8993345226452699
7.864856427414417 418.71968717295846 0.9002120592037708
7.8700839823678335 420.2758790844665 0.9025946457266908
7.87531153732125 419.005736645609 0.9010513850826515
7.880539092274666 421.6908664326597 0.9025990327024362
7.885766647228082 425.5084139614326 0.9055023143446671
7.890994202181498 431.9145541578211 0.9108073312126171
7.8962217571349145 439.3001398342614 0.9179112230690435
7.901449312088331 442.58266650113103 0.9204263845927102
7.906676867041747 446.6173130557034 0.9260834015171274
7.911904421995163 451.9809877411334 0.9327204300768068
7.917131976948579 461.7528446805154 0.9425483072880135
7.9223595319019955 475.1185099002549 0.9548905716250066
7.927587086855412 478.9980527033242 0.956781405733294
7.932814641808828 482.4748232582146 0.9593105411454554
7.938042196762244 483.99337468371914 0.9601940807783224
7.94326975171566 490.0276224341341 0.9651355327588612
7.9484973066690765 501.27936817858904 0.9754373702973673
7.953724861622493 515.7187023308979 0.988551017534926
7.958952416575909 532.7332451629386 1.0053165802080257
7.964179971529325 545.051282738556 1.017258367121261
7.969407526482741 553.5011420420144 1.0229924321868307
7.9746350814361575 564.6973890590965 1.0309973444003206
7.979862636389574 576.4874833074779 1.0413781167253304
7.98509019134299 584.4504045417324 1.0479729114513796
7.990317746296406 592.2313530517804 1.0553280622744954
7.995545301249822 597.0996039808853 1.0592002372259806
8.000772856203238 605.5360158528451 1.0652223364991618
8.006000411156654 616.8212638215525 1.0752670650247584
8.01122796611007 632.0696737345058 1.0887385515854
8.016455521063486 636.2367345543693 1.0905705317653025
8.021683076016902 638.2473942528181 1.0908554278952705
8.026910630970319 638.2372852389126 1.089657146072923
8.032138185923735 639.7499508714902 1.0915025011901438
8.037365740877151 645.1207528790062 1.0959519631188592
8.042593295830567 656.8351939826215 1.1048161727135561
8.047820850783983 667.1988115949712 1.1142567534578305
8.0530484057374 673.3401293053149 1.1185790271728857
8.058275960690816 679.3605970895971 1.1229446127022569
8.063503515644232 683.336630285132 1.1256740404160452
8.068731070597648 688.8407352669939 1.1291143555586716
8.073958625551064 694.2054673249191 1.1338127735218064
8.07918618050448 689.9649519236972 1.130974777736995
8.084413735457897 691.4080906021686 1.1321697045284673
8.089641290411313 692.9512813388203 1.1331772337950166
8.09486884536473 693.7008331759375 1.1330425131818769
8.100096400318145 694.3350156125761 1.133401572061137
8.105323955271562 686.0929882163344 1.1254965878453327
8.110551510224978 678.584356003543 1.118778823194327
8.115779065178394 673.2924526089676 1.1143239895895307
8.12100662013181 666.6625998819993 1.1088468037764536
8.126234175085226 671.7654165683382 1.1130166024171808
8.131461730038643 671.4398107360853 1.1125399037359656
8.136689284992059 674.4957303478551 1.1138261129153992
8.141916839945475 675.8163367061517 1.113272797341888
8.147144394898891 680.409514431695 1.1163388739064157
8.152371949852308 692.0225521436275 1.1249117913501967
8.157599504805724 710.1634115796861 1.1404552885068922
8.16282705975914 731.4702156652495 1.1570674648918011
8.168054614712556 754.1404468533962 1.1749534933082706
8.173282169665972 769.9795823775949 1.1867647491252507
8.178509724619389 775.6111233969824 1.1910235793731563
8.183737279572805 779.0384877946096 1.1941113389893958
8.188964834526221 773.1576889662589 1.1871473631852163
8.194192389479637 765.2357287183636 1.1797026039048844
8.199419944433053 752.5633571666607 1.1680727034959126
8.20464749938647 739.2294326101578 1.1578108330291552
8.209875054339886 728.3583388100504 1.149429463628045
8.215102609293302 712.5422402257274 1.1372000060603842
8.220330164246718 701.1518303595747 1.1281169979974597
8.225557719200134 692.8493533493148 1.1214119487263603
8.23078527415355 684.0721498572656 1.1136032116536487
8.236012829106967 682.651012937915 1.1124678912572212
8.241240384060383 673.9119713786437 1.1046057571826713
8.2464679390138 667.6183060002103 1.0995283478710798
8.251695493967215 664.3407751845265 1.0963885203865373
8.256923048920632 658.0866507888709 1.089919525418355
8.262150603874048 653.8490557815575 1.0845209064515131
8.267378158827464 652.626106296063 1.0827136242780036
8.27260571378088 654.0454137774406 1.0844861556838272
8.277833268734296 655.0068179601691 1.0856133237879932
8.283060823687713 655.068872153729 1.085975988755981
8.288288378641129 648.9402807411144 1.0795926907516433
8.293515933594545 650.930277632893 1.0819054910132302
8.298743488547961 650.7734699020191 1.0809906053483287
8.303971043501377 657.4794759031108 1.0873623875976457
8.309198598454794 662.8351994339553 1.091778499321271
8.31442615340821 666.6067177976528 1.0943395256555737
8.319653708361626 669.8524987125552 1.0959964052161384
8.324881263315042 674.752121054759 1.0997382117901615
8.330108818268458 678.7146178642483 1.103141224904676
8.335336373221875 685.9479023855918 1.1083971648810902
8.34056392817529 691.2163847809333 1.110427740574722
8.345791483128707 695.6764211845473 1.1128412936342675
8.351019038082123 693.9726195196698 1.1099903275579504
8.35624659303554 695.5246638260032 1.1114899547715034
8.361474147988956 697.2878606462226 1.1124449474637896
8.366701702942372 702.1585827960444 1.116953712451073
8.371929257895788 709.9230743158488 1.1226466049195445
8.377156812849204 715.9628156167767 1.1269020455392083
8.38238436780262 722.7785726888582 1.1314339283348656
8.387611922756037 722.8249371552097 1.1311297233701951
8.392839477709453 726.0352032156306 1.1333055040618178
8.398067032662869 723.314099754978 1.1315425087516378
8.403294587616285 717.5103597041903 1.126401102988697
8.408522142569701 711.4126746163728 1.1216565186100718
8.413749697523118 702.8950508764898 1.1133559778825775
8.418977252476534 696.574197112013 1.1080689238628612
8.42420480742995 687.6639286456609 1.1002722062057964
8.429432362383366 681.8196546622498 1.0960388443696956
8.434659917336782 672.4913739956019 1.0889704346069866
8.439887472290199 662.6733615882091 1.0811536991576058
8.445115027243615 652.1751745675708 1.0726126590288994
8.450342582197031 637.1086903282657 1.0599226146035536
8.455570137150447 626.9258573216713 1.0509385875565713
8.460797692103863 618.8509234106018 1.0436072587576113
8.46602524705728 613.9855180879944 1.0387036023155152
8.471252802010696 605.4489861537088 1.0307700579837
8.476480356964112 597.7657975240799 1.0235987718419055
8.481707911917528 588.3162541132267 1.0150933815163994
8.486935466870944 578.7122508494941 1.0069914478864888
8.49216302182436 573.3674879032794 1.0030221387341445
8.497390576777777 572.4177772761635 1.0017533687700304
8.502618131731193 571.2826686143942 0.9998734294297837
8.50784568668461 568.1659218291912 0.9964243880891352
8.513073241638025 563.2365740361726 0.9921699646718463
8.518300796591442 557.743943557752 0.9880857930798077
8.523528351544858 553.589206723332 0.9836887107364981
8.528755906498274 554.0482757273578 0.9839557156325548
8.53398346145169 548.7712012670866 0.978812720412181
8.539211016405106 540.379839480261 0.9714073554460757
8.544438571358523 538.7468759033304 0.9691503428906385
8.549666126311939 534.1435332449817 0.9639718526662966
8.554893681265355 535.8627877309691 0.9657104786450437
8.560121236218771 536.4884673531819 0.9654144969902916
8.565348791172188 535.3536439945698 0.9644789576884862
8.570576346125604 541.3772717943931 0.9697711931825129
8.57580390107902 539.354556394727 0.967276922538112
8.581031456032436 539.4419768209374 0.966967991124494
8.586259010985852 535.6976107638002 0.9632616348385521
8.591486565939269 538.2252667401218 0.9653879652846433
8.596714120892685 542.1264419759099 0.9691122622335637
8.601941675846101 544.4169091912319 0.9703588761753664
8.607169230799517 544.4385187276172 0.9699086354651393
8.612396785752933 539.5042403847362 0.9642808068647919
8.61762434070635 541.0812046430154 0.9659955387452843
8.622851895659766 544.1148636314977 0.9695536853981204
8.628079450613182 550.7493477384357 0.9760276932418649
8.633307005566598 558.2128647406779 0.9814043552947316
8.638534560520014 559.423454821769 0.9806410926156073
8.64376211547343 561.9033339508273 0.9826516540466537
8.648989670426847 563.73453874848 0.9841339569433747
8.654217225380263 571.6828711272248 0.9916503239571578
8.65944478033368 584.4686096712504 1.0023248685183932
8.664672335287095 592.6906142253129 1.00786992454289
8.669899890240512 601.5407314155991 1.0152440945213277
8.675127445193928 607.5629538323655 1.0200262624294254
8.680355000147344 617.2307402223257 1.0285480500077944
8.68558255510076 628.0140331591329 1.0368050527909585
8.690810110054176 636.3915325809354 1.0424460221063947
8.696037665007593 648.7035310229654 1.0507474934989989
8.701265219961009 662.1343582759848 1.0604844810397676
8.706492774914425 675.938261908394 1.0709481417429425
8.711720329867841 685.2229619388131 1.07790689407912
8.716947884821257 692.6846288370897 1.0832257481870113
8.722175439774674 697.3870777891585 1.0866705024970573
8.72740299472809 697.2432850481161 1.085886140614623
8.732630549681506 693.0131871888487 1.0826437435539562
8.737858104634922 687.5652505711007 1.0789933029687586
8.743085659588338 687.21161815137 1.0801661501726527
8.748313214541755 685.8151912785409 1.0796040063422823
8.75354076949517 683.2005553015798 1.0776130780977358
8.758768324448587 676.6600641115189 1.0716730938107724
8.763995879402003 667.3844175274298 1.0638909499147438
8.76922343435542 651.3874419022893 1.0493815178378427
8.774450989308836 638.1607351496132 1.0374628956256797
8.779678544262252 623.9049439120225 1.0242589397851607
8.784906099215668 615.4399544361888 1.016876941874443
8.790133654169084 612.6843104275642 1.0148417828027596
8.7953612091225 605.4293180007261 1.0087242823572968
8.800588764075917 596.9531472059398 1.0014574369684248
8.805816319029333 586.3836644494924 0.9920117223606634
8.811043873982749 580.0132697616531 0.9869417915255893
8.816271428936165 572.6032365594796 0.9798380034288331
8.821498983889581 570.9474717138229 0.9788068252940528
8.826726538842998 570.2466874295786 0.9783192316527491
8.831954093796414 567.3230074104425 0.9770774289838213
8.83718164874983 563.4561727323811 0.9735590550149585
8.842409203703246 558.9771768469194 0.9690679322037893
8.847636758656662 554.7337414097078 0.964439927446237
8.852864313610079 552.0905661890731 0.9612373597501468
8.858091868563495 557.1844078900485 0.9649801244528322
8.863319423516911 558.4861217234958 0.9656092662440066
8.868546978470327 557.3400689875648 0.9640571024751977
8.873774533423743 555.6844951011713 0.9622292853610497
8.87900208837716 555.9864689099192 0.9632558106364956
8.884229643330576 554.6261673565631 0.9616730114291171
8.889457198283992 558.5469873864064 0.9653714214175765
8.894684753237408 561.0820983597433 0.9675170686973911
8.899912308190824 564.9280438036283 0.970946882589332
8.90513986314424 565.511990052479 0.9709706738458701
8.910367418097657 564.985045249009 0.9694705938327364
8.915594973051073 567.9045464306508 0.9716303330333457
8.92082252800449 567.7752942371048 0.9717885936006276
8.926050082957905 569.1225197424133 0.9725163689168211
8.931277637911322 571.1449815800215 0.9727121059324486
8.936505192864738 573.9271520729767 0.9736438117263209
8.941732747818154 579.1240696457785 0.978635534448195
8.94696030277157 583.5408806580839 0.9828952625814255
8.952187857724986 583.6031094170838 0.982773868908579
8.957415412678403 585.8644406953536 0.9835546578788088
8.962642967631819 590.0730136530314 0.9855518522933443
8.967870522585235 593.7099414162403 0.9884300755573051
8.973098077538651 595.2644495899467 0.9901718224927195
8.978325632492067 596.4590628670945 0.9918240440710909
8.983553187445484 598.1499464225047 0.9926321788259135
8.9887807423989 602.0458840768312 0.9940524266332477
8.994008297352316 605.8585763363317 0.9968375306743414
8.999235852305732 606.2957182464625 0.9971449316833702
9.004463407259149 610.5167697575547 1.0005804445049447
9.009690962212565 618.9247900819562 1.0071462142160303
9.014918517165981 629.7403324824031 1.015482646303296
9.020146072119397 640.6510435222383 1.0242368446062349
9.025373627072813 648.4126906535643 1.029018422516882
9.03060118202623 653.2272107021126 1.03167929966273
9.035828736979646 668.7794352899282 1.0437554283428354
9.041056291933062 685.4041312163145 1.056632132051601
9.046283846886478 706.7381323295589 1.0730145250510605
9.051511401839894 724.584794666182 1.0859200742410153
9.05673895679331 741.6438166116169 1.0966578491254
9.061966511746727 763.4881396176007 1.1122031699096113
9.067194066700143 786.9514268570503 1.1289135889299213
9.07242162165356 812.3407298683575 1.1469591841925924
9.077649176606975 835.9034518476197 1.1631316691989915
9.082876731560392 851.8267407189157 1.1737697543432388
9.088104286513808 861.7025825489054 1.1798504645654795
9.093331841467224 866.545487997814 1.1823563561352122
9.09855939642064 870.7318229900268 1.1848291382815435
9.103786951374056 870.2772007530989 1.1834104133520051
9.109014506327473 864.2069393686893 1.177825533721206
9.114242061280889 859.3274353567148 1.174053329779883
9.119469616234305 849.8113422723696 1.1667162499804935
9.124697171187721 841.1699729379674 1.1603707742125338
9.129924726141137 836.3174063276972 1.1569695389806338
9.135152281094554 834.6801425145803 1.1558314492652637
9.14037983604797 843.5503397444002 1.162575927138639
9.145607391001386 863.2982687573104 1.176166032704612
9.150834945954802 891.0722564763021 1.1950665130379388
9.156062500908218 924.2754396896042 1.2172294033478033
9.161290055861635 959.1119462957068 1.2490688030320607
9.16651761081505 1005.8158170725501 1.2863622265452859
9.171745165768467 1044.7782205879673 1.3162659021714926
9.176972720721883 1076.3764298724054 1.3399125776555811
9.1822002756753 1090.6409932369156 1.3520132451227194
9.187427830628716 1092.9290516903216 1.3565023752784624
9.192655385582132 1080.1304817897374 1.3511063850858598
9.197882940535548 1065.7393774830905 1.3448702625178763
9.203110495488964 1049.26043679977 1.336727051417459
9.20833805044238 1036.0212901344933 1.3311370339103097
9.213565605395797 1024.2950364288322 1.3247403768784878
9.218793160349213 1012.1486092094659 1.3192013145095145
9.224020715302629 1002.5250996443099 1.3148231311500742
9.229248270256045 996.2066497265947 1.3120335371476963
9.234475825209461 985.3512711751513 1.307193696001733
9.239703380162878 976.3449214412716 1.302560008447202
9.244930935116294 973.0215808023579 1.301428399366814
9.25015849006971 969.3336457099225 1.30021789353469
9.255386045023126 970.1961899217634 1.3015274663745362
9.260613599976542 978.0088256336854 1.308153846313261
9.265841154929959 984.1244925564478 1.3147679453783576
9.271068709883375 997.4161966409009 1.3255404526700831
9.276296264836791 1015.1450459314219 1.3387875354091092
9.281523819790207 1035.5235859129307 1.354412513860541
9.286751374743623 1057.097035742998 1.3686073834968877
9.29197892969704 1082.7851834675366 1.3870367628647198
9.297206484650456 1100.3462228013948 1.398791935120307
9.302434039603872 1109.5189748062787 1.4049308926006072
9.307661594557288 1103.9140820909327 1.4034164045722533
9.312889149510704 1087.25610742522 1.395320792719055
9.31811670446412 1051.0358655082189 1.372658606550243
9.323344259417537 1008.4327690994785 1.3462843081438824
9.328571814370953 955.8957792453081 1.3098167073697302
9.33379936932437 902.6566221878934 1.2739725855841046
9.339026924277785 852.15659899495 1.2391569320776459
9.344254479231202 808.288706089574 1.2082188927800677
9.349482034184618 768.6383940462141 1.178375808013536
9.354709589138034 739.3636829739108 1.1565723231669074
9.35993714409145 717.3335726248796 1.141485039508815
9.365164699044866 701.0497581767377 1.1298144195696955
9.370392253998283 689.3088389946689 1.121422062540747
9.375619808951699 679.9242841226907 1.1139912578176783
9.380847363905115 670.9055868062729 1.10704556479656
9.386074918858531 666.0506570098588 1.104515011600077
9.391302473811947 661.0203045597766 1.1021654137351629
9.396530028765364 657.6904756306723 1.100998374805521
9.40175758371878 654.7148860874951 1.0986242464107565
9.406985138672196 654.7407343250771 1.0981209132776988
9.412212693625612 651.4817356579637 1.094339377638674
9.417440248579029 651.5496060444086 1.0848252342423372
9.422667803532445 648.4777854495761 1.0763657796756052
9.427895358485861 641.2775446920755 1.0665018981346444
9.433122913439277 640.2790793582192 1.0607839301582533
9.438350468392693 636.1633126271179 1.0541374922392281
9.44357802334611 638.2151543868652 1.0540090550073633
9.448805578299526 645.817701821122 1.0588740540571044
9.454033133252942 647.9693646555628 1.0588731741010176
9.459260688206358 649.2885651485423 1.0584276235502055
9.464488243159774 646.438914365716 1.0539247663019509
9.46971579811319 639.4452475080237 1.0467099704061016
9.474943353066607 631.189566623697 1.0390729544735815
9.480170908020023 630.5066520882152 1.0377913580437512
9.48539846297344 632.4000372790181 1.03807397053945
9.490626017926855 638.2345832605055 1.0406781432692012
9.495853572880272 642.5502472714816 1.0426187468812675
9.501081127833688 643.9526055831155 1.0424801978011868
9.506308682787104 645.1089035072216 1.0431027234355137
9.51153623774052 641.5719298383813 1.0396950325311647
9.516763792693936 640.5507686108814 1.0385009474987474
9.521991347647353 639.6403791654996 1.0366601954469814
9.527218902600769 642.3830975240738 1.0379075253261254
9.532446457554185 645.4012140387897 1.0393230764736978
9.537674012507601 644.1587480495637 1.0371788684599372
9.542901567461017 647.7343831620998 1.0385172812266237
9.548129122414434 649.884327164748 1.039288213411634
9.55335667736785 648.2543567687198 1.036220960478606
9.558584232321266 647.5449527867339 1.035317709166308
9.563811787274682 646.1045919789259 1.0335977793134068
9.569039342228098 641.708423169219 1.0304670573042227
9.574266897181515 633.5449648656495 1.0233157863578815
9.57949445213493 633.3956094267638 1.0226012390911363
9.584722007088347 632.0479951043873 1.0202759913068482
9.589949562041763 637.212549418174 1.0238252694251384
9.59517711699518 637.0984570510043 1.022915865976327
9.600404671948596 636.0283022754555 1.0219480795652787
9.605632226902012 635.8381095969247 1.0208671372292148
9.610859781855428 636.5655338877968 1.021433351633354
9.616087336808844 638.5040600697936 1.0228375978591782
9.62131489176226 640.4939500524538 1.023251066873046
9.626542446715677 637.4345888415631 1.0187794776478998
9.631770001669093 640.3148072370684 1.0199565171201777
9.636997556622509 641.2923000796723 1.0198977154352353
9.642225111575925 648.1725339975148 1.024658834799938
9.647452666529341 648.3011029036091 1.0234569407993024
9.652680221482758 649.9325320196655 1.0249083656026243
9.657907776436174 648.2712521776942 1.0228355115671424
9.66313533138959 643.1292962646895 1.0177127072059713
9.668362886343006 643.2329774494914 1.0178836288476971
9.673590441296422 643.6484326773478 1.019510529151997
9.678817996249839 648.6066935713146 1.0228294856698816
9.684045551203255 644.5217999268074 1.0193486681243797
9.689273106156671 642.1169296255451 1.015770423772184
9.694500661110087 649.4797227129701 1.0203152000615352
9.699728216063503 651.4761234806056 1.021662436497804
9.70495577101692 654.000534852777 1.0229449141804623
9.710183325970336 659.4943664384922 1.0267982094964483
9.715410880923752 660.6425631077343 1.0256044281461252
9.720638435877168 665.1409847929965 1.0275793465664946
9.725865990830584 668.9006957787922 1.030201331095478
9.731093545784 660.0042654808278 1.0222762566906112
9.736321100737417 661.3274357568263 1.022893493191615
9.741548655690833 661.120648781589 1.0224999270179054
9.74677621064425 663.5020142119333 1.024575362754683
9.752003765597665 665.8094651344883 1.026772709719548
9.757231320551082 663.8674814548862 1.0247768514631719
9.762458875504498 665.6602551128858 1.0253660023399598
9.767686430457914 668.0074010832279 1.0266663639015792
9.77291398541133 671.4189136718179 1.0285586360296075
9.778141540364746 670.4911741724247 1.0253491898193074
9.783369095318163 671.5208667615007 1.0255346040439373
9.788596650271579 671.1583952682436 1.0251823860350275
9.793824205224995 672.5410899063288 1.0279995741962675
9.799051760178411 674.8690907932894 1.0290323113697766
9.804279315131827 675.0096656584759 1.0281022409668086
9.809506870085244 676.3287325812905 1.0277925789175597
9.81473442503866 682.08313136844 1.0313743275254545
9.819961979992076 687.5105836752579 1.034433384836348
9.825189534945492 687.583406498261 1.0339830720261323
9.830417089898909 693.672492783647 1.0380041079767417
9.835644644852325 693.3172753121149 1.0375282309784803
9.840872199805741 689.0816575025445 1.0339626335599426
9.846099754759157 687.9142032823502 1.0328613267251099
9.851327309712573 685.8320232107142 1.0295649355751257
9.85655486466599 691.1182066323271 1.0326088061566439
9.861782419619406 697.1417763268663 1.037161465425562
9.867009974572822 705.5873502544922 1.0434848356013025
9.872237529526238 707.8053178705875 1.0450501538396026
9.877465084479654 705.6420810121224 1.0435257227156034
9.88269263943307 705.8383854988234 1.0439170211828606
9.887920194386487 710.2116312678273 1.0465307183623922
9.893147749339903 718.962910379156 1.0526844628305896
9.89837530429332 721.241209968296 1.0527661636679497
9.903602859246735 720.5788176199811 1.05140383688676
9.908830414200152 717.8842898771293 1.0490288489317243
9.914057969153568 720.8929870544167 1.0506698023679133
9.919285524106984 723.7283263020314 1.0523765838847914
9.9245130790604 727.7114124527048 1.0547649062919953
9.929740634013816 733.2853823684367 1.058734179578336
9.934968188967233 738.6062485484503 1.0620225021053742
9.940195743920649 739.3718396524832 1.062007515435451
9.945423298874065 744.0747978891752 1.0649507429763567
9.950650853827481 745.7363166848303 1.0658151040586787
9.955878408780897 751.4257740866533 1.0691872146150503
9.961105963734314 753.6042482663607 1.0710177536311332
9.96633351868773 748.121186771202 1.0670151155171874
9.971561073641146 737.4686703981569 1.0588031681423042
9.976788628594562 736.2777453420307 1.0564214893041095
9.982016183547978 733.0829634607188 1.053481190196173
9.987243738501395 735.3840549136412 1.0551166780153862
9.99247129345481 737.2232194088681 1.0561353752147014
9.997698848408227 733.7300694582395 1.053018061749396
10.002926403361643 729.0325103997885 1.0473738364309502
10.00815395831506 721.3937837638733 1.041090262610391
10.013381513268476 713.2154207181976 1.03477155764667
10.018609068221892 712.4791421437238 1.034103034461316
10.023836623175308 710.8004336332414 1.0327944261822397
10.029064178128724 713.8609975060272 1.0350213700865718
10.03429173308214 714.3003267374536 1.0354158967839693
10.039519288035557 708.6851877517785 1.0311869376268135
10.044746842988973 708.1925623310939 1.030285821569098
10.049974397942389 704.7752795139864 1.0283926351730361
10.055201952895805 703.4889225154215 1.0273466062652625
10.060429507849221 704.9794307008093 1.0285630094930212
10.065657062802638 701.4255222858047 1.0257419545221615
10.070884617756054 701.6212883082795 1.025454931660752
10.07611217270947 697.2859051587877 1.0205930688168539
10.081339727662886 694.7514749409681 1.0177250214989402
10.086567282616302 690.0679410218231 1.0141016904867144
10.091794837569719 685.6510439711876 1.0101491816538715
10.097022392523135 685.6769790316614 1.0091454731897973
10.102249947476551 693.7379056740094 1.0151876427922106
10.107477502429967 697.631503618912 1.018677049877728
10.112705057383383 692.112474248578 1.0143147319296955
10.1179326123368 693.92710645469 1.0152989014083413
10.123160167290216 687.8351967902697 1.010202504647529
10.128387722243632 690.2217627272154 1.0112920439959718
10.133615277197048 690.1738406376343 1.011177836350748
10.138842832150464 692.2736606027855 1.0125487981249655
10.14407038710388 695.5081777038758 1.0147440448540308
10.149297942057297 695.304561150292 1.0145083049336465
10.154525497010713 692.3731106283191 1.012573920440916
10.15975305196413 686.292125785253 1.0080692403228133
10.164980606917545 684.2748315786577 1.0054803624193536
10.170208161870962 683.2084753313817 1.0033420437817324
10.175435716824378 684.4114637441954 1.0042994625883128
10.180663271777794 689.6834977325527 1.0082199025264584
10.18589082673121 693.2911579746028 1.0107475065006788
10.191118381684626 692.1448900994435 1.009895139721336
10.196345936638043 690.2639704375488 1.0074628195996396
10.201573491591459 687.1552480137481 1.0048589614955095
10.206801046544875 684.1763655321408 1.0028626688126712
10.212028601498291 688.1901999467697 1.0050194989669454
10.217256156451707 687.9798516045563 1.0043624248778995
10.222483711405124 690.2086199990099 1.0063164511165865
10.22771126635854 692.2666841536025 1.008587588820255
10.232938821311956 689.1072697191694 1.0061892604386997
10.238166376265372 693.9354341432775 1.0094816424143844
10.243393931218788 693.8362610598572 1.0093993316655234
10.248621486172205 686.0325048968538 1.0034896371597106
10.253849041125621 683.9642695004288 1.0014574943416732
10.259076596079037 678.0389562945591 0.9971008755501686
10.264304151032453 678.5804895302051 0.9973435769043241
10.26953170598587 677.2529425842885 0.9953346097870848
10.274759260939286 674.7809985775085 0.9926332586553539
10.279986815892702 678.5687622534883 0.9952502767972629
10.285214370846118 677.5561674964752 0.9945310099486854
10.290441925799534 678.8981958165764 0.9946654757881902
10.29566948075295 673.9778690288458 0.9910016887525954
10.300897035706367 666.3294729094142 0.9848591560250178
10.306124590659783 666.9017190948481 0.9847816832228973
10.3113521456132 660.276718739452 0.9795810928705322
10.316579700566615 663.4611367056729 0.9817066003728956
10.321807255520032 661.7035137410119 0.9799211845130656
10.327034810473448 659.9991364244814 0.9784984821954107
10.332262365426864 657.4154604356884 0.9757192782584534
10.33748992038028 655.9797410724797 0.9740813298774659
10.342717475333696 653.9613196238257 0.9717580127277364
10.347945030287113 653.9457538102843 0.9712200176252963
10.353172585240529 657.2178632396865 0.9735374652447893
10.358400140193945 657.3113935806805 0.9740079830323585
10.363627695147361 660.8576637228392 0.9758728970796905
10.368855250100777 668.9479751069217 0.9818955231515517
10.374082805054194 674.4908472290608 0.9859634586940685
10.37931036000761 675.765733335787 0.9866101618653823
10.384537914961026 674.8715974851223 0.98579199616747
10.389765469914442 668.0353243218274 0.9795752333700081
10.394993024867858 663.2009919459236 0.9758187804304843
10.400220579821275 661.928930110189 0.9748848086584319
10.40544813477469 658.7213249944326 0.9714290534828205
10.410675689728107 654.4582919485033 0.9679482486667212
10.415903244681523 652.1513044323985 0.9664380409702066
10.42113079963494 647.3091628000947 0.9625924440884239
10.426358354588356 638.6489942544689 0.9558840368661013
10.431585909541772 632.4990554708477 0.9508535097533644
10.436813464495188 631.918708905377 0.9509756425874536
10.442041019448604 629.7858302322747 0.9493070472802311
10.44726857440202 626.2284919723513 0.9458786368540361
10.452496129355437 619.9972591091082 0.9402246808751996
10.457723684308853 621.4780799439948 0.9412995169078271
10.462951239262269 620.6873390154875 0.9407814249171925
10.468178794215685 617.477162351307 0.9393312430620228
10.473406349169101 608.3481915121748 0.9323197935448004
10.478633904122518 600.1983914737395 0.9251816032573735
10.483861459075934 597.0730873480154 0.9224782809476388
10.48908901402935 597.2331714548917 0.9224518694162934
10.494316568982766 595.416063231286 0.9204371261152396
10.499544123936182 591.2993624552113 0.9165988357993438
10.504771678889599 585.5247226100734 0.9119228913417423
10.509999233843015 577.5277203137155 0.9054380913930582
10.515226788796431 577.7052197027385 0.9057075634580183
10.520454343749847 571.0083461381867 0.9004344754978082
10.525681898703263 573.0508474718835 0.9028462541788131
10.53090945365668 572.4038159873637 0.9017346457823658
10.536137008610096 568.7844636673883 0.8981497322227241
10.541364563563512 566.7092229242365 0.8951091058820073
10.546592118516928 562.5922201478987 0.8917608564321722
10.551819673470344 560.1870456443912 0.8901163121687385
10.55704722842376 559.8630929734193 0.8898704807157204
10.562274783377177 558.7328140457516 0.889260250146129
10.567502338330593 557.8693297935599 0.8884360843505421
10.57272989328401 554.0176905726604 0.8848456614914202
10.577957448237425 552.4035280197571 0.8833436823123837
10.583185003190842 551.0232369132614 0.8812461856211112
10.588412558144258 544.4475668792896 0.8749832092830735
10.593640113097674 541.9767006053227 0.8725682945603163
10.59886766805109 537.0249190747202 0.8673576432839144
10.604095223004506 534.0340865788182 0.8642383374397825
10.609322777957923 535.4688279703512 0.8660993857178986
10.614550332911339 539.1326524701482 0.870026245086757
10.619777887864755 541.9919876473724 0.8722320071005363
10.625005442818171 540.3923401055285 0.8710735471070784
10.630232997771587 533.2669390990852 0.8640460398138698
10.635460552725004 526.3869880524902 0.8578004631355154
10.64068810767842 527.3967555514316 0.858373489367358
10.645915662631836 530.3305189568131 0.8603411461022069
10.651143217585252 534.6459020560656 0.8644209130962145
10.656370772538668 536.3549531247495 0.8656726051350206
10.661598327492085 535.3712240857072 0.8645566723731303
10.666825882445501 540.6133527557123 0.868752567015029
10.672053437398917 541.1233316659692 0.8676582430965172
10.677280992352333 546.3506642263895 0.8718808653205625
10.68250854730575 545.8491803560313 0.8715078285385311
10.687736102259166 548.1767685791797 0.8730719289231743
10.692963657212582 550.7542356985218 0.8755544994561194
10.698191212165998 553.6649694242561 0.8782391152687176
10.703418767119414 556.0184185599031 0.8790431354995943
10.70864632207283 557.4618132471464 0.8796833909680428
10.713873877026247 564.1457069266837 0.883785926599521
10.719101431979663 569.7083176125461 0.8878105904628592
10.72432898693308 577.8313750413604 0.8931571763652679
10.729556541886495 587.2785023872453 0.8999761018033948
10.734784096839912 598.3429074378737 0.9077765020775315
10.740011651793328 603.9312795912917 0.9114379479467403
10.745239206746744 610.7527395360913 0.9164287028661754
10.75046676170016 618.1857191507864 0.9225451162736926
10.755694316653576 621.5543387420371 0.9247364018180285
10.760921871606993 626.5703339407486 0.928437595059209
10.766149426560409 628.7627659122953 0.9294126557061233
10.771376981513825 627.0126548896669 0.9279129264066727
10.776604536467241 620.8671016005003 0.9225084806552891
10.781832091420657 619.0533695536393 0.9203581523909246
10.787059646374074 616.0729907727388 0.9178314393001697
10.79228720132749 611.9798157713625 0.9141302693080607
10.797514756280906 613.0546583899161 0.9144514976946209
10.802742311234322 611.1530459176016 0.913183885377751
10.807969866187738 610.7798559693703 0.9141773384713002
10.813197421141155 609.9611504453106 0.9132055099546773
10.81842497609457 611.0314792654527 0.9139049339923377
10.823652531047987 614.9851904673869 0.91567220008368
10.828880086001403 623.8145335537343 0.921813710360434
10.83410764095482 628.8134028933734 0.925718511993639
10.839335195908236 641.7416151944014 0.9346016379397297
10.844562750861652 656.7958263387969 0.9457133829934545
10.849790305815068 677.0463769153208 0.9591943975086171
10.855017860768484 699.9787035438428 0.9749464347318115
10.8602454157219 724.8782332094893 0.9921596882009894
10.865472970675317 750.112297494651 1.0086915430009185
10.870700525628733 761.9376737217625 1.0159849982146363
10.875928080582149 771.1569044683336 1.0222312756455658
10.881155635535565 766.9902204650033 1.017942147027555
10.886383190488981 758.5290023873118 1.0119327117504513
10.891610745442398 744.0378692342608 1.0023370479392075
10.896838300395814 729.0302714290411 0.992134428673797
10.90206585534923 709.201704771677 0.9783204137832685
10.907293410302646 694.3050154768913 0.9677751203980878
10.912520965256062 670.8345972740391 0.9507868851232107
10.917748520209479 650.8302633573311 0.9366089269223503
10.922976075162895 634.7005252187065 0.9247321093578378
10.928203630116311 619.0562808320801 0.9124737121966072
10.933431185069727 611.7973492535882 0.907244965173976
10.938658740023143 606.7639777600651 0.9030273545577322
10.94388629497656 601.3601640560438 0.899593500050666
10.949113849929976 596.7152178851752 0.8961348125908106
10.954341404883392 592.8869293097484 0.8937437950360484
10.959568959836808 584.8211140742076 0.8877935959451022
10.964796514790224 579.1011713403979 0.8830828900422008
10.97002406974364 573.8852040239111 0.8798743187197269
10.975251624697057 565.3392203942177 0.8752386609757714
10.980479179650473 560.6470658547025 0.8736151980708887
10.98570673460389 559.141957172924 0.8736743832982262
10.990934289557305 557.7604778047571 0.8735935162513837
10.996161844510722 550.0730915063375 0.8681111191198555
11.001389399464138 542.9133286861677 0.8624510040988924
11.006616954417554 536.5751227877189 0.8579571868552679
11.01184450937097 530.5983250476693 0.8537441059880975
11.017072064324386 532.5084922535971 0.8559941039502929
11.022299619277803 530.6888352729758 0.8551460628370389
11.027527174231219 527.2359036850216 0.8528855207205088
11.032754729184635 526.8945897586364 0.8528567668774715
11.037982284138051 523.2675514668233 0.8503677076834912
11.043209839091467 519.969385049392 0.8480292636640684
11.048437394044884 515.6598525917358 0.844555640162019
11.0536649489983 515.8590996795236 0.8454228959590383
11.058892503951716 515.960046607106 0.8456677841677448
11.064120058905132 516.8694276661151 0.8468177868456702
11.069347613858548 514.7844694136943 0.8458423534844629
11.074575168811965 509.08485595877585 0.8416154965066464
11.079802723765381 504.5170444073995 0.8382881268817558
11.085030278718797 505.6706457612715 0.8396813830983701
11.090257833672213 505.010394145591 0.8390539152461344
11.09548538862563 506.04945942030133 0.8395944215450958
11.100712943579046 504.1354654682119 0.8387697607899736
11.105940498532462 502.3316340416803 0.838081573272978
11.111168053485878 503.45234419683396 0.8392564665175695
11.116395608439294 497.9208114326214 0.8352409059399764
11.12162316339271 494.4030411000545 0.8315668131547107
11.126850718346127 491.18233899508675 0.8289697650024385
11.132078273299543 491.1618150896907 0.8291043559706645
11.13730582825296 490.0222570120499 0.8288282262963557
11.142533383206375 489.5138636983825 0.8290346759450897
11.147760938159792 489.5684186649712 0.8290845166165366
11.152988493113208 490.76277203744854 0.8299912873584161
11.158216048066624 495.7726240830133 0.8346095678137299
11.16344360302004 494.6073932037036 0.8335844645900669
11.168671157973456 489.42122271750475 0.8289866206674658
11.173898712926873 491.28819712171804 0.831098535266686
11.179126267880289 488.84848410205734 0.8292319057946687
11.184353822833705 491.5162730179717 0.831458230789279
11.189581377787121 490.9323285792159 0.8313673419555809
11.194808932740537 490.25826055517 0.8305847347493069
11.200036487693954 489.57708110741675 0.8297683873403447
11.20526404264737 487.36167761343455 0.8280851148267004
11.210491597600786 486.89641080150045 0.8275576085577058
11.215719152554202 482.86575090388527 0.8243816562456685
11.220946707507618 483.93396630491645 0.8256818328100558
11.226174262461035 488.50837947681964 0.8296632101798338
11.23140181741445 487.8884698031654 0.8302119935654776
11.236629372367867 485.87713725974305 0.8283174493904351
11.241856927321283 482.8604946790556 0.8254623158695505
11.2470844822747 480.6308428086013 0.823235036461789
11.252312037228116 481.7344978180603 0.824209299885254
11.257539592181532 484.3973623246297 0.8265107560464122
11.262767147134948 484.2082207128288 0.8265785438895918
11.267994702088364 482.84503066793275 0.8253769922820176
11.27322225704178 483.9226720905391 0.8264641480869547
11.278449811995197 482.2530517215245 0.8250091496223505
11.283677366948613 480.9076835516172 0.823557810816152
11.288904921902029 482.76698763454834 0.8246970241141004
11.294132476855445 483.16875645443287 0.8241331519335499
11.299360031808861 482.8321456226392 0.8238252256761452
11.304587586762278 482.9669078567842 0.8237740473459954
11.309815141715694 482.23504089274405 0.8230878821393361
11.31504269666911 483.3206895926412 0.8244547850200609
11.320270251622526 484.6271953895737 0.825211523898368
11.325497806575942 483.88860896029456 0.8237761809185069
11.330725361529359 483.7693275515433 0.823430864202083
11.335952916482775 483.11613556293173 0.8226302930902015
11.341180471436191 481.40245210635777 0.8211159888639078
11.346408026389607 481.34422104589254 0.8209372874150599
11.351635581343023 483.22403806799525 0.8221665561481408
11.35686313629644 485.16516888601154 0.8238385796849855
11.362090691249856 481.83472968731127 0.8204338211807735
11.367318246203272 478.34751048654726 0.8180719512791632
11.372545801156688 476.62716852249577 0.8173000222766659
11.377773356110104 470.92378369551375 0.8121848726598957
11.38300091106352 470.4659256591647 0.8128778827435686
11.388228466016937 466.6361173146285 0.8096588224239936
11.393456020970353 462.8351776268345 0.8060889831536983
11.39868357592377 460.58481896458363 0.8047415832480301
11.403911130877185 457.7744248870281 0.8025406437931628
11.409138685830602 454.4773015974784 0.8004269159149379
11.414366240784018 453.3945570211868 0.799713187968669
11.419593795737434 449.46630519233065 0.7957377180504521
11.42482135069085 449.02160534463076 0.7953265130679024
11.430048905644266 445.69745177915644 0.7926591348948012
11.435276460597683 442.60095965111924 0.7896047642120646
11.440504015551099 438.00380275419633 0.7857468811595004
11.445731570504515 433.4079419768213 0.7809994519469073
11.450959125457931 435.11849418774057 0.7823392113366903
11.456186680411347 439.7527526316114 0.7869393103858657
11.461414235364764 438.4771323993649 0.7866280926274827
11.46664179031818 433.8290280645659 0.7823433982204332
11.471869345271596 429.3630998991795 0.7787670951809935
11.477096900225012 427.68129652846363 0.7774419417726507
11.482324455178428 429.39394846579324 0.7853706876555074
11.487552010131845 431.3553205808397 0.7889186336786345
11.49277956508526 429.02699789974724 0.7881375281651944
11.498007120038677 428.1886766038064 0.788797864272844
11.503234674992093 427.79010431185446 0.7894913796126302
11.50846222994551 430.7487572711181 0.7936286374270468
11.513689784898926 433.09138746508233 0.7962118869594867
11.518917339852342 431.00164521560214 0.7949804004789246
11.524144894805758 429.57150108890056 0.7948746282286254
11.529372449759174 427.34935100590593 0.7928905615100905
11.53460000471259 432.53320269707234 0.798268316422482
11.539827559666007 437.080640296035 0.8034127250637053
11.545055114619423 440.27587859894015 0.807123369256207
11.550282669572839 440.60501508277764 0.8081953976700156
11.555510224526255 438.70590399588366 0.8074998179815767
11.560737779479672 435.9423059982837 0.8051949562540787
11.565965334433088 436.9176910540609 0.8071956081673546
11.571192889386504 433.43859606413247 0.8050567400228642
11.57642044433992 430.616579981499 0.8026103358230189
11.581647999293336 430.39672805729214 0.8030374863993054
11.586875554246753 427.05255306323056 0.8000515266019034
11.592103109200169 423.9130717209838 0.797651926146973
11.597330664153585 421.0509099137001 0.7956001818435487
11.602558219107001 420.2461092686588 0.7951597941130204
11.607785774060417 417.5033516450357 0.7927403227082298
11.613013329013834 417.8798048458911 0.7936141846418681
11.61824088396725 413.6576066796112 0.7910770815115031
11.623468438920666 410.24536873319164 0.7893642986801068
11.628695993874082 406.625514047678 0.7866817890597748
11.633923548827498 406.5293299824174 0.7865256867657493
11.639151103780915 404.67041110463066 0.7849243274671162
11.64437865873433 401.240092823744 0.7817104044962617
11.649606213687747 398.50905762947735 0.7806375453475592
11.654833768641163 388.6120396756828 0.7718716232826731
11.66006132359458 384.67311861510285 0.7683659537775779
11.665288878547996 383.5053322059841 0.7671088554295279
11.670516433501412 386.31149820506863 0.7692957321206134
11.675743988454828 391.06706579597665 0.7747461526752815
11.680971543408244 392.48440620612934 0.776307785028641
11.68619909836166 391.3250283426278 0.775882413197967
11.691426653315077 389.86491464057957 0.7754389841934736
11.696654208268493 386.4102627493055 0.7720714551239419
11.701881763221909 382.24720472888407 0.7679200616181882
11.707109318175325 380.2808346325241 0.7663682805864979
11.712336873128741 379.7604031323659 0.7657813685329927
11.717564428082158 381.2812511031926 0.7682840029557586
11.722791983035574 384.12232973545264 0.7721258422054234
11.72801953798899 382.7597240203786 0.7714173599893055
11.733247092942406 380.2774795172851 0.7705798362871796
11.738474647895822 379.81298486537116 0.7705782745586434
11.743702202849239 377.1695954764366 0.7681032561683695
11.748929757802655 378.12999564109356 0.7687473838276566
11.754157312756071 379.19136513061204 0.7686267325137642
11.759384867709487 380.3923744554176 0.7699857172294525
11.764612422662903 385.33830986047366 0.7753065245037015
11.76983997761632 387.7472420580749 0.7782480011423157
11.775067532569736 388.62278148541213 0.7794611641044911
11.780295087523152 389.4757009877405 0.7797382558145023
11.785522642476568 389.5608205192596 0.7789928133867898
11.790750197429984 392.2085049193254 0.7819343346838957
11.7959777523834 392.7687127350823 0.7826730508767782
11.801205307336817 394.19596724878477 0.7833669275280876
11.806432862290233 395.93466822515387 0.7842743892245041
11.81166041724365 398.5562781491599 0.7862981918659064
11.816887972197065 400.77824152745944 0.7884990585452459
11.822115527150482 405.60110854175997 0.7944360940360535
11.827343082103898 404.96841711791683 0.7938007718203667
11.832570637057314 405.9131381435217 0.7942663663227809
11.83779819201073 406.8862236291095 0.7948746590282718
11.843025746964146 401.28980855020325 0.7894215392791128
11.848253301917563 397.9598822337306 0.7865415006213603
11.853480856870979 396.5382681304386 0.7852810698146178
11.858708411824395 393.56714779506245 0.7827673782129201
11.863935966777811 393.97837819781876 0.7830150008708944
11.869163521731227 392.26123518189473 0.7824283766547934
11.874391076684644 388.7752328542366 0.7803207898729014
11.87961863163806 386.6193412934989 0.779067173282733
11.884846186591476 385.6963896863142 0.7790904285560178
11.890073741544892 382.9188241410148 0.775942782287913
11.895301296498308 379.85381617855825 0.7729453798926844
11.900528851451725 374.4221719829772 0.7673952850870984
11.90575640640514 374.3202272165144 0.7676079303670752
11.910983961358557 374.90431763066005 0.7680956837138351
11.916211516311973 378.36093706560285 0.7712122657388121
11.92143907126539 377.3570290092308 0.7704752088014979
11.926666626218806 372.9724233882252 0.7669867198617212
11.931894181172222 368.2442375557109 0.7635557956652347
11.937121736125638 367.02943972584325 0.7630406862822133
11.942349291079054 367.98307164680796 0.7633207410661297
11.94757684603247 367.19666749522776 0.7618026980719471
11.952804400985887 366.75124575834894 0.7616649361470286
11.958031955939303 366.06162701468486 0.761184111684985
11.963259510892719 367.11926208658946 0.7633702248335262
11.968487065846135 364.98297588793463 0.7616927201608936
11.973714620799552 364.33784535004133 0.7614889549167981
11.978942175752968 364.1796740622597 0.7610497789969728
11.984169730706384 362.9845897888781 0.7589505342803893
11.9893972856598 364.48166261977804 0.759860498365602
11.994624840613216 364.50654765049796 0.7605476852238809
11.999852395566633 363.58068833705886 0.760601535668028
12.005079950520049 365.40700122076004 0.7629963737601897
12.010307505473465 365.6262862877934 0.763823812808515
12.015535060426881 365.58937196152124 0.7642052731088795
12.020762615380297 366.1567875056712 0.7640215587286309
12.025990170333714 366.4772596581478 0.7644422698742207
12.03121772528713 365.2311805702522 0.7625113242838534
12.036445280240546 365.7385386682744 0.7636349712642806
12.041672835193962 365.16817462786264 0.7637054754046817
12.046900390147378 364.715530590754 0.7641779188311595
12.052127945100795 367.22165661480955 0.7673282823971254
12.05735550005421 372.57481543385825 0.7728703767545224
12.062583055007627 373.38004562403603 0.7723761032607126
12.067810609961043 376.5927377671243 0.775717699352936
12.07303816491446 375.9785231503225 0.7747008966823025
12.078265719867876 376.97779428217063 0.7758740934953681
12.083493274821292 382.81267660297044 0.7820898919030266
12.088720829774708 389.65247529933686 0.7881796451618317
12.093948384728124 399.9793107420871 0.7979676107672643
12.09917593968154 409.5780529858858 0.8077008506629079
12.104403494634957 418.5184899643031 0.8176742010125716
12.109631049588373 427.5168189809044 0.8265825090270592
12.114858604541789 437.59462078811083 0.8359981504703087
12.120086159495205 457.8194142125528 0.8543887822612404
12.125313714448621 477.43092772837724 0.8709325000769628
12.130541269402038 500.7471971635863 0.8915699541269957
12.135768824355454 517.668099132922 0.9066707607898301
12.14099637930887 532.0449804207207 0.918912936384702
12.146223934262286 549.3140138200944 0.9340439297234612
12.151451489215702 559.0887674101579 0.942370156894516
12.156679044169119 563.2258889700586 0.9457076777054322
12.161906599122535 564.0325880236228 0.9471316215517452
12.167134154075951 555.6169524249999 0.9399420925819901
12.172361709029367 546.2159928589136 0.9321912135546604
12.177589263982783 534.4622182115825 0.9229194028949388
12.1828168189362 520.0988552992598 0.9104001280791043
12.188044373889616 504.5573270375236 0.8973103576721225
12.193271928843032 490.2663715312913 0.8849396559705249
12.198499483796448 476.2661482290478 0.8720033409807837
12.203727038749864 464.1102283311138 0.8617432795676564
12.20895459370328 455.0032899388928 0.8536154593088642
12.214182148656697 442.84920389399986 0.8426724367756183
12.219409703610113 433.7259425967231 0.8345491321072562
12.22463725856353 425.9533176141691 0.8273641072078913
12.229864813516945 416.3693223463192 0.8187039690172064
12.235092368470362 410.25793600815393 0.8125444710227685
12.240319923423778 400.20164520341507 0.802701855773115
12.245547478377194 392.2502258566565 0.7954726531102069
12.25077503333061 386.8112425011872 0.7907402161165505
12.256002588284026 382.35988946618926 0.7878442133400018
12.261230143237443 382.465468001147 0.788906780457193
12.266457698190859 379.2611062183393 0.7868599824591644
12.271685253144275 375.071946803741 0.783138200544167
12.276912808097691 369.61999252344776 0.7770489639321566
12.282140363051107 363.4850229781994 0.7700724032402165
12.287367918004524 357.4334581109817 0.7628282970418754
12.29259547295794 352.79979081748553 0.7593297477353842
12.297823027911356 350.46745776851037 0.7583873231964463
12.303050582864772 350.4744825321909 0.759594150789883
12.308278137818188 352.0158331337568 0.7612461878967722
12.313505692771605 352.89766869734336 0.765452090093345
12.31873324772502 351.8135846939661 0.7715684644336235
12.323960802678437 350.11817479308536 0.7741757470054568
12.329188357631853 349.93338529212195 0.7760864928169723
12.33441591258527 348.8479980833112 0.7776222319114755
12.339643467538686 349.0681801848734 0.7812289258437762
12.344871022492102 343.82825502762336 0.7792640681261457
12.350098577445518 344.0903179341663 0.7825876192985998
12.355326132398934 344.53332965640993 0.7869276735511054
12.36055368735235 344.94877692737595 0.7898182434318766
12.365781242305767 340.69810832831007 0.7862462260015466
12.371008797259183 335.70731483456666 0.781554792249716
12.376236352212599 332.9512207154318 0.7792596075421989
12.381463907166015 332.19430063972067 0.7812961724890817
12.386691462119432 337.4757316477186 0.7893638211883165
12.391919017072848 338.8564442916593 0.7929260928421262
12.397146572026264 339.425476170474 0.7947698491570062
12.40237412697968 338.6441713640281 0.7965071974765693
12.407601681933096 333.5309271004606 0.7932488988794113
12.412829236886513 331.2469722414054 0.7926296620133305
12.418056791839929 331.46297836324 0.7931388795962514
12.423284346793345 332.63792185483 0.7949287778141744
12.428511901746761 331.828749323521 0.7948710344491658
12.433739456700177 329.71300308167787 0.7926564972513906
12.438967011653594 329.0553081645385 0.7946801350470553
12.44419456660701 325.99453038866926 0.7917474385470806
12.449422121560426 327.0324642510648 0.7945364742491198
12.454649676513842 325.90044752600755 0.7939467410541219
12.459877231467258 324.47305205695596 0.7932227823727962
12.465104786420675 325.081459186621 0.7958446570304053
12.47033234137409 326.2340247957426 0.798989424320575
12.475559896327507 326.49172405429124 0.8005617934375281
12.480787451280923 324.07655118280906 0.7980145797530656
12.48601500623434 320.7988387519392 0.7937437434287591
12.491242561187756 321.0783127436083 0.7939693834385715
12.496470116141172 322.8267933161837 0.7975318624835925
12.501697671094588 326.2874327481165 0.8032533095347456
12.506925226048004 326.7684995447519 0.806158555329428
12.51215278100142 322.44699883965546 0.8047883717022444
12.517380335954837 319.65545485587853 0.8029185570953282
12.522607890908253 318.69759980162024 0.8038199882417005
12.527835445861669 316.32674117814975 0.8022658653660022
12.533063000815085 319.8712951127362 0.8071351958311762
12.538290555768501 319.1313288640032 0.8090441112941366
12.543518110721918 320.3543544043409 0.8112213843568609
12.548745665675334 318.77528788160623 0.8102833612070663
12.55397322062875 315.4022147192105 0.807105866518039
12.559200775582166 311.5893691281802 0.8024134974780769
12.564428330535582 310.52884678398567 0.7971177866275232
12.569655885488999 309.87000682359707 0.7879910888016356
12.574883440442415 309.7528576057994 0.7832823864347038
12.580110995395831 309.75788718350725 0.7795770007573192
12.585338550349247 309.9292920843551 0.776920674304358
12.590566105302663 310.21131723840045 0.776393713657885
12.59579366025608 311.245705722629 0.7762351397897496
12.601021215209496 310.9936527326456 0.7748595056247897
12.606248770162912 308.78651096104323 0.7710923506086762
12.611476325116328 310.1859468022199 0.7712490012799941
12.616703880069744 311.29440695439547 0.7717323416938692
12.62193143502316 312.94923263181914 0.7711598035514488
12.627158989976577 318.01827516449566 0.7749675915430669
12.632386544929993 319.6619714297359 0.7760185555284042
12.63761409988341 321.0916708551834 0.7774003966061585
12.642841654836825 321.83223657037047 0.7790169100645717
12.648069209790242 323.1543790015459 0.7804124277418142
12.653296764743658 322.8678339856978 0.7785226643767492
12.658524319697074 322.1009688156723 0.7761349198634583
12.66375187465049 326.48174093480435 0.7806005810998653
12.668979429603906 330.47329912704794 0.7843181830257231
12.674206984557323 337.9111565237184 0.794084171126475
12.679434539510739 343.0445737519777 0.7995692798232228
12.684662094464155 344.9428124905054 0.7994218334615776
12.689889649417571 346.1191379526861 0.7990320804753764
12.695117204370987 349.2299539964745 0.8004865409340888
12.700344759324404 354.99679369100954 0.8055984245527428
12.70557231427782 364.38093714251033 0.8147043596372421
12.710799869231236 373.9342768934926 0.8237771555577336
12.716027424184652 384.524091116524 0.8349762295033162
12.721254979138068 392.2926547744627 0.8440056389497768
12.726482534091485 398.38716217151136 0.8497888000673635
12.7317100890449 407.38919685418006 0.85899888753028
12.736937643998317 416.29020399021374 0.8677370273795104
12.742165198951733 426.449892231293 0.8770127063510433
12.74739275390515 436.5742911062351 0.8865710417152355
12.752620308858566 442.1493058412299 0.8921744223979194
12.757847863811982 445.62769645796163 0.8949592279709383
12.763075418765398 445.31870647722747 0.8948932961859232
12.768302973718814 439.8809098445838 0.8893293728932815
12.77353052867223 435.6196192889317 0.8848867997498208
12.778758083625647 426.08104189916713 0.875421938203395
12.783985638579063 417.2256302538623 0.8657647772874567
12.789213193532479 411.6296394577504 0.8598448838282353
12.794440748485895 402.78721221433483 0.8505293250975315
12.799668303439312 396.226109643184 0.8426366409984439
12.804895858392728 389.9218333068993 0.8370045110117122
12.810123413346144 384.10554549577313 0.8310340927543902
12.81535096829956 381.8201798353035 0.8280363053795244
12.820578523252976 383.01245588403816 0.8298314482197243
12.825806078206393 385.1908860814895 0.8317165245528467
12.831033633159809 385.2649090851673 0.8312749199028537
12.836261188113225 385.48824279850686 0.8319109000538913
12.841488743066641 387.3692655247644 0.8327312755817383
12.846716298020057 387.3887336583584 0.8320799288172283
12.851943852973474 388.4586888200699 0.8324316529083778
12.85717140792689 390.39466162925015 0.834195619023391
12.862398962880306 394.37930381191273 0.838470702832586
12.867626517833722 396.3697070224494 0.8405432718193415
12.872854072787138 403.69658132652984 0.8480353133457579
12.878081627740555 413.39113578366636 0.8572071332412282
12.88330918269397 417.7400064466849 0.8615780459437477
12.888536737647387 423.59963077284937 0.8666820702591235
12.893764292600803 424.8595605126675 0.8684519172395969
12.89899184755422 423.9066004556547 0.8676359631235444
12.904219402507636 419.3504578003565 0.8623504566662099
12.909446957461052 408.6199380475953 0.8511892456529718
12.914674512414468 395.7917045681805 0.8379546853011473
12.919902067367884 382.29274420682543 0.8229026106725097
12.9251296223213 369.61744765676053 0.8093749853970795
12.930357177274717 359.0097330146762 0.7976584416602324
12.935584732228133 350.34167664373615 0.7872136071757052
12.940812287181549 341.2677150549641 0.7775890437662603
12.946039842134965 336.15797043162144 0.7728461767914441
12.951267397088381 330.77044651564535 0.7669491142668176
12.956494952041798 327.5429288924946 0.7636897403909458
12.961722506995214 327.02658436881507 0.7622975768823052
12.96695006194863 322.98057077586975 0.7574038107363438
12.972177616902046 321.27460771694894 0.75589839835276
12.977405171855462 321.16282864227236 0.7556615296901461
12.982632726808879 320.8956563325571 0.7549355776211683
12.987860281762295 321.11032127922294 0.7548629373832788
12.993087836715711 321.18034859089363 0.7551146322971277
12.998315391669127 321.7854386057667 0.7569670331277779
13.003542946622543 321.4714384307447 0.7585834104634571
13.00877050157596 322.2038090878286 0.7594546015034515
13.013998056529376 323.9013981554717 0.7606079491367503
13.019225611482792 324.1612574086576 0.7591423484567996
13.024453166436208 324.8699871155118 0.7591281094285671
13.029680721389624 325.16048640300687 0.7589888890674371
13.03490827634304 326.4840585322104 0.7610260061295904
13.040135831296457 326.1950100239436 0.7607484617893678
13.045363386249873 330.56752836256555 0.7655606285968519
13.05059094120329 334.13821304997504 0.7694558573444357
13.055818496156705 339.72592855758955 0.7756114016752155
13.061046051110122 346.5379915076534 0.7828214151092268
13.066273606063538 350.7619361837985 0.7873881069826153
13.071501161016954 355.4200235549762 0.7926471835165522
13.07672871597037 356.89361588045205 0.7936103031011595
13.081956270923786 360.5876848169636 0.7972558001912083
13.087183825877203 360.48215355437947 0.7969700381032601
13.092411380830619 360.3414355132752 0.7967987538829023
13.097638935784035 359.1024243664535 0.7959230040854146
13.102866490737451 355.86593701462346 0.7928573852795257
13.108094045690867 351.4180582736594 0.7880463390507765
13.113321600644284 346.10152260778426 0.7821179073578721
13.1185491555977 342.18179631722137 0.777547713734794
13.123776710551116 340.82918782005333 0.7770862793158962
13.129004265504532 338.7248666694591 0.7749557383303369
13.134231820457948 341.363296952122 0.778390748207879
13.139459375411365 343.98776367041506 0.7811118513340141
13.14468693036478 344.779110105392 0.7807834883144025
13.149914485318197 347.365747684994 0.7832856309531935
13.155142040271613 347.1572932861847 0.7831707728382368
13.16036959522503 349.0754910252893 0.7859945532170574
13.165597150178446 350.56927446499725 0.7882499500209251
13.170824705131862 354.7626667170449 0.7938743753471763
13.176052260085278 360.3107749394791 0.8008092478125287
13.181279815038694 362.5794213575667 0.8041089515925344
13.18650736999211 362.6645817297764 0.8033578633988526
13.191734924945527 360.9720550955613 0.8010471632050562
13.196962479898943 360.2143267092429 0.7985052555812392
13.202190034852359 361.067584348917 0.7991767160268071
13.207417589805775 361.3540571176234 0.8002391798970848
13.212645144759191 357.623245962934 0.7962660021075857
13.217872699712608 355.39719116999004 0.7942360875458975
13.223100254666024 353.4626264067108 0.7922067546467713
13.22832780961944 351.91193341981864 0.7895435696583106
13.233555364572856 349.69351130305074 0.7870600329045943
13.238782919526273 348.1679496559248 0.784434654018071
13.244010474479689 342.74515115991426 0.7782388374559727
13.249238029433105 339.68029832724926 0.7758954714026095
13.254465584386521 339.1160964803921 0.7753881958218787
13.259693139339937 339.19631721250585 0.7765101916390039
13.264920694293354 336.8652879683403 0.7743179341007573
13.27014824924677 331.45751607468407 0.7679525359012556
13.275375804200186 326.3964985811567 0.7625874377856542
13.280603359153602 322.93242875482815 0.7589247294691438
13.285830914107018 321.0858454707492 0.7573433571069957
13.291058469060435 318.1870281501504 0.7552591790813813
13.29628602401385 317.23115459528134 0.7548230197045884
13.301513578967267 316.3890961857399 0.7536786838411093
13.306741133920683 315.00339371482005 0.7537624025461287
13.3119686888741 309.31542720039226 0.7471756047697135
13.317196243827516 304.8734703486724 0.7412265564867014
13.322423798780932 303.8310089617935 0.7386318292806611
13.327651353734348 305.84213628464613 0.7400722108885309
13.332878908687764 307.0648547653825 0.7431653762152408
13.33810646364118 305.22917868114945 0.742363532643884
13.343334018594597 304.2578963866464 0.7416966331764705
13.348561573548013 303.0549333107237 0.7400804329679405
13.353789128501429 306.4224001791433 0.7436296738602697
13.359016683454845 304.8149763061741 0.7405812129605345
13.364244238408261 305.598679261653 0.7426686676449749
13.369471793361678 306.44323982521837 0.7425914252314859
13.374699348315094 306.998583269592 0.7426629844499472
13.37992690326851 307.99930719169674 0.7439741847866223
13.385154458221926 310.65900922136734 0.7470267964594682
13.390382013175342 311.27058624017553 0.7470782923742971
13.395609568128759 312.21728156310576 0.7478719932495392
13.400837123082175 312.91883322888026 0.7483125051410298
13.406064678035591 314.0564067175934 0.750270771158402
13.411292232989007 315.5515764004514 0.7525639976719147
13.416519787942423 316.5223784407128 0.754402131899927
13.42174734289584 319.2837754572023 0.757833909719061
13.426974897849256 320.9556752563075 0.7588857994869032
13.432202452802672 320.78283570916403 0.7579496397815301
13.437430007756088 322.8839516221243 0.759689793729021
13.442657562709504 323.7931204934606 0.7597721781721442
13.44788511766292 325.68082058963705 0.7628880323435483
13.453112672616337 327.46006007046117 0.7649943053272199
13.458340227569753 326.228088130967 0.7628084843759115
13.46356778252317 327.16812730450107 0.7641159211768296
13.468795337476585 325.15857363668067 0.7616616800243148
13.474022892430002 328.30716598924204 0.7663249384807377
13.479250447383418 328.87581297019204 0.7673794848710894
13.484478002336834 332.52704835285874 0.7714131430504297
13.48970555729025 333.121097540372 0.771024830832831
13.494933112243666 334.71050161411836 0.773786117235746
13.500160667197083 331.62929749879436 0.7697301690020093
13.505388222150499 327.7128405868947 0.7652944733861619
13.510615777103915 326.2774811576979 0.7643780706608522
13.515843332057331 326.26351769891954 0.7642976959570312
13.521070887010747 326.26857566289783 0.7648017482222398
13.526298441964164 324.0654652333926 0.7617274668893435
13.53152599691758 319.0137054418127 0.7554839198698959
13.536753551870996 315.74868584967464 0.7516345504303948
13.541981106824412 311.53334307643104 0.7479329567389228
13.547208661777828 309.03945400897715 0.7450003810616942
13.552436216731245 308.0917228211783 0.7444276289732907
13.55766377168466 305.43235818765606 0.7403405108167745
13.562891326638077 302.68240207268684 0.7370579429212772
13.568118881591493 298.66969942626065 0.7338572204638044
13.57334643654491 292.9965760071029 0.7273903417370879
13.578573991498326 289.65729924413824 0.7243020856606122
13.583801546451742 288.0957789115423 0.722329524588158
13.589029101405158 286.6156349811746 0.7217187487136527
13.594256656358574 283.4539121155025 0.7176427471270526
13.59948421131199 281.28518004437484 0.7149096443699436
13.604711766265407 280.06977540905706 0.7131837364356928
13.609939321218823 280.26245922865184 0.7135258233095277
13.615166876172239 281.93221850768447 0.7183107182501987
13.620394431125655 283.3536432520025 0.7202251850027314
13.625621986079071 283.2090730502811 0.7201724885372023
13.630849541032488 279.3751592548219 0.715590680052812
13.636077095985904 276.2020898548373 0.7090034572439647
13.64130465093932 273.50526387035603 0.7048095516762718
13.646532205892736 272.18696037302874 0.7026172927874577
13.651759760846153 273.24983822315244 0.7041568175484005
13.656987315799569 271.957253460775 0.7044420771940151
13.662214870752985 272.7687679027737 0.7062011793664033
13.667442425706401 272.4224434476185 0.7055750024330822
13.672669980659817 271.3559699905116 0.7042996118795222
13.677897535613234 271.25894351667114 0.7036751393578213
13.68312509056665 269.99948061622223 0.7033461856866734
13.688352645520066 269.64309740062504 0.7027320563132802
13.693580200473482 270.85118333174137 0.7038764880516563
13.698807755426898 270.5683646927221 0.704114998614436
13.704035310380315 273.2798532886431 0.7066329841267596
13.70926286533373 272.1424536961211 0.7061023129490865
13.714490420287147 270.77208357675227 0.7055210907667476
13.719717975240563 271.95614688475627 0.7071399369898455
13.72494553019398 273.52354547689305 0.709050661597249
13.730173085147396 274.65026991080794 0.7093062094723837
13.735400640100812 276.38552908945223 0.7087999059322833
13.740628195054228 275.29290995649666 0.7069649639586553
13.745855750007644 278.1559276842558 0.7118915007737903
13.75108330496106 280.2248582920809 0.7138939147276586
13.756310859914477 281.55527402507806 0.7158626315974675
13.761538414867893 277.2494281762595 0.7107788225744882
13.766765969821309 276.30260256365295 0.7098346972474184
13.771993524774725 273.15167440265486 0.7074325652246163
13.777221079728141 274.4866186824643 0.7097551810464254
13.782448634681558 275.25463881221305 0.7103216759991702
13.787676189634974 271.65899935151236 0.7058063806757786
13.79290374458839 271.48717512718923 0.7061686612481489
13.798131299541806 270.3270590519733 0.7038416041102888
13.803358854495222 269.9810792803336 0.7047293430337972
13.808586409448639 270.1621165746257 0.7055979829871454
13.813813964402055 267.80005977766996 0.7026811774378683
13.819041519355471 264.46866241473185 0.6980552738595409
13.824269074308887 261.1777521292285 0.6936473773754591
13.829496629262303 263.7352016468044 0.6964213908362551
13.83472418421572 267.17150212535853 0.7030075411396223
13.839951739169136 271.2402956510994 0.7066444949961128
13.845179294122552 272.3439169668865 0.7078605060515423
13.850406849075968 275.01760893589267 0.7106579426522139
13.855634404029384 277.101668919342 0.7117469954944883
13.8608619589828 276.9593975838842 0.7110072820431289
13.866089513936217 278.6816349724743 0.7129535398170705
13.871317068889633 277.85984171238397 0.7119676902620391
13.87654462384305 280.1589286008652 0.7170898148249372
13.881772178796465 277.26867401974476 0.7138139708864347
13.886999733749882 278.5249038570551 0.7147189044081438
13.892227288703298 279.9700381293536 0.7146387412959746
13.897454843656714 284.4090527432477 0.7185452762047356
13.90268239861013 290.86044281924 0.7268517718541467
13.907909953563546 294.4514787109834 0.7308127072649958
13.913137508516963 299.92290676046775 0.7369728588641761
13.918365063470379 299.9151218305431 0.7365916346194633
13.923592618423795 297.4742412603466 0.7336051660754777
13.928820173377211 296.0031755532579 0.7322497055654783
13.934047728330627 293.250235130834 0.7287442613971119
13.939275283284044 292.5613372024133 0.7280781267676125
13.94450283823746 294.692090696723 0.731730623562707
13.949730393190876 294.2904159762048 0.7323510092305493
13.954957948144292 294.71479223716113 0.7320618217607381
13.960185503097708 295.09101548156923 0.7321709451990913
13.965413058051125 293.8434526871021 0.7298212249374029
13.97064061300454 291.2016132461676 0.726536386068699
13.975868167957957 286.93977598164616 0.721731440925139
13.981095722911373 282.21506702035634 0.7153298637388293
13.98632327786479 280.236077748446 0.7120066759645539
13.991550832818206 278.81846127863054 0.7112434622717785
13.996778387771622 277.525256245421 0.7104829694795165
14.002005942725038 272.9741645078421 0.7064868888960022
14.007233497678454 272.60672448169214 0.7067966589732695
14.01246105263187 274.2962549887559 0.7093472292852978
14.017688607585287 275.0134288762556 0.7103423806635786
14.022916162538703 277.78164345221103 0.7130654640953707
14.028143717492119 278.3521879779155 0.7138476492320515
14.033371272445535 277.8692431827072 0.7122999961688311
14.038598827398951 279.0401595402188 0.7146131906200646
14.043826382352368 277.7076327193034 0.7116373757935393
14.049053937305784 277.9051884363283 0.7109275094301056
14.0542814922592 277.7524501804315 0.7119478958729607
14.059509047212616 279.64487628116336 0.7148364234686833
14.064736602166032 282.1095692144944 0.7177928285991946
14.069964157119449 282.82044776871396 0.7180811827463834
14.075191712072865 284.1088713629852 0.7199125447550846
14.080419267026281 285.18339020371553 0.7206300142528819
14.085646821979697 290.03120278399615 0.7271588328882735
14.090874376933114 291.29777455711064 0.728205223427286
14.09610193188653 293.6607181838835 0.7317540574838636
14.101329486839946 296.4433635032262 0.7344216733126351
14.106557041793362 299.49763895140234 0.7378873893069041
14.111784596746778 303.26185137087214 0.7406594392067829
14.117012151700195 303.59840365310333 0.7396782690736563
14.12223970665361 301.30039677670896 0.7358869145850526
14.127467261607027 298.415596337171 0.7326633212306634
14.132694816560443 296.0113118616392 0.7311235843542161
14.13792237151386 294.6138338788997 0.7307535855798847
14.143149926467276 293.46433389396316 0.7291086785889999
14.148377481420692 292.7879563480043 0.7277734870666045
14.153605036374108 293.0822600921477 0.7289199929111986
14.158832591327524 290.23405768545103 0.7259753468616693
14.16406014628094 292.76655400071644 0.7300406066146635
14.169287701234357 291.84309777184825 0.7270584562245613
14.174515256187773 290.4374309336612 0.7231329290381401
14.179742811141189 290.005046418674 0.7224993571008543
14.184970366094605 289.0989290855249 0.7212744704711045
14.190197921048021 289.5259982515864 0.7228040783171411
14.195425476001438 287.26351534029794 0.721357266762912
14.200653030954854 285.20028222368074 0.7188679467697098
14.20588058590827 286.6550590980556 0.7212866803190938
14.211108140861686 288.91527029156936 0.723118387662235
14.216335695815102 292.4196582567309 0.727481883381281
14.221563250768519 292.5156454596349 0.7259479086225034
14.226790805721935 289.58840116124185 0.7216275696625817
14.232018360675351 289.40562891721044 0.7207415429235571
14.237245915628767 291.89424903092186 0.7236707075185805
14.242473470582183 293.9532021542216 0.7266682977020628
14.2477010255356 294.8329713095059 0.727020477686611
14.252928580489016 293.1133442809418 0.7248110560472106
14.258156135442432 291.4149637871333 0.7214913840644066
14.263383690395848 292.29047189188196 0.7226683781010399
14.268611245349264 296.31312896381706 0.7273942730878783
14.27383880030268 298.14860684190677 0.7299606931295315
14.279066355256097 300.15590251705703 0.7329509494268955
14.284293910209513 300.66346934093167 0.7336138603124904
14.28952146516293 304.31998916195846 0.7363941529502949
14.294749020116345 308.5053327083632 0.7410033894969672
14.299976575069762 311.2644859233752 0.7431032877867865
14.305204130023178 311.18052848618606 0.7419681622677899
14.310431684976594 310.6836186132113 0.7412333443335644
14.31565923993001 312.94810425190815 0.7437492115118547
14.320886794883426 319.670219664216 0.7535005507900744
14.326114349836843 325.6567255099683 0.761388444847945
14.331341904790259 326.02271753630674 0.7613274989405899
14.336569459743675 323.0118971241696 0.7575026561578154
14.341797014697091 318.74019204919216 0.7511892789771177
14.347024569650507 319.54036964782114 0.7520008115487083
14.352252124603924 320.55119588899026 0.7533386861273592
14.35747967955734 322.933807240702 0.7562127579668502
14.362707234510756 320.9882019121259 0.7544024426019431
14.367934789464172 321.24996948587614 0.7545648767237749
14.373162344417588 321.90071336609947 0.7559698248183282
14.378389899371005 324.70182804328067 0.7592985749760367
14.38361745432442 327.3501827877313 0.7617961467770169
14.388845009277837 328.54903903584983 0.7631916842543515
14.394072564231253 327.0240372796435 0.7614944831111395
14.39930011918467 326.4632667510593 0.7603371439797244
14.404527674138086 330.5331990736418 0.7647817186030866
14.409755229091502 334.93113378845345 0.7690549369356717
14.414982784044918 339.7954172319736 0.7748631532866433
14.420210338998334 340.4043449651716 0.7751770978954536
14.42543789395175 342.539141014103 0.7787051843784585
14.430665448905167 341.6880492298891 0.7782973695960361
14.435893003858583 341.95540981790975 0.7782619133872931
14.441120558811999 344.1256755875794 0.7802870287990086
14.446348113765415 346.84415833447525 0.7823013262150087
14.451575668718831 347.4982525796678 0.783692670715891
14.456803223672248 346.5757501065465 0.7827225756812501
14.462030778625664 346.2909955085853 0.781225857757065
14.46725833357908 346.5807227734658 0.7818792051787662
14.472485888532496 350.9193552197731 0.7864882116941049
14.477713443485912 355.8857811278946 0.7930594751346933
14.482940998439329 360.87153235106825 0.7986047768130964
14.488168553392745 364.73980718128905 0.8021090556864354
14.493396108346161 370.22913111345173 0.8077729644431232
14.498623663299577 377.91670887538777 0.8159797728622111
14.503851218252994 383.85756253217164 0.8226976006334158
14.50907877320641 390.57477736990995 0.8300554748851491
14.514306328159826 393.68805714633703 0.8328199732577304
14.519533883113242 394.09178116228895 0.8320144326904655
14.524761438066658 390.9953829528243 0.8283630858701776
14.529988993020075 382.5962432224415 0.8203617180579591
14.53521654797349 372.94554980188946 0.8101409771038174
14.540444102926907 360.9570482600109 0.7979211945313165
14.545671657880323 351.57345457704895 0.788261475707822
14.55089921283374 341.26781206353706 0.777691000484071
14.556126767787156 333.14949088577356 0.7697040984593272
14.561354322740572 324.9747381645 0.7602583884787265
14.566581877693988 318.3505838429583 0.7517939639818493
14.571809432647404 315.7108835485382 0.7482701202246217
14.57703698760082 311.198506912708 0.7436028110736398
14.582264542554237 310.3445888152661 0.7420203050804168
14.587492097507653 307.19634051827484 0.7368679736179611
14.592719652461069 309.68640491105845 0.7381802625435717
14.597947207414485 312.0691708231836 0.741017629326305
14.603174762367901 316.2743911359566 0.7466820168265574
14.608402317321318 320.4245442889212 0.752725470251708
14.613629872274734 321.4680332295172 0.7536056482097522
14.61885742722815 326.51050850147305 0.758747554021618
14.624084982181566 329.2868157061251 0.7616359796334341
14.629312537134982 334.04070870084416 0.7663484186738935
14.634540092088399 342.0378009938832 0.7753535701591462
14.639767647041815 346.05347975097374 0.7787502368691814
14.644995201995231 347.5315379539741 0.7804225484212494
14.650222756948647 348.4822555507281 0.780211695834628
14.655450311902063 345.5115045313695 0.7764090068084981
14.66067786685548 345.50828979931737 0.7764299140128342
14.665905421808896 346.4198175238939 0.7771347146822042
14.671132976762312 347.5888612980202 0.7788972388728448
14.676360531715728 345.7933399020825 0.7770719285211184
14.681588086669144 344.4180887247749 0.7758915245283193
14.68681564162256 343.76662495790237 0.7761679276191104
14.692043196575977 344.24947376104916 0.7762467221724059
14.697270751529393 344.54399664032394 0.7765979658086468
14.70249830648281 346.25295196800704 0.7773407933386893
14.707725861436225 348.2972746259201 0.778658256628587
14.712953416389642 349.05117697124416 0.7803860837508165
14.718180971343058 352.2499273030344 0.7842638236582752
14.723408526296474 352.2891857211535 0.7838078915224839
14.72863608124989 353.03185443709754 0.7848363936980046
14.733863636203306 353.2651997802055 0.7843360481520631
14.739091191156723 354.423726312412 0.7854845060240718
14.744318746110139 352.46079471895035 0.7839345141444812
14.749546301063555 350.78437426376433 0.782807537188764
14.754773856016971 346.2756856084254 0.7774578028407046
14.760001410970387 344.53673860914193 0.7767784943130381
14.765228965923804 346.36469062774967 0.7784728274240565
14.77045652087722 343.7185687340411 0.7754904985608373
14.775684075830636 344.5924063751087 0.7767884021879067
14.780911630784052 339.80871844140506 0.7708359192091466
14.786139185737468 336.5718827646235 0.7674162039702151
14.791366740690885 337.7210486363268 0.7690960313219486
14.7965942956443 337.8010844376461 0.7686233430155025
14.801821850597717 337.3049610886689 0.7682809087560801
14.807049405551133 334.6080958327982 0.7647152874209666
14.81227696050455 335.36828855477455 0.7652101198703959
14.817504515457966 337.90989350814596 0.7673599410581478
14.822732070411382 343.94073596033587 0.7739033451832933
14.827959625364798 351.41727251126173 0.783019278548028
14.833187180318214 358.1802827763583 0.7907673052809873
14.83841473527163 363.0483652289222 0.7959291768207869
14.843642290225047 363.92677908524087 0.7960494262352292
14.848869845178463 364.27424286214 0.7966163278731396
14.854097400131879 362.79936259134973 0.7953324065367579
14.859324955085295 360.9730430726656 0.7936464165393289
14.864552510038711 361.30941708502303 0.7934329386145916
14.869780064992128 361.3320803834518 0.7934382883328188
14.875007619945544 363.59998590454205 0.79566143002815
14.88023517489896 364.474064551025 0.7959825048489005
14.885462729852376 366.5351252576033 0.7982999165637462
14.890690284805792 363.54235156565363 0.795006315390145
14.895917839759209 362.8148456486533 0.7941607823323676
14.901145394712625 366.33349949519965 0.7987649349212156
14.906372949666041 369.9059902548017 0.8031046518336482
14.911600504619457 371.6015025527735 0.8048429912230788
14.916828059572873 368.1400128966522 0.8012512237553439
14.92205561452629 360.3878972168108 0.7918773735780887
14.927283169479706 355.040778284338 0.7860345698480165
14.932510724433122 349.8892008868608 0.780534358560791
14.937738279386538 346.7058756169041 0.7772820256622907
14.942965834339955 343.04546211201364 0.7733875912710768
14.94819338929337 340.98862527399143 0.7711890641701061
14.953420944246787 335.12808485068825 0.7644843889562034
14.958648499200203 329.53186060044595 0.758351565570122
14.96387605415362 322.282667456482 0.7503084102466997
14.969103609107036 314.03469426125065 0.7408098461355164
14.974331164060452 313.0385721449527 0.7397714494379491
14.979558719013868 313.651955446617 0.7423727703082651
14.984786273967284 313.384774345078 0.7436181545640065
14.9900138289207 311.3666634082755 0.7421275037939975
14.995241383874117 308.35898046207456 0.7388792132789216
15.000468938827533 308.1585493280361 0.7384370751253501
15.005696493780949 310.05351775319275 0.7400744075515372
15.010924048734365 310.20535523056844 0.7405293598786817
15.016151603687781 311.4493418226307 0.7417339041214832
15.021379158641198 311.9450290365216 0.741574528084252
15.026606713594614 312.58891833802284 0.7412130239818441
15.03183426854803 315.08114199846233 0.7432181105573717
15.037061823501446 316.45573487137045 0.7443511906818894
15.042289378454862 315.9478045817311 0.744401519984269
15.047516933408279 316.4160236814308 0.7448961470595534
15.052744488361695 318.1219555517615 0.7464780914256267
15.057972043315111 320.8771491802199 0.7500601904015343
15.063199598268527 320.7633483556405 0.750081908843334
15.068427153221943 322.89910590012533 0.7539407769724343
15.07365470817536 324.8481577036165 0.7576108408476414
15.078882263128776 324.1217164297047 0.7565012734755177
15.084109818082192 320.50419099376444 0.75129535240234
15.089337373035608 322.6618269912689 0.7532371926742546
15.094564927989024 325.00937742112137 0.7552013196302405
15.09979248294244 323.5500239505845 0.7541151601153498
15.105020037895857 322.23070845440515 0.7533019550904999
15.110247592849273 317.1576736014125 0.747142921048029
15.11547514780269 316.9424810651794 0.7466060978573374
15.120702702756105 317.6021676028864 0.7473947302331138
15.125930257709522 317.2100076043414 0.7459762141856264
15.131157812662938 313.87818772574485 0.7433643693601374
15.136385367616354 310.0811473412425 0.7395170352775948
15.14161292256977 302.81986367715734 0.7313123478068718
15.146840477523186 299.2789394788095 0.7273900807791623
15.152068032476603 296.9898004226384 0.7245075949642746
15.157295587430019 293.6455641092362 0.7207740600916668
15.162523142383435 291.3177561623691 0.7189571536862626
15.167750697336851 287.811092683374 0.7150698130034365
15.172978252290267 284.24842592929116 0.7114049001614051
15.178205807243684 283.9384031095071 0.7133671744788835
15.1834333621971 284.6205573663006 0.7137584346454642
15.188660917150516 280.9862054724562 0.7103750837966558
15.193888472103932 277.808691194618 0.7062383255406229
15.199116027057348 273.771152117877 0.7000241306041204
15.204343582010765 274.87935283642054 0.7010880165729957
15.20957113696418 278.65937676520224 0.7046394587179349
15.214798691917597 280.3964745821682 0.7064849506669603
15.220026246871013 279.2927644211744 0.7054120126510045
15.22525380182443 275.3506532770964 0.7006702727179525
15.230481356777846 273.83577256066206 0.6996465445338071
15.235708911731262 274.93085900457856 0.7021112002100717
15.240936466684678 273.86075206101134 0.7019557855152965
15.246164021638094 272.9260831919385 0.7005963829872529
15.25139157659151 275.1848438261359 0.7028584937523736
15.256619131544927 275.0076364237478 0.7021027242759692
15.261846686498343 275.79103972842915 0.7045553643927455
15.267074241451759 273.5529858532483 0.7026735318393421
15.272301796405175 270.2200522972416 0.6983035586783782
15.277529351358591 270.1947491204457 0.6978661841760917
15.282756906312008 270.37704573455875 0.6962492178903709
15.287984461265424 271.58142741163806 0.6976868866381566
15.29321201621884 273.68076825099683 0.6993521969730867
15.298439571172256 274.3591314960871 0.7000252261689814
15.303667126125672 275.5857567103784 0.7010884192443498
15.308894681079089 278.2264859950409 0.7040329825715942
15.314122236032505 279.0853282772429 0.7056557795114813
15.319349790985921 278.78350289502674 0.7056723780500355
15.324577345939337 279.335324770754 0.7063109708084171
15.329804900892753 279.00758422163005 0.7058363651355672
15.33503245584617 281.69115324943385 0.709051545310576
15.340260010799586 282.19168634790236 0.709925121155562
15.345487565753002 281.3404712268124 0.7089212489066515
15.350715120706418 282.9211131144555 0.7108424813602939
15.355942675659835 282.57628500310733 0.7100025108193578
15.36117023061325 285.3217364979813 0.7121462422438668
15.366397785566667 287.51625256816203 0.7139205404601784
15.371625340520083 290.0733283169589 0.715610953972088
15.3768528954735 290.9765627062844 0.716585834522314
15.382080450426916 293.3172223059142 0.7199185332580893
15.387308005380332 295.8266096107056 0.7234028967124136
15.392535560333748 294.3795485389435 0.7223547421149724
15.397763115287164 295.8826103900761 0.7326337385968734
15.40299067024058 297.11041567927447 0.7419472476954664
15.408218225193997 296.18993733777125 0.7462842542529701
15.413445780147413 296.2511198472984 0.7506770390106731
15.418673335100829 294.2696556094139 0.7519272394515949
15.423900890054245 293.67466001672904 0.7531792559297082
15.429128445007661 293.7434190411742 0.7555618068411302
15.434355999961078 293.2574496665839 0.7578548425924354
15.439583554914494 295.7200035665736 0.7642227933513465
15.44481110986791 296.8785422031211 0.768786682761379
15.450038664821326 299.53078421946407 0.7748036786452656
15.455266219774742 301.84021462276 0.7795537718494909
15.460493774728159 297.83491522695897 0.7765142508184578
15.465721329681575 298.2610294727343 0.7775781304442401
15.470948884634991 295.53371736123216 0.7760460592416522
15.476176439588407 294.78607928696863 0.7775617443641258
15.481403994541823 295.7555420512174 0.7810502152354561
15.48663154949524 294.28379913705993 0.7812155267788851
15.491859104448656 295.7019612563856 0.7847831830894453
15.497086659402072 298.60489735500573 0.7912361941831036
15.502314214355488 300.4448687540129 0.7971686048818256
15.507541769308904 300.59000723370684 0.8000629889552442
15.51276932426232 298.2125975084196 0.7994542619918107
15.517996879215737 296.3050120770536 0.7978617213914091
15.523224434169153 296.2201117009701 0.7986475963650292
15.52845198912257 297.8084560560536 0.8024940090077145
15.533679544075985 297.6924794164609 0.8037116547071983
15.538907099029402 299.28098819835395 0.8061301250777531
15.544134653982818 303.47396177764904 0.8116865211327933
15.549362208936234 308.33794495162607 0.8183724791720457
15.55458976388965 306.04110803075093 0.8174258419544947
15.559817318843066 306.3358720694007 0.820939958685807
15.565044873796483 305.87911177459347 0.822826311764074
15.570272428749899 305.83428311589705 0.8244517226230061
15.575499983703315 309.9613211246576 0.8313099911415093
15.580727538656731 310.28112688979735 0.8333440349828913
15.585955093610147 310.34833173575316 0.834383971075319
15.591182648563564 308.84010077888064 0.8327281199442971
15.59641020351698 306.5621188218824 0.8305274683401811
15.601637758470396 304.27234663008335 0.828949973214383
15.606865313423812 302.37593248875083 0.8299856177322638
15.612092868377228 300.3620773496814 0.8297147392331373
15.617320423330645 298.4446213917829 0.829170619996016
15.62254797828406 296.25943244954794 0.8272993018515488
15.627775533237477 294.122056288054 0.8247808209079831
15.633003088190893 289.85939066939204 0.8207251668519728
15.63823064314431 288.0372093442185 0.8159629544452287
15.643458198097726 282.469971133548 0.7963107383055639
15.648685753051142 280.42885905439556 0.7874862836291094
15.653913308004558 282.708458296423 0.7865117265282981
15.659140862957974 283.35056575823666 0.7841515232630039
15.66436841791139 284.15102444110585 0.784010246283368
15.669595972864807 282.3554156760444 0.7797004108542697
15.674823527818223 278.7154065924293 0.772431859744286
15.680051082771639 278.5074984564816 0.7706950431547118
15.685278637725055 278.7835598011738 0.768513146973233
15.690506192678471 278.12868833060264 0.7659580777687274
15.695733747631888 277.9888627816648 0.7635508930373344
15.700961302585304 276.8619973816695 0.7608481136184312
15.70618885753872 274.90209655149823 0.7570438578377479
15.711416412492136 276.1612783067189 0.7564719203404391
15.716643967445552 278.2532137440241 0.7582975756813588
15.721871522398969 280.57092927570886 0.7606187442883136
15.727099077352385 279.9034648615837 0.7590722267445155
15.732326632305801 279.0087011895295 0.7591196478181446
15.737554187259217 276.39559657911497 0.7552231771222727
15.742781742212633 274.5555531082161 0.7515845177171516
15.74800929716605 279.7040799902519 0.7578029370165811
15.753236852119466 282.7461663380743 0.7597229571803674
15.758464407072882 286.2284842660949 0.7620910125522499
15.763691962026298 287.3053397406467 0.7624123629561604
15.768919516979715 289.3409952979771 0.7637436613905861
15.77414707193313 288.29830752136246 0.7623096639741732
15.779374626886547 287.6121985161399 0.760590212243054
15.784602181839963 285.4273321194712 0.7567486067718019
15.78982973679338 285.74719602381174 0.7562645825981326
15.795057291746796 286.024443052139 0.7562545170297463
15.800284846700212 287.35354649882333 0.7578481016275616
15.805512401653628 283.80713702624274 0.7531632206671198
15.810739956607044 288.63320194748223 0.7575664517575453
15.81596751156046 291.8594120362262 0.7605502592606807
15.821195066513877 294.47979654171104 0.7635444812233229
15.826422621467293 295.5782293698118 0.764478111221183
15.831650176420709 294.3767502955063 0.7628999095561496
15.836877731374125 294.6248593028548 0.7625401258895019
15.842105286327541 297.00499115983797 0.7663104233358986
15.847332841280958 299.1034762240882 0.7683530305448105
15.852560396234374 296.2213533084578 0.7642577029193985
15.85778795118779 294.33244159727315 0.7611219470641202
15.863015506141206 293.5452068036429 0.7600914909498764
15.868243061094622 292.5831741823149 0.7591884264555488
15.873470616048039 290.6718049320732 0.7565036671796439
15.878698171001455 289.91165554357025 0.7545839584130081
15.883925725954871 288.5654633243599 0.7513843096615843
15.889153280908287 288.5419308370081 0.7503821285537623
15.894380835861703 291.77787919322105 0.7538818251170419
15.89960839081512 292.80983282026114 0.7547821236269874
15.904835945768536 293.9817207374799 0.7579896566382206
15.910063500721952 294.98817584857363 0.7597290608219568
15.915291055675368 294.7639154754924 0.7594547955503187
15.920518610628784 294.714091047054 0.7576319068046381
15.9257461655822 291.1693144777467 0.7511799298521363
15.930973720535617 286.0202341903529 0.7445841566404305
15.936201275489033 281.2474464306172 0.7384523839810286
15.94142883044245 282.4172666862558 0.7389621175762819
15.946656385395865 283.4004222997094 0.7393166536317057
15.951883940349282 283.4064108187476 0.7393732937095868
15.957111495302698 284.19784802868827 0.7408812322795435
15.962339050256114 283.15906800766726 0.7404752236401461
15.96756660520953 283.5897936876621 0.7413308024398457
15.972794160162946 285.7550606978232 0.7434077542633112
15.978021715116363 287.8795887026547 0.7452279428215042
15.983249270069779 291.36218452773613 0.7492458396850233
15.988476825023195 291.0234508271186 0.7493239845023102
15.993704379976611 289.63596680020987 0.7496050155090127
15.998931934930027 286.6990282447728 0.74581311300879
16.004159489883442 286.10533139084 0.7464973508846038
16.009387044836856 288.0675946701765 0.7494991258269197
16.01461459979027 286.4676665548271 0.746519664009603
16.019842154743685 290.1001526246787 0.7512831017150975
16.0250697096971 287.86422387030603 0.7465143786913262
16.030297264650514 287.3857839827017 0.7443194503037254
16.03552481960393 286.32370843388196 0.7429180892367581
16.040752374557343 288.43010065326996 0.7450888120315989
16.045979929510757 295.0122553900201 0.754127772472937
16.05120748446417 302.0351489185908 0.7624662519385415
16.056435039417586 307.2508549736832 0.7680128768525021
16.061662594371 308.26442734948876 0.7683426357661868
16.066890149324415 313.38161575869 0.7740127840031279
16.07211770427783 316.0190817783468 0.7770013551322691
16.077345259231244 317.600248840402 0.7782769553528752
16.08257281418466 321.85658311724603 0.7833580928451477
16.087800369138073 324.53505248695757 0.7866419675651646
16.093027924091487 328.7421339021008 0.7929435311083292
16.0982554790449 333.04482814215015 0.7979286695852764
16.103483033998316 334.3908667310234 0.7991852492374212
16.10871058895173 336.55933803322523 0.800251160402298
16.113938143905145 340.1854523336361 0.8050966498245226
16.11916569885856 342.3475676196038 0.8085176883384105
16.124393253811974 341.12363325698163 0.8079004847574451
16.129620808765388 341.4695419245261 0.8086469636124958
16.134848363718802 339.90391156092613 0.8060775595475959
16.140075918672217 340.1779463828757 0.8052732202230978
16.14530347362563 338.31244389957226 0.8040115237270694
16.150531028579046 338.24803724695283 0.8031966809488468
16.15575858353246 339.2567175119328 0.8046746904955306
16.160986138485875 337.8914520956735 0.8025153754705859
16.16621369343929 333.8993358553952 0.796461431040409
16.171441248392703 326.37225277744386 0.7877293258863343
16.176668803346118 320.5411089635984 0.7807545430055239
16.181896358299532 316.3113855387415 0.776386964041729
16.187123913252947 312.8261410290881 0.7726324285480751
16.19235146820636 305.86204829140866 0.7638995005734129
16.197579023159776 298.95222458975496 0.7561523786042761
16.20280657811319 291.9561323617819 0.7473327578931426
16.208034133066604 287.69353139386135 0.742098200854505
16.21326168802002 286.0754907174598 0.740763025543209
16.218489242973433 283.76117150940837 0.7373932346446288
16.223716797926848 280.650849197948 0.7341468881857471
16.228944352880262 280.76884394061625 0.7345633434788061
16.234171907833677 279.3761468354916 0.7336173496514585
16.23939946278709 276.97712635740413 0.7304911578213225
16.244627017740505 273.63020471537885 0.7267012874553745
16.24985457269392 269.6745749510015 0.7219758556140352
16.255082127647334 265.51372255701216 0.7169575442714882
16.26030968260075 260.1609644837876 0.7096314129657177
16.265537237554163 258.2152631414538 0.7064716126071754
16.270764792507578 258.08218768747696 0.7044436608613817
16.275992347460992 256.3569261000357 0.7035273948654605
16.281219902414406 256.71356765158276 0.7053551493088773
16.28644745736782 255.9519699179092 0.704708251607173
16.291675012321235 258.6747834732906 0.7087550779447506
16.29690256727465 260.2312425389447 0.7100888701902811
16.302130122228064 257.43449585074467 0.7056234796594092
16.30735767718148 254.69615821899157 0.7019614204487632
16.312585232134893 254.33828824147423 0.7011130480378313
16.317812787088307 255.06395824235244 0.7021350648529816
16.323040342041722 254.80561310118952 0.7007309838246731
16.328267896995136 256.5411903081444 0.7022678118901177
16.33349545194855 255.44203280746325 0.7008307199937639
16.338723006901965 257.2130459244013 0.7043213303612148
16.34395056185538 260.07601679110036 0.7074942663719398
16.349178116808794 260.74745664140306 0.7085715859748055
16.35440567176221 263.79427576066774 0.7112409047762183
16.359633226715623 266.7706355630085 0.7146675890143309
16.364860781669037 272.0728974445662 0.7205772272933154
16.37008833662245 276.9561284621852 0.7256465490706345
16.375315891575866 279.4653780520665 0.7293838342708892
16.38054344652928 283.12933074166403 0.7332741486089139
16.385771001482695 287.79184375592087 0.7384338403377038
16.39099855643611 294.343276624582 0.7457530343033979
16.396226111389524 300.4701259613805 0.7524507758692913
16.401453666342938 301.9616832883504 0.7536135925327759
16.406681221296353 300.80306316122767 0.7519878153492124
16.411908776249767 297.93721001135293 0.7478214666045462
16.41713633120318 293.61951269040827 0.7431838110630025
16.422363886156596 289.579439473609 0.7379548755746512
16.42759144111001 286.40400071278094 0.7336400680398021
16.432818996063425 286.5001068947904 0.7341615102315578
16.43804655101684 285.7990683886456 0.731906992479073
16.443274105970254 282.2059868512671 0.7267905696969692
16.448501660923668 279.35061644904783 0.7222842848442083
16.453729215877082 275.78834252923923 0.7180654400903331
16.458956770830497 276.4548497557543 0.7191947614000375
16.46418432578391 276.0777899691684 0.7190733501119739
16.469411880737326 275.555606924502 0.7180616212893197
16.47463943569074 276.5359809335289 0.7201533742220605
16.479866990644155 275.43582170346286 0.7182247605905938
16.48509454559757 276.92450340038687 0.7200162327839653
16.490322100550983 277.47530806484644 0.7208564501689763
16.495549655504398 278.853816245779 0.7220102771357464
16.500777210457812 282.92594116852683 0.7279176495481883
16.506004765411227 285.88724276642773 0.7302287483685528
16.51123232036464 290.6894048098642 0.7353472845330877
16.516459875318056 287.50972006648607 0.7324050119995575
16.52168743027147 284.2786908308484 0.7281928969750697
16.526914985224884 278.8212098351006 0.720830281611137
16.5321425401783 276.7202726747865 0.718988498489963
16.537370095131713 275.1523553565272 0.7162972117514286
16.542597650085128 272.5146499852298 0.7138989861889603
16.547825205038542 269.80849757965717 0.7110312489994584
16.553052759991957 268.09716093941194 0.708708551861142
16.55828031494537 263.37608383336413 0.7042243415874151
16.563507869898785 258.956401213063 0.6998417458092362
16.5687354248522 256.89550263617383 0.6972818479243456
16.573962979805614 255.57154397449165 0.6958720850588664
16.57919053475903 254.39713206455332 0.6924250657405538
16.584418089712443 251.67227832014626 0.6885671963930168
16.589645644665858 252.47161041022017 0.6886619246547562
16.594873199619272 253.09014408971356 0.6894470210123081
16.600100754572686 252.0153715786516 0.6901419399211668
16.6053283095261 250.45632986659132 0.6884531647732317
16.610555864479515 248.8879423410881 0.6850097125412536
16.61578341943293 248.78391985523902 0.6831914373413818
16.621010974386344 248.69149025833084 0.6823952758802388
16.62623852933976 251.19309965364153 0.6864978269047911
16.631466084293173 254.66356433518595 0.690408973385472
16.636693639246587 256.2517130351886 0.6906332852843518
16.641921194200002 255.09810107875737 0.6886157191791047
16.647148749153416 255.59558979925035 0.6892991956169869
16.65237630410683 256.3514800929289 0.6905852082523448
16.657603859060245 258.0129396448341 0.6928627853248748
16.66283141401366 255.62695049004125 0.6885847766255874
16.668058968967074 253.29924307052278 0.6851785268059003
16.67328652392049 247.839710507083 0.6773976851731093
16.678514078873903 247.3212944417573 0.6766801219695168
16.683741633827317 248.49644329526595 0.6780022406250956
16.68896918878073 250.28649155984348 0.6804753897781738
16.694196743734146 252.58823759526666 0.685420491195844
16.69942429868756 252.243283146011 0.685372824479537
16.704651853640975 254.65826419253276 0.6899668960023927
16.70987940859439 254.94395688290285 0.689480028028928
16.715106963547804 254.3675860494377 0.6908300944682993
16.720334518501218 249.66903756689652 0.6837369001615897
16.725562073454633 245.5402590752069 0.6776765383167952
16.730789628408047 244.1721813550419 0.674999306379628
16.73601718336146 244.42799993231745 0.6750663790017
16.741244738314876 244.28562593068264 0.6764448858955122
16.74647229326829 241.92995444894007 0.6750299429047264
16.751699848221705 239.3168694735448 0.6712799280559895
16.75692740317512 234.9343918382684 0.6657842192794949
16.762154958128534 234.84552867313377 0.664771166794891
16.767382513081948 236.85295689024497 0.6667084421138172
16.772610068035362 234.82679509225406 0.6628636121838325
16.777837622988777 234.24877267467303 0.6614802782928255
16.78306517794219 231.87358652396625 0.658645650275899
16.788292732895606 232.43921768326032 0.6596150509097384
16.79352028784902 232.7743952510772 0.6615851687426466
16.798747842802435 233.6481288770076 0.6623298315181761
16.80397539775585 233.96898828913586 0.662400579471557
16.809202952709263 231.06557456077095 0.6576452242036889
16.814430507662678 227.12605751279708 0.6529347816832316
16.819658062616092 223.7635165602833 0.6487454554001303
16.824885617569507 221.2023132622367 0.6452779086772296
16.83011317252292 222.4243319948903 0.6457798673312958
16.835340727476336 227.23782430190101 0.652507990963225
16.84056828242975 228.03898503719216 0.6533374460496802
16.845795837383164 228.59753637414576 0.6551535371567003
16.85102339233658 226.1014240451492 0.6513842698796851
16.856250947289993 225.5704885252024 0.6514300577423057
16.861478502243408 225.0708464529374 0.6510269669893191
16.866706057196822 222.6016710552972 0.6477138914603922
16.871933612150237 218.89498723893945 0.6427111697232977
16.87716116710365 217.62599789877186 0.6416386875782703
16.882388722057065 218.867666171276 0.6439056245493766
16.88761627701048 220.82119518095445 0.6470227663015025
16.892843831963894 220.55744400080218 0.645482611229326
16.89807138691731 220.1237704347559 0.6455673600963069
16.903298941870723 218.89283243556253 0.6428204581912049
16.908526496824138 220.45901033500206 0.6442872684861071
16.913754051777552 219.26394232898764 0.6418003520810667
16.918981606730966 218.89367195321717 0.6411607124515111
16.92420916168438 219.20821951223462 0.6422232031301028
16.929436716637795 220.21366212477417 0.6448587031155917
16.93466427159121 220.65916737461123 0.6448253638488837
16.939891826544624 220.7577554061453 0.6449233162634773
16.94511938149804 221.36101298237577 0.6453818966691512
16.950346936451453 222.13510756484618 0.6458329628809334
16.955574491404867 224.6225811222404 0.6513715086971871
16.960802046358282 224.9575780481691 0.6525113369007695
16.966029601311696 223.18021336959467 0.6495907888977609
16.97125715626511 220.58763912421543 0.6447777538295405
16.976484711218525 217.3930140381748 0.6376302789561591
16.98171226617194 215.1361051079717 0.6347057542733516
16.986939821125354 215.20319348679377 0.6369921529686211
16.99216737607877 218.1592332788426 0.6428236787753715
16.997394931032183 218.18475613033513 0.6437103123064614
17.002622485985597 219.45123583397105 0.6451117352229437
17.00785004093901 219.6180432405915 0.644395559975272
17.013077595892426 220.14830644526543 0.643657248900185
17.01830515084584 222.43191556520406 0.6451560665075674
17.023532705799255 222.59593903461888 0.644260059506549
17.02876026075267 224.58722135360972 0.6470898955044923
17.033987815706084 226.6678598744516 0.6514555808020706
17.039215370659498 226.42588062030651 0.6532467228190317
17.044442925612913 226.5717776764055 0.6546126484347019
17.049670480566327 224.19286058837653 0.6493261158391239
17.05489803551974 221.47944681844575 0.6434837753748802
17.060125590473156 222.30623202668528 0.6434371410817219
17.06535314542657 222.94722205712367 0.6455216449846353
17.070580700379985 226.01548739472628 0.651496139823987
17.0758082553334 225.5871844730156 0.6497915739013251
17.081035810286814 224.7520258388172 0.6490417959947823
17.086263365240228 223.34268724148998 0.6452309553961205
17.091490920193642 222.5979163694841 0.644065455767437
17.096718475147057 221.5316308893074 0.6434177467666783
17.10194603010047 219.46663093330937 0.641302900969865
17.107173585053886 221.39478507919608 0.6461198701348099
17.1124011400073 223.49870524550957 0.6495962502573733
17.117628694960715 225.48433109245317 0.6505675172998082
17.12285624991413 226.87731463814373 0.6515840961350834
17.128083804867543 230.7147646755858 0.6552353341258992
17.133311359820958 231.18487001846827 0.6554585095243289
17.138538914774372 227.7982068603025 0.6499307620272152
17.143766469727787 224.13894787783224 0.6448125639440728
17.1489940246812 225.36490769002577 0.6456745163129832
17.154221579634616 228.45499152014767 0.650845626497795
17.15944913458803 229.9551980572543 0.65282472473982
17.164676689541444 231.02568031991953 0.6551478470260502
17.16990424449486 234.20389683918353 0.6595158882908434
17.175131799448273 238.11953566673856 0.6629340355903814
17.180359354401688 239.14683885512974 0.6637351299546439
17.185586909355102 239.1517528224085 0.6626754007918584
17.190814464308517 238.60595175470394 0.662162147506637
17.19604201926193 241.03989506341 0.6659820726208404
17.201269574215345 243.16334283179003 0.6694490148236486
17.20649712916876 245.4665571611454 0.6720417111610306
17.211724684122174 247.3563118436636 0.674594732928655
17.21695223907559 247.6110469389634 0.6734063718297124
17.222179794029003 248.63302450305272 0.6750384548478939
17.227407348982418 248.95928744889224 0.6758722317961209
17.232634903935832 249.58509342451802 0.6769481332745733
17.237862458889246 248.89501295027827 0.6762249494124759
17.24309001384266 244.98472919546325 0.6696573852691977
17.248317568796075 243.6485448994358 0.6674149052520432
17.25354512374949 242.54870360362187 0.6657308258315583
17.258772678702904 244.73001830752014 0.6683893665436651
17.26400023365632 243.63141882168614 0.6668516271707589
17.269227788609733 243.30719619201426 0.6674594729839763
17.274455343563147 240.0171614715846 0.664468006910144
17.279682898516562 238.9692507983059 0.6629593457115374
17.284910453469976 240.46445389828202 0.6654445896663321
17.29013800842339 239.88136473053586 0.6630202641715351
17.295365563376805 240.81934746873583 0.6651361826501726
17.30059311833022 240.90977083485888 0.6651756019953133
17.305820673283634 241.15231771121398 0.666319889912098
17.31104822823705 242.00753164426234 0.6687364743080183
17.316275783190463 241.40952311208423 0.6667891172055025
17.321503338143877 241.68814571575192 0.6674529666181209
17.32673089309729 239.63282540113534 0.6646038065403391
17.331958448050706 237.6826115455771 0.6614317366547507
17.33718600300412 237.43304746831868 0.6627793381884366
17.342413557957535 237.69413734919934 0.6624709258798365
17.34764111291095 239.8913450858754 0.6654306842666872
17.352868667864364 239.94510464626737 0.6650223856082065
17.358096222817778 241.05720952827318 0.6664350805295955
17.363323777771193 241.27187191873114 0.6681633811430324
17.368551332724607 241.28798772525323 0.6686562045904028
17.37377888767802 237.31940054444843 0.6623845693787777
17.379006442631436 234.41289936259216 0.6575171851200212
17.38423399758485 232.65686225801454 0.655258377814031
17.389461552538265 231.5509275012759 0.6539424452911486
17.39468910749168 234.36084311568487 0.6584950053873644
17.399916662445094 239.40087117620513 0.6646238364909881
17.405144217398508 242.99730044003266 0.669367435325934
17.410371772351922 241.77027746788232 0.6665611258305507
17.415599327305337 241.04240835931563 0.6660110204598544
17.42082688225875 238.61392500932962 0.6640775384546206
17.426054437212166 237.37636439617773 0.6635028368723686
17.43128199216558 235.95062494985444 0.6609017821729977
17.436509547118995 234.07298899555184 0.657856332885877
17.44173710207241 236.87921166993843 0.6606296884769177
17.446964657025823 239.27104690928323 0.6629098617488504
17.452192211979238 241.52709806335866 0.6662376452258583
17.457419766932652 241.5350164938193 0.6674465646638286
17.462647321886067 239.24046138864085 0.6640550660863401
17.46787487683948 236.22712681459896 0.6599716808078524
17.473102431792896 236.01689169397196 0.6603424515402253
17.47832998674631 235.3110846716352 0.6605087423934328
17.483557541699724 236.82794971672243 0.6618552417270059
17.48878509665314 237.071365396945 0.6616162021828876
17.494012651606553 237.53079542665466 0.6616211452617384
17.499240206559968 242.35605398217936 0.6686864868051949
17.504467761513382 241.08842162274487 0.666138316798807
17.509695316466797 241.79610517369287 0.6657807609298503
17.51492287142021 240.4917517892293 0.6648551016731695
17.520150426373625 238.78795083239058 0.6632184107044597
17.52537798132704 238.88863611223056 0.6642578726206861
17.530605536280454 237.82315952246537 0.6626893461305279
17.53583309123387 240.0186681623199 0.6655199616886152
17.541060646187283 239.7852084210824 0.663112203290853
17.546288201140698 244.2257883987036 0.6694111419267728
17.551515756094112 243.5819749953499 0.6680293651791481
17.556743311047526 245.9373777518201 0.6722270625963871
17.56197086600094 248.07641209215763 0.6748872854786013
17.567198420954355 249.7947027217126 0.6757583748219052
17.57242597590777 249.46704871701442 0.6740987969567119
17.577653530861184 246.38008957552307 0.669239595829985
17.5828810858146 243.65853670828292 0.6652685487236604
17.588108640768013 242.6528265445318 0.6645463772792882
17.593336195721427 243.40707519597876 0.6659342573555007
17.598563750674842 246.89763519431452 0.6713700518485691
17.603791305628256 246.95668236045026 0.6709151973638978
17.60901886058167 248.21052010485707 0.6728064690306436
17.614246415535085 250.33930900097755 0.6757971189643209
17.6194739704885 251.28443769434577 0.6764478034864624
17.624701525441914 251.38857256021083 0.6756933375506183
17.62992908039533 250.50511035633448 0.6741263745589542
17.635156635348743 251.26040014251595 0.6754292131134956
17.640384190302157 251.5083599912676 0.6776073916977877
17.64561174525557 252.57116884674275 0.6797172225558634
17.650839300208986 251.23681226139465 0.6790739023631663
17.6560668551624 252.7199970458509 0.6800690881380221
17.661294410115815 255.5086243502332 0.6831781738562394
17.66652196506923 259.59791539433076 0.6871311651297064
17.671749520022644 262.89138515107294 0.6914536339517806
17.676977074976058 265.3552783779965 0.6941887954023678
17.682204629929473 267.07594731180683 0.6951344094769698
17.687432184882887 271.8650620088278 0.7005940197869588
17.6926597398363 274.6489843414064 0.7036353544487143
17.697887294789716 278.53316122732343 0.7082927393007402
17.70311484974313 280.709912899391 0.7107678410803205
17.708342404696545 284.72130849906824 0.7159180343351343
17.71356995964996 288.4846223246799 0.719790959560539
17.718797514603374 291.52515420795675 0.7232451364963258
17.724025069556788 296.5409958175561 0.7285908295446697
17.729252624510202 303.23196321427434 0.7361539386212919
17.734480179463617 309.1626730647068 0.7432818671541495
17.73970773441703 312.4833190967985 0.7468001549490848
17.744935289370446 312.1339811083796 0.7467732089553722
17.75016284432386 311.42469838760445 0.7461063135236919
17.755390399277275 315.56040552418074 0.7508187595693397
17.76061795423069 319.91346764322697 0.7564619673475151
17.765845509184103 325.07310565307296 0.7614380124010482
17.771073064137518 327.4052033190657 0.7641338177313213
17.776300619090932 328.32521232246285 0.7652688990822001
17.781528174044347 326.3650190747464 0.763397604368745
17.78675572899776 323.4330959754614 0.7604764757626115
17.791983283951176 320.6208751905134 0.7567133925192714
17.79721083890459 316.3585075448921 0.7510917284175795
17.802438393858004 316.22323554053224 0.750759099465052
17.80766594881142 312.8140615521949 0.7459638408289636
17.812893503764833 312.29105371213876 0.7463834833337553
17.818121058718248 308.9786883337366 0.743579920795674
17.823348613671662 304.55242120403165 0.7386530293312069
17.828576168625077 301.35575779998203 0.7356699908569196
17.83380372357849 299.2336906811535 0.7323464004478455
17.839031278531905 296.74293843957395 0.7288987164922229
17.84425883348532 293.93007688040217 0.7250278513528569
17.849486388438734 293.1958902644365 0.7240681787598547
17.85471394339215 293.33073255962694 0.724994781477245
17.859941498345563 295.4842795981197 0.7280321294988524
17.865169053298978 296.6430558016397 0.7301055137640013
17.870396608252392 298.6119451713122 0.733344866986517
17.875624163205806 300.16249110401554 0.7337479719730441
17.88085171815922 301.3898078331016 0.7354991731208919
17.886079273112635 303.84004483273173 0.7380316592470968
17.89130682806605 304.8731133539562 0.7382985828551567
17.896534383019464 306.536004102901 0.7401446628731497
17.90176193797288 311.7678938151704 0.7455500155936224
17.906989492926293 318.5766695575722 0.7530537617175093
17.912217047879707 323.36277077678307 0.7585640458549725
17.917444602833122 326.48524913627057 0.7618362193721663
17.922672157786536 330.86742014181374 0.7673277993093038
17.92789971273995 333.70732640960824 0.7708643610887485
17.933127267693365 335.5334395434744 0.7728485242426503
17.93835482264678 331.97260554884286 0.7694041237357491
17.943582377600194 325.6309755278285 0.762053487987204
17.94880993255361 320.34563965447626 0.7558019751348037
17.954037487507023 313.7651323055314 0.7484457804054802
17.959265042460437 310.53514405601777 0.7447861911391427
17.96449259741385 306.3723032444261 0.7402140507839842
17.969720152367266 305.97434223118125 0.7403417992125976
17.97494770732068 302.0585663445632 0.7355280910958922
17.980175262274095 296.26033993085787 0.7304944404697868
17.98540281722751 289.80009148986164 0.7222878594323575
17.990630372180924 284.6664056895479 0.7165003035132096
17.995857927134338 280.6291547679921 0.7110935261729431
18.001085482087753 277.1481267261 0.7055779264576436
18.006313037041167 272.52939219942965 0.7006906547155042
18.01154059199458 266.9210674557133 0.6943687080612932
18.016768146947996 265.98180246790207 0.6933769447232727
18.02199570190141 263.77438854118066 0.6908766110211568
18.027223256854825 262.62306628797427 0.6891825511370261
18.03245081180824 259.43287879518175 0.6842842692799639
18.037678366761654 257.1959862274549 0.6819351522394542
18.042905921715068 258.64453947033485 0.6833955107944064
18.048133476668482 262.11876745671105 0.6884654441528816
18.053361031621897 263.08077354916725 0.6895312541054486
18.05858858657531 262.3003076193689 0.6876139853563527
18.063816141528726 259.829117176369 0.6841543609284304
18.06904369648214 260.061931293546 0.6845038994419623
18.074271251435555 264.4839527014995 0.6897394115716386
18.07949880638897 269.5921382456084 0.6969132337225674
18.084726361342383 272.8188687224357 0.7004050951262915
18.089953916295798 276.7983080939893 0.7061688530833059
18.095181471249212 274.079684299099 0.7020429673564832
18.100409026202627 275.3559750367372 0.7030827220121422
18.10563658115604 276.8188000649648 0.7040218702312849
18.110864136109456 280.864035492478 0.7076900117004806
18.11609169106287 284.93224452725264 0.712829755742179
18.121319246016284 289.83684541155174 0.719544669837542
18.1265468009697 291.27613244442364 0.7212727868749887
18.131774355923113 294.87647734299617 0.7260530840829749
18.137001910876528 298.6505020317224 0.7301475386862084
18.142229465829942 306.7727122421601 0.7397587394981976
18.147457020783357 314.6825270970972 0.7494227588435232
18.15268457573677 324.0812082122455 0.7600687151099448
18.157912130690185 333.26232427751904 0.7709300912107041
18.1631396856436 343.7144888612592 0.7822924450794522
18.168367240597014 359.38010230329957 0.7991337568198787
18.17359479555043 371.22925702633563 0.812141513588205
18.178822350503843 381.98334319477436 0.8226202868860623
18.184049905457258 388.09071268906814 0.8288278888039533
18.189277460410672 392.31905741263176 0.8331461524865645
18.194505015364086 394.38212880879837 0.8352479204517275
18.1997325703175 391.0422359795469 0.8321762296514151
18.204960125270915 389.43725253491976 0.8308167828661316
18.21018768022433 381.80484719027254 0.8222622726766459
18.215415235177744 379.0434805773149 0.8195971719147395
18.22064279013116 379.84607183159403 0.8198994934847218
18.225870345084573 381.9414412340419 0.8220421253316107
18.231097900037987 381.1901389299794 0.8212035493470695
18.236325454991402 381.7945387730494 0.821962882104741
18.241553009944816 382.3686828028835 0.8230118955584512
18.24678056489823 386.5309963229044 0.8271453329258667
18.252008119851645 388.8378782316154 0.8295576767334577
18.25723567480506 385.5764600159993 0.8256003718269168
18.262463229758474 379.491326789746 0.8191878022403357
18.26769078471189 372.7166635508861 0.8119946019286027
18.272918339665303 363.6471683786368 0.802474765318577
18.278145894618717 354.6826043053321 0.7926016181974782
18.28337344957213 346.87322884778933 0.7838863039506888
18.288601004525546 341.1077558961945 0.7777416079872399
18.29382855947896 335.43691676983025 0.7712361766603335
18.299056114432375 327.6726123416499 0.7626661781701098
18.30428366938579 318.489768638377 0.7521569016314912
18.309511224339204 311.1806783662468 0.7434940913231248
18.314738779292618 304.96043798280857 0.7361798998942393
18.319966334246033 302.211871232403 0.7336901500001288
18.325193889199447 296.2505553581827 0.7270532866176387
18.33042144415286 292.85666554545725 0.7242359281413088
18.335648999106276 292.12408909020564 0.722873908601107
18.34087655405969 289.76706796852153 0.7201064773457597
18.346104109013105 287.51059722428266 0.7166930918580207
18.35133166396652 283.01379674971116 0.7117504287947987
18.356559218919934 283.0879489403581 0.710854230175535
18.361786773873348 282.23865493928184 0.7096436560596364
18.367014328826762 282.00528608561103 0.7090965215422803
18.372241883780177 281.79335649498324 0.7087803056517133
18.37746943873359 284.0664948623993 0.7116186374971329
18.382696993687006 288.9097624093157 0.7174389657481661
18.38792454864042 297.7838613811664 0.730476260744378
18.393152103593835 310.23303299923657 0.757562231241278
18.39837965854725 318.1496669454481 0.7737927686878526
18.403607213500663 326.67330085593073 0.7889055127683904
18.408834768454078 332.5096171257663 0.8006211469826822
18.414062323407492 339.3730000273833 0.8130536351194623
18.419289878360907 347.8785020634742 0.8274819884150957
18.42451743331432 350.6214190966543 0.8335032523871261
18.429744988267736 351.66820124666566 0.8386793214805179
18.43497254322115 350.79877495861024 0.840652318788946
18.440200098174564 347.63635761194087 0.8399509643619176
18.44542765312798 343.05758931087934 0.8380459379943906
18.450655208081393 338.45768251714634 0.8352792243279074
18.455882763034808 333.01833071421885 0.832612790833599
18.461110317988222 331.47200906462075 0.8339736638486402
18.466337872941637 326.5438507965715 0.8308715053387822
18.47156542789505 323.5151342012136 0.8292861733766695
18.476792982848465 319.32668179995846 0.8259506380895656
18.48202053780188 315.78653159003613 0.8239119439352567
18.487248092755294 313.58910649546766 0.8231636988703939
18.49247564770871 310.46363026045907 0.8206926176750049
18.497703202662123 307.5435509092521 0.8195096880624029
18.502930757615538 308.859993384979 0.823793123895652
18.508158312568952 305.9618827687314 0.8224406518421897
18.513385867522366 307.6061414279055 0.8275935437681268
18.51861342247578 304.3849882588614 0.8243286984455727
18.523840977429195 302.1315031140987 0.8243897603515937
18.52906853238261 301.4017048472473 0.8253470778720051
18.534296087336024 298.2096474911888 0.823085903459921
18.53952364228944 297.65421947037333 0.8241557839826352
18.544751197242853 294.2478394159489 0.820489289452809
18.549978752196267 292.63541902944525 0.8201406154062858
18.555206307149682 290.83520051788656 0.8209685520076403
18.560433862103096 290.0150413858241 0.8219794422736576
18.56566141705651 291.95349458678027 0.8272239123750005
18.570888972009925 292.248895947949 0.8288272049701267
18.57611652696334 292.1284219883239 0.8299008953883751
18.581344081916754 292.409856887463 0.8323995850841893
18.58657163687017 291.67526187804737 0.8336374675289251
18.591799191823583 294.1870240884106 0.8396683206124508
18.597026746776997 298.5735461323307 0.8477900297532484
18.60225430173041 299.69519174167755 0.8524178786085932
18.607481856683826 301.54700849768466 0.8568108521337637
18.61270941163724 302.2948214858912 0.8591181816814901
18.617936966590655 304.8858411442816 0.8629830700354276
18.62316452154407 304.65544485856543 0.86102560730329
18.628392076497484 307.08079224981583 0.8473827921905157
18.633619631450898 309.35103325372324 0.8411776267183437
18.638847186404313 313.81671618924076 0.8408091612949262
18.644074741357727 317.9295942716759 0.8408821361348511
18.64930229631114 318.2583062213538 0.8386674931194587
18.654529851264556 321.67157287492734 0.8383386824352541
18.65975740621797 329.55837278357797 0.8463509824221099
18.664984961171385 335.78822534494134 0.8509095692679601
18.6702125161248 339.26562355047173 0.8519388318145579
18.675440071078214 340.61374533530073 0.8514645215302634
18.680667626031628 343.06934711925385 0.8505875588884374
18.685895180985042 344.2357183707292 0.8495179895618769
18.691122735938457 348.36166300894064 0.8526196354258287
18.69635029089187 351.29079797335874 0.853676046166878
18.701577845845286 354.41272162473683 0.8558386915811688
18.7068054007987 356.1539492345631 0.8560306327100504
18.712032955752115 355.91138165723356 0.8539187798048941
18.71726051070553 353.928344446801 0.8507195310823207
18.722488065658943 351.76370056561 0.8467815599491237
18.727715620612358 350.00288294219393 0.8440105462304037
18.732943175565772 348.62471410596845 0.8412095930452678
18.738170730519187 349.0335751088113 0.8403479761851065
18.7433982854726 352.16057929214224 0.8433282542082543
18.748625840426016 355.9485910222499 0.8461875369836612
18.75385339537943 355.7544931953564 0.845280085597045
18.759080950332844 355.63655592899266 0.8443138982984887
18.76430850528626 355.42467160198265 0.8422030335501285
18.769536060239673 354.88027243921886 0.8403151537832253
18.774763615193088 355.0207432737872 0.8386255664320176
18.779991170146502 347.9064356744593 0.8284769387307565
18.785218725099917 341.2025098303143 0.8194511010840732
18.79044628005333 336.7716448837201 0.8137187194929068
18.795673835006745 333.01835371772364 0.8087042789891229
18.80090138996016 329.1276679266329 0.80483372760386
18.806128944913574 324.9142226567622 0.7998982915390418
18.81135649986699 321.14133043407884 0.7948674387416038
18.816584054820403 319.29654023866266 0.7922960226740624
18.821811609773818 319.4827403471962 0.7905847889347165
18.827039164727232 317.1230812220176 0.787658671280612
18.832266719680646 313.4716562387607 0.7821169719821296
18.83749427463406 308.04354621138395 0.7747582685412631
18.842721829587475 304.93163670509557 0.7704777506243132
18.84794938454089 301.4520904032132 0.7651678845996114
18.853176939494304 299.0594582527786 0.762598502355253
18.85840449444772 299.18690538153106 0.7618974621284895
18.863632049401133 298.7520891831663 0.7617379166099347
18.868859604354547 301.59613263122935 0.7658272654226801
18.87408715930796 304.0397408770257 0.7693612057258611
18.879314714261376 300.28273481833355 0.7642357107265613
18.88454226921479 296.07084468339593 0.7583998443130862
18.889769824168205 292.7389898995104 0.753464600724438
18.89499737912162 294.0768310762984 0.7543762708373868
18.900224934075034 296.9011904558239 0.7565039720579276
18.90545248902845 298.2858218914599 0.7573902772977464
18.910680043981863 299.19827639082035 0.758901822336536
18.915907598935277 297.2780485663762 0.7567178296675211
18.92113515388869 295.35203858404236 0.7556087832790087
18.926362708842106 293.15667319030956 0.7523553564693639
18.93159026379552 293.7985997628073 0.7528181671163171
18.936817818748935 289.11301432635577 0.7467679023948969
18.94204537370235 286.55072466494465 0.7427516682630944
18.947272928655764 285.87390854878674 0.7412921451962446
18.952500483609178 289.04349511878996 0.7449001044735561
18.957728038562593 288.3604324646452 0.7439931188163088
18.962955593516007 284.9946803970621 0.7399154286252052
18.96818314846942 280.15669969934254 0.7324925558929227
18.973410703422836 277.65930896050054 0.7283955678421401
18.97863825837625 276.50945432922896 0.7254632396294654
18.983865813329665 273.6811998807823 0.7214343418296708
18.98909336828308 274.8580673389317 0.7228469652223724
18.994320923236494 275.15121689471215 0.7240873250807688
18.999548478189908 278.5454854106352 0.7283012670928503
19.004776033143322 278.3236466508249 0.727934811832783
19.010003588096737 281.4110638491338 0.7313893703056981
19.01523114305015 280.64875019119023 0.7301130697754724
19.020458698003566 280.66092170374316 0.7306546826809407
19.02568625295698 278.86546950912947 0.7284258619423613
19.030913807910395 280.49005246557016 0.7309742174090745
19.03614136286381 281.87939504533813 0.7323721120715109
19.041368917817223 282.1993836141732 0.7313638230561529
19.046596472770638 284.26409974810514 0.733688564181451
19.051824027724052 281.7151437237762 0.7297463621042654
19.057051582677467 279.7598217179571 0.7271969984684523
19.06227913763088 276.34078684400157 0.7218228088306891
19.067506692584296 275.3813416563703 0.7200611184811014
19.07273424753771 275.3197357681441 0.7187481446934066
19.077961802491124 274.68244778663296 0.7176532877777555
19.08318935744454 274.49183285838876 0.7171563945024896
19.088416912397953 273.0746133210944 0.7154893502986118
19.093644467351368 273.0718774940882 0.7174847689836885
19.098872022304782 272.85722947188657 0.71793295160193
19.104099577258197 269.2528477477423 0.7137304999145756
19.10932713221161 268.399719674697 0.7126552332051237
19.114554687165025 266.43941975428135 0.7104114508643258
19.11978224211844 266.7362911545103 0.7113482331183518
19.125009797071854 267.8822710866222 0.7121521184331718
19.13023735202527 268.76973116553114 0.7120291019703022
19.135464906978683 269.5415012228829 0.7124826162817067
19.140692461932098 267.3303700844912 0.7086911599164061
19.145920016885512 264.4306550675443 0.7047569253922883
19.151147571838926 260.5703193189928 0.6996830561760422
19.15637512679234 260.4060169343851 0.6991069886834591
19.161602681745755 262.05944884005174 0.7018742719790758
19.16683023669917 264.4536642188631 0.7051185879479842
19.172057791652584 265.40930575437955 0.7068066372175286
19.177285346606 267.52097149886555 0.7094848359313694
19.182512901559413 266.30131150744654 0.706251893857119
19.187740456512827 266.80714724161 0.7067200143198816
19.19296801146624 266.0509883275656 0.7055897333539106
19.198195566419656 265.87210078629096 0.7051453705552753
19.20342312137307 266.14143507938303 0.7056569305887361
19.208650676326485 266.23241291591023 0.7045993940747541
19.2138782312799 267.8758507047387 0.7080421700825887
19.219105786233314 269.8478145175884 0.709868875120846
19.22433334118673 269.88663102575333 0.7100058684612445
19.229560896140143 269.3201137676899 0.7099733806874912
19.234788451093557 270.7928915266287 0.7114454993435276
19.24001600604697 270.936686543684 0.711509867662978
19.245243561000386 270.75767545434496 0.7100770140495565
19.2504711159538 269.5945714015505 0.7078660903429597
19.255698670907215 268.7745932460167 0.7077148777025694
19.26092622586063 269.8251355818585 0.7088789559489824
19.266153780814044 272.4184656898149 0.7121748362990753
19.271381335767458 274.419512783626 0.7148049169474572
19.276608890720873 275.310191519117 0.7147144208435741
19.281836445674287 276.94785069910694 0.7167455865221074
19.2870640006277 277.8786322798626 0.7174938353688745
19.292291555581116 279.2264674806714 0.7194098856537244
19.29751911053453 280.7887729226801 0.7207290401145795
19.302746665487945 283.2598170384711 0.7237408089379426
19.30797422044136 289.65120055455924 0.7320433107839561
19.313201775394774 295.1573064491226 0.7389269228568722
19.318429330348188 301.7430218372035 0.7462446723080173
19.323656885301602 303.5383638872316 0.7481258278457215
19.328884440255017 303.59064287060244 0.7488271532918916
19.33411199520843 304.4800423165855 0.7490527200262531
19.339339550161846 305.68376832474314 0.7504292702385291
19.34456710511526 307.8484381724775 0.7518745100862031
19.349794660068675 308.07445571778374 0.752073188982611
19.35502221502209 309.5476645259768 0.754077392560248
19.360249769975503 310.24177001455416 0.754796975363358
19.365477324928918 310.9933011888487 0.7558061341433244
19.370704879882332 310.75637158734685 0.7549752327933333
19.375932434835747 314.1270464249605 0.7586321900336115
19.38115998978916 316.073192409006 0.7610616727993028
19.386387544742576 320.24700695147857 0.7659448754087175
19.39161509969599 324.2606479224243 0.7706256895957512
19.396842654649404 324.6481097644791 0.7705531620639751
19.40207020960282 328.5178448272638 0.7742112764004276
19.407297764556233 329.7796238196103 0.776366434735676
19.412525319509648 329.7376879983402 0.775668911826704
19.417752874463062 329.2186768365632 0.7756867169588989
19.422980429416477 328.18537274718375 0.7746390659057026
19.42820798436989 326.6558693500943 0.7723131457547797
19.433435539323305 325.0025293045348 0.7710856765099028
19.43866309427672 321.2233388333394 0.7661127636870321
19.443890649230134 318.769910683383 0.7631307532824252
19.44911820418355 320.14084593046493 0.7646829410150986
19.454345759136963 321.74799205722303 0.7658164301237601
19.459573314090377 325.4412737494168 0.7709136198813937
19.464800869043792 324.51300713940856 0.7698099480033028
19.470028423997206 324.2707779238878 0.7695249982911271
19.47525597895062 322.7622950000406 0.7673009398010028
19.480483533904035 319.9713685576446 0.7633064075808553
19.48571108885745 323.88959227836705 0.7683880382379262
19.490938643810864 329.24520078139676 0.7746724124096234
19.49616619876428 334.3751004787949 0.780558745406832
19.501393753717693 332.8224241521252 0.7783125019479434
19.506621308671107 327.9980678175126 0.7722862902414822
19.51184886362452 327.4808868418627 0.7716364540319743
19.517076418577936 330.3570758115174 0.7756746253037321
19.52230397353135 333.24346922861577 0.779170580777822
19.527531528484765 335.2300092617507 0.7809585824377836
19.53275908343818 333.7371592476849 0.778972796522846
19.537986638391594 335.7208689617691 0.7809293831509426
19.54321419334501 336.453472202744 0.782250846913655
19.548441748298423 339.7696065319356 0.7862880487112135
19.553669303251837 339.669999196166 0.7857653513262719
19.55889685820525 338.21819151377656 0.7839629602469997
19.564124413158666 342.2418615756988 0.7883376433322511
19.56935196811208 344.75449893212203 0.7910848957550195
19.574579523065495 348.99922510512516 0.7953841441932256
19.57980707801891 351.74446746964435 0.7978331522839427
19.585034632972324 354.3731773233615 0.8006393374836777
19.590262187925738 357.1372664811189 0.8035892254806827
19.595489742879153 357.15515463146704 0.8037992966252833
19.600717297832567 357.9898293728238 0.804452901894129
19.60594485278598 364.79110842625704 0.8120169855001255
19.611172407739396 370.72794949708316 0.8187220374814409
19.61639996269281 376.67162003485186 0.8254696827485428
19.621627517646225 378.38814868967825 0.827479413174247
19.62685507259964 376.72828729848027 0.8254129051535273
19.632082627553054 374.4697514909031 0.8225343751962697
19.637310182506468 374.17931595940365 0.821873297937364
19.642537737459882 377.450935691438 0.8253679467715718
19.647765292413297 383.3010265949147 0.8312192011968687
19.65299284736671 389.93969901505903 0.8385023306927768
19.658220402320126 390.5373270302596 0.8391080548353148
19.66344795727354 390.1658209822129 0.8387882158982939
19.668675512226955 386.9419544196238 0.8354659264280545
19.67390306718037 387.09099922556726 0.83586372841154
19.679130622133783 390.43196071559083 0.8397391769710335
19.684358177087198 393.65263749848845 0.8430818435108623
19.689585732040612 397.27639741533034 0.8461986301789542
19.694813286994027 397.1002720614109 0.8459830171334232
19.70004084194744 397.3168794624571 0.846119423013865
19.705268396900856 392.659735897166 0.8412275982402896
19.71049595185427 392.90981367262077 0.8424656227541163
19.715723506807684 391.4387775398628 0.8401494247425834
19.7209510617611 392.7061215139527 0.841617686477448
19.726178616714513 388.85903511142425 0.8368113840249212
19.731406171667928 383.7389552701581 0.8309916247118087
19.736633726621342 379.8187653026859 0.8277167143885231
19.741861281574757 377.04741398963273 0.8247828417794502
19.74708883652817 375.5150092155409 0.8232745636995916
19.752316391481585 373.6027411371589 0.8209874017786947
19.757543946435 368.63878048597144 0.814612743955452
19.762771501388414 362.7872353585721 0.8080371245057922
19.76799905634183 357.3864576814328 0.8023265518345806
19.773226611295243 355.87157395928176 0.8006663366859122
19.778454166248657 354.861403699374 0.7999993303481538
19.783681721202072 351.39688840312533 0.7954670244252723
19.788909276155486 348.0542606353589 0.7923898339200393
19.7941368311089 346.4033519547056 0.7903851199389156
19.799364386062315 346.63690720666654 0.7905922974432137
19.80459194101573 347.06944355071835 0.790788477973114
19.809819495969144 346.30296314314717 0.7900198589346364
19.81504705092256 340.2145232190739 0.7829535314973812
19.820274605875973 336.20405751194215 0.7780983778156313
19.825502160829387 334.6094578232394 0.7758561210194703
19.8307297157828 334.7187030942322 0.7765743750816164
19.835957270736216 332.6957057044448 0.7749181485054635
19.84118482568963 331.1510571410673 0.7726624440658585
19.846412380643045 330.5415649613506 0.7717110469220251
19.85163993559646 330.6745754807485 0.7713172605695667
19.856867490549874 330.7926368811593 0.7717797065784211
19.86209504550329 329.64989272993273 0.770162098646715
19.867322600456703 329.84788579484876 0.7698026564237936
19.872550155410117 332.96014740029887 0.7731760794285656
19.87777771036353 337.0632387001392 0.7777155442766015
19.883005265316946 343.4315709418131 0.7857403299155871
19.88823282027036 343.61158502355926 0.7860839039723405
19.893460375223775 339.0357263934772 0.7812342147955688
19.89868793017719 332.7197555933495 0.7743614398301095
19.903915485130604 326.573013001664 0.767569411797388
19.909143040084018 322.4213770675747 0.7625520250988156
19.914370595037433 323.38273968359096 0.7640537244150131
19.919598149990847 323.6840828208201 0.7638156807852907
19.92482570494426 323.9806338551898 0.7643733115337303
19.930053259897676 321.12166185301345 0.7608119228514767
19.93528081485109 319.12586214882026 0.7581999031671248
19.940508369804505 315.084190785616 0.753403130917519
19.94573592475792 311.85108216667845 0.7487156566520953
19.950963479711334 307.81340786188247 0.7438666553157162
19.956191034664748 309.4249384120973 0.7460377721025859
19.961418589618162 310.30499495096495 0.7473980512104651
19.966646144571577 310.4110587744483 0.7481507828880799
19.97187369952499 311.1269426402567 0.7484336568572602
19.977101254478406 310.6978224696793 0.7477454061013078
19.98232880943182 312.18556211602925 0.7494246164916241
19.987556364385235 312.33906906043353 0.7489702897782184
19.99278391933865 315.8083264616924 0.7536150241570989
19.998011474292063 318.4815409270511 0.7569652658851408
20.003239029245478 320.4464068686048 0.7589896678317782
20.008466584198892 319.31956563773736 0.7583903803213486
20.013694139152307 323.40895591320105 0.7630595591806317
20.01892169410572 329.8790637169448 0.7700348129269092
20.024149249059136 338.8374358423104 0.7798129729227138
20.02937680401255 346.96294037835236 0.7890330151533765
20.034604358965964 350.9568556779333 0.7939567164101243
20.03983191391938 356.7311203148052 0.8001343867665691
20.045059468872793 358.1102169102549 0.8009145218771141
20.050287023826208 360.4391272792995 0.802923565267472
20.055514578779622 354.9549952121693 0.7962889555534722
20.060742133733036 347.5466071650097 0.7883577780807428
20.06596968868645 339.79925280570956 0.7797797156894207
20.071197243639865 333.7304243704618 0.7729234855083748
20.07642479859328 330.58222863754577 0.7690727156829072
20.081652353546694 330.2668010447 0.7695673893562038
20.08687990850011 328.52121824272535 0.7680806401717079
20.092107463453523 324.5148261584855 0.7634473478461805
20.097335018406937 321.93677024516995 0.759958928457303
20.102562573360352 323.6166997235744 0.7620501548312411
20.107790128313766 325.01702874122924 0.7638417019677584
20.11301768326718 325.7954587883677 0.7655846243737727
20.118245238220595 322.45075237905274 0.761735130366174
20.12347279317401 319.84906785241986 0.7582581169486395
20.128700348127424 319.4466370426546 0.7572523958757851
20.13392790308084 319.8765806298347 0.7567693091797104
20.139155458034253 324.39024754470074 0.7614224521490129
20.144383012987667 326.2673055280375 0.7638163142564276
20.14961056794108 329.69277681760127 0.7680107301180449
20.154838122894496 330.12341281104045 0.7686231498478572
20.16006567784791 329.649199788282 0.7683213276701598
20.165293232801325 325.80238050406643 0.7634481818092147
20.17052078775474 321.0692676834565 0.7584073969542221
20.175748342708154 320.83154806769767 0.7584954081659412
20.18097589766157 320.65368574555606 0.7578926597053807
20.186203452614983 322.2936501378198 0.7593430513828682
20.191431007568397 320.6622745186624 0.7571877112020371
20.19665856252181 317.0671156602991 0.7534452171472521
20.201886117475226 315.4251997136022 0.7519187845981132
20.20711367242864 312.64463625321946 0.7485371956113387
20.212341227382055 310.18640285415637 0.7454279680114355
20.21756878233547 306.72298256834193 0.740967212228772
20.222796337288884 302.1071274095921 0.7359254671466724
20.228023892242298 296.24625057980785 0.7290917932769413
20.233251447195713 292.7386604857384 0.7246065574050934
20.238479002149127 289.34202478418166 0.7207763173796745
20.24370655710254 288.25544212484937 0.7186261519410833
20.248934112055956 287.89691731554507 0.7176948655759997
20.25416166700937 289.5201747099641 0.7199625209842839
20.259389221962785 290.83380458255135 0.7219373344923377
20.2646167769162 292.04404548391796 0.7250432568972055
20.269844331869614 289.99510198659607 0.7222887380126051
20.275071886823028 290.38410222235467 0.722478181171702
20.280299441776442 289.34236394526397 0.7205153146193874
20.285526996729857 288.943666681976 0.7201977340115395
20.29075455168327 289.7476178710937 0.7205697537940517
20.295982106636686 289.58711919949707 0.7205742267088114
20.3012096615901 291.4062768573127 0.7229184471036715
20.306437216543515 292.15459761258984 0.7246544212502423
20.31166477149693 296.3537696418978 0.7296611824463893
20.316892326450343 296.2343150529119 0.7278651352752931
20.322119881403758 290.29519897743603 0.7201384447952501
20.327347436357172 287.6386561481721 0.7165116845260154
20.332574991310587 285.5735651242168 0.714423698818826
20.337802546264 289.9761593331746 0.719932518929486
20.343030101217416 290.98275488370564 0.7214702729546281
20.34825765617083 291.9816980204699 0.7227704838889196
20.353485211124244 291.2457241645799 0.7224223660317359
20.35871276607766 291.19866869612093 0.7222034563713752
20.363940321031073 290.8822774340462 0.722117076039635
20.369167875984488 290.0572645059611 0.7212538953498384
20.374395430937902 290.66765964097027 0.7220486420869145
20.379622985891316 294.05397476371843 0.7258857128805921
20.38485054084473 293.3797162227507 0.7242207124098602
20.390078095798145 292.4556398995659 0.7242482606448652
20.39530565075156 291.55093763694214 0.7233937315780399
20.400533205704974 291.0368118624398 0.7229560424595542
20.40576076065839 293.2318705932954 0.7245210155286174
20.410988315611803 291.63973922447735 0.7217939922277083
20.416215870565217 292.3577824905027 0.7231573616862605
20.421443425518632 287.7238199417771 0.7166889283822273
20.426670980472046 285.8686235637335 0.7152003656027812
20.43189853542546 287.5785520310552 0.7177917232165733
20.437126090378875 291.9985052794414 0.7241308840026052
20.44235364533229 290.1384162355389 0.7211930283415298
20.447581200285704 289.716727415956 0.7206914133876793
20.45280875523912 289.0517801574223 0.719596882772271
20.458036310192533 293.3522526197163 0.7258358026369265
20.463263865145947 291.72670285740423 0.7227272961991719
20.46849142009936 291.06211255692125 0.7222861150766239
20.473718975052776 291.11103655901127 0.7215908550386319
20.47894653000619 290.20266170397787 0.7207366663411037
20.484174084959605 288.75272707360307 0.7179104534282075
20.48940163991302 289.1415126209889 0.7172660019344708
20.494629194866434 285.00988987381396 0.7120050289392762
20.49985674981985 284.04363779550414 0.7115746063918827
20.505084304773263 282.7272224911881 0.7103124591035989
20.510311859726677 288.37301636770354 0.7176197271548728
20.51553941468009 289.24085503047354 0.7191793239894543
20.520766969633506 291.6237145375079 0.7220979328714198
20.52599452458692 290.45827866745145 0.7216499563473632
20.531222079540335 290.07933855818607 0.7205957348933071
20.53644963449375 289.6979431446657 0.7220705252832541
20.541677189447164 286.41612328688916 0.7185445112626954
20.546904744400578 286.2697396824969 0.7174839242173082
20.552132299353993 283.8404466424074 0.7136451552976104
20.557359854307407 288.80800264129874 0.7185622162032752
20.56258740926082 291.9866146718507 0.722412588552735
20.567814964214236 293.32548114022387 0.7235918827443065
20.57304251916765 287.52607259826243 0.7167611066001107
20.578270074121065 284.7952605593971 0.7145304300315405
20.58349762907448 284.36543284927563 0.7134293111852525
20.588725184027894 285.37649942131986 0.7144316562827275
20.593952738981308 286.95532096993213 0.7158311462632314
20.599180293934722 288.2413700101036 0.7175514575695834
20.604407848888137 289.32958343967147 0.7196019768623219
20.60963540384155 289.2045457386286 0.7193877339210268
20.614862958794966 286.1263953744403 0.7153296993680583
20.62009051374838 285.38019530105254 0.715631579369242
20.625318068701795 285.3280838229724 0.714870867733049
20.63054562365521 286.70271396815946 0.7171472244446431
20.635773178608623 285.40680704005075 0.7142656984374655
20.641000733562038 284.892698656684 0.7124850250460215
20.646228288515452 285.6625789084792 0.7134127707957093
20.651455843468867 285.69939540468005 0.712861788068001
20.65668339842228 286.19930199674866 0.7137143321367612
20.661910953375695 286.8376310734636 0.7147096660456035
20.66713850832911 288.25585204921657 0.7165535924406586
20.672366063282524 288.04854066828517 0.7183512283166533
20.67759361823594 288.975830177886 0.7190995867428517
20.682821173189353 288.5079063211945 0.718715273312357
20.688048728142768 288.4360225356441 0.7176461482499121
20.693276283096182 288.5262207349102 0.7178368788334947
20.698503838049596 289.5583437413288 0.7198251620463862
20.70373139300301 289.38273604517065 0.719265005460458
20.708958947956425 288.14935778586386 0.7171664921129882
20.71418650290984 287.5633524117067 0.7163618082688336
20.719414057863254 292.4356132758011 0.7222554637773247
20.72464161281667 293.0575620128583 0.7232838210435201
20.729869167770083 293.06946454194076 0.7227362583011813
20.735096722723497 291.4951248095469 0.7204266395625069
20.740324277676912 295.06366369938047 0.7252382177688536
20.745551832630326 294.3830160350139 0.7237009219725531
20.75077938758374 292.89274903092127 0.7218826251613045
20.756006942537155 289.81083103219584 0.71774902378784
20.76123449749057 290.33308725459085 0.7187487522597904
20.766462052443984 290.45931098130046 0.719212380379125
20.7716896073974 292.17776609306947 0.721065480119593
20.776917162350813 296.1547149179749 0.7262437752479562
20.782144717304227 295.83130958675633 0.7250481507774375
20.78737227225764 296.2952950485912 0.7249741238498841
20.792599827211056 291.99643093244765 0.7192169127548502
20.79782738216447 296.26009587696063 0.7243060175935141
20.803054937117885 298.9787521977391 0.7273369869950619
20.8082824920713 308.70939520453345 0.7389753756653106
20.813510047024714 313.48235656659057 0.7448519010226311
20.81873760197813 315.0967417633089 0.7466948139553943
20.823965156931543 311.7383850677156 0.7423823315595733
20.829192711884957 308.6369302180195 0.7388026918494945
20.83442026683837 305.0208080049323 0.7348376521113514
20.839647821791786 304.4303845506219 0.7346662895462063
20.8448753767452 303.74251074372523 0.7342031243347822
20.850102931698615 307.1068112440464 0.7381401398808054
20.85533048665203 307.3502971455917 0.7383751717334014
20.860558041605444 304.5078317758243 0.734868861592278
20.865785596558858 303.60707170010147 0.733483702579747
20.871013151512273 302.2715849166151 0.7313552586384556
20.876240706465687 300.9481477249917 0.7298499180134339
20.8814682614191 301.38942705115113 0.7298115873760193
20.886695816372516 299.529638147443 0.7278588075236817
20.89192337132593 301.1908448561208 0.7299141398393673
20.897150926279345 299.6163396523475 0.728329126562054
20.90237848123276 299.13192797398693 0.7278080581207571
20.907606036186174 296.1763963941016 0.7247076394767223
20.912833591139588 296.4542063554446 0.7257507038955313
20.918061146093002 296.0403256804643 0.7254105924156132
20.923288701046417 295.83644199259305 0.7247271091923229
20.92851625599983 295.8634422443449 0.7240286234677522
20.933743810953246 294.333315106428 0.7224033090792046
20.93897136590666 293.945786126354 0.7220452931236379
20.944198920860075 290.2175220013952 0.718002309849159
20.94942647581349 289.3506288037245 0.7159913969116671
20.954654030766903 293.02818224916604 0.7208431343535532
20.959881585720318 294.09833739972 0.7222328110253023
20.965109140673732 294.50587878825456 0.7225426224498243
20.970336695627147 290.94261581889856 0.717489968249952
20.97556425058056 287.2122909478306 0.711959734674939
20.980791805533975 287.4310586851705 0.7126021696002532
20.98601936048739 287.2240920238252 0.7129174555391133
20.991246915440804 285.70919583749077 0.7117505851474669
20.99647447039422 280.9717862082346 0.7072196143446926
21.001702025347633 278.2162280097655 0.7034218975836382
21.006929580301048 279.2113570052913 0.7041023919539751
21.012157135254462 278.7559903253245 0.7037021051500195
21.017384690207876 279.1218388679029 0.7047978266191005
21.02261224516129 279.11431221411004 0.7045661050315751
21.027839800114705 277.9410809670414 0.7016816020635943
21.03306735506812 274.6329972491162 0.6971626635088133
21.038294910021534 275.5049124395702 0.6997636392875036
21.04352246497495 276.5076210145329 0.701736588193037
21.048750019928363 277.0301036928408 0.7025596810213222
21.053977574881777 274.695871812058 0.6994115529803879
21.059205129835192 276.79985676877607 0.7016178941868696
21.064432684788606 279.6370635000407 0.7048296112398316
21.06966023974202 277.9503935368456 0.7021939462690631
21.074887794695435 274.3502206838513 0.6978322202007877
21.08011534964885 269.1341740069814 0.690601128227682
21.085342904602264 269.36986835511647 0.6909846852017647
21.09057045955568 272.06795855494187 0.6942699527455584
21.095798014509093 275.9122794112835 0.6984825267973941
21.101025569462507 277.66240495636197 0.7001720500726636
21.10625312441592 275.2962630197616 0.6971931005389348
21.111480679369336 275.4064000330646 0.6980800641698514
21.11670823432275 274.54505859220967 0.6969297983542934
21.121935789276165 272.94851105688844 0.694558246748408
21.12716334422958 272.9984658921454 0.6942886870210334
21.132390899182994 273.83016509257146 0.6950898651761687
21.13761845413641 275.54296190637405 0.6956409746164688
21.142846009089823 272.528281972238 0.6906255451241854
21.148073564043237 270.5350365707932 0.6876162871214112
21.15330111899665 268.39376478274767 0.6848120663076747
21.158528673950066 269.53682765264745 0.6868023070173783
21.16375622890348 269.7070536467565 0.6879279670692591
21.168983783856895 272.8094770141249 0.6916662061123395
21.17421133881031 272.452586069698 0.6909205661452428
21.179438893763724 271.47939619503956 0.6885786024138787
21.184666448717138 270.7158550246661 0.6873059403684996
21.189894003670553 271.55403797816626 0.6880246682811817
21.195121558623967 273.1197108252091 0.6899598080271887
21.20034911357738 273.7649021386942 0.6912524207723942
21.205576668530796 270.12767127623044 0.6869989334351349
21.21080422348421 268.9570729270577 0.6862747848768548
21.216031778437625 270.7672891372093 0.6888117290181899
21.22125933339104 273.52777744895377 0.6910518313938896
21.226486888344454 273.45726873578735 0.6907858616913265
21.231714443297868 271.9730922359055 0.6868995203278273
21.236941998251282 272.51158432830687 0.6872062458362072
21.242169553204697 271.3931166621636 0.6866200985618482
21.24739710815811 270.1065590932472 0.6854765101300009
21.252624663111526 265.39198403672026 0.6807149363263161
21.25785221806494 267.20149339274457 0.6811933430649789
21.263079773018355 267.85311463069144 0.681454904450066
21.26830732797177 268.98639721697344 0.6831618430969286
21.273534882925183 268.81901819731627 0.6827432572518128
21.278762437878598 271.2905235754639 0.6867063569520292
21.283989992832012 270.275879333115 0.6932966914437911
21.289217547785427 268.3576664035703 0.702063831340252
21.29444510273884 262.50259450349614 0.7014473964008376
21.299672657692255 257.84834063638306 0.6995083937856159
21.30490021264567 259.8529606763752 0.7057678013477598
21.310127767599084 265.00283635889735 0.7149646312776159
21.3153553225525 269.14004028351957 0.7240864010218319
21.320582877505913 268.8064458833665 0.7265670367170459
21.325810432459328 267.4698251791696 0.7282216745543587
21.331037987412742 269.0701334797965 0.7348214319965654
21.336265542366156 267.77639000412046 0.7360280417030544
21.34149309731957 268.31645700083203 0.7403130568292836
21.346720652272985 266.98474197079554 0.7417293103315095
21.3519482072264 264.8289241043495 0.7407922750879224
21.357175762179814 263.7858069732613 0.7406980970923889
21.36240331713323 260.0820059726174 0.7361135512197013
21.367630872086643 261.5862878480138 0.7405284534678538
21.372858427040057 262.3143051102391 0.7445172977488489
21.378085981993472 263.09757866841534 0.7480325260745544
21.383313536946886 263.0416821724158 0.7501312848592614
21.3885410919003 261.759802458292 0.7505683709340307
21.393768646853715 263.2765382198543 0.755994205648974
21.39899620180713 263.3353162734957 0.758308197142851
21.404223756760544 263.4949458043112 0.7583755766336869
21.40945131171396 260.34160370394704 0.755065294560431
21.414678866667373 257.83366432632454 0.7535616901750795
21.419906421620787 256.7641813388158 0.7546771547458052
21.4251339765742 260.25298490545674 0.7620527909813473
21.430361531527616 263.3219270993699 0.7679895614986757
21.43558908648103 267.9996196345427 0.7766358666859168
21.440816641434445 265.5625489529153 0.7758652477613448
21.44604419638786 265.8962471660977 0.7789026480179745
21.451271751341274 265.1918025127051 0.7801168178377716
21.45649930629469 267.6994928751041 0.7839090432798405
21.461726861248103 268.7114198788088 0.7864001539123856
21.466954416201517 268.299321548151 0.7862164841903755
21.47218197115493 265.72763942841476 0.7838933739769804
21.477409526108346 265.3670478857225 0.7850960253682522
21.48263708106176 265.7486230551568 0.7883293452213748
21.487864636015175 268.3977376218837 0.793362782176345
21.49309219096859 269.390940792906 0.7973724497838646
21.498319745922004 270.3842029134366 0.7988260246292916
21.503547300875418 271.5639955436033 0.8034804377060034
21.508774855828833 271.3038249182244 0.8019069535335386
21.514002410782247 270.18145080750867 0.7859530170538183
21.51922996573566 269.4433571314784 0.7767797393948486
21.524457520689076 269.37714536787985 0.7703902333887519
21.52968507564249 269.23151858639335 0.7629724636447454
21.534912630595905 268.92121111098237 0.7561233436577526
21.54014018554932 271.6992948295186 0.7567131314785374
21.545367740502734 275.77127647100946 0.7619330481834815
21.550595295456148 274.2992029010226 0.7577663780276431
21.555822850409562 273.5513299995802 0.7538899658272192
21.561050405362977 274.021576351711 0.7520443195820776
21.56627796031639 275.6186069399671 0.7517390015953281
21.571505515269806 277.6637596784372 0.7542486763529841
21.57673307022322 280.369704888587 0.7557105387994937
21.581960625176634 282.0296751180515 0.7557156345937955
21.58718818013005 282.239964232917 0.7545557947464816
21.592415735083463 282.10553994939704 0.7525011012652107
21.597643290036878 283.444489080126 0.7531533019423522
21.602870844990292 282.5310468154548 0.7507050381531974
21.608098399943707 281.93932843153925 0.7483423307473508
21.61332595489712 283.7100515187502 0.7489621355711032
21.618553509850535 285.34632242917166 0.7496472898041834
21.62378106480395 285.80400611772865 0.7489932608749412
21.629008619757364 287.67684456599966 0.7514226329519216
21.63423617471078 287.79355275042747 0.7508633323870558
21.639463729664193 288.3423665446643 0.7511104132938518
21.644691284617608 286.1752003280478 0.7471538236615202
21.649918839571022 285.4382112130532 0.746566784439376
21.655146394524436 286.93109335211966 0.7486189745679592
21.66037394947785 286.4654751695256 0.7464464196807004
21.665601504431265 285.3786028315112 0.7435655792853898
21.67082905938468 283.15487924867 0.7387658910460797
21.676056614338094 285.3872199836452 0.7409047017957613
21.68128416929151 286.9035247983462 0.7429722798895851
21.686511724244923 290.2815821925301 0.7467166472841964
21.691739279198337 291.3119947316006 0.7477007482634833
21.696966834151752 291.00675242917293 0.7462741358256297
21.702194389105166 289.96959702486345 0.744902891872863
21.70742194405858 287.59966265371634 0.7418019317850041
21.712649499011995 290.10242936790513 0.7440514576486624
21.71787705396541 294.04484096310154 0.7478139564228676
21.723104608918824 294.19878102361594 0.7472900886818126
21.72833216387224 293.95597411177783 0.7464179783876418
21.733559718825653 294.69032108064704 0.7476343341607207
21.738787273779067 299.67665195641314 0.7534927405245209
21.74401482873248 301.99629349916887 0.7556006255090558
21.749242383685896 303.0468730803957 0.75688799854928
21.75446993863931 302.2094693127339 0.7559007434223066
21.759697493592725 302.8586493531307 0.7571207888713836
21.76492504854614 305.5888442222281 0.7595375439534364
21.770152603499554 306.9294467334904 0.7609892201170709
21.77538015845297 306.5238342709427 0.7597056649911123
21.780607713406383 310.4458954233712 0.7650254049617575
21.785835268359797 314.0741713073545 0.7685675343984607
21.79106282331321 316.65515364204225 0.7714205179777424
21.796290378266626 318.60376836131996 0.7733804330951806
21.80151793322004 318.46496040303583 0.7728673291378794
21.806745488173455 319.14864027875205 0.7726208607975539
21.81197304312687 319.06657675612126 0.7718121448476072
21.817200598080284 319.8849818057089 0.7729502195788118
21.822428153033698 321.7148169541386 0.7747402475903731
21.827655707987113 323.45750308636144 0.7774140475997418
21.832883262940527 326.4412386267456 0.7813785516100299
21.83811081789394 325.6232894798866 0.7806118324193645
21.843338372847356 325.6796525572057 0.7804476617608535
21.84856592780077 325.2865668479729 0.7796627948617688
21.853793482754185 329.0399854822079 0.7848155583156198
21.8590210377076 330.1869147013829 0.7854564960733383
21.864248592661014 330.3317235447937 0.7850364570887999
21.869476147614428 330.5825087815585 0.7843686731756734
21.874703702567842 328.02568527915946 0.7809100120058681
21.879931257521257 326.55291714702 0.7797704737936849
21.88515881247467 325.03560693333594 0.7781860893052646
21.890386367428086 325.073015965682 0.7781962735184884
21.8956139223815 321.8743939025107 0.7744908849183745
21.900841477334914 318.23663534546716 0.7700425186512955
21.90606903228833 315.3650957289593 0.767083063395085
21.911296587241743 314.21705433301105 0.7650209140379004
21.916524142195158 311.83406524289177 0.7611769068484697
21.921751697148572 307.4824229098139 0.7554599568219326
21.926979252101987 305.4780224652894 0.7522918178714351
21.9322068070554 305.4957565419175 0.7522909360320734
21.937434362008815 306.5197572384421 0.7532666261941929
21.94266191696223 307.88151673705096 0.7548452988874738
21.947889471915644 307.72579529630633 0.7545058187680806
21.95311702686906 307.3793793706952 0.7536845766520538
21.958344581822473 308.0021185990232 0.7542593529447638
21.963572136775888 307.5014086098961 0.7533552896555565
21.968799691729302 310.10183741173927 0.7558818320543208
21.974027246682716 311.71108318112414 0.7580272429919447
21.97925480163613 311.4640586845719 0.7575876948082756
21.984482356589545 308.750928702261 0.7551487345524217
21.98970991154296 309.58724499298296 0.756494440205855
21.994937466496374 309.57739446802003 0.7564299825361085
22.00016502144979 312.27591893953394 0.7593086084095166
22.005392576403203 310.5029508730421 0.7560044601499426
22.010620131356617 306.61464203788177 0.7510523522739982
22.015847686310032 308.2718702099012 0.7534435472842559
22.021075241263446 312.0448856902997 0.7582269455917076
22.02630279621686 315.6089372131784 0.7629461723661747
22.031530351170275 313.47703340005296 0.7584425063651397
22.03675790612369 311.100616490676 0.7556785851184397
22.041985461077104 312.30147319014475 0.7568410369359077
22.04721301603052 316.63507392423867 0.7617144749761975
22.052440570983933 321.58049860867675 0.7670791007533007
22.057668125937347 323.25813651077544 0.7686880788564388
22.06289568089076 322.3945323843727 0.7673409548131234
22.068123235844176 318.8928709684661 0.7629033639119821
22.07335079079759 317.18920507287436 0.7604165636320793
22.078578345751005 319.53030857483924 0.7634952069874518
22.08380590070442 321.8878775044946 0.7665008336228132
22.089033455657834 320.864388023024 0.7659152677412183
22.09426101061125 317.2699951721283 0.7621789604633613
22.099488565564663 317.2142611217143 0.7613980046684224
22.104716120518077 318.96461546275714 0.7634715049775653
22.10994367547149 321.36738832912977 0.765993641807917
22.115171230424906 317.29419017113185 0.760885500287301
22.12039878537832 315.69465252483127 0.7588576358250538
22.125626340331735 314.0385905323664 0.7564728442198196
22.13085389528515 314.034267463474 0.7564528296457116
22.136081450238564 314.29355222895924 0.7556235294867737
22.141309005191978 315.18312759417273 0.7567582541108342
22.146536560145393 311.8826361591858 0.7530012944444349
22.151764115098807 310.8886968053497 0.7512562295499767
22.15699167005222 310.3289972249205 0.7511654743527155
22.162219225005636 312.262331098992 0.7531618213910793
22.16744677995905 312.3823477309055 0.7531669252435467
22.172674334912465 316.5231970355944 0.7577805961920095
22.17790188986588 319.02308692968353 0.7605449694682075
22.183129444819293 319.5956332649509 0.7617515538335121
22.188356999772708 320.631396600233 0.7626478740598364
22.193584554726122 322.37271810606825 0.7649871234484322
22.198812109679537 325.4149363234412 0.7687438366990529
22.20403966463295 323.70828259476144 0.7670702179857524
22.209267219586366 323.3223663319663 0.7659681976857184
22.21449477453978 320.2047336355682 0.7616532711152096
22.219722329493194 318.01694890655733 0.7579541126319465
22.22494988444661 314.037097241699 0.7530756695584142
22.230177439400023 314.0696043747857 0.7529410308247578
22.235404994353438 315.0879076152017 0.7548231806778706
22.240632549306852 317.1576964787636 0.7571991694253929
22.245860104260267 319.30087737074797 0.7589969907837797
22.25108765921368 317.4639973654945 0.7571574682173997
22.256315214167095 314.87422445849 0.7536651849602441
22.26154276912051 314.9043041336524 0.7545310615711799
22.266770324073924 314.25294396499027 0.7534714122937837
22.27199787902734 314.2775834858615 0.753548972008583
22.277225433980753 315.2430668012889 0.755546091715442
22.282452988934168 312.31775764732186 0.7515407461900598
22.287680543887582 311.0633651712413 0.7501210208451435
22.292908098840996 309.4354716938855 0.7475060228604897
22.29813565379441 312.36905506857914 0.7503834424612412
22.303363208747825 311.65771647080436 0.749980028942167
22.30859076370124 312.55873273014186 0.7511260584070909
22.313818318654654 308.3149186943873 0.746174091795559
22.31904587360807 306.96210573819496 0.7438483972476801
22.324273428561483 303.45321970815667 0.738751834753823
22.329500983514897 305.31228836714433 0.7413857559770975
22.334728538468312 305.0501654336787 0.741179975561922
22.339956093421726 304.66550873863406 0.7412519324213418
22.34518364837514 303.90264531815615 0.7400332918163905
22.350411203328555 302.1580388763132 0.7379147217813616
22.35563875828197 300.20876155474684 0.7361244874331281
22.360866313235384 299.8006099590689 0.7356139803990289
22.3660938681888 299.01229471660866 0.734951201988603
22.371321423142213 298.35956731750775 0.7330978437620032
22.376548978095627 294.5386075823888 0.7283564092899227
22.38177653304904 295.3991643145187 0.7303809862494243
22.387004088002456 293.1842667997963 0.7278603610819607
22.39223164295587 292.9359303151266 0.727082883399781
22.397459197909285 292.3681677825282 0.7264490441670668
22.4026867528627 290.1106006148736 0.7231905199508349
22.407914307816114 293.7865220844493 0.7288042803192857
22.41314186276953 292.4675204609253 0.7262903200749409
22.418369417722943 292.37333538945677 0.7261575472080999
22.423596972676357 287.6966621955052 0.7207712501103352
22.42882452762977 287.6156202255754 0.7194871110414773
22.434052082583186 288.1524440680707 0.7213559730209723
22.4392796375366 290.54769781329645 0.724160322261383
22.444507192490015 287.8394713556919 0.7214010024748423
22.44973474744343 284.78277384552825 0.7183387127312111
22.454962302396844 280.93392688917044 0.7124125033644482
22.460189857350258 276.3532266163335 0.7065865551564361
22.465417412303673 272.4676647234525 0.7002668769668111
22.470644967257087 275.6294645549151 0.704028453445839
22.4758725222105 278.23659841926593 0.7068010714413131
22.481100077163916 283.6150517497074 0.7135329713704321
22.48632763211733 284.3378652616061 0.7141444357733504
22.491555187070745 281.70740074796987 0.7109677657527332
22.49678274202416 279.0273689780844 0.7071294779522882
22.502010296977573 277.3291536815341 0.7057778799062357
22.507237851930988 278.3389745203833 0.7064091085981152
22.512465406884402 277.22077136587274 0.7059343337664189
22.517692961837817 277.9022897257774 0.7064920310485561
22.52292051679123 277.5695597508141 0.7062140614313767
22.528148071744646 278.039471973748 0.7068326370072743
22.53337562669806 278.34898663663205 0.7068059044633583
22.538603181651474 280.0887368068947 0.7093756412651819
22.54383073660489 280.5282598773986 0.7090208370852217
22.549058291558303 280.1202997717951 0.707843002793507
22.554285846511718 280.52743671440317 0.7095865583348676
22.559513401465132 282.1214983944632 0.7119755486887385
22.564740956418547 277.92411473415046 0.7075475639418023
22.56996851137196 276.32871722941354 0.7049168423996519
22.575196066325375 272.9715269606534 0.7000674232715459
22.58042362127879 273.2551328760336 0.7003373360591115
22.585651176232204 271.73845349496895 0.6980621597133684
22.59087873118562 273.64866232197176 0.7001737150296353
22.596106286139033 275.3659678010537 0.7020658640685923
22.601333841092448 277.2281557283474 0.7040262916044511
22.606561396045862 276.19086089941516 0.7040455379797051
22.611788950999276 273.6027859844504 0.701445829846181
22.61701650595269 273.6386802654548 0.7024266134572735
22.622244060906105 270.9348274943937 0.6989594589991027
22.62747161585952 269.4025554848446 0.6967935286681148
22.632699170812934 270.0312053032111 0.6978802211114056
22.63792672576635 270.2390770515509 0.6979297142786184
22.643154280719763 271.29413511056805 0.6986809822032105
22.648381835673177 270.6375295881599 0.6967913760836687
22.653609390626592 271.78392093935105 0.697377427223671
22.658836945580006 271.73214972309165 0.6967376811210002
22.66406450053342 272.0768987610042 0.6971481837597601
22.669292055486835 274.02159075331195 0.7002248020497708
22.67451961044025 273.3977722356287 0.6997113497536737
22.679747165393664 276.00485333017855 0.7035289144191694
22.68497472034708 272.3598097940393 0.697678944142875
22.690202275300493 272.0550769414683 0.6971771466083715
22.695429830253907 268.3440363703994 0.6923848990605045
22.70065738520732 267.2359205354594 0.6926878058509284
22.705884940160736 270.5173112366178 0.6976882046398621
22.71111249511415 275.95412737280674 0.703871796801537
22.716340050067565 277.7824740004309 0.705858761119015
22.72156760502098 278.6091999657802 0.7075718558000016
22.726795159974394 276.8034786863206 0.7068802942251562
22.73202271492781 278.0268683105241 0.707317854187691
22.737250269881223 275.92175714224743 0.7034889344768942
22.742477824834637 277.39443872534355 0.7045846678734401
22.74770537978805 279.8628870363137 0.7076433270787857
22.752932934741466 281.3836722169349 0.7087598714597191
22.75816048969488 283.57392159776 0.7115230322392583
22.763388044648295 284.11006165154623 0.7120332451045379
22.76861559960171 284.43522993928985 0.7120364498506251
22.773843154555124 285.381856151586 0.7126900150362523
22.779070709508538 285.07409354719084 0.7118563517862102
22.784298264461952 285.44555403306583 0.7131058650312686
22.789525819415367 285.4331570533855 0.7128331699809528
22.79475337436878 286.23046273152454 0.7139277827663052
22.799980929322196 288.84865150385957 0.7153882925179292
22.80520848427561 290.9903508317813 0.7181364476066397
22.810436039229025 293.08583101610566 0.7196957385992894
22.81566359418244 293.6614661307938 0.7215165708260284
22.820891149135853 292.07068315207385 0.7193523670984857
22.826118704089268 290.5970093320634 0.7172227859967866
22.831346259042682 289.39029319547234 0.7162123334135924
22.836573813996097 290.60636132012013 0.7176230260295223
22.84180136894951 292.7073190346592 0.7211296884141437
22.847028923902926 292.2845804126899 0.7206144956664217
22.85225647885634 290.7768483992003 0.718998249434236
22.857484033809754 289.6596254763744 0.7173592349076877
22.86271158876317 290.72515852207977 0.7174771816332501
22.867939143716583 289.5679779938965 0.7151326232607425
22.873166698669998 288.0241881501248 0.7135036381030248
22.878394253623412 289.1295450689335 0.7150209772612405
22.883621808576827 291.2629797345647 0.7179154705462502
22.88884936353024 294.20952847798526 0.7209615339686141
22.894076918483655 296.4219806643492 0.7243293993760499
22.89930447343707 296.6177014118259 0.7250815513920239
22.904532028390484 294.4902101710163 0.722323045776219
22.9097595833439 290.2192118104862 0.7168149488278046
22.914987138297313 287.52983379483743 0.7131137624163716
22.920214693250728 288.9529491511839 0.7147206758667451
22.925442248204142 291.6459762295505 0.7179667723479984
22.930669803157556 293.05929910596575 0.7202504192271614
22.93589735811097 291.5106624782921 0.7182475486378358
22.941124913064385 293.21311973661057 0.7208519020939067
22.9463524680178 294.6462878530801 0.7228927013331498
22.951580022971214 295.04895897122253 0.7243295899985659
22.95680757792463 288.9827454525876 0.716548954155089
22.962035132878043 287.35203272532146 0.7145923452844735
22.967262687831457 287.24197334714233 0.7136852338817873
22.972490242784872 290.3215488782222 0.7175360653570682
22.977717797738286 291.51076427595416 0.7192292105630818
22.9829453526917 288.3899690164154 0.7153056176027397
22.988172907645115 286.828656821243 0.7133191262566214
22.99340046259853 285.1153396811566 0.7100074062425291
22.998628017551944 285.76819693732824 0.711121749475145
23.00385557250536 285.8358568743425 0.7119983100469246
23.009083127458773 285.3962374693871 0.7111576101021092
23.014310682412187 284.4883014268398 0.7099885035206287
23.0195382373656 283.9028693023539 0.7077995905660652
23.024765792319016 285.82816317822267 0.7098009735161402
23.02999334727243 286.8421360894585 0.7103244293594445
23.035220902225845 289.0998632169667 0.7139670057491077
23.04044845717926 289.1672671413121 0.7148457747383772
23.045676012132674 286.50978159438137 0.7119872916297754
23.05090356708609 281.2594480720096 0.7050503383537552
23.056131122039503 279.79188671654015 0.7023011130057462
23.061358676992917 282.27343437465447 0.7050670193601711
23.06658623194633 284.04791357947727 0.7075679253435077
23.071813786899746 280.92744879327904 0.7032083356970977
23.07704134185316 282.2576940454025 0.705126907423623
23.082268896806575 283.22269292961874 0.7068268096544887
23.08749645175999 286.71395210289444 0.7115493813171412
23.092724006713404 285.2181688619509 0.7092655919149352
23.097951561666818 287.3871017274045 0.7105797341845302
23.103179116620232 287.61524938591964 0.7111036705933038
23.108406671573647 287.65475791728153 0.7110866680943981
23.11363422652706 283.3939369879136 0.7064515914410132
23.118861781480476 282.52247322896966 0.7056864557498117
23.12408933643389 282.7549726570655 0.705628329665464
23.129316891387305 287.3244611218453 0.7115824680009178
23.13454444634072 289.36838112124013 0.7144862947948062
23.139772001294133 291.1417489467135 0.7169592895432735
23.144999556247548 292.00918859007754 0.7181858136305742
23.150227111200962 292.81658527575604 0.7189640889715588
23.155454666154377 294.42996007378713 0.7212835804894738
23.16068222110779 291.86071214102884 0.7164885151714633
23.165909776061206 289.77603366547646 0.713471055756557
23.17113733101462 291.4989420465763 0.7165078471997931
23.176364885968034 292.89535363249865 0.7182778592332264
23.18159244092145 290.9801658081286 0.7168355859589487
23.186819995874863 287.56866588976925 0.7115844114231648
23.192047550828278 288.72063982890023 0.7131919061934563
23.197275105781692 289.7031315716274 0.7136874745700136
23.202502660735107 287.2168279546438 0.7093768266552214
23.20773021568852 288.60930334610975 0.7110349362195004
23.212957770641935 290.53171255716575 0.714011437815456
23.21818532559535 292.9474727060427 0.7181313748453831
23.223412880548764 293.1058883415069 0.7186967764831999
23.22864043550218 292.1379821578718 0.7174698539440137
23.233867990455593 289.6940111828216 0.7147922525271642
23.239095545409008 291.36767323463357 0.71632969973542
23.244323100362422 290.9809254918373 0.7143036425992799
23.249550655315836 292.8466316544032 0.7159895650717896
23.25477821026925 292.26096685567137 0.7144534186536249
23.260005765222665 291.36455665298143 0.7145788602623153
23.26523332017608 291.124044932211 0.7141038011508231
23.270460875129494 293.3587526675149 0.717494197844664
23.27568843008291 293.87819753304905 0.7182170210935561
23.280915985036323 292.7367263033929 0.7159019930579276
23.286143539989737 292.63049290054823 0.7165800730290671
23.291371094943152 295.2021786363387 0.7189084748034964
23.296598649896566 295.0285412782229 0.7197038923856677
23.30182620484998 292.1288167167309 0.7160659550933086
23.307053759803395 286.8243106531959 0.7093856166287299
23.31228131475681 287.39825272728194 0.7100970899849512
23.317508869710224 288.98958936705753 0.7118145136824
23.32273642466364 290.9679755177179 0.7138113686730058
23.327963979617053 291.515185863882 0.7140308051117086
23.333191534570467 292.2346843365471 0.7156493858175338
23.33841908952388 290.6605784898861 0.7140023837529345
23.343646644477296 290.92836599808504 0.7149400356450889
23.34887419943071 290.96969459248015 0.7139548948375168
23.354101754384125 290.27699424541083 0.7132419118647552
23.35932930933754 288.4569186653058 0.7098228759916991
23.364556864290954 285.3701676903418 0.7066468485866655
23.369784419244368 285.5609811597398 0.7067936355310923
23.375011974197783 286.10447601133023 0.7075197635241224
23.380239529151197 287.61592155737907 0.7095365646025515
23.38546708410461 288.0248955626802 0.7099245172978406
23.390694639058026 290.39766127668935 0.7125940962374981
23.39592219401144 290.21066704769015 0.7127603547335459
23.401149748964855 289.7691088615787 0.7137090713858482
23.40637730391827 291.7259303555545 0.7156641660079124
23.411604858871684 293.42098974708625 0.7164265224534367
23.416832413825098 293.4904402386155 0.7155387732873515
23.422059968778512 288.91755414979247 0.7116885423130356
23.427287523731927 287.8224572834158 0.7110673239810392
23.43251507868534 286.60814842488867 0.7084016896447667
23.437742633638756 287.7176955471631 0.7080294412628694
23.44297018859217 289.1998066577525 0.7096161736115316
23.448197743545585 290.54911800905 0.7118964648447116
23.453425298499 291.6345032810981 0.714107514739334
23.458652853452413 292.53443413037945 0.7142304319086468
23.463880408405828 294.287122543909 0.7161851716470077
23.469107963359242 292.26287558149556 0.7133591708260046
23.474335518312657 288.54492831170984 0.709033138004405
23.47956307326607 288.15895095576917 0.7083702565101181
23.484790628219486 290.07034533184634 0.7106743249071468
23.4900181831729 291.8554212956083 0.7128690102626609
23.495245738126314 291.95196292717293 0.7130928271266989
23.50047329307973 290.70700361083703 0.7117879809231542
23.505700848033143 291.1526348767691 0.7120167419873958
23.510928402986558 291.8634993039045 0.7123621811632599
23.516155957939972 294.51424783035316 0.7150081936683697
23.521383512893387 294.9542556062678 0.7156224720267951
23.5266110678468 294.26629438168015 0.7161830399226115
23.531838622800215 293.2819695635539 0.716382652807437
23.53706617775363 293.98089234339596 0.7167927199043818
23.542293732707044 295.53760734857605 0.7167037001535346
23.54752128766046 296.0326925340326 0.7158693305116379
23.552748842613873 297.2795169570223 0.718007085082394
23.557976397567288 299.59725595196613 0.7205744653808158
23.563203952520702 297.93981253394907 0.7175529626890982
23.568431507474116 297.58369712078036 0.7163904699962432
23.57365906242753 297.0987111394981 0.7157109219185958
23.578886617380945 299.6167183455807 0.7180422417939523
23.58411417233436 301.2164471789056 0.7199181902075379
23.589341727287774 300.8514977062311 0.7193523896162479
23.59456928224119 300.8159385721643 0.7193613150605791
23.599796837194603 300.0445328256401 0.7190111507969146
23.605024392148017 298.89226650697685 0.7170604967533801
23.610251947101432 299.1382958091625 0.7174411356196746
23.615479502054846 298.46755444404386 0.715302573473629
23.62070705700826 295.69851218284737 0.7121191382501926
23.625934611961675 294.5212982377262 0.7104951819254877
23.63116216691509 298.9930057929144 0.7149266576167156
23.636389721868504 302.14693158000847 0.7182790388726281
23.64161727682192 303.47216166747575 0.719214777561271
23.646844831775333 301.10278684109346 0.7158639503809666
23.652072386728747 298.32590538460624 0.7124420456795831
23.65729994168216 296.7219887699467 0.7106114919655552
23.662527496635576 296.3726210133137 0.7104046937530171
23.66775505158899 295.39868913587554 0.7094555555099158
23.672982606542405 297.1390336860851 0.7106836285807357
23.67821016149582 298.2427986537489 0.7120320250232778
23.683437716449234 299.65391210934956 0.7133006379333214
23.688665271402648 297.2473118351202 0.7106863529955467
23.693892826356063 298.7009717469331 0.7113883669963768
23.699120381309477 298.4124223299958 0.7107083191201164
23.70434793626289 301.96087268249397 0.7143170732111718
23.709575491216306 304.47451226505996 0.7170005205931482
23.71480304616972 306.93113450435146 0.7202947519315275
23.720030601123135 307.00767792176293 0.7201046393264244
23.72525815607655 305.0904621021058 0.7168642011948051
23.730485711029964 304.3715192032185 0.715310332615209
23.735713265983378 305.4625591641366 0.7174808675349168
23.740940820936792 304.3017713224761 0.7173613212435158
23.746168375890207 305.06236988063483 0.7174609192090831
23.75139593084362 302.76808757610115 0.7134857842653287
23.756623485797036 303.1224957057148 0.714021176964167
23.76185104075045 304.82680139994784 0.7163116052521076
23.767078595703865 300.94812132835625 0.7111837199485493
23.77230615065728 300.3381575367404 0.709185521873714
23.777533705610693 300.55913245241476 0.7093995365660721
23.782761260564108 305.36439104524044 0.7151582092830995
23.787988815517522 307.15664244506576 0.7164198831491287
23.793216370470937 307.46551399472514 0.7159681479964773
23.79844392542435 306.31416421610356 0.7143735119197991
23.803671480377766 307.86903101131384 0.7166558351883859
23.80889903533118 308.953114536452 0.7185868229016562
23.814126590284594 312.5330232364325 0.7227581587827339
23.81935414523801 315.4939102305037 0.726283968479925
23.824581700191423 313.65804236109915 0.7242780132092722
23.829809255144838 309.7814001585222 0.7195842011232
23.835036810098252 308.9013812124742 0.7182017043508806
23.840264365051667 310.66565532746546 0.719441310328438
23.84549192000508 313.2760974472371 0.7215780247418873
23.850719474958495 316.5262928911724 0.7238055001835617
23.85594702991191 314.82648221157734 0.7210311122888433
23.861174584865324 315.41094627901106 0.7221773417305644
23.86640213981874 314.1674447678604 0.7197235751695664
23.871629694772153 314.36690959156715 0.7204980846475291
23.876857249725568 309.96782817957444 0.7150452809576998
23.882084804678982 309.4523055928556 0.714265923249317
23.887312359632396 307.88853238553656 0.7111942796951131
23.89253991458581 311.48850241689394 0.7153120553659476
23.897767469539225 312.12977270119717 0.7165468964648607
23.90299502449264 312.9649371993011 0.7175950153039663
23.908222579446054 310.257191787019 0.7142765508058391
23.91345013439947 308.52913320757796 0.7122697403228812
23.918677689352883 305.0822470654083 0.7080897320637107
23.923905244306297 305.5788633780453 0.7095785498199099
23.929132799259712 312.6374645333209 0.7165071884586316
23.934360354213126 315.0215109756541 0.7199718766252051
23.93958790916654 314.7399899530948 0.719097577182143
23.944815464119955 310.3484697761926 0.7141217487872971
23.95004301907337 307.16798366444755 0.7098677165770105
23.955270574026784 303.11873414478663 0.7053049214699549
23.9604981289802 301.68794779931807 0.7042958270595839
23.965725683933613 300.8483353525016 0.7028573305908573
23.970953238887027 301.2987747233687 0.7035881603313398
23.97618079384044 299.8280130651494 0.7019554573315888
23.981408348793856 300.50791176918045 0.7026812336079356
23.98663590374727 302.2753951518114 0.7055110951652445
23.991863458700685 305.75539169722407 0.7093322644832917
23.9970910136541 307.6675019476451 0.7114538512975457
24.002318568607514 306.4986900325031 0.7094913595888748
24.007546123560928 304.6059474772704 0.7066551302258287
24.012773678514343 302.58764464400093 0.7046313588369338
24.018001233467757 303.8246263664149 0.7056734660447318
24.02322878842117 305.1004355974106 0.708134240987772
24.028456343374586 307.59939244375056 0.7111303944340107
24.033683898328 309.05202623205054 0.7117634617617244
24.038911453281415 308.02577916085727 0.7107961280475639
24.04413900823483 307.1154506277803 0.7093628881838056
24.049366563188244 305.2313191551032 0.7083476517470736
24.054594118141658 306.7719858309392 0.7106674910974726
24.059821673095072 306.76562787935126 0.7100167046368271
24.065049228048487 303.91047026336236 0.7064224967597491
24.0702767830019 302.8343478599023 0.7184538511822914
24.075504337955316 304.6208511008649 0.7298459844128267
24.08073189290873 308.0429116791048 0.7402859751351305
24.085959447862145 308.4689915372958 0.746305106912773
24.09118700281556 308.1630373938278 0.750908909678785
24.096414557768973 306.514930211033 0.7533361058044837
24.101642112722388 305.98352003466704 0.7573625105628925
24.106869667675802 308.14942349499256 0.7638462779783468
24.112097222629217 307.0063705815436 0.7662261411321302
24.11732477758263 309.3033629232605 0.7720525534412188
24.122552332536046 308.8374629650505 0.7757367419439144
24.12777988748946 312.1039518852362 0.7824650888367779
24.133007442442874 312.6381001186546 0.7865416584495502
24.13823499739629 314.9204302996734 0.7922479954890226
24.143462552349703 313.86751044869413 0.7946324653965272
24.148690107303118 313.87246945716345 0.7976717771368805
24.153917662256532 311.99797476233874 0.7987377196519546
24.159145217209947 311.36320532956137 0.80085206818827
24.16437277216336 309.78745930860674 0.8016275293551457
24.169600327116775 310.94787704459253 0.8056485447636026
24.17482788207019 311.1592884498398 0.8088586502535189
24.180055437023604 312.05358189171443 0.8129037046938269
24.18528299197702 308.24492484743854 0.8098593107632076
24.190510546930433 306.95483706081615 0.8102652325348995
24.195738101883848 303.9862030261652 0.8087520305570448
24.200965656837262 305.72146867313404 0.8142386310126482
24.206193211790676 305.3122047762441 0.8175360578874008
24.21142076674409 310.2416474633366 0.827006057596658
24.216648321697505 309.4016206133109 0.8293473511302208
24.22187587665092 308.06584912371056 0.8296402838886278
24.227103431604334 302.9824092494601 0.8253599802894427
24.23233098655775 301.35508120614793 0.8255412846597836
24.237558541511163 302.09763057495394 0.8290260547296294
24.242786096464577 307.3095822678803 0.8381555365162835
24.248013651417992 307.46382543332163 0.8413399746882002
24.253241206371406 303.59782048163487 0.838575844904349
24.25846876132482 299.82599319435985 0.8357083650397349
24.263696316278235 298.37324740668174 0.835343842710889
24.26892387123165 298.37928227907275 0.8377146415495678
24.274151426185064 300.7622470513731 0.842025860534275
24.27937898113848 304.2133101177666 0.8484318090070692
24.284606536091893 304.9508357728688 0.849902298780301
24.289834091045307 302.26757486075513 0.8489710133779126
24.29506164599872 296.03029923495205 0.8427420233447387
24.300289200952136 292.31237354267023 0.8400096296118514
24.30551675590555 289.7807325421381 0.8390634420744196
24.310744310858965 290.91240989413734 0.8424617726416114
24.31597186581238 293.68851614207534 0.8496887802613325
24.321199420765794 296.6630847998906 0.8556884578335328
24.326426975719208 297.09766847679606 0.8584593654356262
24.331654530672623 297.0607502751826 0.8588747916168444
24.336882085626037 299.8320222872001 0.8637994906311184
24.34210964057945 300.82266681052687 0.8681341646513905
24.347337195532866 301.33289603197835 0.8719580069138412
24.35256475048628 297.8295772875362 0.870758775355318
24.357792305439695 293.4507308140282 0.8659008297564755
24.36301986039311 289.2868923978544 0.8621637839086738
24.368247415346524 294.8526818083758 0.8731818024397068
24.373474970299938 301.97180347343186 0.8855593095425158
24.378702525253352 305.9007146920666 0.8945258879920254
24.383930080206767 303.1184009484751 0.8919442652379037
24.38915763516018 302.49108811471166 0.8926556628161302
24.394385190113596 300.9334454916194 0.8901514880530235
24.39961274506701 298.778089369679 0.8884729885537114
24.404840300020425 298.3399855289866 0.8897819935051341
24.41006785497384 301.04221033845414 0.8986903997259061
24.415295409927253 302.0464230322414 0.9025052887945733
24.420522964880668 297.31376578669557 0.897030352902196
24.425750519834082 298.36789855642274 0.899572946211941
24.430978074787497 300.6734238630177 0.904842732446855
24.43620562974091 304.83351387397903 0.9139095013381909
24.441433184694326 304.9903835244979 0.9172990277724948
24.44666073964774 305.6152882795213 0.9203252576838393
24.451888294601154 304.6188228427126 0.9215682237212565
24.45711584955457 304.6221863381593 0.923571604641297
24.462343404507983 305.59127460201915 0.9264948109902961
24.467570959461398 306.8904892732351 0.9318330389393225
24.472798514414812 307.75707152144787 0.9344081941299179
24.478026069368227 304.4344377234684 0.9319023336037813
24.48325362432164 300.54032941803905 0.9276707190948441
24.488481179275055 299.989434707231 0.9309448339962448
24.49370873422847 301.1546850857587 0.9360978868249539
24.498936289181884 305.85653522447166 0.9465599017038395
24.5041638441353 308.05565137558034 0.9509567107187921
24.509391399088713 308.7099612887391 0.9544439573704392
24.514618954042128 306.79352142010544 0.9528317869796309
24.519846508995542 304.54526269694924 0.9511853036274677
24.525074063948956 303.48190494497226 0.95181802208901
24.53030161890237 304.3868553147094 0.9554504092924956
24.535529173855785 305.45464407863443 0.9600075196022859
24.5407567288092 305.3430804915532 0.9601079544418706
24.545984283762614 306.7811068176753 0.9638668920085239
24.55121183871603 312.12368330815343 0.9738685903388681
24.556439393669443 314.4234568921868 0.9811713760856803
24.561666948622857 314.79072285493623 0.9835146855994279
24.566894503576272 311.72382700893934 0.9803848751724338
24.572122058529686 314.1468498364517 0.9870971669185665
24.5773496134831 316.6732558562057 0.9961619626943488
24.582577168436515 313.7104043069142 0.9958203491010936
24.58780472338993 313.5191687670898 0.9987464322648977
24.593032278343344 314.0176744378261 1.0019092267399083
24.59825983329676 318.0331207715494 1.010107011807586
24.603487388250173 317.1523307023419 1.0097424158394874
24.608714943203587 313.8291894838437 1.0063606443672342
24.613942498157 310.48598721903613 1.0029880826941147
24.619170053110416 308.09058892132884 1.0013442988388253
24.62439760806383 301.6974036304031 0.9918090464605123
24.629625163017245 303.5333210994581 0.9974632081751936
24.63485271797066 303.65475385809054 1.000882346486327
24.640080272924074 306.99145320689007 1.0094206427732253
24.645307827877488 305.8978761106585 1.0100825372796176
24.650535382830903 303.10361067336555 1.0087697050004047
24.655762937784317 304.30795308432283 1.0146557791949897
24.66099049273773 301.4633905255458 1.012579226092937
24.666218047691146 301.8415347989898 1.0151413464873258
24.67144560264456 302.77505521802067 1.0189186246260553
24.676673157597975 301.0764350043994 1.017594746076864
24.68190071255139 299.6207049183232 1.0169035298372522
24.687128267504804 297.1219533166399 1.013950006291211
24.692355822458218 301.38500159040103 1.0242756948584435
24.697583377411632 301.8347639265584 1.0276266364746176
24.702810932365047 296.6175723764987 1.0200525146264963
24.70803848731846 292.4054950889173 1.0145005277117047
24.713266042271876 291.25576627324534 1.0147669562880537
24.71849359722529 299.5595109020818 1.0336516031733347
24.723721152178705 297.86433139534387 1.0361687259004155
24.72894870713212 299.03907882998686 1.0409044168054935
24.734176262085533 298.40620968171913 1.041500927978566
24.739403817038948 303.92127023074045 1.0524120750758226
24.744631371992362 306.0450612065426 1.0617815370601553
24.749858926945777 304.7166280911912 1.063556759185381
24.75508648189919 301.36720162876725 1.061245198618122
24.760314036852606 300.351816501133 1.0595235860191528
24.76554159180602 301.40225796627846 1.0630870623733102
24.770769146759434 303.47569980621734 1.068643628813462
24.77599670171285 305.8516270124268 1.0750304891066216
24.781224256666263 305.4859311600803 1.0785513132248663
24.786451811619678 303.50388890705926 1.0777522725307336
24.791679366573092 299.0399063301559 1.0739079024955427
24.796906921526507 296.5655702887822 1.0693124966968426
24.80213447647992 297.00549138064576 1.0745324849183624
24.807362031433335 298.9872765571428 1.080138391179986
24.81258958638675 300.71195385449863 1.0870359143660804
24.817817141340164 304.4169911175851 1.0949797901701044
24.82304469629358 304.2582016072518 1.0976424017913626
24.828272251246993 304.7603096505606 1.1029020785122545
24.833499806200408 299.27923834284405 1.0971052106684225
24.838727361153822 294.05057080635146 1.090733119924513
24.843954916107236 293.7301478428881 1.0922132669350901
24.84918247106065 298.5868310866577 1.1027908201990675
24.854410026014065 302.44471534682015 1.1115970916518443
24.85963758096748 305.2639407838526 1.119183779513869
24.864865135920894 304.71660667807015 1.1218336497770007
24.87009269087431 304.01484574537756 1.1235471847414598
24.875320245827723 304.4500724816461 1.128865048153107
24.880547800781137 302.95706556809233 1.129398487504826
24.885775355734552 304.5339449193865 1.1350344774219399
24.891002910687966 301.7708693676855 1.1307831035896634
24.89623046564138 304.7501612827909 1.1375456201672423
24.901458020594795 301.75350561606814 1.1351972288827608
24.90668557554821 304.10025944656803 1.1448246453997897
24.911913130501624 301.6322844827232 1.1448376523418156
24.91714068545504 308.29714390239684 1.1605772628825226
24.922368240408453 309.65655486805866 1.1643654389742795
24.927595795361867 313.1970594651754 1.1738476123065884
24.93282335031528 311.5509063040396 1.1743683828417573
24.938050905268696 307.5537874202389 1.1699703877527627
24.94327846022211 303.71151022577635 1.1669531391378505
24.948506015175525 300.8048532461635 1.1669379706926806
24.95373357012894 305.73401876016663 1.1803698352856733
24.958961125082354 303.8494824541674 1.1786467124161648
24.964188680035768 305.5675638569952 1.184147918266806
24.969416234989183 303.5216784752091 1.1824731623192928
24.974643789942597 304.8250178281077 1.1882944331212857
24.97987134489601 303.58815498723857 1.1875923432804676
24.985098899849426 305.00253507226785 1.195698064999216
24.99032645480284 305.41410016818196 1.1999306094334579
24.995554009756255 304.4619170385498 1.2023969830382735
25.00078156470967 306.08681528322245 1.2081961281450655
25.006009119663084 306.32482100351126 1.2122435584195541
25.011236674616498 306.04670573045064 1.2152084461992474
25.016464229569912 303.898890598633 1.2146250898939068
25.021691784523327 303.7818388182989 1.2177604742107182
25.02691933947674 307.544175564111 1.2292983797747177
25.032146894430156 310.45962888820907 1.2387373262552177
25.03737444938357 312.09573145049 1.24611146601101
25.042602004336985 311.93759399282146 1.2487447226695574
25.0478295592904 309.24531691406537 1.2444305402869624
25.053057114243813 311.75565991171254 1.2533352232439863
25.058284669197228 309.57386533333266 1.2544970672555686
25.063512224150642 309.25995312727923 1.2613611386192238
25.068739779104057 304.96785458399523 1.2561658430230025
25.07396733405747 306.5775221158269 1.2620000520452879
25.079194889010886 313.5059692979495 1.278754150115531
25.0844224439643 311.0282202817324 1.2786570374130168
25.089649998917714 307.0291965079195 1.273910631272506
25.09487755387113 300.66686063822976 1.264125685870899
25.100105108824543 307.05108988920705 1.2795861424648698
25.105332663777958 311.89720402110487 1.294291237918961
25.110560218731372 314.54500082689873 1.301385662756908
25.115787773684787 311.2239123944359 1.3019916463624388
25.1210153286382 306.17625365565345 1.2983466202330127
25.126242883591615 305.04688835718815 1.3008953281538351
25.13147043854503 302.5409263946409 1.2977468827934449
25.136697993498444 306.56271271230975 1.3079623218172391
25.14192554845186 308.997837564405 1.3180805988316038
25.147153103405273 310.9643873565363 1.3292331595003422
25.152380658358688 313.95702376891444 1.3393897601632037
25.157608213312102 313.50878560237646 1.3406824611677255
25.162835768265516 317.81249732231566 1.3538017572792957
25.16806332321893 316.91739656294163 1.3554119599235464
25.173290878172345 318.6558923567172 1.3639685702231574
25.17851843312576 317.310091181306 1.3633031582674007
25.183745988079174 314.83721376590387 1.3615884413115635
25.18897354303259 309.67461519140574 1.3564533589595018
25.194201097986003 305.0099696650891 1.3535279782034106
25.199428652939417 308.14370459139 1.3640837569989361
25.204656207892832 306.23900960863756 1.3649168570162882
25.209883762846246 310.22061732873016 1.3776736990877505
25.21511131779966 309.1553663465837 1.3830356711398526
25.220338872753075 311.32282995313136 1.3951509874358439
25.22556642770649 311.9063985288642 1.403035978830316
25.230793982659904 315.39832497420247 1.4184798535168468
25.23602153761332 322.19868966593106 1.4353485713330016
25.241249092566733 326.9369550603581 1.451564042915304
25.246476647520147 327.1188872208572 1.4517210795902524
25.25170420247356 328.48667701683206 1.4596417293454111
25.256931757426976 331.1699672700947 1.4681004288425152
25.26215931238039 330.20998253209075 1.4732232210918632
25.267386867333805 326.307435878324 1.4723504414938093
25.27261442228722 318.5415178100895 1.461644512391536
25.277841977240634 318.5213252464844 1.4677352809123414
25.283069532194048 317.99134963484596 1.4674307297556806
25.288297087147463 324.4378213317428 1.487891893149822
25.293524642100877 330.7498551924585 1.504587382222613
25.29875219705429 335.3888843070799 1.5232118029668997
25.303979752007706 333.81038585766885 1.5253806320864882
25.30920730696112 329.2424493706845 1.5219002403504742
25.314434861914535 323.6409565045952 1.5175985655840656
25.31966241686795 316.6453877510957 1.5073719787063562
25.324889971821364 317.31848364973376 1.5145749638321444
25.330117526774778 321.38844796530475 1.5284215773674494
25.335345081728192 331.2776484311115 1.5585959513072167
25.340572636681607 329.671072037994 1.5582569518794434
25.34580019163502 330.05364948066824 1.5649724213969476
25.351027746588436 321.7734593940681 1.5493981315892347
25.35625530154185 322.78059089363944 1.5624914552680402
25.361482856495265 325.29150336171523 1.5771886628196712
25.36671041144868 327.029406978227 1.5894281767352887
25.371937966402093 328.7632586802847 1.5974945497468804
25.377165521355508 326.23353892513614 1.5951581250095714
25.382393076308922 326.00689277970065 1.600881711283804
25.387620631262337 328.6354545999638 1.6186022955713297
25.39284818621575 322.04785416540574 1.6145986009834712
25.398075741169166 322.4591147081753 1.6205317839363174
25.40330329612258 326.50928282485694 1.6336934273792756
25.408530851075994 335.5327055631738 1.6539909189877895
25.41375840602941 339.67935207165874 1.6727703787386219
25.418985960982823 332.2771150249884 1.6665081056288018
25.424213515936238 326.29347599172183 1.6622692412584792
25.429441070889652 323.7490903356313 1.667196650150683
25.434668625843067 323.1469401947183 1.6706798279958075
25.43989618079648 323.6389995641766 1.6787221636889411
25.445123735749895 321.31483222884276 1.6758472864377842
25.45035129070331 322.70204508803755 1.683192265778486
25.455578845656724 317.0396225444488 1.676083422897894
25.46080640061014 318.9962894007721 1.6898937611751008
25.466033955563553 323.6914118902755 1.7113776064301074
25.471261510516968 330.6639794751193 1.73802765235581
25.476489065470382 336.44866062122117 1.76172132381826
25.481716620423796 331.25538243729915 1.760722949685193
25.48694417537721 331.86532745960415 1.7721979755796042
25.492171730330625 326.36425717707914 1.7656072951063144
25.49739928528404 318.3445044142983 1.7483576990721243
25.502626840237454 312.0094715307178 1.7403087597963725
25.50785439519087 312.4250832028772 1.7503593998154
25.513081950144283 315.1844492306635 1.766756222567301
25.518309505097697 310.8295197230798 1.7647205093037175
25.523537060051112 310.54775701280414 1.7758791969071974
25.528764615004526 319.3288584682759 1.8131531067328737
25.53399216995794 329.7342020640421 1.8455416380291816
25.539219724911355 333.26584465486616 1.8655066416329158
25.54444727986477 322.9355140592531 1.8453026918056012
25.549674834818184 323.8716369798438 1.865061520175117
25.5549023897716 327.15317702282175 1.8828508176800147
25.560129944725013 330.5488663070363 1.9007348353707487
25.565357499678427 329.2871935165002 1.9075851733512168
25.57058505463184 326.8121040188423 1.913964261023753
25.575812609585256 334.0734048000781 1.9495284935243
25.58104016453867 332.6819620758205 1.9524450587538997
25.586267719492085 334.23427908444984 1.9675519719063093
25.5914952744455 332.03927363636814 1.9675099520977513
25.596722829398914 332.9437929958434 1.9837415640385305
25.601950384352328 333.232627700716 1.9933515635897294
25.607177939305743 331.6336950424247 2.005074047052931
25.612405494259157 326.3534584213693 1.998112883930831
25.61763304921257 324.09499013833204 2.004106587937283
25.622860604165986 324.3860562554634 2.013784388782624
25.6280881591194 330.3602032817154 2.046359631555872
25.633315714072815 334.8454038833753 2.078730739705182
25.63854326902623 326.3881379518548 2.074896895589187
25.643770823979644 320.36052837951564 2.073611520997662
25.648998378933058 319.4789307697336 2.078432291883514
25.654225933886472 321.83644735730496 2.09396111878507
25.659453488839887 322.70626597440565 2.1039053414092987
25.6646810437933 325.1808896755384 2.1374436419044294
25.669908598746716 328.16789226822726 2.1654017068129923
25.67513615370013 331.77156641684974 2.202424850616928
25.680363708653545 329.7678638543842 2.2028170089510475
25.68559126360696 330.10455946376686 2.217834654412129
25.690818818560373 334.4353561836526 2.2448092818951624
25.696046373513788 334.599898071038 2.261385627283255
25.701273928467202 332.5542394778639 2.272623139499116
25.706501483420617 335.7843683532888 2.3053202824471777
25.71172903837403 345.23908553913014 2.358971039969633
25.716956593327446 347.0451082499072 2.378797948114149
25.72218414828086 339.68601533835437 2.3741204326664906
25.727411703234274 330.3340090629297 2.3559382344475384
25.73263925818769 320.37084179348574 2.3444667350345996
25.737866813141103 323.2340988366674 2.3649847832138566
25.743094368094518 327.2569908003804 2.4034346403407376
25.748321923047932 334.80586661178097 2.45843704206537
25.753549478001347 342.869377444898 2.522684720326571
25.75877703295476 344.4304475591634 2.5556540445969214
25.764004587908175 342.1379919781559 2.569404016798455
25.76923214286159 332.47529831269776 2.547434228038771
25.774459697815004 327.7422245832622 2.5454381443955167
25.77968725276842 329.0711662822018 2.574047900457605
25.784914807721833 339.5622849020476 2.635333370565795
25.790142362675248 344.30946466350326 2.6892781506015364
25.795369917628662 338.007811939489 2.692833637695946
25.800597472582076 330.80881710463103 2.698392304875266
25.80582502753549 314.09089716543315 2.6517622259887514
25.811052582488905 313.8405230877512 2.6760292940203114
25.81628013744232 320.52651629548245 2.7494074246032367
25.821507692395734 323.21201226366554 2.8074583693467012
25.82673524734915 326.08060495310104 2.85831403708706
25.831962802302563 320.7314232202726 2.8516331442169154
25.837190357255977 328.8786067329301 2.9134999847860787
25.84241791220939 335.0839180990305 2.967545812583607
25.847645467162806 340.14309792687754 3.0441509133882816
25.85287302211622 344.87985683652875 3.1044157822586884
25.858100577069635 344.39105569827893 3.1528746402330916
25.86332813202305 345.0924289930542 3.1864425012244717
25.868555686976464 349.6671453504039 3.2539161532179337
25.87378324192988 342.8321415934283 3.2641676347456543
25.879010796883293 350.1130535523299 3.353820062344406
25.884238351836707 347.6326051554729 3.3949564879680927
25.88946590679012 346.8867728730139 3.446027153256047
25.894693461743536 355.3141731495821 3.552734687809155
25.89992101669695 338.38737078984 3.5203898585163196
25.905148571650365 326.3821796930602 3.5298291353071414
25.91037612660378 315.78239971965115 3.5278663063771143
25.915603681557194 316.70769096923453 3.6122989659890883
25.920831236510608 328.1774671714189 3.741500924852127
25.926058791464023 329.55322357727897 3.8399373482509382
25.931286346417437 332.63166552467385 3.931847633670726
25.93651390137085 328.9361902911174 4.012428589804135
25.941741456324266 324.4050571100682 4.073846341147383
25.94696901127768 313.9865447196144 4.113000402226983
25.952196566231095 304.12311657551277 4.164485106581229
25.95742412118451 318.6727243547173 4.412251159998014
25.962651676137924 328.5539999558111 4.589036321259978
25.967879231091338 339.50615207775536 4.743412553011274
25.973106786044752 339.7241834540968 4.774733735864374
25.978334340998167 325.42058129930655 4.743554273728635
25.98356189595158 314.14418477322585 4.749846286812313
25.988789450904996 300.0640505065721 4.708315066136923
25.99401700585841 293.9439038908863 4.765208572351153
25.999244560811825 304.770829159305 4.9161008386009
26.00447211576524 316.7433379530637 5.144741070530217
26.009699670718653 304.13011964516005 5.112339028748998
26.014927225672068 302.02140211424387 5.2303759520315944
26.020154780625482 300.7705108520175 5.311686415244321
26.025382335578897 309.77115677842386 5.533204001763829
26.03060989053231 313.5789592550079 5.690012822633705
26.035837445485726 329.401302193944 5.984704576561582
26.04106500043914 341.9825520626345 6.265368480327762
26.046292555392554 325.8471815112086 6.274364871045631
26.05152011034597 300.11200501498655 6.227094038799777
26.056747665299383 272.33428381813894 6.083564917209635
26.061975220252798 273.49683374503013 6.356734850843759
26.067202775206212 271.17208138414395 6.488465991160954
26.072430330159627 285.45155647537484 7.0163137325151625
26.07765788511304 309.5423071557606 7.520899541577917
26.082885440066455 319.35933033280986 8.087691364045641
26.08811299501987 340.1702496997747 8.690169842845242
26.093340549973284 322.1238593413375 9.010121574514853
26.0985681049267 336.4697067562047 9.752494851635923
26.103795659880113 296.13670229572085 9.846077283209587
26.109023214833528 287.6289234833555 10.574842065527726
26.114250769786942 249.9876296223493 10.801526669772196
26.119478324740356 252.8283454893013 12.540259693521271
26.12470587969377 266.46318557812873 14.7080205918355
26.129933434647185 240.51148824412397 19.3165166025657
26.1351609896006 269.00337401157157 28.898292024799677
